# Supplementary material for: Reversible Control of Native GluN2B-Containing NMDA Receptors with Visible Light
Source: ACS Chem Neurosci. 2024 Sep 6;15(18):3321–43. doi: 10.1021/acschemneuro.4c00247 (PMC11413854; doi:10.1021/acschemneuro.4c00247)
Supplement: Supplementary file 2 — cn4c00247_si_002.zip [file cn4c00247_si_002.zip]

Archive with 2 entries (2 files):
- Supplementary movies/Movie_S1_UV_green.MOV
- Supplementary movies/Movie_S2_blue_green.MOV
