# Supplementary material for: Reversible Control of Native GluN2B-Containing NMDA Receptors with Visible Light
Source: ACS Chem Neurosci. 2024 Sep 6;15(18):3321–43. doi: 10.1021/acschemneuro.4c00247 (PMC11413854; doi:10.1021/acschemneuro.4c00247)
Supplement: Supplementary file 3 — cn4c00247_si_003.zip [file cn4c00247_si_003.zip]

Archive with 41 entries (36 files):
- Dataset-snapshots-QMMM/
- Dataset-snapshots-QMMM/Inputs-list.pdf
- Dataset-snapshots-QMMM/Snapshots/
- Dataset-snapshots-QMMM/Snapshots/Rot1/
- Dataset-snapshots-QMMM/Snapshots/Rot1/0.pdb
- Dataset-snapshots-QMMM/Snapshots/Rot1/0-sansprotein-optimise.xyz
- Dataset-snapshots-QMMM/Snapshots/Rot1/10.pdb
- Dataset-snapshots-QMMM/Snapshots/Rot1/1.pdb
- Dataset-snapshots-QMMM/Snapshots/Rot1/2.pdb
- Dataset-snapshots-QMMM/Snapshots/Rot1/3.pdb
- Dataset-snapshots-QMMM/Snapshots/Rot1/4.pdb
- Dataset-snapshots-QMMM/Snapshots/Rot1/5.pdb
- Dataset-snapshots-QMMM/Snapshots/Rot1/6.pdb
- Dataset-snapshots-QMMM/Snapshots/Rot1/7.pdb
- Dataset-snapshots-QMMM/Snapshots/Rot1/8.pdb
- Dataset-snapshots-QMMM/Snapshots/Rot1/9.pdb
- Dataset-snapshots-QMMM/Snapshots/Rot2/
- Dataset-snapshots-QMMM/Snapshots/Rot2/0.pdb
- Dataset-snapshots-QMMM/Snapshots/Rot2/0-sansprotein-optimise.xyz
- Dataset-snapshots-QMMM/Snapshots/Rot2/10.pdb
- Dataset-snapshots-QMMM/Snapshots/Rot2/1.pdb
- Dataset-snapshots-QMMM/Snapshots/Rot2/2.pdb
- Dataset-snapshots-QMMM/Snapshots/Rot2/3.pdb
- Dataset-snapshots-QMMM/Snapshots/Rot2/4.pdb
- Dataset-snapshots-QMMM/Snapshots/Rot2/5.pdb
- Dataset-snapshots-QMMM/Snapshots/Rot2/6.pdb
- Dataset-snapshots-QMMM/Snapshots/Rot2/7.pdb
- Dataset-snapshots-QMMM/Snapshots/Rot2/8.pdb
- Dataset-snapshots-QMMM/Snapshots/Rot2/9.pdb
- Dataset-snapshots-QMMM/Snapshots/water/
- Dataset-snapshots-QMMM/Snapshots/water/0.xyz
- Dataset-snapshots-QMMM/Snapshots/water/10.xyz
- Dataset-snapshots-QMMM/Snapshots/water/1.xyz
- Dataset-snapshots-QMMM/Snapshots/water/2.xyz
- Dataset-snapshots-QMMM/Snapshots/water/3.xyz
- Dataset-snapshots-QMMM/Snapshots/water/4.xyz
- Dataset-snapshots-QMMM/Snapshots/water/5.xyz
- Dataset-snapshots-QMMM/Snapshots/water/6.xyz
- Dataset-snapshots-QMMM/Snapshots/water/7.xyz
- Dataset-snapshots-QMMM/Snapshots/water/8.xyz
- Dataset-snapshots-QMMM/Snapshots/water/9.xyz
