# Supplementary material for: Reversible Control of Native GluN2B-Containing NMDA Receptors with Visible Light
Source: ACS Chem Neurosci. 2024 Sep 6;15(18):3321–43. doi: 10.1021/acschemneuro.4c00247 (PMC11413854; doi:10.1021/acschemneuro.4c00247)
Supplement: Supplementary file 3 — cn4c00247_si_003.zip [file cn4c00247_si_003.zip › Dataset-snapshots-QMMM/Snapshots/Rot1/0.pdb]

REMARK   3 REFINEMENT Structure from ORCA job: /scratchbeta/berraudr/orcajob__1942557.mesu2-XXXX/GS-qcg-QMXTB
ATOM      1  N   ASP     1     111.840  49.670  42.480  0.00  0.00           N
ATOM      2  H1  ASP     1     111.670  50.160  43.340  0.00  0.00           H
ATOM      3  H2  ASP     1     112.270  48.770  42.640  0.00  0.00           H
ATOM      4  H3  ASP     1     112.430  50.220  41.870  0.00  0.00           H
ATOM      5  CA  ASP     1     110.560  49.510  41.760  0.00  0.00           C
ATOM      6  HA  ASP     1     110.860  49.290  40.730  0.00  0.00           H
ATOM      7  CB  ASP     1     109.550  48.480  42.320  0.00  0.00           C
ATOM      8  HB2 ASP     1     109.310  48.000  41.370  0.00  0.00           H
ATOM      9  HB3 ASP     1     108.660  48.990  42.680  0.00  0.00           H
ATOM     10  CG  ASP     1     110.080  47.450  43.250  0.00  0.00           C
ATOM     11  OD1 ASP     1     109.300  46.680  43.880  0.00  0.00           O
ATOM     12  OD2 ASP     1     111.310  47.320  43.430  0.00  0.00           O
ATOM     13  C   ASP     1     110.040  50.940  41.720  0.00  0.00           C
ATOM     14  O   ASP     1     110.330  51.770  42.580  0.00  0.00           O
ATOM     15  N   PRO     2     109.220  51.220  40.700  0.00  0.00           N
ATOM     16  CD  PRO     2     108.840  50.370  39.600  0.00  0.00           C
ATOM     17  HD2 PRO     2     108.550  49.370  39.910  0.00  0.00           H
ATOM     18  HD3 PRO     2     109.680  50.390  38.910  0.00  0.00           H
ATOM     19  CG  PRO     2     107.630  51.110  39.000  0.00  0.00           C
ATOM     20  HG2 PRO     2     106.700  50.830  39.500  0.00  0.00           H
ATOM     21  HG3 PRO     2     107.540  50.870  37.940  0.00  0.00           H
ATOM     22  CB  PRO     2     108.030  52.570  39.180  0.00  0.00           C
ATOM     23  HB2 PRO     2     107.230  53.290  39.080  0.00  0.00           H
ATOM     24  HB3 PRO     2     108.740  52.720  38.360  0.00  0.00           H
ATOM     25  CA  PRO     2     108.630  52.570  40.550  0.00  0.00           C
ATOM     26  HA  PRO     2     109.520  53.200  40.550  0.00  0.00           H
ATOM     27  C   PRO     2     107.580  53.040  41.570  0.00  0.00           C
ATOM     28  O   PRO     2     106.570  52.360  41.810  0.00  0.00           O
ATOM     29  N   LYS     3     107.840  54.240  42.040  0.00  0.00           N
ATOM     30  H   LYS     3     108.730  54.650  41.780  0.00  0.00           H
ATOM     31  CA  LYS     3     106.890  55.040  42.820  0.00  0.00           C
ATOM     32  HA  LYS     3     106.510  54.440  43.650  0.00  0.00           H
ATOM     33  CB  LYS     3     107.610  56.250  43.380  0.00  0.00           C
ATOM     34  HB2 LYS     3     108.160  56.780  42.610  0.00  0.00           H
ATOM     35  HB3 LYS     3     108.460  55.940  44.000  0.00  0.00           H
ATOM     36  CG  LYS     3     106.740  57.010  44.320  0.00  0.00           C
ATOM     37  HG2 LYS     3     106.380  56.450  45.190  0.00  0.00           H
ATOM     38  HG3 LYS     3     105.790  57.240  43.840  0.00  0.00           H
ATOM     39  CD  LYS     3     107.410  58.400  44.730  0.00  0.00           C
ATOM     40  HD2 LYS     3     107.860  58.890  43.870  0.00  0.00           H
ATOM     41  HD3 LYS     3     108.090  58.270  45.570  0.00  0.00           H
ATOM     42  CE  LYS     3     106.340  59.400  45.270  0.00  0.00           C
ATOM     43  HE2 LYS     3     105.730  59.880  44.510  0.00  0.00           H
ATOM     44  HE3 LYS     3     106.910  60.250  45.640  0.00  0.00           H
ATOM     45  NZ  LYS     3     105.470  58.830  46.390  0.00  0.00           N
ATOM     46  HZ1 LYS     3     105.910  58.720  47.290  0.00  0.00           H
ATOM     47  HZ2 LYS     3     104.820  59.570  46.610  0.00  0.00           H
ATOM     48  HZ3 LYS     3     104.960  57.970  46.190  0.00  0.00           H
ATOM     49  C   LYS     3     105.720  55.370  41.910  0.00  0.00           C
ATOM     50  O   LYS     3     105.790  56.200  41.000  0.00  0.00           O
ATOM     51  N   ILE     4     104.510  54.790  42.190  0.00  0.00           N
ATOM     52  H   ILE     4     104.370  54.130  42.940  0.00  0.00           H
ATOM     53  CA  ILE     4     103.350  55.060  41.370  0.00  0.00           C
ATOM     54  HA  ILE     4     103.580  55.080  40.300  0.00  0.00           H
ATOM     55  CB  ILE     4     102.340  53.950  41.530  0.00  0.00           C
ATOM     56  HB  ILE     4     102.040  54.010  42.580  0.00  0.00           H
ATOM     57  CG2 ILE     4     101.130  54.130  40.620  0.00  0.00           C
ATOM     58 HG21 ILE     4     100.420  53.330  40.820  0.00  0.00           H
ATOM     59 HG22 ILE     4     100.650  55.090  40.810  0.00  0.00           H
ATOM     60 HG23 ILE     4     101.300  54.060  39.540  0.00  0.00           H
ATOM     61  CG1 ILE     4     102.910  52.530  41.240  0.00  0.00           C
ATOM     62 HG12 ILE     4     102.090  51.820  41.350  0.00  0.00           H
ATOM     63 HG13 ILE     4     103.680  52.310  41.970  0.00  0.00           H
ATOM     64  CD1 ILE     4     103.530  52.340  39.840  0.00  0.00           C
ATOM     65 HD11 ILE     4     103.710  51.280  39.710  0.00  0.00           H
ATOM     66 HD12 ILE     4     102.800  52.790  39.170  0.00  0.00           H
ATOM     67 HD13 ILE     4     104.530  52.770  39.800  0.00  0.00           H
ATOM     68  C   ILE     4     102.720  56.470  41.660  0.00  0.00           C
ATOM     69  O   ILE     4     102.440  56.750  42.810  0.00  0.00           O
ATOM     70  N   VAL     5     102.500  57.280  40.610  0.00  0.00           N
ATOM     71  H   VAL     5     102.790  56.940  39.710  0.00  0.00           H
ATOM     72  CA  VAL     5     101.940  58.640  40.660  0.00  0.00           C
ATOM     73  HA  VAL     5     101.680  58.850  41.700  0.00  0.00           H
ATOM     74  CB  VAL     5     102.960  59.660  40.010  0.00  0.00           C
ATOM     75  HB  VAL     5     103.100  59.290  39.000  0.00  0.00           H
ATOM     76  CG1 VAL     5     102.380  61.140  39.790  0.00  0.00           C
ATOM     77 HG11 VAL     5     103.140  61.830  39.410  0.00  0.00           H
ATOM     78 HG12 VAL     5     101.540  61.180  39.090  0.00  0.00           H
ATOM     79 HG13 VAL     5     101.990  61.460  40.750  0.00  0.00           H
ATOM     80  CG2 VAL     5     104.320  59.760  40.760  0.00  0.00           C
ATOM     81 HG21 VAL     5     104.220  60.110  41.790  0.00  0.00           H
ATOM     82 HG22 VAL     5     104.850  58.810  40.820  0.00  0.00           H
ATOM     83 HG23 VAL     5     104.910  60.500  40.210  0.00  0.00           H
ATOM     84  C   VAL     5     100.590  58.700  40.000  0.00  0.00           C
ATOM     85  O   VAL     5     100.510  58.440  38.750  0.00  0.00           O
ATOM     86  N   ASN     6      99.530  59.000  40.720  0.00  0.00           N
ATOM     87  H   ASN     6      99.730  59.380  41.630  0.00  0.00           H
ATOM     88  CA  ASN     6      98.170  58.890  40.210  0.00  0.00           C
ATOM     89  HA  ASN     6      98.130  58.110  39.450  0.00  0.00           H
ATOM     90  CB  ASN     6      97.270  58.440  41.350  0.00  0.00           C
ATOM     91  HB2 ASN     6      96.250  58.600  41.020  0.00  0.00           H
ATOM     92  HB3 ASN     6      97.430  59.030  42.250  0.00  0.00           H
ATOM     93  CG  ASN     6      97.440  56.990  41.700  0.00  0.00           C
ATOM     94  OD1 ASN     6      96.540  56.210  41.460  0.00  0.00           O
ATOM     95  ND2 ASN     6      98.540  56.600  42.300  0.00  0.00           N
ATOM     96 HD21 ASN     6      99.340  57.200  42.460  0.00  0.00           H
ATOM     97 HD22 ASN     6      98.600  55.600  42.380  0.00  0.00           H
ATOM     98  C   ASN     6      97.720  60.200  39.510  0.00  0.00           C
ATOM     99  O   ASN     6      97.850  61.260  40.110  0.00  0.00           O
ATOM    100  N   ILE     7      97.210  60.160  38.240  0.00  0.00           N
ATOM    101  H   ILE     7      97.100  59.260  37.780  0.00  0.00           H
ATOM    102  CA  ILE     7      96.470  61.180  37.520  0.00  0.00           C
ATOM    103  HA  ILE     7      96.670  62.150  37.980  0.00  0.00           H
ATOM    104  CB  ILE     7      96.920  61.120  36.070  0.00  0.00           C
ATOM    105  HB  ILE     7      96.500  60.220  35.620  0.00  0.00           H
ATOM    106  CG2 ILE     7      96.080  62.170  35.240  0.00  0.00           C
ATOM    107 HG21 ILE     7      96.340  63.150  35.630  0.00  0.00           H
ATOM    108 HG22 ILE     7      96.310  62.100  34.170  0.00  0.00           H
ATOM    109 HG23 ILE     7      95.020  62.010  35.400  0.00  0.00           H
ATOM    110  CG1 ILE     7      98.460  61.300  35.840  0.00  0.00           C
ATOM    111 HG12 ILE     7      99.000  60.690  36.570  0.00  0.00           H
ATOM    112 HG13 ILE     7      98.690  62.360  35.940  0.00  0.00           H
ATOM    113  CD1 ILE     7      98.940  60.860  34.430  0.00  0.00           C
ATOM    114 HD11 ILE     7      98.730  59.790  34.340  0.00  0.00           H
ATOM    115 HD12 ILE     7      98.420  61.400  33.640  0.00  0.00           H
ATOM    116 HD13 ILE     7     100.010  60.950  34.240  0.00  0.00           H
ATOM    117  C   ILE     7      94.970  60.900  37.660  0.00  0.00           C
ATOM    118  O   ILE     7      94.640  59.820  37.240  0.00  0.00           O
ATOM    119  N   GLY     8      94.120  61.780  38.230  0.00  0.00           N
ATOM    120  H   GLY     8      94.400  62.670  38.620  0.00  0.00           H
ATOM    121  CA  GLY     8      92.620  61.670  38.260  0.00  0.00           C
ATOM    122  HA2 GLY     8      92.280  62.230  39.130  0.00  0.00           H
ATOM    123  HA3 GLY     8      92.310  60.640  38.440  0.00  0.00           H
ATOM    124  C   GLY     8      91.850  62.170  36.950  0.00  0.00           C
ATOM    125  O   GLY     8      92.370  63.040  36.280  0.00  0.00           O
ATOM    126  N   ALA     9      90.600  61.730  36.790  0.00  0.00           N
ATOM    127  H   ALA     9      90.290  60.960  37.370  0.00  0.00           H
ATOM    128  CA  ALA     9      89.760  62.390  35.870  0.00  0.00           C
ATOM    129  HA  ALA     9      90.010  63.450  35.890  0.00  0.00           H
ATOM    130  CB  ALA     9      90.190  61.840  34.530  0.00  0.00           C
ATOM    131  HB1 ALA     9      90.120  60.760  34.630  0.00  0.00           H
ATOM    132  HB2 ALA     9      89.530  62.220  33.760  0.00  0.00           H
ATOM    133  HB3 ALA     9      91.230  62.000  34.240  0.00  0.00           H
ATOM    134  C   ALA     9      88.220  62.170  36.060  0.00  0.00           C
ATOM    135  O   ALA     9      87.740  61.240  36.700  0.00  0.00           O
ATOM    136  N   VAL    10      87.460  63.180  35.600  0.00  0.00           N
ATOM    137  H   VAL    10      87.980  63.970  35.250  0.00  0.00           H
ATOM    138  CA  VAL    10      86.010  63.300  35.570  0.00  0.00           C
ATOM    139  HA  VAL    10      85.530  62.330  35.720  0.00  0.00           H
ATOM    140  CB  VAL    10      85.480  64.340  36.640  0.00  0.00           C
ATOM    141  HB  VAL    10      85.920  65.330  36.490  0.00  0.00           H
ATOM    142  CG1 VAL    10      83.920  64.500  36.730  0.00  0.00           C
ATOM    143 HG11 VAL    10      83.740  65.540  37.010  0.00  0.00           H
ATOM    144 HG12 VAL    10      83.550  64.430  35.710  0.00  0.00           H
ATOM    145 HG13 VAL    10      83.540  63.740  37.420  0.00  0.00           H
ATOM    146  CG2 VAL    10      86.050  63.890  37.980  0.00  0.00           C
ATOM    147 HG21 VAL    10      85.550  62.950  38.180  0.00  0.00           H
ATOM    148 HG22 VAL    10      87.140  63.850  37.990  0.00  0.00           H
ATOM    149 HG23 VAL    10      85.790  64.690  38.670  0.00  0.00           H
ATOM    150  C   VAL    10      85.570  63.670  34.160  0.00  0.00           C
ATOM    151  O   VAL    10      86.020  64.700  33.650  0.00  0.00           O
ATOM    152  N   LEU    11      84.870  62.750  33.450  0.00  0.00           N
ATOM    153  H   LEU    11      84.450  61.970  33.920  0.00  0.00           H
ATOM    154  CA  LEU    11      84.850  62.590  31.980  0.00  0.00           C
ATOM    155  HA  LEU    11      85.100  63.550  31.540  0.00  0.00           H
ATOM    156  CB  LEU    11      85.830  61.520  31.500  0.00  0.00           C
ATOM    157  HB2 LEU    11      85.780  61.440  30.420  0.00  0.00           H
ATOM    158  HB3 LEU    11      85.590  60.550  31.950  0.00  0.00           H
ATOM    159  CG  LEU    11      87.290  61.900  31.910  0.00  0.00           C
ATOM    160  HG  LEU    11      87.390  62.240  32.940  0.00  0.00           H
ATOM    161  CD1 LEU    11      88.320  60.760  31.820  0.00  0.00           C
ATOM    162 HD11 LEU    11      89.360  61.040  31.970  0.00  0.00           H
ATOM    163 HD12 LEU    11      88.080  59.930  32.480  0.00  0.00           H
ATOM    164 HD13 LEU    11      88.330  60.400  30.790  0.00  0.00           H
ATOM    165  CD2 LEU    11      88.020  63.050  31.140  0.00  0.00           C
ATOM    166 HD21 LEU    11      87.630  64.010  31.460  0.00  0.00           H
ATOM    167 HD22 LEU    11      89.090  63.070  31.340  0.00  0.00           H
ATOM    168 HD23 LEU    11      87.980  62.860  30.060  0.00  0.00           H
ATOM    169  C   LEU    11      83.470  62.230  31.470  0.00  0.00           C
ATOM    170  O   LEU    11      82.680  61.630  32.200  0.00  0.00           O
ATOM    171  N   SER    12      83.140  62.570  30.230  0.00  0.00           N
ATOM    172  H   SER    12      83.780  63.030  29.600  0.00  0.00           H
ATOM    173  CA  SER    12      81.710  62.470  29.840  0.00  0.00           C
ATOM    174  HA  SER    12      81.140  63.000  30.600  0.00  0.00           H
ATOM    175  CB  SER    12      81.450  63.210  28.520  0.00  0.00           C
ATOM    176  HB2 SER    12      81.670  64.260  28.730  0.00  0.00           H
ATOM    177  HB3 SER    12      80.410  63.160  28.200  0.00  0.00           H
ATOM    178  OG  SER    12      82.320  62.860  27.480  0.00  0.00           O
ATOM    179  HG  SER    12      83.160  63.290  27.650  0.00  0.00           H
ATOM    180  C   SER    12      81.170  60.970  29.900  0.00  0.00           C
ATOM    181  O   SER    12      80.170  60.700  30.580  0.00  0.00           O
ATOM    182  N   THR    13      81.850  60.020  29.260  0.00  0.00           N
ATOM    183  H   THR    13      82.630  60.260  28.670  0.00  0.00           H
ATOM    184  CA  THR    13      81.410  58.530  29.190  0.00  0.00           C
ATOM    185  HA  THR    13      80.640  58.410  29.960  0.00  0.00           H
ATOM    186  CB  THR    13      80.780  58.210  27.840  0.00  0.00           C
ATOM    187  HB  THR    13      80.170  57.330  28.020  0.00  0.00           H
ATOM    188  CG2 THR    13      79.780  59.270  27.340  0.00  0.00           C
ATOM    189 HG21 THR    13      79.220  59.610  28.210  0.00  0.00           H
ATOM    190 HG22 THR    13      80.420  60.030  26.890  0.00  0.00           H
ATOM    191 HG23 THR    13      79.060  58.880  26.620  0.00  0.00           H
ATOM    192  OG1 THR    13      81.670  57.870  26.870  0.00  0.00           O
ATOM    193  HG1 THR    13      81.070  57.780  26.120  0.00  0.00           H
ATOM    194  C   THR    13      82.490  57.500  29.500  0.00  0.00           C
ATOM    195  O   THR    13      83.630  57.890  29.410  0.00  0.00           O
ATOM    196  N   LYS    14      82.150  56.280  29.910  0.00  0.00           N
ATOM    197  H   LYS    14      81.190  56.020  30.060  0.00  0.00           H
ATOM    198  CA  LYS    14      83.230  55.200  30.110  0.00  0.00           C
ATOM    199  HA  LYS    14      83.920  55.580  30.870  0.00  0.00           H
ATOM    200  CB  LYS    14      82.560  53.880  30.640  0.00  0.00           C
ATOM    201  HB2 LYS    14      81.850  53.580  29.880  0.00  0.00           H
ATOM    202  HB3 LYS    14      81.890  54.130  31.460  0.00  0.00           H
ATOM    203  CG  LYS    14      83.460  52.780  31.100  0.00  0.00           C
ATOM    204  HG2 LYS    14      84.120  52.550  30.270  0.00  0.00           H
ATOM    205  HG3 LYS    14      82.810  51.920  31.290  0.00  0.00           H
ATOM    206  CD  LYS    14      84.420  53.070  32.320  0.00  0.00           C
ATOM    207  HD2 LYS    14      84.930  54.040  32.360  0.00  0.00           H
ATOM    208  HD3 LYS    14      85.130  52.250  32.210  0.00  0.00           H
ATOM    209  CE  LYS    14      83.740  52.760  33.640  0.00  0.00           C
ATOM    210  HE2 LYS    14      83.300  51.760  33.570  0.00  0.00           H
ATOM    211  HE3 LYS    14      82.990  53.530  33.850  0.00  0.00           H
ATOM    212  NZ  LYS    14      84.790  52.670  34.720  0.00  0.00           N
ATOM    213  HZ1 LYS    14      84.360  52.550  35.630  0.00  0.00           H
ATOM    214  HZ2 LYS    14      85.410  51.900  34.520  0.00  0.00           H
ATOM    215  HZ3 LYS    14      85.390  53.470  34.830  0.00  0.00           H
ATOM    216  C   LYS    14      84.130  54.970  28.810  0.00  0.00           C
ATOM    217  O   LYS    14      85.260  54.410  28.880  0.00  0.00           O
ATOM    218  N   LYS    15      83.690  55.380  27.620  0.00  0.00           N
ATOM    219  H   LYS    15      82.700  55.560  27.540  0.00  0.00           H
ATOM    220  CA  LYS    15      84.530  55.360  26.380  0.00  0.00           C
ATOM    221  HA  LYS    15      85.070  54.410  26.330  0.00  0.00           H
ATOM    222  CB  LYS    15      83.690  55.430  25.090  0.00  0.00           C
ATOM    223  HB2 LYS    15      84.250  55.820  24.240  0.00  0.00           H
ATOM    224  HB3 LYS    15      82.960  56.230  25.160  0.00  0.00           H
ATOM    225  CG  LYS    15      83.100  54.060  24.770  0.00  0.00           C
ATOM    226  HG2 LYS    15      82.420  53.730  25.550  0.00  0.00           H
ATOM    227  HG3 LYS    15      83.950  53.370  24.730  0.00  0.00           H
ATOM    228  CD  LYS    15      82.470  53.860  23.390  0.00  0.00           C
ATOM    229  HD2 LYS    15      82.010  52.870  23.380  0.00  0.00           H
ATOM    230  HD3 LYS    15      83.210  53.840  22.600  0.00  0.00           H
ATOM    231  CE  LYS    15      81.370  54.920  23.140  0.00  0.00           C
ATOM    232  HE2 LYS    15      81.820  55.890  22.930  0.00  0.00           H
ATOM    233  HE3 LYS    15      80.730  54.850  24.020  0.00  0.00           H
ATOM    234  NZ  LYS    15      80.590  54.630  21.930  0.00  0.00           N
ATOM    235  HZ1 LYS    15      80.150  53.720  22.000  0.00  0.00           H
ATOM    236  HZ2 LYS    15      79.840  55.310  21.930  0.00  0.00           H
ATOM    237  HZ3 LYS    15      81.130  54.660  21.080  0.00  0.00           H
ATOM    238  C   LYS    15      85.660  56.400  26.420  0.00  0.00           C
ATOM    239  O   LYS    15      86.780  56.250  25.880  0.00  0.00           O
ATOM    240  N   HIE    16      85.400  57.480  27.140  0.00  0.00           N
ATOM    241  H   HIE    16      84.460  57.530  27.510  0.00  0.00           H
ATOM    242  CA  HIE    16      86.370  58.530  27.380  0.00  0.00           C
ATOM    243  HA  HIE    16      87.170  58.480  26.650  0.00  0.00           H
ATOM    244  CB  HIE    16      85.650  59.860  27.320  0.00  0.00           C
ATOM    245  HB2 HIE    16      86.350  60.640  27.620  0.00  0.00           H
ATOM    246  HB3 HIE    16      84.810  59.850  28.010  0.00  0.00           H
ATOM    247  CG  HIE    16      85.010  60.180  25.980  0.00  0.00           C
ATOM    248  ND1 HIE    16      83.890  59.540  25.550  0.00  0.00           N
ATOM    249  CE1 HIE    16      84.524  59.641  23.911  0.00  0.00           C
ATOM    250  HE1 HIE    16      84.165  59.015  23.095  0.00  0.00           H
ATOM    251  NE2 HIE    16      85.014  60.856  23.911  0.00  0.00           N
ATOM    252  HE2 HIE    16      85.139  61.430  23.090  0.00  0.00           H
ATOM    253  CD2 HIE    16      85.330  61.230  25.180  0.00  0.00           C
ATOM    254  HD2 HIE    16      85.880  62.120  25.450  0.00  0.00           H
ATOM    255  C   HIE    16      87.260  58.310  28.660  0.00  0.00           C
ATOM    256  O   HIE    16      88.460  58.670  28.630  0.00  0.00           O
ATOM    257  N   GLU    17      86.830  57.520  29.650  0.00  0.00           N
ATOM    258  H   GLU    17      85.840  57.390  29.730  0.00  0.00           H
ATOM    259  CA  GLU    17      87.660  56.940  30.600  0.00  0.00           C
ATOM    260  HA  GLU    17      88.110  57.790  31.110  0.00  0.00           H
ATOM    261  CB  GLU    17      86.840  56.060  31.600  0.00  0.00           C
ATOM    262  HB2 GLU    17      87.660  55.650  32.190  0.00  0.00           H
ATOM    263  HB3 GLU    17      86.180  55.340  31.110  0.00  0.00           H
ATOM    264  CG  GLU    17      86.000  56.940  32.500  0.00  0.00           C
ATOM    265  HG2 GLU    17      85.100  57.160  31.920  0.00  0.00           H
ATOM    266  HG3 GLU    17      86.420  57.910  32.760  0.00  0.00           H
ATOM    267  CD  GLU    17      85.470  56.160  33.730  0.00  0.00           C
ATOM    268  OE1 GLU    17      86.320  55.530  34.440  0.00  0.00           O
ATOM    269  OE2 GLU    17      84.270  56.170  34.080  0.00  0.00           O
ATOM    270  C   GLU    17      88.810  56.120  29.940  0.00  0.00           C
ATOM    271  O   GLU    17      89.930  56.230  30.290  0.00  0.00           O
ATOM    272  N   GLN    18      88.400  55.290  28.970  0.00  0.00           N
ATOM    273  H   GLN    18      87.430  55.340  28.720  0.00  0.00           H
ATOM    274  CA  GLN    18      89.360  54.420  28.180  0.00  0.00           C
ATOM    275  HA  GLN    18      89.910  53.940  28.990  0.00  0.00           H
ATOM    276  CB  GLN    18      88.530  53.430  27.370  0.00  0.00           C
ATOM    277  HB2 GLN    18      87.880  53.880  26.610  0.00  0.00           H
ATOM    278  HB3 GLN    18      87.990  52.730  28.010  0.00  0.00           H
ATOM    279  CG  GLN    18      89.350  52.500  26.500  0.00  0.00           C
ATOM    280  HG2 GLN    18      89.770  53.080  25.680  0.00  0.00           H
ATOM    281  HG3 GLN    18      88.700  51.740  26.080  0.00  0.00           H
ATOM    282  CD  GLN    18      90.410  51.720  27.250  0.00  0.00           C
ATOM    283  OE1 GLN    18      90.500  51.620  28.460  0.00  0.00           O
ATOM    284  NE2 GLN    18      91.200  50.890  26.580  0.00  0.00           N
ATOM    285 HE21 GLN    18      91.190  50.700  25.590  0.00  0.00           H
ATOM    286 HE22 GLN    18      91.970  50.550  27.130  0.00  0.00           H
ATOM    287  C   GLN    18      90.320  55.260  27.310  0.00  0.00           C
ATOM    288  O   GLN    18      91.510  54.940  27.350  0.00  0.00           O
ATOM    289  N   ILE    19      89.880  56.260  26.570  0.00  0.00           N
ATOM    290  H   ILE    19      88.890  56.460  26.550  0.00  0.00           H
ATOM    291  CA  ILE    19      90.820  57.180  25.810  0.00  0.00           C
ATOM    292  HA  ILE    19      91.370  56.480  25.190  0.00  0.00           H
ATOM    293  CB  ILE    19      90.070  58.270  25.060  0.00  0.00           C
ATOM    294  HB  ILE    19      89.340  58.730  25.720  0.00  0.00           H
ATOM    295  CG2 ILE    19      90.930  59.490  24.480  0.00  0.00           C
ATOM    296 HG21 ILE    19      90.280  60.080  23.830  0.00  0.00           H
ATOM    297 HG22 ILE    19      91.420  60.060  25.280  0.00  0.00           H
ATOM    298 HG23 ILE    19      91.680  59.030  23.850  0.00  0.00           H
ATOM    299  CG1 ILE    19      89.510  57.490  23.830  0.00  0.00           C
ATOM    300 HG12 ILE    19      89.390  56.420  24.030  0.00  0.00           H
ATOM    301 HG13 ILE    19      90.270  57.530  23.040  0.00  0.00           H
ATOM    302  CD1 ILE    19      88.240  58.090  23.290  0.00  0.00           C
ATOM    303 HD11 ILE    19      88.210  59.180  23.230  0.00  0.00           H
ATOM    304 HD12 ILE    19      87.990  57.620  22.340  0.00  0.00           H
ATOM    305 HD13 ILE    19      87.430  57.800  23.960  0.00  0.00           H
ATOM    306  C   ILE    19      91.860  57.710  26.800  0.00  0.00           C
ATOM    307  O   ILE    19      93.040  57.760  26.450  0.00  0.00           O
ATOM    308  N   PHE    20      91.480  58.000  28.060  0.00  0.00           N
ATOM    309  H   PHE    20      90.490  58.000  28.250  0.00  0.00           H
ATOM    310  CA  PHE    20      92.360  58.450  29.100  0.00  0.00           C
ATOM    311  HA  PHE    20      93.000  59.260  28.760  0.00  0.00           H
ATOM    312  CB  PHE    20      91.430  59.100  30.170  0.00  0.00           C
ATOM    313  HB2 PHE    20      90.530  58.530  30.380  0.00  0.00           H
ATOM    314  HB3 PHE    20      91.200  60.100  29.790  0.00  0.00           H
ATOM    315  CG  PHE    20      92.120  59.270  31.490  0.00  0.00           C
ATOM    316  CD1 PHE    20      92.870  60.440  31.590  0.00  0.00           C
ATOM    317  HD1 PHE    20      92.990  61.000  30.680  0.00  0.00           H
ATOM    318  CE1 PHE    20      93.490  60.700  32.800  0.00  0.00           C
ATOM    319  HE1 PHE    20      93.930  61.690  32.890  0.00  0.00           H
ATOM    320  CZ  PHE    20      93.330  59.850  33.920  0.00  0.00           C
ATOM    321  HZ  PHE    20      93.630  60.150  34.910  0.00  0.00           H
ATOM    322  CE2 PHE    20      92.620  58.650  33.730  0.00  0.00           C
ATOM    323  HE2 PHE    20      92.540  58.090  34.650  0.00  0.00           H
ATOM    324  CD2 PHE    20      92.000  58.310  32.510  0.00  0.00           C
ATOM    325  HD2 PHE    20      91.440  57.400  32.350  0.00  0.00           H
ATOM    326  C   PHE    20      93.330  57.450  29.690  0.00  0.00           C
ATOM    327  O   PHE    20      94.510  57.750  29.760  0.00  0.00           O
ATOM    328  N   ARG    21      92.840  56.220  29.840  0.00  0.00           N
ATOM    329  H   ARG    21      91.850  56.080  29.760  0.00  0.00           H
ATOM    330  CA  ARG    21      93.700  55.070  30.230  0.00  0.00           C
ATOM    331  HA  ARG    21      94.260  55.370  31.120  0.00  0.00           H
ATOM    332  CB  ARG    21      92.880  53.840  30.460  0.00  0.00           C
ATOM    333  HB2 ARG    21      93.600  53.070  30.730  0.00  0.00           H
ATOM    334  HB3 ARG    21      92.390  53.530  29.530  0.00  0.00           H
ATOM    335  CG  ARG    21      91.930  53.910  31.620  0.00  0.00           C
ATOM    336  HG2 ARG    21      90.950  54.270  31.300  0.00  0.00           H
ATOM    337  HG3 ARG    21      92.380  54.520  32.400  0.00  0.00           H
ATOM    338  CD  ARG    21      91.580  52.540  32.270  0.00  0.00           C
ATOM    339  HD2 ARG    21      91.050  52.780  33.200  0.00  0.00           H
ATOM    340  HD3 ARG    21      92.440  51.950  32.610  0.00  0.00           H
ATOM    341  NE  ARG    21      90.710  51.700  31.440  0.00  0.00           N
ATOM    342  HE  ARG    21      90.850  51.670  30.440  0.00  0.00           H
ATOM    343  CZ  ARG    21      89.490  51.190  31.720  0.00  0.00           C
ATOM    344  NH1 ARG    21      88.910  51.190  32.910  0.00  0.00           N
ATOM    345 HH11 ARG    21      89.510  51.540  33.650  0.00  0.00           H
ATOM    346 HH12 ARG    21      87.960  50.900  33.060  0.00  0.00           H
ATOM    347  NH2 ARG    21      88.720  50.800  30.710  0.00  0.00           N
ATOM    348 HH21 ARG    21      89.160  50.610  29.820  0.00  0.00           H
ATOM    349 HH22 ARG    21      87.870  50.310  30.960  0.00  0.00           H
ATOM    350  C   ARG    21      94.740  54.820  29.150  0.00  0.00           C
ATOM    351  O   ARG    21      95.880  54.570  29.520  0.00  0.00           O
ATOM    352  N   GLU    22      94.380  54.810  27.880  0.00  0.00           N
ATOM    353  H   GLU    22      93.390  54.770  27.710  0.00  0.00           H
ATOM    354  CA  GLU    22      95.210  54.610  26.720  0.00  0.00           C
ATOM    355  HA  GLU    22      95.750  53.680  26.860  0.00  0.00           H
ATOM    356  CB  GLU    22      94.230  54.430  25.540  0.00  0.00           C
ATOM    357  HB2 GLU    22      93.440  55.180  25.550  0.00  0.00           H
ATOM    358  HB3 GLU    22      93.690  53.490  25.690  0.00  0.00           H
ATOM    359  CG  GLU    22      94.900  54.500  24.200  0.00  0.00           C
ATOM    360  HG2 GLU    22      95.400  55.470  24.160  0.00  0.00           H
ATOM    361  HG3 GLU    22      94.200  54.560  23.360  0.00  0.00           H
ATOM    362  CD  GLU    22      95.800  53.310  23.780  0.00  0.00           C
ATOM    363  OE1 GLU    22      95.650  52.240  24.330  0.00  0.00           O
ATOM    364  OE2 GLU    22      96.660  53.400  22.880  0.00  0.00           O
ATOM    365  C   GLU    22      96.200  55.740  26.510  0.00  0.00           C
ATOM    366  O   GLU    22      97.360  55.520  26.280  0.00  0.00           O
ATOM    367  N   ALA    23      95.680  56.960  26.730  0.00  0.00           N
ATOM    368  H   ALA    23      94.690  57.100  26.860  0.00  0.00           H
ATOM    369  CA  ALA    23      96.550  58.200  26.830  0.00  0.00           C
ATOM    370  HA  ALA    23      97.100  58.380  25.910  0.00  0.00           H
ATOM    371  CB  ALA    23      95.730  59.450  27.050  0.00  0.00           C
ATOM    372  HB1 ALA    23      95.150  59.700  26.160  0.00  0.00           H
ATOM    373  HB2 ALA    23      94.950  59.300  27.810  0.00  0.00           H
ATOM    374  HB3 ALA    23      96.320  60.300  27.390  0.00  0.00           H
ATOM    375  C   ALA    23      97.630  57.970  27.900  0.00  0.00           C
ATOM    376  O   ALA    23      98.770  58.240  27.650  0.00  0.00           O
ATOM    377  N   VAL    24      97.360  57.480  29.110  0.00  0.00           N
ATOM    378  H   VAL    24      96.420  57.310  29.430  0.00  0.00           H
ATOM    379  CA  VAL    24      98.380  57.200  30.150  0.00  0.00           C
ATOM    380  HA  VAL    24      98.900  58.160  30.190  0.00  0.00           H
ATOM    381  CB  VAL    24      97.820  56.940  31.590  0.00  0.00           C
ATOM    382  HB  VAL    24      97.070  56.150  31.630  0.00  0.00           H
ATOM    383  CG1 VAL    24      98.870  56.480  32.630  0.00  0.00           C
ATOM    384 HG11 VAL    24      98.470  56.550  33.640  0.00  0.00           H
ATOM    385 HG12 VAL    24      99.110  55.440  32.430  0.00  0.00           H
ATOM    386 HG13 VAL    24      99.750  57.100  32.460  0.00  0.00           H
ATOM    387  CG2 VAL    24      97.210  58.290  32.020  0.00  0.00           C
ATOM    388 HG21 VAL    24      96.780  58.090  33.010  0.00  0.00           H
ATOM    389 HG22 VAL    24      97.920  59.090  32.220  0.00  0.00           H
ATOM    390 HG23 VAL    24      96.420  58.450  31.290  0.00  0.00           H
ATOM    391  C   VAL    24      99.300  55.970  29.720  0.00  0.00           C
ATOM    392  O   VAL    24     100.480  55.910  30.120  0.00  0.00           O
ATOM    393  N   ASN    25      98.820  54.970  28.980  0.00  0.00           N
ATOM    394  H   ASN    25      97.820  55.050  28.840  0.00  0.00           H
ATOM    395  CA  ASN    25      99.560  53.860  28.360  0.00  0.00           C
ATOM    396  HA  ASN    25     100.200  53.480  29.160  0.00  0.00           H
ATOM    397  CB  ASN    25      98.660  52.840  27.710  0.00  0.00           C
ATOM    398  HB2 ASN    25      98.010  53.390  27.040  0.00  0.00           H
ATOM    399  HB3 ASN    25      98.020  52.310  28.420  0.00  0.00           H
ATOM    400  CG  ASN    25      99.350  51.730  26.890  0.00  0.00           C
ATOM    401  OD1 ASN    25      99.580  51.910  25.690  0.00  0.00           O
ATOM    402  ND2 ASN    25      99.730  50.670  27.510  0.00  0.00           N
ATOM    403 HD21 ASN    25      99.520  50.550  28.490  0.00  0.00           H
ATOM    404 HD22 ASN    25     100.180  49.890  27.050  0.00  0.00           H
ATOM    405  C   ASN    25     100.600  54.420  27.360  0.00  0.00           C
ATOM    406  O   ASN    25     101.810  54.070  27.440  0.00  0.00           O
ATOM    407  N   GLN    26     100.200  55.360  26.530  0.00  0.00           N
ATOM    408  H   GLN    26      99.230  55.610  26.580  0.00  0.00           H
ATOM    409  CA  GLN    26     101.010  56.180  25.640  0.00  0.00           C
ATOM    410  HA  GLN    26     101.590  55.470  25.040  0.00  0.00           H
ATOM    411  CB  GLN    26     100.120  56.960  24.650  0.00  0.00           C
ATOM    412  HB2 GLN    26     100.750  57.700  24.160  0.00  0.00           H
ATOM    413  HB3 GLN    26      99.320  57.350  25.290  0.00  0.00           H
ATOM    414  CG  GLN    26      99.480  55.990  23.610  0.00  0.00           C
ATOM    415  HG2 GLN    26      98.860  55.220  24.060  0.00  0.00           H
ATOM    416  HG3 GLN    26     100.290  55.510  23.070  0.00  0.00           H
ATOM    417  CD  GLN    26      98.540  56.690  22.670  0.00  0.00           C
ATOM    418  OE1 GLN    26      98.550  57.870  22.400  0.00  0.00           O
ATOM    419  NE2 GLN    26      97.450  56.070  22.210  0.00  0.00           N
ATOM    420 HE21 GLN    26      97.280  55.100  22.440  0.00  0.00           H
ATOM    421 HE22 GLN    26      96.760  56.690  21.830  0.00  0.00           H
ATOM    422  C   GLN    26     101.920  57.180  26.300  0.00  0.00           C
ATOM    423  O   GLN    26     103.140  57.160  26.060  0.00  0.00           O
ATOM    424  N   ALA    27     101.470  57.850  27.390  0.00  0.00           N
ATOM    425  H   ALA    27     100.480  57.820  27.620  0.00  0.00           H
ATOM    426  CA  ALA    27     102.370  58.690  28.140  0.00  0.00           C
ATOM    427  HA  ALA    27     102.910  59.360  27.460  0.00  0.00           H
ATOM    428  CB  ALA    27     101.520  59.490  29.100  0.00  0.00           C
ATOM    429  HB1 ALA    27     102.200  60.060  29.720  0.00  0.00           H
ATOM    430  HB2 ALA    27     100.970  60.200  28.480  0.00  0.00           H
ATOM    431  HB3 ALA    27     100.830  58.860  29.670  0.00  0.00           H
ATOM    432  C   ALA    27     103.460  57.880  28.820  0.00  0.00           C
ATOM    433  O   ALA    27     104.640  58.260  28.720  0.00  0.00           O
ATOM    434  N   ASN    28     103.220  56.640  29.300  0.00  0.00           N
ATOM    435  H   ASN    28     102.300  56.230  29.330  0.00  0.00           H
ATOM    436  CA  ASN    28     104.300  55.880  29.800  0.00  0.00           C
ATOM    437  HA  ASN    28     104.800  56.480  30.560  0.00  0.00           H
ATOM    438  CB  ASN    28     103.700  54.690  30.560  0.00  0.00           C
ATOM    439  HB2 ASN    28     104.370  53.830  30.590  0.00  0.00           H
ATOM    440  HB3 ASN    28     102.800  54.370  30.030  0.00  0.00           H
ATOM    441  CG  ASN    28     103.440  54.980  32.030  0.00  0.00           C
ATOM    442  OD1 ASN    28     104.210  55.520  32.740  0.00  0.00           O
ATOM    443  ND2 ASN    28     102.310  54.630  32.580  0.00  0.00           N
ATOM    444 HD21 ASN    28     101.590  54.300  31.960  0.00  0.00           H
ATOM    445 HD22 ASN    28     102.130  54.870  33.540  0.00  0.00           H
ATOM    446  C   ASN    28     105.280  55.490  28.660  0.00  0.00           C
ATOM    447  O   ASN    28     106.460  55.670  28.840  0.00  0.00           O
ATOM    448  N   LYS    29     104.820  55.120  27.450  0.00  0.00           N
ATOM    449  H   LYS    29     103.810  55.110  27.460  0.00  0.00           H
ATOM    450  CA  LYS    29     105.600  54.810  26.230  0.00  0.00           C
ATOM    451  HA  LYS    29     106.230  53.940  26.440  0.00  0.00           H
ATOM    452  CB  LYS    29     104.670  54.380  25.030  0.00  0.00           C
ATOM    453  HB2 LYS    29     105.330  54.340  24.170  0.00  0.00           H
ATOM    454  HB3 LYS    29     103.930  55.140  24.790  0.00  0.00           H
ATOM    455  CG  LYS    29     104.060  52.940  25.110  0.00  0.00           C
ATOM    456  HG2 LYS    29     103.550  52.670  26.040  0.00  0.00           H
ATOM    457  HG3 LYS    29     104.920  52.270  25.000  0.00  0.00           H
ATOM    458  CD  LYS    29     102.990  52.750  24.020  0.00  0.00           C
ATOM    459  HD2 LYS    29     103.450  52.830  23.030  0.00  0.00           H
ATOM    460  HD3 LYS    29     102.200  53.490  24.100  0.00  0.00           H
ATOM    461  CE  LYS    29     102.450  51.320  24.180  0.00  0.00           C
ATOM    462  HE2 LYS    29     102.200  51.320  25.240  0.00  0.00           H
ATOM    463  HE3 LYS    29     103.240  50.590  24.040  0.00  0.00           H
ATOM    464  NZ  LYS    29     101.260  51.080  23.260  0.00  0.00           N
ATOM    465  HZ1 LYS    29     100.410  51.500  23.590  0.00  0.00           H
ATOM    466  HZ2 LYS    29     101.390  51.480  22.340  0.00  0.00           H
ATOM    467  HZ3 LYS    29     101.110  50.090  23.150  0.00  0.00           H
ATOM    468  C   LYS    29     106.400  55.960  25.730  0.00  0.00           C
ATOM    469  O   LYS    29     107.320  55.800  24.920  0.00  0.00           O
ATOM    470  N   ARG    30     106.180  57.220  26.190  0.00  0.00           N
ATOM    471  H   ARG    30     105.520  57.420  26.940  0.00  0.00           H
ATOM    472  CA  ARG    30     107.050  58.400  25.820  0.00  0.00           C
ATOM    473  HA  ARG    30     107.530  58.290  24.850  0.00  0.00           H
ATOM    474  CB  ARG    30     106.130  59.690  25.850  0.00  0.00           C
ATOM    475  HB2 ARG    30     105.870  59.890  26.890  0.00  0.00           H
ATOM    476  HB3 ARG    30     105.200  59.530  25.300  0.00  0.00           H
ATOM    477  CG  ARG    30     106.710  61.000  25.220  0.00  0.00           C
ATOM    478  HG2 ARG    30     107.120  60.750  24.240  0.00  0.00           H
ATOM    479  HG3 ARG    30     107.600  61.320  25.770  0.00  0.00           H
ATOM    480  CD  ARG    30     105.740  62.190  25.140  0.00  0.00           C
ATOM    481  HD2 ARG    30     106.310  63.000  24.710  0.00  0.00           H
ATOM    482  HD3 ARG    30     105.420  62.440  26.150  0.00  0.00           H
ATOM    483  NE  ARG    30     104.480  61.800  24.440  0.00  0.00           N
ATOM    484  HE  ARG    30     104.590  61.700  23.440  0.00  0.00           H
ATOM    485  CZ  ARG    30     103.300  61.510  24.840  0.00  0.00           C
ATOM    486  NH1 ARG    30     102.860  61.900  25.980  0.00  0.00           N
ATOM    487 HH11 ARG    30     103.560  62.410  26.500  0.00  0.00           H
ATOM    488 HH12 ARG    30     101.930  61.710  26.310  0.00  0.00           H
ATOM    489  NH2 ARG    30     102.610  60.810  24.070  0.00  0.00           N
ATOM    490 HH21 ARG    30     102.980  60.490  23.180  0.00  0.00           H
ATOM    491 HH22 ARG    30     101.660  60.600  24.300  0.00  0.00           H
ATOM    492  C   ARG    30     108.180  58.620  26.720  0.00  0.00           C
ATOM    493  O   ARG    30     109.050  59.430  26.440  0.00  0.00           O
ATOM    494  N   HIE    31     108.180  57.960  27.870  0.00  0.00           N
ATOM    495  H   HIE    31     107.510  57.220  28.030  0.00  0.00           H
ATOM    496  CA  HIE    31     108.940  58.430  29.070  0.00  0.00           C
ATOM    497  HA  HIE    31     109.780  59.010  28.690  0.00  0.00           H
ATOM    498  CB  HIE    31     107.970  59.250  30.020  0.00  0.00           C
ATOM    499  HB2 HIE    31     108.480  59.330  30.980  0.00  0.00           H
ATOM    500  HB3 HIE    31     107.050  58.660  30.080  0.00  0.00           H
ATOM    501  CG  HIE    31     107.600  60.610  29.690  0.00  0.00           C
ATOM    502  ND1 HIE    31     108.380  61.720  29.760  0.00  0.00           N
ATOM    503  CE1 HIE    31     107.610  62.800  29.480  0.00  0.00           C
ATOM    504  HE1 HIE    31     107.920  63.830  29.490  0.00  0.00           H
ATOM    505  NE2 HIE    31     106.370  62.380  29.250  0.00  0.00           N
ATOM    506  HE2 HIE    31     105.590  62.990  29.030  0.00  0.00           H
ATOM    507  CD2 HIE    31     106.300  60.990  29.370  0.00  0.00           C
ATOM    508  HD2 HIE    31     105.400  60.410  29.300  0.00  0.00           H
ATOM    509  C   HIE    31     109.660  57.250  29.740  0.00  0.00           C
ATOM    510  O   HIE    31     109.350  56.080  29.510  0.00  0.00           O
ATOM    511  N   PHE    32     110.590  57.530  30.660  0.00  0.00           N
ATOM    512  H   PHE    32     110.890  58.500  30.690  0.00  0.00           H
ATOM    513  CA  PHE    32     111.460  56.590  31.360  0.00  0.00           C
ATOM    514  HA  PHE    32     111.490  55.670  30.790  0.00  0.00           H
ATOM    515  CB  PHE    32     112.830  57.110  31.300  0.00  0.00           C
ATOM    516  HB2 PHE    32     112.940  58.130  31.650  0.00  0.00           H
ATOM    517  HB3 PHE    32     113.100  57.090  30.240  0.00  0.00           H
ATOM    518  CG  PHE    32     113.890  56.230  32.000  0.00  0.00           C
ATOM    519  CD1 PHE    32     114.360  55.150  31.260  0.00  0.00           C
ATOM    520  HD1 PHE    32     113.860  54.910  30.340  0.00  0.00           H
ATOM    521  CE1 PHE    32     115.560  54.510  31.630  0.00  0.00           C
ATOM    522  HE1 PHE    32     116.000  53.660  31.130  0.00  0.00           H
ATOM    523  CZ  PHE    32     116.140  54.840  32.860  0.00  0.00           C
ATOM    524  HZ  PHE    32     117.030  54.300  33.130  0.00  0.00           H
ATOM    525  CE2 PHE    32     115.590  55.890  33.650  0.00  0.00           C
ATOM    526  HE2 PHE    32     116.100  56.190  34.540  0.00  0.00           H
ATOM    527  CD2 PHE    32     114.410  56.490  33.210  0.00  0.00           C
ATOM    528  HD2 PHE    32     113.970  57.330  33.720  0.00  0.00           H
ATOM    529  C   PHE    32     110.920  56.490  32.830  0.00  0.00           C
ATOM    530  O   PHE    32     110.680  57.470  33.510  0.00  0.00           O
ATOM    531  N   THR    33     110.660  55.230  33.200  0.00  0.00           N
ATOM    532  H   THR    33     110.860  54.590  32.450  0.00  0.00           H
ATOM    533  CA  THR    33     109.750  54.790  34.260  0.00  0.00           C
ATOM    534  HA  THR    33     109.490  55.680  34.840  0.00  0.00           H
ATOM    535  CB  THR    33     108.440  54.190  33.610  0.00  0.00           C
ATOM    536  HB  THR    33     107.770  53.840  34.400  0.00  0.00           H
ATOM    537  CG2 THR    33     107.630  55.180  32.710  0.00  0.00           C
ATOM    538 HG21 THR    33     107.350  56.060  33.300  0.00  0.00           H
ATOM    539 HG22 THR    33     108.230  55.380  31.820  0.00  0.00           H
ATOM    540 HG23 THR    33     106.640  54.870  32.400  0.00  0.00           H
ATOM    541  OG1 THR    33     108.740  53.150  32.790  0.00  0.00           O
ATOM    542  HG1 THR    33     107.920  52.860  32.370  0.00  0.00           H
ATOM    543  C   THR    33     110.420  53.920  35.240  0.00  0.00           C
ATOM    544  O   THR    33     109.870  52.930  35.720  0.00  0.00           O
ATOM    545  N   ARG    34     111.690  54.250  35.590  0.00  0.00           N
ATOM    546  H   ARG    34     112.060  55.110  35.220  0.00  0.00           H
ATOM    547  CA  ARG    34     112.470  53.460  36.570  0.00  0.00           C
ATOM    548  HA  ARG    34     112.130  52.430  36.600  0.00  0.00           H
ATOM    549  CB  ARG    34     113.940  53.560  36.130  0.00  0.00           C
ATOM    550  HB2 ARG    34     114.320  54.510  36.500  0.00  0.00           H
ATOM    551  HB3 ARG    34     114.060  53.580  35.040  0.00  0.00           H
ATOM    552  CG  ARG    34     114.690  52.310  36.690  0.00  0.00           C
ATOM    553  HG2 ARG    34     114.120  51.440  36.350  0.00  0.00           H
ATOM    554  HG3 ARG    34     114.700  52.300  37.780  0.00  0.00           H
ATOM    555  CD  ARG    34     116.140  52.210  36.200  0.00  0.00           C
ATOM    556  HD2 ARG    34     115.980  52.170  35.120  0.00  0.00           H
ATOM    557  HD3 ARG    34     116.710  51.360  36.590  0.00  0.00           H
ATOM    558  NE  ARG    34     116.820  53.500  36.460  0.00  0.00           N
ATOM    559  HE  ARG    34     116.390  54.050  37.190  0.00  0.00           H
ATOM    560  CZ  ARG    34     117.830  54.030  35.860  0.00  0.00           C
ATOM    561  NH1 ARG    34     118.530  53.330  34.960  0.00  0.00           N
ATOM    562 HH11 ARG    34     118.240  52.360  34.910  0.00  0.00           H
ATOM    563 HH12 ARG    34     119.410  53.640  34.570  0.00  0.00           H
ATOM    564  NH2 ARG    34     118.270  55.170  36.240  0.00  0.00           N
ATOM    565 HH21 ARG    34     117.750  55.620  36.980  0.00  0.00           H
ATOM    566 HH22 ARG    34     119.060  55.600  35.780  0.00  0.00           H
ATOM    567  C   ARG    34     112.260  54.010  37.920  0.00  0.00           C
ATOM    568  O   ARG    34     112.050  53.210  38.860  0.00  0.00           O
ATOM    569  N   LYS    35     112.300  55.350  38.110  0.00  0.00           N
ATOM    570  H   LYS    35     112.480  55.920  37.300  0.00  0.00           H
ATOM    571  CA  LYS    35     112.060  56.000  39.390  0.00  0.00           C
ATOM    572  HA  LYS    35     112.530  55.450  40.220  0.00  0.00           H
ATOM    573  CB  LYS    35     112.570  57.460  39.230  0.00  0.00           C
ATOM    574  HB2 LYS    35     112.020  58.060  38.500  0.00  0.00           H
ATOM    575  HB3 LYS    35     113.570  57.400  38.810  0.00  0.00           H
ATOM    576  CG  LYS    35     112.610  58.110  40.670  0.00  0.00           C
ATOM    577  HG2 LYS    35     113.290  57.600  41.360  0.00  0.00           H
ATOM    578  HG3 LYS    35     111.680  58.220  41.230  0.00  0.00           H
ATOM    579  CD  LYS    35     113.120  59.520  40.580  0.00  0.00           C
ATOM    580  HD2 LYS    35     112.630  60.120  39.810  0.00  0.00           H
ATOM    581  HD3 LYS    35     114.140  59.490  40.200  0.00  0.00           H
ATOM    582  CE  LYS    35     113.240  60.410  41.900  0.00  0.00           C
ATOM    583  HE2 LYS    35     113.520  59.840  42.780  0.00  0.00           H
ATOM    584  HE3 LYS    35     112.230  60.770  42.100  0.00  0.00           H
ATOM    585  NZ  LYS    35     114.170  61.500  41.700  0.00  0.00           N
ATOM    586  HZ1 LYS    35     113.820  62.040  40.920  0.00  0.00           H
ATOM    587  HZ2 LYS    35     114.190  62.150  42.480  0.00  0.00           H
ATOM    588  HZ3 LYS    35     115.070  61.190  41.390  0.00  0.00           H
ATOM    589  C   LYS    35     110.560  56.140  39.690  0.00  0.00           C
ATOM    590  O   LYS    35     110.180  55.830  40.820  0.00  0.00           O
ATOM    591  N   ILE    36     109.660  56.570  38.790  0.00  0.00           N
ATOM    592  H   ILE    36     110.120  56.670  37.900  0.00  0.00           H
ATOM    593  CA  ILE    36     108.230  56.670  38.970  0.00  0.00           C
ATOM    594  HA  ILE    36     107.990  56.220  39.930  0.00  0.00           H
ATOM    595  CB  ILE    36     107.810  58.120  39.050  0.00  0.00           C
ATOM    596  HB  ILE    36     106.730  58.090  39.210  0.00  0.00           H
ATOM    597  CG2 ILE    36     108.560  58.990  40.180  0.00  0.00           C
ATOM    598 HG21 ILE    36     109.620  59.080  39.930  0.00  0.00           H
ATOM    599 HG22 ILE    36     108.080  59.940  40.410  0.00  0.00           H
ATOM    600 HG23 ILE    36     108.470  58.510  41.150  0.00  0.00           H
ATOM    601  CG1 ILE    36     107.800  58.830  37.630  0.00  0.00           C
ATOM    602 HG12 ILE    36     107.170  58.320  36.910  0.00  0.00           H
ATOM    603 HG13 ILE    36     108.810  58.980  37.250  0.00  0.00           H
ATOM    604  CD1 ILE    36     107.200  60.280  37.590  0.00  0.00           C
ATOM    605 HD11 ILE    36     106.320  60.320  38.230  0.00  0.00           H
ATOM    606 HD12 ILE    36     107.960  60.960  37.960  0.00  0.00           H
ATOM    607 HD13 ILE    36     107.020  60.600  36.560  0.00  0.00           H
ATOM    608  C   ILE    36     107.530  55.900  37.860  0.00  0.00           C
ATOM    609  O   ILE    36     108.180  55.520  36.880  0.00  0.00           O
ATOM    610  N   GLN    37     106.230  55.860  37.950  0.00  0.00           N
ATOM    611  H   GLN    37     105.740  56.310  38.700  0.00  0.00           H
ATOM    612  CA  GLN    37     105.440  55.370  36.880  0.00  0.00           C
ATOM    613  HA  GLN    37     105.910  55.700  35.960  0.00  0.00           H
ATOM    614  CB  GLN    37     105.410  53.840  36.910  0.00  0.00           C
ATOM    615  HB2 GLN    37     104.820  53.440  37.730  0.00  0.00           H
ATOM    616  HB3 GLN    37     106.390  53.400  37.030  0.00  0.00           H
ATOM    617  CG  GLN    37     104.880  53.230  35.650  0.00  0.00           C
ATOM    618  HG2 GLN    37     105.490  53.550  34.810  0.00  0.00           H
ATOM    619  HG3 GLN    37     103.860  53.600  35.530  0.00  0.00           H
ATOM    620  CD  GLN    37     105.020  51.690  35.700  0.00  0.00           C
ATOM    621  OE1 GLN    37     104.080  50.980  36.010  0.00  0.00           O
ATOM    622  NE2 GLN    37     106.180  51.130  35.440  0.00  0.00           N
ATOM    623 HE21 GLN    37     106.860  51.660  34.910  0.00  0.00           H
ATOM    624 HE22 GLN    37     106.150  50.120  35.440  0.00  0.00           H
ATOM    625  C   GLN    37     104.000  55.880  36.980  0.00  0.00           C
ATOM    626  O   GLN    37     103.470  56.090  38.070  0.00  0.00           O
ATOM    627  N   LEU    38     103.390  56.300  35.870  0.00  0.00           N
ATOM    628  H   LEU    38     103.920  56.380  35.020  0.00  0.00           H
ATOM    629  CA  LEU    38     102.140  56.960  35.830  0.00  0.00           C
ATOM    630  HA  LEU    38     102.120  57.740  36.580  0.00  0.00           H
ATOM    631  CB  LEU    38     101.940  57.740  34.530  0.00  0.00           C
ATOM    632  HB2 LEU    38     101.130  58.430  34.710  0.00  0.00           H
ATOM    633  HB3 LEU    38     101.610  56.980  33.820  0.00  0.00           H
ATOM    634  CG  LEU    38     103.100  58.450  33.870  0.00  0.00           C
ATOM    635  HG  LEU    38     104.030  57.870  33.860  0.00  0.00           H
ATOM    636  CD1 LEU    38     102.850  58.760  32.400  0.00  0.00           C
ATOM    637 HD11 LEU    38     103.790  59.190  32.070  0.00  0.00           H
ATOM    638 HD12 LEU    38     102.520  57.910  31.800  0.00  0.00           H
ATOM    639 HD13 LEU    38     102.180  59.620  32.410  0.00  0.00           H
ATOM    640  CD2 LEU    38     103.380  59.730  34.760  0.00  0.00           C
ATOM    641 HD21 LEU    38     103.650  59.330  35.740  0.00  0.00           H
ATOM    642 HD22 LEU    38     104.140  60.420  34.410  0.00  0.00           H
ATOM    643 HD23 LEU    38     102.450  60.280  34.900  0.00  0.00           H
ATOM    644  C   LEU    38     101.020  55.950  35.970  0.00  0.00           C
ATOM    645  O   LEU    38     101.090  54.900  35.380  0.00  0.00           O
ATOM    646  N   GLN    39      99.840  56.290  36.620  0.00  0.00           N
ATOM    647  H   GLN    39      99.850  57.110  37.220  0.00  0.00           H
ATOM    648  CA  GLN    39      98.640  55.450  36.620  0.00  0.00           C
ATOM    649  HA  GLN    39      98.720  54.790  35.760  0.00  0.00           H
ATOM    650  CB  GLN    39      98.560  54.810  37.990  0.00  0.00           C
ATOM    651  HB2 GLN    39      98.960  55.420  38.790  0.00  0.00           H
ATOM    652  HB3 GLN    39      99.150  53.910  37.860  0.00  0.00           H
ATOM    653  CG  GLN    39      97.120  54.400  38.440  0.00  0.00           C
ATOM    654  HG2 GLN    39      96.490  54.050  37.620  0.00  0.00           H
ATOM    655  HG3 GLN    39      96.610  55.290  38.810  0.00  0.00           H
ATOM    656  CD  GLN    39      97.080  53.260  39.380  0.00  0.00           C
ATOM    657  OE1 GLN    39      97.280  52.130  38.960  0.00  0.00           O
ATOM    658  NE2 GLN    39      96.800  53.460  40.620  0.00  0.00           N
ATOM    659 HE21 GLN    39      96.570  54.330  41.080  0.00  0.00           H
ATOM    660 HE22 GLN    39      96.530  52.580  41.040  0.00  0.00           H
ATOM    661  C   GLN    39      97.390  56.270  36.400  0.00  0.00           C
ATOM    662  O   GLN    39      97.230  57.350  36.970  0.00  0.00           O
ATOM    663  N   ALA    40      96.570  55.760  35.520  0.00  0.00           N
ATOM    664  H   ALA    40      96.740  54.830  35.160  0.00  0.00           H
ATOM    665  CA  ALA    40      95.220  56.320  35.420  0.00  0.00           C
ATOM    666  HA  ALA    40      95.340  57.410  35.420  0.00  0.00           H
ATOM    667  CB  ALA    40      94.650  55.900  34.050  0.00  0.00           C
ATOM    668  HB1 ALA    40      95.310  56.190  33.230  0.00  0.00           H
ATOM    669  HB2 ALA    40      94.500  54.830  34.100  0.00  0.00           H
ATOM    670  HB3 ALA    40      93.640  56.280  33.880  0.00  0.00           H
ATOM    671  C   ALA    40      94.250  55.900  36.650  0.00  0.00           C
ATOM    672  O   ALA    40      94.100  54.720  36.940  0.00  0.00           O
ATOM    673  N   THR    41      93.550  56.870  37.080  0.00  0.00           N
ATOM    674  H   THR    41      93.730  57.780  36.690  0.00  0.00           H
ATOM    675  CA  THR    41      92.280  56.740  37.790  0.00  0.00           C
ATOM    676  HA  THR    41      91.870  55.750  37.630  0.00  0.00           H
ATOM    677  CB  THR    41      92.630  56.750  39.300  0.00  0.00           C
ATOM    678  HB  THR    41      93.380  56.060  39.670  0.00  0.00           H
ATOM    679  CG2 THR    41      93.160  58.110  39.790  0.00  0.00           C
ATOM    680 HG21 THR    41      92.930  58.280  40.840  0.00  0.00           H
ATOM    681 HG22 THR    41      94.230  58.220  39.600  0.00  0.00           H
ATOM    682 HG23 THR    41      92.730  58.950  39.240  0.00  0.00           H
ATOM    683  OG1 THR    41      91.480  56.410  40.000  0.00  0.00           O
ATOM    684  HG1 THR    41      91.350  55.470  39.840  0.00  0.00           H
ATOM    685  C   THR    41      91.190  57.700  37.280  0.00  0.00           C
ATOM    686  O   THR    41      91.420  58.870  37.110  0.00  0.00           O
ATOM    687  N   SER    42      89.990  57.150  36.950  0.00  0.00           N
ATOM    688  H   SER    42      89.820  56.170  37.100  0.00  0.00           H
ATOM    689  CA  SER    42      88.840  57.880  36.400  0.00  0.00           C
ATOM    690  HA  SER    42      89.000  58.920  36.700  0.00  0.00           H
ATOM    691  CB  SER    42      88.950  57.910  34.900  0.00  0.00           C
ATOM    692  HB2 SER    42      89.880  58.390  34.630  0.00  0.00           H
ATOM    693  HB3 SER    42      88.120  58.500  34.490  0.00  0.00           H
ATOM    694  OG  SER    42      88.850  56.570  34.380  0.00  0.00           O
ATOM    695  HG  SER    42      87.930  56.350  34.270  0.00  0.00           H
ATOM    696  C   SER    42      87.380  57.470  36.740  0.00  0.00           C
ATOM    697  O   SER    42      87.190  56.320  37.180  0.00  0.00           O
ATOM    698  N   VAL    43      86.470  58.380  36.470  0.00  0.00           N
ATOM    699  H   VAL    43      86.830  59.260  36.130  0.00  0.00           H
ATOM    700  CA  VAL    43      85.060  58.370  36.660  0.00  0.00           C
ATOM    701  HA  VAL    43      84.760  57.320  36.600  0.00  0.00           H
ATOM    702  CB  VAL    43      84.590  58.890  38.020  0.00  0.00           C
ATOM    703  HB  VAL    43      83.530  58.660  38.010  0.00  0.00           H
ATOM    704  CG1 VAL    43      85.180  58.080  39.170  0.00  0.00           C
ATOM    705 HG11 VAL    43      84.600  58.230  40.080  0.00  0.00           H
ATOM    706 HG12 VAL    43      85.020  57.030  38.900  0.00  0.00           H
ATOM    707 HG13 VAL    43      86.260  58.130  39.330  0.00  0.00           H
ATOM    708  CG2 VAL    43      84.750  60.310  38.450  0.00  0.00           C
ATOM    709 HG21 VAL    43      84.290  60.400  39.430  0.00  0.00           H
ATOM    710 HG22 VAL    43      85.780  60.580  38.680  0.00  0.00           H
ATOM    711 HG23 VAL    43      84.250  61.050  37.820  0.00  0.00           H
ATOM    712  C   VAL    43      84.310  59.210  35.600  0.00  0.00           C
ATOM    713  O   VAL    43      84.910  60.070  34.980  0.00  0.00           O
ATOM    714  N   THR    44      83.020  58.960  35.430  0.00  0.00           N
ATOM    715  H   THR    44      82.660  58.220  36.020  0.00  0.00           H
ATOM    716  CA  THR    44      81.990  59.860  34.850  0.00  0.00           C
ATOM    717  HA  THR    44      82.580  60.520  34.210  0.00  0.00           H
ATOM    718  CB  THR    44      80.910  59.140  34.090  0.00  0.00           C
ATOM    719  HB  THR    44      80.200  59.810  33.620  0.00  0.00           H
ATOM    720  CG2 THR    44      81.410  58.480  32.780  0.00  0.00           C
ATOM    721 HG21 THR    44      82.140  59.130  32.290  0.00  0.00           H
ATOM    722 HG22 THR    44      81.850  57.510  32.980  0.00  0.00           H
ATOM    723 HG23 THR    44      80.450  58.320  32.270  0.00  0.00           H
ATOM    724  OG1 THR    44      80.240  58.230  34.900  0.00  0.00           O
ATOM    725  HG1 THR    44      80.810  57.460  34.960  0.00  0.00           H
ATOM    726  C   THR    44      81.500  60.860  35.940  0.00  0.00           C
ATOM    727  O   THR    44      81.680  60.700  37.150  0.00  0.00           O
ATOM    728  N   HIE    45      80.720  61.820  35.510  0.00  0.00           N
ATOM    729  H   HIE    45      80.560  61.880  34.510  0.00  0.00           H
ATOM    730  CA  HIE    45      80.090  62.830  36.390  0.00  0.00           C
ATOM    731  HA  HIE    45      80.860  63.150  37.080  0.00  0.00           H
ATOM    732  CB  HIE    45      79.510  64.060  35.610  0.00  0.00           C
ATOM    733  HB2 HIE    45      79.000  64.800  36.230  0.00  0.00           H
ATOM    734  HB3 HIE    45      78.770  63.700  34.890  0.00  0.00           H
ATOM    735  CG  HIE    45      80.620  64.850  34.970  0.00  0.00           C
ATOM    736  ND1 HIE    45      81.410  64.410  33.890  0.00  0.00           N
ATOM    737  CE1 HIE    45      82.290  65.380  33.700  0.00  0.00           C
ATOM    738  HE1 HIE    45      82.950  65.340  32.850  0.00  0.00           H
ATOM    739  NE2 HIE    45      82.080  66.430  34.510  0.00  0.00           N
ATOM    740  HE2 HIE    45      82.510  67.320  34.300  0.00  0.00           H
ATOM    741  CD2 HIE    45      81.060  66.130  35.320  0.00  0.00           C
ATOM    742  HD2 HIE    45      80.580  66.820  36.000  0.00  0.00           H
ATOM    743  C   HIE    45      78.900  62.320  37.230  0.00  0.00           C
ATOM    744  O   HIE    45      77.990  61.710  36.700  0.00  0.00           O
ATOM    745  N   ARG    46      78.870  62.620  38.530  0.00  0.00           N
ATOM    746  H   ARG    46      79.530  63.270  38.930  0.00  0.00           H
ATOM    747  CA  ARG    46      77.720  62.200  39.360  0.00  0.00           C
ATOM    748  HA  ARG    46      77.360  61.250  38.970  0.00  0.00           H
ATOM    749  CB  ARG    46      78.090  62.080  40.840  0.00  0.00           C
ATOM    750  HB2 ARG    46      77.260  61.680  41.420  0.00  0.00           H
ATOM    751  HB3 ARG    46      78.200  63.120  41.130  0.00  0.00           H
ATOM    752  CG  ARG    46      79.320  61.220  41.030  0.00  0.00           C
ATOM    753  HG2 ARG    46      79.500  61.030  42.090  0.00  0.00           H
ATOM    754  HG3 ARG    46      80.210  61.800  40.820  0.00  0.00           H
ATOM    755  CD  ARG    46      79.340  59.920  40.170  0.00  0.00           C
ATOM    756  HD2 ARG    46      79.210  60.180  39.120  0.00  0.00           H
ATOM    757  HD3 ARG    46      78.630  59.140  40.450  0.00  0.00           H
ATOM    758  NE  ARG    46      80.600  59.140  40.480  0.00  0.00           N
ATOM    759  HE  ARG    46      81.340  59.490  41.070  0.00  0.00           H
ATOM    760  CZ  ARG    46      80.830  57.920  40.090  0.00  0.00           C
ATOM    761  NH1 ARG    46      80.060  57.210  39.340  0.00  0.00           N
ATOM    762 HH11 ARG    46      79.350  57.610  38.730  0.00  0.00           H
ATOM    763 HH12 ARG    46      80.300  56.250  39.140  0.00  0.00           H
ATOM    764  NH2 ARG    46      81.920  57.350  40.510  0.00  0.00           N
ATOM    765 HH21 ARG    46      82.400  57.570  41.370  0.00  0.00           H
ATOM    766 HH22 ARG    46      82.220  56.650  39.850  0.00  0.00           H
ATOM    767  C   ARG    46      76.440  63.080  39.190  0.00  0.00           C
ATOM    768  O   ARG    46      76.640  64.250  38.750  0.00  0.00           O
ATOM    769  N   PRO    47      75.260  62.550  39.450  0.00  0.00           N
ATOM    770  CD  PRO    47      74.960  61.210  39.980  0.00  0.00           C
ATOM    771  HD2 PRO    47      75.170  61.320  41.040  0.00  0.00           H
ATOM    772  HD3 PRO    47      75.550  60.410  39.540  0.00  0.00           H
ATOM    773  CG  PRO    47      73.500  60.930  39.650  0.00  0.00           C
ATOM    774  HG2 PRO    47      73.000  60.320  40.400  0.00  0.00           H
ATOM    775  HG3 PRO    47      73.450  60.650  38.600  0.00  0.00           H
ATOM    776  CB  PRO    47      72.890  62.370  39.730  0.00  0.00           C
ATOM    777  HB2 PRO    47      72.720  62.770  40.730  0.00  0.00           H
ATOM    778  HB3 PRO    47      71.910  62.520  39.270  0.00  0.00           H
ATOM    779  CA  PRO    47      73.990  63.220  39.090  0.00  0.00           C
ATOM    780  HA  PRO    47      73.930  63.200  38.010  0.00  0.00           H
ATOM    781  C   PRO    47      73.690  64.700  39.560  0.00  0.00           C
ATOM    782  O   PRO    47      72.910  65.420  38.890  0.00  0.00           O
ATOM    783  N   ASN    48      74.290  65.070  40.720  0.00  0.00           N
ATOM    784  H   ASN    48      74.850  64.350  41.150  0.00  0.00           H
ATOM    785  CA  ASN    48      74.190  66.310  41.330  0.00  0.00           C
ATOM    786  HA  ASN    48      73.970  67.080  40.590  0.00  0.00           H
ATOM    787  CB  ASN    48      73.110  66.160  42.370  0.00  0.00           C
ATOM    788  HB2 ASN    48      72.200  65.740  41.930  0.00  0.00           H
ATOM    789  HB3 ASN    48      72.750  67.160  42.620  0.00  0.00           H
ATOM    790  CG  ASN    48      73.390  65.370  43.690  0.00  0.00           C
ATOM    791  OD1 ASN    48      74.450  65.440  44.240  0.00  0.00           O
ATOM    792  ND2 ASN    48      72.380  64.870  44.390  0.00  0.00           N
ATOM    793 HD21 ASN    48      71.440  64.960  44.020  0.00  0.00           H
ATOM    794 HD22 ASN    48      72.570  64.820  45.380  0.00  0.00           H
ATOM    795  C   ASN    48      75.540  66.740  41.920  0.00  0.00           C
ATOM    796  O   ASN    48      76.540  65.950  42.060  0.00  0.00           O
ATOM    797  N   ALA    49      75.680  68.040  42.360  0.00  0.00           N
ATOM    798  H   ALA    49      74.860  68.620  42.400  0.00  0.00           H
ATOM    799  CA  ALA    49      76.940  68.650  42.800  0.00  0.00           C
ATOM    800  HA  ALA    49      77.690  68.420  42.050  0.00  0.00           H
ATOM    801  CB  ALA    49      76.770  70.140  42.770  0.00  0.00           C
ATOM    802  HB1 ALA    49      77.640  70.720  43.080  0.00  0.00           H
ATOM    803  HB2 ALA    49      76.560  70.370  41.730  0.00  0.00           H
ATOM    804  HB3 ALA    49      75.920  70.460  43.370  0.00  0.00           H
ATOM    805  C   ALA    49      77.450  68.090  44.120  0.00  0.00           C
ATOM    806  O   ALA    49      78.630  68.230  44.330  0.00  0.00           O
ATOM    807  N   ILE    50      76.590  67.560  44.980  0.00  0.00           N
ATOM    808  H   ILE    50      75.600  67.530  44.770  0.00  0.00           H
ATOM    809  CA  ILE    50      77.010  67.040  46.310  0.00  0.00           C
ATOM    810  HA  ILE    50      77.760  67.710  46.720  0.00  0.00           H
ATOM    811  CB  ILE    50      75.870  67.010  47.270  0.00  0.00           C
ATOM    812  HB  ILE    50      75.050  66.440  46.830  0.00  0.00           H
ATOM    813  CG2 ILE    50      76.290  66.320  48.570  0.00  0.00           C
ATOM    814 HG21 ILE    50      76.260  65.240  48.420  0.00  0.00           H
ATOM    815 HG22 ILE    50      77.290  66.670  48.840  0.00  0.00           H
ATOM    816 HG23 ILE    50      75.660  66.650  49.400  0.00  0.00           H
ATOM    817  CG1 ILE    50      75.310  68.420  47.610  0.00  0.00           C
ATOM    818 HG12 ILE    50      75.480  69.130  46.800  0.00  0.00           H
ATOM    819 HG13 ILE    50      75.960  68.830  48.380  0.00  0.00           H
ATOM    820  CD1 ILE    50      73.920  68.460  47.970  0.00  0.00           C
ATOM    821 HD11 ILE    50      73.230  67.970  47.290  0.00  0.00           H
ATOM    822 HD12 ILE    50      73.690  67.990  48.920  0.00  0.00           H
ATOM    823 HD13 ILE    50      73.460  69.450  47.960  0.00  0.00           H
ATOM    824  C   ILE    50      77.680  65.720  46.060  0.00  0.00           C
ATOM    825  O   ILE    50      78.830  65.540  46.490  0.00  0.00           O
ATOM    826  N   GLN    51      77.120  64.820  45.240  0.00  0.00           N
ATOM    827  H   GLN    51      76.240  65.000  44.770  0.00  0.00           H
ATOM    828  CA  GLN    51      77.720  63.570  44.880  0.00  0.00           C
ATOM    829  HA  GLN    51      78.160  63.000  45.700  0.00  0.00           H
ATOM    830  CB  GLN    51      76.710  62.710  44.160  0.00  0.00           C
ATOM    831  HB2 GLN    51      77.260  61.800  43.880  0.00  0.00           H
ATOM    832  HB3 GLN    51      76.380  63.180  43.240  0.00  0.00           H
ATOM    833  CG  GLN    51      75.500  62.370  45.060  0.00  0.00           C
ATOM    834  HG2 GLN    51      75.030  63.310  45.360  0.00  0.00           H
ATOM    835  HG3 GLN    51      75.940  61.980  45.980  0.00  0.00           H
ATOM    836  CD  GLN    51      74.680  61.280  44.410  0.00  0.00           C
ATOM    837  OE1 GLN    51      74.080  61.470  43.360  0.00  0.00           O
ATOM    838  NE2 GLN    51      74.450  60.070  44.990  0.00  0.00           N
ATOM    839 HE21 GLN    51      74.870  59.810  45.870  0.00  0.00           H
ATOM    840 HE22 GLN    51      74.000  59.310  44.500  0.00  0.00           H
ATOM    841  C   GLN    51      78.910  63.800  43.860  0.00  0.00           C
ATOM    842  O   GLN    51      79.780  62.950  43.850  0.00  0.00           O
ATOM    843  N   MET    52      79.020  64.820  43.110  0.00  0.00           N
ATOM    844  H   MET    52      78.190  65.380  42.940  0.00  0.00           H
ATOM    845  CA  MET    52      80.220  65.080  42.330  0.00  0.00           C
ATOM    846  HA  MET    52      80.480  64.170  41.800  0.00  0.00           H
ATOM    847  CB  MET    52      79.950  66.240  41.310  0.00  0.00           C
ATOM    848  HB2 MET    52      79.790  67.160  41.870  0.00  0.00           H
ATOM    849  HB3 MET    52      79.080  65.950  40.730  0.00  0.00           H
ATOM    850  CG  MET    52      81.150  66.360  40.290  0.00  0.00           C
ATOM    851  HG2 MET    52      82.150  66.360  40.730  0.00  0.00           H
ATOM    852  HG3 MET    52      81.060  67.350  39.840  0.00  0.00           H
ATOM    853  SD  MET    52      81.180  64.990  39.000  0.00  0.00           S
ATOM    854  CE  MET    52      82.410  63.910  39.840  0.00  0.00           C
ATOM    855  HE1 MET    52      81.920  63.470  40.710  0.00  0.00           H
ATOM    856  HE2 MET    52      82.560  63.070  39.160  0.00  0.00           H
ATOM    857  HE3 MET    52      83.330  64.460  40.030  0.00  0.00           H
ATOM    858  C   MET    52      81.360  65.510  43.260  0.00  0.00           C
ATOM    859  O   MET    52      82.490  64.910  43.140  0.00  0.00           O
ATOM    860  N   ALA    53      81.220  66.470  44.190  0.00  0.00           N
ATOM    861  H   ALA    53      80.340  66.970  44.210  0.00  0.00           H
ATOM    862  CA  ALA    53      82.220  66.670  45.230  0.00  0.00           C
ATOM    863  HA  ALA    53      83.120  67.020  44.720  0.00  0.00           H
ATOM    864  CB  ALA    53      81.780  67.650  46.310  0.00  0.00           C
ATOM    865  HB1 ALA    53      81.060  67.230  47.010  0.00  0.00           H
ATOM    866  HB2 ALA    53      82.720  67.840  46.830  0.00  0.00           H
ATOM    867  HB3 ALA    53      81.440  68.580  45.840  0.00  0.00           H
ATOM    868  C   ALA    53      82.580  65.340  45.910  0.00  0.00           C
ATOM    869  O   ALA    53      83.780  65.060  46.150  0.00  0.00           O
ATOM    870  N   LEU    54      81.630  64.540  46.410  0.00  0.00           N
ATOM    871  H   LEU    54      80.690  64.910  46.450  0.00  0.00           H
ATOM    872  CA  LEU    54      81.910  63.320  47.110  0.00  0.00           C
ATOM    873  HA  LEU    54      82.490  63.550  48.010  0.00  0.00           H
ATOM    874  CB  LEU    54      80.650  62.660  47.710  0.00  0.00           C
ATOM    875  HB2 LEU    54      80.920  61.670  48.070  0.00  0.00           H
ATOM    876  HB3 LEU    54      79.990  62.470  46.870  0.00  0.00           H
ATOM    877  CG  LEU    54      79.920  63.380  48.880  0.00  0.00           C
ATOM    878  HG  LEU    54      79.600  64.380  48.590  0.00  0.00           H
ATOM    879  CD1 LEU    54      78.700  62.640  49.350  0.00  0.00           C
ATOM    880 HD11 LEU    54      78.070  63.240  50.000  0.00  0.00           H
ATOM    881 HD12 LEU    54      78.060  62.520  48.470  0.00  0.00           H
ATOM    882 HD13 LEU    54      79.000  61.630  49.620  0.00  0.00           H
ATOM    883  CD2 LEU    54      80.790  63.670  50.110  0.00  0.00           C
ATOM    884 HD21 LEU    54      81.640  64.270  49.760  0.00  0.00           H
ATOM    885 HD22 LEU    54      80.330  64.230  50.920  0.00  0.00           H
ATOM    886 HD23 LEU    54      81.270  62.800  50.560  0.00  0.00           H
ATOM    887  C   LEU    54      82.670  62.290  46.320  0.00  0.00           C
ATOM    888  O   LEU    54      83.560  61.650  46.850  0.00  0.00           O
ATOM    889  N   SER    55      82.330  62.140  45.050  0.00  0.00           N
ATOM    890  H   SER    55      81.490  62.590  44.710  0.00  0.00           H
ATOM    891  CA  SER    55      82.980  61.120  44.170  0.00  0.00           C
ATOM    892  HA  SER    55      83.060  60.200  44.750  0.00  0.00           H
ATOM    893  CB  SER    55      82.170  61.010  42.830  0.00  0.00           C
ATOM    894  HB2 SER    55      82.060  61.940  42.290  0.00  0.00           H
ATOM    895  HB3 SER    55      81.320  60.430  43.190  0.00  0.00           H
ATOM    896  OG  SER    55      82.900  60.190  41.920  0.00  0.00           O
ATOM    897  HG  SER    55      83.490  59.600  42.400  0.00  0.00           H
ATOM    898  C   SER    55      84.480  61.520  43.920  0.00  0.00           C
ATOM    899  O   SER    55      85.370  60.590  43.920  0.00  0.00           O
ATOM    900  N   VAL    56      84.810  62.770  43.890  0.00  0.00           N
ATOM    901  H   VAL    56      84.030  63.380  43.690  0.00  0.00           H
ATOM    902  CA  VAL    56      86.180  63.230  43.960  0.00  0.00           C
ATOM    903  HA  VAL    56      86.670  62.740  43.110  0.00  0.00           H
ATOM    904  CB  VAL    56      86.170  64.770  43.640  0.00  0.00           C
ATOM    905  HB  VAL    56      85.480  65.280  44.320  0.00  0.00           H
ATOM    906  CG1 VAL    56      87.580  65.220  43.840  0.00  0.00           C
ATOM    907 HG11 VAL    56      87.850  65.190  44.900  0.00  0.00           H
ATOM    908 HG12 VAL    56      88.320  64.520  43.440  0.00  0.00           H
ATOM    909 HG13 VAL    56      87.770  66.240  43.500  0.00  0.00           H
ATOM    910  CG2 VAL    56      85.850  65.000  42.170  0.00  0.00           C
ATOM    911 HG21 VAL    56      86.690  64.670  41.560  0.00  0.00           H
ATOM    912 HG22 VAL    56      84.970  64.420  41.920  0.00  0.00           H
ATOM    913 HG23 VAL    56      85.630  66.060  42.070  0.00  0.00           H
ATOM    914  C   VAL    56      86.860  62.750  45.220  0.00  0.00           C
ATOM    915  O   VAL    56      88.000  62.310  45.150  0.00  0.00           O
ATOM    916  N   CYX    57      86.190  62.790  46.380  0.00  0.00           N
ATOM    917  H   CYX    57      85.200  62.990  46.420  0.00  0.00           H
ATOM    918  CA  CYX    57      86.790  62.240  47.590  0.00  0.00           C
ATOM    919  HA  CYX    57      87.790  62.660  47.640  0.00  0.00           H
ATOM    920  CB  CYX    57      86.070  62.430  48.940  0.00  0.00           C
ATOM    921  HB2 CYX    57      86.460  61.720  49.670  0.00  0.00           H
ATOM    922  HB3 CYX    57      85.000  62.250  48.840  0.00  0.00           H
ATOM    923  SG  CYX    57      86.250  64.040  49.740  0.00  0.00           S
ATOM    924  C   CYX    57      87.080  60.750  47.410  0.00  0.00           C
ATOM    925  O   CYX    57      88.190  60.310  47.560  0.00  0.00           O
ATOM    926  N   GLU    58      86.040  60.020  47.170  0.00  0.00           N
ATOM    927  H   GLU    58      85.210  60.570  47.040  0.00  0.00           H
ATOM    928  CA  GLU    58      85.960  58.570  47.340  0.00  0.00           C
ATOM    929  HA  GLU    58      86.270  58.270  48.340  0.00  0.00           H
ATOM    930  CB  GLU    58      84.500  58.160  47.190  0.00  0.00           C
ATOM    931  HB2 GLU    58      84.450  57.070  47.160  0.00  0.00           H
ATOM    932  HB3 GLU    58      84.200  58.530  46.210  0.00  0.00           H
ATOM    933  CG  GLU    58      83.550  58.760  48.250  0.00  0.00           C
ATOM    934  HG2 GLU    58      82.590  58.820  47.760  0.00  0.00           H
ATOM    935  HG3 GLU    58      83.900  59.770  48.470  0.00  0.00           H
ATOM    936  CD  GLU    58      83.380  57.960  49.590  0.00  0.00           C
ATOM    937  OE1 GLU    58      84.420  57.710  50.200  0.00  0.00           O
ATOM    938  OE2 GLU    58      82.210  57.650  49.870  0.00  0.00           O
ATOM    939  C   GLU    58      86.740  57.760  46.250  0.00  0.00           C
ATOM    940  O   GLU    58      87.150  56.600  46.390  0.00  0.00           O
ATOM    941  N   ASP    59      86.780  58.350  45.090  0.00  0.00           N
ATOM    942  H   ASP    59      86.450  59.300  44.980  0.00  0.00           H
ATOM    943  CA  ASP    59      87.240  57.670  43.860  0.00  0.00           C
ATOM    944  HA  ASP    59      87.360  56.600  44.050  0.00  0.00           H
ATOM    945  CB  ASP    59      86.170  57.710  42.800  0.00  0.00           C
ATOM    946  HB2 ASP    59      86.490  57.030  42.020  0.00  0.00           H
ATOM    947  HB3 ASP    59      86.120  58.680  42.300  0.00  0.00           H
ATOM    948  CG  ASP    59      84.810  57.240  43.260  0.00  0.00           C
ATOM    949  OD1 ASP    59      84.770  56.150  43.860  0.00  0.00           O
ATOM    950  OD2 ASP    59      83.740  57.780  42.960  0.00  0.00           O
ATOM    951  C   ASP    59      88.620  58.240  43.250  0.00  0.00           C
ATOM    952  O   ASP    59      89.390  57.530  42.640  0.00  0.00           O
ATOM    953  N   LEU    60      88.820  59.540  43.370  0.00  0.00           N
ATOM    954  H   LEU    60      88.050  60.080  43.740  0.00  0.00           H
ATOM    955  CA  LEU    60      90.050  60.260  43.010  0.00  0.00           C
ATOM    956  HA  LEU    60      90.610  59.580  42.370  0.00  0.00           H
ATOM    957  CB  LEU    60      89.700  61.500  42.190  0.00  0.00           C
ATOM    958  HB2 LEU    60      90.600  62.030  41.890  0.00  0.00           H
ATOM    959  HB3 LEU    60      89.040  62.150  42.770  0.00  0.00           H
ATOM    960  CG  LEU    60      88.880  61.290  40.900  0.00  0.00           C
ATOM    961  HG  LEU    60      87.920  60.800  41.090  0.00  0.00           H
ATOM    962  CD1 LEU    60      88.530  62.540  40.220  0.00  0.00           C
ATOM    963 HD11 LEU    60      89.440  63.120  40.050  0.00  0.00           H
ATOM    964 HD12 LEU    60      88.010  62.310  39.300  0.00  0.00           H
ATOM    965 HD13 LEU    60      87.810  63.080  40.840  0.00  0.00           H
ATOM    966  CD2 LEU    60      89.720  60.510  39.880  0.00  0.00           C
ATOM    967 HD21 LEU    60      90.720  60.950  40.000  0.00  0.00           H
ATOM    968 HD22 LEU    60      89.810  59.470  40.170  0.00  0.00           H
ATOM    969 HD23 LEU    60      89.260  60.470  38.900  0.00  0.00           H
ATOM    970  C   LEU    60      90.980  60.480  44.130  0.00  0.00           C
ATOM    971  O   LEU    60      92.080  59.950  44.170  0.00  0.00           O
ATOM    972  N   ILE    61      90.560  61.270  45.150  0.00  0.00           N
ATOM    973  H   ILE    61      89.590  61.550  45.110  0.00  0.00           H
ATOM    974  CA  ILE    61      91.370  61.660  46.250  0.00  0.00           C
ATOM    975  HA  ILE    61      92.300  61.940  45.750  0.00  0.00           H
ATOM    976  CB  ILE    61      90.790  62.870  47.010  0.00  0.00           C
ATOM    977  HB  ILE    61      89.720  62.720  47.190  0.00  0.00           H
ATOM    978  CG2 ILE    61      91.420  63.020  48.420  0.00  0.00           C
ATOM    979 HG21 ILE    61      90.980  63.890  48.910  0.00  0.00           H
ATOM    980 HG22 ILE    61      91.140  62.100  48.920  0.00  0.00           H
ATOM    981 HG23 ILE    61      92.510  63.010  48.320  0.00  0.00           H
ATOM    982  CG1 ILE    61      90.820  64.140  46.090  0.00  0.00           C
ATOM    983 HG12 ILE    61      90.450  63.910  45.090  0.00  0.00           H
ATOM    984 HG13 ILE    61      91.840  64.530  45.950  0.00  0.00           H
ATOM    985  CD1 ILE    61      89.980  65.280  46.750  0.00  0.00           C
ATOM    986 HD11 ILE    61      89.840  65.990  45.930  0.00  0.00           H
ATOM    987 HD12 ILE    61      88.980  64.910  47.000  0.00  0.00           H
ATOM    988 HD13 ILE    61      90.530  65.700  47.590  0.00  0.00           H
ATOM    989  C   ILE    61      91.770  60.480  47.090  0.00  0.00           C
ATOM    990  O   ILE    61      92.860  60.220  47.580  0.00  0.00           O
ATOM    991  N   SER    62      90.870  59.500  47.160  0.00  0.00           N
ATOM    992  H   SER    62      89.970  59.750  46.780  0.00  0.00           H
ATOM    993  CA  SER    62      91.120  58.150  47.720  0.00  0.00           C
ATOM    994  HA  SER    62      91.610  58.310  48.680  0.00  0.00           H
ATOM    995  CB  SER    62      89.810  57.360  47.820  0.00  0.00           C
ATOM    996  HB2 SER    62      89.500  57.220  46.780  0.00  0.00           H
ATOM    997  HB3 SER    62      89.040  57.910  48.360  0.00  0.00           H
ATOM    998  OG  SER    62      90.080  56.110  48.430  0.00  0.00           O
ATOM    999  HG  SER    62      89.250  55.660  48.580  0.00  0.00           H
ATOM   1000  C   SER    62      92.220  57.370  46.950  0.00  0.00           C
ATOM   1001  O   SER    62      92.840  56.480  47.520  0.00  0.00           O
ATOM   1002  N   SER    63      92.510  57.690  45.660  0.00  0.00           N
ATOM   1003  H   SER    63      91.900  58.370  45.220  0.00  0.00           H
ATOM   1004  CA  SER    63      93.610  57.180  44.830  0.00  0.00           C
ATOM   1005  HA  SER    63      93.860  56.230  45.290  0.00  0.00           H
ATOM   1006  CB  SER    63      93.280  56.820  43.390  0.00  0.00           C
ATOM   1007  HB2 SER    63      93.270  57.710  42.770  0.00  0.00           H
ATOM   1008  HB3 SER    63      92.310  56.320  43.300  0.00  0.00           H
ATOM   1009  OG  SER    63      94.290  55.880  42.840  0.00  0.00           O
ATOM   1010  HG  SER    63      95.030  56.400  42.520  0.00  0.00           H
ATOM   1011  C   SER    63      94.910  58.060  44.970  0.00  0.00           C
ATOM   1012  O   SER    63      95.810  57.800  44.190  0.00  0.00           O
ATOM   1013  N   GLN    64      94.980  59.000  45.900  0.00  0.00           N
ATOM   1014  H   GLN    64      94.180  59.080  46.510  0.00  0.00           H
ATOM   1015  CA  GLN    64      96.180  59.840  46.180  0.00  0.00           C
ATOM   1016  HA  GLN    64      95.950  60.550  46.970  0.00  0.00           H
ATOM   1017  CB  GLN    64      97.230  59.020  46.880  0.00  0.00           C
ATOM   1018  HB2 GLN    64      97.760  58.440  46.130  0.00  0.00           H
ATOM   1019  HB3 GLN    64      96.730  58.350  47.580  0.00  0.00           H
ATOM   1020  CG  GLN    64      98.290  59.870  47.640  0.00  0.00           C
ATOM   1021  HG2 GLN    64      97.820  60.630  48.270  0.00  0.00           H
ATOM   1022  HG3 GLN    64      98.870  60.490  46.960  0.00  0.00           H
ATOM   1023  CD  GLN    64      99.160  59.000  48.520  0.00  0.00           C
ATOM   1024  OE1 GLN    64      99.450  57.840  48.280  0.00  0.00           O
ATOM   1025  NE2 GLN    64      99.570  59.560  49.590  0.00  0.00           N
ATOM   1026 HE21 GLN    64      99.290  60.520  49.730  0.00  0.00           H
ATOM   1027 HE22 GLN    64     100.310  59.060  50.060  0.00  0.00           H
ATOM   1028  C   GLN    64      96.700  60.610  44.990  0.00  0.00           C
ATOM   1029  O   GLN    64      97.810  60.450  44.520  0.00  0.00           O
ATOM   1030  N   VAL    65      95.820  61.360  44.350  0.00  0.00           N
ATOM   1031  H   VAL    65      94.910  61.510  44.770  0.00  0.00           H
ATOM   1032  CA  VAL    65      96.080  61.970  43.010  0.00  0.00           C
ATOM   1033  HA  VAL    65      96.690  61.220  42.500  0.00  0.00           H
ATOM   1034  CB  VAL    65      94.800  62.200  42.300  0.00  0.00           C
ATOM   1035  HB  VAL    65      94.990  62.920  41.500  0.00  0.00           H
ATOM   1036  CG1 VAL    65      94.200  60.910  41.760  0.00  0.00           C
ATOM   1037 HG11 VAL    65      94.460  60.800  40.700  0.00  0.00           H
ATOM   1038 HG12 VAL    65      94.440  60.120  42.470  0.00  0.00           H
ATOM   1039 HG13 VAL    65      93.120  60.930  41.610  0.00  0.00           H
ATOM   1040  CG2 VAL    65      93.720  63.040  43.050  0.00  0.00           C
ATOM   1041 HG21 VAL    65      92.960  62.380  43.470  0.00  0.00           H
ATOM   1042 HG22 VAL    65      94.250  63.540  43.860  0.00  0.00           H
ATOM   1043 HG23 VAL    65      93.220  63.690  42.330  0.00  0.00           H
ATOM   1044  C   VAL    65      96.920  63.230  43.120  0.00  0.00           C
ATOM   1045  O   VAL    65      96.740  64.060  43.990  0.00  0.00           O
ATOM   1046  N   TYR    66      97.800  63.490  42.170  0.00  0.00           N
ATOM   1047  H   TYR    66      97.910  62.780  41.450  0.00  0.00           H
ATOM   1048  CA  TYR    66      98.590  64.660  42.010  0.00  0.00           C
ATOM   1049  HA  TYR    66      98.880  65.120  42.950  0.00  0.00           H
ATOM   1050  CB  TYR    66      99.900  64.140  41.400  0.00  0.00           C
ATOM   1051  HB2 TYR    66     100.310  65.080  41.030  0.00  0.00           H
ATOM   1052  HB3 TYR    66      99.770  63.510  40.510  0.00  0.00           H
ATOM   1053  CG  TYR    66     100.910  63.610  42.370  0.00  0.00           C
ATOM   1054  CD1 TYR    66     100.650  62.450  43.080  0.00  0.00           C
ATOM   1055  HD1 TYR    66      99.680  62.000  42.930  0.00  0.00           H
ATOM   1056  CE1 TYR    66     101.660  61.900  43.960  0.00  0.00           C
ATOM   1057  HE1 TYR    66     101.490  60.960  44.450  0.00  0.00           H
ATOM   1058  CZ  TYR    66     102.930  62.560  44.150  0.00  0.00           C
ATOM   1059  OH  TYR    66     103.870  62.170  45.070  0.00  0.00           O
ATOM   1060  HH  TYR    66     103.540  61.540  45.710  0.00  0.00           H
ATOM   1061  CE2 TYR    66     103.180  63.710  43.400  0.00  0.00           C
ATOM   1062  HE2 TYR    66     104.050  64.300  43.630  0.00  0.00           H
ATOM   1063  CD2 TYR    66     102.170  64.230  42.560  0.00  0.00           C
ATOM   1064  HD2 TYR    66     102.390  65.150  42.050  0.00  0.00           H
ATOM   1065  C   TYR    66      97.940  65.710  41.170  0.00  0.00           C
ATOM   1066  O   TYR    66      98.320  66.870  41.340  0.00  0.00           O
ATOM   1067  N   ALA    67      97.090  65.370  40.140  0.00  0.00           N
ATOM   1068  H   ALA    67      96.890  64.410  39.890  0.00  0.00           H
ATOM   1069  CA  ALA    67      96.330  66.310  39.370  0.00  0.00           C
ATOM   1070  HA  ALA    67      95.930  67.060  40.070  0.00  0.00           H
ATOM   1071  CB  ALA    67      97.160  66.890  38.230  0.00  0.00           C
ATOM   1072  HB1 ALA    67      97.470  66.140  37.490  0.00  0.00           H
ATOM   1073  HB2 ALA    67      96.640  67.650  37.650  0.00  0.00           H
ATOM   1074  HB3 ALA    67      98.040  67.360  38.660  0.00  0.00           H
ATOM   1075  C   ALA    67      95.030  65.660  38.780  0.00  0.00           C
ATOM   1076  O   ALA    67      95.000  64.420  38.660  0.00  0.00           O
ATOM   1077  N   ILE    68      93.970  66.410  38.460  0.00  0.00           N
ATOM   1078  H   ILE    68      93.900  67.400  38.620  0.00  0.00           H
ATOM   1079  CA  ILE    68      92.630  65.950  38.070  0.00  0.00           C
ATOM   1080  HA  ILE    68      92.640  64.870  37.900  0.00  0.00           H
ATOM   1081  CB  ILE    68      91.590  66.100  39.270  0.00  0.00           C
ATOM   1082  HB  ILE    68      91.720  67.110  39.630  0.00  0.00           H
ATOM   1083  CG2 ILE    68      90.170  65.840  38.810  0.00  0.00           C
ATOM   1084 HG21 ILE    68      89.810  66.520  38.050  0.00  0.00           H
ATOM   1085 HG22 ILE    68      90.240  64.920  38.230  0.00  0.00           H
ATOM   1086 HG23 ILE    68      89.440  65.740  39.610  0.00  0.00           H
ATOM   1087  CG1 ILE    68      91.890  65.180  40.440  0.00  0.00           C
ATOM   1088 HG12 ILE    68      92.970  65.190  40.610  0.00  0.00           H
ATOM   1089 HG13 ILE    68      91.490  64.190  40.260  0.00  0.00           H
ATOM   1090  CD1 ILE    68      91.160  65.760  41.680  0.00  0.00           C
ATOM   1091 HD11 ILE    68      91.520  65.350  42.630  0.00  0.00           H
ATOM   1092 HD12 ILE    68      91.290  66.830  41.740  0.00  0.00           H
ATOM   1093 HD13 ILE    68      90.080  65.600  41.660  0.00  0.00           H
ATOM   1094  C   ILE    68      92.210  66.590  36.700  0.00  0.00           C
ATOM   1095  O   ILE    68      92.110  67.780  36.550  0.00  0.00           O
ATOM   1096  N   LEU    69      91.890  65.730  35.750  0.00  0.00           N
ATOM   1097  H   LEU    69      92.080  64.750  35.890  0.00  0.00           H
ATOM   1098  CA  LEU    69      91.260  66.150  34.520  0.00  0.00           C
ATOM   1099  HA  LEU    69      91.600  67.150  34.230  0.00  0.00           H
ATOM   1100  CB  LEU    69      91.600  65.180  33.420  0.00  0.00           C
ATOM   1101  HB2 LEU    69      90.850  65.190  32.630  0.00  0.00           H
ATOM   1102  HB3 LEU    69      91.650  64.150  33.760  0.00  0.00           H
ATOM   1103  CG  LEU    69      92.950  65.530  32.660  0.00  0.00           C
ATOM   1104  HG  LEU    69      92.780  66.460  32.120  0.00  0.00           H
ATOM   1105  CD1 LEU    69      94.190  65.570  33.630  0.00  0.00           C
ATOM   1106 HD11 LEU    69      95.030  65.730  32.950  0.00  0.00           H
ATOM   1107 HD12 LEU    69      94.160  66.350  34.390  0.00  0.00           H
ATOM   1108 HD13 LEU    69      94.290  64.630  34.170  0.00  0.00           H
ATOM   1109  CD2 LEU    69      93.110  64.440  31.600  0.00  0.00           C
ATOM   1110 HD21 LEU    69      94.090  64.390  31.130  0.00  0.00           H
ATOM   1111 HD22 LEU    69      93.020  63.440  32.040  0.00  0.00           H
ATOM   1112 HD23 LEU    69      92.380  64.660  30.830  0.00  0.00           H
ATOM   1113  C   LEU    69      89.700  66.340  34.730  0.00  0.00           C
ATOM   1114  O   LEU    69      89.120  65.570  35.480  0.00  0.00           O
ATOM   1115  N   VAL    70      89.140  67.300  33.990  0.00  0.00           N
ATOM   1116  H   VAL    70      89.750  67.810  33.350  0.00  0.00           H
ATOM   1117  CA  VAL    70      87.740  67.500  33.920  0.00  0.00           C
ATOM   1118  HA  VAL    70      87.260  66.530  34.040  0.00  0.00           H
ATOM   1119  CB  VAL    70      87.320  68.470  34.980  0.00  0.00           C
ATOM   1120  HB  VAL    70      87.760  68.040  35.880  0.00  0.00           H
ATOM   1121  CG1 VAL    70      87.860  69.860  34.760  0.00  0.00           C
ATOM   1122 HG11 VAL    70      87.540  70.490  35.590  0.00  0.00           H
ATOM   1123 HG12 VAL    70      88.950  69.880  34.860  0.00  0.00           H
ATOM   1124 HG13 VAL    70      87.500  70.400  33.880  0.00  0.00           H
ATOM   1125  CG2 VAL    70      85.800  68.550  35.240  0.00  0.00           C
ATOM   1126 HG21 VAL    70      85.630  69.260  36.060  0.00  0.00           H
ATOM   1127 HG22 VAL    70      85.240  69.040  34.430  0.00  0.00           H
ATOM   1128 HG23 VAL    70      85.430  67.550  35.440  0.00  0.00           H
ATOM   1129  C   VAL    70      87.200  67.930  32.570  0.00  0.00           C
ATOM   1130  O   VAL    70      87.710  68.900  32.020  0.00  0.00           O
ATOM   1131  N   SER    71      86.100  67.280  32.030  0.00  0.00           N
ATOM   1132  H   SER    71      85.800  66.480  32.570  0.00  0.00           H
ATOM   1133  CA  SER    71      85.230  67.750  30.970  0.00  0.00           C
ATOM   1134  HA  SER    71      85.770  68.580  30.510  0.00  0.00           H
ATOM   1135  CB  SER    71      85.220  66.670  29.850  0.00  0.00           C
ATOM   1136  HB2 SER    71      86.220  66.470  29.490  0.00  0.00           H
ATOM   1137  HB3 SER    71      84.640  67.110  29.030  0.00  0.00           H
ATOM   1138  OG  SER    71      84.640  65.470  30.300  0.00  0.00           O
ATOM   1139  HG  SER    71      84.830  64.870  29.570  0.00  0.00           H
ATOM   1140  C   SER    71      83.840  68.220  31.460  0.00  0.00           C
ATOM   1141  O   SER    71      83.770  69.270  32.110  0.00  0.00           O
ATOM   1142  N   HIE    72      82.790  67.540  31.100  0.00  0.00           N
ATOM   1143  H   HIE    72      82.910  66.660  30.620  0.00  0.00           H
ATOM   1144  CA  HIE    72      81.350  67.840  31.350  0.00  0.00           C
ATOM   1145  HA  HIE    72      81.260  68.240  32.360  0.00  0.00           H
ATOM   1146  CB  HIE    72      80.750  68.740  30.260  0.00  0.00           C
ATOM   1147  HB2 HIE    72      79.720  69.010  30.500  0.00  0.00           H
ATOM   1148  HB3 HIE    72      80.790  68.290  29.270  0.00  0.00           H
ATOM   1149  CG  HIE    72      81.430  70.040  30.120  0.00  0.00           C
ATOM   1150  ND1 HIE    72      81.910  70.630  28.930  0.00  0.00           N
ATOM   1151  CE1 HIE    72      82.240  71.890  29.330  0.00  0.00           C
ATOM   1152  HE1 HIE    72      82.690  72.650  28.710  0.00  0.00           H
ATOM   1153  NE2 HIE    72      82.000  72.100  30.650  0.00  0.00           N
ATOM   1154  HE2 HIE    72      82.000  72.950  31.190  0.00  0.00           H
ATOM   1155  CD2 HIE    72      81.470  70.910  31.150  0.00  0.00           C
ATOM   1156  HD2 HIE    72      81.110  70.690  32.140  0.00  0.00           H
ATOM   1157  C   HIE    72      80.550  66.540  31.270  0.00  0.00           C
ATOM   1158  O   HIE    72      81.060  65.570  30.710  0.00  0.00           O
ATOM   1159  N   PRO    73      79.310  66.470  31.740  0.00  0.00           N
ATOM   1160  CD  PRO    73      78.520  67.490  32.440  0.00  0.00           C
ATOM   1161  HD2 PRO    73      78.670  68.510  32.080  0.00  0.00           H
ATOM   1162  HD3 PRO    73      78.820  67.470  33.490  0.00  0.00           H
ATOM   1163  CG  PRO    73      77.080  67.120  32.350  0.00  0.00           C
ATOM   1164  HG2 PRO    73      76.600  67.550  31.460  0.00  0.00           H
ATOM   1165  HG3 PRO    73      76.670  67.430  33.310  0.00  0.00           H
ATOM   1166  CB  PRO    73      77.150  65.610  32.250  0.00  0.00           C
ATOM   1167  HB2 PRO    73      76.300  65.050  31.870  0.00  0.00           H
ATOM   1168  HB3 PRO    73      77.240  65.280  33.290  0.00  0.00           H
ATOM   1169  CA  PRO    73      78.440  65.370  31.440  0.00  0.00           C
ATOM   1170  HA  PRO    73      78.970  64.500  31.830  0.00  0.00           H
ATOM   1171  C   PRO    73      78.100  65.140  29.940  0.00  0.00           C
ATOM   1172  O   PRO    73      78.190  66.160  29.170  0.00  0.00           O
ATOM   1173  N   PRO    74      77.670  63.960  29.420  0.00  0.00           N
ATOM   1174  CD  PRO    74      77.420  62.730  30.150  0.00  0.00           C
ATOM   1175  HD2 PRO    74      76.830  62.820  31.060  0.00  0.00           H
ATOM   1176  HD3 PRO    74      78.360  62.280  30.470  0.00  0.00           H
ATOM   1177  CG  PRO    74      76.680  61.880  29.250  0.00  0.00           C
ATOM   1178  HG2 PRO    74      75.610  62.050  29.390  0.00  0.00           H
ATOM   1179  HG3 PRO    74      77.050  60.860  29.310  0.00  0.00           H
ATOM   1180  CB  PRO    74      77.130  62.310  27.820  0.00  0.00           C
ATOM   1181  HB2 PRO    74      76.370  62.050  27.080  0.00  0.00           H
ATOM   1182  HB3 PRO    74      78.020  61.690  27.700  0.00  0.00           H
ATOM   1183  CA  PRO    74      77.410  63.780  28.020  0.00  0.00           C
ATOM   1184  HA  PRO    74      78.290  64.060  27.440  0.00  0.00           H
ATOM   1185  C   PRO    74      76.250  64.600  27.390  0.00  0.00           C
ATOM   1186  O   PRO    74      76.130  64.670  26.170  0.00  0.00           O
ATOM   1187  N   ALA    75      75.590  65.480  28.170  0.00  0.00           N
ATOM   1188  H   ALA    75      75.680  65.320  29.170  0.00  0.00           H
ATOM   1189  CA  ALA    75      74.720  66.630  27.830  0.00  0.00           C
ATOM   1190  HA  ALA    75      75.170  67.130  26.970  0.00  0.00           H
ATOM   1191  CB  ALA    75      73.400  66.110  27.340  0.00  0.00           C
ATOM   1192  HB1 ALA    75      72.730  66.970  27.200  0.00  0.00           H
ATOM   1193  HB2 ALA    75      73.490  65.610  26.380  0.00  0.00           H
ATOM   1194  HB3 ALA    75      73.040  65.400  28.090  0.00  0.00           H
ATOM   1195  C   ALA    75      74.590  67.510  29.090  0.00  0.00           C
ATOM   1196  O   ALA    75      74.040  67.080  30.110  0.00  0.00           O
ATOM   1197  N   PRO    76      75.220  68.740  29.020  0.00  0.00           N
ATOM   1198  CD  PRO    76      76.180  69.200  27.990  0.00  0.00           C
ATOM   1199  HD2 PRO    76      75.690  69.510  27.070  0.00  0.00           H
ATOM   1200  HD3 PRO    76      76.890  68.420  27.740  0.00  0.00           H
ATOM   1201  CG  PRO    76      77.030  70.420  28.570  0.00  0.00           C
ATOM   1202  HG2 PRO    76      76.680  71.340  28.100  0.00  0.00           H
ATOM   1203  HG3 PRO    76      78.100  70.270  28.420  0.00  0.00           H
ATOM   1204  CB  PRO    76      76.640  70.420  30.080  0.00  0.00           C
ATOM   1205  HB2 PRO    76      76.610  71.420  30.510  0.00  0.00           H
ATOM   1206  HB3 PRO    76      77.350  69.770  30.590  0.00  0.00           H
ATOM   1207  CA  PRO    76      75.330  69.660  30.160  0.00  0.00           C
ATOM   1208  HA  PRO    76      75.310  69.140  31.120  0.00  0.00           H
ATOM   1209  C   PRO    76      74.000  70.490  30.250  0.00  0.00           C
ATOM   1210  O   PRO    76      73.730  71.450  29.500  0.00  0.00           O
ATOM   1211  N   THR    77      73.240  70.150  31.290  0.00  0.00           N
ATOM   1212  H   THR    77      73.600  69.410  31.880  0.00  0.00           H
ATOM   1213  CA  THR    77      72.010  70.940  31.650  0.00  0.00           C
ATOM   1214  HA  THR    77      71.330  70.990  30.800  0.00  0.00           H
ATOM   1215  CB  THR    77      71.270  70.310  32.840  0.00  0.00           C
ATOM   1216  HB  THR    77      70.420  70.960  33.030  0.00  0.00           H
ATOM   1217  CG2 THR    77      70.760  68.980  32.590  0.00  0.00           C
ATOM   1218 HG21 THR    77      70.240  68.700  33.510  0.00  0.00           H
ATOM   1219 HG22 THR    77      70.100  68.910  31.730  0.00  0.00           H
ATOM   1220 HG23 THR    77      71.540  68.280  32.300  0.00  0.00           H
ATOM   1221  OG1 THR    77      72.090  70.260  33.950  0.00  0.00           O
ATOM   1222  HG1 THR    77      71.920  71.080  34.420  0.00  0.00           H
ATOM   1223  C   THR    77      72.200  72.440  32.130  0.00  0.00           C
ATOM   1224  O   THR    77      71.210  73.210  32.060  0.00  0.00           O
ATOM   1225  N   ASP    78      73.400  72.810  32.580  0.00  0.00           N
ATOM   1226  H   ASP    78      74.140  72.140  32.460  0.00  0.00           H
ATOM   1227  CA  ASP    78      73.860  74.030  33.240  0.00  0.00           C
ATOM   1228  HA  ASP    78      73.220  74.820  32.870  0.00  0.00           H
ATOM   1229  CB  ASP    78      73.620  73.910  34.780  0.00  0.00           C
ATOM   1230  HB2 ASP    78      74.070  74.840  35.110  0.00  0.00           H
ATOM   1231  HB3 ASP    78      74.140  72.990  35.060  0.00  0.00           H
ATOM   1232  CG  ASP    78      72.120  73.800  35.140  0.00  0.00           C
ATOM   1233  OD1 ASP    78      71.510  74.900  35.140  0.00  0.00           O
ATOM   1234  OD2 ASP    78      71.610  72.650  35.270  0.00  0.00           O
ATOM   1235  C   ASP    78      75.330  74.360  33.030  0.00  0.00           C
ATOM   1236  O   ASP    78      76.130  73.490  32.940  0.00  0.00           O
ATOM   1237  N   HIE    79      75.710  75.670  32.860  0.00  0.00           N
ATOM   1238  H   HIE    79      74.970  76.350  32.900  0.00  0.00           H
ATOM   1239  CA  HIE    79      77.020  76.060  32.290  0.00  0.00           C
ATOM   1240  HA  HIE    79      77.170  75.460  31.390  0.00  0.00           H
ATOM   1241  CB  HIE    79      76.930  77.570  32.010  0.00  0.00           C
ATOM   1242  HB2 HIE    79      77.890  77.850  31.580  0.00  0.00           H
ATOM   1243  HB3 HIE    79      76.830  78.020  33.000  0.00  0.00           H
ATOM   1244  CG  HIE    79      75.860  78.000  30.980  0.00  0.00           C
ATOM   1245  ND1 HIE    79      75.820  77.550  29.660  0.00  0.00           N
ATOM   1246  CE1 HIE    79      74.870  78.260  29.100  0.00  0.00           C
ATOM   1247  HE1 HIE    79      74.470  78.170  28.100  0.00  0.00           H
ATOM   1248  NE2 HIE    79      74.220  79.050  30.000  0.00  0.00           N
ATOM   1249  HE2 HIE    79      73.450  79.620  29.660  0.00  0.00           H
ATOM   1250  CD2 HIE    79      74.930  78.960  31.160  0.00  0.00           C
ATOM   1251  HD2 HIE    79      74.780  79.480  32.100  0.00  0.00           H
ATOM   1252  C   HIE    79      78.300  75.870  33.190  0.00  0.00           C
ATOM   1253  O   HIE    79      79.420  75.930  32.770  0.00  0.00           O
ATOM   1254  N   LEU    80      78.120  75.660  34.470  0.00  0.00           N
ATOM   1255  H   LEU    80      77.190  75.380  34.760  0.00  0.00           H
ATOM   1256  CA  LEU    80      79.230  75.700  35.480  0.00  0.00           C
ATOM   1257  HA  LEU    80      80.160  75.880  34.950  0.00  0.00           H
ATOM   1258  CB  LEU    80      79.120  76.950  36.430  0.00  0.00           C
ATOM   1259  HB2 LEU    80      79.920  77.180  37.130  0.00  0.00           H
ATOM   1260  HB3 LEU    80      78.330  76.640  37.110  0.00  0.00           H
ATOM   1261  CG  LEU    80      78.580  78.260  35.770  0.00  0.00           C
ATOM   1262  HG  LEU    80      77.640  78.030  35.260  0.00  0.00           H
ATOM   1263  CD1 LEU    80      78.260  79.310  36.820  0.00  0.00           C
ATOM   1264 HD11 LEU    80      77.420  78.980  37.430  0.00  0.00           H
ATOM   1265 HD12 LEU    80      79.180  79.550  37.350  0.00  0.00           H
ATOM   1266 HD13 LEU    80      77.980  80.250  36.360  0.00  0.00           H
ATOM   1267  CD2 LEU    80      79.700  78.750  34.850  0.00  0.00           C
ATOM   1268 HD21 LEU    80      79.720  78.070  33.990  0.00  0.00           H
ATOM   1269 HD22 LEU    80      79.430  79.780  34.610  0.00  0.00           H
ATOM   1270 HD23 LEU    80      80.670  78.790  35.340  0.00  0.00           H
ATOM   1271  C   LEU    80      79.360  74.380  36.220  0.00  0.00           C
ATOM   1272  O   LEU    80      79.470  74.360  37.450  0.00  0.00           O
ATOM   1273  N   THR    81      79.300  73.170  35.610  0.00  0.00           N
ATOM   1274  H   THR    81      79.250  73.220  34.600  0.00  0.00           H
ATOM   1275  CA  THR    81      79.340  71.770  36.240  0.00  0.00           C
ATOM   1276  HA  THR    81      78.620  71.700  37.060  0.00  0.00           H
ATOM   1277  CB  THR    81      78.910  70.610  35.320  0.00  0.00           C
ATOM   1278  HB  THR    81      79.110  69.660  35.810  0.00  0.00           H
ATOM   1279  CG2 THR    81      77.410  70.660  34.970  0.00  0.00           C
ATOM   1280 HG21 THR    81      76.820  70.550  35.880  0.00  0.00           H
ATOM   1281 HG22 THR    81      77.170  71.640  34.550  0.00  0.00           H
ATOM   1282 HG23 THR    81      77.180  69.870  34.260  0.00  0.00           H
ATOM   1283  OG1 THR    81      79.670  70.490  34.130  0.00  0.00           O
ATOM   1284  HG1 THR    81      79.520  71.260  33.590  0.00  0.00           H
ATOM   1285  C   THR    81      80.820  71.440  36.690  0.00  0.00           C
ATOM   1286  O   THR    81      80.880  70.670  37.670  0.00  0.00           O
ATOM   1287  N   PRO    82      81.850  72.200  36.320  0.00  0.00           N
ATOM   1288  CD  PRO    82      82.030  72.830  35.010  0.00  0.00           C
ATOM   1289  HD2 PRO    82      81.780  73.890  35.080  0.00  0.00           H
ATOM   1290  HD3 PRO    82      81.420  72.320  34.260  0.00  0.00           H
ATOM   1291  CG  PRO    82      83.470  72.570  34.590  0.00  0.00           C
ATOM   1292  HG2 PRO    82      83.940  73.320  33.950  0.00  0.00           H
ATOM   1293  HG3 PRO    82      83.620  71.580  34.150  0.00  0.00           H
ATOM   1294  CB  PRO    82      84.190  72.660  35.930  0.00  0.00           C
ATOM   1295  HB2 PRO    82      84.160  73.680  36.320  0.00  0.00           H
ATOM   1296  HB3 PRO    82      85.170  72.200  36.000  0.00  0.00           H
ATOM   1297  CA  PRO    82      83.270  71.920  36.860  0.00  0.00           C
ATOM   1298  HA  PRO    82      83.300  70.840  36.690  0.00  0.00           H
ATOM   1299  C   PRO    82      83.450  72.270  38.340  0.00  0.00           C
ATOM   1300  O   PRO    82      84.310  71.730  39.000  0.00  0.00           O
ATOM   1301  N   THR    83      82.600  73.140  38.950  0.00  0.00           N
ATOM   1302  H   THR    83      81.850  73.330  38.310  0.00  0.00           H
ATOM   1303  CA  THR    83      82.810  73.790  40.240  0.00  0.00           C
ATOM   1304  HA  THR    83      83.770  74.290  40.090  0.00  0.00           H
ATOM   1305  CB  THR    83      81.760  74.850  40.470  0.00  0.00           C
ATOM   1306  HB  THR    83      80.800  74.410  40.200  0.00  0.00           H
ATOM   1307  CG2 THR    83      81.730  75.370  41.960  0.00  0.00           C
ATOM   1308 HG21 THR    83      81.140  76.280  41.890  0.00  0.00           H
ATOM   1309 HG22 THR    83      81.290  74.750  42.750  0.00  0.00           H
ATOM   1310 HG23 THR    83      82.760  75.650  42.120  0.00  0.00           H
ATOM   1311  OG1 THR    83      82.060  75.980  39.660  0.00  0.00           O
ATOM   1312  HG1 THR    83      82.060  76.750  40.230  0.00  0.00           H
ATOM   1313  C   THR    83      83.060  72.850  41.450  0.00  0.00           C
ATOM   1314  O   THR    83      84.160  72.980  42.060  0.00  0.00           O
ATOM   1315  N   PRO    84      82.290  71.770  41.760  0.00  0.00           N
ATOM   1316  CD  PRO    84      81.100  71.310  41.140  0.00  0.00           C
ATOM   1317  HD2 PRO    84      81.360  70.880  40.180  0.00  0.00           H
ATOM   1318  HD3 PRO    84      80.440  72.170  41.080  0.00  0.00           H
ATOM   1319  CG  PRO    84      80.560  70.300  42.130  0.00  0.00           C
ATOM   1320  HG2 PRO    84      79.830  69.630  41.670  0.00  0.00           H
ATOM   1321  HG3 PRO    84      79.970  70.800  42.890  0.00  0.00           H
ATOM   1322  CB  PRO    84      81.730  69.590  42.740  0.00  0.00           C
ATOM   1323  HB2 PRO    84      82.040  68.720  42.170  0.00  0.00           H
ATOM   1324  HB3 PRO    84      81.420  69.220  43.720  0.00  0.00           H
ATOM   1325  CA  PRO    84      82.720  70.720  42.800  0.00  0.00           C
ATOM   1326  HA  PRO    84      82.670  71.150  43.800  0.00  0.00           H
ATOM   1327  C   PRO    84      84.130  70.160  42.800  0.00  0.00           C
ATOM   1328  O   PRO    84      84.770  70.040  43.870  0.00  0.00           O
ATOM   1329  N   ILE    85      84.610  69.790  41.610  0.00  0.00           N
ATOM   1330  H   ILE    85      83.990  70.010  40.850  0.00  0.00           H
ATOM   1331  CA  ILE    85      85.920  69.200  41.360  0.00  0.00           C
ATOM   1332  HA  ILE    85      85.990  68.380  42.070  0.00  0.00           H
ATOM   1333  CB  ILE    85      86.010  68.590  39.920  0.00  0.00           C
ATOM   1334  HB  ILE    85      86.010  69.470  39.280  0.00  0.00           H
ATOM   1335  CG2 ILE    85      87.260  67.780  39.780  0.00  0.00           C
ATOM   1336 HG21 ILE    85      87.380  66.970  40.500  0.00  0.00           H
ATOM   1337 HG22 ILE    85      87.380  67.390  38.770  0.00  0.00           H
ATOM   1338 HG23 ILE    85      88.160  68.390  39.880  0.00  0.00           H
ATOM   1339  CG1 ILE    85      84.760  67.670  39.620  0.00  0.00           C
ATOM   1340 HG12 ILE    85      84.450  67.180  40.550  0.00  0.00           H
ATOM   1341 HG13 ILE    85      85.050  66.880  38.930  0.00  0.00           H
ATOM   1342  CD1 ILE    85      83.570  68.380  38.950  0.00  0.00           C
ATOM   1343 HD11 ILE    85      83.930  68.780  38.000  0.00  0.00           H
ATOM   1344 HD12 ILE    85      82.800  67.700  38.590  0.00  0.00           H
ATOM   1345 HD13 ILE    85      83.110  69.150  39.560  0.00  0.00           H
ATOM   1346  C   ILE    85      86.930  70.250  41.760  0.00  0.00           C
ATOM   1347  O   ILE    85      87.850  69.910  42.480  0.00  0.00           O
ATOM   1348  N   SER    86      86.760  71.450  41.140  0.00  0.00           N
ATOM   1349  H   SER    86      86.100  71.550  40.380  0.00  0.00           H
ATOM   1350  CA  SER    86      87.610  72.600  41.340  0.00  0.00           C
ATOM   1351  HA  SER    86      88.610  72.370  40.970  0.00  0.00           H
ATOM   1352  CB  SER    86      86.970  73.780  40.580  0.00  0.00           C
ATOM   1353  HB2 SER    86      86.070  73.970  41.170  0.00  0.00           H
ATOM   1354  HB3 SER    86      86.560  73.650  39.580  0.00  0.00           H
ATOM   1355  OG  SER    86      87.850  74.860  40.490  0.00  0.00           O
ATOM   1356  HG  SER    86      88.760  74.540  40.530  0.00  0.00           H
ATOM   1357  C   SER    86      87.720  72.940  42.810  0.00  0.00           C
ATOM   1358  O   SER    86      88.800  73.190  43.410  0.00  0.00           O
ATOM   1359  N   TYR    87      86.590  72.850  43.570  0.00  0.00           N
ATOM   1360  H   TYR    87      85.720  72.890  43.060  0.00  0.00           H
ATOM   1361  CA  TYR    87      86.530  73.220  44.940  0.00  0.00           C
ATOM   1362  HA  TYR    87      87.050  74.170  45.070  0.00  0.00           H
ATOM   1363  CB  TYR    87      85.060  73.480  45.410  0.00  0.00           C
ATOM   1364  HB2 TYR    87      85.060  73.380  46.490  0.00  0.00           H
ATOM   1365  HB3 TYR    87      84.560  72.630  44.930  0.00  0.00           H
ATOM   1366  CG  TYR    87      84.430  74.800  45.050  0.00  0.00           C
ATOM   1367  CD1 TYR    87      85.000  75.750  44.190  0.00  0.00           C
ATOM   1368  HD1 TYR    87      85.950  75.480  43.760  0.00  0.00           H
ATOM   1369  CE1 TYR    87      84.330  76.960  43.930  0.00  0.00           C
ATOM   1370  HE1 TYR    87      84.740  77.640  43.210  0.00  0.00           H
ATOM   1371  CZ  TYR    87      83.010  77.190  44.310  0.00  0.00           C
ATOM   1372  OH  TYR    87      82.230  78.210  43.780  0.00  0.00           O
ATOM   1373  HH  TYR    87      82.470  78.440  42.880  0.00  0.00           H
ATOM   1374  CE2 TYR    87      82.510  76.320  45.310  0.00  0.00           C
ATOM   1375  HE2 TYR    87      81.590  76.560  45.820  0.00  0.00           H
ATOM   1376  CD2 TYR    87      83.230  75.160  45.680  0.00  0.00           C
ATOM   1377  HD2 TYR    87      82.750  74.530  46.420  0.00  0.00           H
ATOM   1378  C   TYR    87      87.180  72.130  45.870  0.00  0.00           C
ATOM   1379  O   TYR    87      88.010  72.470  46.740  0.00  0.00           O
ATOM   1380  N   THR    88      86.870  70.820  45.670  0.00  0.00           N
ATOM   1381  H   THR    88      86.200  70.590  44.950  0.00  0.00           H
ATOM   1382  CA  THR    88      87.310  69.720  46.440  0.00  0.00           C
ATOM   1383  HA  THR    88      86.960  69.960  47.440  0.00  0.00           H
ATOM   1384  CB  THR    88      86.580  68.400  46.240  0.00  0.00           C
ATOM   1385  HB  THR    88      86.740  68.010  45.230  0.00  0.00           H
ATOM   1386  CG2 THR    88      86.980  67.400  47.290  0.00  0.00           C
ATOM   1387 HG21 THR    88      86.890  67.820  48.290  0.00  0.00           H
ATOM   1388 HG22 THR    88      86.290  66.560  47.370  0.00  0.00           H
ATOM   1389 HG23 THR    88      87.960  67.010  47.000  0.00  0.00           H
ATOM   1390  OG1 THR    88      85.190  68.460  46.340  0.00  0.00           O
ATOM   1391  HG1 THR    88      84.880  69.060  45.650  0.00  0.00           H
ATOM   1392  C   THR    88      88.850  69.570  46.330  0.00  0.00           C
ATOM   1393  O   THR    88      89.450  69.350  47.360  0.00  0.00           O
ATOM   1394  N   ALA    89      89.470  69.760  45.140  0.00  0.00           N
ATOM   1395  H   ALA    89      88.890  69.870  44.320  0.00  0.00           H
ATOM   1396  CA  ALA    89      90.890  69.640  44.910  0.00  0.00           C
ATOM   1397  HA  ALA    89      91.400  68.900  45.530  0.00  0.00           H
ATOM   1398  CB  ALA    89      91.130  69.230  43.460  0.00  0.00           C
ATOM   1399  HB1 ALA    89      90.310  68.560  43.170  0.00  0.00           H
ATOM   1400  HB2 ALA    89      91.250  70.150  42.880  0.00  0.00           H
ATOM   1401  HB3 ALA    89      91.990  68.560  43.450  0.00  0.00           H
ATOM   1402  C   ALA    89      91.610  71.000  45.330  0.00  0.00           C
ATOM   1403  O   ALA    89      92.690  71.040  45.920  0.00  0.00           O
ATOM   1404  N   GLY    90      90.890  72.070  45.080  0.00  0.00           N
ATOM   1405  H   GLY    90      89.980  72.000  44.640  0.00  0.00           H
ATOM   1406  CA  GLY    90      91.390  73.440  45.410  0.00  0.00           C
ATOM   1407  HA2 GLY    90      90.620  74.170  45.180  0.00  0.00           H
ATOM   1408  HA3 GLY    90      92.330  73.620  44.880  0.00  0.00           H
ATOM   1409  C   GLY    90      91.680  73.560  46.980  0.00  0.00           C
ATOM   1410  O   GLY    90      92.720  74.070  47.380  0.00  0.00           O
ATOM   1411  N   PHE    91      90.820  72.950  47.740  0.00  0.00           N
ATOM   1412  H   PHE    91      90.060  72.390  47.380  0.00  0.00           H
ATOM   1413  CA  PHE    91      90.880  72.920  49.210  0.00  0.00           C
ATOM   1414  HA  PHE    91      90.790  73.950  49.520  0.00  0.00           H
ATOM   1415  CB  PHE    91      89.710  72.180  49.670  0.00  0.00           C
ATOM   1416  HB2 PHE    91      89.550  71.220  49.180  0.00  0.00           H
ATOM   1417  HB3 PHE    91      88.840  72.790  49.440  0.00  0.00           H
ATOM   1418  CG  PHE    91      89.680  71.810  51.170  0.00  0.00           C
ATOM   1419  CD1 PHE    91      90.330  70.660  51.640  0.00  0.00           C
ATOM   1420  HD1 PHE    91      90.860  70.060  50.910  0.00  0.00           H
ATOM   1421  CE1 PHE    91      90.260  70.300  53.000  0.00  0.00           C
ATOM   1422  HE1 PHE    91      90.790  69.440  53.370  0.00  0.00           H
ATOM   1423  CZ  PHE    91      89.470  71.050  53.900  0.00  0.00           C
ATOM   1424  HZ  PHE    91      89.350  70.800  54.950  0.00  0.00           H
ATOM   1425  CE2 PHE    91      88.970  72.320  53.470  0.00  0.00           C
ATOM   1426  HE2 PHE    91      88.270  72.810  54.130  0.00  0.00           H
ATOM   1427  CD2 PHE    91      89.000  72.660  52.090  0.00  0.00           C
ATOM   1428  HD2 PHE    91      88.430  73.560  51.870  0.00  0.00           H
ATOM   1429  C   PHE    91      92.260  72.380  49.750  0.00  0.00           C
ATOM   1430  O   PHE    91      92.940  72.960  50.610  0.00  0.00           O
ATOM   1431  N   TYR    92      92.640  71.260  49.100  0.00  0.00           N
ATOM   1432  H   TYR    92      92.090  71.070  48.270  0.00  0.00           H
ATOM   1433  CA  TYR    92      93.960  70.580  49.270  0.00  0.00           C
ATOM   1434  HA  TYR    92      94.260  70.640  50.310  0.00  0.00           H
ATOM   1435  CB  TYR    92      93.600  69.100  48.890  0.00  0.00           C
ATOM   1436  HB2 TYR    92      94.560  68.590  48.870  0.00  0.00           H
ATOM   1437  HB3 TYR    92      93.180  69.110  47.880  0.00  0.00           H
ATOM   1438  CG  TYR    92      92.720  68.420  49.920  0.00  0.00           C
ATOM   1439  CD1 TYR    92      93.190  68.260  51.250  0.00  0.00           C
ATOM   1440  HD1 TYR    92      94.210  68.510  51.500  0.00  0.00           H
ATOM   1441  CE1 TYR    92      92.430  67.500  52.180  0.00  0.00           C
ATOM   1442  HE1 TYR    92      92.850  67.270  53.150  0.00  0.00           H
ATOM   1443  CZ  TYR    92      91.110  67.050  51.820  0.00  0.00           C
ATOM   1444  OH  TYR    92      90.440  66.360  52.800  0.00  0.00           O
ATOM   1445  HH  TYR    92      90.830  66.530  53.660  0.00  0.00           H
ATOM   1446  CE2 TYR    92      90.630  67.160  50.450  0.00  0.00           C
ATOM   1447  HE2 TYR    92      89.650  66.780  50.210  0.00  0.00           H
ATOM   1448  CD2 TYR    92      91.490  67.840  49.550  0.00  0.00           C
ATOM   1449  HD2 TYR    92      91.130  67.910  48.530  0.00  0.00           H
ATOM   1450  C   TYR    92      95.100  71.160  48.350  0.00  0.00           C
ATOM   1451  O   TYR    92      96.240  70.650  48.440  0.00  0.00           O
ATOM   1452  N   ARG    93      94.790  72.150  47.500  0.00  0.00           N
ATOM   1453  H   ARG    93      93.800  72.350  47.390  0.00  0.00           H
ATOM   1454  CA  ARG    93      95.560  72.810  46.480  0.00  0.00           C
ATOM   1455  HA  ARG    93      94.920  73.530  45.970  0.00  0.00           H
ATOM   1456  CB  ARG    93      96.840  73.550  47.030  0.00  0.00           C
ATOM   1457  HB2 ARG    93      97.390  73.980  46.200  0.00  0.00           H
ATOM   1458  HB3 ARG    93      97.400  72.700  47.440  0.00  0.00           H
ATOM   1459  CG  ARG    93      96.620  74.580  48.080  0.00  0.00           C
ATOM   1460  HG2 ARG    93      97.650  74.780  48.390  0.00  0.00           H
ATOM   1461  HG3 ARG    93      95.920  74.220  48.830  0.00  0.00           H
ATOM   1462  CD  ARG    93      95.960  75.830  47.530  0.00  0.00           C
ATOM   1463  HD2 ARG    93      94.980  75.570  47.140  0.00  0.00           H
ATOM   1464  HD3 ARG    93      96.600  76.290  46.770  0.00  0.00           H
ATOM   1465  NE  ARG    93      95.770  76.830  48.600  0.00  0.00           N
ATOM   1466  HE  ARG    93      96.560  77.440  48.780  0.00  0.00           H
ATOM   1467  CZ  ARG    93      94.750  76.920  49.430  0.00  0.00           C
ATOM   1468  NH1 ARG    93      93.690  76.190  49.360  0.00  0.00           N
ATOM   1469 HH11 ARG    93      93.690  75.620  48.520  0.00  0.00           H
ATOM   1470 HH12 ARG    93      92.890  76.390  49.950  0.00  0.00           H
ATOM   1471  NH2 ARG    93      94.620  77.840  50.350  0.00  0.00           N
ATOM   1472 HH21 ARG    93      95.230  78.650  50.340  0.00  0.00           H
ATOM   1473 HH22 ARG    93      93.910  77.710  51.060  0.00  0.00           H
ATOM   1474  C   ARG    93      96.030  71.820  45.410  0.00  0.00           C
ATOM   1475  O   ARG    93      97.060  72.120  44.740  0.00  0.00           O
ATOM   1476  N   ILE    94      95.420  70.640  45.240  0.00  0.00           N
ATOM   1477  H   ILE    94      94.590  70.480  45.800  0.00  0.00           H
ATOM   1478  CA  ILE    94      95.710  69.690  44.080  0.00  0.00           C
ATOM   1479  HA  ILE    94      96.800  69.670  44.180  0.00  0.00           H
ATOM   1480  CB  ILE    94      95.060  68.330  44.350  0.00  0.00           C
ATOM   1481  HB  ILE    94      94.020  68.620  44.490  0.00  0.00           H
ATOM   1482  CG2 ILE    94      95.050  67.470  43.090  0.00  0.00           C
ATOM   1483 HG21 ILE    94      94.760  68.040  42.210  0.00  0.00           H
ATOM   1484 HG22 ILE    94      96.030  67.020  42.960  0.00  0.00           H
ATOM   1485 HG23 ILE    94      94.310  66.690  43.320  0.00  0.00           H
ATOM   1486  CG1 ILE    94      95.530  67.660  45.680  0.00  0.00           C
ATOM   1487 HG12 ILE    94      95.430  68.300  46.550  0.00  0.00           H
ATOM   1488 HG13 ILE    94      96.560  67.370  45.500  0.00  0.00           H
ATOM   1489  CD1 ILE    94      94.770  66.370  46.040  0.00  0.00           C
ATOM   1490 HD11 ILE    94      95.050  65.630  45.290  0.00  0.00           H
ATOM   1491 HD12 ILE    94      95.080  66.130  47.050  0.00  0.00           H
ATOM   1492 HD13 ILE    94      93.700  66.590  45.920  0.00  0.00           H
ATOM   1493  C   ILE    94      95.280  70.370  42.760  0.00  0.00           C
ATOM   1494  O   ILE    94      94.100  70.780  42.750  0.00  0.00           O
ATOM   1495  N   PRO    95      96.110  70.590  41.760  0.00  0.00           N
ATOM   1496  CD  PRO    95      97.570  70.200  41.840  0.00  0.00           C
ATOM   1497  HD2 PRO    95      97.690  69.260  42.380  0.00  0.00           H
ATOM   1498  HD3 PRO    95      98.170  70.930  42.390  0.00  0.00           H
ATOM   1499  CG  PRO    95      97.960  70.120  40.360  0.00  0.00           C
ATOM   1500  HG2 PRO    95      97.800  69.130  39.930  0.00  0.00           H
ATOM   1501  HG3 PRO    95      99.020  70.350  40.220  0.00  0.00           H
ATOM   1502  CB  PRO    95      97.090  71.110  39.640  0.00  0.00           C
ATOM   1503  HB2 PRO    95      97.060  70.850  38.580  0.00  0.00           H
ATOM   1504  HB3 PRO    95      97.650  72.040  39.730  0.00  0.00           H
ATOM   1505  CA  PRO    95      95.780  71.120  40.400  0.00  0.00           C
ATOM   1506  HA  PRO    95      95.470  72.160  40.490  0.00  0.00           H
ATOM   1507  C   PRO    95      94.670  70.360  39.660  0.00  0.00           C
ATOM   1508  O   PRO    95      94.620  69.090  39.630  0.00  0.00           O
ATOM   1509  N   VAL    96      93.800  71.080  39.000  0.00  0.00           N
ATOM   1510  H   VAL    96      93.830  72.060  39.220  0.00  0.00           H
ATOM   1511  CA  VAL    96      92.840  70.690  37.960  0.00  0.00           C
ATOM   1512  HA  VAL    96      92.860  69.600  37.860  0.00  0.00           H
ATOM   1513  CB  VAL    96      91.360  71.040  38.380  0.00  0.00           C
ATOM   1514  HB  VAL    96      91.410  72.120  38.510  0.00  0.00           H
ATOM   1515  CG1 VAL    96      90.230  70.640  37.370  0.00  0.00           C
ATOM   1516 HG11 VAL    96      90.140  69.550  37.250  0.00  0.00           H
ATOM   1517 HG12 VAL    96      89.240  70.960  37.710  0.00  0.00           H
ATOM   1518 HG13 VAL    96      90.340  71.190  36.440  0.00  0.00           H
ATOM   1519  CG2 VAL    96      90.960  70.380  39.770  0.00  0.00           C
ATOM   1520 HG21 VAL    96      91.640  70.530  40.600  0.00  0.00           H
ATOM   1521 HG22 VAL    96      89.990  70.770  40.080  0.00  0.00           H
ATOM   1522 HG23 VAL    96      91.030  69.310  39.590  0.00  0.00           H
ATOM   1523  C   VAL    96      93.170  71.200  36.500  0.00  0.00           C
ATOM   1524  O   VAL    96      93.640  72.330  36.350  0.00  0.00           O
ATOM   1525  N   ILE    97      93.020  70.350  35.480  0.00  0.00           N
ATOM   1526  H   ILE    97      92.690  69.420  35.710  0.00  0.00           H
ATOM   1527  CA  ILE    97      93.140  70.600  33.990  0.00  0.00           C
ATOM   1528  HA  ILE    97      93.460  71.610  33.740  0.00  0.00           H
ATOM   1529  CB  ILE    97      94.160  69.610  33.430  0.00  0.00           C
ATOM   1530  HB  ILE    97      93.750  68.610  33.400  0.00  0.00           H
ATOM   1531  CG2 ILE    97      94.380  69.990  32.000  0.00  0.00           C
ATOM   1532 HG21 ILE    97      95.060  69.290  31.520  0.00  0.00           H
ATOM   1533 HG22 ILE    97      93.460  70.090  31.430  0.00  0.00           H
ATOM   1534 HG23 ILE    97      94.820  70.990  32.040  0.00  0.00           H
ATOM   1535  CG1 ILE    97      95.450  69.270  34.240  0.00  0.00           C
ATOM   1536 HG12 ILE    97      96.060  68.570  33.670  0.00  0.00           H
ATOM   1537 HG13 ILE    97      95.140  68.760  35.150  0.00  0.00           H
ATOM   1538  CD1 ILE    97      96.310  70.550  34.430  0.00  0.00           C
ATOM   1539 HD11 ILE    97      97.330  70.380  34.780  0.00  0.00           H
ATOM   1540 HD12 ILE    97      96.530  71.060  33.500  0.00  0.00           H
ATOM   1541 HD13 ILE    97      96.000  71.130  35.300  0.00  0.00           H
ATOM   1542  C   ILE    97      91.700  70.480  33.350  0.00  0.00           C
ATOM   1543  O   ILE    97      91.160  69.410  33.130  0.00  0.00           O
ATOM   1544  N   GLY    98      91.120  71.610  33.200  0.00  0.00           N
ATOM   1545  H   GLY    98      91.510  72.490  33.500  0.00  0.00           H
ATOM   1546  CA  GLY    98      89.960  71.860  32.310  0.00  0.00           C
ATOM   1547  HA2 GLY    98      89.690  72.920  32.340  0.00  0.00           H
ATOM   1548  HA3 GLY    98      89.120  71.320  32.740  0.00  0.00           H
ATOM   1549  C   GLY    98      90.170  71.440  30.820  0.00  0.00           C
ATOM   1550  O   GLY    98      91.080  72.010  30.240  0.00  0.00           O
ATOM   1551  N   LEU    99      89.390  70.430  30.370  0.00  0.00           N
ATOM   1552  H   LEU    99      88.780  69.920  30.990  0.00  0.00           H
ATOM   1553  CA  LEU    99      89.540  69.960  28.980  0.00  0.00           C
ATOM   1554  HA  LEU    99      90.560  70.090  28.630  0.00  0.00           H
ATOM   1555  CB  LEU    99      89.130  68.450  28.850  0.00  0.00           C
ATOM   1556  HB2 LEU    99      89.260  68.100  27.820  0.00  0.00           H
ATOM   1557  HB3 LEU    99      88.110  68.410  29.220  0.00  0.00           H
ATOM   1558  CG  LEU    99      90.030  67.560  29.730  0.00  0.00           C
ATOM   1559  HG  LEU    99      89.910  67.900  30.760  0.00  0.00           H
ATOM   1560  CD1 LEU    99      89.460  66.150  29.700  0.00  0.00           C
ATOM   1561 HD11 LEU    99      88.430  66.100  30.050  0.00  0.00           H
ATOM   1562 HD12 LEU    99      89.400  65.650  28.730  0.00  0.00           H
ATOM   1563 HD13 LEU    99      89.980  65.530  30.430  0.00  0.00           H
ATOM   1564  CD2 LEU    99      91.540  67.390  29.400  0.00  0.00           C
ATOM   1565 HD21 LEU    99      92.090  68.330  29.450  0.00  0.00           H
ATOM   1566 HD22 LEU    99      92.030  66.720  30.100  0.00  0.00           H
ATOM   1567 HD23 LEU    99      91.590  66.980  28.390  0.00  0.00           H
ATOM   1568  C   LEU    99      88.650  70.810  28.060  0.00  0.00           C
ATOM   1569  O   LEU    99      88.920  70.860  26.900  0.00  0.00           O
ATOM   1570  N   THR   100      87.480  71.240  28.580  0.00  0.00           N
ATOM   1571  H   THR   100      87.290  70.980  29.540  0.00  0.00           H
ATOM   1572  CA  THR   100      86.420  71.770  27.680  0.00  0.00           C
ATOM   1573  HA  THR   100      86.870  72.100  26.740  0.00  0.00           H
ATOM   1574  CB  THR   100      85.540  70.620  27.330  0.00  0.00           C
ATOM   1575  HB  THR   100      84.640  71.070  26.900  0.00  0.00           H
ATOM   1576  CG2 THR   100      85.910  69.640  26.160  0.00  0.00           C
ATOM   1577 HG21 THR   100      86.690  68.960  26.490  0.00  0.00           H
ATOM   1578 HG22 THR   100      85.060  69.000  25.910  0.00  0.00           H
ATOM   1579 HG23 THR   100      86.210  70.180  25.260  0.00  0.00           H
ATOM   1580  OG1 THR   100      85.090  69.800  28.400  0.00  0.00           O
ATOM   1581  HG1 THR   100      84.160  70.000  28.490  0.00  0.00           H
ATOM   1582  C   THR   100      85.580  72.920  28.180  0.00  0.00           C
ATOM   1583  O   THR   100      84.750  73.470  27.400  0.00  0.00           O
ATOM   1584  N   THR   101      85.730  73.240  29.480  0.00  0.00           N
ATOM   1585  H   THR   101      86.150  72.480  30.000  0.00  0.00           H
ATOM   1586  CA  THR   101      84.990  74.390  30.100  0.00  0.00           C
ATOM   1587  HA  THR   101      83.930  74.280  29.860  0.00  0.00           H
ATOM   1588  CB  THR   101      84.950  74.330  31.590  0.00  0.00           C
ATOM   1589  HB  THR   101      84.520  73.400  31.950  0.00  0.00           H
ATOM   1590  CG2 THR   101      86.280  74.370  32.290  0.00  0.00           C
ATOM   1591 HG21 THR   101      86.250  74.040  33.330  0.00  0.00           H
ATOM   1592 HG22 THR   101      87.010  73.720  31.810  0.00  0.00           H
ATOM   1593 HG23 THR   101      86.720  75.370  32.290  0.00  0.00           H
ATOM   1594  OG1 THR   101      84.120  75.320  32.160  0.00  0.00           O
ATOM   1595  HG1 THR   101      83.230  75.100  31.870  0.00  0.00           H
ATOM   1596  C   THR   101      85.540  75.730  29.540  0.00  0.00           C
ATOM   1597  O   THR   101      86.690  76.080  29.720  0.00  0.00           O
ATOM   1598  N   ARG   102      84.660  76.450  28.840  0.00  0.00           N
ATOM   1599  H   ARG   102      83.770  75.980  28.740  0.00  0.00           H
ATOM   1600  CA  ARG   102      84.860  77.790  28.160  0.00  0.00           C
ATOM   1601  HA  ARG   102      85.950  77.850  28.190  0.00  0.00           H
ATOM   1602  CB  ARG   102      84.200  77.810  26.780  0.00  0.00           C
ATOM   1603  HB2 ARG   102      84.300  78.840  26.440  0.00  0.00           H
ATOM   1604  HB3 ARG   102      83.120  77.660  26.830  0.00  0.00           H
ATOM   1605  CG  ARG   102      84.770  76.810  25.680  0.00  0.00           C
ATOM   1606  HG2 ARG   102      84.060  76.590  24.890  0.00  0.00           H
ATOM   1607  HG3 ARG   102      84.900  75.910  26.280  0.00  0.00           H
ATOM   1608  CD  ARG   102      86.160  77.120  25.160  0.00  0.00           C
ATOM   1609  HD2 ARG   102      86.430  76.240  24.570  0.00  0.00           H
ATOM   1610  HD3 ARG   102      86.820  77.230  26.020  0.00  0.00           H
ATOM   1611  NE  ARG   102      86.170  78.340  24.330  0.00  0.00           N
ATOM   1612  HE  ARG   102      86.720  79.080  24.730  0.00  0.00           H
ATOM   1613  CZ  ARG   102      85.780  78.450  23.050  0.00  0.00           C
ATOM   1614  NH1 ARG   102      85.150  77.470  22.460  0.00  0.00           N
ATOM   1615 HH11 ARG   102      84.980  76.640  23.010  0.00  0.00           H
ATOM   1616 HH12 ARG   102      84.750  77.730  21.560  0.00  0.00           H
ATOM   1617  NH2 ARG   102      86.100  79.570  22.410  0.00  0.00           N
ATOM   1618 HH21 ARG   102      86.610  80.310  22.860  0.00  0.00           H
ATOM   1619 HH22 ARG   102      85.810  79.730  21.450  0.00  0.00           H
ATOM   1620  C   ARG   102      84.470  78.920  29.030  0.00  0.00           C
ATOM   1621  O   ARG   102      84.960  80.030  28.750  0.00  0.00           O
ATOM   1622  N   MET   103      83.610  78.890  30.030  0.00  0.00           N
ATOM   1623  H   MET   103      83.320  77.990  30.390  0.00  0.00           H
ATOM   1624  CA  MET   103      83.240  80.130  30.790  0.00  0.00           C
ATOM   1625  HA  MET   103      82.820  80.860  30.100  0.00  0.00           H
ATOM   1626  CB  MET   103      82.140  79.940  31.840  0.00  0.00           C
ATOM   1627  HB2 MET   103      81.900  80.910  32.250  0.00  0.00           H
ATOM   1628  HB3 MET   103      82.610  79.270  32.570  0.00  0.00           H
ATOM   1629  CG  MET   103      80.780  79.320  31.290  0.00  0.00           C
ATOM   1630  HG2 MET   103      80.160  78.980  32.110  0.00  0.00           H
ATOM   1631  HG3 MET   103      81.100  78.430  30.750  0.00  0.00           H
ATOM   1632  SD  MET   103      79.920  80.300  30.190  0.00  0.00           S
ATOM   1633  CE  MET   103      78.890  81.350  31.200  0.00  0.00           C
ATOM   1634  HE1 MET   103      78.040  80.800  31.600  0.00  0.00           H
ATOM   1635  HE2 MET   103      79.530  81.680  32.030  0.00  0.00           H
ATOM   1636  HE3 MET   103      78.620  82.210  30.600  0.00  0.00           H
ATOM   1637  C   MET   103      84.350  80.880  31.460  0.00  0.00           C
ATOM   1638  O   MET   103      85.230  80.270  32.080  0.00  0.00           O
ATOM   1639  N   SER   104      84.280  82.220  31.470  0.00  0.00           N
ATOM   1640  H   SER   104      83.560  82.640  30.910  0.00  0.00           H
ATOM   1641  CA  SER   104      85.410  83.120  31.930  0.00  0.00           C
ATOM   1642  HA  SER   104      86.340  82.730  31.530  0.00  0.00           H
ATOM   1643  CB  SER   104      85.140  84.540  31.300  0.00  0.00           C
ATOM   1644  HB2 SER   104      85.950  85.230  31.550  0.00  0.00           H
ATOM   1645  HB3 SER   104      84.230  85.020  31.670  0.00  0.00           H
ATOM   1646  OG  SER   104      85.120  84.240  29.920  0.00  0.00           O
ATOM   1647  HG  SER   104      84.290  83.790  29.740  0.00  0.00           H
ATOM   1648  C   SER   104      85.510  83.150  33.440  0.00  0.00           C
ATOM   1649  O   SER   104      86.610  83.420  33.940  0.00  0.00           O
ATOM   1650  N   ILE   105      84.480  82.850  34.230  0.00  0.00           N
ATOM   1651  H   ILE   105      83.620  82.620  33.750  0.00  0.00           H
ATOM   1652  CA  ILE   105      84.550  82.770  35.700  0.00  0.00           C
ATOM   1653  HA  ILE   105      84.870  83.740  36.100  0.00  0.00           H
ATOM   1654  CB  ILE   105      83.130  82.570  36.350  0.00  0.00           C
ATOM   1655  HB  ILE   105      82.480  83.350  35.960  0.00  0.00           H
ATOM   1656  CG2 ILE   105      82.570  81.210  35.900  0.00  0.00           C
ATOM   1657 HG21 ILE   105      82.600  81.120  34.820  0.00  0.00           H
ATOM   1658 HG22 ILE   105      83.170  80.380  36.250  0.00  0.00           H
ATOM   1659 HG23 ILE   105      81.510  81.180  36.150  0.00  0.00           H
ATOM   1660  CG1 ILE   105      83.010  82.800  37.940  0.00  0.00           C
ATOM   1661 HG12 ILE   105      83.510  81.900  38.290  0.00  0.00           H
ATOM   1662 HG13 ILE   105      81.960  82.790  38.250  0.00  0.00           H
ATOM   1663  CD1 ILE   105      83.650  84.030  38.460  0.00  0.00           C
ATOM   1664 HD11 ILE   105      83.400  84.140  39.520  0.00  0.00           H
ATOM   1665 HD12 ILE   105      84.730  83.950  38.350  0.00  0.00           H
ATOM   1666 HD13 ILE   105      83.260  84.910  37.940  0.00  0.00           H
ATOM   1667  C   ILE   105      85.550  81.670  36.230  0.00  0.00           C
ATOM   1668  O   ILE   105      86.210  81.890  37.260  0.00  0.00           O
ATOM   1669  N   TYR   106      85.840  80.640  35.450  0.00  0.00           N
ATOM   1670  H   TYR   106      85.140  80.390  34.760  0.00  0.00           H
ATOM   1671  CA  TYR   106      86.930  79.610  35.600  0.00  0.00           C
ATOM   1672  HA  TYR   106      86.830  79.230  36.620  0.00  0.00           H
ATOM   1673  CB  TYR   106      86.730  78.470  34.620  0.00  0.00           C
ATOM   1674  HB2 TYR   106      87.620  77.840  34.630  0.00  0.00           H
ATOM   1675  HB3 TYR   106      86.590  78.970  33.660  0.00  0.00           H
ATOM   1676  CG  TYR   106      85.580  77.670  35.070  0.00  0.00           C
ATOM   1677  CD1 TYR   106      85.730  76.960  36.230  0.00  0.00           C
ATOM   1678  HD1 TYR   106      86.630  76.870  36.830  0.00  0.00           H
ATOM   1679  CE1 TYR   106      84.600  76.300  36.810  0.00  0.00           C
ATOM   1680  HE1 TYR   106      84.660  75.700  37.700  0.00  0.00           H
ATOM   1681  CZ  TYR   106      83.370  76.290  36.110  0.00  0.00           C
ATOM   1682  OH  TYR   106      82.280  75.790  36.740  0.00  0.00           O
ATOM   1683  HH  TYR   106      82.200  76.010  37.670  0.00  0.00           H
ATOM   1684  CE2 TYR   106      83.220  77.170  34.950  0.00  0.00           C
ATOM   1685  HE2 TYR   106      82.270  77.380  34.480  0.00  0.00           H
ATOM   1686  CD2 TYR   106      84.350  77.700  34.320  0.00  0.00           C
ATOM   1687  HD2 TYR   106      84.230  78.230  33.390  0.00  0.00           H
ATOM   1688  C   TYR   106      88.440  80.160  35.470  0.00  0.00           C
ATOM   1689  O   TYR   106      89.410  79.360  35.440  0.00  0.00           O
ATOM   1690  N   SER   107      88.580  81.500  35.520  0.00  0.00           N
ATOM   1691  H   SER   107      87.740  82.050  35.570  0.00  0.00           H
ATOM   1692  CA  SER   107      89.850  82.250  35.430  0.00  0.00           C
ATOM   1693  HA  SER   107      90.630  81.490  35.490  0.00  0.00           H
ATOM   1694  CB  SER   107      89.940  83.110  34.100  0.00  0.00           C
ATOM   1695  HB2 SER   107      90.820  83.750  34.010  0.00  0.00           H
ATOM   1696  HB3 SER   107      89.080  83.780  34.080  0.00  0.00           H
ATOM   1697  OG  SER   107      89.860  82.300  32.960  0.00  0.00           O
ATOM   1698  HG  SER   107      90.750  82.220  32.620  0.00  0.00           H
ATOM   1699  C   SER   107      90.030  83.290  36.550  0.00  0.00           C
ATOM   1700  O   SER   107      91.120  83.870  36.780  0.00  0.00           O
ATOM   1701  N   ASP   108      88.920  83.460  37.390  0.00  0.00           N
ATOM   1702  H   ASP   108      88.090  82.910  37.220  0.00  0.00           H
ATOM   1703  CA  ASP   108      89.070  84.120  38.670  0.00  0.00           C
ATOM   1704  HA  ASP   108      89.540  85.080  38.480  0.00  0.00           H
ATOM   1705  CB  ASP   108      87.660  84.470  39.250  0.00  0.00           C
ATOM   1706  HB2 ASP   108      87.120  83.610  39.650  0.00  0.00           H
ATOM   1707  HB3 ASP   108      87.050  84.850  38.430  0.00  0.00           H
ATOM   1708  CG  ASP   108      87.800  85.480  40.350  0.00  0.00           C
ATOM   1709  OD1 ASP   108      87.000  86.460  40.380  0.00  0.00           O
ATOM   1710  OD2 ASP   108      88.760  85.430  41.130  0.00  0.00           O
ATOM   1711  C   ASP   108      89.970  83.340  39.660  0.00  0.00           C
ATOM   1712  O   ASP   108      89.540  82.370  40.290  0.00  0.00           O
ATOM   1713  N   LYS   109      91.150  83.840  39.990  0.00  0.00           N
ATOM   1714  H   LYS   109      91.360  84.730  39.560  0.00  0.00           H
ATOM   1715  CA  LYS   109      92.090  83.190  40.920  0.00  0.00           C
ATOM   1716  HA  LYS   109      92.270  82.150  40.640  0.00  0.00           H
ATOM   1717  CB  LYS   109      93.420  83.880  40.670  0.00  0.00           C
ATOM   1718  HB2 LYS   109      93.310  84.910  41.020  0.00  0.00           H
ATOM   1719  HB3 LYS   109      93.640  83.800  39.610  0.00  0.00           H
ATOM   1720  CG  LYS   109      94.550  83.130  41.370  0.00  0.00           C
ATOM   1721  HG2 LYS   109      94.470  82.040  41.350  0.00  0.00           H
ATOM   1722  HG3 LYS   109      94.540  83.340  42.440  0.00  0.00           H
ATOM   1723  CD  LYS   109      95.910  83.460  40.880  0.00  0.00           C
ATOM   1724  HD2 LYS   109      95.950  83.050  39.870  0.00  0.00           H
ATOM   1725  HD3 LYS   109      96.690  83.010  41.490  0.00  0.00           H
ATOM   1726  CE  LYS   109      96.100  84.960  40.910  0.00  0.00           C
ATOM   1727  HE2 LYS   109      96.420  85.110  41.940  0.00  0.00           H
ATOM   1728  HE3 LYS   109      95.190  85.520  40.710  0.00  0.00           H
ATOM   1729  NZ  LYS   109      97.130  85.310  39.980  0.00  0.00           N
ATOM   1730  HZ1 LYS   109      96.740  85.140  39.060  0.00  0.00           H
ATOM   1731  HZ2 LYS   109      97.460  86.240  40.160  0.00  0.00           H
ATOM   1732  HZ3 LYS   109      97.910  84.690  40.160  0.00  0.00           H
ATOM   1733  C   LYS   109      91.660  83.180  42.350  0.00  0.00           C
ATOM   1734  O   LYS   109      92.210  82.360  43.050  0.00  0.00           O
ATOM   1735  N   SER   110      90.630  83.920  42.770  0.00  0.00           N
ATOM   1736  H   SER   110      90.280  84.430  41.980  0.00  0.00           H
ATOM   1737  CA  SER   110      89.950  83.960  44.110  0.00  0.00           C
ATOM   1738  HA  SER   110      90.750  83.840  44.830  0.00  0.00           H
ATOM   1739  CB  SER   110      89.510  85.400  44.340  0.00  0.00           C
ATOM   1740  HB2 SER   110      90.300  86.150  44.240  0.00  0.00           H
ATOM   1741  HB3 SER   110      89.210  85.370  45.390  0.00  0.00           H
ATOM   1742  OG  SER   110      88.370  85.810  43.660  0.00  0.00           O
ATOM   1743  HG  SER   110      88.570  85.860  42.720  0.00  0.00           H
ATOM   1744  C   SER   110      88.910  82.930  44.290  0.00  0.00           C
ATOM   1745  O   SER   110      88.640  82.590  45.390  0.00  0.00           O
ATOM   1746  N   ILE   111      88.360  82.320  43.260  0.00  0.00           N
ATOM   1747  H   ILE   111      88.770  82.490  42.350  0.00  0.00           H
ATOM   1748  CA  ILE   111      87.200  81.390  43.270  0.00  0.00           C
ATOM   1749  HA  ILE   111      87.090  81.120  44.320  0.00  0.00           H
ATOM   1750  CB  ILE   111      85.950  81.950  42.650  0.00  0.00           C
ATOM   1751  HB  ILE   111      86.160  82.370  41.660  0.00  0.00           H
ATOM   1752  CG2 ILE   111      84.760  81.000  42.540  0.00  0.00           C
ATOM   1753 HG21 ILE   111      84.580  80.550  43.510  0.00  0.00           H
ATOM   1754 HG22 ILE   111      83.840  81.400  42.130  0.00  0.00           H
ATOM   1755 HG23 ILE   111      85.060  80.120  41.970  0.00  0.00           H
ATOM   1756  CG1 ILE   111      85.410  83.220  43.330  0.00  0.00           C
ATOM   1757 HG12 ILE   111      86.260  83.790  43.710  0.00  0.00           H
ATOM   1758 HG13 ILE   111      84.720  82.840  44.080  0.00  0.00           H
ATOM   1759  CD1 ILE   111      84.550  84.190  42.450  0.00  0.00           C
ATOM   1760 HD11 ILE   111      85.240  84.570  41.690  0.00  0.00           H
ATOM   1761 HD12 ILE   111      83.770  83.660  41.920  0.00  0.00           H
ATOM   1762 HD13 ILE   111      84.150  84.960  43.110  0.00  0.00           H
ATOM   1763  C   ILE   111      87.650  80.110  42.580  0.00  0.00           C
ATOM   1764  O   ILE   111      87.170  78.980  42.880  0.00  0.00           O
ATOM   1765  N   HIE   112      88.650  80.150  41.730  0.00  0.00           N
ATOM   1766  H   HIE   112      88.980  81.030  41.380  0.00  0.00           H
ATOM   1767  CA  HIE   112      89.280  78.950  41.040  0.00  0.00           C
ATOM   1768  HA  HIE   112      89.060  78.030  41.580  0.00  0.00           H
ATOM   1769  CB  HIE   112      88.810  78.720  39.580  0.00  0.00           C
ATOM   1770  HB2 HIE   112      89.330  77.890  39.110  0.00  0.00           H
ATOM   1771  HB3 HIE   112      89.030  79.600  38.970  0.00  0.00           H
ATOM   1772  CG  HIE   112      87.330  78.580  39.470  0.00  0.00           C
ATOM   1773  ND1 HIE   112      86.680  77.420  39.630  0.00  0.00           N
ATOM   1774  CE1 HIE   112      85.353  77.729  39.045  0.00  0.00           C
ATOM   1775  HE1 HIE   112      84.618  76.950  38.847  0.00  0.00           H
ATOM   1776  NE2 HIE   112      85.224  79.030  39.136  0.00  0.00           N
ATOM   1777  HE2 HIE   112      84.356  79.535  39.027  0.00  0.00           H
ATOM   1778  CD2 HIE   112      86.430  79.600  39.400  0.00  0.00           C
ATOM   1779  HD2 HIE   112      86.670  80.650  39.390  0.00  0.00           H
ATOM   1780  C   HIE   112      90.870  79.040  41.060  0.00  0.00           C
ATOM   1781  O   HIE   112      91.500  79.360  40.090  0.00  0.00           O
ATOM   1782  N   LEU   113      91.450  78.800  42.210  0.00  0.00           N
ATOM   1783  H   LEU   113      90.790  78.580  42.940  0.00  0.00           H
ATOM   1784  CA  LEU   113      92.790  79.190  42.650  0.00  0.00           C
ATOM   1785  HA  LEU   113      92.940  80.260  42.520  0.00  0.00           H
ATOM   1786  CB  LEU   113      92.760  78.860  44.170  0.00  0.00           C
ATOM   1787  HB2 LEU   113      92.620  77.770  44.190  0.00  0.00           H
ATOM   1788  HB3 LEU   113      91.890  79.400  44.560  0.00  0.00           H
ATOM   1789  CG  LEU   113      93.940  79.280  45.010  0.00  0.00           C
ATOM   1790  HG  LEU   113      94.860  78.940  44.520  0.00  0.00           H
ATOM   1791  CD1 LEU   113      94.150  80.810  45.260  0.00  0.00           C
ATOM   1792 HD11 LEU   113      94.960  81.100  45.920  0.00  0.00           H
ATOM   1793 HD12 LEU   113      94.390  81.340  44.340  0.00  0.00           H
ATOM   1794 HD13 LEU   113      93.230  81.250  45.650  0.00  0.00           H
ATOM   1795  CD2 LEU   113      93.900  78.560  46.410  0.00  0.00           C
ATOM   1796 HD21 LEU   113      93.860  77.480  46.310  0.00  0.00           H
ATOM   1797 HD22 LEU   113      94.830  78.680  46.980  0.00  0.00           H
ATOM   1798 HD23 LEU   113      93.180  78.970  47.110  0.00  0.00           H
ATOM   1799  C   LEU   113      93.830  78.350  41.900  0.00  0.00           C
ATOM   1800  O   LEU   113      94.880  78.910  41.520  0.00  0.00           O
ATOM   1801  N   SER   114      93.540  77.070  41.710  0.00  0.00           N
ATOM   1802  H   SER   114      92.640  76.760  42.060  0.00  0.00           H
ATOM   1803  CA  SER   114      94.420  76.100  40.980  0.00  0.00           C
ATOM   1804  HA  SER   114      95.150  76.640  40.380  0.00  0.00           H
ATOM   1805  CB  SER   114      95.160  75.280  42.040  0.00  0.00           C
ATOM   1806  HB2 SER   114      94.530  74.690  42.700  0.00  0.00           H
ATOM   1807  HB3 SER   114      95.770  76.000  42.590  0.00  0.00           H
ATOM   1808  OG  SER   114      96.040  74.400  41.410  0.00  0.00           O
ATOM   1809  HG  SER   114      96.590  73.960  42.070  0.00  0.00           H
ATOM   1810  C   SER   114      93.560  75.290  40.020  0.00  0.00           C
ATOM   1811  O   SER   114      93.270  74.120  40.220  0.00  0.00           O
ATOM   1812  N   PHE   115      93.270  75.860  38.880  0.00  0.00           N
ATOM   1813  H   PHE   115      93.680  76.770  38.720  0.00  0.00           H
ATOM   1814  CA  PHE   115      92.550  75.330  37.680  0.00  0.00           C
ATOM   1815  HA  PHE   115      92.760  74.260  37.680  0.00  0.00           H
ATOM   1816  CB  PHE   115      91.080  75.690  37.780  0.00  0.00           C
ATOM   1817  HB2 PHE   115      91.070  76.780  37.690  0.00  0.00           H
ATOM   1818  HB3 PHE   115      90.790  75.330  38.760  0.00  0.00           H
ATOM   1819  CG  PHE   115      90.120  75.080  36.770  0.00  0.00           C
ATOM   1820  CD1 PHE   115      90.080  75.530  35.460  0.00  0.00           C
ATOM   1821  HD1 PHE   115      90.610  76.430  35.190  0.00  0.00           H
ATOM   1822  CE1 PHE   115      89.380  74.870  34.440  0.00  0.00           C
ATOM   1823  HE1 PHE   115      89.680  75.100  33.430  0.00  0.00           H
ATOM   1824  CZ  PHE   115      88.650  73.750  34.810  0.00  0.00           C
ATOM   1825  HZ  PHE   115      88.160  73.130  34.070  0.00  0.00           H
ATOM   1826  CE2 PHE   115      88.530  73.350  36.140  0.00  0.00           C
ATOM   1827  HE2 PHE   115      87.870  72.520  36.340  0.00  0.00           H
ATOM   1828  CD2 PHE   115      89.350  73.970  37.140  0.00  0.00           C
ATOM   1829  HD2 PHE   115      89.380  73.560  38.140  0.00  0.00           H
ATOM   1830  C   PHE   115      93.260  75.880  36.490  0.00  0.00           C
ATOM   1831  O   PHE   115      93.300  77.110  36.270  0.00  0.00           O
ATOM   1832  N   LEU   116      93.760  75.050  35.580  0.00  0.00           N
ATOM   1833  H   LEU   116      93.540  74.080  35.700  0.00  0.00           H
ATOM   1834  CA  LEU   116      94.300  75.470  34.270  0.00  0.00           C
ATOM   1835  HA  LEU   116      94.440  76.540  34.140  0.00  0.00           H
ATOM   1836  CB  LEU   116      95.670  74.790  33.980  0.00  0.00           C
ATOM   1837  HB2 LEU   116      95.890  74.980  32.930  0.00  0.00           H
ATOM   1838  HB3 LEU   116      95.490  73.730  34.180  0.00  0.00           H
ATOM   1839  CG  LEU   116      96.940  75.250  34.810  0.00  0.00           C
ATOM   1840  HG  LEU   116      96.760  76.260  35.180  0.00  0.00           H
ATOM   1841  CD1 LEU   116      97.230  74.470  36.110  0.00  0.00           C
ATOM   1842 HD11 LEU   116      98.180  74.930  36.400  0.00  0.00           H
ATOM   1843 HD12 LEU   116      96.430  74.680  36.820  0.00  0.00           H
ATOM   1844 HD13 LEU   116      97.230  73.390  35.970  0.00  0.00           H
ATOM   1845  CD2 LEU   116      98.200  75.320  33.880  0.00  0.00           C
ATOM   1846 HD21 LEU   116      98.970  75.690  34.560  0.00  0.00           H
ATOM   1847 HD22 LEU   116      98.470  74.330  33.520  0.00  0.00           H
ATOM   1848 HD23 LEU   116      97.950  76.110  33.180  0.00  0.00           H
ATOM   1849  C   LEU   116      93.330  74.870  33.240  0.00  0.00           C
ATOM   1850  O   LEU   116      92.490  74.030  33.550  0.00  0.00           O
ATOM   1851  N   ARG   117      93.490  75.310  31.960  0.00  0.00           N
ATOM   1852  H   ARG   117      94.200  76.020  31.860  0.00  0.00           H
ATOM   1853  CA  ARG   117      92.790  74.690  30.860  0.00  0.00           C
ATOM   1854  HA  ARG   117      92.740  73.640  31.130  0.00  0.00           H
ATOM   1855  CB  ARG   117      91.350  75.220  30.820  0.00  0.00           C
ATOM   1856  HB2 ARG   117      90.750  74.840  31.640  0.00  0.00           H
ATOM   1857  HB3 ARG   117      90.810  74.850  29.950  0.00  0.00           H
ATOM   1858  CG  ARG   117      91.280  76.790  30.830  0.00  0.00           C
ATOM   1859  HG2 ARG   117      91.780  77.260  29.980  0.00  0.00           H
ATOM   1860  HG3 ARG   117      91.750  77.040  31.780  0.00  0.00           H
ATOM   1861  CD  ARG   117      89.780  77.240  30.880  0.00  0.00           C
ATOM   1862  HD2 ARG   117      89.260  76.470  31.450  0.00  0.00           H
ATOM   1863  HD3 ARG   117      89.380  77.190  29.860  0.00  0.00           H
ATOM   1864  NE  ARG   117      89.540  78.610  31.380  0.00  0.00           N
ATOM   1865  HE  ARG   117      90.370  79.180  31.490  0.00  0.00           H
ATOM   1866  CZ  ARG   117      88.310  79.130  31.490  0.00  0.00           C
ATOM   1867  NH1 ARG   117      87.240  78.510  31.060  0.00  0.00           N
ATOM   1868 HH11 ARG   117      87.300  77.620  30.590  0.00  0.00           H
ATOM   1869 HH12 ARG   117      86.340  78.970  31.160  0.00  0.00           H
ATOM   1870  NH2 ARG   117      88.040  80.280  32.040  0.00  0.00           N
ATOM   1871 HH21 ARG   117      88.850  80.850  32.240  0.00  0.00           H
ATOM   1872 HH22 ARG   117      87.110  80.680  32.050  0.00  0.00           H
ATOM   1873  C   ARG   117      93.480  74.610  29.490  0.00  0.00           C
ATOM   1874  O   ARG   117      94.100  75.570  29.010  0.00  0.00           O
ATOM   1875  N   THR   118      93.190  73.520  28.800  0.00  0.00           N
ATOM   1876  H   THR   118      92.560  72.850  29.210  0.00  0.00           H
ATOM   1877  CA  THR   118      93.480  73.340  27.390  0.00  0.00           C
ATOM   1878  HA  THR   118      94.470  73.770  27.210  0.00  0.00           H
ATOM   1879  CB  THR   118      93.580  71.810  27.220  0.00  0.00           C
ATOM   1880  HB  THR   118      93.930  71.650  26.200  0.00  0.00           H
ATOM   1881  CG2 THR   118      94.730  71.150  28.010  0.00  0.00           C
ATOM   1882 HG21 THR   118      95.670  71.690  28.130  0.00  0.00           H
ATOM   1883 HG22 THR   118      94.240  70.980  28.970  0.00  0.00           H
ATOM   1884 HG23 THR   118      95.000  70.270  27.430  0.00  0.00           H
ATOM   1885  OG1 THR   118      92.360  71.230  27.520  0.00  0.00           O
ATOM   1886  HG1 THR   118      91.870  71.130  26.700  0.00  0.00           H
ATOM   1887  C   THR   118      92.570  73.960  26.330  0.00  0.00           C
ATOM   1888  O   THR   118      93.020  74.210  25.210  0.00  0.00           O
ATOM   1889  N   VAL   119      91.360  74.350  26.690  0.00  0.00           N
ATOM   1890  H   VAL   119      91.070  74.160  27.630  0.00  0.00           H
ATOM   1891  CA  VAL   119      90.510  75.320  25.950  0.00  0.00           C
ATOM   1892  HA  VAL   119      90.700  75.290  24.870  0.00  0.00           H
ATOM   1893  CB  VAL   119      89.000  74.950  25.920  0.00  0.00           C
ATOM   1894  HB  VAL   119      88.630  75.730  25.250  0.00  0.00           H
ATOM   1895  CG1 VAL   119      88.710  73.640  25.130  0.00  0.00           C
ATOM   1896 HG11 VAL   119      89.220  72.730  25.450  0.00  0.00           H
ATOM   1897 HG12 VAL   119      87.670  73.300  25.170  0.00  0.00           H
ATOM   1898 HG13 VAL   119      88.990  73.710  24.080  0.00  0.00           H
ATOM   1899  CG2 VAL   119      88.370  74.940  27.320  0.00  0.00           C
ATOM   1900 HG21 VAL   119      88.420  75.990  27.590  0.00  0.00           H
ATOM   1901 HG22 VAL   119      87.320  74.650  27.280  0.00  0.00           H
ATOM   1902 HG23 VAL   119      88.930  74.310  28.010  0.00  0.00           H
ATOM   1903  C   VAL   119      90.740  76.750  26.530  0.00  0.00           C
ATOM   1904  O   VAL   119      90.780  76.900  27.750  0.00  0.00           O
ATOM   1905  N   PRO   120      90.740  77.830  25.720  0.00  0.00           N
ATOM   1906  CD  PRO   120      90.900  77.860  24.280  0.00  0.00           C
ATOM   1907  HD2 PRO   120      90.150  77.300  23.730  0.00  0.00           H
ATOM   1908  HD3 PRO   120      91.930  77.530  24.100  0.00  0.00           H
ATOM   1909  CG  PRO   120      90.830  79.370  23.930  0.00  0.00           C
ATOM   1910  HG2 PRO   120      89.820  79.800  23.880  0.00  0.00           H
ATOM   1911  HG3 PRO   120      91.420  79.570  23.040  0.00  0.00           H
ATOM   1912  CB  PRO   120      91.330  80.070  25.150  0.00  0.00           C
ATOM   1913  HB2 PRO   120      90.940  81.080  25.140  0.00  0.00           H
ATOM   1914  HB3 PRO   120      92.420  80.110  25.230  0.00  0.00           H
ATOM   1915  CA  PRO   120      90.730  79.210  26.280  0.00  0.00           C
ATOM   1916  HA  PRO   120      91.530  79.220  27.020  0.00  0.00           H
ATOM   1917  C   PRO   120      89.290  79.670  26.620  0.00  0.00           C
ATOM   1918  O   PRO   120      88.360  79.440  25.830  0.00  0.00           O
ATOM   1919  N   PRO   121      89.080  80.480  27.680  0.00  0.00           N
ATOM   1920  CD  PRO   121      89.980  81.040  28.660  0.00  0.00           C
ATOM   1921  HD2 PRO   121      90.890  81.390  28.170  0.00  0.00           H
ATOM   1922  HD3 PRO   121      90.270  80.300  29.400  0.00  0.00           H
ATOM   1923  CG  PRO   121      89.160  82.150  29.270  0.00  0.00           C
ATOM   1924  HG2 PRO   121      89.290  83.150  28.860  0.00  0.00           H
ATOM   1925  HG3 PRO   121      89.520  82.250  30.290  0.00  0.00           H
ATOM   1926  CB  PRO   121      87.710  81.760  29.110  0.00  0.00           C
ATOM   1927  HB2 PRO   121      87.050  82.630  29.070  0.00  0.00           H
ATOM   1928  HB3 PRO   121      87.280  81.010  29.770  0.00  0.00           H
ATOM   1929  CA  PRO   121      87.680  81.030  27.760  0.00  0.00           C
ATOM   1930  HA  PRO   121      86.920  80.240  27.760  0.00  0.00           H
ATOM   1931  C   PRO   121      87.260  81.960  26.580  0.00  0.00           C
ATOM   1932  O   PRO   121      88.130  82.660  26.010  0.00  0.00           O
ATOM   1933  N   TYR   122      85.970  82.100  26.350  0.00  0.00           N
ATOM   1934  H   TYR   122      85.300  81.560  26.890  0.00  0.00           H
ATOM   1935  CA  TYR   122      85.320  82.870  25.250  0.00  0.00           C
ATOM   1936  HA  TYR   122      85.660  82.430  24.310  0.00  0.00           H
ATOM   1937  CB  TYR   122      83.800  82.940  25.540  0.00  0.00           C
ATOM   1938  HB2 TYR   122      83.340  83.790  25.050  0.00  0.00           H
ATOM   1939  HB3 TYR   122      83.710  83.150  26.600  0.00  0.00           H
ATOM   1940  CG  TYR   122      83.050  81.640  25.300  0.00  0.00           C
ATOM   1941  CD1 TYR   122      83.140  80.920  24.040  0.00  0.00           C
ATOM   1942  HD1 TYR   122      83.680  81.220  23.150  0.00  0.00           H
ATOM   1943  CE1 TYR   122      82.460  79.710  23.930  0.00  0.00           C
ATOM   1944  HE1 TYR   122      82.380  79.050  23.080  0.00  0.00           H
ATOM   1945  CZ  TYR   122      81.730  79.120  25.020  0.00  0.00           C
ATOM   1946  OH  TYR   122      81.190  77.940  24.930  0.00  0.00           O
ATOM   1947  HH  TYR   122      81.240  77.520  24.060  0.00  0.00           H
ATOM   1948  CE2 TYR   122      81.750  79.850  26.200  0.00  0.00           C
ATOM   1949  HE2 TYR   122      81.270  79.420  27.060  0.00  0.00           H
ATOM   1950  CD2 TYR   122      82.420  81.070  26.400  0.00  0.00           C
ATOM   1951  HD2 TYR   122      82.420  81.570  27.360  0.00  0.00           H
ATOM   1952  C   TYR   122      85.780  84.350  25.210  0.00  0.00           C
ATOM   1953  O   TYR   122      85.790  84.990  24.190  0.00  0.00           O
ATOM   1954  N   SER   123      86.090  84.880  26.400  0.00  0.00           N
ATOM   1955  H   SER   123      86.010  84.290  27.210  0.00  0.00           H
ATOM   1956  CA  SER   123      86.690  86.250  26.600  0.00  0.00           C
ATOM   1957  HA  SER   123      86.040  87.040  26.240  0.00  0.00           H
ATOM   1958  CB  SER   123      87.060  86.510  28.070  0.00  0.00           C
ATOM   1959  HB2 SER   123      86.200  86.410  28.740  0.00  0.00           H
ATOM   1960  HB3 SER   123      87.570  87.470  28.180  0.00  0.00           H
ATOM   1961  OG  SER   123      87.990  85.460  28.430  0.00  0.00           O
ATOM   1962  HG  SER   123      88.210  85.510  29.360  0.00  0.00           H
ATOM   1963  C   SER   123      87.940  86.360  25.690  0.00  0.00           C
ATOM   1964  O   SER   123      88.110  87.370  25.010  0.00  0.00           O
ATOM   1965  N   HIE   124      88.770  85.310  25.510  0.00  0.00           N
ATOM   1966  H   HIE   124      88.610  84.540  26.140  0.00  0.00           H
ATOM   1967  CA  HIE   124      90.030  85.430  24.750  0.00  0.00           C
ATOM   1968  HA  HIE   124      90.530  86.340  25.090  0.00  0.00           H
ATOM   1969  CB  HIE   124      90.970  84.220  25.030  0.00  0.00           C
ATOM   1970  HB2 HIE   124      91.830  84.340  24.360  0.00  0.00           H
ATOM   1971  HB3 HIE   124      90.570  83.210  24.940  0.00  0.00           H
ATOM   1972  CG  HIE   124      91.480  84.200  26.410  0.00  0.00           C
ATOM   1973  ND1 HIE   124      92.520  83.370  26.800  0.00  0.00           N
ATOM   1974  CE1 HIE   124      92.750  83.580  28.110  0.00  0.00           C
ATOM   1975  HE1 HIE   124      93.300  82.950  28.800  0.00  0.00           H
ATOM   1976  NE2 HIE   124      91.980  84.610  28.510  0.00  0.00           N
ATOM   1977  HE2 HIE   124      92.090  84.980  29.440  0.00  0.00           H
ATOM   1978  CD2 HIE   124      91.110  84.980  27.540  0.00  0.00           C
ATOM   1979  HD2 HIE   124      90.420  85.820  27.550  0.00  0.00           H
ATOM   1980  C   HIE   124      89.710  85.630  23.240  0.00  0.00           C
ATOM   1981  O   HIE   124      90.570  86.050  22.490  0.00  0.00           O
ATOM   1982  N   GLN   125      88.450  85.400  22.770  0.00  0.00           N
ATOM   1983  H   GLN   125      87.710  85.160  23.420  0.00  0.00           H
ATOM   1984  CA  GLN   125      88.030  85.620  21.380  0.00  0.00           C
ATOM   1985  HA  GLN   125      88.620  84.890  20.820  0.00  0.00           H
ATOM   1986  CB  GLN   125      86.550  85.300  21.010  0.00  0.00           C
ATOM   1987  HB2 GLN   125      86.360  85.530  19.960  0.00  0.00           H
ATOM   1988  HB3 GLN   125      85.890  85.950  21.590  0.00  0.00           H
ATOM   1989  CG  GLN   125      86.340  83.800  21.200  0.00  0.00           C
ATOM   1990  HG2 GLN   125      86.840  83.370  22.070  0.00  0.00           H
ATOM   1991  HG3 GLN   125      86.810  83.370  20.320  0.00  0.00           H
ATOM   1992  CD  GLN   125      84.860  83.450  21.180  0.00  0.00           C
ATOM   1993  OE1 GLN   125      84.380  82.780  20.290  0.00  0.00           O
ATOM   1994  NE2 GLN   125      83.970  83.760  22.170  0.00  0.00           N
ATOM   1995 HE21 GLN   125      84.170  84.470  22.860  0.00  0.00           H
ATOM   1996 HE22 GLN   125      83.000  83.520  22.030  0.00  0.00           H
ATOM   1997  C   GLN   125      88.380  87.010  20.990  0.00  0.00           C
ATOM   1998  O   GLN   125      88.630  87.230  19.800  0.00  0.00           O
ATOM   1999  N   ALA   126      88.500  88.040  21.880  0.00  0.00           N
ATOM   2000  H   ALA   126      88.350  87.860  22.860  0.00  0.00           H
ATOM   2001  CA  ALA   126      88.760  89.390  21.470  0.00  0.00           C
ATOM   2002  HA  ALA   126      88.010  89.660  20.730  0.00  0.00           H
ATOM   2003  CB  ALA   126      88.730  90.240  22.700  0.00  0.00           C
ATOM   2004  HB1 ALA   126      88.970  91.270  22.460  0.00  0.00           H
ATOM   2005  HB2 ALA   126      87.710  90.280  23.080  0.00  0.00           H
ATOM   2006  HB3 ALA   126      89.460  89.860  23.410  0.00  0.00           H
ATOM   2007  C   ALA   126      90.180  89.520  20.840  0.00  0.00           C
ATOM   2008  O   ALA   126      90.470  90.450  20.140  0.00  0.00           O
ATOM   2009  N   LEU   127      91.050  88.530  21.030  0.00  0.00           N
ATOM   2010  H   LEU   127      90.770  87.750  21.610  0.00  0.00           H
ATOM   2011  CA  LEU   127      92.380  88.520  20.330  0.00  0.00           C
ATOM   2012  HA  LEU   127      92.880  89.450  20.600  0.00  0.00           H
ATOM   2013  CB  LEU   127      93.300  87.460  20.930  0.00  0.00           C
ATOM   2014  HB2 LEU   127      94.220  87.510  20.340  0.00  0.00           H
ATOM   2015  HB3 LEU   127      92.900  86.510  20.580  0.00  0.00           H
ATOM   2016  CG  LEU   127      93.620  87.270  22.370  0.00  0.00           C
ATOM   2017  HG  LEU   127      92.740  87.140  22.990  0.00  0.00           H
ATOM   2018  CD1 LEU   127      94.500  86.090  22.680  0.00  0.00           C
ATOM   2019 HD11 LEU   127      95.520  86.220  22.320  0.00  0.00           H
ATOM   2020 HD12 LEU   127      94.490  85.870  23.750  0.00  0.00           H
ATOM   2021 HD13 LEU   127      94.110  85.140  22.310  0.00  0.00           H
ATOM   2022  CD2 LEU   127      94.350  88.470  22.880  0.00  0.00           C
ATOM   2023 HD21 LEU   127      93.810  89.410  22.720  0.00  0.00           H
ATOM   2024 HD22 LEU   127      94.570  88.220  23.920  0.00  0.00           H
ATOM   2025 HD23 LEU   127      95.310  88.450  22.380  0.00  0.00           H
ATOM   2026  C   LEU   127      92.210  88.360  18.790  0.00  0.00           C
ATOM   2027  O   LEU   127      92.880  89.040  18.020  0.00  0.00           O
ATOM   2028  N   VAL   128      91.340  87.440  18.460  0.00  0.00           N
ATOM   2029  H   VAL   128      90.820  86.960  19.180  0.00  0.00           H
ATOM   2030  CA  VAL   128      90.910  87.220  17.050  0.00  0.00           C
ATOM   2031  HA  VAL   128      91.850  87.100  16.500  0.00  0.00           H
ATOM   2032  CB  VAL   128      90.100  85.930  16.830  0.00  0.00           C
ATOM   2033  HB  VAL   128      89.120  86.160  17.240  0.00  0.00           H
ATOM   2034  CG1 VAL   128      90.080  85.600  15.290  0.00  0.00           C
ATOM   2035 HG11 VAL   128      89.740  84.570  15.150  0.00  0.00           H
ATOM   2036 HG12 VAL   128      89.370  86.190  14.710  0.00  0.00           H
ATOM   2037 HG13 VAL   128      91.110  85.590  14.930  0.00  0.00           H
ATOM   2038  CG2 VAL   128      90.710  84.840  17.760  0.00  0.00           C
ATOM   2039 HG21 VAL   128      91.790  84.940  17.660  0.00  0.00           H
ATOM   2040 HG22 VAL   128      90.460  85.110  18.790  0.00  0.00           H
ATOM   2041 HG23 VAL   128      90.380  83.820  17.560  0.00  0.00           H
ATOM   2042  C   VAL   128      90.240  88.470  16.500  0.00  0.00           C
ATOM   2043  O   VAL   128      90.570  88.920  15.420  0.00  0.00           O
ATOM   2044  N   TRP   129      89.370  89.140  17.300  0.00  0.00           N
ATOM   2045  H   TRP   129      89.100  88.660  18.150  0.00  0.00           H
ATOM   2046  CA  TRP   129      88.680  90.340  16.830  0.00  0.00           C
ATOM   2047  HA  TRP   129      88.220  90.090  15.870  0.00  0.00           H
ATOM   2048  CB  TRP   129      87.580  90.780  17.830  0.00  0.00           C
ATOM   2049  HB2 TRP   129      87.030  91.690  17.590  0.00  0.00           H
ATOM   2050  HB3 TRP   129      88.080  90.930  18.790  0.00  0.00           H
ATOM   2051  CG  TRP   129      86.480  89.760  18.040  0.00  0.00           C
ATOM   2052  CD1 TRP   129      86.280  88.560  17.370  0.00  0.00           C
ATOM   2053  HD1 TRP   129      86.810  88.300  16.470  0.00  0.00           H
ATOM   2054  NE1 TRP   129      85.030  87.990  17.800  0.00  0.00           N
ATOM   2055  HE1 TRP   129      84.550  87.290  17.250  0.00  0.00           H
ATOM   2056  CE2 TRP   129      84.680  88.560  19.000  0.00  0.00           C
ATOM   2057  CZ2 TRP   129      83.740  88.300  20.000  0.00  0.00           C
ATOM   2058  HZ2 TRP   129      83.130  87.410  19.910  0.00  0.00           H
ATOM   2059  CH2 TRP   129      83.610  89.170  21.120  0.00  0.00           C
ATOM   2060  HH2 TRP   129      82.870  88.880  21.840  0.00  0.00           H
ATOM   2061  CZ3 TRP   129      84.520  90.280  21.330  0.00  0.00           C
ATOM   2062  HZ3 TRP   129      84.550  91.010  22.130  0.00  0.00           H
ATOM   2063  CE3 TRP   129      85.360  90.490  20.290  0.00  0.00           C
ATOM   2064  HE3 TRP   129      86.090  91.290  20.260  0.00  0.00           H
ATOM   2065  CD2 TRP   129      85.480  89.710  19.090  0.00  0.00           C
ATOM   2066  C   TRP   129      89.580  91.560  16.630  0.00  0.00           C
ATOM   2067  O   TRP   129      89.350  92.260  15.670  0.00  0.00           O
ATOM   2068  N   PHE   130      90.550  91.780  17.520  0.00  0.00           N
ATOM   2069  H   PHE   130      90.730  91.210  18.330  0.00  0.00           H
ATOM   2070  CA  PHE   130      91.470  92.920  17.410  0.00  0.00           C
ATOM   2071  HA  PHE   130      90.840  93.750  17.130  0.00  0.00           H
ATOM   2072  CB  PHE   130      92.000  93.200  18.840  0.00  0.00           C
ATOM   2073  HB2 PHE   130      92.420  92.320  19.320  0.00  0.00           H
ATOM   2074  HB3 PHE   130      91.160  93.520  19.440  0.00  0.00           H
ATOM   2075  CG  PHE   130      93.190  94.180  18.840  0.00  0.00           C
ATOM   2076  CD1 PHE   130      92.980  95.540  18.850  0.00  0.00           C
ATOM   2077  HD1 PHE   130      92.020  96.020  18.920  0.00  0.00           H
ATOM   2078  CE1 PHE   130      94.040  96.400  18.800  0.00  0.00           C
ATOM   2079  HE1 PHE   130      93.950  97.480  18.880  0.00  0.00           H
ATOM   2080  CZ  PHE   130      95.330  95.940  18.650  0.00  0.00           C
ATOM   2081  HZ  PHE   130      96.050  96.690  18.360  0.00  0.00           H
ATOM   2082  CE2 PHE   130      95.640  94.560  18.530  0.00  0.00           C
ATOM   2083  HE2 PHE   130      96.650  94.260  18.290  0.00  0.00           H
ATOM   2084  CD2 PHE   130      94.510  93.670  18.700  0.00  0.00           C
ATOM   2085  HD2 PHE   130      94.690  92.610  18.660  0.00  0.00           H
ATOM   2086  C   PHE   130      92.510  92.750  16.270  0.00  0.00           C
ATOM   2087  O   PHE   130      92.780  93.670  15.480  0.00  0.00           O
ATOM   2088  N   GLU   131      93.000  91.490  15.950  0.00  0.00           N
ATOM   2089  H   GLU   131      92.860  90.740  16.610  0.00  0.00           H
ATOM   2090  CA  GLU   131      93.680  91.230  14.680  0.00  0.00           C
ATOM   2091  HA  GLU   131      94.580  91.840  14.640  0.00  0.00           H
ATOM   2092  CB  GLU   131      94.330  89.820  14.710  0.00  0.00           C
ATOM   2093  HB2 GLU   131      94.660  89.760  13.680  0.00  0.00           H
ATOM   2094  HB3 GLU   131      93.630  89.020  14.900  0.00  0.00           H
ATOM   2095  CG  GLU   131      95.480  89.500  15.620  0.00  0.00           C
ATOM   2096  HG2 GLU   131      95.830  88.470  15.600  0.00  0.00           H
ATOM   2097  HG3 GLU   131      95.140  89.620  16.650  0.00  0.00           H
ATOM   2098  CD  GLU   131      96.740  90.380  15.310  0.00  0.00           C
ATOM   2099  OE1 GLU   131      97.010  90.720  14.120  0.00  0.00           O
ATOM   2100  OE2 GLU   131      97.380  90.780  16.320  0.00  0.00           O
ATOM   2101  C   GLU   131      92.820  91.360  13.430  0.00  0.00           C
ATOM   2102  O   GLU   131      93.360  91.740  12.390  0.00  0.00           O
ATOM   2103  N   MET   132      91.460  91.190  13.510  0.00  0.00           N
ATOM   2104  H   MET   132      90.970  90.750  14.270  0.00  0.00           H
ATOM   2105  CA  MET   132      90.660  91.380  12.300  0.00  0.00           C
ATOM   2106  HA  MET   132      91.180  90.990  11.430  0.00  0.00           H
ATOM   2107  CB  MET   132      89.270  90.740  12.490  0.00  0.00           C
ATOM   2108  HB2 MET   132      88.670  91.540  12.920  0.00  0.00           H
ATOM   2109  HB3 MET   132      89.320  89.870  13.140  0.00  0.00           H
ATOM   2110  CG  MET   132      88.710  90.300  11.170  0.00  0.00           C
ATOM   2111  HG2 MET   132      89.340  89.640  10.580  0.00  0.00           H
ATOM   2112  HG3 MET   132      88.590  91.240  10.650  0.00  0.00           H
ATOM   2113  SD  MET   132      87.150  89.330  11.260  0.00  0.00           S
ATOM   2114  CE  MET   132      87.590  87.830  12.090  0.00  0.00           C
ATOM   2115  HE1 MET   132      86.740  87.160  12.170  0.00  0.00           H
ATOM   2116  HE2 MET   132      88.390  87.220  11.660  0.00  0.00           H
ATOM   2117  HE3 MET   132      87.810  88.190  13.100  0.00  0.00           H
ATOM   2118  C   MET   132      90.400  92.900  12.120  0.00  0.00           C
ATOM   2119  O   MET   132      90.350  93.500  10.970  0.00  0.00           O
ATOM   2120  N   MET   133      90.320  93.650  13.240  0.00  0.00           N
ATOM   2121  H   MET   133      90.140  93.280  14.160  0.00  0.00           H
ATOM   2122  CA  MET   133      90.380  95.150  13.200  0.00  0.00           C
ATOM   2123  HA  MET   133      89.580  95.480  12.540  0.00  0.00           H
ATOM   2124  CB  MET   133      90.280  95.770  14.650  0.00  0.00           C
ATOM   2125  HB2 MET   133      90.410  96.850  14.710  0.00  0.00           H
ATOM   2126  HB3 MET   133      91.000  95.330  15.330  0.00  0.00           H
ATOM   2127  CG  MET   133      88.960  95.470  15.350  0.00  0.00           C
ATOM   2128  HG2 MET   133      88.540  94.500  15.060  0.00  0.00           H
ATOM   2129  HG3 MET   133      88.230  96.210  15.050  0.00  0.00           H
ATOM   2130  SD  MET   133      89.010  95.510  17.120  0.00  0.00           S
ATOM   2131  CE  MET   133      88.670  97.180  17.380  0.00  0.00           C
ATOM   2132  HE1 MET   133      89.280  97.810  16.730  0.00  0.00           H
ATOM   2133  HE2 MET   133      87.620  97.390  17.140  0.00  0.00           H
ATOM   2134  HE3 MET   133      88.970  97.390  18.400  0.00  0.00           H
ATOM   2135  C   MET   133      91.730  95.670  12.660  0.00  0.00           C
ATOM   2136  O   MET   133      91.670  96.620  11.880  0.00  0.00           O
ATOM   2137  N   ARG   134      92.880  94.980  12.860  0.00  0.00           N
ATOM   2138  H   ARG   134      92.830  94.270  13.580  0.00  0.00           H
ATOM   2139  CA  ARG   134      94.130  95.150  12.060  0.00  0.00           C
ATOM   2140  HA  ARG   134      94.300  96.220  12.080  0.00  0.00           H
ATOM   2141  CB  ARG   134      95.250  94.430  12.880  0.00  0.00           C
ATOM   2142  HB2 ARG   134      96.080  94.320  12.180  0.00  0.00           H
ATOM   2143  HB3 ARG   134      94.980  93.430  13.190  0.00  0.00           H
ATOM   2144  CG  ARG   134      95.720  95.230  14.120  0.00  0.00           C
ATOM   2145  HG2 ARG   134      94.950  95.360  14.890  0.00  0.00           H
ATOM   2146  HG3 ARG   134      96.060  96.240  13.890  0.00  0.00           H
ATOM   2147  CD  ARG   134      96.980  94.550  14.670  0.00  0.00           C
ATOM   2148  HD2 ARG   134      96.800  93.490  14.800  0.00  0.00           H
ATOM   2149  HD3 ARG   134      97.170  94.930  15.680  0.00  0.00           H
ATOM   2150  NE  ARG   134      98.190  94.610  13.900  0.00  0.00           N
ATOM   2151  HE  ARG   134      98.450  95.540  13.600  0.00  0.00           H
ATOM   2152  CZ  ARG   134      99.150  93.770  13.790  0.00  0.00           C
ATOM   2153  NH1 ARG   134      99.110  92.550  14.170  0.00  0.00           N
ATOM   2154 HH11 ARG   134      98.270  92.190  14.600  0.00  0.00           H
ATOM   2155 HH12 ARG   134      99.950  92.000  14.090  0.00  0.00           H
ATOM   2156  NH2 ARG   134     100.250  94.090  13.210  0.00  0.00           N
ATOM   2157 HH21 ARG   134     100.290  94.940  12.660  0.00  0.00           H
ATOM   2158 HH22 ARG   134     100.870  93.320  13.000  0.00  0.00           H
ATOM   2159  C   ARG   134      94.060  94.740  10.630  0.00  0.00           C
ATOM   2160  O   ARG   134      94.660  95.290   9.760  0.00  0.00           O
ATOM   2161  N   LEU   135      93.250  93.730  10.350  0.00  0.00           N
ATOM   2162  H   LEU   135      92.870  93.210  11.130  0.00  0.00           H
ATOM   2163  CA  LEU   135      93.130  93.110   9.000  0.00  0.00           C
ATOM   2164  HA  LEU   135      94.150  93.030   8.620  0.00  0.00           H
ATOM   2165  CB  LEU   135      92.570  91.670   9.130  0.00  0.00           C
ATOM   2166  HB2 LEU   135      91.560  91.780   9.540  0.00  0.00           H
ATOM   2167  HB3 LEU   135      93.210  91.130   9.830  0.00  0.00           H
ATOM   2168  CG  LEU   135      92.580  90.840   7.850  0.00  0.00           C
ATOM   2169  HG  LEU   135      91.920  91.240   7.070  0.00  0.00           H
ATOM   2170  CD1 LEU   135      94.020  90.670   7.290  0.00  0.00           C
ATOM   2171 HD11 LEU   135      94.580  90.270   8.130  0.00  0.00           H
ATOM   2172 HD12 LEU   135      94.060  89.960   6.470  0.00  0.00           H
ATOM   2173 HD13 LEU   135      94.390  91.650   6.970  0.00  0.00           H
ATOM   2174  CD2 LEU   135      91.980  89.490   8.150  0.00  0.00           C
ATOM   2175 HD21 LEU   135      91.940  88.800   7.310  0.00  0.00           H
ATOM   2176 HD22 LEU   135      92.570  89.040   8.950  0.00  0.00           H
ATOM   2177 HD23 LEU   135      91.000  89.740   8.580  0.00  0.00           H
ATOM   2178  C   LEU   135      92.380  93.970   8.000  0.00  0.00           C
ATOM   2179  O   LEU   135      92.780  94.090   6.830  0.00  0.00           O
ATOM   2180  N   PHE   136      91.330  94.600   8.420  0.00  0.00           N
ATOM   2181  H   PHE   136      90.970  94.480   9.350  0.00  0.00           H
ATOM   2182  CA  PHE   136      90.340  95.350   7.580  0.00  0.00           C
ATOM   2183  HA  PHE   136      90.570  95.230   6.520  0.00  0.00           H
ATOM   2184  CB  PHE   136      88.930  94.680   7.710  0.00  0.00           C
ATOM   2185  HB2 PHE   136      88.260  95.150   6.990  0.00  0.00           H
ATOM   2186  HB3 PHE   136      88.540  94.880   8.710  0.00  0.00           H
ATOM   2187  CG  PHE   136      88.850  93.200   7.290  0.00  0.00           C
ATOM   2188  CD1 PHE   136      89.300  92.840   6.060  0.00  0.00           C
ATOM   2189  HD1 PHE   136      89.720  93.620   5.440  0.00  0.00           H
ATOM   2190  CE1 PHE   136      89.300  91.530   5.620  0.00  0.00           C
ATOM   2191  HE1 PHE   136      89.810  91.210   4.730  0.00  0.00           H
ATOM   2192  CZ  PHE   136      88.700  90.570   6.450  0.00  0.00           C
ATOM   2193  HZ  PHE   136      88.630  89.530   6.150  0.00  0.00           H
ATOM   2194  CE2 PHE   136      88.070  90.910   7.640  0.00  0.00           C
ATOM   2195  HE2 PHE   136      87.660  90.160   8.310  0.00  0.00           H
ATOM   2196  CD2 PHE   136      88.230  92.230   8.110  0.00  0.00           C
ATOM   2197  HD2 PHE   136      87.910  92.480   9.110  0.00  0.00           H
ATOM   2198  C   PHE   136      90.170  96.860   7.930  0.00  0.00           C
ATOM   2199  O   PHE   136      89.300  97.580   7.430  0.00  0.00           O
ATOM   2200  N   ASN   137      91.080  97.350   8.780  0.00  0.00           N
ATOM   2201  H   ASN   137      91.710  96.680   9.200  0.00  0.00           H
ATOM   2202  CA  ASN   137      91.130  98.770   9.270  0.00  0.00           C
ATOM   2203  HA  ASN   137      91.900  98.960  10.020  0.00  0.00           H
ATOM   2204  CB  ASN   137      91.470  99.690   8.090  0.00  0.00           C
ATOM   2205  HB2 ASN   137      91.560 100.740   8.360  0.00  0.00           H
ATOM   2206  HB3 ASN   137      90.680  99.670   7.340  0.00  0.00           H
ATOM   2207  CG  ASN   137      92.830  99.260   7.570  0.00  0.00           C
ATOM   2208  OD1 ASN   137      93.830  99.380   8.210  0.00  0.00           O
ATOM   2209  ND2 ASN   137      92.940  98.660   6.400  0.00  0.00           N
ATOM   2210 HD21 ASN   137      92.160  98.630   5.760  0.00  0.00           H
ATOM   2211 HD22 ASN   137      93.860  98.470   6.040  0.00  0.00           H
ATOM   2212  C   ASN   137      89.820  99.240   9.950  0.00  0.00           C
ATOM   2213  O   ASN   137      89.200 100.260   9.600  0.00  0.00           O
ATOM   2214  N   TRP   138      89.540  98.640  11.080  0.00  0.00           N
ATOM   2215  H   TRP   138      90.090  97.830  11.340  0.00  0.00           H
ATOM   2216  CA  TRP   138      88.330  99.020  11.930  0.00  0.00           C
ATOM   2217  HA  TRP   138      87.720  99.760  11.410  0.00  0.00           H
ATOM   2218  CB  TRP   138      87.460  97.730  12.210  0.00  0.00           C
ATOM   2219  HB2 TRP   138      86.750  97.970  13.000  0.00  0.00           H
ATOM   2220  HB3 TRP   138      88.080  96.950  12.630  0.00  0.00           H
ATOM   2221  CG  TRP   138      86.780  97.160  11.010  0.00  0.00           C
ATOM   2222  CD1 TRP   138      86.490  97.800   9.830  0.00  0.00           C
ATOM   2223  HD1 TRP   138      86.700  98.820   9.540  0.00  0.00           H
ATOM   2224  NE1 TRP   138      85.910  96.890   8.970  0.00  0.00           N
ATOM   2225  HE1 TRP   138      85.830  97.020   7.970  0.00  0.00           H
ATOM   2226  CE2 TRP   138      85.770  95.730   9.590  0.00  0.00           C
ATOM   2227  CZ2 TRP   138      85.210  94.490   9.200  0.00  0.00           C
ATOM   2228  HZ2 TRP   138      84.760  94.290   8.230  0.00  0.00           H
ATOM   2229  CH2 TRP   138      85.360  93.300   9.980  0.00  0.00           C
ATOM   2230  HH2 TRP   138      85.070  92.310   9.660  0.00  0.00           H
ATOM   2231  CZ3 TRP   138      85.850  93.510  11.330  0.00  0.00           C
ATOM   2232  HZ3 TRP   138      85.890  92.710  12.060  0.00  0.00           H
ATOM   2233  CE3 TRP   138      86.290  94.760  11.740  0.00  0.00           C
ATOM   2234  HE3 TRP   138      86.440  94.940  12.790  0.00  0.00           H
ATOM   2235  CD2 TRP   138      86.240  95.870  10.860  0.00  0.00           C
ATOM   2236  C   TRP   138      88.740  99.870  13.180  0.00  0.00           C
ATOM   2237  O   TRP   138      88.600  99.490  14.340  0.00  0.00           O
ATOM   2238  N   ASN   139      89.220 101.110  12.870  0.00  0.00           N
ATOM   2239  H   ASN   139      89.370 101.410  11.920  0.00  0.00           H
ATOM   2240  CA  ASN   139      89.690 101.840  14.040  0.00  0.00           C
ATOM   2241  HA  ASN   139      90.240 101.090  14.610  0.00  0.00           H
ATOM   2242  CB  ASN   139      90.810 102.880  13.760  0.00  0.00           C
ATOM   2243  HB2 ASN   139      91.370 102.970  14.690  0.00  0.00           H
ATOM   2244  HB3 ASN   139      90.300 103.790  13.430  0.00  0.00           H
ATOM   2245  CG  ASN   139      91.840 102.420  12.780  0.00  0.00           C
ATOM   2246  OD1 ASN   139      92.270 101.250  12.780  0.00  0.00           O
ATOM   2247  ND2 ASN   139      92.330 103.270  11.880  0.00  0.00           N
ATOM   2248 HD21 ASN   139      92.050 104.220  11.730  0.00  0.00           H
ATOM   2249 HD22 ASN   139      92.860 102.830  11.140  0.00  0.00           H
ATOM   2250  C   ASN   139      88.600 102.410  15.000  0.00  0.00           C
ATOM   2251  O   ASN   139      89.040 102.780  16.090  0.00  0.00           O
ATOM   2252  N   HIE   140      87.310 102.240  14.780  0.00  0.00           N
ATOM   2253  H   HIE   140      87.200 101.720  13.920  0.00  0.00           H
ATOM   2254  CA  HIE   140      86.230 102.680  15.590  0.00  0.00           C
ATOM   2255  HA  HIE   140      86.610 102.760  16.610  0.00  0.00           H
ATOM   2256  CB  HIE   140      85.730 104.030  14.960  0.00  0.00           C
ATOM   2257  HB2 HIE   140      84.730 104.240  15.340  0.00  0.00           H
ATOM   2258  HB3 HIE   140      85.640 103.890  13.880  0.00  0.00           H
ATOM   2259  CG  HIE   140      86.650 105.250  15.190  0.00  0.00           C
ATOM   2260  ND1 HIE   140      87.050 105.820  16.330  0.00  0.00           N
ATOM   2261  CE1 HIE   140      87.654 106.979  16.071  0.00  0.00           C
ATOM   2262  HE1 HIE   140      87.934 107.699  16.840  0.00  0.00           H
ATOM   2263  NE2 HIE   140      88.011 106.880  14.815  0.00  0.00           N
ATOM   2264  HE2 HIE   140      88.647 107.507  14.343  0.00  0.00           H
ATOM   2265  CD2 HIE   140      87.400 105.810  14.240  0.00  0.00           C
ATOM   2266  HD2 HIE   140      87.410 105.590  13.180  0.00  0.00           H
ATOM   2267  C   HIE   140      85.040 101.630  15.430  0.00  0.00           C
ATOM   2268  O   HIE   140      84.530 101.370  14.360  0.00  0.00           O
ATOM   2269  N   VAL   141      84.610 101.170  16.660  0.00  0.00           N
ATOM   2270  H   VAL   141      85.080 101.450  17.510  0.00  0.00           H
ATOM   2271  CA  VAL   141      83.540 100.110  16.730  0.00  0.00           C
ATOM   2272  HA  VAL   141      83.010 100.210  15.780  0.00  0.00           H
ATOM   2273  CB  VAL   141      84.110  98.670  16.610  0.00  0.00           C
ATOM   2274  HB  VAL   141      83.260  98.040  16.330  0.00  0.00           H
ATOM   2275  CG1 VAL   141      85.100  98.390  15.510  0.00  0.00           C
ATOM   2276 HG11 VAL   141      85.980  99.020  15.630  0.00  0.00           H
ATOM   2277 HG12 VAL   141      85.360  97.340  15.360  0.00  0.00           H
ATOM   2278 HG13 VAL   141      84.720  98.620  14.520  0.00  0.00           H
ATOM   2279  CG2 VAL   141      84.760  98.130  17.870  0.00  0.00           C
ATOM   2280 HG21 VAL   141      84.040  98.060  18.690  0.00  0.00           H
ATOM   2281 HG22 VAL   141      85.250  97.180  17.650  0.00  0.00           H
ATOM   2282 HG23 VAL   141      85.520  98.800  18.270  0.00  0.00           H
ATOM   2283  C   VAL   141      82.620 100.250  17.940  0.00  0.00           C
ATOM   2284  O   VAL   141      83.010 100.730  18.950  0.00  0.00           O
ATOM   2285  N   ILE   142      81.430  99.730  17.830  0.00  0.00           N
ATOM   2286  H   ILE   142      81.140  99.370  16.940  0.00  0.00           H
ATOM   2287  CA  ILE   142      80.490  99.470  18.900  0.00  0.00           C
ATOM   2288  HA  ILE   142      80.600 100.300  19.600  0.00  0.00           H
ATOM   2289  CB  ILE   142      79.100  99.640  18.360  0.00  0.00           C
ATOM   2290  HB  ILE   142      79.030  99.040  17.450  0.00  0.00           H
ATOM   2291  CG2 ILE   142      78.020  99.230  19.270  0.00  0.00           C
ATOM   2292 HG21 ILE   142      77.070  99.380  18.750  0.00  0.00           H
ATOM   2293 HG22 ILE   142      78.060  98.170  19.560  0.00  0.00           H
ATOM   2294 HG23 ILE   142      78.040  99.850  20.170  0.00  0.00           H
ATOM   2295  CG1 ILE   142      78.830 101.160  18.000  0.00  0.00           C
ATOM   2296 HG12 ILE   142      79.790 101.580  17.700  0.00  0.00           H
ATOM   2297 HG13 ILE   142      78.260 101.670  18.780  0.00  0.00           H
ATOM   2298  CD1 ILE   142      78.030 101.140  16.730  0.00  0.00           C
ATOM   2299 HD11 ILE   142      77.030 100.740  16.860  0.00  0.00           H
ATOM   2300 HD12 ILE   142      78.000 102.200  16.460  0.00  0.00           H
ATOM   2301 HD13 ILE   142      78.620 100.660  15.950  0.00  0.00           H
ATOM   2302  C   ILE   142      80.770  98.140  19.640  0.00  0.00           C
ATOM   2303  O   ILE   142      81.020  97.150  18.940  0.00  0.00           O
ATOM   2304  N   LEU   143      80.690  98.120  20.960  0.00  0.00           N
ATOM   2305  H   LEU   143      80.740  99.000  21.450  0.00  0.00           H
ATOM   2306  CA  LEU   143      80.810  96.910  21.690  0.00  0.00           C
ATOM   2307  HA  LEU   143      80.860  96.050  21.030  0.00  0.00           H
ATOM   2308  CB  LEU   143      82.170  97.020  22.480  0.00  0.00           C
ATOM   2309  HB2 LEU   143      82.220  97.990  22.980  0.00  0.00           H
ATOM   2310  HB3 LEU   143      83.000  96.960  21.770  0.00  0.00           H
ATOM   2311  CG  LEU   143      82.380  95.990  23.630  0.00  0.00           C
ATOM   2312  HG  LEU   143      81.680  96.200  24.430  0.00  0.00           H
ATOM   2313  CD1 LEU   143      82.180  94.600  22.960  0.00  0.00           C
ATOM   2314 HD11 LEU   143      82.840  94.610  22.090  0.00  0.00           H
ATOM   2315 HD12 LEU   143      82.490  93.850  23.700  0.00  0.00           H
ATOM   2316 HD13 LEU   143      81.160  94.500  22.580  0.00  0.00           H
ATOM   2317  CD2 LEU   143      83.800  96.030  24.200  0.00  0.00           C
ATOM   2318 HD21 LEU   143      84.540  95.780  23.440  0.00  0.00           H
ATOM   2319 HD22 LEU   143      84.080  97.030  24.520  0.00  0.00           H
ATOM   2320 HD23 LEU   143      83.860  95.380  25.070  0.00  0.00           H
ATOM   2321  C   LEU   143      79.500  96.780  22.500  0.00  0.00           C
ATOM   2322  O   LEU   143      79.210  97.460  23.510  0.00  0.00           O
ATOM   2323  N   ILE   144      78.620  95.890  22.040  0.00  0.00           N
ATOM   2324  H   ILE   144      78.880  95.390  21.210  0.00  0.00           H
ATOM   2325  CA  ILE   144      77.500  95.480  22.810  0.00  0.00           C
ATOM   2326  HA  ILE   144      77.190  96.270  23.500  0.00  0.00           H
ATOM   2327  CB  ILE   144      76.290  95.120  21.890  0.00  0.00           C
ATOM   2328  HB  ILE   144      76.550  94.240  21.300  0.00  0.00           H
ATOM   2329  CG2 ILE   144      74.930  94.890  22.530  0.00  0.00           C
ATOM   2330 HG21 ILE   144      74.960  93.910  23.000  0.00  0.00           H
ATOM   2331 HG22 ILE   144      74.820  95.620  23.330  0.00  0.00           H
ATOM   2332 HG23 ILE   144      74.010  95.000  21.950  0.00  0.00           H
ATOM   2333  CG1 ILE   144      76.100  96.200  20.740  0.00  0.00           C
ATOM   2334 HG12 ILE   144      76.960  96.270  20.070  0.00  0.00           H
ATOM   2335 HG13 ILE   144      76.100  97.180  21.200  0.00  0.00           H
ATOM   2336  CD1 ILE   144      74.810  96.390  19.910  0.00  0.00           C
ATOM   2337 HD11 ILE   144      73.920  96.560  20.520  0.00  0.00           H
ATOM   2338 HD12 ILE   144      75.000  97.190  19.190  0.00  0.00           H
ATOM   2339 HD13 ILE   144      74.690  95.500  19.290  0.00  0.00           H
ATOM   2340  C   ILE   144      77.810  94.170  23.600  0.00  0.00           C
ATOM   2341  O   ILE   144      78.100  93.110  22.950  0.00  0.00           O
ATOM   2342  N   VAL   145      77.660  94.170  24.930  0.00  0.00           N
ATOM   2343  H   VAL   145      77.320  94.970  25.450  0.00  0.00           H
ATOM   2344  CA  VAL   145      77.950  93.030  25.870  0.00  0.00           C
ATOM   2345  HA  VAL   145      78.080  92.100  25.320  0.00  0.00           H
ATOM   2346  CB  VAL   145      79.360  93.110  26.590  0.00  0.00           C
ATOM   2347  HB  VAL   145      79.560  92.090  26.920  0.00  0.00           H
ATOM   2348  CG1 VAL   145      80.500  93.590  25.660  0.00  0.00           C
ATOM   2349 HG11 VAL   145      80.360  94.650  25.500  0.00  0.00           H
ATOM   2350 HG12 VAL   145      81.440  93.370  26.160  0.00  0.00           H
ATOM   2351 HG13 VAL   145      80.530  93.040  24.720  0.00  0.00           H
ATOM   2352  CG2 VAL   145      79.350  94.050  27.790  0.00  0.00           C
ATOM   2353 HG21 VAL   145      80.330  94.260  28.210  0.00  0.00           H
ATOM   2354 HG22 VAL   145      78.970  95.020  27.460  0.00  0.00           H
ATOM   2355 HG23 VAL   145      78.640  93.730  28.560  0.00  0.00           H
ATOM   2356  C   VAL   145      76.870  92.680  26.870  0.00  0.00           C
ATOM   2357  O   VAL   145      76.150  93.600  27.310  0.00  0.00           O
ATOM   2358  N   SER   146      76.620  91.420  27.130  0.00  0.00           N
ATOM   2359  H   SER   146      76.990  90.750  26.470  0.00  0.00           H
ATOM   2360  CA  SER   146      75.750  90.960  28.280  0.00  0.00           C
ATOM   2361  HA  SER   146      74.730  91.310  28.130  0.00  0.00           H
ATOM   2362  CB  SER   146      75.690  89.370  28.230  0.00  0.00           C
ATOM   2363  HB2 SER   146      76.740  89.080  28.210  0.00  0.00           H
ATOM   2364  HB3 SER   146      75.230  89.060  27.300  0.00  0.00           H
ATOM   2365  OG  SER   146      75.190  88.820  29.450  0.00  0.00           O
ATOM   2366  HG  SER   146      76.000  88.770  29.980  0.00  0.00           H
ATOM   2367  C   SER   146      76.270  91.530  29.650  0.00  0.00           C
ATOM   2368  O   SER   146      77.470  91.410  30.000  0.00  0.00           O
ATOM   2369  N   ASP   147      75.510  92.220  30.350  0.00  0.00           N
ATOM   2370  H   ASP   147      74.600  92.520  30.050  0.00  0.00           H
ATOM   2371  CA  ASP   147      75.770  92.580  31.730  0.00  0.00           C
ATOM   2372  HA  ASP   147      76.740  93.050  31.870  0.00  0.00           H
ATOM   2373  CB  ASP   147      74.790  93.650  32.220  0.00  0.00           C
ATOM   2374  HB2 ASP   147      73.820  93.170  32.350  0.00  0.00           H
ATOM   2375  HB3 ASP   147      74.750  94.370  31.400  0.00  0.00           H
ATOM   2376  CG  ASP   147      75.160  94.300  33.570  0.00  0.00           C
ATOM   2377  OD1 ASP   147      74.400  95.120  34.130  0.00  0.00           O
ATOM   2378  OD2 ASP   147      76.300  94.090  34.150  0.00  0.00           O
ATOM   2379  C   ASP   147      75.690  91.310  32.630  0.00  0.00           C
ATOM   2380  O   ASP   147      74.910  91.310  33.560  0.00  0.00           O
ATOM   2381  N   ASP   148      76.440  90.270  32.310  0.00  0.00           N
ATOM   2382  H   ASP   148      77.000  90.390  31.480  0.00  0.00           H
ATOM   2383  CA  ASP   148      76.830  89.160  33.200  0.00  0.00           C
ATOM   2384  HA  ASP   148      76.400  89.400  34.170  0.00  0.00           H
ATOM   2385  CB  ASP   148      76.140  87.810  32.850  0.00  0.00           C
ATOM   2386  HB2 ASP   148      75.090  88.040  32.650  0.00  0.00           H
ATOM   2387  HB3 ASP   148      76.340  87.180  33.710  0.00  0.00           H
ATOM   2388  CG  ASP   148      76.670  86.960  31.690  0.00  0.00           C
ATOM   2389  OD1 ASP   148      77.410  87.490  30.720  0.00  0.00           O
ATOM   2390  OD2 ASP   148      76.190  85.810  31.590  0.00  0.00           O
ATOM   2391  C   ASP   148      78.340  89.130  33.290  0.00  0.00           C
ATOM   2392  O   ASP   148      79.050  89.810  32.550  0.00  0.00           O
ATOM   2393  N   HIE   149      78.900  88.250  34.100  0.00  0.00           N
ATOM   2394  H   HIE   149      78.290  87.800  34.760  0.00  0.00           H
ATOM   2395  CA  HIE   149      80.410  88.080  34.180  0.00  0.00           C
ATOM   2396  HA  HIE   149      80.890  88.960  34.600  0.00  0.00           H
ATOM   2397  CB  HIE   149      80.730  86.990  35.180  0.00  0.00           C
ATOM   2398  HB2 HIE   149      80.320  86.010  34.950  0.00  0.00           H
ATOM   2399  HB3 HIE   149      80.370  87.180  36.180  0.00  0.00           H
ATOM   2400  CG  HIE   149      82.180  86.730  35.340  0.00  0.00           C
ATOM   2401  ND1 HIE   149      82.990  85.950  34.440  0.00  0.00           N
ATOM   2402  CE1 HIE   149      84.210  86.190  34.890  0.00  0.00           C
ATOM   2403  HE1 HIE   149      85.090  85.640  34.580  0.00  0.00           H
ATOM   2404  NE2 HIE   149      84.260  87.100  35.890  0.00  0.00           N
ATOM   2405  HE2 HIE   149      85.080  87.550  36.270  0.00  0.00           H
ATOM   2406  CD2 HIE   149      83.030  87.370  36.270  0.00  0.00           C
ATOM   2407  HD2 HIE   149      82.740  88.190  36.910  0.00  0.00           H
ATOM   2408  C   HIE   149      80.990  87.790  32.800  0.00  0.00           C
ATOM   2409  O   HIE   149      81.810  88.540  32.320  0.00  0.00           O
ATOM   2410  N   GLU   150      80.380  86.820  32.060  0.00  0.00           N
ATOM   2411  H   GLU   150      79.590  86.310  32.420  0.00  0.00           H
ATOM   2412  CA  GLU   150      80.890  86.470  30.720  0.00  0.00           C
ATOM   2413  HA  GLU   150      81.890  86.040  30.840  0.00  0.00           H
ATOM   2414  CB  GLU   150      80.050  85.350  30.130  0.00  0.00           C
ATOM   2415  HB2 GLU   150      79.250  85.720  29.490  0.00  0.00           H
ATOM   2416  HB3 GLU   150      79.600  84.790  30.950  0.00  0.00           H
ATOM   2417  CG  GLU   150      80.650  84.300  29.140  0.00  0.00           C
ATOM   2418  HG2 GLU   150      80.890  84.870  28.250  0.00  0.00           H
ATOM   2419  HG3 GLU   150      79.860  83.600  28.880  0.00  0.00           H
ATOM   2420  CD  GLU   150      81.850  83.650  29.700  0.00  0.00           C
ATOM   2421  OE1 GLU   150      81.860  83.290  30.910  0.00  0.00           O
ATOM   2422  OE2 GLU   150      82.850  83.550  28.970  0.00  0.00           O
ATOM   2423  C   GLU   150      80.890  87.690  29.700  0.00  0.00           C
ATOM   2424  O   GLU   150      82.020  87.930  29.140  0.00  0.00           O
ATOM   2425  N   GLY   151      79.870  88.580  29.680  0.00  0.00           N
ATOM   2426  H   GLY   151      79.060  88.280  30.210  0.00  0.00           H
ATOM   2427  CA  GLY   151      79.910  89.770  28.900  0.00  0.00           C
ATOM   2428  HA2 GLY   151      78.880  90.120  28.880  0.00  0.00           H
ATOM   2429  HA3 GLY   151      80.170  89.540  27.870  0.00  0.00           H
ATOM   2430  C   GLY   151      80.850  90.860  29.430  0.00  0.00           C
ATOM   2431  O   GLY   151      81.590  91.500  28.660  0.00  0.00           O
ATOM   2432  N   ARG   152      80.950  90.980  30.770  0.00  0.00           N
ATOM   2433  H   ARG   152      80.360  90.440  31.390  0.00  0.00           H
ATOM   2434  CA  ARG   152      82.000  91.840  31.360  0.00  0.00           C
ATOM   2435  HA  ARG   152      81.970  92.790  30.810  0.00  0.00           H
ATOM   2436  CB  ARG   152      81.640  92.100  32.770  0.00  0.00           C
ATOM   2437  HB2 ARG   152      82.430  92.740  33.150  0.00  0.00           H
ATOM   2438  HB3 ARG   152      81.590  91.140  33.280  0.00  0.00           H
ATOM   2439  CG  ARG   152      80.280  92.900  32.930  0.00  0.00           C
ATOM   2440  HG2 ARG   152      79.450  92.200  32.780  0.00  0.00           H
ATOM   2441  HG3 ARG   152      80.270  93.800  32.320  0.00  0.00           H
ATOM   2442  CD  ARG   152      80.060  93.400  34.360  0.00  0.00           C
ATOM   2443  HD2 ARG   152      79.160  94.010  34.390  0.00  0.00           H
ATOM   2444  HD3 ARG   152      80.850  94.090  34.630  0.00  0.00           H
ATOM   2445  NE  ARG   152      79.930  92.400  35.380  0.00  0.00           N
ATOM   2446  HE  ARG   152      80.690  92.360  36.040  0.00  0.00           H
ATOM   2447  CZ  ARG   152      78.890  91.610  35.580  0.00  0.00           C
ATOM   2448  NH1 ARG   152      77.720  91.870  34.990  0.00  0.00           N
ATOM   2449 HH11 ARG   152      77.650  92.590  34.290  0.00  0.00           H
ATOM   2450 HH12 ARG   152      76.920  91.570  35.530  0.00  0.00           H
ATOM   2451  NH2 ARG   152      78.850  90.680  36.510  0.00  0.00           N
ATOM   2452 HH21 ARG   152      79.720  90.360  36.920  0.00  0.00           H
ATOM   2453 HH22 ARG   152      77.980  90.180  36.610  0.00  0.00           H
ATOM   2454  C   ARG   152      83.440  91.450  31.160  0.00  0.00           C
ATOM   2455  O   ARG   152      84.370  92.280  30.990  0.00  0.00           O
ATOM   2456  N   ALA   153      83.690  90.190  31.040  0.00  0.00           N
ATOM   2457  H   ALA   153      82.920  89.560  31.230  0.00  0.00           H
ATOM   2458  CA  ALA   153      84.970  89.550  30.720  0.00  0.00           C
ATOM   2459  HA  ALA   153      85.670  89.910  31.470  0.00  0.00           H
ATOM   2460  CB  ALA   153      84.750  88.070  31.090  0.00  0.00           C
ATOM   2461  HB1 ALA   153      84.240  88.040  32.050  0.00  0.00           H
ATOM   2462  HB2 ALA   153      84.190  87.450  30.380  0.00  0.00           H
ATOM   2463  HB3 ALA   153      85.720  87.620  31.290  0.00  0.00           H
ATOM   2464  C   ALA   153      85.360  89.780  29.260  0.00  0.00           C
ATOM   2465  O   ALA   153      86.570  90.100  29.050  0.00  0.00           O
ATOM   2466  N   ALA   154      84.380  89.750  28.310  0.00  0.00           N
ATOM   2467  H   ALA   154      83.470  89.340  28.490  0.00  0.00           H
ATOM   2468  CA  ALA   154      84.810  90.010  26.940  0.00  0.00           C
ATOM   2469  HA  ALA   154      85.710  89.460  26.680  0.00  0.00           H
ATOM   2470  CB  ALA   154      83.680  89.500  25.970  0.00  0.00           C
ATOM   2471  HB1 ALA   154      83.890  89.550  24.910  0.00  0.00           H
ATOM   2472  HB2 ALA   154      83.390  88.540  26.380  0.00  0.00           H
ATOM   2473  HB3 ALA   154      82.960  90.330  26.050  0.00  0.00           H
ATOM   2474  C   ALA   154      85.010  91.530  26.690  0.00  0.00           C
ATOM   2475  O   ALA   154      85.930  91.850  25.880  0.00  0.00           O
ATOM   2476  N   GLN   155      84.320  92.310  27.520  0.00  0.00           N
ATOM   2477  H   GLN   155      83.600  92.010  28.170  0.00  0.00           H
ATOM   2478  CA  GLN   155      84.560  93.820  27.570  0.00  0.00           C
ATOM   2479  HA  GLN   155      84.570  94.220  26.550  0.00  0.00           H
ATOM   2480  CB  GLN   155      83.380  94.420  28.430  0.00  0.00           C
ATOM   2481  HB2 GLN   155      83.580  94.300  29.490  0.00  0.00           H
ATOM   2482  HB3 GLN   155      82.510  93.890  28.050  0.00  0.00           H
ATOM   2483  CG  GLN   155      83.300  95.950  28.090  0.00  0.00           C
ATOM   2484  HG2 GLN   155      82.610  96.080  27.260  0.00  0.00           H
ATOM   2485  HG3 GLN   155      84.300  96.300  27.850  0.00  0.00           H
ATOM   2486  CD  GLN   155      82.790  96.720  29.290  0.00  0.00           C
ATOM   2487  OE1 GLN   155      81.990  96.290  30.090  0.00  0.00           O
ATOM   2488  NE2 GLN   155      83.140  97.980  29.430  0.00  0.00           N
ATOM   2489 HE21 GLN   155      83.840  98.300  28.770  0.00  0.00           H
ATOM   2490 HE22 GLN   155      82.440  98.510  29.920  0.00  0.00           H
ATOM   2491  C   GLN   155      85.960  94.280  28.100  0.00  0.00           C
ATOM   2492  O   GLN   155      86.680  95.040  27.470  0.00  0.00           O
ATOM   2493  N   LYS   156      86.370  93.680  29.180  0.00  0.00           N
ATOM   2494  H   LYS   156      85.680  93.160  29.710  0.00  0.00           H
ATOM   2495  CA  LYS   156      87.670  93.830  29.880  0.00  0.00           C
ATOM   2496  HA  LYS   156      87.880  94.890  29.960  0.00  0.00           H
ATOM   2497  CB  LYS   156      87.710  93.200  31.260  0.00  0.00           C
ATOM   2498  HB2 LYS   156      88.720  93.120  31.670  0.00  0.00           H
ATOM   2499  HB3 LYS   156      87.390  92.160  31.190  0.00  0.00           H
ATOM   2500  CG  LYS   156      86.780  93.950  32.290  0.00  0.00           C
ATOM   2501  HG2 LYS   156      85.740  94.070  31.980  0.00  0.00           H
ATOM   2502  HG3 LYS   156      87.160  94.970  32.430  0.00  0.00           H
ATOM   2503  CD  LYS   156      86.760  93.190  33.610  0.00  0.00           C
ATOM   2504  HD2 LYS   156      86.440  93.870  34.400  0.00  0.00           H
ATOM   2505  HD3 LYS   156      87.720  92.690  33.770  0.00  0.00           H
ATOM   2506  CE  LYS   156      85.810  92.030  33.580  0.00  0.00           C
ATOM   2507  HE2 LYS   156      86.230  91.380  32.810  0.00  0.00           H
ATOM   2508  HE3 LYS   156      84.800  92.300  33.260  0.00  0.00           H
ATOM   2509  NZ  LYS   156      85.670  91.370  34.870  0.00  0.00           N
ATOM   2510  HZ1 LYS   156      85.050  90.600  34.680  0.00  0.00           H
ATOM   2511  HZ2 LYS   156      86.570  91.020  35.180  0.00  0.00           H
ATOM   2512  HZ3 LYS   156      85.280  92.040  35.510  0.00  0.00           H
ATOM   2513  C   LYS   156      88.780  93.230  28.960  0.00  0.00           C
ATOM   2514  O   LYS   156      89.790  93.940  28.580  0.00  0.00           O
ATOM   2515  N   LYS   157      88.720  91.970  28.560  0.00  0.00           N
ATOM   2516  H   LYS   157      87.990  91.450  29.040  0.00  0.00           H
ATOM   2517  CA  LYS   157      89.670  91.290  27.680  0.00  0.00           C
ATOM   2518  HA  LYS   157      90.690  91.280  28.070  0.00  0.00           H
ATOM   2519  CB  LYS   157      89.260  89.840  27.630  0.00  0.00           C
ATOM   2520  HB2 LYS   157      88.320  89.630  27.120  0.00  0.00           H
ATOM   2521  HB3 LYS   157      89.110  89.600  28.680  0.00  0.00           H
ATOM   2522  CG  LYS   157      90.380  88.930  27.020  0.00  0.00           C
ATOM   2523  HG2 LYS   157      90.340  89.050  25.940  0.00  0.00           H
ATOM   2524  HG3 LYS   157      90.030  87.900  27.140  0.00  0.00           H
ATOM   2525  CD  LYS   157      91.770  88.990  27.700  0.00  0.00           C
ATOM   2526  HD2 LYS   157      91.650  88.610  28.710  0.00  0.00           H
ATOM   2527  HD3 LYS   157      92.210  89.980  27.790  0.00  0.00           H
ATOM   2528  CE  LYS   157      92.760  88.200  26.860  0.00  0.00           C
ATOM   2529  HE2 LYS   157      93.080  88.830  26.030  0.00  0.00           H
ATOM   2530  HE3 LYS   157      92.290  87.300  26.480  0.00  0.00           H
ATOM   2531  NZ  LYS   157      93.940  87.760  27.650  0.00  0.00           N
ATOM   2532  HZ1 LYS   157      94.610  87.150  27.220  0.00  0.00           H
ATOM   2533  HZ2 LYS   157      94.560  88.550  27.800  0.00  0.00           H
ATOM   2534  HZ3 LYS   157      93.700  87.490  28.590  0.00  0.00           H
ATOM   2535  C   LYS   157      89.760  91.800  26.260  0.00  0.00           C
ATOM   2536  O   LYS   157      90.650  91.530  25.470  0.00  0.00           O
ATOM   2537  N   LEU   158      88.840  92.620  25.770  0.00  0.00           N
ATOM   2538  H   LEU   158      87.980  92.690  26.290  0.00  0.00           H
ATOM   2539  CA  LEU   158      89.010  93.480  24.510  0.00  0.00           C
ATOM   2540  HA  LEU   158      89.580  92.870  23.820  0.00  0.00           H
ATOM   2541  CB  LEU   158      87.790  93.710  23.760  0.00  0.00           C
ATOM   2542  HB2 LEU   158      87.190  94.290  24.450  0.00  0.00           H
ATOM   2543  HB3 LEU   158      87.290  92.730  23.690  0.00  0.00           H
ATOM   2544  CG  LEU   158      87.790  94.430  22.460  0.00  0.00           C
ATOM   2545  HG  LEU   158      87.850  95.500  22.680  0.00  0.00           H
ATOM   2546  CD1 LEU   158      88.840  94.140  21.390  0.00  0.00           C
ATOM   2547 HD11 LEU   158      88.690  93.110  21.060  0.00  0.00           H
ATOM   2548 HD12 LEU   158      88.790  94.840  20.560  0.00  0.00           H
ATOM   2549 HD13 LEU   158      89.860  94.230  21.760  0.00  0.00           H
ATOM   2550  CD2 LEU   158      86.500  94.200  21.680  0.00  0.00           C
ATOM   2551 HD21 LEU   158      85.680  94.500  22.330  0.00  0.00           H
ATOM   2552 HD22 LEU   158      86.540  94.920  20.860  0.00  0.00           H
ATOM   2553 HD23 LEU   158      86.380  93.180  21.310  0.00  0.00           H
ATOM   2554  C   LEU   158      89.750  94.760  24.850  0.00  0.00           C
ATOM   2555  O   LEU   158      90.830  95.000  24.370  0.00  0.00           O
ATOM   2556  N   GLU   159      89.150  95.550  25.770  0.00  0.00           N
ATOM   2557  H   GLU   159      88.410  95.150  26.330  0.00  0.00           H
ATOM   2558  CA  GLU   159      89.570  96.930  26.150  0.00  0.00           C
ATOM   2559  HA  GLU   159      89.420  97.660  25.350  0.00  0.00           H
ATOM   2560  CB  GLU   159      88.660  97.450  27.320  0.00  0.00           C
ATOM   2561  HB2 GLU   159      89.210  98.280  27.770  0.00  0.00           H
ATOM   2562  HB3 GLU   159      88.510  96.710  28.110  0.00  0.00           H
ATOM   2563  CG  GLU   159      87.320  98.100  26.770  0.00  0.00           C
ATOM   2564  HG2 GLU   159      86.790  97.370  26.150  0.00  0.00           H
ATOM   2565  HG3 GLU   159      87.500  98.910  26.070  0.00  0.00           H
ATOM   2566  CD  GLU   159      86.350  98.490  27.940  0.00  0.00           C
ATOM   2567  OE1 GLU   159      86.800  98.810  29.070  0.00  0.00           O
ATOM   2568  OE2 GLU   159      85.130  98.670  27.760  0.00  0.00           O
ATOM   2569  C   GLU   159      91.060  96.920  26.590  0.00  0.00           C
ATOM   2570  O   GLU   159      91.700  97.850  26.250  0.00  0.00           O
ATOM   2571  N   THR   160      91.510  95.890  27.350  0.00  0.00           N
ATOM   2572  H   THR   160      90.810  95.280  27.750  0.00  0.00           H
ATOM   2573  CA  THR   160      92.950  95.750  27.700  0.00  0.00           C
ATOM   2574  HA  THR   160      93.150  96.610  28.320  0.00  0.00           H
ATOM   2575  CB  THR   160      93.270  94.530  28.540  0.00  0.00           C
ATOM   2576  HB  THR   160      92.680  94.430  29.450  0.00  0.00           H
ATOM   2577  CG2 THR   160      93.220  93.200  27.740  0.00  0.00           C
ATOM   2578 HG21 THR   160      92.280  93.210  27.190  0.00  0.00           H
ATOM   2579 HG22 THR   160      94.150  93.060  27.190  0.00  0.00           H
ATOM   2580 HG23 THR   160      93.210  92.350  28.430  0.00  0.00           H
ATOM   2581  OG1 THR   160      94.600  94.740  29.060  0.00  0.00           O
ATOM   2582  HG1 THR   160      94.740  94.030  29.700  0.00  0.00           H
ATOM   2583  C   THR   160      93.950  95.790  26.540  0.00  0.00           C
ATOM   2584  O   THR   160      95.010  96.410  26.680  0.00  0.00           O
ATOM   2585  N   LEU   161      93.600  95.170  25.420  0.00  0.00           N
ATOM   2586  H   LEU   161      92.790  94.570  25.490  0.00  0.00           H
ATOM   2587  CA  LEU   161      94.270  95.190  24.170  0.00  0.00           C
ATOM   2588  HA  LEU   161      95.300  94.840  24.250  0.00  0.00           H
ATOM   2589  CB  LEU   161      93.560  94.160  23.220  0.00  0.00           C
ATOM   2590  HB2 LEU   161      94.100  94.000  22.290  0.00  0.00           H
ATOM   2591  HB3 LEU   161      92.620  94.590  22.880  0.00  0.00           H
ATOM   2592  CG  LEU   161      93.320  92.740  23.750  0.00  0.00           C
ATOM   2593  HG  LEU   161      92.720  92.820  24.660  0.00  0.00           H
ATOM   2594  CD1 LEU   161      92.420  92.080  22.610  0.00  0.00           C
ATOM   2595 HD11 LEU   161      91.410  92.500  22.570  0.00  0.00           H
ATOM   2596 HD12 LEU   161      92.840  92.200  21.610  0.00  0.00           H
ATOM   2597 HD13 LEU   161      92.280  91.020  22.820  0.00  0.00           H
ATOM   2598  CD2 LEU   161      94.590  91.970  23.970  0.00  0.00           C
ATOM   2599 HD21 LEU   161      94.950  92.410  24.900  0.00  0.00           H
ATOM   2600 HD22 LEU   161      94.180  90.990  24.220  0.00  0.00           H
ATOM   2601 HD23 LEU   161      95.220  92.080  23.090  0.00  0.00           H
ATOM   2602  C   LEU   161      94.330  96.600  23.640  0.00  0.00           C
ATOM   2603  O   LEU   161      95.340  97.040  23.120  0.00  0.00           O
ATOM   2604  N   LEU   162      93.210  97.330  23.640  0.00  0.00           N
ATOM   2605  H   LEU   162      92.410  96.840  24.010  0.00  0.00           H
ATOM   2606  CA  LEU   162      93.020  98.700  23.140  0.00  0.00           C
ATOM   2607  HA  LEU   162      93.300  98.810  22.090  0.00  0.00           H
ATOM   2608  CB  LEU   162      91.580  99.230  23.230  0.00  0.00           C
ATOM   2609  HB2 LEU   162      91.500 100.180  22.690  0.00  0.00           H
ATOM   2610  HB3 LEU   162      91.390  99.390  24.290  0.00  0.00           H
ATOM   2611  CG  LEU   162      90.540  98.280  22.640  0.00  0.00           C
ATOM   2612  HG  LEU   162      90.500  97.370  23.240  0.00  0.00           H
ATOM   2613  CD1 LEU   162      89.140  98.800  22.800  0.00  0.00           C
ATOM   2614 HD11 LEU   162      89.110  99.300  23.770  0.00  0.00           H
ATOM   2615 HD12 LEU   162      88.910  99.460  21.970  0.00  0.00           H
ATOM   2616 HD13 LEU   162      88.460  97.950  22.880  0.00  0.00           H
ATOM   2617  CD2 LEU   162      90.790  97.880  21.180  0.00  0.00           C
ATOM   2618 HD21 LEU   162      90.690  98.710  20.490  0.00  0.00           H
ATOM   2619 HD22 LEU   162      91.760  97.430  21.010  0.00  0.00           H
ATOM   2620 HD23 LEU   162      90.100  97.090  20.880  0.00  0.00           H
ATOM   2621  C   LEU   162      94.000  99.660  23.840  0.00  0.00           C
ATOM   2622  O   LEU   162      94.670 100.490  23.200  0.00  0.00           O
ATOM   2623  N   GLU   163      93.960  99.700  25.170  0.00  0.00           N
ATOM   2624  H   GLU   163      93.420  98.990  25.630  0.00  0.00           H
ATOM   2625  CA  GLU   163      94.900 100.330  26.060  0.00  0.00           C
ATOM   2626  HA  GLU   163      94.860 101.360  25.680  0.00  0.00           H
ATOM   2627  CB  GLU   163      94.310 100.070  27.470  0.00  0.00           C
ATOM   2628  HB2 GLU   163      94.160  99.010  27.680  0.00  0.00           H
ATOM   2629  HB3 GLU   163      93.420 100.690  27.580  0.00  0.00           H
ATOM   2630  CG  GLU   163      95.250 100.680  28.510  0.00  0.00           C
ATOM   2631  HG2 GLU   163      95.340 101.720  28.180  0.00  0.00           H
ATOM   2632  HG3 GLU   163      96.300 100.390  28.480  0.00  0.00           H
ATOM   2633  CD  GLU   163      94.680 100.580  29.960  0.00  0.00           C
ATOM   2634  OE1 GLU   163      95.050  99.550  30.610  0.00  0.00           O
ATOM   2635  OE2 GLU   163      93.940 101.430  30.460  0.00  0.00           O
ATOM   2636  C   GLU   163      96.380  99.870  25.970  0.00  0.00           C
ATOM   2637  O   GLU   163      97.320 100.660  26.100  0.00  0.00           O
ATOM   2638  N   GLU   164      96.580  98.540  25.780  0.00  0.00           N
ATOM   2639  H   GLU   164      95.850  97.890  25.550  0.00  0.00           H
ATOM   2640  CA  GLU   164      97.960  98.040  25.670  0.00  0.00           C
ATOM   2641  HA  GLU   164      98.480  98.380  26.560  0.00  0.00           H
ATOM   2642  CB  GLU   164      97.950  96.560  25.710  0.00  0.00           C
ATOM   2643  HB2 GLU   164      97.160  96.140  25.080  0.00  0.00           H
ATOM   2644  HB3 GLU   164      97.710  96.240  26.730  0.00  0.00           H
ATOM   2645  CG  GLU   164      99.330  95.940  25.320  0.00  0.00           C
ATOM   2646  HG2 GLU   164     100.120  96.550  25.760  0.00  0.00           H
ATOM   2647  HG3 GLU   164      99.390  96.030  24.240  0.00  0.00           H
ATOM   2648  CD  GLU   164      99.560  94.500  25.700  0.00  0.00           C
ATOM   2649  OE1 GLU   164      99.090  93.970  26.750  0.00  0.00           O
ATOM   2650  OE2 GLU   164     100.150  93.710  24.910  0.00  0.00           O
ATOM   2651  C   GLU   164      98.650  98.490  24.350  0.00  0.00           C
ATOM   2652  O   GLU   164      99.850  98.760  24.300  0.00  0.00           O
ATOM   2653  N   LYS   165      97.850  98.670  23.310  0.00  0.00           N
ATOM   2654  H   LYS   165      96.890  98.490  23.540  0.00  0.00           H
ATOM   2655  CA  LYS   165      98.320  99.180  22.020  0.00  0.00           C
ATOM   2656  HA  LYS   165      99.260  98.670  21.810  0.00  0.00           H
ATOM   2657  CB  LYS   165      97.220  98.760  21.030  0.00  0.00           C
ATOM   2658  HB2 LYS   165      96.280  99.230  21.320  0.00  0.00           H
ATOM   2659  HB3 LYS   165      96.970  97.710  21.120  0.00  0.00           H
ATOM   2660  CG  LYS   165      97.470  99.180  19.570  0.00  0.00           C
ATOM   2661  HG2 LYS   165      97.550 100.260  19.420  0.00  0.00           H
ATOM   2662  HG3 LYS   165      96.580  98.950  18.990  0.00  0.00           H
ATOM   2663  CD  LYS   165      98.650  98.380  19.020  0.00  0.00           C
ATOM   2664  HD2 LYS   165      98.270  97.380  18.820  0.00  0.00           H
ATOM   2665  HD3 LYS   165      99.480  98.340  19.730  0.00  0.00           H
ATOM   2666  CE  LYS   165      99.230  98.900  17.660  0.00  0.00           C
ATOM   2667  HE2 LYS   165      99.500  99.950  17.770  0.00  0.00           H
ATOM   2668  HE3 LYS   165      98.400  98.930  16.960  0.00  0.00           H
ATOM   2669  NZ  LYS   165     100.410  98.150  17.070  0.00  0.00           N
ATOM   2670  HZ1 LYS   165     101.150  98.340  17.730  0.00  0.00           H
ATOM   2671  HZ2 LYS   165     100.190  97.160  17.010  0.00  0.00           H
ATOM   2672  HZ3 LYS   165     100.600  98.590  16.180  0.00  0.00           H
ATOM   2673  C   LYS   165      98.600 100.670  22.050  0.00  0.00           C
ATOM   2674  O   LYS   165      99.580 101.180  21.430  0.00  0.00           O
ATOM   2675  N   GLU   166      97.870 101.500  22.810  0.00  0.00           N
ATOM   2676  H   GLU   166      96.960 101.230  23.150  0.00  0.00           H
ATOM   2677  CA  GLU   166      98.240 102.910  22.960  0.00  0.00           C
ATOM   2678  HA  GLU   166      98.380 103.360  21.980  0.00  0.00           H
ATOM   2679  CB  GLU   166      96.970 103.600  23.500  0.00  0.00           C
ATOM   2680  HB2 GLU   166      97.040 103.400  24.560  0.00  0.00           H
ATOM   2681  HB3 GLU   166      96.060 103.210  23.030  0.00  0.00           H
ATOM   2682  CG  GLU   166      97.020 105.130  23.430  0.00  0.00           C
ATOM   2683  HG2 GLU   166      97.240 105.360  22.380  0.00  0.00           H
ATOM   2684  HG3 GLU   166      97.830 105.490  24.050  0.00  0.00           H
ATOM   2685  CD  GLU   166      95.660 105.810  23.730  0.00  0.00           C
ATOM   2686  OE1 GLU   166      95.010 106.400  22.850  0.00  0.00           O
ATOM   2687  OE2 GLU   166      95.130 105.680  24.870  0.00  0.00           O
ATOM   2688  C   GLU   166      99.530 103.080  23.830  0.00  0.00           C
ATOM   2689  O   GLU   166     100.330 103.930  23.490  0.00  0.00           O
ATOM   2690  N   SER   167      99.780 102.260  24.790  0.00  0.00           N
ATOM   2691  H   SER   167      99.150 101.510  25.020  0.00  0.00           H
ATOM   2692  CA  SER   167     100.940 102.360  25.710  0.00  0.00           C
ATOM   2693  HA  SER   167     100.920 103.370  26.110  0.00  0.00           H
ATOM   2694  CB  SER   167     100.810 101.260  26.770  0.00  0.00           C
ATOM   2695  HB2 SER   167     100.810 100.250  26.370  0.00  0.00           H
ATOM   2696  HB3 SER   167      99.890 101.380  27.330  0.00  0.00           H
ATOM   2697  OG  SER   167     101.800 101.190  27.730  0.00  0.00           O
ATOM   2698  HG  SER   167     101.510 101.720  28.480  0.00  0.00           H
ATOM   2699  C   SER   167     102.190 102.120  24.920  0.00  0.00           C
ATOM   2700  O   SER   167     103.150 102.900  25.050  0.00  0.00           O
ATOM   2701  N   LYS   168     102.240 101.030  24.160  0.00  0.00           N
ATOM   2702  H   LYS   168     101.460 100.400  24.220  0.00  0.00           H
ATOM   2703  CA  LYS   168     103.410 100.670  23.330  0.00  0.00           C
ATOM   2704  HA  LYS   168     104.280 100.630  23.980  0.00  0.00           H
ATOM   2705  CB  LYS   168     103.050  99.380  22.520  0.00  0.00           C
ATOM   2706  HB2 LYS   168     103.790  99.110  21.770  0.00  0.00           H
ATOM   2707  HB3 LYS   168     102.050  99.530  22.130  0.00  0.00           H
ATOM   2708  CG  LYS   168     103.200  98.250  23.560  0.00  0.00           C
ATOM   2709  HG2 LYS   168     102.530  98.430  24.390  0.00  0.00           H
ATOM   2710  HG3 LYS   168     104.270  98.240  23.800  0.00  0.00           H
ATOM   2711  CD  LYS   168     102.830  96.860  23.010  0.00  0.00           C
ATOM   2712  HD2 LYS   168     103.320  96.630  22.060  0.00  0.00           H
ATOM   2713  HD3 LYS   168     101.740  96.810  22.890  0.00  0.00           H
ATOM   2714  CE  LYS   168     103.270  95.780  23.970  0.00  0.00           C
ATOM   2715  HE2 LYS   168     102.820  96.000  24.940  0.00  0.00           H
ATOM   2716  HE3 LYS   168     104.350  95.890  24.070  0.00  0.00           H
ATOM   2717  NZ  LYS   168     102.810  94.450  23.520  0.00  0.00           N
ATOM   2718  HZ1 LYS   168     103.260  94.210  22.650  0.00  0.00           H
ATOM   2719  HZ2 LYS   168     102.920  93.720  24.210  0.00  0.00           H
ATOM   2720  HZ3 LYS   168     101.820  94.470  23.350  0.00  0.00           H
ATOM   2721  C   LYS   168     103.770 101.760  22.280  0.00  0.00           C
ATOM   2722  O   LYS   168     104.970 102.010  22.010  0.00  0.00           O
ATOM   2723  N   SER   169     102.760 102.370  21.770  0.00  0.00           N
ATOM   2724  H   SER   169     101.870 101.990  22.030  0.00  0.00           H
ATOM   2725  CA  SER   169     102.860 103.440  20.820  0.00  0.00           C
ATOM   2726  HA  SER   169     103.590 103.230  20.040  0.00  0.00           H
ATOM   2727  CB  SER   169     101.530 103.730  20.180  0.00  0.00           C
ATOM   2728  HB2 SER   169     101.670 104.410  19.330  0.00  0.00           H
ATOM   2729  HB3 SER   169     100.920 104.300  20.880  0.00  0.00           H
ATOM   2730  OG  SER   169     100.810 102.590  19.810  0.00  0.00           O
ATOM   2731  HG  SER   169     100.170 102.210  20.420  0.00  0.00           H
ATOM   2732  C   SER   169     103.430 104.780  21.420  0.00  0.00           C
ATOM   2733  O   SER   169     104.480 105.240  20.990  0.00  0.00           O
ATOM   2734  N   LYS   170     102.990 105.210  22.640  0.00  0.00           N
ATOM   2735  H   LYS   170     102.200 104.760  23.080  0.00  0.00           H
ATOM   2736  CA  LYS   170     103.590 106.430  23.380  0.00  0.00           C
ATOM   2737  HA  LYS   170     103.540 107.260  22.670  0.00  0.00           H
ATOM   2738  CB  LYS   170     102.840 106.880  24.670  0.00  0.00           C
ATOM   2739  HB2 LYS   170     103.450 107.680  25.110  0.00  0.00           H
ATOM   2740  HB3 LYS   170     102.820 106.100  25.420  0.00  0.00           H
ATOM   2741  CG  LYS   170     101.430 107.340  24.330  0.00  0.00           C
ATOM   2742  HG2 LYS   170     101.000 106.490  23.810  0.00  0.00           H
ATOM   2743  HG3 LYS   170     101.560 108.190  23.650  0.00  0.00           H
ATOM   2744  CD  LYS   170     100.570 107.850  25.540  0.00  0.00           C
ATOM   2745  HD2 LYS   170     101.100 108.640  26.060  0.00  0.00           H
ATOM   2746  HD3 LYS   170     100.570 107.020  26.240  0.00  0.00           H
ATOM   2747  CE  LYS   170      99.130 108.250  25.070  0.00  0.00           C
ATOM   2748  HE2 LYS   170      98.560 107.430  24.640  0.00  0.00           H
ATOM   2749  HE3 LYS   170      99.220 109.010  24.300  0.00  0.00           H
ATOM   2750  NZ  LYS   170      98.220 108.680  26.110  0.00  0.00           N
ATOM   2751  HZ1 LYS   170      98.050 107.910  26.740  0.00  0.00           H
ATOM   2752  HZ2 LYS   170      98.460 109.500  26.640  0.00  0.00           H
ATOM   2753  HZ3 LYS   170      97.310 108.890  25.730  0.00  0.00           H
ATOM   2754  C   LYS   170     105.060 106.260  23.730  0.00  0.00           C
ATOM   2755  O   LYS   170     105.940 107.040  23.360  0.00  0.00           O
ATOM   2756  N   LYS   171     105.380 105.070  24.320  0.00  0.00           N
ATOM   2757  H   LYS   171     104.620 104.420  24.510  0.00  0.00           H
ATOM   2758  CA  LYS   171     106.760 104.640  24.660  0.00  0.00           C
ATOM   2759  HA  LYS   171     107.210 105.250  25.440  0.00  0.00           H
ATOM   2760  CB  LYS   171     106.780 103.160  25.120  0.00  0.00           C
ATOM   2761  HB2 LYS   171     107.740 102.670  25.030  0.00  0.00           H
ATOM   2762  HB3 LYS   171     106.140 102.610  24.430  0.00  0.00           H
ATOM   2763  CG  LYS   171     106.220 102.990  26.530  0.00  0.00           C
ATOM   2764  HG2 LYS   171     105.340 103.620  26.640  0.00  0.00           H
ATOM   2765  HG3 LYS   171     106.930 103.340  27.280  0.00  0.00           H
ATOM   2766  CD  LYS   171     105.770 101.550  26.840  0.00  0.00           C
ATOM   2767  HD2 LYS   171     106.460 100.790  26.490  0.00  0.00           H
ATOM   2768  HD3 LYS   171     104.810 101.450  26.330  0.00  0.00           H
ATOM   2769  CE  LYS   171     105.410 101.460  28.290  0.00  0.00           C
ATOM   2770  HE2 LYS   171     104.430 101.950  28.290  0.00  0.00           H
ATOM   2771  HE3 LYS   171     106.060 101.980  28.990  0.00  0.00           H
ATOM   2772  NZ  LYS   171     105.270 100.030  28.600  0.00  0.00           N
ATOM   2773  HZ1 LYS   171     106.100  99.520  28.340  0.00  0.00           H
ATOM   2774  HZ2 LYS   171     105.160  99.910  29.600  0.00  0.00           H
ATOM   2775  HZ3 LYS   171     104.480  99.560  28.180  0.00  0.00           H
ATOM   2776  C   LYS   171     107.820 104.860  23.560  0.00  0.00           C
ATOM   2777  O   LYS   171     108.850 105.530  23.800  0.00  0.00           O
ATOM   2778  N   ARG   172     107.580 104.260  22.370  0.00  0.00           N
ATOM   2779  H   ARG   172     106.760 103.690  22.390  0.00  0.00           H
ATOM   2780  CA  ARG   172     108.430 104.350  21.150  0.00  0.00           C
ATOM   2781  HA  ARG   172     109.460 104.170  21.470  0.00  0.00           H
ATOM   2782  CB  ARG   172     107.930 103.300  20.160  0.00  0.00           C
ATOM   2783  HB2 ARG   172     106.880 103.540  19.970  0.00  0.00           H
ATOM   2784  HB3 ARG   172     107.820 102.330  20.630  0.00  0.00           H
ATOM   2785  CG  ARG   172     108.620 103.150  18.800  0.00  0.00           C
ATOM   2786  HG2 ARG   172     109.680 103.370  18.910  0.00  0.00           H
ATOM   2787  HG3 ARG   172     108.180 103.880  18.120  0.00  0.00           H
ATOM   2788  CD  ARG   172     108.570 101.790  18.170  0.00  0.00           C
ATOM   2789  HD2 ARG   172     107.550 101.420  18.180  0.00  0.00           H
ATOM   2790  HD3 ARG   172     109.230 101.080  18.680  0.00  0.00           H
ATOM   2791  NE  ARG   172     109.040 101.810  16.730  0.00  0.00           N
ATOM   2792  HE  ARG   172     109.720 102.520  16.510  0.00  0.00           H
ATOM   2793  CZ  ARG   172     108.910 100.760  15.880  0.00  0.00           C
ATOM   2794  NH1 ARG   172     108.200  99.630  16.110  0.00  0.00           N
ATOM   2795 HH11 ARG   172     107.520  99.580  16.860  0.00  0.00           H
ATOM   2796 HH12 ARG   172     108.030  98.980  15.360  0.00  0.00           H
ATOM   2797  NH2 ARG   172     109.410 100.860  14.710  0.00  0.00           N
ATOM   2798 HH21 ARG   172     110.060 101.590  14.460  0.00  0.00           H
ATOM   2799 HH22 ARG   172     109.300 100.110  14.050  0.00  0.00           H
ATOM   2800  C   ARG   172     108.560 105.770  20.540  0.00  0.00           C
ATOM   2801  O   ARG   172     109.670 106.250  20.320  0.00  0.00           O
ATOM   2802  N   ASN   173     107.440 106.470  20.360  0.00  0.00           N
ATOM   2803  H   ASN   173     106.560 106.030  20.600  0.00  0.00           H
ATOM   2804  CA  ASN   173     107.360 107.760  19.720  0.00  0.00           C
ATOM   2805  HA  ASN   173     107.930 107.560  18.810  0.00  0.00           H
ATOM   2806  CB  ASN   173     105.970 108.070  19.420  0.00  0.00           C
ATOM   2807  HB2 ASN   173     106.040 109.040  18.930  0.00  0.00           H
ATOM   2808  HB3 ASN   173     105.320 108.170  20.290  0.00  0.00           H
ATOM   2809  CG  ASN   173     105.320 107.030  18.520  0.00  0.00           C
ATOM   2810  OD1 ASN   173     105.920 106.160  17.850  0.00  0.00           O
ATOM   2811  ND2 ASN   173     104.030 107.170  18.450  0.00  0.00           N
ATOM   2812 HD21 ASN   173     103.530 107.810  19.050  0.00  0.00           H
ATOM   2813 HD22 ASN   173     103.570 106.470  17.870  0.00  0.00           H
ATOM   2814  C   ASN   173     108.110 108.840  20.570  0.00  0.00           C
ATOM   2815  O   ASN   173     108.810 109.630  19.970  0.00  0.00           O
ATOM   2816  N   TYR   174     108.200 108.750  21.900  0.00  0.00           N
ATOM   2817  H   TYR   174     107.710 108.050  22.430  0.00  0.00           H
ATOM   2818  CA  TYR   174     109.060 109.610  22.760  0.00  0.00           C
ATOM   2819  HA  TYR   174     108.730 110.640  22.680  0.00  0.00           H
ATOM   2820  CB  TYR   174     108.840 109.130  24.150  0.00  0.00           C
ATOM   2821  HB2 TYR   174     109.370 108.210  24.370  0.00  0.00           H
ATOM   2822  HB3 TYR   174     107.800 108.940  24.420  0.00  0.00           H
ATOM   2823  CG  TYR   174     109.260 110.150  25.270  0.00  0.00           C
ATOM   2824  CD1 TYR   174     110.530 110.090  25.900  0.00  0.00           C
ATOM   2825  HD1 TYR   174     111.220 109.310  25.630  0.00  0.00           H
ATOM   2826  CE1 TYR   174     110.860 111.140  26.760  0.00  0.00           C
ATOM   2827  HE1 TYR   174     111.890 111.050  27.080  0.00  0.00           H
ATOM   2828  CZ  TYR   174     109.890 112.040  27.250  0.00  0.00           C
ATOM   2829  OH  TYR   174     110.270 113.000  28.060  0.00  0.00           O
ATOM   2830  HH  TYR   174     109.600 113.580  28.440  0.00  0.00           H
ATOM   2831  CE2 TYR   174     108.570 112.040  26.760  0.00  0.00           C
ATOM   2832  HE2 TYR   174     107.810 112.800  26.860  0.00  0.00           H
ATOM   2833  CD2 TYR   174     108.330 111.100  25.750  0.00  0.00           C
ATOM   2834  HD2 TYR   174     107.390 111.220  25.230  0.00  0.00           H
ATOM   2835  C   TYR   174     110.550 109.540  22.370  0.00  0.00           C
ATOM   2836  O   TYR   174     111.300 110.440  22.680  0.00  0.00           O
ATOM   2837  N   GLU   175     111.100 108.500  21.740  0.00  0.00           N
ATOM   2838  H   GLU   175     110.450 107.740  21.640  0.00  0.00           H
ATOM   2839  CA  GLU   175     112.470 108.420  21.270  0.00  0.00           C
ATOM   2840  HA  GLU   175     113.140 108.910  21.970  0.00  0.00           H
ATOM   2841  CB  GLU   175     112.890 106.920  21.000  0.00  0.00           C
ATOM   2842  HB2 GLU   175     113.830 106.920  20.440  0.00  0.00           H
ATOM   2843  HB3 GLU   175     112.260 106.400  20.290  0.00  0.00           H
ATOM   2844  CG  GLU   175     113.030 106.090  22.260  0.00  0.00           C
ATOM   2845  HG2 GLU   175     112.260 106.370  22.970  0.00  0.00           H
ATOM   2846  HG3 GLU   175     113.980 106.250  22.770  0.00  0.00           H
ATOM   2847  CD  GLU   175     113.020 104.560  21.900  0.00  0.00           C
ATOM   2848  OE1 GLU   175     113.150 103.780  22.890  0.00  0.00           O
ATOM   2849  OE2 GLU   175     112.960 104.130  20.730  0.00  0.00           O
ATOM   2850  C   GLU   175     112.630 109.230  19.990  0.00  0.00           C
ATOM   2851  O   GLU   175     113.770 109.600  19.680  0.00  0.00           O
ATOM   2852  N   ASN   176     111.550 109.730  19.260  0.00  0.00           N
ATOM   2853  H   ASN   176     110.620 109.480  19.570  0.00  0.00           H
ATOM   2854  CA  ASN   176     111.630 110.700  18.180  0.00  0.00           C
ATOM   2855  HA  ASN   176     112.690 110.790  17.940  0.00  0.00           H
ATOM   2856  CB  ASN   176     110.830 110.290  16.940  0.00  0.00           C
ATOM   2857  HB2 ASN   176     110.900 111.080  16.190  0.00  0.00           H
ATOM   2858  HB3 ASN   176     109.790 110.100  17.200  0.00  0.00           H
ATOM   2859  CG  ASN   176     111.320 109.030  16.280  0.00  0.00           C
ATOM   2860  OD1 ASN   176     110.600 108.070  16.160  0.00  0.00           O
ATOM   2861  ND2 ASN   176     112.630 108.900  16.000  0.00  0.00           N
ATOM   2862 HD21 ASN   176     113.270 109.640  16.260  0.00  0.00           H
ATOM   2863 HD22 ASN   176     113.050 108.000  15.850  0.00  0.00           H
ATOM   2864  C   ASN   176     111.220 112.100  18.710  0.00  0.00           C
ATOM   2865  O   ASN   176     110.370 112.140  19.610  0.00  0.00           O
ATOM   2866  N   LEU   177     111.800 113.130  18.070  0.00  0.00           N
ATOM   2867  H   LEU   177     112.570 112.920  17.450  0.00  0.00           H
ATOM   2868  CA  LEU   177     111.500 114.550  18.230  0.00  0.00           C
ATOM   2869  HA  LEU   177     110.770 114.630  19.040  0.00  0.00           H
ATOM   2870  CB  LEU   177     112.810 115.170  18.680  0.00  0.00           C
ATOM   2871  HB2 LEU   177     113.460 115.200  17.810  0.00  0.00           H
ATOM   2872  HB3 LEU   177     113.290 114.440  19.340  0.00  0.00           H
ATOM   2873  CG  LEU   177     112.730 116.510  19.400  0.00  0.00           C
ATOM   2874  HG  LEU   177     112.110 117.260  18.900  0.00  0.00           H
ATOM   2875  CD1 LEU   177     112.180 116.330  20.790  0.00  0.00           C
ATOM   2876 HD11 LEU   177     111.120 116.090  20.770  0.00  0.00           H
ATOM   2877 HD12 LEU   177     112.700 115.520  21.310  0.00  0.00           H
ATOM   2878 HD13 LEU   177     112.230 117.300  21.290  0.00  0.00           H
ATOM   2879  CD2 LEU   177     114.100 117.130  19.430  0.00  0.00           C
ATOM   2880 HD21 LEU   177     114.860 116.480  19.870  0.00  0.00           H
ATOM   2881 HD22 LEU   177     114.500 117.230  18.420  0.00  0.00           H
ATOM   2882 HD23 LEU   177     114.080 118.130  19.870  0.00  0.00           H
ATOM   2883  C   LEU   177     110.870 115.210  16.960  0.00  0.00           C
ATOM   2884  O   LEU   177     110.200 116.210  17.030  0.00  0.00           O
ATOM   2885  N   ASP   178     110.870 114.410  15.870  0.00  0.00           N
ATOM   2886  H   ASP   178     111.210 113.470  16.030  0.00  0.00           H
ATOM   2887  CA  ASP   178     110.050 114.710  14.720  0.00  0.00           C
ATOM   2888  HA  ASP   178     110.180 115.760  14.470  0.00  0.00           H
ATOM   2889  CB  ASP   178     110.560 113.850  13.560  0.00  0.00           C
ATOM   2890  HB2 ASP   178     109.930 114.030  12.690  0.00  0.00           H
ATOM   2891  HB3 ASP   178     110.290 112.830  13.830  0.00  0.00           H
ATOM   2892  CG  ASP   178     111.960 114.070  13.190  0.00  0.00           C
ATOM   2893  OD1 ASP   178     112.220 115.120  12.520  0.00  0.00           O
ATOM   2894  OD2 ASP   178     112.830 113.250  13.530  0.00  0.00           O
ATOM   2895  C   ASP   178     108.640 114.430  14.970  0.00  0.00           C
ATOM   2896  O   ASP   178     108.240 113.310  15.390  0.00  0.00           O
ATOM   2897  N   GLN   179     107.800 115.440  14.890  0.00  0.00           N
ATOM   2898  H   GLN   179     108.150 116.260  14.420  0.00  0.00           H
ATOM   2899  CA  GLN   179     106.340 115.500  15.150  0.00  0.00           C
ATOM   2900  HA  GLN   179     105.920 114.510  15.300  0.00  0.00           H
ATOM   2901  CB  GLN   179     106.100 116.350  16.370  0.00  0.00           C
ATOM   2902  HB2 GLN   179     105.020 116.350  16.490  0.00  0.00           H
ATOM   2903  HB3 GLN   179     106.550 117.340  16.280  0.00  0.00           H
ATOM   2904  CG  GLN   179     106.690 115.710  17.620  0.00  0.00           C
ATOM   2905  HG2 GLN   179     107.720 115.400  17.480  0.00  0.00           H
ATOM   2906  HG3 GLN   179     106.070 114.830  17.770  0.00  0.00           H
ATOM   2907  CD  GLN   179     106.570 116.450  18.880  0.00  0.00           C
ATOM   2908  OE1 GLN   179     105.960 117.470  19.060  0.00  0.00           O
ATOM   2909  NE2 GLN   179     107.310 115.970  19.880  0.00  0.00           N
ATOM   2910 HE21 GLN   179     107.910 115.190  19.680  0.00  0.00           H
ATOM   2911 HE22 GLN   179     107.220 116.490  20.750  0.00  0.00           H
ATOM   2912  C   GLN   179     105.520 116.000  13.960  0.00  0.00           C
ATOM   2913  O   GLN   179     104.310 115.990  14.060  0.00  0.00           O
ATOM   2914  N   LEU   180     106.090 116.280  12.780  0.00  0.00           N
ATOM   2915  H   LEU   180     107.080 116.250  12.600  0.00  0.00           H
ATOM   2916  CA  LEU   180     105.230 116.710  11.620  0.00  0.00           C
ATOM   2917  HA  LEU   180     104.530 117.430  12.020  0.00  0.00           H
ATOM   2918  CB  LEU   180     106.170 117.490  10.610  0.00  0.00           C
ATOM   2919  HB2 LEU   180     105.790 117.320   9.600  0.00  0.00           H
ATOM   2920  HB3 LEU   180     107.200 117.140  10.630  0.00  0.00           H
ATOM   2921  CG  LEU   180     106.260 118.940  10.860  0.00  0.00           C
ATOM   2922  HG  LEU   180     106.620 119.110  11.870  0.00  0.00           H
ATOM   2923  CD1 LEU   180     107.420 119.420   9.970  0.00  0.00           C
ATOM   2924 HD11 LEU   180     108.420 119.070  10.250  0.00  0.00           H
ATOM   2925 HD12 LEU   180     107.210 119.140   8.940  0.00  0.00           H
ATOM   2926 HD13 LEU   180     107.500 120.510   9.970  0.00  0.00           H
ATOM   2927  CD2 LEU   180     104.970 119.660  10.670  0.00  0.00           C
ATOM   2928 HD21 LEU   180     104.270 119.780  11.510  0.00  0.00           H
ATOM   2929 HD22 LEU   180     105.160 120.730  10.530  0.00  0.00           H
ATOM   2930 HD23 LEU   180     104.560 119.240   9.760  0.00  0.00           H
ATOM   2931  C   LEU   180     104.360 115.590  11.010  0.00  0.00           C
ATOM   2932  O   LEU   180     103.530 115.850  10.180  0.00  0.00           O
ATOM   2933  N   SER   181     104.550 114.390  11.460  0.00  0.00           N
ATOM   2934  H   SER   181     105.140 114.210  12.260  0.00  0.00           H
ATOM   2935  CA  SER   181     103.660 113.210  11.090  0.00  0.00           C
ATOM   2936  HA  SER   181     102.900 113.570  10.400  0.00  0.00           H
ATOM   2937  CB  SER   181     104.520 112.100  10.500  0.00  0.00           C
ATOM   2938  HB2 SER   181     105.170 111.640  11.240  0.00  0.00           H
ATOM   2939  HB3 SER   181     105.200 112.370   9.690  0.00  0.00           H
ATOM   2940  OG  SER   181     103.650 111.100  10.110  0.00  0.00           O
ATOM   2941  HG  SER   181     103.730 110.890   9.180  0.00  0.00           H
ATOM   2942  C   SER   181     102.980 112.620  12.350  0.00  0.00           C
ATOM   2943  O   SER   181     103.600 112.440  13.420  0.00  0.00           O
ATOM   2944  N   TYR   182     101.650 112.460  12.370  0.00  0.00           N
ATOM   2945  H   TYR   182     101.210 112.710  11.490  0.00  0.00           H
ATOM   2946  CA  TYR   182     100.880 112.040  13.590  0.00  0.00           C
ATOM   2947  HA  TYR   182     101.460 111.470  14.310  0.00  0.00           H
ATOM   2948  CB  TYR   182     100.450 113.380  14.340  0.00  0.00           C
ATOM   2949  HB2 TYR   182      99.390 113.580  14.220  0.00  0.00           H
ATOM   2950  HB3 TYR   182     100.960 114.200  13.830  0.00  0.00           H
ATOM   2951  CG  TYR   182     100.800 113.510  15.770  0.00  0.00           C
ATOM   2952  CD1 TYR   182      99.750 113.590  16.710  0.00  0.00           C
ATOM   2953  HD1 TYR   182      98.740 113.550  16.350  0.00  0.00           H
ATOM   2954  CE1 TYR   182      99.990 113.910  18.050  0.00  0.00           C
ATOM   2955  HE1 TYR   182      99.230 114.180  18.770  0.00  0.00           H
ATOM   2956  CZ  TYR   182     101.340 114.100  18.520  0.00  0.00           C
ATOM   2957  OH  TYR   182     101.510 114.370  19.860  0.00  0.00           O
ATOM   2958  HH  TYR   182     102.460 114.260  19.950  0.00  0.00           H
ATOM   2959  CE2 TYR   182     102.400 113.940  17.560  0.00  0.00           C
ATOM   2960  HE2 TYR   182     103.420 113.770  17.870  0.00  0.00           H
ATOM   2961  CD2 TYR   182     102.120 113.700  16.200  0.00  0.00           C
ATOM   2962  HD2 TYR   182     102.960 113.720  15.520  0.00  0.00           H
ATOM   2963  C   TYR   182      99.550 111.300  13.420  0.00  0.00           C
ATOM   2964  O   TYR   182      98.920 110.950  14.430  0.00  0.00           O
ATOM   2965  N   ASP   183      99.020 111.240  12.190  0.00  0.00           N
ATOM   2966  H   ASP   183      99.540 111.620  11.410  0.00  0.00           H
ATOM   2967  CA  ASP   183      97.700 110.710  11.810  0.00  0.00           C
ATOM   2968  HA  ASP   183      97.100 110.550  12.710  0.00  0.00           H
ATOM   2969  CB  ASP   183      96.780 111.770  11.080  0.00  0.00           C
ATOM   2970  HB2 ASP   183      96.660 112.590  11.800  0.00  0.00           H
ATOM   2971  HB3 ASP   183      95.750 111.400  11.020  0.00  0.00           H
ATOM   2972  CG  ASP   183      97.270 112.240   9.710  0.00  0.00           C
ATOM   2973  OD1 ASP   183      98.410 111.890   9.370  0.00  0.00           O
ATOM   2974  OD2 ASP   183      96.570 113.080   9.060  0.00  0.00           O
ATOM   2975  C   ASP   183      97.590 109.390  11.040  0.00  0.00           C
ATOM   2976  O   ASP   183      96.400 108.940  10.920  0.00  0.00           O
ATOM   2977  N   ASN   184      98.730 108.740  10.690  0.00  0.00           N
ATOM   2978  H   ASN   184      99.650 109.150  10.690  0.00  0.00           H
ATOM   2979  CA  ASN   184      98.770 107.350  10.300  0.00  0.00           C
ATOM   2980  HA  ASN   184      98.020 107.140   9.540  0.00  0.00           H
ATOM   2981  CB  ASN   184     100.160 106.940   9.790  0.00  0.00           C
ATOM   2982  HB2 ASN   184     100.020 105.920   9.430  0.00  0.00           H
ATOM   2983  HB3 ASN   184     100.910 106.910  10.570  0.00  0.00           H
ATOM   2984  CG  ASN   184     100.670 107.780   8.620  0.00  0.00           C
ATOM   2985  OD1 ASN   184      99.890 108.180   7.770  0.00  0.00           O
ATOM   2986  ND2 ASN   184     101.960 108.150   8.640  0.00  0.00           N
ATOM   2987 HD21 ASN   184     102.560 107.880   9.400  0.00  0.00           H
ATOM   2988 HD22 ASN   184     102.190 108.770   7.870  0.00  0.00           H
ATOM   2989  C   ASN   184      98.380 106.380  11.390  0.00  0.00           C
ATOM   2990  O   ASN   184      98.900 106.520  12.510  0.00  0.00           O
ATOM   2991  N   LYS   185      97.690 105.310  11.040  0.00  0.00           N
ATOM   2992  H   LYS   185      97.270 105.350  10.120  0.00  0.00           H
ATOM   2993  CA  LYS   185      97.540 104.070  11.890  0.00  0.00           C
ATOM   2994  HA  LYS   185      96.780 103.480  11.370  0.00  0.00           H
ATOM   2995  CB  LYS   185      98.700 103.100  11.760  0.00  0.00           C
ATOM   2996  HB2 LYS   185      98.310 102.180  12.190  0.00  0.00           H
ATOM   2997  HB3 LYS   185      99.490 103.390  12.450  0.00  0.00           H
ATOM   2998  CG  LYS   185      99.270 102.800  10.330  0.00  0.00           C
ATOM   2999  HG2 LYS   185      99.970 103.600  10.090  0.00  0.00           H
ATOM   3000  HG3 LYS   185      98.440 102.760   9.620  0.00  0.00           H
ATOM   3001  CD  LYS   185     100.180 101.600  10.300  0.00  0.00           C
ATOM   3002  HD2 LYS   185      99.610 100.690  10.470  0.00  0.00           H
ATOM   3003  HD3 LYS   185     100.810 101.750  11.180  0.00  0.00           H
ATOM   3004  CE  LYS   185     100.910 101.580   8.950  0.00  0.00           C
ATOM   3005  HE2 LYS   185     101.780 100.920   8.870  0.00  0.00           H
ATOM   3006  HE3 LYS   185     101.320 102.570   8.750  0.00  0.00           H
ATOM   3007  NZ  LYS   185      99.980 101.260   7.880  0.00  0.00           N
ATOM   3008  HZ1 LYS   185      99.230 101.920   7.690  0.00  0.00           H
ATOM   3009  HZ2 LYS   185     100.490 101.130   7.020  0.00  0.00           H
ATOM   3010  HZ3 LYS   185      99.490 100.460   8.260  0.00  0.00           H
ATOM   3011  C   LYS   185      97.080 104.340  13.320  0.00  0.00           C
ATOM   3012  O   LYS   185      97.790 103.990  14.210  0.00  0.00           O
ATOM   3013  N   ARG   186      95.910 104.960  13.510  0.00  0.00           N
ATOM   3014  H   ARG   186      95.340 105.120  12.700  0.00  0.00           H
ATOM   3015  CA  ARG   186      95.360 105.310  14.840  0.00  0.00           C
ATOM   3016  HA  ARG   186      96.120 105.810  15.430  0.00  0.00           H
ATOM   3017  CB  ARG   186      94.090 106.150  14.700  0.00  0.00           C
ATOM   3018  HB2 ARG   186      93.480 106.040  15.600  0.00  0.00           H
ATOM   3019  HB3 ARG   186      93.530 105.830  13.820  0.00  0.00           H
ATOM   3020  CG  ARG   186      94.480 107.610  14.650  0.00  0.00           C
ATOM   3021  HG2 ARG   186      95.200 107.740  13.840  0.00  0.00           H
ATOM   3022  HG3 ARG   186      94.960 107.900  15.580  0.00  0.00           H
ATOM   3023  CD  ARG   186      93.360 108.620  14.430  0.00  0.00           C
ATOM   3024  HD2 ARG   186      92.680 108.310  15.220  0.00  0.00           H
ATOM   3025  HD3 ARG   186      92.890 108.440  13.460  0.00  0.00           H
ATOM   3026  NE  ARG   186      93.810 110.010  14.540  0.00  0.00           N
ATOM   3027  HE  ARG   186      94.290 110.310  15.380  0.00  0.00           H
ATOM   3028  CZ  ARG   186      93.440 111.050  13.830  0.00  0.00           C
ATOM   3029  NH1 ARG   186      92.370 111.010  13.190  0.00  0.00           N
ATOM   3030 HH11 ARG   186      92.080 110.060  13.050  0.00  0.00           H
ATOM   3031 HH12 ARG   186      92.000 111.730  12.580  0.00  0.00           H
ATOM   3032  NH2 ARG   186      94.070 112.180  13.950  0.00  0.00           N
ATOM   3033 HH21 ARG   186      94.770 112.290  14.670  0.00  0.00           H
ATOM   3034 HH22 ARG   186      93.650 113.000  13.540  0.00  0.00           H
ATOM   3035  C   ARG   186      95.110 104.030  15.600  0.00  0.00           C
ATOM   3036  O   ARG   186      94.640 103.050  15.060  0.00  0.00           O
ATOM   3037  N   GLY   187      95.410 104.010  16.890  0.00  0.00           N
ATOM   3038  H   GLY   187      95.550 104.940  17.250  0.00  0.00           H
ATOM   3039  CA  GLY   187      95.140 102.950  17.830  0.00  0.00           C
ATOM   3040  HA2 GLY   187      95.240 103.320  18.860  0.00  0.00           H
ATOM   3041  HA3 GLY   187      95.860 102.140  17.830  0.00  0.00           H
ATOM   3042  C   GLY   187      93.640 102.590  17.770  0.00  0.00           C
ATOM   3043  O   GLY   187      92.800 103.480  17.940  0.00  0.00           O
ATOM   3044  N   PRO   188      93.340 101.350  17.450  0.00  0.00           N
ATOM   3045  CD  PRO   188      94.300 100.230  17.120  0.00  0.00           C
ATOM   3046  HD2 PRO   188      94.570  99.690  18.030  0.00  0.00           H
ATOM   3047  HD3 PRO   188      95.250 100.490  16.640  0.00  0.00           H
ATOM   3048  CG  PRO   188      93.430  99.280  16.260  0.00  0.00           C
ATOM   3049  HG2 PRO   188      93.750  98.250  16.390  0.00  0.00           H
ATOM   3050  HG3 PRO   188      93.510  99.670  15.240  0.00  0.00           H
ATOM   3051  CB  PRO   188      92.000  99.400  16.900  0.00  0.00           C
ATOM   3052  HB2 PRO   188      91.970  98.690  17.730  0.00  0.00           H
ATOM   3053  HB3 PRO   188      91.340  99.060  16.100  0.00  0.00           H
ATOM   3054  CA  PRO   188      91.970 100.870  17.350  0.00  0.00           C
ATOM   3055  HA  PRO   188      91.560 101.320  16.450  0.00  0.00           H
ATOM   3056  C   PRO   188      91.280 101.110  18.700  0.00  0.00           C
ATOM   3057  O   PRO   188      91.860 100.840  19.780  0.00  0.00           O
ATOM   3058  N   LYS   189      90.020 101.540  18.600  0.00  0.00           N
ATOM   3059  H   LYS   189      89.530 101.780  17.750  0.00  0.00           H
ATOM   3060  CA  LYS   189      89.250 101.900  19.740  0.00  0.00           C
ATOM   3061  HA  LYS   189      89.590 101.350  20.620  0.00  0.00           H
ATOM   3062  CB  LYS   189      89.480 103.340  20.180  0.00  0.00           C
ATOM   3063  HB2 LYS   189      90.500 103.360  20.580  0.00  0.00           H
ATOM   3064  HB3 LYS   189      88.760 103.520  20.980  0.00  0.00           H
ATOM   3065  CG  LYS   189      89.350 104.320  18.950  0.00  0.00           C
ATOM   3066  HG2 LYS   189      88.370 104.240  18.480  0.00  0.00           H
ATOM   3067  HG3 LYS   189      90.090 104.100  18.180  0.00  0.00           H
ATOM   3068  CD  LYS   189      89.560 105.810  19.270  0.00  0.00           C
ATOM   3069  HD2 LYS   189      89.060 106.060  20.210  0.00  0.00           H
ATOM   3070  HD3 LYS   189      89.010 106.320  18.480  0.00  0.00           H
ATOM   3071  CE  LYS   189      90.960 106.330  19.360  0.00  0.00           C
ATOM   3072  HE2 LYS   189      91.460 105.730  20.120  0.00  0.00           H
ATOM   3073  HE3 LYS   189      90.950 107.390  19.610  0.00  0.00           H
ATOM   3074  NZ  LYS   189      91.850 106.080  18.200  0.00  0.00           N
ATOM   3075  HZ1 LYS   189      91.420 106.140  17.290  0.00  0.00           H
ATOM   3076  HZ2 LYS   189      92.680 106.640  18.160  0.00  0.00           H
ATOM   3077  HZ3 LYS   189      92.250 105.160  18.370  0.00  0.00           H
ATOM   3078  C   LYS   189      87.780 101.610  19.540  0.00  0.00           C
ATOM   3079  O   LYS   189      87.320 101.590  18.400  0.00  0.00           O
ATOM   3080  N   ALA   190      87.050 101.410  20.650  0.00  0.00           N
ATOM   3081  H   ALA   190      87.600 101.410  21.500  0.00  0.00           H
ATOM   3082  CA  ALA   190      85.560 101.360  20.600  0.00  0.00           C
ATOM   3083  HA  ALA   190      85.260 101.130  19.580  0.00  0.00           H
ATOM   3084  CB  ALA   190      85.040 100.220  21.490  0.00  0.00           C
ATOM   3085  HB1 ALA   190      83.960 100.060  21.420  0.00  0.00           H
ATOM   3086  HB2 ALA   190      85.450  99.260  21.180  0.00  0.00           H
ATOM   3087  HB3 ALA   190      85.160 100.600  22.510  0.00  0.00           H
ATOM   3088  C   ALA   190      85.020 102.760  20.970  0.00  0.00           C
ATOM   3089  O   ALA   190      85.320 103.470  21.930  0.00  0.00           O
ATOM   3090  N   ASP   191      84.020 103.180  20.230  0.00  0.00           N
ATOM   3091  H   ASP   191      83.520 102.540  19.620  0.00  0.00           H
ATOM   3092  CA  ASP   191      83.380 104.590  20.320  0.00  0.00           C
ATOM   3093  HA  ASP   191      84.140 105.320  20.620  0.00  0.00           H
ATOM   3094  CB  ASP   191      82.730 105.100  19.010  0.00  0.00           C
ATOM   3095  HB2 ASP   191      82.220 106.010  19.330  0.00  0.00           H
ATOM   3096  HB3 ASP   191      82.110 104.290  18.620  0.00  0.00           H
ATOM   3097  CG  ASP   191      83.710 105.600  17.960  0.00  0.00           C
ATOM   3098  OD1 ASP   191      84.970 105.560  18.190  0.00  0.00           O
ATOM   3099  OD2 ASP   191      83.160 105.990  16.880  0.00  0.00           O
ATOM   3100  C   ASP   191      82.330 104.570  21.500  0.00  0.00           C
ATOM   3101  O   ASP   191      82.210 105.590  22.210  0.00  0.00           O
ATOM   3102  N   LYS   192      81.600 103.480  21.600  0.00  0.00           N
ATOM   3103  H   LYS   192      81.830 102.660  21.060  0.00  0.00           H
ATOM   3104  CA  LYS   192      80.560 103.280  22.640  0.00  0.00           C
ATOM   3105  HA  LYS   192      80.860 103.800  23.550  0.00  0.00           H
ATOM   3106  CB  LYS   192      79.220 103.920  22.240  0.00  0.00           C
ATOM   3107  HB2 LYS   192      78.740 103.200  21.580  0.00  0.00           H
ATOM   3108  HB3 LYS   192      79.460 104.830  21.700  0.00  0.00           H
ATOM   3109  CG  LYS   192      78.220 104.160  23.440  0.00  0.00           C
ATOM   3110  HG2 LYS   192      78.780 104.520  24.290  0.00  0.00           H
ATOM   3111  HG3 LYS   192      77.850 103.150  23.670  0.00  0.00           H
ATOM   3112  CD  LYS   192      77.110 105.160  23.000  0.00  0.00           C
ATOM   3113  HD2 LYS   192      76.660 104.580  22.180  0.00  0.00           H
ATOM   3114  HD3 LYS   192      77.570 106.100  22.700  0.00  0.00           H
ATOM   3115  CE  LYS   192      76.150 105.260  24.120  0.00  0.00           C
ATOM   3116  HE2 LYS   192      76.780 105.670  24.910  0.00  0.00           H
ATOM   3117  HE3 LYS   192      75.760 104.270  24.370  0.00  0.00           H
ATOM   3118  NZ  LYS   192      74.970 106.160  23.680  0.00  0.00           N
ATOM   3119  HZ1 LYS   192      75.180 107.150  23.760  0.00  0.00           H
ATOM   3120  HZ2 LYS   192      74.750 106.020  22.700  0.00  0.00           H
ATOM   3121  HZ3 LYS   192      74.150 106.020  24.250  0.00  0.00           H
ATOM   3122  C   LYS   192      80.470 101.890  23.070  0.00  0.00           C
ATOM   3123  O   LYS   192      80.130 101.080  22.180  0.00  0.00           O
ATOM   3124  N   VAL   193      80.670 101.520  24.360  0.00  0.00           N
ATOM   3125  H   VAL   193      81.170 102.200  24.920  0.00  0.00           H
ATOM   3126  CA  VAL   193      80.140 100.280  24.970  0.00  0.00           C
ATOM   3127  HA  VAL   193      80.240  99.570  24.160  0.00  0.00           H
ATOM   3128  CB  VAL   193      80.840  99.910  26.310  0.00  0.00           C
ATOM   3129  HB  VAL   193      80.550 100.630  27.080  0.00  0.00           H
ATOM   3130  CG1 VAL   193      80.540  98.500  26.760  0.00  0.00           C
ATOM   3131 HG11 VAL   193      79.490  98.460  27.010  0.00  0.00           H
ATOM   3132 HG12 VAL   193      80.830  97.810  25.970  0.00  0.00           H
ATOM   3133 HG13 VAL   193      81.100  98.330  27.680  0.00  0.00           H
ATOM   3134  CG2 VAL   193      82.390  99.900  26.120  0.00  0.00           C
ATOM   3135 HG21 VAL   193      82.640  99.190  25.340  0.00  0.00           H
ATOM   3136 HG22 VAL   193      82.750 100.880  25.790  0.00  0.00           H
ATOM   3137 HG23 VAL   193      82.900  99.610  27.030  0.00  0.00           H
ATOM   3138  C   VAL   193      78.620 100.360  25.320  0.00  0.00           C
ATOM   3139  O   VAL   193      78.130 101.220  26.020  0.00  0.00           O
ATOM   3140  N   LEU   194      77.920  99.390  24.940  0.00  0.00           N
ATOM   3141  H   LEU   194      78.450  98.680  24.450  0.00  0.00           H
ATOM   3142  CA  LEU   194      76.560  99.010  25.400  0.00  0.00           C
ATOM   3143  HA  LEU   194      76.260  99.720  26.180  0.00  0.00           H
ATOM   3144  CB  LEU   194      75.610  99.190  24.190  0.00  0.00           C
ATOM   3145  HB2 LEU   194      74.640  98.790  24.500  0.00  0.00           H
ATOM   3146  HB3 LEU   194      76.080  98.580  23.410  0.00  0.00           H
ATOM   3147  CG  LEU   194      75.480 100.580  23.490  0.00  0.00           C
ATOM   3148  HG  LEU   194      76.500 100.850  23.210  0.00  0.00           H
ATOM   3149  CD1 LEU   194      74.630 100.690  22.270  0.00  0.00           C
ATOM   3150 HD11 LEU   194      74.880  99.910  21.550  0.00  0.00           H
ATOM   3151 HD12 LEU   194      73.620 100.340  22.480  0.00  0.00           H
ATOM   3152 HD13 LEU   194      74.640 101.700  21.870  0.00  0.00           H
ATOM   3153  CD2 LEU   194      75.110 101.720  24.370  0.00  0.00           C
ATOM   3154 HD21 LEU   194      75.830 101.850  25.180  0.00  0.00           H
ATOM   3155 HD22 LEU   194      75.080 102.640  23.770  0.00  0.00           H
ATOM   3156 HD23 LEU   194      74.180 101.590  24.910  0.00  0.00           H
ATOM   3157  C   LEU   194      76.360  97.710  26.220  0.00  0.00           C
ATOM   3158  O   LEU   194      75.790  96.750  25.640  0.00  0.00           O
ATOM   3159  N   GLN   195      76.660  97.700  27.520  0.00  0.00           N
ATOM   3160  H   GLN   195      76.890  98.580  27.950  0.00  0.00           H
ATOM   3161  CA  GLN   195      76.220  96.610  28.400  0.00  0.00           C
ATOM   3162  HA  GLN   195      76.490  95.640  27.990  0.00  0.00           H
ATOM   3163  CB  GLN   195      76.660  96.900  29.830  0.00  0.00           C
ATOM   3164  HB2 GLN   195      75.970  96.320  30.450  0.00  0.00           H
ATOM   3165  HB3 GLN   195      76.370  97.900  30.140  0.00  0.00           H
ATOM   3166  CG  GLN   195      78.140  96.520  30.290  0.00  0.00           C
ATOM   3167  HG2 GLN   195      78.860  97.180  29.810  0.00  0.00           H
ATOM   3168  HG3 GLN   195      78.330  95.480  30.040  0.00  0.00           H
ATOM   3169  CD  GLN   195      78.420  96.600  31.790  0.00  0.00           C
ATOM   3170  OE1 GLN   195      77.590  96.820  32.690  0.00  0.00           O
ATOM   3171  NE2 GLN   195      79.690  96.530  32.140  0.00  0.00           N
ATOM   3172 HE21 GLN   195      80.390  96.260  31.460  0.00  0.00           H
ATOM   3173 HE22 GLN   195      79.880  96.620  33.120  0.00  0.00           H
ATOM   3174  C   GLN   195      74.660  96.480  28.400  0.00  0.00           C
ATOM   3175  O   GLN   195      74.040  97.580  28.520  0.00  0.00           O
ATOM   3176  N   PHE   196      74.080  95.270  28.300  0.00  0.00           N
ATOM   3177  H   PHE   196      74.610  94.410  28.220  0.00  0.00           H
ATOM   3178  CA  PHE   196      72.610  94.960  28.430  0.00  0.00           C
ATOM   3179  HA  PHE   196      72.070  95.860  28.710  0.00  0.00           H
ATOM   3180  CB  PHE   196      72.170  94.620  26.970  0.00  0.00           C
ATOM   3181  HB2 PHE   196      72.620  95.260  26.210  0.00  0.00           H
ATOM   3182  HB3 PHE   196      71.090  94.770  26.940  0.00  0.00           H
ATOM   3183  CG  PHE   196      72.540  93.310  26.460  0.00  0.00           C
ATOM   3184  CD1 PHE   196      73.690  93.090  25.670  0.00  0.00           C
ATOM   3185  HD1 PHE   196      74.400  93.870  25.460  0.00  0.00           H
ATOM   3186  CE1 PHE   196      74.050  91.800  25.370  0.00  0.00           C
ATOM   3187  HE1 PHE   196      74.880  91.570  24.720  0.00  0.00           H
ATOM   3188  CZ  PHE   196      73.320  90.700  25.850  0.00  0.00           C
ATOM   3189  HZ  PHE   196      73.580  89.700  25.540  0.00  0.00           H
ATOM   3190  CE2 PHE   196      72.220  90.920  26.700  0.00  0.00           C
ATOM   3191  HE2 PHE   196      71.620  90.050  26.900  0.00  0.00           H
ATOM   3192  CD2 PHE   196      71.720  92.230  26.900  0.00  0.00           C
ATOM   3193  HD2 PHE   196      70.970  92.430  27.660  0.00  0.00           H
ATOM   3194  C   PHE   196      72.230  93.920  29.460  0.00  0.00           C
ATOM   3195  O   PHE   196      72.840  92.920  29.620  0.00  0.00           O
ATOM   3196  N   GLU   197      71.070  94.100  30.050  0.00  0.00           N
ATOM   3197  H   GLU   197      70.590  94.980  29.990  0.00  0.00           H
ATOM   3198  CA  GLU   197      70.540  93.270  31.170  0.00  0.00           C
ATOM   3199  HA  GLU   197      71.230  93.290  32.000  0.00  0.00           H
ATOM   3200  CB  GLU   197      69.280  93.840  31.720  0.00  0.00           C
ATOM   3201  HB2 GLU   197      68.560  93.940  30.910  0.00  0.00           H
ATOM   3202  HB3 GLU   197      69.580  94.790  32.160  0.00  0.00           H
ATOM   3203  CG  GLU   197      68.750  92.950  32.890  0.00  0.00           C
ATOM   3204  HG2 GLU   197      68.550  91.950  32.500  0.00  0.00           H
ATOM   3205  HG3 GLU   197      67.800  93.370  33.200  0.00  0.00           H
ATOM   3206  CD  GLU   197      69.760  92.920  34.040  0.00  0.00           C
ATOM   3207  OE1 GLU   197      70.500  93.850  34.230  0.00  0.00           O
ATOM   3208  OE2 GLU   197      69.720  91.860  34.780  0.00  0.00           O
ATOM   3209  C   GLU   197      70.270  91.840  30.590  0.00  0.00           C
ATOM   3210  O   GLU   197      69.420  91.740  29.740  0.00  0.00           O
ATOM   3211  N   PRO   198      70.900  90.710  31.030  0.00  0.00           N
ATOM   3212  CD  PRO   198      71.980  90.760  31.960  0.00  0.00           C
ATOM   3213  HD2 PRO   198      71.570  90.860  32.970  0.00  0.00           H
ATOM   3214  HD3 PRO   198      72.650  91.600  31.820  0.00  0.00           H
ATOM   3215  CG  PRO   198      72.740  89.490  31.680  0.00  0.00           C
ATOM   3216  HG2 PRO   198      73.180  89.100  32.590  0.00  0.00           H
ATOM   3217  HG3 PRO   198      73.550  89.720  30.990  0.00  0.00           H
ATOM   3218  CB  PRO   198      71.740  88.510  31.080  0.00  0.00           C
ATOM   3219  HB2 PRO   198      71.270  87.950  31.890  0.00  0.00           H
ATOM   3220  HB3 PRO   198      72.080  87.800  30.320  0.00  0.00           H
ATOM   3221  CA  PRO   198      70.680  89.410  30.450  0.00  0.00           C
ATOM   3222  HA  PRO   198      70.880  89.330  29.380  0.00  0.00           H
ATOM   3223  C   PRO   198      69.310  88.850  30.730  0.00  0.00           C
ATOM   3224  O   PRO   198      68.570  89.320  31.600  0.00  0.00           O
ATOM   3225  N   GLY   199      68.860  88.000  29.800  0.00  0.00           N
ATOM   3226  H   GLY   199      69.470  87.570  29.120  0.00  0.00           H
ATOM   3227  CA  GLY   199      67.470  87.530  29.740  0.00  0.00           C
ATOM   3228  HA2 GLY   199      67.280  87.050  30.700  0.00  0.00           H
ATOM   3229  HA3 GLY   199      67.490  86.740  29.000  0.00  0.00           H
ATOM   3230  C   GLY   199      66.370  88.540  29.240  0.00  0.00           C
ATOM   3231  O   GLY   199      65.230  88.170  29.350  0.00  0.00           O
ATOM   3232  N   THR   200      66.790  89.770  28.830  0.00  0.00           N
ATOM   3233  H   THR   200      67.710  90.050  29.120  0.00  0.00           H
ATOM   3234  CA  THR   200      65.940  90.810  28.180  0.00  0.00           C
ATOM   3235  HA  THR   200      64.980  90.750  28.700  0.00  0.00           H
ATOM   3236  CB  THR   200      66.560  92.160  28.240  0.00  0.00           C
ATOM   3237  HB  THR   200      67.510  92.220  27.700  0.00  0.00           H
ATOM   3238  CG2 THR   200      65.690  93.350  27.690  0.00  0.00           C
ATOM   3239 HG21 THR   200      66.110  94.320  27.920  0.00  0.00           H
ATOM   3240 HG22 THR   200      65.510  93.220  26.620  0.00  0.00           H
ATOM   3241 HG23 THR   200      64.800  93.220  28.310  0.00  0.00           H
ATOM   3242  OG1 THR   200      66.900  92.420  29.540  0.00  0.00           O
ATOM   3243  HG1 THR   200      67.860  92.370  29.520  0.00  0.00           H
ATOM   3244  C   THR   200      65.510  90.430  26.790  0.00  0.00           C
ATOM   3245  O   THR   200      66.260  89.890  26.060  0.00  0.00           O
ATOM   3246  N   LYS   201      64.260  90.640  26.350  0.00  0.00           N
ATOM   3247  H   LYS   201      63.670  91.180  26.970  0.00  0.00           H
ATOM   3248  CA  LYS   201      63.580  90.150  25.210  0.00  0.00           C
ATOM   3249  HA  LYS   201      64.240  89.410  24.740  0.00  0.00           H
ATOM   3250  CB  LYS   201      62.380  89.370  25.670  0.00  0.00           C
ATOM   3251  HB2 LYS   201      61.830  89.160  24.750  0.00  0.00           H
ATOM   3252  HB3 LYS   201      61.780  90.070  26.260  0.00  0.00           H
ATOM   3253  CG  LYS   201      62.590  88.090  26.490  0.00  0.00           C
ATOM   3254  HG2 LYS   201      61.720  87.460  26.660  0.00  0.00           H
ATOM   3255  HG3 LYS   201      62.980  88.480  27.430  0.00  0.00           H
ATOM   3256  CD  LYS   201      63.610  87.190  25.900  0.00  0.00           C
ATOM   3257  HD2 LYS   201      64.590  87.620  26.070  0.00  0.00           H
ATOM   3258  HD3 LYS   201      63.560  87.040  24.820  0.00  0.00           H
ATOM   3259  CE  LYS   201      63.500  85.800  26.540  0.00  0.00           C
ATOM   3260  HE2 LYS   201      62.670  85.280  26.050  0.00  0.00           H
ATOM   3261  HE3 LYS   201      63.170  85.780  27.580  0.00  0.00           H
ATOM   3262  NZ  LYS   201      64.670  84.920  26.370  0.00  0.00           N
ATOM   3263  HZ1 LYS   201      64.380  83.990  26.610  0.00  0.00           H
ATOM   3264  HZ2 LYS   201      64.970  84.940  25.400  0.00  0.00           H
ATOM   3265  HZ3 LYS   201      65.470  85.200  26.930  0.00  0.00           H
ATOM   3266  C   LYS   201      63.290  91.230  24.150  0.00  0.00           C
ATOM   3267  O   LYS   201      63.700  91.030  23.010  0.00  0.00           O
ATOM   3268  N   ASN   202      62.970  92.460  24.530  0.00  0.00           N
ATOM   3269  H   ASN   202      62.970  92.560  25.540  0.00  0.00           H
ATOM   3270  CA  ASN   202      62.980  93.610  23.640  0.00  0.00           C
ATOM   3271  HA  ASN   202      63.060  93.220  22.630  0.00  0.00           H
ATOM   3272  CB  ASN   202      61.600  94.260  23.640  0.00  0.00           C
ATOM   3273  HB2 ASN   202      61.390  94.760  24.580  0.00  0.00           H
ATOM   3274  HB3 ASN   202      60.810  93.530  23.500  0.00  0.00           H
ATOM   3275  CG  ASN   202      61.510  95.330  22.580  0.00  0.00           C
ATOM   3276  OD1 ASN   202      62.490  95.840  22.080  0.00  0.00           O
ATOM   3277  ND2 ASN   202      60.280  95.780  22.300  0.00  0.00           N
ATOM   3278 HD21 ASN   202      59.480  95.290  22.660  0.00  0.00           H
ATOM   3279 HD22 ASN   202      60.140  96.380  21.500  0.00  0.00           H
ATOM   3280  C   ASN   202      64.120  94.500  23.980  0.00  0.00           C
ATOM   3281  O   ASN   202      64.090  95.200  24.980  0.00  0.00           O
ATOM   3282  N   LEU   203      65.110  94.440  23.150  0.00  0.00           N
ATOM   3283  H   LEU   203      64.980  93.780  22.400  0.00  0.00           H
ATOM   3284  CA  LEU   203      66.350  95.270  23.230  0.00  0.00           C
ATOM   3285  HA  LEU   203      66.470  95.700  24.230  0.00  0.00           H
ATOM   3286  CB  LEU   203      67.560  94.280  23.050  0.00  0.00           C
ATOM   3287  HB2 LEU   203      68.440  94.820  22.700  0.00  0.00           H
ATOM   3288  HB3 LEU   203      67.280  93.530  22.320  0.00  0.00           H
ATOM   3289  CG  LEU   203      67.930  93.630  24.420  0.00  0.00           C
ATOM   3290  HG  LEU   203      67.050  93.200  24.890  0.00  0.00           H
ATOM   3291  CD1 LEU   203      68.950  92.540  24.310  0.00  0.00           C
ATOM   3292 HD11 LEU   203      68.590  91.820  23.580  0.00  0.00           H
ATOM   3293 HD12 LEU   203      69.900  93.010  24.040  0.00  0.00           H
ATOM   3294 HD13 LEU   203      68.990  91.940  25.210  0.00  0.00           H
ATOM   3295  CD2 LEU   203      68.500  94.560  25.510  0.00  0.00           C
ATOM   3296 HD21 LEU   203      68.700  93.870  26.330  0.00  0.00           H
ATOM   3297 HD22 LEU   203      69.360  95.130  25.150  0.00  0.00           H
ATOM   3298 HD23 LEU   203      67.800  95.340  25.790  0.00  0.00           H
ATOM   3299  C   LEU   203      66.470  96.520  22.300  0.00  0.00           C
ATOM   3300  O   LEU   203      67.520  97.100  22.120  0.00  0.00           O
ATOM   3301  N   THR   204      65.300  96.950  21.720  0.00  0.00           N
ATOM   3302  H   THR   204      64.430  96.500  21.970  0.00  0.00           H
ATOM   3303  CA  THR   204      65.180  97.920  20.650  0.00  0.00           C
ATOM   3304  HA  THR   204      65.800  97.630  19.800  0.00  0.00           H
ATOM   3305  CB  THR   204      63.720  98.040  20.220  0.00  0.00           C
ATOM   3306  HB  THR   204      63.110  98.290  21.090  0.00  0.00           H
ATOM   3307  CG2 THR   204      63.610  99.190  19.110  0.00  0.00           C
ATOM   3308 HG21 THR   204      63.930  98.850  18.130  0.00  0.00           H
ATOM   3309 HG22 THR   204      62.530  99.330  18.970  0.00  0.00           H
ATOM   3310 HG23 THR   204      64.040 100.160  19.360  0.00  0.00           H
ATOM   3311  OG1 THR   204      63.250  96.820  19.710  0.00  0.00           O
ATOM   3312  HG1 THR   204      63.180  96.300  20.510  0.00  0.00           H
ATOM   3313  C   THR   204      65.720  99.220  21.190  0.00  0.00           C
ATOM   3314  O   THR   204      66.690  99.780  20.650  0.00  0.00           O
ATOM   3315  N   ALA   205      65.220  99.700  22.360  0.00  0.00           N
ATOM   3316  H   ALA   205      64.680  99.030  22.910  0.00  0.00           H
ATOM   3317  CA  ALA   205      65.520 100.990  22.990  0.00  0.00           C
ATOM   3318  HA  ALA   205      65.240 101.800  22.320  0.00  0.00           H
ATOM   3319  CB  ALA   205      64.630 101.220  24.180  0.00  0.00           C
ATOM   3320  HB1 ALA   205      63.740 100.600  24.170  0.00  0.00           H
ATOM   3321  HB2 ALA   205      65.140 100.980  25.110  0.00  0.00           H
ATOM   3322  HB3 ALA   205      64.500 102.300  24.100  0.00  0.00           H
ATOM   3323  C   ALA   205      67.050 101.150  23.340  0.00  0.00           C
ATOM   3324  O   ALA   205      67.450 102.270  23.440  0.00  0.00           O
ATOM   3325  N   LEU   206      67.730  99.970  23.570  0.00  0.00           N
ATOM   3326  H   LEU   206      67.140  99.150  23.510  0.00  0.00           H
ATOM   3327  CA  LEU   206      69.220  99.950  23.700  0.00  0.00           C
ATOM   3328  HA  LEU   206      69.450 100.840  24.280  0.00  0.00           H
ATOM   3329  CB  LEU   206      69.590  98.660  24.460  0.00  0.00           C
ATOM   3330  HB2 LEU   206      69.200  97.780  23.950  0.00  0.00           H
ATOM   3331  HB3 LEU   206      69.010  98.680  25.380  0.00  0.00           H
ATOM   3332  CG  LEU   206      71.150  98.530  24.780  0.00  0.00           C
ATOM   3333  HG  LEU   206      71.600  99.520  24.790  0.00  0.00           H
ATOM   3334  CD1 LEU   206      71.300  97.950  26.220  0.00  0.00           C
ATOM   3335 HD11 LEU   206      70.820  98.440  27.060  0.00  0.00           H
ATOM   3336 HD12 LEU   206      70.950  96.930  26.120  0.00  0.00           H
ATOM   3337 HD13 LEU   206      72.320  97.850  26.590  0.00  0.00           H
ATOM   3338  CD2 LEU   206      71.850  97.510  23.830  0.00  0.00           C
ATOM   3339 HD21 LEU   206      71.750  97.840  22.790  0.00  0.00           H
ATOM   3340 HD22 LEU   206      72.900  97.450  24.090  0.00  0.00           H
ATOM   3341 HD23 LEU   206      71.630  96.440  23.870  0.00  0.00           H
ATOM   3342  C   LEU   206      69.890 100.110  22.290  0.00  0.00           C
ATOM   3343  O   LEU   206      70.740 100.910  22.100  0.00  0.00           O
ATOM   3344  N   LEU   207      69.410  99.280  21.350  0.00  0.00           N
ATOM   3345  H   LEU   207      68.600  98.770  21.670  0.00  0.00           H
ATOM   3346  CA  LEU   207      70.000  99.250  20.020  0.00  0.00           C
ATOM   3347  HA  LEU   207      71.080  99.110  20.140  0.00  0.00           H
ATOM   3348  CB  LEU   207      69.350  98.200  19.150  0.00  0.00           C
ATOM   3349  HB2 LEU   207      69.440  98.530  18.110  0.00  0.00           H
ATOM   3350  HB3 LEU   207      68.290  98.060  19.370  0.00  0.00           H
ATOM   3351  CG  LEU   207      70.120  96.910  19.350  0.00  0.00           C
ATOM   3352  HG  LEU   207      70.330  96.790  20.410  0.00  0.00           H
ATOM   3353  CD1 LEU   207      69.270  95.770  18.790  0.00  0.00           C
ATOM   3354 HD11 LEU   207      69.740  94.790  18.650  0.00  0.00           H
ATOM   3355 HD12 LEU   207      68.500  95.610  19.550  0.00  0.00           H
ATOM   3356 HD13 LEU   207      68.790  96.140  17.890  0.00  0.00           H
ATOM   3357  CD2 LEU   207      71.490  96.870  18.620  0.00  0.00           C
ATOM   3358 HD21 LEU   207      71.890  95.860  18.620  0.00  0.00           H
ATOM   3359 HD22 LEU   207      71.360  97.060  17.550  0.00  0.00           H
ATOM   3360 HD23 LEU   207      72.210  97.620  18.940  0.00  0.00           H
ATOM   3361  C   LEU   207      69.850 100.600  19.290  0.00  0.00           C
ATOM   3362  O   LEU   207      70.780 101.040  18.540  0.00  0.00           O
ATOM   3363  N   LEU   208      68.750 101.290  19.550  0.00  0.00           N
ATOM   3364  H   LEU   208      68.080 100.860  20.180  0.00  0.00           H
ATOM   3365  CA  LEU   208      68.600 102.690  19.080  0.00  0.00           C
ATOM   3366  HA  LEU   208      68.700 102.690  18.000  0.00  0.00           H
ATOM   3367  CB  LEU   208      67.170 103.290  19.390  0.00  0.00           C
ATOM   3368  HB2 LEU   208      67.320 104.360  19.250  0.00  0.00           H
ATOM   3369  HB3 LEU   208      67.010 102.860  20.380  0.00  0.00           H
ATOM   3370  CG  LEU   208      65.930 102.820  18.550  0.00  0.00           C
ATOM   3371  HG  LEU   208      65.820 101.740  18.620  0.00  0.00           H
ATOM   3372  CD1 LEU   208      64.650 103.400  19.020  0.00  0.00           C
ATOM   3373 HD11 LEU   208      63.740 103.080  18.510  0.00  0.00           H
ATOM   3374 HD12 LEU   208      64.480 103.080  20.050  0.00  0.00           H
ATOM   3375 HD13 LEU   208      64.800 104.480  18.930  0.00  0.00           H
ATOM   3376  CD2 LEU   208      65.960 103.200  17.140  0.00  0.00           C
ATOM   3377 HD21 LEU   208      65.000 103.010  16.660  0.00  0.00           H
ATOM   3378 HD22 LEU   208      66.310 104.230  17.110  0.00  0.00           H
ATOM   3379 HD23 LEU   208      66.630 102.570  16.560  0.00  0.00           H
ATOM   3380  C   LEU   208      69.770 103.570  19.470  0.00  0.00           C
ATOM   3381  O   LEU   208      70.060 104.480  18.660  0.00  0.00           O
ATOM   3382  N   GLU   209      70.470 103.320  20.560  0.00  0.00           N
ATOM   3383  H   GLU   209      70.150 102.570  21.150  0.00  0.00           H
ATOM   3384  CA  GLU   209      71.780 104.050  20.740  0.00  0.00           C
ATOM   3385  HA  GLU   209      71.590 105.120  20.670  0.00  0.00           H
ATOM   3386  CB  GLU   209      72.260 103.830  22.130  0.00  0.00           C
ATOM   3387  HB2 GLU   209      73.090 104.520  22.270  0.00  0.00           H
ATOM   3388  HB3 GLU   209      72.530 102.780  22.260  0.00  0.00           H
ATOM   3389  CG  GLU   209      71.170 104.180  23.180  0.00  0.00           C
ATOM   3390  HG2 GLU   209      70.330 103.490  23.190  0.00  0.00           H
ATOM   3391  HG3 GLU   209      70.770 105.140  22.850  0.00  0.00           H
ATOM   3392  CD  GLU   209      71.730 104.360  24.610  0.00  0.00           C
ATOM   3393  OE1 GLU   209      72.950 104.520  24.660  0.00  0.00           O
ATOM   3394  OE2 GLU   209      70.900 104.470  25.540  0.00  0.00           O
ATOM   3395  C   GLU   209      72.970 103.700  19.810  0.00  0.00           C
ATOM   3396  O   GLU   209      73.740 104.520  19.380  0.00  0.00           O
ATOM   3397  N   ALA   210      73.090 102.420  19.340  0.00  0.00           N
ATOM   3398  H   ALA   210      72.340 101.760  19.480  0.00  0.00           H
ATOM   3399  CA  ALA   210      74.110 101.970  18.390  0.00  0.00           C
ATOM   3400  HA  ALA   210      75.070 102.450  18.580  0.00  0.00           H
ATOM   3401  CB  ALA   210      74.140 100.430  18.460  0.00  0.00           C
ATOM   3402  HB1 ALA   210      74.930 100.060  17.800  0.00  0.00           H
ATOM   3403  HB2 ALA   210      74.110 100.010  19.460  0.00  0.00           H
ATOM   3404  HB3 ALA   210      73.270 100.150  17.880  0.00  0.00           H
ATOM   3405  C   ALA   210      73.810 102.470  16.950  0.00  0.00           C
ATOM   3406  O   ALA   210      74.760 102.870  16.250  0.00  0.00           O
ATOM   3407  N   LYS   211      72.530 102.610  16.600  0.00  0.00           N
ATOM   3408  H   LYS   211      71.850 102.300  17.270  0.00  0.00           H
ATOM   3409  CA  LYS   211      72.020 103.270  15.350  0.00  0.00           C
ATOM   3410  HA  LYS   211      72.550 102.750  14.560  0.00  0.00           H
ATOM   3411  CB  LYS   211      70.530 102.940  15.290  0.00  0.00           C
ATOM   3412  HB2 LYS   211      69.960 103.330  16.140  0.00  0.00           H
ATOM   3413  HB3 LYS   211      70.500 101.850  15.340  0.00  0.00           H
ATOM   3414  CG  LYS   211      69.950 103.450  14.030  0.00  0.00           C
ATOM   3415  HG2 LYS   211      70.540 103.390  13.120  0.00  0.00           H
ATOM   3416  HG3 LYS   211      69.640 104.480  14.230  0.00  0.00           H
ATOM   3417  CD  LYS   211      68.680 102.700  13.660  0.00  0.00           C
ATOM   3418  HD2 LYS   211      68.140 102.590  14.600  0.00  0.00           H
ATOM   3419  HD3 LYS   211      68.910 101.710  13.270  0.00  0.00           H
ATOM   3420  CE  LYS   211      67.930 103.420  12.540  0.00  0.00           C
ATOM   3421  HE2 LYS   211      68.630 103.870  11.840  0.00  0.00           H
ATOM   3422  HE3 LYS   211      67.310 104.200  12.990  0.00  0.00           H
ATOM   3423  NZ  LYS   211      67.100 102.430  11.800  0.00  0.00           N
ATOM   3424  HZ1 LYS   211      66.400 102.110  12.450  0.00  0.00           H
ATOM   3425  HZ2 LYS   211      66.590 102.730  10.980  0.00  0.00           H
ATOM   3426  HZ3 LYS   211      67.650 101.650  11.470  0.00  0.00           H
ATOM   3427  C   LYS   211      72.340 104.810  15.300  0.00  0.00           C
ATOM   3428  O   LYS   211      72.640 105.370  14.260  0.00  0.00           O
ATOM   3429  N   GLU   212      72.230 105.420  16.470  0.00  0.00           N
ATOM   3430  H   GLU   212      72.000 104.930  17.320  0.00  0.00           H
ATOM   3431  CA  GLU   212      72.440 106.890  16.510  0.00  0.00           C
ATOM   3432  HA  GLU   212      71.770 107.300  15.760  0.00  0.00           H
ATOM   3433  CB  GLU   212      71.840 107.220  17.840  0.00  0.00           C
ATOM   3434  HB2 GLU   212      72.440 106.760  18.630  0.00  0.00           H
ATOM   3435  HB3 GLU   212      70.860 106.750  17.890  0.00  0.00           H
ATOM   3436  CG  GLU   212      71.570 108.740  18.000  0.00  0.00           C
ATOM   3437  HG2 GLU   212      70.520 109.040  18.000  0.00  0.00           H
ATOM   3438  HG3 GLU   212      72.020 109.350  17.200  0.00  0.00           H
ATOM   3439  CD  GLU   212      72.250 109.020  19.360  0.00  0.00           C
ATOM   3440  OE1 GLU   212      73.460 108.770  19.490  0.00  0.00           O
ATOM   3441  OE2 GLU   212      71.590 109.600  20.210  0.00  0.00           O
ATOM   3442  C   GLU   212      73.890 107.450  16.260  0.00  0.00           C
ATOM   3443  O   GLU   212      74.130 108.640  15.940  0.00  0.00           O
ATOM   3444  N   LEU   213      74.810 106.520  16.560  0.00  0.00           N
ATOM   3445  H   LEU   213      74.520 105.620  16.900  0.00  0.00           H
ATOM   3446  CA  LEU   213      76.270 106.790  16.390  0.00  0.00           C
ATOM   3447  HA  LEU   213      76.500 107.730  16.890  0.00  0.00           H
ATOM   3448  CB  LEU   213      77.130 105.700  16.970  0.00  0.00           C
ATOM   3449  HB2 LEU   213      78.100 105.720  16.460  0.00  0.00           H
ATOM   3450  HB3 LEU   213      76.690 104.750  16.680  0.00  0.00           H
ATOM   3451  CG  LEU   213      77.300 105.600  18.480  0.00  0.00           C
ATOM   3452  HG  LEU   213      76.350 105.870  18.930  0.00  0.00           H
ATOM   3453  CD1 LEU   213      77.730 104.230  18.990  0.00  0.00           C
ATOM   3454 HD11 LEU   213      77.110 103.460  18.540  0.00  0.00           H
ATOM   3455 HD12 LEU   213      78.760 103.880  18.890  0.00  0.00           H
ATOM   3456 HD13 LEU   213      77.400 104.120  20.020  0.00  0.00           H
ATOM   3457  CD2 LEU   213      78.210 106.590  19.100  0.00  0.00           C
ATOM   3458 HD21 LEU   213      78.240 106.600  20.190  0.00  0.00           H
ATOM   3459 HD22 LEU   213      79.190 106.310  18.720  0.00  0.00           H
ATOM   3460 HD23 LEU   213      78.060 107.590  18.680  0.00  0.00           H
ATOM   3461  C   LEU   213      76.800 107.020  14.990  0.00  0.00           C
ATOM   3462  O   LEU   213      76.160 106.680  14.010  0.00  0.00           O
ATOM   3463  N   GLU   214      77.920 107.690  14.790  0.00  0.00           N
ATOM   3464  H   GLU   214      78.530 108.060  15.500  0.00  0.00           H
ATOM   3465  CA  GLU   214      78.600 107.590  13.460  0.00  0.00           C
ATOM   3466  HA  GLU   214      77.830 107.830  12.740  0.00  0.00           H
ATOM   3467  CB  GLU   214      79.590 108.770  13.480  0.00  0.00           C
ATOM   3468  HB2 GLU   214      80.310 108.680  14.300  0.00  0.00           H
ATOM   3469  HB3 GLU   214      79.060 109.690  13.690  0.00  0.00           H
ATOM   3470  CG  GLU   214      80.400 108.990  12.210  0.00  0.00           C
ATOM   3471  HG2 GLU   214      81.260 108.320  12.140  0.00  0.00           H
ATOM   3472  HG3 GLU   214      80.780 110.000  12.360  0.00  0.00           H
ATOM   3473  CD  GLU   214      79.610 108.960  10.830  0.00  0.00           C
ATOM   3474  OE1 GLU   214      78.430 109.320  10.810  0.00  0.00           O
ATOM   3475  OE2 GLU   214      80.200 108.420   9.840  0.00  0.00           O
ATOM   3476  C   GLU   214      79.330 106.250  13.250  0.00  0.00           C
ATOM   3477  O   GLU   214      79.500 105.850  12.130  0.00  0.00           O
ATOM   3478  N   ALA   215      79.770 105.550  14.330  0.00  0.00           N
ATOM   3479  H   ALA   215      79.890 106.000  15.230  0.00  0.00           H
ATOM   3480  CA  ALA   215      80.170 104.120  14.140  0.00  0.00           C
ATOM   3481  HA  ALA   215      81.050 104.150  13.510  0.00  0.00           H
ATOM   3482  CB  ALA   215      80.680 103.620  15.440  0.00  0.00           C
ATOM   3483  HB1 ALA   215      81.070 102.600  15.340  0.00  0.00           H
ATOM   3484  HB2 ALA   215      81.400 104.350  15.800  0.00  0.00           H
ATOM   3485  HB3 ALA   215      79.890 103.650  16.200  0.00  0.00           H
ATOM   3486  C   ALA   215      79.060 103.200  13.610  0.00  0.00           C
ATOM   3487  O   ALA   215      77.870 103.230  13.970  0.00  0.00           O
ATOM   3488  N   ARG   216      79.460 102.250  12.690  0.00  0.00           N
ATOM   3489  H   ARG   216      80.450 102.210  12.500  0.00  0.00           H
ATOM   3490  CA  ARG   216      78.640 101.240  11.960  0.00  0.00           C
ATOM   3491  HA  ARG   216      77.720 101.260  12.540  0.00  0.00           H
ATOM   3492  CB  ARG   216      78.370 101.780  10.530  0.00  0.00           C
ATOM   3493  HB2 ARG   216      78.080 100.910   9.930  0.00  0.00           H
ATOM   3494  HB3 ARG   216      79.300 102.250  10.180  0.00  0.00           H
ATOM   3495  CG  ARG   216      77.200 102.790  10.450  0.00  0.00           C
ATOM   3496  HG2 ARG   216      77.450 103.610  11.130  0.00  0.00           H
ATOM   3497  HG3 ARG   216      76.320 102.200  10.710  0.00  0.00           H
ATOM   3498  CD  ARG   216      76.910 103.450   9.100  0.00  0.00           C
ATOM   3499  HD2 ARG   216      76.090 104.160   9.230  0.00  0.00           H
ATOM   3500  HD3 ARG   216      76.550 102.630   8.480  0.00  0.00           H
ATOM   3501  NE  ARG   216      78.090 104.230   8.650  0.00  0.00           N
ATOM   3502  HE  ARG   216      78.710 103.810   7.980  0.00  0.00           H
ATOM   3503  CZ  ARG   216      78.430 105.500   9.020  0.00  0.00           C
ATOM   3504  NH1 ARG   216      77.740 106.270   9.740  0.00  0.00           N
ATOM   3505 HH11 ARG   216      77.040 105.900  10.370  0.00  0.00           H
ATOM   3506 HH12 ARG   216      78.040 107.230   9.860  0.00  0.00           H
ATOM   3507  NH2 ARG   216      79.520 106.080   8.630  0.00  0.00           N
ATOM   3508 HH21 ARG   216      80.130 105.570   8.010  0.00  0.00           H
ATOM   3509 HH22 ARG   216      79.780 106.990   8.990  0.00  0.00           H
ATOM   3510  C   ARG   216      79.080  99.750  12.010  0.00  0.00           C
ATOM   3511  O   ARG   216      78.460  98.860  11.460  0.00  0.00           O
ATOM   3512  N   VAL   217      80.240  99.520  12.600  0.00  0.00           N
ATOM   3513  H   VAL   217      80.720 100.310  13.010  0.00  0.00           H
ATOM   3514  CA  VAL   217      80.720  98.180  12.860  0.00  0.00           C
ATOM   3515  HA  VAL   217      80.240  97.450  12.210  0.00  0.00           H
ATOM   3516  CB  VAL   217      82.330  98.150  12.750  0.00  0.00           C
ATOM   3517  HB  VAL   217      82.690  98.810  13.530  0.00  0.00           H
ATOM   3518  CG1 VAL   217      82.870  96.780  13.140  0.00  0.00           C
ATOM   3519 HG11 VAL   217      82.610  95.990  12.440  0.00  0.00           H
ATOM   3520 HG12 VAL   217      83.950  96.920  13.100  0.00  0.00           H
ATOM   3521 HG13 VAL   217      82.730  96.640  14.210  0.00  0.00           H
ATOM   3522  CG2 VAL   217      82.780  98.590  11.380  0.00  0.00           C
ATOM   3523 HG21 VAL   217      83.830  98.870  11.350  0.00  0.00           H
ATOM   3524 HG22 VAL   217      82.680  97.770  10.670  0.00  0.00           H
ATOM   3525 HG23 VAL   217      82.300  99.530  11.090  0.00  0.00           H
ATOM   3526  C   VAL   217      80.370  97.880  14.310  0.00  0.00           C
ATOM   3527  O   VAL   217      80.700  98.670  15.230  0.00  0.00           O
ATOM   3528  N   ILE   218      79.850  96.700  14.520  0.00  0.00           N
ATOM   3529  H   ILE   218      79.700  96.090  13.730  0.00  0.00           H
ATOM   3530  CA  ILE   218      79.250  96.350  15.820  0.00  0.00           C
ATOM   3531  HA  ILE   218      79.620  97.040  16.580  0.00  0.00           H
ATOM   3532  CB  ILE   218      77.680  96.240  15.790  0.00  0.00           C
ATOM   3533  HB  ILE   218      77.410  95.420  15.130  0.00  0.00           H
ATOM   3534  CG2 ILE   218      77.150  95.940  17.140  0.00  0.00           C
ATOM   3535 HG21 ILE   218      77.540  95.010  17.560  0.00  0.00           H
ATOM   3536 HG22 ILE   218      77.390  96.800  17.770  0.00  0.00           H
ATOM   3537 HG23 ILE   218      76.070  95.810  17.130  0.00  0.00           H
ATOM   3538  CG1 ILE   218      77.090  97.610  15.250  0.00  0.00           C
ATOM   3539 HG12 ILE   218      77.490  97.780  14.260  0.00  0.00           H
ATOM   3540 HG13 ILE   218      77.420  98.410  15.920  0.00  0.00           H
ATOM   3541  CD1 ILE   218      75.570  97.680  15.180  0.00  0.00           C
ATOM   3542 HD11 ILE   218      75.180  97.840  16.180  0.00  0.00           H
ATOM   3543 HD12 ILE   218      75.150  98.490  14.590  0.00  0.00           H
ATOM   3544 HD13 ILE   218      75.160  96.710  14.880  0.00  0.00           H
ATOM   3545  C   ILE   218      79.750  94.950  16.270  0.00  0.00           C
ATOM   3546  O   ILE   218      79.460  93.930  15.650  0.00  0.00           O
ATOM   3547  N   ILE   219      80.590  94.940  17.310  0.00  0.00           N
ATOM   3548  H   ILE   219      80.910  95.810  17.690  0.00  0.00           H
ATOM   3549  CA  ILE   219      80.980  93.730  18.020  0.00  0.00           C
ATOM   3550  HA  ILE   219      81.040  92.910  17.310  0.00  0.00           H
ATOM   3551  CB  ILE   219      82.350  93.910  18.600  0.00  0.00           C
ATOM   3552  HB  ILE   219      82.300  94.710  19.330  0.00  0.00           H
ATOM   3553  CG2 ILE   219      82.650  92.590  19.450  0.00  0.00           C
ATOM   3554 HG21 ILE   219      82.850  91.750  18.790  0.00  0.00           H
ATOM   3555 HG22 ILE   219      83.410  92.790  20.200  0.00  0.00           H
ATOM   3556 HG23 ILE   219      81.760  92.360  20.040  0.00  0.00           H
ATOM   3557  CG1 ILE   219      83.560  94.000  17.680  0.00  0.00           C
ATOM   3558 HG12 ILE   219      83.510  94.800  16.940  0.00  0.00           H
ATOM   3559 HG13 ILE   219      83.750  93.080  17.140  0.00  0.00           H
ATOM   3560  CD1 ILE   219      84.890  94.320  18.340  0.00  0.00           C
ATOM   3561 HD11 ILE   219      85.610  94.640  17.580  0.00  0.00           H
ATOM   3562 HD12 ILE   219      84.820  95.220  18.960  0.00  0.00           H
ATOM   3563 HD13 ILE   219      85.300  93.430  18.800  0.00  0.00           H
ATOM   3564  C   ILE   219      79.830  93.410  18.990  0.00  0.00           C
ATOM   3565  O   ILE   219      79.450  94.220  19.840  0.00  0.00           O
ATOM   3566  N   LEU   220      79.390  92.150  19.070  0.00  0.00           N
ATOM   3567  H   LEU   220      79.870  91.440  18.540  0.00  0.00           H
ATOM   3568  CA  LEU   220      78.550  91.540  20.090  0.00  0.00           C
ATOM   3569  HA  LEU   220      78.270  92.370  20.740  0.00  0.00           H
ATOM   3570  CB  LEU   220      77.270  91.000  19.320  0.00  0.00           C
ATOM   3571  HB2 LEU   220      77.560  90.220  18.620  0.00  0.00           H
ATOM   3572  HB3 LEU   220      76.780  91.830  18.810  0.00  0.00           H
ATOM   3573  CG  LEU   220      76.220  90.410  20.240  0.00  0.00           C
ATOM   3574  HG  LEU   220      76.780  89.620  20.740  0.00  0.00           H
ATOM   3575  CD1 LEU   220      75.610  91.360  21.210  0.00  0.00           C
ATOM   3576 HD11 LEU   220      75.000  90.870  21.960  0.00  0.00           H
ATOM   3577 HD12 LEU   220      76.450  91.740  21.800  0.00  0.00           H
ATOM   3578 HD13 LEU   220      75.040  92.170  20.760  0.00  0.00           H
ATOM   3579  CD2 LEU   220      75.040  89.770  19.440  0.00  0.00           C
ATOM   3580 HD21 LEU   220      74.640  90.560  18.790  0.00  0.00           H
ATOM   3581 HD22 LEU   220      75.210  88.810  18.960  0.00  0.00           H
ATOM   3582 HD23 LEU   220      74.230  89.550  20.130  0.00  0.00           H
ATOM   3583  C   LEU   220      79.280  90.460  20.920  0.00  0.00           C
ATOM   3584  O   LEU   220      80.070  89.600  20.470  0.00  0.00           O
ATOM   3585  N   SER   221      78.910  90.500  22.200  0.00  0.00           N
ATOM   3586  H   SER   221      78.450  91.350  22.480  0.00  0.00           H
ATOM   3587  CA  SER   221      79.140  89.470  23.200  0.00  0.00           C
ATOM   3588  HA  SER   221      79.240  88.560  22.620  0.00  0.00           H
ATOM   3589  CB  SER   221      80.420  89.700  24.080  0.00  0.00           C
ATOM   3590  HB2 SER   221      80.370  90.690  24.530  0.00  0.00           H
ATOM   3591  HB3 SER   221      81.360  89.620  23.520  0.00  0.00           H
ATOM   3592  OG  SER   221      80.480  88.920  25.250  0.00  0.00           O
ATOM   3593  HG  SER   221      81.000  88.150  25.030  0.00  0.00           H
ATOM   3594  C   SER   221      77.850  89.160  23.960  0.00  0.00           C
ATOM   3595  O   SER   221      77.230  90.050  24.480  0.00  0.00           O
ATOM   3596  N   ALA   222      77.450  87.920  24.020  0.00  0.00           N
ATOM   3597  H   ALA   222      78.070  87.200  23.660  0.00  0.00           H
ATOM   3598  CA  ALA   222      76.280  87.380  24.720  0.00  0.00           C
ATOM   3599  HA  ALA   222      76.210  87.760  25.740  0.00  0.00           H
ATOM   3600  CB  ALA   222      74.940  87.750  24.020  0.00  0.00           C
ATOM   3601  HB1 ALA   222      74.800  88.820  24.190  0.00  0.00           H
ATOM   3602  HB2 ALA   222      74.990  87.840  22.940  0.00  0.00           H
ATOM   3603  HB3 ALA   222      74.040  87.260  24.380  0.00  0.00           H
ATOM   3604  C   ALA   222      76.200  85.810  24.870  0.00  0.00           C
ATOM   3605  O   ALA   222      76.850  85.080  24.160  0.00  0.00           O
ATOM   3606  N   SER   223      75.220  85.360  25.610  0.00  0.00           N
ATOM   3607  H   SER   223      74.630  85.940  26.180  0.00  0.00           H
ATOM   3608  CA  SER   223      74.530  84.020  25.580  0.00  0.00           C
ATOM   3609  HA  SER   223      75.260  83.300  25.240  0.00  0.00           H
ATOM   3610  CB  SER   223      74.120  83.530  26.950  0.00  0.00           C
ATOM   3611  HB2 SER   223      73.320  84.130  27.370  0.00  0.00           H
ATOM   3612  HB3 SER   223      74.980  83.530  27.620  0.00  0.00           H
ATOM   3613  OG  SER   223      73.730  82.150  26.860  0.00  0.00           O
ATOM   3614  HG  SER   223      72.820  82.060  26.580  0.00  0.00           H
ATOM   3615  C   SER   223      73.510  83.870  24.510  0.00  0.00           C
ATOM   3616  O   SER   223      72.890  84.840  24.090  0.00  0.00           O
ATOM   3617  N   GLU   224      73.260  82.710  23.920  0.00  0.00           N
ATOM   3618  H   GLU   224      73.820  81.940  24.250  0.00  0.00           H
ATOM   3619  CA  GLU   224      72.490  82.460  22.680  0.00  0.00           C
ATOM   3620  HA  GLU   224      72.990  82.780  21.760  0.00  0.00           H
ATOM   3621  CB  GLU   224      72.330  80.970  22.670  0.00  0.00           C
ATOM   3622  HB2 GLU   224      71.800  80.720  23.590  0.00  0.00           H
ATOM   3623  HB3 GLU   224      73.280  80.440  22.710  0.00  0.00           H
ATOM   3624  CG  GLU   224      71.530  80.300  21.550  0.00  0.00           C
ATOM   3625  HG2 GLU   224      72.110  80.290  20.630  0.00  0.00           H
ATOM   3626  HG3 GLU   224      70.710  80.990  21.320  0.00  0.00           H
ATOM   3627  CD  GLU   224      70.900  79.010  21.950  0.00  0.00           C
ATOM   3628  OE1 GLU   224      70.100  78.480  21.170  0.00  0.00           O
ATOM   3629  OE2 GLU   224      71.350  78.350  22.950  0.00  0.00           O
ATOM   3630  C   GLU   224      71.050  83.090  22.640  0.00  0.00           C
ATOM   3631  O   GLU   224      70.840  83.740  21.640  0.00  0.00           O
ATOM   3632  N   ASP   225      70.220  82.980  23.660  0.00  0.00           N
ATOM   3633  H   ASP   225      70.460  82.330  24.400  0.00  0.00           H
ATOM   3634  CA  ASP   225      68.880  83.550  23.700  0.00  0.00           C
ATOM   3635  HA  ASP   225      68.300  83.290  22.820  0.00  0.00           H
ATOM   3636  CB  ASP   225      68.070  82.840  24.750  0.00  0.00           C
ATOM   3637  HB2 ASP   225      67.020  83.110  24.740  0.00  0.00           H
ATOM   3638  HB3 ASP   225      68.410  83.230  25.710  0.00  0.00           H
ATOM   3639  CG  ASP   225      68.160  81.300  24.700  0.00  0.00           C
ATOM   3640  OD1 ASP   225      69.190  80.730  25.220  0.00  0.00           O
ATOM   3641  OD2 ASP   225      67.140  80.730  24.270  0.00  0.00           O
ATOM   3642  C   ASP   225      68.980  85.070  23.890  0.00  0.00           C
ATOM   3643  O   ASP   225      67.990  85.740  23.580  0.00  0.00           O
ATOM   3644  N   ASP   226      70.050  85.630  24.320  0.00  0.00           N
ATOM   3645  H   ASP   226      70.810  85.010  24.570  0.00  0.00           H
ATOM   3646  CA  ASP   226      70.220  87.070  24.550  0.00  0.00           C
ATOM   3647  HA  ASP   226      69.240  87.460  24.850  0.00  0.00           H
ATOM   3648  CB  ASP   226      71.120  87.380  25.740  0.00  0.00           C
ATOM   3649  HB2 ASP   226      71.280  88.450  25.740  0.00  0.00           H
ATOM   3650  HB3 ASP   226      72.110  86.930  25.650  0.00  0.00           H
ATOM   3651  CG  ASP   226      70.450  86.940  27.120  0.00  0.00           C
ATOM   3652  OD1 ASP   226      71.080  87.150  28.160  0.00  0.00           O
ATOM   3653  OD2 ASP   226      69.500  86.120  27.220  0.00  0.00           O
ATOM   3654  C   ASP   226      70.720  87.740  23.250  0.00  0.00           C
ATOM   3655  O   ASP   226      70.110  88.750  22.810  0.00  0.00           O
ATOM   3656  N   ALA   227      71.680  87.120  22.560  0.00  0.00           N
ATOM   3657  H   ALA   227      72.280  86.440  23.000  0.00  0.00           H
ATOM   3658  CA  ALA   227      71.930  87.440  21.160  0.00  0.00           C
ATOM   3659  HA  ALA   227      72.280  88.470  21.070  0.00  0.00           H
ATOM   3660  CB  ALA   227      73.050  86.340  20.730  0.00  0.00           C
ATOM   3661  HB1 ALA   227      73.280  86.420  19.670  0.00  0.00           H
ATOM   3662  HB2 ALA   227      73.860  86.450  21.460  0.00  0.00           H
ATOM   3663  HB3 ALA   227      72.590  85.360  20.840  0.00  0.00           H
ATOM   3664  C   ALA   227      70.720  87.280  20.250  0.00  0.00           C
ATOM   3665  O   ALA   227      70.590  88.160  19.470  0.00  0.00           O
ATOM   3666  N   THR   228      69.960  86.200  20.460  0.00  0.00           N
ATOM   3667  H   THR   228      70.220  85.500  21.130  0.00  0.00           H
ATOM   3668  CA  THR   228      68.670  85.970  19.690  0.00  0.00           C
ATOM   3669  HA  THR   228      68.980  85.940  18.650  0.00  0.00           H
ATOM   3670  CB  THR   228      67.940  84.700  20.100  0.00  0.00           C
ATOM   3671  HB  THR   228      67.750  84.790  21.170  0.00  0.00           H
ATOM   3672  CG2 THR   228      66.570  84.440  19.420  0.00  0.00           C
ATOM   3673 HG21 THR   228      66.160  83.460  19.640  0.00  0.00           H
ATOM   3674 HG22 THR   228      65.860  85.200  19.760  0.00  0.00           H
ATOM   3675 HG23 THR   228      66.780  84.490  18.350  0.00  0.00           H
ATOM   3676  OG1 THR   228      68.780  83.570  19.930  0.00  0.00           O
ATOM   3677  HG1 THR   228      69.640  83.830  20.260  0.00  0.00           H
ATOM   3678  C   THR   228      67.800  87.320  19.820  0.00  0.00           C
ATOM   3679  O   THR   228      67.310  87.800  18.790  0.00  0.00           O
ATOM   3680  N   ALA   229      67.640  87.810  21.050  0.00  0.00           N
ATOM   3681  H   ALA   229      67.960  87.320  21.870  0.00  0.00           H
ATOM   3682  CA  ALA   229      66.880  89.000  21.380  0.00  0.00           C
ATOM   3683  HA  ALA   229      65.900  88.840  20.920  0.00  0.00           H
ATOM   3684  CB  ALA   229      66.670  89.070  22.930  0.00  0.00           C
ATOM   3685  HB1 ALA   229      66.220  88.120  23.220  0.00  0.00           H
ATOM   3686  HB2 ALA   229      67.640  89.080  23.440  0.00  0.00           H
ATOM   3687  HB3 ALA   229      66.100  89.960  23.180  0.00  0.00           H
ATOM   3688  C   ALA   229      67.540  90.330  20.790  0.00  0.00           C
ATOM   3689  O   ALA   229      66.720  91.150  20.320  0.00  0.00           O
ATOM   3690  N   VAL   230      68.900  90.510  20.830  0.00  0.00           N
ATOM   3691  H   VAL   230      69.480  89.880  21.360  0.00  0.00           H
ATOM   3692  CA  VAL   230      69.500  91.520  19.940  0.00  0.00           C
ATOM   3693  HA  VAL   230      69.100  92.500  20.210  0.00  0.00           H
ATOM   3694  CB  VAL   230      70.990  91.460  20.050  0.00  0.00           C
ATOM   3695  HB  VAL   230      71.380  90.450  19.940  0.00  0.00           H
ATOM   3696  CG1 VAL   230      71.800  92.330  18.990  0.00  0.00           C
ATOM   3697 HG11 VAL   230      72.850  92.110  19.180  0.00  0.00           H
ATOM   3698 HG12 VAL   230      71.550  92.100  17.960  0.00  0.00           H
ATOM   3699 HG13 VAL   230      71.520  93.380  19.110  0.00  0.00           H
ATOM   3700  CG2 VAL   230      71.480  91.990  21.440  0.00  0.00           C
ATOM   3701 HG21 VAL   230      71.210  93.040  21.500  0.00  0.00           H
ATOM   3702 HG22 VAL   230      70.960  91.390  22.190  0.00  0.00           H
ATOM   3703 HG23 VAL   230      72.520  91.820  21.710  0.00  0.00           H
ATOM   3704  C   VAL   230      69.040  91.320  18.520  0.00  0.00           C
ATOM   3705  O   VAL   230      68.360  92.190  17.990  0.00  0.00           O
ATOM   3706  N   TYR   231      69.410  90.230  17.900  0.00  0.00           N
ATOM   3707  H   TYR   231      69.950  89.610  18.490  0.00  0.00           H
ATOM   3708  CA  TYR   231      69.280  90.020  16.410  0.00  0.00           C
ATOM   3709  HA  TYR   231      69.950  90.730  15.920  0.00  0.00           H
ATOM   3710  CB  TYR   231      69.760  88.650  16.010  0.00  0.00           C
ATOM   3711  HB2 TYR   231      69.430  88.560  14.980  0.00  0.00           H
ATOM   3712  HB3 TYR   231      69.160  87.970  16.620  0.00  0.00           H
ATOM   3713  CG  TYR   231      71.200  88.250  16.140  0.00  0.00           C
ATOM   3714  CD1 TYR   231      72.230  89.160  15.960  0.00  0.00           C
ATOM   3715  HD1 TYR   231      72.050  90.210  15.750  0.00  0.00           H
ATOM   3716  CE1 TYR   231      73.540  88.760  16.080  0.00  0.00           C
ATOM   3717  HE1 TYR   231      74.350  89.470  16.030  0.00  0.00           H
ATOM   3718  CZ  TYR   231      73.830  87.420  16.230  0.00  0.00           C
ATOM   3719  OH  TYR   231      75.100  87.030  16.270  0.00  0.00           O
ATOM   3720  HH  TYR   231      75.250  86.100  16.460  0.00  0.00           H
ATOM   3721  CE2 TYR   231      72.810  86.470  16.390  0.00  0.00           C
ATOM   3722  HE2 TYR   231      73.040  85.420  16.510  0.00  0.00           H
ATOM   3723  CD2 TYR   231      71.530  86.890  16.330  0.00  0.00           C
ATOM   3724  HD2 TYR   231      70.830  86.060  16.370  0.00  0.00           H
ATOM   3725  C   TYR   231      67.890  90.260  15.820  0.00  0.00           C
ATOM   3726  O   TYR   231      67.750  91.000  14.800  0.00  0.00           O
ATOM   3727  N   LYS   232      66.850  89.840  16.510  0.00  0.00           N
ATOM   3728  H   LYS   232      67.100  89.320  17.350  0.00  0.00           H
ATOM   3729  CA  LYS   232      65.370  90.100  16.220  0.00  0.00           C
ATOM   3730  HA  LYS   232      65.060  89.920  15.190  0.00  0.00           H
ATOM   3731  CB  LYS   232      64.550  89.120  17.120  0.00  0.00           C
ATOM   3732  HB2 LYS   232      63.530  89.490  17.050  0.00  0.00           H
ATOM   3733  HB3 LYS   232      64.890  89.240  18.140  0.00  0.00           H
ATOM   3734  CG  LYS   232      64.630  87.600  16.830  0.00  0.00           C
ATOM   3735  HG2 LYS   232      65.640  87.190  16.720  0.00  0.00           H
ATOM   3736  HG3 LYS   232      64.090  87.520  15.890  0.00  0.00           H
ATOM   3737  CD  LYS   232      63.970  86.760  17.880  0.00  0.00           C
ATOM   3738  HD2 LYS   232      62.960  87.100  18.140  0.00  0.00           H
ATOM   3739  HD3 LYS   232      64.620  86.690  18.750  0.00  0.00           H
ATOM   3740  CE  LYS   232      63.850  85.450  17.180  0.00  0.00           C
ATOM   3741  HE2 LYS   232      64.830  84.960  17.200  0.00  0.00           H
ATOM   3742  HE3 LYS   232      63.380  85.580  16.200  0.00  0.00           H
ATOM   3743  NZ  LYS   232      62.950  84.540  17.890  0.00  0.00           N
ATOM   3744  HZ1 LYS   232      62.930  83.580  17.560  0.00  0.00           H
ATOM   3745  HZ2 LYS   232      63.230  84.500  18.860  0.00  0.00           H
ATOM   3746  HZ3 LYS   232      62.000  84.870  17.860  0.00  0.00           H
ATOM   3747  C   LYS   232      65.060  91.610  16.410  0.00  0.00           C
ATOM   3748  O   LYS   232      64.550  92.160  15.460  0.00  0.00           O
ATOM   3749  N   SER   233      65.440  92.200  17.500  0.00  0.00           N
ATOM   3750  H   SER   233      65.880  91.590  18.190  0.00  0.00           H
ATOM   3751  CA  SER   233      65.320  93.610  17.790  0.00  0.00           C
ATOM   3752  HA  SER   233      64.310  94.020  17.690  0.00  0.00           H
ATOM   3753  CB  SER   233      65.970  93.960  19.150  0.00  0.00           C
ATOM   3754  HB2 SER   233      65.940  95.040  19.270  0.00  0.00           H
ATOM   3755  HB3 SER   233      67.030  93.770  19.250  0.00  0.00           H
ATOM   3756  OG  SER   233      65.250  93.390  20.230  0.00  0.00           O
ATOM   3757  HG  SER   233      65.730  92.610  20.520  0.00  0.00           H
ATOM   3758  C   SER   233      66.130  94.370  16.700  0.00  0.00           C
ATOM   3759  O   SER   233      65.640  95.460  16.300  0.00  0.00           O
ATOM   3760  N   ALA   234      67.220  93.900  16.260  0.00  0.00           N
ATOM   3761  H   ALA   234      67.530  93.000  16.590  0.00  0.00           H
ATOM   3762  CA  ALA   234      68.010  94.640  15.290  0.00  0.00           C
ATOM   3763  HA  ALA   234      68.120  95.670  15.640  0.00  0.00           H
ATOM   3764  CB  ALA   234      69.490  94.040  15.320  0.00  0.00           C
ATOM   3765  HB1 ALA   234      69.840  93.930  16.340  0.00  0.00           H
ATOM   3766  HB2 ALA   234      69.480  93.040  14.870  0.00  0.00           H
ATOM   3767  HB3 ALA   234      70.140  94.630  14.680  0.00  0.00           H
ATOM   3768  C   ALA   234      67.380  94.770  13.910  0.00  0.00           C
ATOM   3769  O   ALA   234      67.370  95.710  13.180  0.00  0.00           O
ATOM   3770  N   ALA   235      66.700  93.670  13.570  0.00  0.00           N
ATOM   3771  H   ALA   235      66.770  92.880  14.200  0.00  0.00           H
ATOM   3772  CA  ALA   235      66.080  93.460  12.270  0.00  0.00           C
ATOM   3773  HA  ALA   235      66.720  93.720  11.420  0.00  0.00           H
ATOM   3774  CB  ALA   235      65.590  92.000  12.150  0.00  0.00           C
ATOM   3775  HB1 ALA   235      65.130  91.760  11.190  0.00  0.00           H
ATOM   3776  HB2 ALA   235      66.400  91.300  12.330  0.00  0.00           H
ATOM   3777  HB3 ALA   235      64.870  91.700  12.910  0.00  0.00           H
ATOM   3778  C   ALA   235      64.800  94.370  12.190  0.00  0.00           C
ATOM   3779  O   ALA   235      64.640  95.040  11.190  0.00  0.00           O
ATOM   3780  N   MET   236      64.160  94.580  13.370  0.00  0.00           N
ATOM   3781  H   MET   236      64.360  93.990  14.170  0.00  0.00           H
ATOM   3782  CA  MET   236      63.140  95.620  13.570  0.00  0.00           C
ATOM   3783  HA  MET   236      62.480  95.450  12.720  0.00  0.00           H
ATOM   3784  CB  MET   236      62.240  95.340  14.760  0.00  0.00           C
ATOM   3785  HB2 MET   236      61.500  96.140  14.820  0.00  0.00           H
ATOM   3786  HB3 MET   236      62.780  95.510  15.700  0.00  0.00           H
ATOM   3787  CG  MET   236      61.480  94.010  14.730  0.00  0.00           C
ATOM   3788  HG2 MET   236      60.740  93.970  15.520  0.00  0.00           H
ATOM   3789  HG3 MET   236      62.250  93.250  14.840  0.00  0.00           H
ATOM   3790  SD  MET   236      60.610  93.500  13.170  0.00  0.00           S
ATOM   3791  CE  MET   236      59.650  94.950  12.760  0.00  0.00           C
ATOM   3792  HE1 MET   236      58.700  94.910  13.290  0.00  0.00           H
ATOM   3793  HE2 MET   236      60.120  95.900  13.030  0.00  0.00           H
ATOM   3794  HE3 MET   236      59.340  94.950  11.710  0.00  0.00           H
ATOM   3795  C   MET   236      63.620  97.090  13.520  0.00  0.00           C
ATOM   3796  O   MET   236      62.700  97.940  13.440  0.00  0.00           O
ATOM   3797  N   LEU   237      64.920  97.340  13.460  0.00  0.00           N
ATOM   3798  H   LEU   237      65.530  96.540  13.460  0.00  0.00           H
ATOM   3799  CA  LEU   237      65.510  98.680  13.210  0.00  0.00           C
ATOM   3800  HA  LEU   237      64.740  99.450  13.200  0.00  0.00           H
ATOM   3801  CB  LEU   237      66.550  98.990  14.340  0.00  0.00           C
ATOM   3802  HB2 LEU   237      67.110  99.890  14.070  0.00  0.00           H
ATOM   3803  HB3 LEU   237      67.220  98.140  14.410  0.00  0.00           H
ATOM   3804  CG  LEU   237      65.890  99.160  15.730  0.00  0.00           C
ATOM   3805  HG  LEU   237      65.450  98.190  15.990  0.00  0.00           H
ATOM   3806  CD1 LEU   237      66.890  99.440  16.840  0.00  0.00           C
ATOM   3807 HD11 LEU   237      67.490 100.340  16.690  0.00  0.00           H
ATOM   3808 HD12 LEU   237      66.350  99.630  17.770  0.00  0.00           H
ATOM   3809 HD13 LEU   237      67.580  98.620  17.020  0.00  0.00           H
ATOM   3810  CD2 LEU   237      64.900 100.320  15.870  0.00  0.00           C
ATOM   3811 HD21 LEU   237      65.120 101.240  15.320  0.00  0.00           H
ATOM   3812 HD22 LEU   237      64.020  99.930  15.350  0.00  0.00           H
ATOM   3813 HD23 LEU   237      64.640 100.600  16.880  0.00  0.00           H
ATOM   3814  C   LEU   237      66.160  98.740  11.850  0.00  0.00           C
ATOM   3815  O   LEU   237      66.810  99.690  11.540  0.00  0.00           O
ATOM   3816  N   ASP   238      66.060  97.650  11.030  0.00  0.00           N
ATOM   3817  H   ASP   238      65.690  96.780  11.380  0.00  0.00           H
ATOM   3818  CA  ASP   238      66.670  97.580   9.720  0.00  0.00           C
ATOM   3819  HA  ASP   238      66.340  96.660   9.240  0.00  0.00           H
ATOM   3820  CB  ASP   238      66.150  98.720   8.830  0.00  0.00           C
ATOM   3821  HB2 ASP   238      66.330  98.480   7.780  0.00  0.00           H
ATOM   3822  HB3 ASP   238      66.600  99.690   9.050  0.00  0.00           H
ATOM   3823  CG  ASP   238      64.660  98.820   8.750  0.00  0.00           C
ATOM   3824  OD1 ASP   238      64.140  99.970   8.810  0.00  0.00           O
ATOM   3825  OD2 ASP   238      64.040  97.790   8.500  0.00  0.00           O
ATOM   3826  C   ASP   238      68.220  97.720   9.730  0.00  0.00           C
ATOM   3827  O   ASP   238      68.820  97.820   8.690  0.00  0.00           O
ATOM   3828  N   MET   239      68.900  97.680  10.910  0.00  0.00           N
ATOM   3829  H   MET   239      68.380  97.610  11.780  0.00  0.00           H
ATOM   3830  CA  MET   239      70.360  97.870  11.070  0.00  0.00           C
ATOM   3831  HA  MET   239      70.770  98.580  10.350  0.00  0.00           H
ATOM   3832  CB  MET   239      70.720  98.560  12.370  0.00  0.00           C
ATOM   3833  HB2 MET   239      70.290  99.540  12.560  0.00  0.00           H
ATOM   3834  HB3 MET   239      71.790  98.760  12.420  0.00  0.00           H
ATOM   3835  CG  MET   239      70.520  97.630  13.580  0.00  0.00           C
ATOM   3836  HG2 MET   239      71.160  96.760  13.440  0.00  0.00           H
ATOM   3837  HG3 MET   239      69.600  97.060  13.500  0.00  0.00           H
ATOM   3838  SD  MET   239      70.690  98.530  15.090  0.00  0.00           S
ATOM   3839  CE  MET   239      72.220  99.420  15.020  0.00  0.00           C
ATOM   3840  HE1 MET   239      72.620  99.660  16.010  0.00  0.00           H
ATOM   3841  HE2 MET   239      72.900  98.890  14.340  0.00  0.00           H
ATOM   3842  HE3 MET   239      72.050 100.400  14.580  0.00  0.00           H
ATOM   3843  C   MET   239      71.200  96.630  10.910  0.00  0.00           C
ATOM   3844  O   MET   239      72.400  96.600  10.830  0.00  0.00           O
ATOM   3845  N   THR   240      70.500  95.510  10.670  0.00  0.00           N
ATOM   3846  H   THR   240      69.500  95.580  10.790  0.00  0.00           H
ATOM   3847  CA  THR   240      70.990  94.170  10.130  0.00  0.00           C
ATOM   3848  HA  THR   240      71.860  93.770  10.670  0.00  0.00           H
ATOM   3849  CB  THR   240      69.890  93.140  10.200  0.00  0.00           C
ATOM   3850  HB  THR   240      70.020  92.350   9.470  0.00  0.00           H
ATOM   3851  CG2 THR   240      69.790  92.570  11.610  0.00  0.00           C
ATOM   3852 HG21 THR   240      70.720  92.050  11.830  0.00  0.00           H
ATOM   3853 HG22 THR   240      69.700  93.460  12.230  0.00  0.00           H
ATOM   3854 HG23 THR   240      68.870  91.990  11.750  0.00  0.00           H
ATOM   3855  OG1 THR   240      68.630  93.620   9.800  0.00  0.00           O
ATOM   3856  HG1 THR   240      68.300  92.890   9.270  0.00  0.00           H
ATOM   3857  C   THR   240      71.320  94.280   8.670  0.00  0.00           C
ATOM   3858  O   THR   240      72.110  93.480   8.170  0.00  0.00           O
ATOM   3859  N   GLY   241      70.790  95.270   7.990  0.00  0.00           N
ATOM   3860  H   GLY   241      70.200  95.840   8.570  0.00  0.00           H
ATOM   3861  CA  GLY   241      70.840  95.600   6.520  0.00  0.00           C
ATOM   3862  HA2 GLY   241      70.060  96.270   6.150  0.00  0.00           H
ATOM   3863  HA3 GLY   241      70.880  94.700   5.910  0.00  0.00           H
ATOM   3864  C   GLY   241      72.210  96.250   6.140  0.00  0.00           C
ATOM   3865  O   GLY   241      73.140  96.400   6.950  0.00  0.00           O
ATOM   3866  N   ALA   242      72.400  96.550   4.840  0.00  0.00           N
ATOM   3867  H   ALA   242      71.550  96.610   4.290  0.00  0.00           H
ATOM   3868  CA  ALA   242      73.540  97.400   4.330  0.00  0.00           C
ATOM   3869  HA  ALA   242      74.350  96.680   4.190  0.00  0.00           H
ATOM   3870  CB  ALA   242      73.080  97.890   2.860  0.00  0.00           C
ATOM   3871  HB1 ALA   242      72.100  98.360   2.970  0.00  0.00           H
ATOM   3872  HB2 ALA   242      73.780  98.540   2.330  0.00  0.00           H
ATOM   3873  HB3 ALA   242      72.880  96.990   2.280  0.00  0.00           H
ATOM   3874  C   ALA   242      74.020  98.650   5.060  0.00  0.00           C
ATOM   3875  O   ALA   242      73.210  99.420   5.700  0.00  0.00           O
ATOM   3876  N   GLY   243      75.300  98.880   4.820  0.00  0.00           N
ATOM   3877  H   GLY   243      75.780  98.230   4.210  0.00  0.00           H
ATOM   3878  CA  GLY   243      76.020  99.950   5.470  0.00  0.00           C
ATOM   3879  HA2 GLY   243      75.540 100.930   5.440  0.00  0.00           H
ATOM   3880  HA3 GLY   243      77.000 100.150   5.040  0.00  0.00           H
ATOM   3881  C   GLY   243      76.520  99.710   6.960  0.00  0.00           C
ATOM   3882  O   GLY   243      77.110 100.600   7.590  0.00  0.00           O
ATOM   3883  N   TYR   244      76.320  98.510   7.480  0.00  0.00           N
ATOM   3884  H   TYR   244      75.880  97.780   6.940  0.00  0.00           H
ATOM   3885  CA  TYR   244      76.690  98.070   8.840  0.00  0.00           C
ATOM   3886  HA  TYR   244      77.400  98.810   9.210  0.00  0.00           H
ATOM   3887  CB  TYR   244      75.390  97.860   9.650  0.00  0.00           C
ATOM   3888  HB2 TYR   244      75.650  97.420  10.610  0.00  0.00           H
ATOM   3889  HB3 TYR   244      74.800  97.090   9.140  0.00  0.00           H
ATOM   3890  CG  TYR   244      74.580  99.100   9.890  0.00  0.00           C
ATOM   3891  CD1 TYR   244      74.800  99.940  10.990  0.00  0.00           C
ATOM   3892  HD1 TYR   244      75.640  99.800  11.660  0.00  0.00           H
ATOM   3893  CE1 TYR   244      73.890 100.990  11.170  0.00  0.00           C
ATOM   3894  HE1 TYR   244      74.050 101.710  11.960  0.00  0.00           H
ATOM   3895  CZ  TYR   244      72.810 101.230  10.290  0.00  0.00           C
ATOM   3896  OH  TYR   244      72.040 102.250  10.470  0.00  0.00           O
ATOM   3897  HH  TYR   244      72.340 102.850  11.160  0.00  0.00           H
ATOM   3898  CE2 TYR   244      72.540 100.330   9.210  0.00  0.00           C
ATOM   3899  HE2 TYR   244      71.710 100.480   8.540  0.00  0.00           H
ATOM   3900  CD2 TYR   244      73.470  99.320   8.970  0.00  0.00           C
ATOM   3901  HD2 TYR   244      73.250  98.620   8.180  0.00  0.00           H
ATOM   3902  C   TYR   244      77.570  96.790   8.770  0.00  0.00           C
ATOM   3903  O   TYR   244      77.690  96.170   7.720  0.00  0.00           O
ATOM   3904  N   VAL   245      78.460  96.610   9.770  0.00  0.00           N
ATOM   3905  H   VAL   245      78.360  97.170  10.610  0.00  0.00           H
ATOM   3906  CA  VAL   245      79.250  95.310   9.870  0.00  0.00           C
ATOM   3907  HA  VAL   245      78.900  94.570   9.150  0.00  0.00           H
ATOM   3908  CB  VAL   245      80.780  95.550   9.600  0.00  0.00           C
ATOM   3909  HB  VAL   245      81.020  96.430  10.190  0.00  0.00           H
ATOM   3910  CG1 VAL   245      81.700  94.380   9.940  0.00  0.00           C
ATOM   3911 HG11 VAL   245      81.350  93.440   9.510  0.00  0.00           H
ATOM   3912 HG12 VAL   245      82.670  94.660   9.530  0.00  0.00           H
ATOM   3913 HG13 VAL   245      81.670  94.190  11.010  0.00  0.00           H
ATOM   3914  CG2 VAL   245      81.040  95.890   8.150  0.00  0.00           C
ATOM   3915 HG21 VAL   245      80.450  96.770   7.890  0.00  0.00           H
ATOM   3916 HG22 VAL   245      82.100  96.040   7.940  0.00  0.00           H
ATOM   3917 HG23 VAL   245      80.590  95.150   7.480  0.00  0.00           H
ATOM   3918  C   VAL   245      78.930  94.690  11.230  0.00  0.00           C
ATOM   3919  O   VAL   245      78.720  95.410  12.190  0.00  0.00           O
ATOM   3920  N   TRP   246      79.070  93.370  11.360  0.00  0.00           N
ATOM   3921  H   TRP   246      79.170  92.810  10.530  0.00  0.00           H
ATOM   3922  CA  TRP   246      78.790  92.740  12.640  0.00  0.00           C
ATOM   3923  HA  TRP   246      78.810  93.400  13.510  0.00  0.00           H
ATOM   3924  CB  TRP   246      77.350  92.100  12.700  0.00  0.00           C
ATOM   3925  HB2 TRP   246      77.310  91.330  13.470  0.00  0.00           H
ATOM   3926  HB3 TRP   246      77.240  91.550  11.760  0.00  0.00           H
ATOM   3927  CG  TRP   246      76.190  92.960  12.730  0.00  0.00           C
ATOM   3928  CD1 TRP   246      75.580  93.610  11.700  0.00  0.00           C
ATOM   3929  HD1 TRP   246      75.940  93.630  10.680  0.00  0.00           H
ATOM   3930  NE1 TRP   246      74.530  94.290  12.170  0.00  0.00           N
ATOM   3931  HE1 TRP   246      74.090  94.990  11.600  0.00  0.00           H
ATOM   3932  CE2 TRP   246      74.300  94.040  13.490  0.00  0.00           C
ATOM   3933  CZ2 TRP   246      73.340  94.550  14.330  0.00  0.00           C
ATOM   3934  HZ2 TRP   246      72.750  95.370  13.940  0.00  0.00           H
ATOM   3935  CH2 TRP   246      73.370  94.240  15.690  0.00  0.00           C
ATOM   3936  HH2 TRP   246      72.670  94.640  16.420  0.00  0.00           H
ATOM   3937  CZ3 TRP   246      74.410  93.390  16.130  0.00  0.00           C
ATOM   3938  HZ3 TRP   246      74.600  93.170  17.170  0.00  0.00           H
ATOM   3939  CE3 TRP   246      75.400  92.940  15.250  0.00  0.00           C
ATOM   3940  HE3 TRP   246      76.160  92.230  15.550  0.00  0.00           H
ATOM   3941  CD2 TRP   246      75.330  93.210  13.880  0.00  0.00           C
ATOM   3942  C   TRP   246      79.820  91.660  12.830  0.00  0.00           C
ATOM   3943  O   TRP   246      79.880  90.700  12.090  0.00  0.00           O
ATOM   3944  N   LEU   247      80.650  91.760  13.900  0.00  0.00           N
ATOM   3945  H   LEU   247      80.490  92.460  14.620  0.00  0.00           H
ATOM   3946  CA  LEU   247      81.620  90.680  14.260  0.00  0.00           C
ATOM   3947  HA  LEU   247      81.510  89.890  13.520  0.00  0.00           H
ATOM   3948  CB  LEU   247      83.050  91.280  14.210  0.00  0.00           C
ATOM   3949  HB2 LEU   247      83.120  92.150  14.860  0.00  0.00           H
ATOM   3950  HB3 LEU   247      83.290  91.580  13.190  0.00  0.00           H
ATOM   3951  CG  LEU   247      84.180  90.380  14.700  0.00  0.00           C
ATOM   3952  HG  LEU   247      83.910  90.040  15.700  0.00  0.00           H
ATOM   3953  CD1 LEU   247      84.330  89.090  13.900  0.00  0.00           C
ATOM   3954 HD11 LEU   247      84.420  89.330  12.840  0.00  0.00           H
ATOM   3955 HD12 LEU   247      85.230  88.570  14.220  0.00  0.00           H
ATOM   3956 HD13 LEU   247      83.550  88.340  14.010  0.00  0.00           H
ATOM   3957  CD2 LEU   247      85.600  91.070  14.780  0.00  0.00           C
ATOM   3958 HD21 LEU   247      85.600  91.750  15.630  0.00  0.00           H
ATOM   3959 HD22 LEU   247      86.320  90.270  14.910  0.00  0.00           H
ATOM   3960 HD23 LEU   247      85.840  91.620  13.870  0.00  0.00           H
ATOM   3961  C   LEU   247      81.310  90.070  15.660  0.00  0.00           C
ATOM   3962  O   LEU   247      81.090  90.760  16.650  0.00  0.00           O
ATOM   3963  N   VAL   248      81.350  88.710  15.750  0.00  0.00           N
ATOM   3964  H   VAL   248      81.440  88.130  14.930  0.00  0.00           H
ATOM   3965  CA  VAL   248      80.950  88.020  16.950  0.00  0.00           C
ATOM   3966  HA  VAL   248      80.930  88.670  17.820  0.00  0.00           H
ATOM   3967  CB  VAL   248      79.400  87.610  16.840  0.00  0.00           C
ATOM   3968  HB  VAL   248      79.080  87.290  17.830  0.00  0.00           H
ATOM   3969  CG1 VAL   248      78.540  88.720  16.290  0.00  0.00           C
ATOM   3970 HG11 VAL   248      78.880  89.640  16.760  0.00  0.00           H
ATOM   3971 HG12 VAL   248      78.760  88.770  15.230  0.00  0.00           H
ATOM   3972 HG13 VAL   248      77.460  88.650  16.440  0.00  0.00           H
ATOM   3973  CG2 VAL   248      79.180  86.460  15.920  0.00  0.00           C
ATOM   3974 HG21 VAL   248      79.620  86.600  14.940  0.00  0.00           H
ATOM   3975 HG22 VAL   248      79.570  85.540  16.350  0.00  0.00           H
ATOM   3976 HG23 VAL   248      78.110  86.260  15.940  0.00  0.00           H
ATOM   3977  C   VAL   248      81.940  86.870  17.230  0.00  0.00           C
ATOM   3978  O   VAL   248      82.950  86.660  16.590  0.00  0.00           O
ATOM   3979  N   GLY   249      81.730  86.110  18.350  0.00  0.00           N
ATOM   3980  H   GLY   249      80.940  86.360  18.920  0.00  0.00           H
ATOM   3981  CA  GLY   249      82.380  84.910  18.710  0.00  0.00           C
ATOM   3982  HA2 GLY   249      82.520  84.860  19.790  0.00  0.00           H
ATOM   3983  HA3 GLY   249      83.350  84.780  18.250  0.00  0.00           H
ATOM   3984  C   GLY   249      81.630  83.620  18.330  0.00  0.00           C
ATOM   3985  O   GLY   249      81.240  83.460  17.210  0.00  0.00           O
ATOM   3986  N   GLU   250      81.430  82.670  19.240  0.00  0.00           N
ATOM   3987  H   GLU   250      81.650  82.890  20.200  0.00  0.00           H
ATOM   3988  CA  GLU   250      80.920  81.280  19.010  0.00  0.00           C
ATOM   3989  HA  GLU   250      80.990  81.080  17.940  0.00  0.00           H
ATOM   3990  CB  GLU   250      81.930  80.320  19.610  0.00  0.00           C
ATOM   3991  HB2 GLU   250      82.080  80.560  20.660  0.00  0.00           H
ATOM   3992  HB3 GLU   250      82.890  80.500  19.110  0.00  0.00           H
ATOM   3993  CG  GLU   250      81.530  78.870  19.350  0.00  0.00           C
ATOM   3994  HG2 GLU   250      81.400  78.620  18.300  0.00  0.00           H
ATOM   3995  HG3 GLU   250      80.530  78.760  19.780  0.00  0.00           H
ATOM   3996  CD  GLU   250      82.540  77.880  19.860  0.00  0.00           C
ATOM   3997  OE1 GLU   250      83.760  78.160  20.140  0.00  0.00           O
ATOM   3998  OE2 GLU   250      82.120  76.680  19.970  0.00  0.00           O
ATOM   3999  C   GLU   250      79.430  81.040  19.470  0.00  0.00           C
ATOM   4000  O   GLU   250      78.600  80.560  18.670  0.00  0.00           O
ATOM   4001  N   ARG   251      79.130  81.540  20.660  0.00  0.00           N
ATOM   4002  H   ARG   251      79.920  81.900  21.170  0.00  0.00           H
ATOM   4003  CA  ARG   251      77.690  81.490  21.200  0.00  0.00           C
ATOM   4004  HA  ARG   251      77.420  80.440  21.160  0.00  0.00           H
ATOM   4005  CB  ARG   251      77.690  81.960  22.670  0.00  0.00           C
ATOM   4006  HB2 ARG   251      76.690  82.010  23.100  0.00  0.00           H
ATOM   4007  HB3 ARG   251      78.140  82.950  22.700  0.00  0.00           H
ATOM   4008  CG  ARG   251      78.630  81.110  23.590  0.00  0.00           C
ATOM   4009  HG2 ARG   251      79.660  81.430  23.430  0.00  0.00           H
ATOM   4010  HG3 ARG   251      78.570  80.040  23.430  0.00  0.00           H
ATOM   4011  CD  ARG   251      78.270  81.290  25.070  0.00  0.00           C
ATOM   4012  HD2 ARG   251      79.060  80.820  25.640  0.00  0.00           H
ATOM   4013  HD3 ARG   251      77.260  80.940  25.280  0.00  0.00           H
ATOM   4014  NE  ARG   251      78.320  82.690  25.480  0.00  0.00           N
ATOM   4015  HE  ARG   251      78.740  83.290  24.790  0.00  0.00           H
ATOM   4016  CZ  ARG   251      78.040  83.210  26.620  0.00  0.00           C
ATOM   4017  NH1 ARG   251      77.560  82.600  27.610  0.00  0.00           N
ATOM   4018 HH11 ARG   251      77.420  81.600  27.510  0.00  0.00           H
ATOM   4019 HH12 ARG   251      77.230  83.050  28.450  0.00  0.00           H
ATOM   4020  NH2 ARG   251      78.290  84.410  26.820  0.00  0.00           N
ATOM   4021 HH21 ARG   251      78.920  84.850  26.170  0.00  0.00           H
ATOM   4022 HH22 ARG   251      77.890  84.790  27.670  0.00  0.00           H
ATOM   4023  C   ARG   251      76.630  82.210  20.380  0.00  0.00           C
ATOM   4024  O   ARG   251      75.460  81.780  20.290  0.00  0.00           O
ATOM   4025  N   GLU   252      77.040  83.200  19.710  0.00  0.00           N
ATOM   4026  H   GLU   252      77.980  83.560  19.810  0.00  0.00           H
ATOM   4027  CA  GLU   252      76.170  84.070  19.000  0.00  0.00           C
ATOM   4028  HA  GLU   252      75.180  84.150  19.440  0.00  0.00           H
ATOM   4029  CB  GLU   252      76.840  85.430  18.940  0.00  0.00           C
ATOM   4030  HB2 GLU   252      76.200  86.170  18.450  0.00  0.00           H
ATOM   4031  HB3 GLU   252      77.690  85.330  18.250  0.00  0.00           H
ATOM   4032  CG  GLU   252      77.190  86.130  20.270  0.00  0.00           C
ATOM   4033  HG2 GLU   252      76.330  85.940  20.900  0.00  0.00           H
ATOM   4034  HG3 GLU   252      77.350  87.180  20.020  0.00  0.00           H
ATOM   4035  CD  GLU   252      78.420  85.620  21.040  0.00  0.00           C
ATOM   4036  OE1 GLU   252      78.720  86.190  22.120  0.00  0.00           O
ATOM   4037  OE2 GLU   252      79.160  84.790  20.440  0.00  0.00           O
ATOM   4038  C   GLU   252      75.890  83.560  17.610  0.00  0.00           C
ATOM   4039  O   GLU   252      75.060  84.170  17.020  0.00  0.00           O
ATOM   4040  N   ILE   253      76.490  82.460  17.200  0.00  0.00           N
ATOM   4041  H   ILE   253      77.230  82.070  17.770  0.00  0.00           H
ATOM   4042  CA  ILE   253      76.330  81.740  15.910  0.00  0.00           C
ATOM   4043  HA  ILE   253      75.430  82.210  15.510  0.00  0.00           H
ATOM   4044  CB  ILE   253      77.520  81.990  14.950  0.00  0.00           C
ATOM   4045  HB  ILE   253      77.230  81.570  13.990  0.00  0.00           H
ATOM   4046  CG2 ILE   253      77.780  83.480  14.760  0.00  0.00           C
ATOM   4047 HG21 ILE   253      78.630  83.720  14.120  0.00  0.00           H
ATOM   4048 HG22 ILE   253      76.860  83.920  14.360  0.00  0.00           H
ATOM   4049 HG23 ILE   253      78.060  83.850  15.750  0.00  0.00           H
ATOM   4050  CG1 ILE   253      78.740  81.270  15.420  0.00  0.00           C
ATOM   4051 HG12 ILE   253      78.410  80.260  15.650  0.00  0.00           H
ATOM   4052 HG13 ILE   253      79.190  81.800  16.260  0.00  0.00           H
ATOM   4053  CD1 ILE   253      79.780  81.040  14.410  0.00  0.00           C
ATOM   4054 HD11 ILE   253      79.280  80.650  13.520  0.00  0.00           H
ATOM   4055 HD12 ILE   253      80.300  81.960  14.150  0.00  0.00           H
ATOM   4056 HD13 ILE   253      80.530  80.340  14.770  0.00  0.00           H
ATOM   4057  C   ILE   253      75.940  80.210  16.120  0.00  0.00           C
ATOM   4058  O   ILE   253      76.020  79.410  15.230  0.00  0.00           O
ATOM   4059  N   SER   254      75.430  79.840  17.300  0.00  0.00           N
ATOM   4060  H   SER   254      75.420  80.550  18.010  0.00  0.00           H
ATOM   4061  CA  SER   254      75.100  78.460  17.660  0.00  0.00           C
ATOM   4062  HA  SER   254      75.170  77.820  16.780  0.00  0.00           H
ATOM   4063  CB  SER   254      76.120  77.840  18.630  0.00  0.00           C
ATOM   4064  HB2 SER   254      75.740  76.910  19.050  0.00  0.00           H
ATOM   4065  HB3 SER   254      76.250  78.530  19.460  0.00  0.00           H
ATOM   4066  OG  SER   254      77.380  77.650  18.040  0.00  0.00           O
ATOM   4067  HG  SER   254      77.740  78.540  18.120  0.00  0.00           H
ATOM   4068  C   SER   254      73.660  78.340  18.110  0.00  0.00           C
ATOM   4069  O   SER   254      72.920  79.290  18.270  0.00  0.00           O
ATOM   4070  N   GLY   255      73.210  77.090  18.220  0.00  0.00           N
ATOM   4071  H   GLY   255      73.710  76.280  17.890  0.00  0.00           H
ATOM   4072  CA  GLY   255      71.860  76.650  18.590  0.00  0.00           C
ATOM   4073  HA2 GLY   255      71.630  76.950  19.620  0.00  0.00           H
ATOM   4074  HA3 GLY   255      71.760  75.570  18.480  0.00  0.00           H
ATOM   4075  C   GLY   255      70.790  77.320  17.760  0.00  0.00           C
ATOM   4076  O   GLY   255      70.680  76.980  16.570  0.00  0.00           O
ATOM   4077  N   SER   256      69.940  78.110  18.410  0.00  0.00           N
ATOM   4078  H   SER   256      70.030  78.040  19.420  0.00  0.00           H
ATOM   4079  CA  SER   256      68.850  78.880  17.810  0.00  0.00           C
ATOM   4080  HA  SER   256      68.550  78.600  16.800  0.00  0.00           H
ATOM   4081  CB  SER   256      67.620  78.840  18.740  0.00  0.00           C
ATOM   4082  HB2 SER   256      67.200  77.850  18.920  0.00  0.00           H
ATOM   4083  HB3 SER   256      66.860  79.440  18.240  0.00  0.00           H
ATOM   4084  OG  SER   256      67.820  79.310  20.090  0.00  0.00           O
ATOM   4085  HG  SER   256      68.650  78.920  20.370  0.00  0.00           H
ATOM   4086  C   SER   256      69.200  80.310  17.460  0.00  0.00           C
ATOM   4087  O   SER   256      68.580  80.890  16.560  0.00  0.00           O
ATOM   4088  N   ALA   257      70.370  80.800  17.950  0.00  0.00           N
ATOM   4089  H   ALA   257      71.020  80.160  18.370  0.00  0.00           H
ATOM   4090  CA  ALA   257      70.710  82.180  17.570  0.00  0.00           C
ATOM   4091  HA  ALA   257      69.890  82.900  17.550  0.00  0.00           H
ATOM   4092  CB  ALA   257      71.930  82.730  18.440  0.00  0.00           C
ATOM   4093  HB1 ALA   257      71.990  83.800  18.240  0.00  0.00           H
ATOM   4094  HB2 ALA   257      71.780  82.540  19.510  0.00  0.00           H
ATOM   4095  HB3 ALA   257      72.820  82.190  18.130  0.00  0.00           H
ATOM   4096  C   ALA   257      71.100  82.250  16.110  0.00  0.00           C
ATOM   4097  O   ALA   257      70.800  83.300  15.510  0.00  0.00           O
ATOM   4098  N   LEU   258      71.560  81.160  15.480  0.00  0.00           N
ATOM   4099  H   LEU   258      71.660  80.350  16.080  0.00  0.00           H
ATOM   4100  CA  LEU   258      71.930  80.960  14.080  0.00  0.00           C
ATOM   4101  HA  LEU   258      72.620  81.770  13.850  0.00  0.00           H
ATOM   4102  CB  LEU   258      72.550  79.590  13.910  0.00  0.00           C
ATOM   4103  HB2 LEU   258      71.970  78.770  14.330  0.00  0.00           H
ATOM   4104  HB3 LEU   258      73.370  79.570  14.630  0.00  0.00           H
ATOM   4105  CG  LEU   258      72.980  79.310  12.470  0.00  0.00           C
ATOM   4106  HG  LEU   258      72.080  79.300  11.850  0.00  0.00           H
ATOM   4107  CD1 LEU   258      74.030  80.240  11.890  0.00  0.00           C
ATOM   4108 HD11 LEU   258      74.820  80.380  12.630  0.00  0.00           H
ATOM   4109 HD12 LEU   258      74.420  79.890  10.930  0.00  0.00           H
ATOM   4110 HD13 LEU   258      73.510  81.190  11.740  0.00  0.00           H
ATOM   4111  CD2 LEU   258      73.590  77.890  12.390  0.00  0.00           C
ATOM   4112 HD21 LEU   258      72.910  77.070  12.630  0.00  0.00           H
ATOM   4113 HD22 LEU   258      74.000  77.690  11.400  0.00  0.00           H
ATOM   4114 HD23 LEU   258      74.480  77.730  13.000  0.00  0.00           H
ATOM   4115  C   LEU   258      70.770  81.160  13.160  0.00  0.00           C
ATOM   4116  O   LEU   258      70.840  81.860  12.180  0.00  0.00           O
ATOM   4117  N   ARG   259      69.620  80.650  13.620  0.00  0.00           N
ATOM   4118  H   ARG   259      69.690  80.120  14.480  0.00  0.00           H
ATOM   4119  CA  ARG   259      68.300  80.750  12.820  0.00  0.00           C
ATOM   4120  HA  ARG   259      68.480  80.380  11.810  0.00  0.00           H
ATOM   4121  CB  ARG   259      67.300  79.820  13.620  0.00  0.00           C
ATOM   4122  HB2 ARG   259      67.030  80.260  14.580  0.00  0.00           H
ATOM   4123  HB3 ARG   259      67.730  78.890  13.980  0.00  0.00           H
ATOM   4124  CG  ARG   259      66.080  79.500  12.780  0.00  0.00           C
ATOM   4125  HG2 ARG   259      66.340  78.890  11.910  0.00  0.00           H
ATOM   4126  HG3 ARG   259      65.580  80.400  12.420  0.00  0.00           H
ATOM   4127  CD  ARG   259      65.270  78.520  13.630  0.00  0.00           C
ATOM   4128  HD2 ARG   259      65.130  78.810  14.680  0.00  0.00           H
ATOM   4129  HD3 ARG   259      65.740  77.540  13.620  0.00  0.00           H
ATOM   4130  NE  ARG   259      63.870  78.570  13.130  0.00  0.00           N
ATOM   4131  HE  ARG   259      63.770  79.200  12.340  0.00  0.00           H
ATOM   4132  CZ  ARG   259      62.850  77.830  13.410  0.00  0.00           C
ATOM   4133  NH1 ARG   259      62.850  77.060  14.420  0.00  0.00           N
ATOM   4134 HH11 ARG   259      63.680  77.070  15.000  0.00  0.00           H
ATOM   4135 HH12 ARG   259      62.170  76.330  14.570  0.00  0.00           H
ATOM   4136  NH2 ARG   259      61.800  77.910  12.650  0.00  0.00           N
ATOM   4137 HH21 ARG   259      61.820  78.430  11.780  0.00  0.00           H
ATOM   4138 HH22 ARG   259      61.020  77.280  12.770  0.00  0.00           H
ATOM   4139  C   ARG   259      67.780  82.220  12.680  0.00  0.00           C
ATOM   4140  O   ARG   259      66.900  82.420  11.820  0.00  0.00           O
ATOM   4141  N   TYR   260      68.300  83.130  13.470  0.00  0.00           N
ATOM   4142  H   TYR   260      68.980  82.720  14.090  0.00  0.00           H
ATOM   4143  CA  TYR   260      67.920  84.500  13.580  0.00  0.00           C
ATOM   4144  HA  TYR   260      67.280  84.780  12.740  0.00  0.00           H
ATOM   4145  CB  TYR   260      67.030  84.920  14.750  0.00  0.00           C
ATOM   4146  HB2 TYR   260      66.690  85.950  14.660  0.00  0.00           H
ATOM   4147  HB3 TYR   260      67.640  84.800  15.650  0.00  0.00           H
ATOM   4148  CG  TYR   260      65.910  83.990  14.840  0.00  0.00           C
ATOM   4149  CD1 TYR   260      64.800  84.250  14.080  0.00  0.00           C
ATOM   4150  HD1 TYR   260      64.830  85.020  13.320  0.00  0.00           H
ATOM   4151  CE1 TYR   260      63.770  83.340  13.970  0.00  0.00           C
ATOM   4152  HE1 TYR   260      62.940  83.540  13.310  0.00  0.00           H
ATOM   4153  CZ  TYR   260      63.760  82.280  14.860  0.00  0.00           C
ATOM   4154  OH  TYR   260      62.680  81.430  14.910  0.00  0.00           O
ATOM   4155  HH  TYR   260      62.070  81.540  14.180  0.00  0.00           H
ATOM   4156  CE2 TYR   260      64.790  82.030  15.750  0.00  0.00           C
ATOM   4157  HE2 TYR   260      64.710  81.230  16.470  0.00  0.00           H
ATOM   4158  CD2 TYR   260      65.880  82.900  15.720  0.00  0.00           C
ATOM   4159  HD2 TYR   260      66.690  82.730  16.410  0.00  0.00           H
ATOM   4160  C   TYR   260      69.060  85.510  13.520  0.00  0.00           C
ATOM   4161  O   TYR   260      68.740  86.720  13.520  0.00  0.00           O
ATOM   4162  N   ALA   261      70.330  85.090  13.360  0.00  0.00           N
ATOM   4163  H   ALA   261      70.480  84.100  13.520  0.00  0.00           H
ATOM   4164  CA  ALA   261      71.480  85.820  13.040  0.00  0.00           C
ATOM   4165  HA  ALA   261      71.550  86.710  13.660  0.00  0.00           H
ATOM   4166  CB  ALA   261      72.720  85.000  13.220  0.00  0.00           C
ATOM   4167  HB1 ALA   261      72.650  84.210  12.470  0.00  0.00           H
ATOM   4168  HB2 ALA   261      73.620  85.560  12.980  0.00  0.00           H
ATOM   4169  HB3 ALA   261      72.650  84.610  14.230  0.00  0.00           H
ATOM   4170  C   ALA   261      71.370  86.320  11.570  0.00  0.00           C
ATOM   4171  O   ALA   261      70.790  85.550  10.760  0.00  0.00           O
ATOM   4172  N   PRO   262      71.830  87.530  11.140  0.00  0.00           N
ATOM   4173  CD  PRO   262      72.460  88.510  11.980  0.00  0.00           C
ATOM   4174  HD2 PRO   262      73.390  88.070  12.340  0.00  0.00           H
ATOM   4175  HD3 PRO   262      71.730  88.630  12.790  0.00  0.00           H
ATOM   4176  CG  PRO   262      72.640  89.710  11.120  0.00  0.00           C
ATOM   4177  HG2 PRO   262      73.670  89.770  10.770  0.00  0.00           H
ATOM   4178  HG3 PRO   262      72.440  90.590  11.730  0.00  0.00           H
ATOM   4179  CB  PRO   262      71.550  89.570  10.010  0.00  0.00           C
ATOM   4180  HB2 PRO   262      71.800  90.120   9.110  0.00  0.00           H
ATOM   4181  HB3 PRO   262      70.640  89.820  10.560  0.00  0.00           H
ATOM   4182  CA  PRO   262      71.590  88.050   9.860  0.00  0.00           C
ATOM   4183  HA  PRO   262      70.660  87.570   9.560  0.00  0.00           H
ATOM   4184  C   PRO   262      72.580  87.490   8.830  0.00  0.00           C
ATOM   4185  O   PRO   262      73.670  87.100   9.200  0.00  0.00           O
ATOM   4186  N   ASP   263      72.250  87.500   7.570  0.00  0.00           N
ATOM   4187  H   ASP   263      71.300  87.730   7.300  0.00  0.00           H
ATOM   4188  CA  ASP   263      73.100  87.190   6.440  0.00  0.00           C
ATOM   4189  HA  ASP   263      73.440  86.160   6.520  0.00  0.00           H
ATOM   4190  CB  ASP   263      72.310  87.350   5.140  0.00  0.00           C
ATOM   4191  HB2 ASP   263      72.970  87.390   4.270  0.00  0.00           H
ATOM   4192  HB3 ASP   263      71.860  88.340   5.130  0.00  0.00           H
ATOM   4193  CG  ASP   263      71.270  86.370   4.850  0.00  0.00           C
ATOM   4194  OD1 ASP   263      71.190  85.290   5.530  0.00  0.00           O
ATOM   4195  OD2 ASP   263      70.400  86.650   3.980  0.00  0.00           O
ATOM   4196  C   ASP   263      74.260  88.120   6.320  0.00  0.00           C
ATOM   4197  O   ASP   263      74.090  89.330   6.170  0.00  0.00           O
ATOM   4198  N   GLY   264      75.430  87.610   6.290  0.00  0.00           N
ATOM   4199  H   GLY   264      75.500  86.610   6.340  0.00  0.00           H
ATOM   4200  CA  GLY   264      76.700  88.400   6.150  0.00  0.00           C
ATOM   4201  HA2 GLY   264      76.600  89.360   5.660  0.00  0.00           H
ATOM   4202  HA3 GLY   264      77.430  87.800   5.610  0.00  0.00           H
ATOM   4203  C   GLY   264      77.380  88.750   7.470  0.00  0.00           C
ATOM   4204  O   GLY   264      78.350  89.500   7.470  0.00  0.00           O
ATOM   4205  N   ILE   265      76.830  88.290   8.610  0.00  0.00           N
ATOM   4206  H   ILE   265      75.990  87.740   8.590  0.00  0.00           H
ATOM   4207  CA  ILE   265      77.690  88.350   9.870  0.00  0.00           C
ATOM   4208  HA  ILE   265      78.020  89.380  10.020  0.00  0.00           H
ATOM   4209  CB  ILE   265      76.800  87.880  11.070  0.00  0.00           C
ATOM   4210  HB  ILE   265      75.930  88.540  11.030  0.00  0.00           H
ATOM   4211  CG2 ILE   265      76.330  86.440  10.860  0.00  0.00           C
ATOM   4212 HG21 ILE   265      77.080  85.690  11.140  0.00  0.00           H
ATOM   4213 HG22 ILE   265      75.470  86.250  11.490  0.00  0.00           H
ATOM   4214 HG23 ILE   265      75.910  86.190   9.880  0.00  0.00           H
ATOM   4215  CG1 ILE   265      77.420  88.050  12.470  0.00  0.00           C
ATOM   4216 HG12 ILE   265      77.900  89.010  12.610  0.00  0.00           H
ATOM   4217 HG13 ILE   265      78.210  87.320  12.580  0.00  0.00           H
ATOM   4218  CD1 ILE   265      76.370  87.770  13.490  0.00  0.00           C
ATOM   4219 HD11 ILE   265      76.780  87.990  14.470  0.00  0.00           H
ATOM   4220 HD12 ILE   265      75.410  88.270  13.350  0.00  0.00           H
ATOM   4221 HD13 ILE   265      76.170  86.700  13.540  0.00  0.00           H
ATOM   4222  C   ILE   265      78.920  87.400   9.840  0.00  0.00           C
ATOM   4223  O   ILE   265      78.890  86.400   9.140  0.00  0.00           O
ATOM   4224  N   ILE   266      79.940  87.660  10.620  0.00  0.00           N
ATOM   4225  H   ILE   266      79.870  88.490  11.200  0.00  0.00           H
ATOM   4226  CA  ILE   266      81.230  86.930  10.850  0.00  0.00           C
ATOM   4227  HA  ILE   266      81.250  86.060  10.190  0.00  0.00           H
ATOM   4228  CB  ILE   266      82.510  87.830  10.510  0.00  0.00           C
ATOM   4229  HB  ILE   266      82.430  88.700  11.170  0.00  0.00           H
ATOM   4230  CG2 ILE   266      83.840  87.170  10.880  0.00  0.00           C
ATOM   4231 HG21 ILE   266      83.920  86.990  11.950  0.00  0.00           H
ATOM   4232 HG22 ILE   266      83.940  86.290  10.250  0.00  0.00           H
ATOM   4233 HG23 ILE   266      84.630  87.880  10.660  0.00  0.00           H
ATOM   4234  CG1 ILE   266      82.510  88.320   8.970  0.00  0.00           C
ATOM   4235 HG12 ILE   266      81.750  89.090   8.830  0.00  0.00           H
ATOM   4236 HG13 ILE   266      82.280  87.480   8.330  0.00  0.00           H
ATOM   4237  CD1 ILE   266      83.810  88.910   8.460  0.00  0.00           C
ATOM   4238 HD11 ILE   266      83.630  89.370   7.490  0.00  0.00           H
ATOM   4239 HD12 ILE   266      84.170  89.760   9.050  0.00  0.00           H
ATOM   4240 HD13 ILE   266      84.560  88.120   8.430  0.00  0.00           H
ATOM   4241  C   ILE   266      81.340  86.500  12.310  0.00  0.00           C
ATOM   4242  O   ILE   266      81.140  87.310  13.240  0.00  0.00           O
ATOM   4243  N   GLY   267      81.670  85.220  12.570  0.00  0.00           N
ATOM   4244  H   GLY   267      81.800  84.710  11.710  0.00  0.00           H
ATOM   4245  CA  GLY   267      81.840  84.550  13.890  0.00  0.00           C
ATOM   4246  HA2 GLY   267      80.820  84.210  14.100  0.00  0.00           H
ATOM   4247  HA3 GLY   267      82.030  85.260  14.690  0.00  0.00           H
ATOM   4248  C   GLY   267      82.830  83.330  13.900  0.00  0.00           C
ATOM   4249  O   GLY   267      83.470  83.090  12.870  0.00  0.00           O
ATOM   4250  N   LEU   268      83.040  82.720  15.080  0.00  0.00           N
ATOM   4251  H   LEU   268      82.350  82.850  15.810  0.00  0.00           H
ATOM   4252  CA  LEU   268      84.270  81.920  15.360  0.00  0.00           C
ATOM   4253  HA  LEU   268      84.840  81.610  14.480  0.00  0.00           H
ATOM   4254  CB  LEU   268      85.300  82.630  16.400  0.00  0.00           C
ATOM   4255  HB2 LEU   268      86.160  81.950  16.470  0.00  0.00           H
ATOM   4256  HB3 LEU   268      84.740  82.670  17.330  0.00  0.00           H
ATOM   4257  CG  LEU   268      85.850  83.950  16.000  0.00  0.00           C
ATOM   4258  HG  LEU   268      85.020  84.650  15.870  0.00  0.00           H
ATOM   4259  CD1 LEU   268      86.660  84.440  17.200  0.00  0.00           C
ATOM   4260 HD11 LEU   268      86.960  85.490  17.110  0.00  0.00           H
ATOM   4261 HD12 LEU   268      86.010  84.290  18.060  0.00  0.00           H
ATOM   4262 HD13 LEU   268      87.580  83.860  17.270  0.00  0.00           H
ATOM   4263  CD2 LEU   268      86.760  84.130  14.750  0.00  0.00           C
ATOM   4264 HD21 LEU   268      87.130  85.150  14.730  0.00  0.00           H
ATOM   4265 HD22 LEU   268      87.580  83.420  14.690  0.00  0.00           H
ATOM   4266 HD23 LEU   268      86.080  84.010  13.910  0.00  0.00           H
ATOM   4267  C   LEU   268      83.830  80.530  15.860  0.00  0.00           C
ATOM   4268  O   LEU   268      82.810  80.440  16.490  0.00  0.00           O
ATOM   4269  N   GLN   269      84.610  79.440  15.520  0.00  0.00           N
ATOM   4270  H   GLN   269      85.450  79.540  14.960  0.00  0.00           H
ATOM   4271  CA  GLN   269      84.480  78.110  16.230  0.00  0.00           C
ATOM   4272  HA  GLN   269      83.870  78.270  17.120  0.00  0.00           H
ATOM   4273  CB  GLN   269      83.770  77.020  15.390  0.00  0.00           C
ATOM   4274  HB2 GLN   269      83.520  76.200  16.050  0.00  0.00           H
ATOM   4275  HB3 GLN   269      84.350  76.730  14.510  0.00  0.00           H
ATOM   4276  CG  GLN   269      82.410  77.540  14.730  0.00  0.00           C
ATOM   4277  HG2 GLN   269      82.590  78.320  13.990  0.00  0.00           H
ATOM   4278  HG3 GLN   269      81.710  77.910  15.490  0.00  0.00           H
ATOM   4279  CD  GLN   269      81.730  76.390  14.080  0.00  0.00           C
ATOM   4280  OE1 GLN   269      81.840  76.150  12.900  0.00  0.00           O
ATOM   4281  NE2 GLN   269      81.040  75.490  14.790  0.00  0.00           N
ATOM   4282 HE21 GLN   269      81.060  75.650  15.790  0.00  0.00           H
ATOM   4283 HE22 GLN   269      80.470  74.820  14.290  0.00  0.00           H
ATOM   4284  C   GLN   269      85.840  77.600  16.500  0.00  0.00           C
ATOM   4285  O   GLN   269      86.710  77.390  15.640  0.00  0.00           O
ATOM   4286  N   LEU   270      86.120  77.510  17.770  0.00  0.00           N
ATOM   4287  H   LEU   270      85.490  77.810  18.500  0.00  0.00           H
ATOM   4288  CA  LEU   270      87.360  77.030  18.320  0.00  0.00           C
ATOM   4289  HA  LEU   270      88.120  77.770  18.080  0.00  0.00           H
ATOM   4290  CB  LEU   270      87.290  76.940  19.870  0.00  0.00           C
ATOM   4291  HB2 LEU   270      86.570  76.170  20.140  0.00  0.00           H
ATOM   4292  HB3 LEU   270      86.920  77.910  20.220  0.00  0.00           H
ATOM   4293  CG  LEU   270      88.570  76.600  20.630  0.00  0.00           C
ATOM   4294  HG  LEU   270      89.090  75.910  19.970  0.00  0.00           H
ATOM   4295  CD1 LEU   270      89.420  77.800  20.820  0.00  0.00           C
ATOM   4296 HD11 LEU   270      90.330  77.470  21.320  0.00  0.00           H
ATOM   4297 HD12 LEU   270      89.720  78.170  19.840  0.00  0.00           H
ATOM   4298 HD13 LEU   270      88.920  78.620  21.330  0.00  0.00           H
ATOM   4299  CD2 LEU   270      88.390  75.950  21.990  0.00  0.00           C
ATOM   4300 HD21 LEU   270      88.200  76.560  22.880  0.00  0.00           H
ATOM   4301 HD22 LEU   270      87.670  75.130  21.970  0.00  0.00           H
ATOM   4302 HD23 LEU   270      89.310  75.530  22.370  0.00  0.00           H
ATOM   4303  C   LEU   270      87.740  75.630  17.730  0.00  0.00           C
ATOM   4304  O   LEU   270      87.050  74.690  17.910  0.00  0.00           O
ATOM   4305  N   ILE   271      88.770  75.510  16.890  0.00  0.00           N
ATOM   4306  H   ILE   271      89.370  76.330  16.840  0.00  0.00           H
ATOM   4307  CA  ILE   271      89.140  74.370  16.080  0.00  0.00           C
ATOM   4308  HA  ILE   271      88.230  74.120  15.540  0.00  0.00           H
ATOM   4309  CB  ILE   271      90.310  74.740  15.080  0.00  0.00           C
ATOM   4310  HB  ILE   271      91.170  75.160  15.600  0.00  0.00           H
ATOM   4311  CG2 ILE   271      90.880  73.480  14.420  0.00  0.00           C
ATOM   4312 HG21 ILE   271      91.600  73.710  13.630  0.00  0.00           H
ATOM   4313 HG22 ILE   271      91.450  73.040  15.230  0.00  0.00           H
ATOM   4314 HG23 ILE   271      90.010  72.940  14.040  0.00  0.00           H
ATOM   4315  CG1 ILE   271      89.780  75.630  13.940  0.00  0.00           C
ATOM   4316 HG12 ILE   271      89.070  76.350  14.340  0.00  0.00           H
ATOM   4317 HG13 ILE   271      89.150  75.000  13.310  0.00  0.00           H
ATOM   4318  CD1 ILE   271      90.820  76.380  13.110  0.00  0.00           C
ATOM   4319 HD11 ILE   271      91.300  77.060  13.820  0.00  0.00           H
ATOM   4320 HD12 ILE   271      91.580  75.700  12.720  0.00  0.00           H
ATOM   4321 HD13 ILE   271      90.370  76.890  12.260  0.00  0.00           H
ATOM   4322  C   ILE   271      89.420  73.230  17.110  0.00  0.00           C
ATOM   4323  O   ILE   271      90.250  73.280  17.960  0.00  0.00           O
ATOM   4324  N   ASN   272      88.670  72.080  16.810  0.00  0.00           N
ATOM   4325  H   ASN   272      87.820  72.230  16.280  0.00  0.00           H
ATOM   4326  CA  ASN   272      88.670  70.870  17.700  0.00  0.00           C
ATOM   4327  HA  ASN   272      87.960  70.120  17.330  0.00  0.00           H
ATOM   4328  CB  ASN   272      90.020  70.140  17.560  0.00  0.00           C
ATOM   4329  HB2 ASN   272      90.170  69.420  18.360  0.00  0.00           H
ATOM   4330  HB3 ASN   272      90.820  70.870  17.600  0.00  0.00           H
ATOM   4331  CG  ASN   272      89.970  69.410  16.210  0.00  0.00           C
ATOM   4332  OD1 ASN   272      89.350  68.370  16.000  0.00  0.00           O
ATOM   4333  ND2 ASN   272      90.850  69.750  15.310  0.00  0.00           N
ATOM   4334 HD21 ASN   272      91.650  70.280  15.630  0.00  0.00           H
ATOM   4335 HD22 ASN   272      90.920  69.290  14.410  0.00  0.00           H
ATOM   4336  C   ASN   272      88.320  71.170  19.160  0.00  0.00           C
ATOM   4337  O   ASN   272      88.570  70.390  20.090  0.00  0.00           O
ATOM   4338  N   GLY   273      87.590  72.320  19.350  0.00  0.00           N
ATOM   4339  H   GLY   273      87.360  72.830  18.510  0.00  0.00           H
ATOM   4340  CA  GLY   273      87.050  72.790  20.620  0.00  0.00           C
ATOM   4341  HA2 GLY   273      86.480  73.710  20.520  0.00  0.00           H
ATOM   4342  HA3 GLY   273      87.880  73.010  21.300  0.00  0.00           H
ATOM   4343  C   GLY   273      86.140  71.860  21.390  0.00  0.00           C
ATOM   4344  O   GLY   273      86.190  71.900  22.600  0.00  0.00           O
ATOM   4345  N   LYS   274      85.400  70.960  20.690  0.00  0.00           N
ATOM   4346  H   LYS   274      85.350  71.120  19.690  0.00  0.00           H
ATOM   4347  CA  LYS   274      84.490  69.930  21.290  0.00  0.00           C
ATOM   4348  HA  LYS   274      84.460  70.080  22.370  0.00  0.00           H
ATOM   4349  CB  LYS   274      83.040  70.140  20.760  0.00  0.00           C
ATOM   4350  HB2 LYS   274      82.380  69.500  21.340  0.00  0.00           H
ATOM   4351  HB3 LYS   274      82.920  69.860  19.720  0.00  0.00           H
ATOM   4352  CG  LYS   274      82.560  71.630  20.770  0.00  0.00           C
ATOM   4353  HG2 LYS   274      83.120  72.240  20.050  0.00  0.00           H
ATOM   4354  HG3 LYS   274      82.710  72.040  21.770  0.00  0.00           H
ATOM   4355  CD  LYS   274      81.170  71.790  20.420  0.00  0.00           C
ATOM   4356  HD2 LYS   274      80.560  71.510  21.280  0.00  0.00           H
ATOM   4357  HD3 LYS   274      80.910  71.200  19.540  0.00  0.00           H
ATOM   4358  CE  LYS   274      80.800  73.270  20.100  0.00  0.00           C
ATOM   4359  HE2 LYS   274      81.420  73.490  19.240  0.00  0.00           H
ATOM   4360  HE3 LYS   274      81.070  73.860  20.970  0.00  0.00           H
ATOM   4361  NZ  LYS   274      79.340  73.340  19.770  0.00  0.00           N
ATOM   4362  HZ1 LYS   274      79.070  74.240  19.390  0.00  0.00           H
ATOM   4363  HZ2 LYS   274      78.960  72.730  19.060  0.00  0.00           H
ATOM   4364  HZ3 LYS   274      78.830  73.170  20.630  0.00  0.00           H
ATOM   4365  C   LYS   274      85.020  68.510  21.030  0.00  0.00           C
ATOM   4366  O   LYS   274      84.290  67.520  21.030  0.00  0.00           O
ATOM   4367  N   ASN   275      86.260  68.410  20.630  0.00  0.00           N
ATOM   4368  H   ASN   275      86.860  69.210  20.750  0.00  0.00           H
ATOM   4369  CA  ASN   275      86.880  67.120  20.280  0.00  0.00           C
ATOM   4370  HA  ASN   275      86.200  66.290  20.070  0.00  0.00           H
ATOM   4371  CB  ASN   275      87.880  67.380  19.110  0.00  0.00           C
ATOM   4372  HB2 ASN   275      88.610  68.100  19.460  0.00  0.00           H
ATOM   4373  HB3 ASN   275      87.400  67.690  18.190  0.00  0.00           H
ATOM   4374  CG  ASN   275      88.600  66.070  18.760  0.00  0.00           C
ATOM   4375  OD1 ASN   275      88.410  65.100  19.450  0.00  0.00           O
ATOM   4376  ND2 ASN   275      89.440  66.020  17.730  0.00  0.00           N
ATOM   4377 HD21 ASN   275      89.510  66.780  17.080  0.00  0.00           H
ATOM   4378 HD22 ASN   275      89.790  65.090  17.530  0.00  0.00           H
ATOM   4379  C   ASN   275      87.490  66.740  21.610  0.00  0.00           C
ATOM   4380  O   ASN   275      88.720  66.870  21.760  0.00  0.00           O
ATOM   4381  N   GLU   276      86.650  66.270  22.560  0.00  0.00           N
ATOM   4382  H   GLU   276      85.700  66.170  22.250  0.00  0.00           H
ATOM   4383  CA  GLU   276      87.090  65.880  23.950  0.00  0.00           C
ATOM   4384  HA  GLU   276      87.610  66.750  24.340  0.00  0.00           H
ATOM   4385  CB  GLU   276      85.850  65.510  24.770  0.00  0.00           C
ATOM   4386  HB2 GLU   276      85.410  64.610  24.340  0.00  0.00           H
ATOM   4387  HB3 GLU   276      85.090  66.290  24.750  0.00  0.00           H
ATOM   4388  CG  GLU   276      86.010  65.180  26.240  0.00  0.00           C
ATOM   4389  HG2 GLU   276      86.460  66.060  26.690  0.00  0.00           H
ATOM   4390  HG3 GLU   276      86.680  64.340  26.350  0.00  0.00           H
ATOM   4391  CD  GLU   276      84.610  64.920  26.940  0.00  0.00           C
ATOM   4392  OE1 GLU   276      83.620  65.720  26.790  0.00  0.00           O
ATOM   4393  OE2 GLU   276      84.650  64.040  27.830  0.00  0.00           O
ATOM   4394  C   GLU   276      88.280  64.870  23.960  0.00  0.00           C
ATOM   4395  O   GLU   276      89.180  65.050  24.770  0.00  0.00           O
ATOM   4396  N   SER   277      88.240  63.890  23.030  0.00  0.00           N
ATOM   4397  H   SER   277      87.390  63.780  22.490  0.00  0.00           H
ATOM   4398  CA  SER   277      89.360  62.920  22.770  0.00  0.00           C
ATOM   4399  HA  SER   277      89.350  62.120  23.510  0.00  0.00           H
ATOM   4400  CB  SER   277      89.010  62.150  21.470  0.00  0.00           C
ATOM   4401  HB2 SER   277      89.880  61.560  21.180  0.00  0.00           H
ATOM   4402  HB3 SER   277      88.840  62.800  20.610  0.00  0.00           H
ATOM   4403  OG  SER   277      87.880  61.340  21.580  0.00  0.00           O
ATOM   4404  HG  SER   277      87.130  61.920  21.470  0.00  0.00           H
ATOM   4405  C   SER   277      90.670  63.570  22.510  0.00  0.00           C
ATOM   4406  O   SER   277      91.740  62.960  22.780  0.00  0.00           O
ATOM   4407  N   ALA   278      90.710  64.790  21.970  0.00  0.00           N
ATOM   4408  H   ALA   278      89.890  65.320  21.710  0.00  0.00           H
ATOM   4409  CA  ALA   278      92.020  65.330  21.480  0.00  0.00           C
ATOM   4410  HA  ALA   278      92.780  64.600  21.250  0.00  0.00           H
ATOM   4411  CB  ALA   278      91.880  66.160  20.210  0.00  0.00           C
ATOM   4412  HB1 ALA   278      92.810  66.600  19.830  0.00  0.00           H
ATOM   4413  HB2 ALA   278      91.450  65.530  19.430  0.00  0.00           H
ATOM   4414  HB3 ALA   278      91.240  67.020  20.440  0.00  0.00           H
ATOM   4415  C   ALA   278      92.610  66.130  22.620  0.00  0.00           C
ATOM   4416  O   ALA   278      93.870  66.120  22.960  0.00  0.00           O
ATOM   4417  N   HIE   279      91.780  66.680  23.490  0.00  0.00           N
ATOM   4418  H   HIE   279      90.830  66.450  23.270  0.00  0.00           H
ATOM   4419  CA  HIE   279      92.090  67.340  24.740  0.00  0.00           C
ATOM   4420  HA  HIE   279      92.930  68.020  24.600  0.00  0.00           H
ATOM   4421  CB  HIE   279      90.920  68.180  25.240  0.00  0.00           C
ATOM   4422  HB2 HIE   279      91.070  68.560  26.250  0.00  0.00           H
ATOM   4423  HB3 HIE   279      89.960  67.660  25.240  0.00  0.00           H
ATOM   4424  CG  HIE   279      90.860  69.460  24.440  0.00  0.00           C
ATOM   4425  ND1 HIE   279      91.680  70.610  24.570  0.00  0.00           N
ATOM   4426  CE1 HIE   279      91.490  71.440  23.490  0.00  0.00           C
ATOM   4427  HE1 HIE   279      92.030  72.370  23.400  0.00  0.00           H
ATOM   4428  NE2 HIE   279      90.460  70.940  22.810  0.00  0.00           N
ATOM   4429  HE2 HIE   279      89.930  71.440  22.100  0.00  0.00           H
ATOM   4430  CD2 HIE   279      90.090  69.700  23.310  0.00  0.00           C
ATOM   4431  HD2 HIE   279      89.380  68.970  22.930  0.00  0.00           H
ATOM   4432  C   HIE   279      92.550  66.290  25.750  0.00  0.00           C
ATOM   4433  O   HIE   279      93.410  66.690  26.540  0.00  0.00           O
ATOM   4434  N   ILE   280      92.210  65.030  25.710  0.00  0.00           N
ATOM   4435  H   ILE   280      91.430  64.760  25.120  0.00  0.00           H
ATOM   4436  CA  ILE   280      92.690  63.950  26.680  0.00  0.00           C
ATOM   4437  HA  ILE   280      92.580  64.330  27.690  0.00  0.00           H
ATOM   4438  CB  ILE   280      91.650  62.790  26.790  0.00  0.00           C
ATOM   4439  HB  ILE   280      91.450  62.540  25.750  0.00  0.00           H
ATOM   4440  CG2 ILE   280      92.240  61.650  27.580  0.00  0.00           C
ATOM   4441 HG21 ILE   280      93.120  61.210  27.110  0.00  0.00           H
ATOM   4442 HG22 ILE   280      92.520  62.050  28.560  0.00  0.00           H
ATOM   4443 HG23 ILE   280      91.510  60.860  27.710  0.00  0.00           H
ATOM   4444  CG1 ILE   280      90.340  63.250  27.450  0.00  0.00           C
ATOM   4445 HG12 ILE   280      89.880  64.060  26.880  0.00  0.00           H
ATOM   4446 HG13 ILE   280      90.430  63.700  28.440  0.00  0.00           H
ATOM   4447  CD1 ILE   280      89.250  62.130  27.550  0.00  0.00           C
ATOM   4448 HD11 ILE   280      89.270  61.410  26.720  0.00  0.00           H
ATOM   4449 HD12 ILE   280      89.460  61.510  28.420  0.00  0.00           H
ATOM   4450 HD13 ILE   280      88.280  62.610  27.630  0.00  0.00           H
ATOM   4451  C   ILE   280      94.140  63.540  26.420  0.00  0.00           C
ATOM   4452  O   ILE   280      94.920  63.570  27.350  0.00  0.00           O
ATOM   4453  N   SER   281      94.420  63.400  25.140  0.00  0.00           N
ATOM   4454  H   SER   281      93.750  63.680  24.430  0.00  0.00           H
ATOM   4455  CA  SER   281      95.740  63.070  24.640  0.00  0.00           C
ATOM   4456  HA  SER   281      96.030  62.110  25.060  0.00  0.00           H
ATOM   4457  CB  SER   281      95.660  63.000  23.150  0.00  0.00           C
ATOM   4458  HB2 SER   281      95.520  63.960  22.640  0.00  0.00           H
ATOM   4459  HB3 SER   281      94.780  62.380  22.970  0.00  0.00           H
ATOM   4460  OG  SER   281      96.830  62.320  22.790  0.00  0.00           O
ATOM   4461  HG  SER   281      97.390  63.060  22.540  0.00  0.00           H
ATOM   4462  C   SER   281      96.750  64.060  25.170  0.00  0.00           C
ATOM   4463  O   SER   281      97.660  63.720  25.930  0.00  0.00           O
ATOM   4464  N   ASP   282      96.550  65.340  24.800  0.00  0.00           N
ATOM   4465  H   ASP   282      95.880  65.520  24.060  0.00  0.00           H
ATOM   4466  CA  ASP   282      97.280  66.480  25.160  0.00  0.00           C
ATOM   4467  HA  ASP   282      98.320  66.260  24.890  0.00  0.00           H
ATOM   4468  CB  ASP   282      96.850  67.620  24.250  0.00  0.00           C
ATOM   4469  HB2 ASP   282      97.400  68.500  24.570  0.00  0.00           H
ATOM   4470  HB3 ASP   282      95.790  67.830  24.380  0.00  0.00           H
ATOM   4471  CG  ASP   282      97.030  67.530  22.730  0.00  0.00           C
ATOM   4472  OD1 ASP   282      97.690  66.520  22.290  0.00  0.00           O
ATOM   4473  OD2 ASP   282      96.750  68.570  22.030  0.00  0.00           O
ATOM   4474  C   ASP   282      97.390  66.890  26.610  0.00  0.00           C
ATOM   4475  O   ASP   282      98.390  67.430  27.140  0.00  0.00           O
ATOM   4476  N   ALA   283      96.330  66.620  27.400  0.00  0.00           N
ATOM   4477  H   ALA   283      95.450  66.300  27.010  0.00  0.00           H
ATOM   4478  CA  ALA   283      96.410  67.010  28.830  0.00  0.00           C
ATOM   4479  HA  ALA   283      96.860  67.990  28.930  0.00  0.00           H
ATOM   4480  CB  ALA   283      94.990  67.100  29.340  0.00  0.00           C
ATOM   4481  HB1 ALA   283      94.660  68.110  29.110  0.00  0.00           H
ATOM   4482  HB2 ALA   283      94.360  66.330  28.900  0.00  0.00           H
ATOM   4483  HB3 ALA   283      95.010  67.000  30.420  0.00  0.00           H
ATOM   4484  C   ALA   283      97.190  65.990  29.740  0.00  0.00           C
ATOM   4485  O   ALA   283      98.050  66.390  30.570  0.00  0.00           O
ATOM   4486  N   VAL   284      97.110  64.670  29.380  0.00  0.00           N
ATOM   4487  H   VAL   284      96.490  64.350  28.650  0.00  0.00           H
ATOM   4488  CA  VAL   284      98.110  63.710  29.940  0.00  0.00           C
ATOM   4489  HA  VAL   284      98.020  63.750  31.020  0.00  0.00           H
ATOM   4490  CB  VAL   284      97.700  62.240  29.540  0.00  0.00           C
ATOM   4491  HB  VAL   284      97.610  62.220  28.460  0.00  0.00           H
ATOM   4492  CG1 VAL   284      98.560  61.080  30.110  0.00  0.00           C
ATOM   4493 HG11 VAL   284      98.260  60.180  29.570  0.00  0.00           H
ATOM   4494 HG12 VAL   284      99.610  61.290  29.960  0.00  0.00           H
ATOM   4495 HG13 VAL   284      98.420  61.050  31.190  0.00  0.00           H
ATOM   4496  CG2 VAL   284      96.240  62.030  30.160  0.00  0.00           C
ATOM   4497 HG21 VAL   284      95.950  61.010  29.910  0.00  0.00           H
ATOM   4498 HG22 VAL   284      96.260  62.110  31.240  0.00  0.00           H
ATOM   4499 HG23 VAL   284      95.470  62.640  29.700  0.00  0.00           H
ATOM   4500  C   VAL   284      99.560  64.030  29.530  0.00  0.00           C
ATOM   4501  O   VAL   284     100.480  63.790  30.320  0.00  0.00           O
ATOM   4502  N   ALA   285      99.810  64.550  28.310  0.00  0.00           N
ATOM   4503  H   ALA   285      99.050  64.830  27.710  0.00  0.00           H
ATOM   4504  CA  ALA   285     101.170  64.870  27.840  0.00  0.00           C
ATOM   4505  HA  ALA   285     101.730  63.940  27.950  0.00  0.00           H
ATOM   4506  CB  ALA   285     101.210  65.260  26.400  0.00  0.00           C
ATOM   4507  HB1 ALA   285     100.600  66.160  26.340  0.00  0.00           H
ATOM   4508  HB2 ALA   285     102.210  65.510  26.070  0.00  0.00           H
ATOM   4509  HB3 ALA   285     100.860  64.480  25.720  0.00  0.00           H
ATOM   4510  C   ALA   285     101.880  65.910  28.730  0.00  0.00           C
ATOM   4511  O   ALA   285     103.030  65.710  29.150  0.00  0.00           O
ATOM   4512  N   VAL   286     101.180  66.960  29.030  0.00  0.00           N
ATOM   4513  H   VAL   286     100.250  66.950  28.620  0.00  0.00           H
ATOM   4514  CA  VAL   286     101.700  68.060  29.700  0.00  0.00           C
ATOM   4515  HA  VAL   286     102.670  68.350  29.320  0.00  0.00           H
ATOM   4516  CB  VAL   286     100.680  69.270  29.600  0.00  0.00           C
ATOM   4517  HB  VAL   286      99.770  69.000  30.130  0.00  0.00           H
ATOM   4518  CG1 VAL   286     101.140  70.500  30.360  0.00  0.00           C
ATOM   4519 HG11 VAL   286     100.280  71.160  30.460  0.00  0.00           H
ATOM   4520 HG12 VAL   286     101.420  70.270  31.380  0.00  0.00           H
ATOM   4521 HG13 VAL   286     102.070  70.920  29.960  0.00  0.00           H
ATOM   4522  CG2 VAL   286     100.570  69.740  28.180  0.00  0.00           C
ATOM   4523 HG21 VAL   286     101.530  70.070  27.790  0.00  0.00           H
ATOM   4524 HG22 VAL   286     100.260  68.890  27.580  0.00  0.00           H
ATOM   4525 HG23 VAL   286      99.860  70.570  28.130  0.00  0.00           H
ATOM   4526  C   VAL   286     101.840  67.640  31.160  0.00  0.00           C
ATOM   4527  O   VAL   286     102.950  67.800  31.620  0.00  0.00           O
ATOM   4528  N   VAL   287     100.850  66.950  31.710  0.00  0.00           N
ATOM   4529  H   VAL   287     100.090  66.730  31.080  0.00  0.00           H
ATOM   4530  CA  VAL   287     100.820  66.460  33.100  0.00  0.00           C
ATOM   4531  HA  VAL   287     100.970  67.290  33.780  0.00  0.00           H
ATOM   4532  CB  VAL   287      99.450  65.780  33.450  0.00  0.00           C
ATOM   4533  HB  VAL   287      99.230  65.170  32.580  0.00  0.00           H
ATOM   4534  CG1 VAL   287      99.510  64.820  34.600  0.00  0.00           C
ATOM   4535 HG11 VAL   287      99.840  63.820  34.310  0.00  0.00           H
ATOM   4536 HG12 VAL   287     100.210  65.090  35.390  0.00  0.00           H
ATOM   4537 HG13 VAL   287      98.510  64.490  34.880  0.00  0.00           H
ATOM   4538  CG2 VAL   287      98.420  66.900  33.730  0.00  0.00           C
ATOM   4539 HG21 VAL   287      98.330  67.510  32.830  0.00  0.00           H
ATOM   4540 HG22 VAL   287      97.490  66.470  34.080  0.00  0.00           H
ATOM   4541 HG23 VAL   287      98.700  67.530  34.570  0.00  0.00           H
ATOM   4542  C   VAL   287     102.000  65.530  33.260  0.00  0.00           C
ATOM   4543  O   VAL   287     102.770  65.590  34.230  0.00  0.00           O
ATOM   4544  N   ALA   288     102.220  64.650  32.260  0.00  0.00           N
ATOM   4545  H   ALA   288     101.620  64.660  31.450  0.00  0.00           H
ATOM   4546  CA  ALA   288     103.250  63.640  32.290  0.00  0.00           C
ATOM   4547  HA  ALA   288     103.390  63.270  33.300  0.00  0.00           H
ATOM   4548  CB  ALA   288     102.940  62.420  31.520  0.00  0.00           C
ATOM   4549  HB1 ALA   288     102.880  62.560  30.440  0.00  0.00           H
ATOM   4550  HB2 ALA   288     103.730  61.680  31.660  0.00  0.00           H
ATOM   4551  HB3 ALA   288     101.970  62.160  31.950  0.00  0.00           H
ATOM   4552  C   ALA   288     104.700  64.210  32.100  0.00  0.00           C
ATOM   4553  O   ALA   288     105.550  63.850  32.930  0.00  0.00           O
ATOM   4554  N   GLN   289     104.990  65.110  31.150  0.00  0.00           N
ATOM   4555  H   GLN   289     104.240  65.430  30.560  0.00  0.00           H
ATOM   4556  CA  GLN   289     106.370  65.750  31.110  0.00  0.00           C
ATOM   4557  HA  GLN   289     107.170  65.010  31.170  0.00  0.00           H
ATOM   4558  CB  GLN   289     106.540  66.580  29.730  0.00  0.00           C
ATOM   4559  HB2 GLN   289     106.120  65.890  29.000  0.00  0.00           H
ATOM   4560  HB3 GLN   289     107.610  66.610  29.530  0.00  0.00           H
ATOM   4561  CG  GLN   289     105.940  68.020  29.650  0.00  0.00           C
ATOM   4562  HG2 GLN   289     106.230  68.530  30.570  0.00  0.00           H
ATOM   4563  HG3 GLN   289     104.870  67.830  29.650  0.00  0.00           H
ATOM   4564  CD  GLN   289     106.230  68.820  28.400  0.00  0.00           C
ATOM   4565  OE1 GLN   289     105.910  68.460  27.300  0.00  0.00           O
ATOM   4566  NE2 GLN   289     106.820  69.990  28.410  0.00  0.00           N
ATOM   4567 HE21 GLN   289     107.190  70.210  29.320  0.00  0.00           H
ATOM   4568 HE22 GLN   289     107.040  70.400  27.520  0.00  0.00           H
ATOM   4569  C   GLN   289     106.570  66.580  32.410  0.00  0.00           C
ATOM   4570  O   GLN   289     107.690  66.680  32.890  0.00  0.00           O
ATOM   4571  N   ALA   290     105.480  67.220  32.890  0.00  0.00           N
ATOM   4572  H   ALA   290     104.650  67.150  32.330  0.00  0.00           H
ATOM   4573  CA  ALA   290     105.520  67.960  34.170  0.00  0.00           C
ATOM   4574  HA  ALA   290     106.340  68.680  34.080  0.00  0.00           H
ATOM   4575  CB  ALA   290     104.200  68.700  34.360  0.00  0.00           C
ATOM   4576  HB1 ALA   290     104.200  69.120  35.360  0.00  0.00           H
ATOM   4577  HB2 ALA   290     104.140  69.550  33.680  0.00  0.00           H
ATOM   4578  HB3 ALA   290     103.330  68.070  34.180  0.00  0.00           H
ATOM   4579  C   ALA   290     105.860  67.080  35.460  0.00  0.00           C
ATOM   4580  O   ALA   290     106.620  67.510  36.310  0.00  0.00           O
ATOM   4581  N   ILE   291     105.240  65.880  35.530  0.00  0.00           N
ATOM   4582  H   ILE   291     104.690  65.640  34.720  0.00  0.00           H
ATOM   4583  CA  ILE   291     105.440  64.910  36.630  0.00  0.00           C
ATOM   4584  HA  ILE   291     105.320  65.470  37.560  0.00  0.00           H
ATOM   4585  CB  ILE   291     104.260  63.860  36.480  0.00  0.00           C
ATOM   4586  HB  ILE   291     104.130  63.690  35.410  0.00  0.00           H
ATOM   4587  CG2 ILE   291     104.660  62.470  37.020  0.00  0.00           C
ATOM   4588 HG21 ILE   291     105.440  62.100  36.350  0.00  0.00           H
ATOM   4589 HG22 ILE   291     105.030  62.510  38.050  0.00  0.00           H
ATOM   4590 HG23 ILE   291     103.900  61.690  36.940  0.00  0.00           H
ATOM   4591  CG1 ILE   291     103.000  64.230  37.320  0.00  0.00           C
ATOM   4592 HG12 ILE   291     102.860  65.290  37.120  0.00  0.00           H
ATOM   4593 HG13 ILE   291     103.180  64.270  38.400  0.00  0.00           H
ATOM   4594  CD1 ILE   291     101.740  63.430  37.060  0.00  0.00           C
ATOM   4595 HD11 ILE   291     101.520  63.490  35.990  0.00  0.00           H
ATOM   4596 HD12 ILE   291     101.900  62.380  37.290  0.00  0.00           H
ATOM   4597 HD13 ILE   291     100.940  63.860  37.670  0.00  0.00           H
ATOM   4598  C   ILE   291     106.910  64.470  36.660  0.00  0.00           C
ATOM   4599  O   ILE   291     107.430  64.410  37.780  0.00  0.00           O
ATOM   4600  N   HIE   292     107.500  64.350  35.520  0.00  0.00           N
ATOM   4601  H   HIE   292     106.890  64.440  34.720  0.00  0.00           H
ATOM   4602  CA  HIE   292     108.910  63.950  35.380  0.00  0.00           C
ATOM   4603  HA  HIE   292     109.220  63.080  35.960  0.00  0.00           H
ATOM   4604  CB  HIE   292     109.270  63.580  33.950  0.00  0.00           C
ATOM   4605  HB2 HIE   292     110.360  63.540  34.000  0.00  0.00           H
ATOM   4606  HB3 HIE   292     109.030  64.290  33.170  0.00  0.00           H
ATOM   4607  CG  HIE   292     108.780  62.210  33.760  0.00  0.00           C
ATOM   4608  ND1 HIE   292     107.500  61.850  33.220  0.00  0.00           N
ATOM   4609  CE1 HIE   292     107.670  60.531  32.910  0.00  0.00           C
ATOM   4610  HE1 HIE   292     106.925  60.019  32.301  0.00  0.00           H
ATOM   4611  NE2 HIE   292     108.583  60.064  33.726  0.00  0.00           N
ATOM   4612  HE2 HIE   292     108.738  59.085  33.921  0.00  0.00           H
ATOM   4613  CD2 HIE   292     109.290  61.090  34.270  0.00  0.00           C
ATOM   4614  HD2 HIE   292     110.200  60.930  34.840  0.00  0.00           H
ATOM   4615  C   HIE   292     109.820  65.150  35.900  0.00  0.00           C
ATOM   4616  O   HIE   292     110.660  64.930  36.740  0.00  0.00           O
ATOM   4617  N   GLU   293     109.550  66.340  35.480  0.00  0.00           N
ATOM   4618  H   GLU   293     108.880  66.380  34.730  0.00  0.00           H
ATOM   4619  CA  GLU   293     110.160  67.590  35.850  0.00  0.00           C
ATOM   4620  HA  GLU   293     111.180  67.540  35.480  0.00  0.00           H
ATOM   4621  CB  GLU   293     109.460  68.660  35.100  0.00  0.00           C
ATOM   4622  HB2 GLU   293     108.520  68.890  35.610  0.00  0.00           H
ATOM   4623  HB3 GLU   293     109.250  68.370  34.070  0.00  0.00           H
ATOM   4624  CG  GLU   293     110.340  69.930  35.150  0.00  0.00           C
ATOM   4625  HG2 GLU   293     111.350  69.810  34.770  0.00  0.00           H
ATOM   4626  HG3 GLU   293     110.360  70.360  36.150  0.00  0.00           H
ATOM   4627  CD  GLU   293     109.690  71.000  34.270  0.00  0.00           C
ATOM   4628  OE1 GLU   293     109.580  70.740  33.060  0.00  0.00           O
ATOM   4629  OE2 GLU   293     109.390  72.110  34.720  0.00  0.00           O
ATOM   4630  C   GLU   293     110.070  67.960  37.410  0.00  0.00           C
ATOM   4631  O   GLU   293     110.970  68.650  37.930  0.00  0.00           O
ATOM   4632  N   LEU   294     108.960  67.590  38.010  0.00  0.00           N
ATOM   4633  H   LEU   294     108.250  67.090  37.490  0.00  0.00           H
ATOM   4634  CA  LEU   294     108.690  67.570  39.470  0.00  0.00           C
ATOM   4635  HA  LEU   294     108.680  68.600  39.820  0.00  0.00           H
ATOM   4636  CB  LEU   294     107.190  67.200  39.720  0.00  0.00           C
ATOM   4637  HB2 LEU   294     106.990  66.140  39.590  0.00  0.00           H
ATOM   4638  HB3 LEU   294     106.610  67.700  38.940  0.00  0.00           H
ATOM   4639  CG  LEU   294     106.650  67.600  41.110  0.00  0.00           C
ATOM   4640  HG  LEU   294     107.390  67.340  41.860  0.00  0.00           H
ATOM   4641  CD1 LEU   294     106.450  69.120  41.360  0.00  0.00           C
ATOM   4642 HD11 LEU   294     107.370  69.700  41.280  0.00  0.00           H
ATOM   4643 HD12 LEU   294     105.720  69.490  40.630  0.00  0.00           H
ATOM   4644 HD13 LEU   294     106.040  69.410  42.320  0.00  0.00           H
ATOM   4645  CD2 LEU   294     105.370  66.790  41.400  0.00  0.00           C
ATOM   4646 HD21 LEU   294     104.690  67.260  40.690  0.00  0.00           H
ATOM   4647 HD22 LEU   294     105.530  65.720  41.290  0.00  0.00           H
ATOM   4648 HD23 LEU   294     105.120  67.110  42.410  0.00  0.00           H
ATOM   4649  C   LEU   294     109.760  66.850  40.240  0.00  0.00           C
ATOM   4650  O   LEU   294     110.410  67.370  41.100  0.00  0.00           O
ATOM   4651  N   PHE   295     109.900  65.570  39.920  0.00  0.00           N
ATOM   4652  H   PHE   295     109.340  65.200  39.150  0.00  0.00           H
ATOM   4653  CA  PHE   295     110.670  64.630  40.710  0.00  0.00           C
ATOM   4654  HA  PHE   295     110.420  64.870  41.750  0.00  0.00           H
ATOM   4655  CB  PHE   295     110.310  63.090  40.520  0.00  0.00           C
ATOM   4656  HB2 PHE   295     111.180  62.490  40.790  0.00  0.00           H
ATOM   4657  HB3 PHE   295     109.940  63.000  39.490  0.00  0.00           H
ATOM   4658  CG  PHE   295     109.140  62.620  41.410  0.00  0.00           C
ATOM   4659  CD1 PHE   295     109.370  62.330  42.750  0.00  0.00           C
ATOM   4660  HD1 PHE   295     110.350  62.350  43.210  0.00  0.00           H
ATOM   4661  CE1 PHE   295     108.330  62.030  43.630  0.00  0.00           C
ATOM   4662  HE1 PHE   295     108.530  61.750  44.650  0.00  0.00           H
ATOM   4663  CZ  PHE   295     107.080  62.180  43.230  0.00  0.00           C
ATOM   4664  HZ  PHE   295     106.300  62.070  43.980  0.00  0.00           H
ATOM   4665  CE2 PHE   295     106.780  62.610  41.950  0.00  0.00           C
ATOM   4666  HE2 PHE   295     105.770  62.710  41.600  0.00  0.00           H
ATOM   4667  CD2 PHE   295     107.800  62.810  41.000  0.00  0.00           C
ATOM   4668  HD2 PHE   295     107.530  62.970  39.960  0.00  0.00           H
ATOM   4669  C   PHE   295     112.190  64.770  40.480  0.00  0.00           C
ATOM   4670  O   PHE   295     112.980  64.330  41.330  0.00  0.00           O
ATOM   4671  N   GLU   296     112.640  65.530  39.440  0.00  0.00           N
ATOM   4672  H   GLU   296     112.020  65.780  38.680  0.00  0.00           H
ATOM   4673  CA  GLU   296     114.010  66.080  39.380  0.00  0.00           C
ATOM   4674  HA  GLU   296     114.710  65.250  39.430  0.00  0.00           H
ATOM   4675  CB  GLU   296     114.230  66.960  38.120  0.00  0.00           C
ATOM   4676  HB2 GLU   296     115.290  67.160  37.940  0.00  0.00           H
ATOM   4677  HB3 GLU   296     113.690  67.900  38.220  0.00  0.00           H
ATOM   4678  CG  GLU   296     113.690  66.200  36.860  0.00  0.00           C
ATOM   4679  HG2 GLU   296     112.610  66.110  36.900  0.00  0.00           H
ATOM   4680  HG3 GLU   296     114.290  65.280  36.870  0.00  0.00           H
ATOM   4681  CD  GLU   296     114.110  66.960  35.550  0.00  0.00           C
ATOM   4682  OE1 GLU   296     114.310  66.270  34.510  0.00  0.00           O
ATOM   4683  OE2 GLU   296     114.220  68.150  35.520  0.00  0.00           O
ATOM   4684  C   GLU   296     114.390  67.020  40.530  0.00  0.00           C
ATOM   4685  O   GLU   296     115.590  67.210  40.800  0.00  0.00           O
ATOM   4686  N   MET   297     113.390  67.660  41.140  0.00  0.00           N
ATOM   4687  H   MET   297     112.480  67.440  40.760  0.00  0.00           H
ATOM   4688  CA  MET   297     113.560  68.680  42.220  0.00  0.00           C
ATOM   4689  HA  MET   297     114.520  69.160  42.060  0.00  0.00           H
ATOM   4690  CB  MET   297     112.480  69.790  42.070  0.00  0.00           C
ATOM   4691  HB2 MET   297     112.790  70.590  42.750  0.00  0.00           H
ATOM   4692  HB3 MET   297     111.490  69.400  42.300  0.00  0.00           H
ATOM   4693  CG  MET   297     112.480  70.400  40.680  0.00  0.00           C
ATOM   4694  HG2 MET   297     112.130  69.650  39.960  0.00  0.00           H
ATOM   4695  HG3 MET   297     113.460  70.720  40.320  0.00  0.00           H
ATOM   4696  SD  MET   297     111.310  71.760  40.480  0.00  0.00           S
ATOM   4697  CE  MET   297     109.800  70.880  40.180  0.00  0.00           C
ATOM   4698  HE1 MET   297     109.570  70.250  41.040  0.00  0.00           H
ATOM   4699  HE2 MET   297     109.040  71.620  39.930  0.00  0.00           H
ATOM   4700  HE3 MET   297     109.950  70.320  39.250  0.00  0.00           H
ATOM   4701  C   MET   297     113.610  67.970  43.640  0.00  0.00           C
ATOM   4702  O   MET   297     113.040  66.910  43.820  0.00  0.00           O
ATOM   4703  N   GLU   298     114.160  68.580  44.710  0.00  0.00           N
ATOM   4704  H   GLU   298     114.400  69.560  44.610  0.00  0.00           H
ATOM   4705  CA  GLU   298     114.340  68.010  46.080  0.00  0.00           C
ATOM   4706  HA  GLU   298     114.460  66.930  45.960  0.00  0.00           H
ATOM   4707  CB  GLU   298     115.620  68.580  46.720  0.00  0.00           C
ATOM   4708  HB2 GLU   298     115.560  68.160  47.730  0.00  0.00           H
ATOM   4709  HB3 GLU   298     115.580  69.660  46.800  0.00  0.00           H
ATOM   4710  CG  GLU   298     116.860  68.030  46.030  0.00  0.00           C
ATOM   4711  HG2 GLU   298     116.690  67.970  44.960  0.00  0.00           H
ATOM   4712  HG3 GLU   298     116.980  67.000  46.380  0.00  0.00           H
ATOM   4713  CD  GLU   298     118.070  68.880  46.410  0.00  0.00           C
ATOM   4714  OE1 GLU   298     118.870  69.340  45.540  0.00  0.00           O
ATOM   4715  OE2 GLU   298     118.300  69.230  47.610  0.00  0.00           O
ATOM   4716  C   GLU   298     113.140  68.210  47.070  0.00  0.00           C
ATOM   4717  O   GLU   298     112.540  69.280  47.140  0.00  0.00           O
ATOM   4718  N   ASN   299     112.920  67.230  47.990  0.00  0.00           N
ATOM   4719  H   ASN   299     113.600  66.490  48.020  0.00  0.00           H
ATOM   4720  CA  ASN   299     111.940  67.330  49.040  0.00  0.00           C
ATOM   4721  HA  ASN   299     111.930  66.380  49.590  0.00  0.00           H
ATOM   4722  CB  ASN   299     112.310  68.400  50.050  0.00  0.00           C
ATOM   4723  HB2 ASN   299     111.820  68.220  51.000  0.00  0.00           H
ATOM   4724  HB3 ASN   299     112.070  69.430  49.770  0.00  0.00           H
ATOM   4725  CG  ASN   299     113.780  68.360  50.360  0.00  0.00           C
ATOM   4726  OD1 ASN   299     114.330  67.380  50.820  0.00  0.00           O
ATOM   4727  ND2 ASN   299     114.530  69.440  50.130  0.00  0.00           N
ATOM   4728 HD21 ASN   299     114.220  70.290  49.680  0.00  0.00           H
ATOM   4729 HD22 ASN   299     115.520  69.280  50.260  0.00  0.00           H
ATOM   4730  C   ASN   299     110.480  67.440  48.560  0.00  0.00           C
ATOM   4731  O   ASN   299     109.580  68.070  49.130  0.00  0.00           O
ATOM   4732  N   ILE   300     110.180  66.750  47.450  0.00  0.00           N
ATOM   4733  H   ILE   300     110.960  66.340  46.950  0.00  0.00           H
ATOM   4734  CA  ILE   300     108.830  66.500  46.940  0.00  0.00           C
ATOM   4735  HA  ILE   300     108.370  67.490  47.020  0.00  0.00           H
ATOM   4736  CB  ILE   300     109.010  66.040  45.420  0.00  0.00           C
ATOM   4737  HB  ILE   300     109.670  65.170  45.440  0.00  0.00           H
ATOM   4738  CG2 ILE   300     107.680  65.480  44.830  0.00  0.00           C
ATOM   4739 HG21 ILE   300     106.780  66.070  44.990  0.00  0.00           H
ATOM   4740 HG22 ILE   300     107.720  65.360  43.750  0.00  0.00           H
ATOM   4741 HG23 ILE   300     107.590  64.440  45.160  0.00  0.00           H
ATOM   4742  CG1 ILE   300     109.750  67.050  44.470  0.00  0.00           C
ATOM   4743 HG12 ILE   300     109.650  66.630  43.480  0.00  0.00           H
ATOM   4744 HG13 ILE   300     110.820  66.990  44.690  0.00  0.00           H
ATOM   4745  CD1 ILE   300     109.220  68.430  44.600  0.00  0.00           C
ATOM   4746 HD11 ILE   300     109.810  69.010  43.900  0.00  0.00           H
ATOM   4747 HD12 ILE   300     108.140  68.500  44.480  0.00  0.00           H
ATOM   4748 HD13 ILE   300     109.360  68.800  45.620  0.00  0.00           H
ATOM   4749  C   ILE   300     107.960  65.580  47.810  0.00  0.00           C
ATOM   4750  O   ILE   300     108.360  64.460  48.150  0.00  0.00           O
ATOM   4751  N   THR   301     106.730  66.000  48.060  0.00  0.00           N
ATOM   4752  H   THR   301     106.440  66.870  47.630  0.00  0.00           H
ATOM   4753  CA  THR   301     105.770  65.390  49.050  0.00  0.00           C
ATOM   4754  HA  THR   301     106.240  64.620  49.660  0.00  0.00           H
ATOM   4755  CB  THR   301     105.150  66.390  50.050  0.00  0.00           C
ATOM   4756  HB  THR   301     104.420  65.910  50.710  0.00  0.00           H
ATOM   4757  CG2 THR   301     106.230  67.080  50.900  0.00  0.00           C
ATOM   4758 HG21 THR   301     107.150  67.040  50.310  0.00  0.00           H
ATOM   4759 HG22 THR   301     105.980  68.070  51.270  0.00  0.00           H
ATOM   4760 HG23 THR   301     106.490  66.490  51.780  0.00  0.00           H
ATOM   4761  OG1 THR   301     104.400  67.410  49.330  0.00  0.00           O
ATOM   4762  HG1 THR   301     104.980  67.820  48.690  0.00  0.00           H
ATOM   4763  C   THR   301     104.570  64.660  48.360  0.00  0.00           C
ATOM   4764  O   THR   301     104.320  64.890  47.180  0.00  0.00           O
ATOM   4765  N   ASP   302     103.840  63.800  49.100  0.00  0.00           N
ATOM   4766  H   ASP   302     104.150  63.600  50.040  0.00  0.00           H
ATOM   4767  CA  ASP   302     102.620  63.110  48.600  0.00  0.00           C
ATOM   4768  HA  ASP   302     102.750  63.100  47.520  0.00  0.00           H
ATOM   4769  CB  ASP   302     102.550  61.660  48.980  0.00  0.00           C
ATOM   4770  HB2 ASP   302     101.550  61.320  48.670  0.00  0.00           H
ATOM   4771  HB3 ASP   302     102.700  61.610  50.060  0.00  0.00           H
ATOM   4772  CG  ASP   302     103.590  60.770  48.250  0.00  0.00           C
ATOM   4773  OD1 ASP   302     103.390  60.610  47.000  0.00  0.00           O
ATOM   4774  OD2 ASP   302     104.570  60.260  48.870  0.00  0.00           O
ATOM   4775  C   ASP   302     101.270  63.780  48.980  0.00  0.00           C
ATOM   4776  O   ASP   302     101.040  64.090  50.140  0.00  0.00           O
ATOM   4777  N   PRO   303     100.330  63.970  48.010  0.00  0.00           N
ATOM   4778  CD  PRO   303     100.470  63.640  46.610  0.00  0.00           C
ATOM   4779  HD2 PRO   303     100.650  62.580  46.480  0.00  0.00           H
ATOM   4780  HD3 PRO   303     101.180  64.270  46.050  0.00  0.00           H
ATOM   4781  CG  PRO   303      99.190  64.100  45.910  0.00  0.00           C
ATOM   4782  HG2 PRO   303      98.810  63.400  45.170  0.00  0.00           H
ATOM   4783  HG3 PRO   303      99.460  65.010  45.370  0.00  0.00           H
ATOM   4784  CB  PRO   303      98.250  64.410  47.030  0.00  0.00           C
ATOM   4785  HB2 PRO   303      97.510  63.630  47.200  0.00  0.00           H
ATOM   4786  HB3 PRO   303      97.680  65.300  46.750  0.00  0.00           H
ATOM   4787  CA  PRO   303      99.040  64.530  48.330  0.00  0.00           C
ATOM   4788  HA  PRO   303      99.130  65.600  48.550  0.00  0.00           H
ATOM   4789  C   PRO   303      98.320  63.640  49.370  0.00  0.00           C
ATOM   4790  O   PRO   303      98.700  62.460  49.530  0.00  0.00           O
ATOM   4791  N   PRO   304      97.340  64.180  50.140  0.00  0.00           N
ATOM   4792  CD  PRO   304      96.750  65.500  50.040  0.00  0.00           C
ATOM   4793  HD2 PRO   304      96.830  66.010  49.070  0.00  0.00           H
ATOM   4794  HD3 PRO   304      97.190  66.120  50.820  0.00  0.00           H
ATOM   4795  CG  PRO   304      95.340  65.370  50.520  0.00  0.00           C
ATOM   4796  HG2 PRO   304      94.690  65.110  49.680  0.00  0.00           H
ATOM   4797  HG3 PRO   304      94.960  66.310  50.940  0.00  0.00           H
ATOM   4798  CB  PRO   304      95.370  64.190  51.520  0.00  0.00           C
ATOM   4799  HB2 PRO   304      94.430  63.640  51.550  0.00  0.00           H
ATOM   4800  HB3 PRO   304      95.750  64.550  52.480  0.00  0.00           H
ATOM   4801  CA  PRO   304      96.490  63.280  51.010  0.00  0.00           C
ATOM   4802  HA  PRO   304      97.150  62.950  51.810  0.00  0.00           H
ATOM   4803  C   PRO   304      95.950  62.120  50.240  0.00  0.00           C
ATOM   4804  O   PRO   304      95.500  62.180  49.110  0.00  0.00           O
ATOM   4805  N   ARG   305      95.890  60.990  51.040  0.00  0.00           N
ATOM   4806  H   ARG   305      96.380  61.020  51.930  0.00  0.00           H
ATOM   4807  CA  ARG   305      95.200  59.760  50.640  0.00  0.00           C
ATOM   4808  HA  ARG   305      95.090  59.870  49.560  0.00  0.00           H
ATOM   4809  CB  ARG   305      96.090  58.550  51.190  0.00  0.00           C
ATOM   4810  HB2 ARG   305      95.940  58.480  52.260  0.00  0.00           H
ATOM   4811  HB3 ARG   305      97.110  58.790  50.880  0.00  0.00           H
ATOM   4812  CG  ARG   305      95.730  57.290  50.370  0.00  0.00           C
ATOM   4813  HG2 ARG   305      96.280  57.440  49.440  0.00  0.00           H
ATOM   4814  HG3 ARG   305      94.660  57.120  50.300  0.00  0.00           H
ATOM   4815  CD  ARG   305      96.120  55.990  51.090  0.00  0.00           C
ATOM   4816  HD2 ARG   305      95.620  56.050  52.050  0.00  0.00           H
ATOM   4817  HD3 ARG   305      97.170  55.880  51.340  0.00  0.00           H
ATOM   4818  NE  ARG   305      95.660  54.720  50.400  0.00  0.00           N
ATOM   4819  HE  ARG   305      95.430  54.750  49.420  0.00  0.00           H
ATOM   4820  CZ  ARG   305      95.490  53.510  50.960  0.00  0.00           C
ATOM   4821  NH1 ARG   305      95.940  53.250  52.150  0.00  0.00           N
ATOM   4822 HH11 ARG   305      96.360  53.960  52.740  0.00  0.00           H
ATOM   4823 HH12 ARG   305      95.780  52.290  52.460  0.00  0.00           H
ATOM   4824  NH2 ARG   305      95.090  52.540  50.240  0.00  0.00           N
ATOM   4825 HH21 ARG   305      95.010  52.760  49.260  0.00  0.00           H
ATOM   4826 HH22 ARG   305      95.390  51.580  50.360  0.00  0.00           H
ATOM   4827  C   ARG   305      93.820  59.850  51.230  0.00  0.00           C
ATOM   4828  O   ARG   305      93.680  59.680  52.420  0.00  0.00           O
ATOM   4829  N   GLY   306      92.790  60.000  50.410  0.00  0.00           N
ATOM   4830  H   GLY   306      92.960  59.860  49.420  0.00  0.00           H
ATOM   4831  CA  GLY   306      91.380  60.210  50.900  0.00  0.00           C
ATOM   4832  HA2 GLY   306      91.080  59.520  51.690  0.00  0.00           H
ATOM   4833  HA3 GLY   306      90.590  60.050  50.170  0.00  0.00           H
ATOM   4834  C   GLY   306      91.220  61.520  51.700  0.00  0.00           C
ATOM   4835  O   GLY   306      92.120  62.210  51.980  0.00  0.00           O
ATOM   4836  N   CYX   307      89.940  61.760  51.970  0.00  0.00           N
ATOM   4837  H   CYX   307      89.320  60.990  51.760  0.00  0.00           H
ATOM   4838  CA  CYX   307      89.480  62.950  52.630  0.00  0.00           C
ATOM   4839  HA  CYX   307      90.130  63.800  52.440  0.00  0.00           H
ATOM   4840  CB  CYX   307      88.150  63.360  52.080  0.00  0.00           C
ATOM   4841  HB2 CYX   307      87.710  64.170  52.660  0.00  0.00           H
ATOM   4842  HB3 CYX   307      87.540  62.470  51.890  0.00  0.00           H
ATOM   4843  SG  CYX   307      88.220  64.140  50.410  0.00  0.00           S
ATOM   4844  C   CYX   307      89.390  62.800  54.140  0.00  0.00           C
ATOM   4845  O   CYX   307      89.650  63.770  54.840  0.00  0.00           O
ATOM   4846  N   VAL   308      89.030  61.620  54.610  0.00  0.00           N
ATOM   4847  H   VAL   308      88.990  60.890  53.910  0.00  0.00           H
ATOM   4848  CA  VAL   308      88.830  61.220  56.000  0.00  0.00           C
ATOM   4849  HA  VAL   308      87.990  61.850  56.280  0.00  0.00           H
ATOM   4850  CB  VAL   308      88.250  59.810  56.180  0.00  0.00           C
ATOM   4851  HB  VAL   308      89.060  59.090  56.160  0.00  0.00           H
ATOM   4852  CG1 VAL   308      87.600  59.760  57.530  0.00  0.00           C
ATOM   4853 HG11 VAL   308      86.980  60.640  57.680  0.00  0.00           H
ATOM   4854 HG12 VAL   308      86.960  58.900  57.720  0.00  0.00           H
ATOM   4855 HG13 VAL   308      88.270  59.650  58.380  0.00  0.00           H
ATOM   4856  CG2 VAL   308      87.290  59.420  55.120  0.00  0.00           C
ATOM   4857 HG21 VAL   308      86.520  60.170  54.910  0.00  0.00           H
ATOM   4858 HG22 VAL   308      87.670  59.410  54.100  0.00  0.00           H
ATOM   4859 HG23 VAL   308      86.750  58.500  55.350  0.00  0.00           H
ATOM   4860  C   VAL   308      89.950  61.610  57.030  0.00  0.00           C
ATOM   4861  O   VAL   308      91.040  61.050  57.060  0.00  0.00           O
ATOM   4862  N   GLY   309      89.670  62.690  57.800  0.00  0.00           N
ATOM   4863  H   GLY   309      88.800  63.190  57.700  0.00  0.00           H
ATOM   4864  CA  GLY   309      90.600  63.340  58.710  0.00  0.00           C
ATOM   4865  HA2 GLY   309      91.010  62.600  59.400  0.00  0.00           H
ATOM   4866  HA3 GLY   309      89.990  64.000  59.330  0.00  0.00           H
ATOM   4867  C   GLY   309      91.740  64.080  58.040  0.00  0.00           C
ATOM   4868  O   GLY   309      92.630  64.550  58.730  0.00  0.00           O
ATOM   4869  N   ASN   310      91.760  64.370  56.720  0.00  0.00           N
ATOM   4870  H   ASN   310      90.970  64.160  56.120  0.00  0.00           H
ATOM   4871  CA  ASN   310      92.790  65.130  56.030  0.00  0.00           C
ATOM   4872  HA  ASN   310      93.690  65.190  56.640  0.00  0.00           H
ATOM   4873  CB  ASN   310      93.300  64.380  54.800  0.00  0.00           C
ATOM   4874  HB2 ASN   310      94.000  65.020  54.260  0.00  0.00           H
ATOM   4875  HB3 ASN   310      92.430  64.120  54.190  0.00  0.00           H
ATOM   4876  CG  ASN   310      94.090  63.100  54.990  0.00  0.00           C
ATOM   4877  OD1 ASN   310      94.900  62.920  55.860  0.00  0.00           O
ATOM   4878  ND2 ASN   310      93.940  62.150  54.140  0.00  0.00           N
ATOM   4879 HD21 ASN   310      93.300  62.230  53.370  0.00  0.00           H
ATOM   4880 HD22 ASN   310      94.410  61.260  54.270  0.00  0.00           H
ATOM   4881  C   ASN   310      92.380  66.660  55.910  0.00  0.00           C
ATOM   4882  O   ASN   310      91.370  67.000  55.260  0.00  0.00           O
ATOM   4883  N   THR   311      93.150  67.540  56.550  0.00  0.00           N
ATOM   4884  H   THR   311      94.030  67.240  56.950  0.00  0.00           H
ATOM   4885  CA  THR   311      92.770  68.910  56.720  0.00  0.00           C
ATOM   4886  HA  THR   311      91.940  69.090  56.020  0.00  0.00           H
ATOM   4887  CB  THR   311      92.380  69.250  58.160  0.00  0.00           C
ATOM   4888  HB  THR   311      92.050  70.290  58.190  0.00  0.00           H
ATOM   4889  CG2 THR   311      91.250  68.410  58.710  0.00  0.00           C
ATOM   4890 HG21 THR   311      90.400  68.530  58.040  0.00  0.00           H
ATOM   4891 HG22 THR   311      91.440  67.350  58.900  0.00  0.00           H
ATOM   4892 HG23 THR   311      90.930  68.820  59.660  0.00  0.00           H
ATOM   4893  OG1 THR   311      93.470  68.990  59.090  0.00  0.00           O
ATOM   4894  HG1 THR   311      93.530  68.080  59.380  0.00  0.00           H
ATOM   4895  C   THR   311      93.860  69.880  56.320  0.00  0.00           C
ATOM   4896  O   THR   311      93.390  71.000  56.170  0.00  0.00           O
ATOM   4897  N   ASN   312      95.140  69.590  56.170  0.00  0.00           N
ATOM   4898  H   ASN   312      95.390  68.620  56.220  0.00  0.00           H
ATOM   4899  CA  ASN   312      96.070  70.560  55.590  0.00  0.00           C
ATOM   4900  HA  ASN   312      95.690  71.550  55.830  0.00  0.00           H
ATOM   4901  CB  ASN   312      97.460  70.510  56.320  0.00  0.00           C
ATOM   4902  HB2 ASN   312      98.180  71.180  55.860  0.00  0.00           H
ATOM   4903  HB3 ASN   312      97.890  69.510  56.250  0.00  0.00           H
ATOM   4904  CG  ASN   312      97.380  70.840  57.810  0.00  0.00           C
ATOM   4905  OD1 ASN   312      96.450  71.410  58.410  0.00  0.00           O
ATOM   4906  ND2 ASN   312      98.420  70.480  58.460  0.00  0.00           N
ATOM   4907 HD21 ASN   312      99.170  70.130  57.880  0.00  0.00           H
ATOM   4908 HD22 ASN   312      98.390  70.310  59.460  0.00  0.00           H
ATOM   4909  C   ASN   312      96.240  70.420  54.050  0.00  0.00           C
ATOM   4910  O   ASN   312      96.080  69.390  53.380  0.00  0.00           O
ATOM   4911  N   ILE   313      96.670  71.520  53.440  0.00  0.00           N
ATOM   4912  H   ILE   313      96.840  72.340  54.010  0.00  0.00           H
ATOM   4913  CA  ILE   313      97.120  71.580  52.050  0.00  0.00           C
ATOM   4914  HA  ILE   313      96.330  71.150  51.430  0.00  0.00           H
ATOM   4915  CB  ILE   313      97.460  73.000  51.550  0.00  0.00           C
ATOM   4916  HB  ILE   313      97.500  72.930  50.470  0.00  0.00           H
ATOM   4917  CG2 ILE   313      96.290  73.960  51.790  0.00  0.00           C
ATOM   4918 HG21 ILE   313      96.230  74.850  51.170  0.00  0.00           H
ATOM   4919 HG22 ILE   313      95.270  73.570  51.750  0.00  0.00           H
ATOM   4920 HG23 ILE   313      96.370  74.200  52.850  0.00  0.00           H
ATOM   4921  CG1 ILE   313      98.800  73.710  52.020  0.00  0.00           C
ATOM   4922 HG12 ILE   313      99.610  73.000  52.150  0.00  0.00           H
ATOM   4923 HG13 ILE   313      98.660  74.120  53.020  0.00  0.00           H
ATOM   4924  CD1 ILE   313      99.290  74.750  51.020  0.00  0.00           C
ATOM   4925 HD11 ILE   313      99.710  74.300  50.120  0.00  0.00           H
ATOM   4926 HD12 ILE   313      98.530  75.480  50.750  0.00  0.00           H
ATOM   4927 HD13 ILE   313     100.030  75.330  51.570  0.00  0.00           H
ATOM   4928  C   ILE   313      98.300  70.600  51.920  0.00  0.00           C
ATOM   4929  O   ILE   313      99.130  70.390  52.810  0.00  0.00           O
ATOM   4930  N   TRP   314      98.390  70.050  50.720  0.00  0.00           N
ATOM   4931  H   TRP   314      97.630  70.270  50.110  0.00  0.00           H
ATOM   4932  CA  TRP   314      99.660  69.370  50.200  0.00  0.00           C
ATOM   4933  HA  TRP   314     100.000  68.780  51.050  0.00  0.00           H
ATOM   4934  CB  TRP   314      99.290  68.410  49.050  0.00  0.00           C
ATOM   4935  HB2 TRP   314      98.550  68.850  48.380  0.00  0.00           H
ATOM   4936  HB3 TRP   314      98.880  67.590  49.650  0.00  0.00           H
ATOM   4937  CG  TRP   314     100.290  67.710  48.220  0.00  0.00           C
ATOM   4938  CD1 TRP   314     101.320  66.950  48.640  0.00  0.00           C
ATOM   4939  HD1 TRP   314     101.680  67.000  49.650  0.00  0.00           H
ATOM   4940  NE1 TRP   314     102.070  66.540  47.570  0.00  0.00           N
ATOM   4941  HE1 TRP   314     102.910  65.990  47.700  0.00  0.00           H
ATOM   4942  CE2 TRP   314     101.460  66.940  46.400  0.00  0.00           C
ATOM   4943  CZ2 TRP   314     101.800  66.650  45.070  0.00  0.00           C
ATOM   4944  HZ2 TRP   314     102.700  66.090  44.870  0.00  0.00           H
ATOM   4945  CH2 TRP   314     101.030  67.240  44.040  0.00  0.00           C
ATOM   4946  HH2 TRP   314     101.250  67.070  43.000  0.00  0.00           H
ATOM   4947  CZ3 TRP   314      99.840  67.890  44.420  0.00  0.00           C
ATOM   4948  HZ3 TRP   314      99.240  68.350  43.660  0.00  0.00           H
ATOM   4949  CE3 TRP   314      99.570  68.240  45.700  0.00  0.00           C
ATOM   4950  HE3 TRP   314      98.700  68.840  45.940  0.00  0.00           H
ATOM   4951  CD2 TRP   314     100.340  67.730  46.780  0.00  0.00           C
ATOM   4952  C   TRP   314     100.810  70.300  49.800  0.00  0.00           C
ATOM   4953  O   TRP   314     100.600  71.230  49.060  0.00  0.00           O
ATOM   4954  N   LYS   315     101.960  70.030  50.410  0.00  0.00           N
ATOM   4955  H   LYS   315     102.070  69.230  51.030  0.00  0.00           H
ATOM   4956  CA  LYS   315     102.990  71.120  50.460  0.00  0.00           C
ATOM   4957  HA  LYS   315     102.730  72.070  50.910  0.00  0.00           H
ATOM   4958  CB  LYS   315     104.150  70.570  51.370  0.00  0.00           C
ATOM   4959  HB2 LYS   315     104.780  69.870  50.820  0.00  0.00           H
ATOM   4960  HB3 LYS   315     103.760  69.960  52.180  0.00  0.00           H
ATOM   4961  CG  LYS   315     105.010  71.680  52.020  0.00  0.00           C
ATOM   4962  HG2 LYS   315     104.640  71.910  53.020  0.00  0.00           H
ATOM   4963  HG3 LYS   315     104.940  72.520  51.330  0.00  0.00           H
ATOM   4964  CD  LYS   315     106.460  71.410  52.200  0.00  0.00           C
ATOM   4965  HD2 LYS   315     106.640  70.680  53.000  0.00  0.00           H
ATOM   4966  HD3 LYS   315     106.930  72.300  52.610  0.00  0.00           H
ATOM   4967  CE  LYS   315     107.230  70.970  50.960  0.00  0.00           C
ATOM   4968  HE2 LYS   315     107.100  71.720  50.170  0.00  0.00           H
ATOM   4969  HE3 LYS   315     106.950  69.980  50.610  0.00  0.00           H
ATOM   4970  NZ  LYS   315     108.660  70.700  51.260  0.00  0.00           N
ATOM   4971  HZ1 LYS   315     109.070  70.450  50.370  0.00  0.00           H
ATOM   4972  HZ2 LYS   315     109.090  71.580  51.530  0.00  0.00           H
ATOM   4973  HZ3 LYS   315     108.880  69.930  51.870  0.00  0.00           H
ATOM   4974  C   LYS   315     103.620  71.400  49.060  0.00  0.00           C
ATOM   4975  O   LYS   315     104.210  72.430  48.830  0.00  0.00           O
ATOM   4976  N   THR   316     103.580  70.360  48.190  0.00  0.00           N
ATOM   4977  H   THR   316     103.290  69.450  48.510  0.00  0.00           H
ATOM   4978  CA  THR   316     104.030  70.420  46.750  0.00  0.00           C
ATOM   4979  HA  THR   316     104.800  71.160  46.510  0.00  0.00           H
ATOM   4980  CB  THR   316     104.570  69.100  46.390  0.00  0.00           C
ATOM   4981  HB  THR   316     103.750  68.400  46.550  0.00  0.00           H
ATOM   4982  CG2 THR   316     105.140  68.810  44.990  0.00  0.00           C
ATOM   4983 HG21 THR   316     105.640  67.840  44.950  0.00  0.00           H
ATOM   4984 HG22 THR   316     104.250  68.650  44.380  0.00  0.00           H
ATOM   4985 HG23 THR   316     105.890  69.550  44.680  0.00  0.00           H
ATOM   4986  OG1 THR   316     105.660  68.800  47.260  0.00  0.00           O
ATOM   4987  HG1 THR   316     106.410  69.370  47.100  0.00  0.00           H
ATOM   4988  C   THR   316     102.910  70.800  45.770  0.00  0.00           C
ATOM   4989  O   THR   316     103.130  71.120  44.600  0.00  0.00           O
ATOM   4990  N   GLY   317     101.650  70.920  46.190  0.00  0.00           N
ATOM   4991  H   GLY   317     101.510  70.770  47.180  0.00  0.00           H
ATOM   4992  CA  GLY   317     100.550  71.520  45.360  0.00  0.00           C
ATOM   4993  HA2 GLY   317      99.640  71.630  45.950  0.00  0.00           H
ATOM   4994  HA3 GLY   317     100.440  70.910  44.460  0.00  0.00           H
ATOM   4995  C   GLY   317     100.780  72.900  44.730  0.00  0.00           C
ATOM   4996  O   GLY   317     100.530  73.160  43.530  0.00  0.00           O
ATOM   4997  N   PRO   318     101.430  73.860  45.390  0.00  0.00           N
ATOM   4998  CD  PRO   318     101.430  73.940  46.860  0.00  0.00           C
ATOM   4999  HD2 PRO   318     102.360  73.640  47.350  0.00  0.00           H
ATOM   5000  HD3 PRO   318     100.570  73.420  47.290  0.00  0.00           H
ATOM   5001  CG  PRO   318     101.160  75.400  47.130  0.00  0.00           C
ATOM   5002  HG2 PRO   318     101.340  75.750  48.150  0.00  0.00           H
ATOM   5003  HG3 PRO   318     100.140  75.580  46.800  0.00  0.00           H
ATOM   5004  CB  PRO   318     102.250  75.950  46.130  0.00  0.00           C
ATOM   5005  HB2 PRO   318     103.250  75.660  46.460  0.00  0.00           H
ATOM   5006  HB3 PRO   318     102.220  77.030  45.990  0.00  0.00           H
ATOM   5007  CA  PRO   318     101.880  75.190  44.830  0.00  0.00           C
ATOM   5008  HA  PRO   318     101.010  75.600  44.310  0.00  0.00           H
ATOM   5009  C   PRO   318     103.010  75.030  43.830  0.00  0.00           C
ATOM   5010  O   PRO   318     103.140  75.820  42.880  0.00  0.00           O
ATOM   5011  N   LEU   319     103.850  73.980  43.980  0.00  0.00           N
ATOM   5012  H   LEU   319     103.830  73.520  44.880  0.00  0.00           H
ATOM   5013  CA  LEU   319     105.040  73.770  43.150  0.00  0.00           C
ATOM   5014  HA  LEU   319     105.540  74.710  42.900  0.00  0.00           H
ATOM   5015  CB  LEU   319     106.110  72.940  43.930  0.00  0.00           C
ATOM   5016  HB2 LEU   319     105.670  72.150  44.550  0.00  0.00           H
ATOM   5017  HB3 LEU   319     106.510  73.590  44.710  0.00  0.00           H
ATOM   5018  CG  LEU   319     107.200  72.300  43.030  0.00  0.00           C
ATOM   5019  HG  LEU   319     106.770  71.520  42.390  0.00  0.00           H
ATOM   5020  CD1 LEU   319     108.020  73.450  42.420  0.00  0.00           C
ATOM   5021 HD11 LEU   319     107.340  74.080  41.860  0.00  0.00           H
ATOM   5022 HD12 LEU   319     108.480  74.120  43.150  0.00  0.00           H
ATOM   5023 HD13 LEU   319     108.840  73.080  41.800  0.00  0.00           H
ATOM   5024  CD2 LEU   319     108.210  71.640  43.970  0.00  0.00           C
ATOM   5025 HD21 LEU   319     107.800  70.820  44.560  0.00  0.00           H
ATOM   5026 HD22 LEU   319     109.070  71.300  43.390  0.00  0.00           H
ATOM   5027 HD23 LEU   319     108.510  72.350  44.750  0.00  0.00           H
ATOM   5028  C   LEU   319     104.610  73.160  41.830  0.00  0.00           C
ATOM   5029  O   LEU   319     105.120  73.510  40.820  0.00  0.00           O
ATOM   5030  N   PHE   320     103.730  72.150  41.850  0.00  0.00           N
ATOM   5031  H   PHE   320     103.480  71.770  42.760  0.00  0.00           H
ATOM   5032  CA  PHE   320     103.090  71.590  40.680  0.00  0.00           C
ATOM   5033  HA  PHE   320     103.870  71.440  39.930  0.00  0.00           H
ATOM   5034  CB  PHE   320     102.410  70.230  41.070  0.00  0.00           C
ATOM   5035  HB2 PHE   320     101.550  70.460  41.710  0.00  0.00           H
ATOM   5036  HB3 PHE   320     103.140  69.750  41.720  0.00  0.00           H
ATOM   5037  CG  PHE   320     102.050  69.180  40.030  0.00  0.00           C
ATOM   5038  CD1 PHE   320     102.760  69.030  38.870  0.00  0.00           C
ATOM   5039  HD1 PHE   320     103.580  69.700  38.660  0.00  0.00           H
ATOM   5040  CE1 PHE   320     102.420  68.090  37.870  0.00  0.00           C
ATOM   5041  HE1 PHE   320     103.100  67.810  37.070  0.00  0.00           H
ATOM   5042  CZ  PHE   320     101.280  67.340  38.040  0.00  0.00           C
ATOM   5043  HZ  PHE   320     101.100  66.620  37.260  0.00  0.00           H
ATOM   5044  CE2 PHE   320     100.590  67.360  39.290  0.00  0.00           C
ATOM   5045  HE2 PHE   320      99.810  66.640  39.480  0.00  0.00           H
ATOM   5046  CD2 PHE   320     101.000  68.240  40.280  0.00  0.00           C
ATOM   5047  HD2 PHE   320     100.410  68.290  41.190  0.00  0.00           H
ATOM   5048  C   PHE   320     102.280  72.660  39.940  0.00  0.00           C
ATOM   5049  O   PHE   320     102.250  72.670  38.720  0.00  0.00           O
ATOM   5050  N   LYS   321     101.580  73.610  40.560  0.00  0.00           N
ATOM   5051  H   LYS   321     101.330  73.420  41.520  0.00  0.00           H
ATOM   5052  CA  LYS   321     100.970  74.750  39.880  0.00  0.00           C
ATOM   5053  HA  LYS   321     100.280  74.290  39.180  0.00  0.00           H
ATOM   5054  CB  LYS   321     100.210  75.740  40.810  0.00  0.00           C
ATOM   5055  HB2 LYS   321     100.830  76.410  41.410  0.00  0.00           H
ATOM   5056  HB3 LYS   321      99.550  75.270  41.540  0.00  0.00           H
ATOM   5057  CG  LYS   321      99.340  76.680  40.040  0.00  0.00           C
ATOM   5058  HG2 LYS   321      98.610  76.100  39.480  0.00  0.00           H
ATOM   5059  HG3 LYS   321      99.950  77.160  39.280  0.00  0.00           H
ATOM   5060  CD  LYS   321      98.610  77.850  40.760  0.00  0.00           C
ATOM   5061  HD2 LYS   321      99.340  78.630  40.950  0.00  0.00           H
[truncated: 7,431,140 more chars]
