# Supplementary material for: Reversible Control of Native GluN2B-Containing NMDA Receptors with Visible Light
Source: ACS Chem Neurosci. 2024 Sep 6;15(18):3321–43. doi: 10.1021/acschemneuro.4c00247 (PMC11413854; doi:10.1021/acschemneuro.4c00247)
Supplement: Supplementary file 3 — cn4c00247_si_003.zip [file cn4c00247_si_003.zip › Dataset-snapshots-QMMM/Snapshots/Rot1/0-sansprotein-optimise.xyz]

42
Coordinates from ORCA-job /scratch/rbp/orcajob_ssprot-opt_2956/ssprot-opt
  C   91.80406323031063     80.94561600986121     48.57794325984951
  H   91.64551930946566     81.46135074894781     47.64276266543588
  C   93.07253799016839     80.82430196030970     49.04893077417107
  H   93.92670622029421     81.23019092854236     48.52391712652594
  N   93.32732472235789     80.17948380051446     50.20445947693526
  H   94.27914009705481     80.10112521061275     50.52910214401300
  C   92.33041836359507     79.62965788762490     50.93241301296800
  H   92.61801886161390     79.12386821506446     51.84399195432892
  C   91.04284840009086     79.71830018383727     50.51932419640882
  H   90.26281020328607     79.26614272184217     51.11813362315359
  C   90.72158966119358     80.39479350444830     49.31207094759400
  N   89.46048661836625     80.49924425584702     48.92201009804970
  H   88.77775395204517     79.98533414965682     49.45826189638195
  C   88.99811332791735     81.01843188038310     47.64769833535659
  H   89.57338036884508     81.90959467382736     47.39048098208368
  H   87.96704095734437     81.34157476655002     47.79606909559289
  C   89.06253946823847     79.96600755217838     46.53878790040591
  H   88.65203596475331     80.41314843882579     45.62967116604242
  H   90.10689708395424     79.71661598544506     46.33041677264729
  C   88.30627595523731     78.72723808210590     46.91955910690925
  C   88.97519166992043     77.61925129638306     47.44210098923433
  C   88.28569644460867     76.49923599225252     47.86468767060902
  H   88.80092495140967     75.63266695517626     48.25870853184368
  H   90.06002369293783     77.63130196715136     47.49677091118244
  C   86.91910495771118     78.68255742240297     46.82040847081898
  H   86.37972369552473     79.52499313660626     46.39918732304760
  C   86.21952043171186     77.56292027960026     47.23545280072829
  H   85.14082998377584     77.50942047445069     47.15009643836790
  C   86.89474664211441     76.46983114361770     47.76865156991185
  N   86.08967209048143     75.37917529963958     48.15717466878966
  N   86.70613559647178     74.45319443039298     48.71188018203088
  C   85.92583962077796     73.34756415798519     49.09108396137722
  C   84.55391630873540     73.23506899318772     48.85442232277770
  H   84.03740624280903     74.04056849336757     48.34939539296002
  C   83.88714690058107     72.09869711650219     49.26465976837764
  H   82.82328406151098     72.00279765382911     49.08259125205622
  C   84.57433301640231     71.07322262678456     49.90927492307023
  H   84.04218536181351     70.18408204853351     50.22638491155223
  C   85.93650637065230     71.18476869338086     50.14355579430281
  H   86.47035261768059     70.38529825054476     50.64274209109775
  C   86.61270039714297     72.32158968785433     49.73418666200635
  H   87.67725818909088     72.43677292393029     49.89957882900241
