# Supplementary material for: Reversible Control of Native GluN2B-Containing NMDA Receptors with Visible Light
Source: ACS Chem Neurosci. 2024 Sep 6;15(18):3321–43. doi: 10.1021/acschemneuro.4c00247 (PMC11413854; doi:10.1021/acschemneuro.4c00247)
Supplement: Supplementary file 3 — cn4c00247_si_003.zip [file cn4c00247_si_003.zip › Dataset-snapshots-QMMM/Snapshots/Rot1/10.pdb]

REMARK   3 REFINEMENT Structure from ORCA job: /scratch/rbp/orcajob_GS-qcg-QMXTB_6728/GS-qcg-QMXTB
ATOM      1  N   ASP     1     111.930  49.920  41.170  0.00  0.00           N
ATOM      2  H1  ASP     1     111.950  49.840  42.180  0.00  0.00           H
ATOM      3  H2  ASP     1     112.400  49.270  40.560  0.00  0.00           H
ATOM      4  H3  ASP     1     112.410  50.790  41.040  0.00  0.00           H
ATOM      5  CA  ASP     1     110.560  50.040  40.690  0.00  0.00           C
ATOM      6  HA  ASP     1     110.600  49.960  39.600  0.00  0.00           H
ATOM      7  CB  ASP     1     109.640  48.950  41.240  0.00  0.00           C
ATOM      8  HB2 ASP     1     108.620  49.190  40.930  0.00  0.00           H
ATOM      9  HB3 ASP     1     109.790  48.980  42.320  0.00  0.00           H
ATOM     10  CG  ASP     1     109.990  47.590  40.610  0.00  0.00           C
ATOM     11  OD1 ASP     1     111.080  47.440  40.040  0.00  0.00           O
ATOM     12  OD2 ASP     1     109.060  46.750  40.430  0.00  0.00           O
ATOM     13  C   ASP     1     110.090  51.470  40.940  0.00  0.00           C
ATOM     14  O   ASP     1     110.700  52.070  41.770  0.00  0.00           O
ATOM     15  N   PRO     2     109.170  52.040  40.110  0.00  0.00           N
ATOM     16  CD  PRO     2     108.530  51.330  38.970  0.00  0.00           C
ATOM     17  HD2 PRO     2     107.890  50.520  39.310  0.00  0.00           H
ATOM     18  HD3 PRO     2     109.300  50.940  38.310  0.00  0.00           H
ATOM     19  CG  PRO     2     107.630  52.330  38.330  0.00  0.00           C
ATOM     20  HG2 PRO     2     106.620  52.330  38.730  0.00  0.00           H
ATOM     21  HG3 PRO     2     107.660  52.190  37.250  0.00  0.00           H
ATOM     22  CB  PRO     2     108.300  53.690  38.670  0.00  0.00           C
ATOM     23  HB2 PRO     2     107.470  54.390  38.610  0.00  0.00           H
ATOM     24  HB3 PRO     2     109.160  53.810  38.010  0.00  0.00           H
ATOM     25  CA  PRO     2     108.810  53.490  40.090  0.00  0.00           C
ATOM     26  HA  PRO     2     109.680  54.160  40.080  0.00  0.00           H
ATOM     27  C   PRO     2     107.750  53.840  41.110  0.00  0.00           C
ATOM     28  O   PRO     2     106.920  52.970  41.400  0.00  0.00           O
ATOM     29  N   LYS     3     107.810  55.090  41.600  0.00  0.00           N
ATOM     30  H   LYS     3     108.610  55.650  41.360  0.00  0.00           H
ATOM     31  CA  LYS     3     106.670  55.690  42.290  0.00  0.00           C
ATOM     32  HA  LYS     3     106.600  54.990  43.120  0.00  0.00           H
ATOM     33  CB  LYS     3     107.070  57.110  42.710  0.00  0.00           C
ATOM     34  HB2 LYS     3     107.190  57.660  41.780  0.00  0.00           H
ATOM     35  HB3 LYS     3     108.040  57.030  43.200  0.00  0.00           H
ATOM     36  CG  LYS     3     105.940  57.790  43.500  0.00  0.00           C
ATOM     37  HG2 LYS     3     105.700  57.220  44.400  0.00  0.00           H
ATOM     38  HG3 LYS     3     104.980  57.930  43.000  0.00  0.00           H
ATOM     39  CD  LYS     3     106.340  59.260  44.040  0.00  0.00           C
ATOM     40  HD2 LYS     3     106.370  59.770  43.080  0.00  0.00           H
ATOM     41  HD3 LYS     3     107.310  59.220  44.540  0.00  0.00           H
ATOM     42  CE  LYS     3     105.360  59.910  44.950  0.00  0.00           C
ATOM     43  HE2 LYS     3     104.350  59.710  44.600  0.00  0.00           H
ATOM     44  HE3 LYS     3     105.450  60.990  44.830  0.00  0.00           H
ATOM     45  NZ  LYS     3     105.530  59.520  46.360  0.00  0.00           N
ATOM     46  HZ1 LYS     3     105.360  58.540  46.460  0.00  0.00           H
ATOM     47  HZ2 LYS     3     106.460  59.700  46.710  0.00  0.00           H
ATOM     48  HZ3 LYS     3     104.890  60.020  46.950  0.00  0.00           H
ATOM     49  C   LYS     3     105.450  55.750  41.440  0.00  0.00           C
ATOM     50  O   LYS     3     105.570  56.200  40.290  0.00  0.00           O
ATOM     51  N   ILE     4     104.260  55.400  41.880  0.00  0.00           N
ATOM     52  H   ILE     4     104.180  54.930  42.760  0.00  0.00           H
ATOM     53  CA  ILE     4     103.030  55.590  41.060  0.00  0.00           C
ATOM     54  HA  ILE     4     103.290  55.610  40.000  0.00  0.00           H
ATOM     55  CB  ILE     4     102.060  54.460  41.270  0.00  0.00           C
ATOM     56  HB  ILE     4     101.770  54.600  42.310  0.00  0.00           H
ATOM     57  CG2 ILE     4     100.850  54.520  40.340  0.00  0.00           C
ATOM     58 HG21 ILE     4     100.290  53.580  40.330  0.00  0.00           H
ATOM     59 HG22 ILE     4     100.170  55.300  40.680  0.00  0.00           H
ATOM     60 HG23 ILE     4     101.150  54.770  39.320  0.00  0.00           H
ATOM     61  CG1 ILE     4     102.770  53.050  41.190  0.00  0.00           C
ATOM     62 HG12 ILE     4     102.060  52.270  41.460  0.00  0.00           H
ATOM     63 HG13 ILE     4     103.570  53.100  41.930  0.00  0.00           H
ATOM     64  CD1 ILE     4     103.520  52.690  39.950  0.00  0.00           C
ATOM     65 HD11 ILE     4     102.780  52.640  39.150  0.00  0.00           H
ATOM     66 HD12 ILE     4     104.340  53.340  39.670  0.00  0.00           H
ATOM     67 HD13 ILE     4     103.910  51.690  40.140  0.00  0.00           H
ATOM     68  C   ILE     4     102.380  56.980  41.390  0.00  0.00           C
ATOM     69  O   ILE     4     102.030  57.330  42.520  0.00  0.00           O
ATOM     70  N   VAL     5     102.200  57.700  40.300  0.00  0.00           N
ATOM     71  H   VAL     5     102.780  57.380  39.530  0.00  0.00           H
ATOM     72  CA  VAL     5     101.600  59.050  40.290  0.00  0.00           C
ATOM     73  HA  VAL     5     101.620  59.490  41.290  0.00  0.00           H
ATOM     74  CB  VAL     5     102.450  60.030  39.470  0.00  0.00           C
ATOM     75  HB  VAL     5     102.570  59.560  38.490  0.00  0.00           H
ATOM     76  CG1 VAL     5     101.850  61.350  39.390  0.00  0.00           C
ATOM     77 HG11 VAL     5     101.000  61.430  38.720  0.00  0.00           H
ATOM     78 HG12 VAL     5     101.440  61.630  40.360  0.00  0.00           H
ATOM     79 HG13 VAL     5     102.550  62.060  38.940  0.00  0.00           H
ATOM     80  CG2 VAL     5     103.800  60.200  40.100  0.00  0.00           C
ATOM     81 HG21 VAL     5     104.210  59.310  40.580  0.00  0.00           H
ATOM     82 HG22 VAL     5     104.510  60.360  39.290  0.00  0.00           H
ATOM     83 HG23 VAL     5     103.780  60.980  40.870  0.00  0.00           H
ATOM     84  C   VAL     5     100.180  58.910  39.780  0.00  0.00           C
ATOM     85  O   VAL     5     100.020  58.820  38.580  0.00  0.00           O
ATOM     86  N   ASN     6      99.160  58.940  40.610  0.00  0.00           N
ATOM     87  H   ASN     6      99.450  58.830  41.570  0.00  0.00           H
ATOM     88  CA  ASN     6      97.810  59.130  40.130  0.00  0.00           C
ATOM     89  HA  ASN     6      97.620  58.370  39.360  0.00  0.00           H
ATOM     90  CB  ASN     6      96.800  58.700  41.230  0.00  0.00           C
ATOM     91  HB2 ASN     6      95.760  58.690  40.890  0.00  0.00           H
ATOM     92  HB3 ASN     6      96.690  59.290  42.130  0.00  0.00           H
ATOM     93  CG  ASN     6      97.030  57.210  41.540  0.00  0.00           C
ATOM     94  OD1 ASN     6      96.550  56.300  40.920  0.00  0.00           O
ATOM     95  ND2 ASN     6      97.880  56.970  42.490  0.00  0.00           N
ATOM     96 HD21 ASN     6      98.310  57.740  43.000  0.00  0.00           H
ATOM     97 HD22 ASN     6      98.110  56.000  42.670  0.00  0.00           H
ATOM     98  C   ASN     6      97.540  60.530  39.520  0.00  0.00           C
ATOM     99  O   ASN     6      97.680  61.610  40.130  0.00  0.00           O
ATOM    100  N   ILE     7      97.050  60.430  38.360  0.00  0.00           N
ATOM    101  H   ILE     7      97.060  59.540  37.900  0.00  0.00           H
ATOM    102  CA  ILE     7      96.290  61.500  37.630  0.00  0.00           C
ATOM    103  HA  ILE     7      96.330  62.380  38.260  0.00  0.00           H
ATOM    104  CB  ILE     7      96.820  61.700  36.190  0.00  0.00           C
ATOM    105  HB  ILE     7      96.670  60.720  35.760  0.00  0.00           H
ATOM    106  CG2 ILE     7      95.980  62.760  35.460  0.00  0.00           C
ATOM    107 HG21 ILE     7      95.960  63.720  35.970  0.00  0.00           H
ATOM    108 HG22 ILE     7      96.380  62.900  34.450  0.00  0.00           H
ATOM    109 HG23 ILE     7      94.930  62.530  35.290  0.00  0.00           H
ATOM    110  CG1 ILE     7      98.350  62.020  36.280  0.00  0.00           C
ATOM    111 HG12 ILE     7      98.820  61.250  36.890  0.00  0.00           H
ATOM    112 HG13 ILE     7      98.570  62.970  36.760  0.00  0.00           H
ATOM    113  CD1 ILE     7      98.970  61.950  34.870  0.00  0.00           C
ATOM    114 HD11 ILE     7      98.740  60.960  34.480  0.00  0.00           H
ATOM    115 HD12 ILE     7      98.510  62.650  34.180  0.00  0.00           H
ATOM    116 HD13 ILE     7     100.030  62.170  34.950  0.00  0.00           H
ATOM    117  C   ILE     7      94.770  61.180  37.610  0.00  0.00           C
ATOM    118  O   ILE     7      94.400  60.060  37.360  0.00  0.00           O
ATOM    119  N   GLY     8      93.950  62.180  37.930  0.00  0.00           N
ATOM    120  H   GLY     8      94.340  63.030  38.300  0.00  0.00           H
ATOM    121  CA  GLY     8      92.480  62.020  37.860  0.00  0.00           C
ATOM    122  HA2 GLY     8      92.140  62.640  38.690  0.00  0.00           H
ATOM    123  HA3 GLY     8      92.100  61.020  38.070  0.00  0.00           H
ATOM    124  C   GLY     8      91.770  62.650  36.680  0.00  0.00           C
ATOM    125  O   GLY     8      92.290  63.610  36.170  0.00  0.00           O
ATOM    126  N   ALA     9      90.570  62.210  36.340  0.00  0.00           N
ATOM    127  H   ALA     9      90.200  61.370  36.750  0.00  0.00           H
ATOM    128  CA  ALA     9      89.810  62.840  35.300  0.00  0.00           C
ATOM    129  HA  ALA     9      89.980  63.910  35.400  0.00  0.00           H
ATOM    130  CB  ALA     9      90.230  62.370  33.930  0.00  0.00           C
ATOM    131  HB1 ALA     9      89.690  62.980  33.210  0.00  0.00           H
ATOM    132  HB2 ALA     9      91.250  62.720  33.720  0.00  0.00           H
ATOM    133  HB3 ALA     9      90.070  61.300  33.800  0.00  0.00           H
ATOM    134  C   ALA     9      88.230  62.710  35.550  0.00  0.00           C
ATOM    135  O   ALA     9      87.700  61.710  36.040  0.00  0.00           O
ATOM    136  N   VAL    10      87.490  63.820  35.310  0.00  0.00           N
ATOM    137  H   VAL    10      87.980  64.630  34.960  0.00  0.00           H
ATOM    138  CA  VAL    10      86.000  63.810  35.330  0.00  0.00           C
ATOM    139  HA  VAL    10      85.610  62.820  35.550  0.00  0.00           H
ATOM    140  CB  VAL    10      85.550  64.830  36.460  0.00  0.00           C
ATOM    141  HB  VAL    10      85.780  65.880  36.290  0.00  0.00           H
ATOM    142  CG1 VAL    10      83.970  64.840  36.580  0.00  0.00           C
ATOM    143 HG11 VAL    10      83.650  63.890  37.020  0.00  0.00           H
ATOM    144 HG12 VAL    10      83.680  65.680  37.210  0.00  0.00           H
ATOM    145 HG13 VAL    10      83.490  64.990  35.620  0.00  0.00           H
ATOM    146  CG2 VAL    10      86.100  64.420  37.840  0.00  0.00           C
ATOM    147 HG21 VAL    10      86.060  63.370  38.130  0.00  0.00           H
ATOM    148 HG22 VAL    10      87.130  64.760  37.900  0.00  0.00           H
ATOM    149 HG23 VAL    10      85.460  64.940  38.570  0.00  0.00           H
ATOM    150  C   VAL    10      85.450  64.210  33.940  0.00  0.00           C
ATOM    151  O   VAL    10      85.220  65.360  33.540  0.00  0.00           O
ATOM    152  N   LEU    11      85.050  63.170  33.190  0.00  0.00           N
ATOM    153  H   LEU    11      84.930  62.260  33.620  0.00  0.00           H
ATOM    154  CA  LEU    11      84.860  63.120  31.750  0.00  0.00           C
ATOM    155  HA  LEU    11      85.070  64.090  31.310  0.00  0.00           H
ATOM    156  CB  LEU    11      85.940  62.160  31.230  0.00  0.00           C
ATOM    157  HB2 LEU    11      85.930  62.100  30.140  0.00  0.00           H
ATOM    158  HB3 LEU    11      85.770  61.170  31.650  0.00  0.00           H
ATOM    159  CG  LEU    11      87.360  62.490  31.660  0.00  0.00           C
ATOM    160  HG  LEU    11      87.410  62.470  32.750  0.00  0.00           H
ATOM    161  CD1 LEU    11      88.360  61.410  31.250  0.00  0.00           C
ATOM    162 HD11 LEU    11      88.220  60.490  31.820  0.00  0.00           H
ATOM    163 HD12 LEU    11      88.250  61.140  30.200  0.00  0.00           H
ATOM    164 HD13 LEU    11      89.390  61.710  31.480  0.00  0.00           H
ATOM    165  CD2 LEU    11      87.820  63.910  31.250  0.00  0.00           C
ATOM    166 HD21 LEU    11      87.950  63.980  30.170  0.00  0.00           H
ATOM    167 HD22 LEU    11      87.120  64.690  31.560  0.00  0.00           H
ATOM    168 HD23 LEU    11      88.810  64.190  31.600  0.00  0.00           H
ATOM    169  C   LEU    11      83.430  62.760  31.320  0.00  0.00           C
ATOM    170  O   LEU    11      82.600  62.420  32.190  0.00  0.00           O
ATOM    171  N   SER    12      83.020  62.990  30.060  0.00  0.00           N
ATOM    172  H   SER    12      83.700  63.290  29.380  0.00  0.00           H
ATOM    173  CA  SER    12      81.660  62.900  29.590  0.00  0.00           C
ATOM    174  HA  SER    12      81.090  63.320  30.420  0.00  0.00           H
ATOM    175  CB  SER    12      81.390  63.780  28.410  0.00  0.00           C
ATOM    176  HB2 SER    12      81.810  64.770  28.590  0.00  0.00           H
ATOM    177  HB3 SER    12      80.330  63.940  28.250  0.00  0.00           H
ATOM    178  OG  SER    12      82.020  63.390  27.260  0.00  0.00           O
ATOM    179  HG  SER    12      82.720  64.030  27.150  0.00  0.00           H
ATOM    180  C   SER    12      81.170  61.460  29.320  0.00  0.00           C
ATOM    181  O   SER    12      79.960  61.200  29.490  0.00  0.00           O
ATOM    182  N   THR    13      82.010  60.540  28.940  0.00  0.00           N
ATOM    183  H   THR    13      82.980  60.820  28.810  0.00  0.00           H
ATOM    184  CA  THR    13      81.610  59.130  28.580  0.00  0.00           C
ATOM    185  HA  THR    13      80.730  58.850  29.160  0.00  0.00           H
ATOM    186  CB  THR    13      81.250  59.000  27.050  0.00  0.00           C
ATOM    187  HB  THR    13      80.690  58.070  26.900  0.00  0.00           H
ATOM    188  CG2 THR    13      80.530  60.200  26.410  0.00  0.00           C
ATOM    189 HG21 THR    13      81.060  61.150  26.450  0.00  0.00           H
ATOM    190 HG22 THR    13      80.120  60.000  25.420  0.00  0.00           H
ATOM    191 HG23 THR    13      79.640  60.400  27.010  0.00  0.00           H
ATOM    192  OG1 THR    13      82.470  58.830  26.300  0.00  0.00           O
ATOM    193  HG1 THR    13      82.410  58.950  25.350  0.00  0.00           H
ATOM    194  C   THR    13      82.760  58.160  28.950  0.00  0.00           C
ATOM    195  O   THR    13      83.840  58.590  29.320  0.00  0.00           O
ATOM    196  N   LYS    14      82.410  56.880  29.120  0.00  0.00           N
ATOM    197  H   LYS    14      81.440  56.670  28.980  0.00  0.00           H
ATOM    198  CA  LYS    14      83.320  55.740  29.420  0.00  0.00           C
ATOM    199  HA  LYS    14      84.110  56.080  30.100  0.00  0.00           H
ATOM    200  CB  LYS    14      82.620  54.580  30.230  0.00  0.00           C
ATOM    201  HB2 LYS    14      81.780  54.160  29.680  0.00  0.00           H
ATOM    202  HB3 LYS    14      82.080  55.070  31.040  0.00  0.00           H
ATOM    203  CG  LYS    14      83.410  53.420  30.840  0.00  0.00           C
ATOM    204  HG2 LYS    14      84.410  53.660  31.210  0.00  0.00           H
ATOM    205  HG3 LYS    14      83.540  52.760  29.980  0.00  0.00           H
ATOM    206  CD  LYS    14      82.650  52.790  31.980  0.00  0.00           C
ATOM    207  HD2 LYS    14      82.750  51.710  32.090  0.00  0.00           H
ATOM    208  HD3 LYS    14      81.600  52.780  31.660  0.00  0.00           H
ATOM    209  CE  LYS    14      82.840  53.410  33.420  0.00  0.00           C
ATOM    210  HE2 LYS    14      82.260  52.860  34.170  0.00  0.00           H
ATOM    211  HE3 LYS    14      82.430  54.420  33.460  0.00  0.00           H
ATOM    212  NZ  LYS    14      84.190  53.330  33.980  0.00  0.00           N
ATOM    213  HZ1 LYS    14      84.860  53.330  33.210  0.00  0.00           H
ATOM    214  HZ2 LYS    14      84.380  54.190  34.480  0.00  0.00           H
ATOM    215  HZ3 LYS    14      84.260  52.500  34.550  0.00  0.00           H
ATOM    216  C   LYS    14      84.160  55.300  28.240  0.00  0.00           C
ATOM    217  O   LYS    14      85.280  54.850  28.440  0.00  0.00           O
ATOM    218  N   LYS    15      83.870  55.780  26.980  0.00  0.00           N
ATOM    219  H   LYS    15      82.910  56.070  26.840  0.00  0.00           H
ATOM    220  CA  LYS    15      84.760  55.850  25.820  0.00  0.00           C
ATOM    221  HA  LYS    15      85.350  54.940  25.710  0.00  0.00           H
ATOM    222  CB  LYS    15      84.120  55.970  24.430  0.00  0.00           C
ATOM    223  HB2 LYS    15      84.720  56.410  23.630  0.00  0.00           H
ATOM    224  HB3 LYS    15      83.310  56.670  24.630  0.00  0.00           H
ATOM    225  CG  LYS    15      83.480  54.680  23.760  0.00  0.00           C
ATOM    226  HG2 LYS    15      82.950  54.080  24.490  0.00  0.00           H
ATOM    227  HG3 LYS    15      84.290  54.140  23.270  0.00  0.00           H
ATOM    228  CD  LYS    15      82.570  55.150  22.630  0.00  0.00           C
ATOM    229  HD2 LYS    15      82.330  54.270  22.040  0.00  0.00           H
ATOM    230  HD3 LYS    15      83.150  55.770  21.940  0.00  0.00           H
ATOM    231  CE  LYS    15      81.320  55.830  23.080  0.00  0.00           C
ATOM    232  HE2 LYS    15      81.580  56.850  23.360  0.00  0.00           H
ATOM    233  HE3 LYS    15      81.010  55.300  23.980  0.00  0.00           H
ATOM    234  NZ  LYS    15      80.330  55.860  21.990  0.00  0.00           N
ATOM    235  HZ1 LYS    15      79.760  55.020  22.030  0.00  0.00           H
ATOM    236  HZ2 LYS    15      79.650  56.600  22.140  0.00  0.00           H
ATOM    237  HZ3 LYS    15      80.660  55.950  21.040  0.00  0.00           H
ATOM    238  C   LYS    15      85.830  56.930  26.000  0.00  0.00           C
ATOM    239  O   LYS    15      87.010  56.680  25.710  0.00  0.00           O
ATOM    240  N   HIE    16      85.480  58.000  26.670  0.00  0.00           N
ATOM    241  H   HIE    16      84.470  58.060  26.720  0.00  0.00           H
ATOM    242  CA  HIE    16      86.410  59.080  27.020  0.00  0.00           C
ATOM    243  HA  HIE    16      87.150  59.180  26.220  0.00  0.00           H
ATOM    244  CB  HIE    16      85.660  60.390  27.140  0.00  0.00           C
ATOM    245  HB2 HIE    16      86.300  61.070  27.710  0.00  0.00           H
ATOM    246  HB3 HIE    16      84.810  60.150  27.780  0.00  0.00           H
ATOM    247  CG  HIE    16      85.200  61.080  25.860  0.00  0.00           C
ATOM    248  ND1 HIE    16      84.250  62.080  25.760  0.00  0.00           N
ATOM    249  CE1 HIE    16      83.904  62.107  24.425  0.00  0.00           C
ATOM    250  HE1 HIE    16      83.055  62.696  24.078  0.00  0.00           H
ATOM    251  NE2 HIE    16      84.902  61.569  23.768  0.00  0.00           N
ATOM    252  HE2 HIE    16      85.036  61.627  22.769  0.00  0.00           H
ATOM    253  CD2 HIE    16      85.730  60.920  24.630  0.00  0.00           C
ATOM    254  HD2 HIE    16      86.580  60.320  24.360  0.00  0.00           H
ATOM    255  C   HIE    16      87.260  58.700  28.280  0.00  0.00           C
ATOM    256  O   HIE    16      88.410  59.130  28.300  0.00  0.00           O
ATOM    257  N   GLU    17      86.750  57.940  29.270  0.00  0.00           N
ATOM    258  H   GLU    17      85.770  57.720  29.280  0.00  0.00           H
ATOM    259  CA  GLU    17      87.690  57.290  30.230  0.00  0.00           C
ATOM    260  HA  GLU    17      88.060  58.180  30.740  0.00  0.00           H
ATOM    261  CB  GLU    17      86.940  56.420  31.320  0.00  0.00           C
ATOM    262  HB2 GLU    17      87.690  56.060  32.020  0.00  0.00           H
ATOM    263  HB3 GLU    17      86.550  55.540  30.820  0.00  0.00           H
ATOM    264  CG  GLU    17      85.900  57.240  32.180  0.00  0.00           C
ATOM    265  HG2 GLU    17      85.050  57.550  31.580  0.00  0.00           H
ATOM    266  HG3 GLU    17      86.400  58.170  32.470  0.00  0.00           H
ATOM    267  CD  GLU    17      85.620  56.430  33.450  0.00  0.00           C
ATOM    268  OE1 GLU    17      86.540  56.080  34.280  0.00  0.00           O
ATOM    269  OE2 GLU    17      84.400  56.220  33.730  0.00  0.00           O
ATOM    270  C   GLU    17      88.770  56.350  29.630  0.00  0.00           C
ATOM    271  O   GLU    17      89.960  56.320  30.030  0.00  0.00           O
ATOM    272  N   GLN    18      88.460  55.570  28.620  0.00  0.00           N
ATOM    273  H   GLN    18      87.530  55.630  28.230  0.00  0.00           H
ATOM    274  CA  GLN    18      89.400  54.610  27.990  0.00  0.00           C
ATOM    275  HA  GLN    18      89.910  54.060  28.780  0.00  0.00           H
ATOM    276  CB  GLN    18      88.560  53.560  27.150  0.00  0.00           C
ATOM    277  HB2 GLN    18      88.140  54.100  26.310  0.00  0.00           H
ATOM    278  HB3 GLN    18      87.780  53.120  27.780  0.00  0.00           H
ATOM    279  CG  GLN    18      89.470  52.460  26.560  0.00  0.00           C
ATOM    280  HG2 GLN    18      90.110  52.880  25.790  0.00  0.00           H
ATOM    281  HG3 GLN    18      88.820  51.700  26.150  0.00  0.00           H
ATOM    282  CD  GLN    18      90.310  51.700  27.590  0.00  0.00           C
ATOM    283  OE1 GLN    18      89.800  51.270  28.640  0.00  0.00           O
ATOM    284  NE2 GLN    18      91.540  51.360  27.340  0.00  0.00           N
ATOM    285 HE21 GLN    18      92.050  51.800  26.580  0.00  0.00           H
ATOM    286 HE22 GLN    18      92.040  50.910  28.100  0.00  0.00           H
ATOM    287  C   GLN    18      90.420  55.410  27.170  0.00  0.00           C
ATOM    288  O   GLN    18      91.580  55.040  27.050  0.00  0.00           O
ATOM    289  N   ILE    19      90.000  56.480  26.490  0.00  0.00           N
ATOM    290  H   ILE    19      89.010  56.650  26.560  0.00  0.00           H
ATOM    291  CA  ILE    19      90.860  57.450  25.820  0.00  0.00           C
ATOM    292  HA  ILE    19      91.490  56.870  25.140  0.00  0.00           H
ATOM    293  CB  ILE    19      89.870  58.280  24.960  0.00  0.00           C
ATOM    294  HB  ILE    19      88.950  58.540  25.480  0.00  0.00           H
ATOM    295  CG2 ILE    19      90.600  59.530  24.520  0.00  0.00           C
ATOM    296 HG21 ILE    19      89.950  60.180  23.930  0.00  0.00           H
ATOM    297 HG22 ILE    19      90.740  60.090  25.440  0.00  0.00           H
ATOM    298 HG23 ILE    19      91.470  59.440  23.880  0.00  0.00           H
ATOM    299  CG1 ILE    19      89.480  57.420  23.730  0.00  0.00           C
ATOM    300 HG12 ILE    19      88.910  56.560  24.090  0.00  0.00           H
ATOM    301 HG13 ILE    19      90.410  57.090  23.270  0.00  0.00           H
ATOM    302  CD1 ILE    19      88.580  58.030  22.620  0.00  0.00           C
ATOM    303 HD11 ILE    19      87.590  58.130  23.060  0.00  0.00           H
ATOM    304 HD12 ILE    19      88.980  58.880  22.070  0.00  0.00           H
ATOM    305 HD13 ILE    19      88.430  57.270  21.850  0.00  0.00           H
ATOM    306  C   ILE    19      91.860  58.110  26.790  0.00  0.00           C
ATOM    307  O   ILE    19      93.020  58.290  26.400  0.00  0.00           O
ATOM    308  N   PHE    20      91.400  58.490  28.020  0.00  0.00           N
ATOM    309  H   PHE    20      90.440  58.240  28.200  0.00  0.00           H
ATOM    310  CA  PHE    20      92.230  59.080  29.040  0.00  0.00           C
ATOM    311  HA  PHE    20      92.730  59.900  28.530  0.00  0.00           H
ATOM    312  CB  PHE    20      91.330  59.660  30.140  0.00  0.00           C
ATOM    313  HB2 PHE    20      90.500  58.980  30.330  0.00  0.00           H
ATOM    314  HB3 PHE    20      90.850  60.510  29.670  0.00  0.00           H
ATOM    315  CG  PHE    20      92.030  59.960  31.430  0.00  0.00           C
ATOM    316  CD1 PHE    20      93.100  60.800  31.410  0.00  0.00           C
ATOM    317  HD1 PHE    20      93.320  61.150  30.410  0.00  0.00           H
ATOM    318  CE1 PHE    20      93.940  61.050  32.530  0.00  0.00           C
ATOM    319  HE1 PHE    20      94.800  61.690  32.490  0.00  0.00           H
ATOM    320  CZ  PHE    20      93.560  60.430  33.740  0.00  0.00           C
ATOM    321  HZ  PHE    20      94.190  60.480  34.610  0.00  0.00           H
ATOM    322  CE2 PHE    20      92.440  59.490  33.700  0.00  0.00           C
ATOM    323  HE2 PHE    20      92.270  58.920  34.600  0.00  0.00           H
ATOM    324  CD2 PHE    20      91.690  59.250  32.560  0.00  0.00           C
ATOM    325  HD2 PHE    20      90.910  58.510  32.480  0.00  0.00           H
ATOM    326  C   PHE    20      93.230  58.020  29.540  0.00  0.00           C
ATOM    327  O   PHE    20      94.390  58.310  29.720  0.00  0.00           O
ATOM    328  N   ARG    21      92.810  56.770  29.730  0.00  0.00           N
ATOM    329  H   ARG    21      91.810  56.640  29.650  0.00  0.00           H
ATOM    330  CA  ARG    21      93.640  55.580  30.180  0.00  0.00           C
ATOM    331  HA  ARG    21      94.180  55.680  31.120  0.00  0.00           H
ATOM    332  CB  ARG    21      92.760  54.320  30.290  0.00  0.00           C
ATOM    333  HB2 ARG    21      93.410  53.460  30.150  0.00  0.00           H
ATOM    334  HB3 ARG    21      92.020  54.280  29.490  0.00  0.00           H
ATOM    335  CG  ARG    21      92.120  54.150  31.720  0.00  0.00           C
ATOM    336  HG2 ARG    21      91.240  54.790  31.720  0.00  0.00           H
ATOM    337  HG3 ARG    21      92.900  54.530  32.380  0.00  0.00           H
ATOM    338  CD  ARG    21      91.800  52.670  31.970  0.00  0.00           C
ATOM    339  HD2 ARG    21      91.600  52.560  33.040  0.00  0.00           H
ATOM    340  HD3 ARG    21      92.710  52.110  31.780  0.00  0.00           H
ATOM    341  NE  ARG    21      90.540  52.240  31.200  0.00  0.00           N
ATOM    342  HE  ARG    21      90.630  51.550  30.480  0.00  0.00           H
ATOM    343  CZ  ARG    21      89.290  52.420  31.620  0.00  0.00           C
ATOM    344  NH1 ARG    21      89.000  52.910  32.780  0.00  0.00           N
ATOM    345 HH11 ARG    21      89.770  53.330  33.280  0.00  0.00           H
ATOM    346 HH12 ARG    21      88.050  53.010  33.080  0.00  0.00           H
ATOM    347  NH2 ARG    21      88.280  51.960  30.920  0.00  0.00           N
ATOM    348 HH21 ARG    21      88.380  51.590  29.990  0.00  0.00           H
ATOM    349 HH22 ARG    21      87.300  51.910  31.170  0.00  0.00           H
ATOM    350  C   ARG    21      94.730  55.420  29.160  0.00  0.00           C
ATOM    351  O   ARG    21      95.940  55.500  29.520  0.00  0.00           O
ATOM    352  N   GLU    22      94.410  55.390  27.910  0.00  0.00           N
ATOM    353  H   GLU    22      93.430  55.180  27.800  0.00  0.00           H
ATOM    354  CA  GLU    22      95.410  55.080  26.900  0.00  0.00           C
ATOM    355  HA  GLU    22      95.930  54.190  27.250  0.00  0.00           H
ATOM    356  CB  GLU    22      94.740  54.590  25.670  0.00  0.00           C
ATOM    357  HB2 GLU    22      94.100  55.460  25.480  0.00  0.00           H
ATOM    358  HB3 GLU    22      94.110  53.740  25.900  0.00  0.00           H
ATOM    359  CG  GLU    22      95.710  54.440  24.470  0.00  0.00           C
ATOM    360  HG2 GLU    22      96.100  55.430  24.230  0.00  0.00           H
ATOM    361  HG3 GLU    22      95.180  54.170  23.560  0.00  0.00           H
ATOM    362  CD  GLU    22      96.790  53.350  24.690  0.00  0.00           C
ATOM    363  OE1 GLU    22      96.700  52.450  25.600  0.00  0.00           O
ATOM    364  OE2 GLU    22      97.780  53.320  23.850  0.00  0.00           O
ATOM    365  C   GLU    22      96.380  56.300  26.700  0.00  0.00           C
ATOM    366  O   GLU    22      97.580  56.080  26.620  0.00  0.00           O
ATOM    367  N   ALA    23      95.930  57.510  26.670  0.00  0.00           N
ATOM    368  H   ALA    23      94.930  57.620  26.640  0.00  0.00           H
ATOM    369  CA  ALA    23      96.740  58.720  26.710  0.00  0.00           C
ATOM    370  HA  ALA    23      97.180  58.720  25.720  0.00  0.00           H
ATOM    371  CB  ALA    23      95.800  60.000  26.730  0.00  0.00           C
ATOM    372  HB1 ALA    23      95.120  60.000  27.580  0.00  0.00           H
ATOM    373  HB2 ALA    23      96.460  60.850  26.920  0.00  0.00           H
ATOM    374  HB3 ALA    23      95.300  60.080  25.770  0.00  0.00           H
ATOM    375  C   ALA    23      97.730  58.710  27.880  0.00  0.00           C
ATOM    376  O   ALA    23      98.890  59.080  27.640  0.00  0.00           O
ATOM    377  N   VAL    24      97.300  58.310  29.110  0.00  0.00           N
ATOM    378  H   VAL    24      96.320  58.070  29.140  0.00  0.00           H
ATOM    379  CA  VAL    24      98.250  58.120  30.220  0.00  0.00           C
ATOM    380  HA  VAL    24      98.910  58.980  30.250  0.00  0.00           H
ATOM    381  CB  VAL    24      97.540  57.930  31.540  0.00  0.00           C
ATOM    382  HB  VAL    24      96.670  57.280  31.430  0.00  0.00           H
ATOM    383  CG1 VAL    24      98.470  57.530  32.750  0.00  0.00           C
ATOM    384 HG11 VAL    24      99.200  58.320  32.940  0.00  0.00           H
ATOM    385 HG12 VAL    24      97.920  57.470  33.690  0.00  0.00           H
ATOM    386 HG13 VAL    24      98.860  56.520  32.590  0.00  0.00           H
ATOM    387  CG2 VAL    24      97.040  59.320  31.990  0.00  0.00           C
ATOM    388 HG21 VAL    24      96.400  59.740  31.220  0.00  0.00           H
ATOM    389 HG22 VAL    24      96.390  59.210  32.860  0.00  0.00           H
ATOM    390 HG23 VAL    24      97.830  60.020  32.270  0.00  0.00           H
ATOM    391  C   VAL    24      99.230  56.920  29.930  0.00  0.00           C
ATOM    392  O   VAL    24     100.440  56.990  30.220  0.00  0.00           O
ATOM    393  N   ASN    25      98.740  55.830  29.280  0.00  0.00           N
ATOM    394  H   ASN    25      97.760  55.610  29.270  0.00  0.00           H
ATOM    395  CA  ASN    25      99.640  54.710  28.980  0.00  0.00           C
ATOM    396  HA  ASN    25     100.280  54.360  29.790  0.00  0.00           H
ATOM    397  CB  ASN    25      98.840  53.400  28.570  0.00  0.00           C
ATOM    398  HB2 ASN    25      97.950  53.690  28.020  0.00  0.00           H
ATOM    399  HB3 ASN    25      98.580  52.750  29.410  0.00  0.00           H
ATOM    400  CG  ASN    25      99.750  52.450  27.750  0.00  0.00           C
ATOM    401  OD1 ASN    25     100.820  52.130  28.210  0.00  0.00           O
ATOM    402  ND2 ASN    25      99.430  52.200  26.490  0.00  0.00           N
ATOM    403 HD21 ASN    25      98.500  52.350  26.130  0.00  0.00           H
ATOM    404 HD22 ASN    25     100.190  51.860  25.910  0.00  0.00           H
ATOM    405  C   ASN    25     100.660  55.100  27.880  0.00  0.00           C
ATOM    406  O   ASN    25     101.870  54.860  28.060  0.00  0.00           O
ATOM    407  N   GLN    26     100.270  55.840  26.870  0.00  0.00           N
ATOM    408  H   GLN    26      99.270  55.860  26.740  0.00  0.00           H
ATOM    409  CA  GLN    26     101.170  56.460  25.840  0.00  0.00           C
ATOM    410  HA  GLN    26     101.870  55.780  25.370  0.00  0.00           H
ATOM    411  CB  GLN    26     100.220  57.030  24.830  0.00  0.00           C
ATOM    412  HB2 GLN    26     100.720  57.830  24.280  0.00  0.00           H
ATOM    413  HB3 GLN    26      99.290  57.450  25.210  0.00  0.00           H
ATOM    414  CG  GLN    26      99.770  55.920  23.850  0.00  0.00           C
ATOM    415  HG2 GLN    26      99.330  55.080  24.390  0.00  0.00           H
ATOM    416  HG3 GLN    26     100.580  55.530  23.240  0.00  0.00           H
ATOM    417  CD  GLN    26      98.770  56.380  22.770  0.00  0.00           C
ATOM    418  OE1 GLN    26      98.750  57.550  22.450  0.00  0.00           O
ATOM    419  NE2 GLN    26      97.950  55.510  22.190  0.00  0.00           N
ATOM    420 HE21 GLN    26      97.950  54.550  22.500  0.00  0.00           H
ATOM    421 HE22 GLN    26      97.340  55.870  21.470  0.00  0.00           H
ATOM    422  C   GLN    26     102.100  57.530  26.450  0.00  0.00           C
ATOM    423  O   GLN    26     103.240  57.660  26.000  0.00  0.00           O
ATOM    424  N   ALA    27     101.690  58.290  27.510  0.00  0.00           N
ATOM    425  H   ALA    27     100.840  57.900  27.910  0.00  0.00           H
ATOM    426  CA  ALA    27     102.630  59.150  28.230  0.00  0.00           C
ATOM    427  HA  ALA    27     103.080  59.780  27.460  0.00  0.00           H
ATOM    428  CB  ALA    27     101.980  60.090  29.250  0.00  0.00           C
ATOM    429  HB1 ALA    27     102.730  60.740  29.690  0.00  0.00           H
ATOM    430  HB2 ALA    27     101.270  60.690  28.680  0.00  0.00           H
ATOM    431  HB3 ALA    27     101.500  59.530  30.050  0.00  0.00           H
ATOM    432  C   ALA    27     103.750  58.310  28.940  0.00  0.00           C
ATOM    433  O   ALA    27     104.890  58.710  28.880  0.00  0.00           O
ATOM    434  N   ASN    28     103.420  57.170  29.500  0.00  0.00           N
ATOM    435  H   ASN    28     102.440  56.950  29.610  0.00  0.00           H
ATOM    436  CA  ASN    28     104.370  56.260  30.100  0.00  0.00           C
ATOM    437  HA  ASN    28     104.890  56.840  30.870  0.00  0.00           H
ATOM    438  CB  ASN    28     103.670  55.160  30.830  0.00  0.00           C
ATOM    439  HB2 ASN    28     104.390  54.440  31.230  0.00  0.00           H
ATOM    440  HB3 ASN    28     103.130  54.470  30.190  0.00  0.00           H
ATOM    441  CG  ASN    28     102.880  55.610  32.050  0.00  0.00           C
ATOM    442  OD1 ASN    28     103.280  56.500  32.770  0.00  0.00           O
ATOM    443  ND2 ASN    28     101.750  55.050  32.380  0.00  0.00           N
ATOM    444 HD21 ASN    28     101.520  54.130  32.020  0.00  0.00           H
ATOM    445 HD22 ASN    28     101.300  55.490  33.170  0.00  0.00           H
ATOM    446  C   ASN    28     105.410  55.610  29.120  0.00  0.00           C
ATOM    447  O   ASN    28     106.560  55.230  29.450  0.00  0.00           O
ATOM    448  N   LYS    29     105.000  55.480  27.830  0.00  0.00           N
ATOM    449  H   LYS    29     104.010  55.430  27.630  0.00  0.00           H
ATOM    450  CA  LYS    29     105.910  55.130  26.730  0.00  0.00           C
ATOM    451  HA  LYS    29     106.710  54.490  27.090  0.00  0.00           H
ATOM    452  CB  LYS    29     105.120  54.140  25.810  0.00  0.00           C
ATOM    453  HB2 LYS    29     105.900  53.930  25.080  0.00  0.00           H
ATOM    454  HB3 LYS    29     104.280  54.580  25.270  0.00  0.00           H
ATOM    455  CG  LYS    29     104.750  52.840  26.530  0.00  0.00           C
ATOM    456  HG2 LYS    29     104.310  53.120  27.480  0.00  0.00           H
ATOM    457  HG3 LYS    29     105.660  52.250  26.670  0.00  0.00           H
ATOM    458  CD  LYS    29     103.640  52.070  25.770  0.00  0.00           C
ATOM    459  HD2 LYS    29     102.750  52.690  25.750  0.00  0.00           H
ATOM    460  HD3 LYS    29     103.300  51.190  26.310  0.00  0.00           H
ATOM    461  CE  LYS    29     104.070  51.540  24.380  0.00  0.00           C
ATOM    462  HE2 LYS    29     104.720  50.690  24.560  0.00  0.00           H
ATOM    463  HE3 LYS    29     104.700  52.320  23.940  0.00  0.00           H
ATOM    464  NZ  LYS    29     102.880  51.160  23.560  0.00  0.00           N
ATOM    465  HZ1 LYS    29     102.380  50.400  24.000  0.00  0.00           H
ATOM    466  HZ2 LYS    29     102.200  51.900  23.460  0.00  0.00           H
ATOM    467  HZ3 LYS    29     103.170  50.930  22.620  0.00  0.00           H
ATOM    468  C   LYS    29     106.660  56.330  26.050  0.00  0.00           C
ATOM    469  O   LYS    29     107.760  56.090  25.600  0.00  0.00           O
ATOM    470  N   ARG    30     106.170  57.510  26.120  0.00  0.00           N
ATOM    471  H   ARG    30     105.240  57.640  26.510  0.00  0.00           H
ATOM    472  CA  ARG    30     106.800  58.850  25.830  0.00  0.00           C
ATOM    473  HA  ARG    30     107.280  58.860  24.850  0.00  0.00           H
ATOM    474  CB  ARG    30     105.640  59.930  25.600  0.00  0.00           C
ATOM    475  HB2 ARG    30     105.040  60.000  26.510  0.00  0.00           H
ATOM    476  HB3 ARG    30     105.030  59.490  24.810  0.00  0.00           H
ATOM    477  CG  ARG    30     106.160  61.330  25.300  0.00  0.00           C
ATOM    478  HG2 ARG    30     106.600  61.220  24.320  0.00  0.00           H
ATOM    479  HG3 ARG    30     106.880  61.610  26.060  0.00  0.00           H
ATOM    480  CD  ARG    30     104.940  62.370  25.300  0.00  0.00           C
ATOM    481  HD2 ARG    30     105.380  63.330  25.020  0.00  0.00           H
ATOM    482  HD3 ARG    30     104.570  62.450  26.320  0.00  0.00           H
ATOM    483  NE  ARG    30     103.790  62.140  24.470  0.00  0.00           N
ATOM    484  HE  ARG    30     103.880  61.590  23.630  0.00  0.00           H
ATOM    485  CZ  ARG    30     102.510  62.360  24.740  0.00  0.00           C
ATOM    486  NH1 ARG    30     102.050  62.890  25.860  0.00  0.00           N
ATOM    487 HH11 ARG    30     102.620  63.620  26.270  0.00  0.00           H
ATOM    488 HH12 ARG    30     101.050  63.030  25.930  0.00  0.00           H
ATOM    489  NH2 ARG    30     101.590  62.190  23.830  0.00  0.00           N
ATOM    490 HH21 ARG    30     101.730  61.820  22.900  0.00  0.00           H
ATOM    491 HH22 ARG    30     100.630  62.300  24.130  0.00  0.00           H
ATOM    492  C   ARG    30     107.880  59.360  26.760  0.00  0.00           C
ATOM    493  O   ARG    30     108.850  59.940  26.320  0.00  0.00           O
ATOM    494  N   HIE    31     107.710  58.940  28.010  0.00  0.00           N
ATOM    495  H   HIE    31     106.870  58.440  28.270  0.00  0.00           H
ATOM    496  CA  HIE    31     108.670  59.390  29.080  0.00  0.00           C
ATOM    497  HA  HIE    31     109.490  59.930  28.620  0.00  0.00           H
ATOM    498  CB  HIE    31     107.890  60.310  30.060  0.00  0.00           C
ATOM    499  HB2 HIE    31     108.510  60.490  30.940  0.00  0.00           H
ATOM    500  HB3 HIE    31     107.030  59.740  30.410  0.00  0.00           H
ATOM    501  CG  HIE    31     107.420  61.510  29.410  0.00  0.00           C
ATOM    502  ND1 HIE    31     108.200  62.710  29.190  0.00  0.00           N
ATOM    503  CE1 HIE    31     107.270  63.530  28.690  0.00  0.00           C
ATOM    504  HE1 HIE    31     107.510  64.570  28.520  0.00  0.00           H
ATOM    505  NE2 HIE    31     106.110  62.900  28.530  0.00  0.00           N
ATOM    506  HE2 HIE    31     105.250  63.350  28.240  0.00  0.00           H
ATOM    507  CD2 HIE    31     106.160  61.650  29.030  0.00  0.00           C
ATOM    508  HD2 HIE    31     105.440  60.860  28.960  0.00  0.00           H
ATOM    509  C   HIE    31     109.370  58.270  29.770  0.00  0.00           C
ATOM    510  O   HIE    31     108.890  57.090  29.880  0.00  0.00           O
ATOM    511  N   PHE    32     110.570  58.580  30.260  0.00  0.00           N
ATOM    512  H   PHE    32     110.850  59.540  30.140  0.00  0.00           H
ATOM    513  CA  PHE    32     111.480  57.710  31.080  0.00  0.00           C
ATOM    514  HA  PHE    32     111.450  56.750  30.560  0.00  0.00           H
ATOM    515  CB  PHE    32     112.840  58.410  31.250  0.00  0.00           C
ATOM    516  HB2 PHE    32     112.890  59.310  31.860  0.00  0.00           H
ATOM    517  HB3 PHE    32     113.260  58.700  30.290  0.00  0.00           H
ATOM    518  CG  PHE    32     113.870  57.380  31.650  0.00  0.00           C
ATOM    519  CD1 PHE    32     114.620  56.710  30.650  0.00  0.00           C
ATOM    520  HD1 PHE    32     114.430  56.880  29.600  0.00  0.00           H
ATOM    521  CE1 PHE    32     115.760  55.940  30.950  0.00  0.00           C
ATOM    522  HE1 PHE    32     116.280  55.410  30.160  0.00  0.00           H
ATOM    523  CZ  PHE    32     116.170  55.880  32.310  0.00  0.00           C
ATOM    524  HZ  PHE    32     116.950  55.230  32.690  0.00  0.00           H
ATOM    525  CE2 PHE    32     115.450  56.600  33.290  0.00  0.00           C
ATOM    526  HE2 PHE    32     115.760  56.530  34.330  0.00  0.00           H
ATOM    527  CD2 PHE    32     114.200  57.200  32.970  0.00  0.00           C
ATOM    528  HD2 PHE    32     113.640  57.650  33.770  0.00  0.00           H
ATOM    529  C   PHE    32     110.820  57.510  32.520  0.00  0.00           C
ATOM    530  O   PHE    32     111.270  58.120  33.510  0.00  0.00           O
ATOM    531  N   THR    33     109.760  56.700  32.530  0.00  0.00           N
ATOM    532  H   THR    33     109.540  56.260  31.650  0.00  0.00           H
ATOM    533  CA  THR    33     109.140  56.090  33.690  0.00  0.00           C
ATOM    534  HA  THR    33     109.050  56.900  34.410  0.00  0.00           H
ATOM    535  CB  THR    33     107.660  55.640  33.390  0.00  0.00           C
ATOM    536  HB  THR    33     107.190  55.110  34.220  0.00  0.00           H
ATOM    537  CG2 THR    33     106.830  56.800  32.850  0.00  0.00           C
ATOM    538 HG21 THR    33     107.060  57.190  31.860  0.00  0.00           H
ATOM    539 HG22 THR    33     105.810  56.450  32.940  0.00  0.00           H
ATOM    540 HG23 THR    33     106.860  57.590  33.600  0.00  0.00           H
ATOM    541  OG1 THR    33     107.620  54.710  32.370  0.00  0.00           O
ATOM    542  HG1 THR    33     107.530  55.190  31.540  0.00  0.00           H
ATOM    543  C   THR    33     109.940  55.040  34.480  0.00  0.00           C
ATOM    544  O   THR    33     109.850  53.830  34.210  0.00  0.00           O
ATOM    545  N   ARG    34     110.820  55.530  35.340  0.00  0.00           N
ATOM    546  H   ARG    34     110.750  56.520  35.530  0.00  0.00           H
ATOM    547  CA  ARG    34     111.760  54.720  36.160  0.00  0.00           C
ATOM    548  HA  ARG    34     111.270  53.750  36.270  0.00  0.00           H
ATOM    549  CB  ARG    34     113.030  54.660  35.290  0.00  0.00           C
ATOM    550  HB2 ARG    34     113.590  55.590  35.380  0.00  0.00           H
ATOM    551  HB3 ARG    34     112.720  54.620  34.240  0.00  0.00           H
ATOM    552  CG  ARG    34     113.840  53.500  35.800  0.00  0.00           C
ATOM    553  HG2 ARG    34     113.390  52.540  35.540  0.00  0.00           H
ATOM    554  HG3 ARG    34     113.910  53.590  36.880  0.00  0.00           H
ATOM    555  CD  ARG    34     115.230  53.580  35.080  0.00  0.00           C
ATOM    556  HD2 ARG    34     115.180  54.120  34.130  0.00  0.00           H
ATOM    557  HD3 ARG    34     115.570  52.590  34.760  0.00  0.00           H
ATOM    558  NE  ARG    34     116.320  54.110  36.050  0.00  0.00           N
ATOM    559  HE  ARG    34     116.070  54.610  36.890  0.00  0.00           H
ATOM    560  CZ  ARG    34     117.620  54.160  35.910  0.00  0.00           C
ATOM    561  NH1 ARG    34     118.220  53.550  34.960  0.00  0.00           N
ATOM    562 HH11 ARG    34     117.640  53.020  34.330  0.00  0.00           H
ATOM    563 HH12 ARG    34     119.230  53.580  34.870  0.00  0.00           H
ATOM    564  NH2 ARG    34     118.350  54.860  36.740  0.00  0.00           N
ATOM    565 HH21 ARG    34     117.970  55.360  37.540  0.00  0.00           H
ATOM    566 HH22 ARG    34     119.310  54.960  36.460  0.00  0.00           H
ATOM    567  C   ARG    34     112.030  55.310  37.630  0.00  0.00           C
ATOM    568  O   ARG    34     112.210  54.490  38.560  0.00  0.00           O
ATOM    569  N   LYS    35     111.870  56.610  37.860  0.00  0.00           N
ATOM    570  H   LYS    35     111.640  57.200  37.070  0.00  0.00           H
ATOM    571  CA  LYS    35     111.570  57.190  39.200  0.00  0.00           C
ATOM    572  HA  LYS    35     112.080  56.530  39.910  0.00  0.00           H
ATOM    573  CB  LYS    35     112.200  58.580  39.250  0.00  0.00           C
ATOM    574  HB2 LYS    35     111.700  59.190  38.500  0.00  0.00           H
ATOM    575  HB3 LYS    35     113.230  58.520  38.900  0.00  0.00           H
ATOM    576  CG  LYS    35     112.150  59.200  40.630  0.00  0.00           C
ATOM    577  HG2 LYS    35     112.550  58.520  41.390  0.00  0.00           H
ATOM    578  HG3 LYS    35     111.110  59.380  40.900  0.00  0.00           H
ATOM    579  CD  LYS    35     112.880  60.520  40.670  0.00  0.00           C
ATOM    580  HD2 LYS    35     112.500  61.100  39.830  0.00  0.00           H
ATOM    581  HD3 LYS    35     113.920  60.240  40.480  0.00  0.00           H
ATOM    582  CE  LYS    35     112.600  61.190  42.030  0.00  0.00           C
ATOM    583  HE2 LYS    35     112.810  60.490  42.840  0.00  0.00           H
ATOM    584  HE3 LYS    35     111.530  61.320  42.180  0.00  0.00           H
ATOM    585  NZ  LYS    35     113.270  62.510  42.150  0.00  0.00           N
ATOM    586  HZ1 LYS    35     112.920  62.990  42.960  0.00  0.00           H
ATOM    587  HZ2 LYS    35     114.260  62.330  42.230  0.00  0.00           H
ATOM    588  HZ3 LYS    35     113.090  63.080  41.330  0.00  0.00           H
ATOM    589  C   LYS    35     110.120  57.290  39.640  0.00  0.00           C
ATOM    590  O   LYS    35     109.780  56.950  40.760  0.00  0.00           O
ATOM    591  N   ILE    36     109.280  57.530  38.610  0.00  0.00           N
ATOM    592  H   ILE    36     109.650  57.730  37.690  0.00  0.00           H
ATOM    593  CA  ILE    36     107.840  57.770  38.670  0.00  0.00           C
ATOM    594  HA  ILE    36     107.380  57.270  39.520  0.00  0.00           H
ATOM    595  CB  ILE    36     107.520  59.300  38.650  0.00  0.00           C
ATOM    596  HB  ILE    36     106.530  59.420  38.210  0.00  0.00           H
ATOM    597  CG2 ILE    36     107.540  60.030  40.010  0.00  0.00           C
ATOM    598 HG21 ILE    36     107.010  59.420  40.740  0.00  0.00           H
ATOM    599 HG22 ILE    36     108.570  60.120  40.350  0.00  0.00           H
ATOM    600 HG23 ILE    36     106.940  60.940  40.070  0.00  0.00           H
ATOM    601  CG1 ILE    36     108.450  60.050  37.560  0.00  0.00           C
ATOM    602 HG12 ILE    36     108.330  59.530  36.620  0.00  0.00           H
ATOM    603 HG13 ILE    36     109.460  60.150  37.950  0.00  0.00           H
ATOM    604  CD1 ILE    36     107.990  61.510  37.400  0.00  0.00           C
ATOM    605 HD11 ILE    36     107.030  61.440  36.880  0.00  0.00           H
ATOM    606 HD12 ILE    36     107.940  62.140  38.300  0.00  0.00           H
ATOM    607 HD13 ILE    36     108.710  62.040  36.780  0.00  0.00           H
ATOM    608  C   ILE    36     107.200  57.110  37.460  0.00  0.00           C
ATOM    609  O   ILE    36     107.680  57.110  36.320  0.00  0.00           O
ATOM    610  N   GLN    37     106.040  56.550  37.610  0.00  0.00           N
ATOM    611  H   GLN    37     105.900  56.360  38.590  0.00  0.00           H
ATOM    612  CA  GLN    37     105.150  56.080  36.470  0.00  0.00           C
ATOM    613  HA  GLN    37     105.540  56.550  35.570  0.00  0.00           H
ATOM    614  CB  GLN    37     105.030  54.500  36.490  0.00  0.00           C
ATOM    615  HB2 GLN    37     104.680  54.270  37.500  0.00  0.00           H
ATOM    616  HB3 GLN    37     106.030  54.130  36.290  0.00  0.00           H
ATOM    617  CG  GLN    37     103.990  53.830  35.550  0.00  0.00           C
ATOM    618  HG2 GLN    37     104.090  54.220  34.540  0.00  0.00           H
ATOM    619  HG3 GLN    37     103.000  54.110  35.910  0.00  0.00           H
ATOM    620  CD  GLN    37     104.040  52.310  35.430  0.00  0.00           C
ATOM    621  OE1 GLN    37     104.810  51.560  36.040  0.00  0.00           O
ATOM    622  NE2 GLN    37     103.220  51.610  34.630  0.00  0.00           N
ATOM    623 HE21 GLN    37     102.410  52.020  34.190  0.00  0.00           H
ATOM    624 HE22 GLN    37     103.450  50.630  34.620  0.00  0.00           H
ATOM    625  C   GLN    37     103.800  56.660  36.690  0.00  0.00           C
ATOM    626  O   GLN    37     103.300  56.770  37.850  0.00  0.00           O
ATOM    627  N   LEU    38     103.090  56.990  35.580  0.00  0.00           N
ATOM    628  H   LEU    38     103.440  56.820  34.650  0.00  0.00           H
ATOM    629  CA  LEU    38     101.760  57.540  35.730  0.00  0.00           C
ATOM    630  HA  LEU    38     101.740  58.030  36.700  0.00  0.00           H
ATOM    631  CB  LEU    38     101.590  58.650  34.670  0.00  0.00           C
ATOM    632  HB2 LEU    38     100.700  59.190  34.970  0.00  0.00           H
ATOM    633  HB3 LEU    38     101.430  58.140  33.720  0.00  0.00           H
ATOM    634  CG  LEU    38     102.810  59.630  34.480  0.00  0.00           C
ATOM    635  HG  LEU    38     103.680  59.130  34.060  0.00  0.00           H
ATOM    636  CD1 LEU    38     102.490  60.620  33.410  0.00  0.00           C
ATOM    637 HD11 LEU    38     103.440  61.000  33.020  0.00  0.00           H
ATOM    638 HD12 LEU    38     102.010  60.110  32.580  0.00  0.00           H
ATOM    639 HD13 LEU    38     101.790  61.380  33.750  0.00  0.00           H
ATOM    640  CD2 LEU    38     103.170  60.320  35.770  0.00  0.00           C
ATOM    641 HD21 LEU    38     102.370  60.880  36.240  0.00  0.00           H
ATOM    642 HD22 LEU    38     103.590  59.640  36.520  0.00  0.00           H
ATOM    643 HD23 LEU    38     103.890  61.130  35.640  0.00  0.00           H
ATOM    644  C   LEU    38     100.630  56.550  35.750  0.00  0.00           C
ATOM    645  O   LEU    38     100.740  55.430  35.230  0.00  0.00           O
ATOM    646  N   GLN    39      99.500  56.800  36.450  0.00  0.00           N
ATOM    647  H   GLN    39      99.590  57.530  37.140  0.00  0.00           H
ATOM    648  CA  GLN    39      98.330  55.970  36.520  0.00  0.00           C
ATOM    649  HA  GLN    39      98.360  55.170  35.780  0.00  0.00           H
ATOM    650  CB  GLN    39      98.410  55.340  37.900  0.00  0.00           C
ATOM    651  HB2 GLN    39      98.400  56.180  38.600  0.00  0.00           H
ATOM    652  HB3 GLN    39      99.370  54.860  38.100  0.00  0.00           H
ATOM    653  CG  GLN    39      97.190  54.440  38.240  0.00  0.00           C
ATOM    654  HG2 GLN    39      96.740  53.910  37.400  0.00  0.00           H
ATOM    655  HG3 GLN    39      96.450  55.090  38.700  0.00  0.00           H
ATOM    656  CD  GLN    39      97.510  53.320  39.210  0.00  0.00           C
ATOM    657  OE1 GLN    39      97.890  52.270  38.830  0.00  0.00           O
ATOM    658  NE2 GLN    39      97.320  53.510  40.550  0.00  0.00           N
ATOM    659 HE21 GLN    39      96.980  54.390  40.900  0.00  0.00           H
ATOM    660 HE22 GLN    39      97.420  52.740  41.190  0.00  0.00           H
ATOM    661  C   GLN    39      97.050  56.780  36.330  0.00  0.00           C
ATOM    662  O   GLN    39      96.850  57.890  36.860  0.00  0.00           O
ATOM    663  N   ALA    40      96.040  56.130  35.740  0.00  0.00           N
ATOM    664  H   ALA    40      96.150  55.180  35.440  0.00  0.00           H
ATOM    665  CA  ALA    40      94.850  56.830  35.210  0.00  0.00           C
ATOM    666  HA  ALA    40      95.030  57.900  35.140  0.00  0.00           H
ATOM    667  CB  ALA    40      94.580  56.350  33.760  0.00  0.00           C
ATOM    668  HB1 ALA    40      95.420  56.420  33.060  0.00  0.00           H
ATOM    669  HB2 ALA    40      94.150  55.350  33.850  0.00  0.00           H
ATOM    670  HB3 ALA    40      93.890  57.000  33.220  0.00  0.00           H
ATOM    671  C   ALA    40      93.630  56.630  36.110  0.00  0.00           C
ATOM    672  O   ALA    40      93.010  55.580  36.110  0.00  0.00           O
ATOM    673  N   THR    41      93.210  57.590  36.900  0.00  0.00           N
ATOM    674  H   THR    41      93.760  58.440  36.850  0.00  0.00           H
ATOM    675  CA  THR    41      92.110  57.530  37.810  0.00  0.00           C
ATOM    676  HA  THR    41      92.140  56.460  38.020  0.00  0.00           H
ATOM    677  CB  THR    41      92.440  58.070  39.240  0.00  0.00           C
ATOM    678  HB  THR    41      92.710  59.110  39.040  0.00  0.00           H
ATOM    679  CG2 THR    41      91.290  57.930  40.220  0.00  0.00           C
ATOM    680 HG21 THR    41      91.500  58.590  41.060  0.00  0.00           H
ATOM    681 HG22 THR    41      90.370  58.270  39.760  0.00  0.00           H
ATOM    682 HG23 THR    41      91.210  56.890  40.530  0.00  0.00           H
ATOM    683  OG1 THR    41      93.500  57.490  39.890  0.00  0.00           O
ATOM    684  HG1 THR    41      93.390  56.540  39.870  0.00  0.00           H
ATOM    685  C   THR    41      90.940  58.320  37.220  0.00  0.00           C
ATOM    686  O   THR    41      91.120  59.500  36.920  0.00  0.00           O
ATOM    687  N   SER    42      89.670  57.810  37.140  0.00  0.00           N
ATOM    688  H   SER    42      89.560  56.810  37.250  0.00  0.00           H
ATOM    689  CA  SER    42      88.590  58.440  36.350  0.00  0.00           C
ATOM    690  HA  SER    42      88.640  59.490  36.640  0.00  0.00           H
ATOM    691  CB  SER    42      88.810  58.260  34.810  0.00  0.00           C
ATOM    692  HB2 SER    42      89.640  58.880  34.460  0.00  0.00           H
ATOM    693  HB3 SER    42      87.910  58.600  34.290  0.00  0.00           H
ATOM    694  OG  SER    42      89.000  56.890  34.520  0.00  0.00           O
ATOM    695  HG  SER    42      88.130  56.510  34.370  0.00  0.00           H
ATOM    696  C   SER    42      87.130  58.150  36.650  0.00  0.00           C
ATOM    697  O   SER    42      86.740  57.040  37.150  0.00  0.00           O
ATOM    698  N   VAL    43      86.270  59.180  36.490  0.00  0.00           N
ATOM    699  H   VAL    43      86.670  60.040  36.150  0.00  0.00           H
ATOM    700  CA  VAL    43      84.780  59.070  36.760  0.00  0.00           C
ATOM    701  HA  VAL    43      84.440  58.040  36.760  0.00  0.00           H
ATOM    702  CB  VAL    43      84.400  59.560  38.200  0.00  0.00           C
ATOM    703  HB  VAL    43      83.320  59.450  38.300  0.00  0.00           H
ATOM    704  CG1 VAL    43      85.110  58.700  39.230  0.00  0.00           C
ATOM    705 HG11 VAL    43      84.680  58.970  40.200  0.00  0.00           H
ATOM    706 HG12 VAL    43      84.890  57.650  39.040  0.00  0.00           H
ATOM    707 HG13 VAL    43      86.190  58.840  39.250  0.00  0.00           H
ATOM    708  CG2 VAL    43      84.650  61.060  38.610  0.00  0.00           C
ATOM    709 HG21 VAL    43      84.020  61.750  38.050  0.00  0.00           H
ATOM    710 HG22 VAL    43      84.650  61.340  39.660  0.00  0.00           H
ATOM    711 HG23 VAL    43      85.690  61.200  38.330  0.00  0.00           H
ATOM    712  C   VAL    43      84.010  59.920  35.730  0.00  0.00           C
ATOM    713  O   VAL    43      84.450  60.880  35.100  0.00  0.00           O
ATOM    714  N   THR    44      82.720  59.540  35.470  0.00  0.00           N
ATOM    715  H   THR    44      82.400  58.720  35.970  0.00  0.00           H
ATOM    716  CA  THR    44      81.770  60.320  34.720  0.00  0.00           C
ATOM    717  HA  THR    44      82.280  61.020  34.060  0.00  0.00           H
ATOM    718  CB  THR    44      80.910  59.390  33.840  0.00  0.00           C
ATOM    719  HB  THR    44      80.130  59.960  33.330  0.00  0.00           H
ATOM    720  CG2 THR    44      81.820  58.810  32.680  0.00  0.00           C
ATOM    721 HG21 THR    44      81.400  57.930  32.190  0.00  0.00           H
ATOM    722 HG22 THR    44      81.790  59.630  31.950  0.00  0.00           H
ATOM    723 HG23 THR    44      82.830  58.520  32.970  0.00  0.00           H
ATOM    724  OG1 THR    44      80.310  58.270  34.490  0.00  0.00           O
ATOM    725  HG1 THR    44      81.100  57.770  34.710  0.00  0.00           H
ATOM    726  C   THR    44      80.850  61.130  35.650  0.00  0.00           C
ATOM    727  O   THR    44      80.670  60.780  36.870  0.00  0.00           O
ATOM    728  N   HIE    45      80.310  62.270  35.080  0.00  0.00           N
ATOM    729  H   HIE    45      80.460  62.380  34.090  0.00  0.00           H
ATOM    730  CA  HIE    45      79.860  63.330  35.930  0.00  0.00           C
ATOM    731  HA  HIE    45      80.630  63.520  36.680  0.00  0.00           H
ATOM    732  CB  HIE    45      79.440  64.560  35.170  0.00  0.00           C
ATOM    733  HB2 HIE    45      79.180  65.290  35.940  0.00  0.00           H
ATOM    734  HB3 HIE    45      78.590  64.260  34.560  0.00  0.00           H
ATOM    735  CG  HIE    45      80.510  65.160  34.330  0.00  0.00           C
ATOM    736  ND1 HIE    45      80.790  64.680  33.040  0.00  0.00           N
ATOM    737  CE1 HIE    45      81.780  65.460  32.660  0.00  0.00           C
ATOM    738  HE1 HIE    45      82.230  65.340  31.680  0.00  0.00           H
ATOM    739  NE2 HIE    45      82.130  66.380  33.570  0.00  0.00           N
ATOM    740  HE2 HIE    45      82.820  67.090  33.380  0.00  0.00           H
ATOM    741  CD2 HIE    45      81.340  66.220  34.650  0.00  0.00           C
ATOM    742  HD2 HIE    45      81.360  66.820  35.550  0.00  0.00           H
ATOM    743  C   HIE    45      78.600  62.910  36.710  0.00  0.00           C
ATOM    744  O   HIE    45      77.800  62.200  36.130  0.00  0.00           O
ATOM    745  N   ARG    46      78.420  63.320  37.990  0.00  0.00           N
ATOM    746  H   ARG    46      79.140  63.850  38.470  0.00  0.00           H
ATOM    747  CA  ARG    46      77.200  62.940  38.710  0.00  0.00           C
ATOM    748  HA  ARG    46      76.900  61.930  38.440  0.00  0.00           H
ATOM    749  CB  ARG    46      77.660  62.830  40.180  0.00  0.00           C
ATOM    750  HB2 ARG    46      76.830  62.860  40.890  0.00  0.00           H
ATOM    751  HB3 ARG    46      78.250  63.700  40.430  0.00  0.00           H
ATOM    752  CG  ARG    46      78.430  61.630  40.760  0.00  0.00           C
ATOM    753  HG2 ARG    46      77.670  60.970  41.190  0.00  0.00           H
ATOM    754  HG3 ARG    46      79.020  62.020  41.580  0.00  0.00           H
ATOM    755  CD  ARG    46      79.350  60.940  39.730  0.00  0.00           C
ATOM    756  HD2 ARG    46      80.020  61.610  39.200  0.00  0.00           H
ATOM    757  HD3 ARG    46      78.810  60.450  38.910  0.00  0.00           H
ATOM    758  NE  ARG    46      80.000  59.800  40.400  0.00  0.00           N
ATOM    759  HE  ARG    46      79.910  59.860  41.400  0.00  0.00           H
ATOM    760  CZ  ARG    46      80.610  58.810  39.810  0.00  0.00           C
ATOM    761  NH1 ARG    46      80.390  58.440  38.610  0.00  0.00           N
ATOM    762 HH11 ARG    46      80.030  59.160  37.990  0.00  0.00           H
ATOM    763 HH12 ARG    46      80.750  57.610  38.170  0.00  0.00           H
ATOM    764  NH2 ARG    46      81.480  58.070  40.440  0.00  0.00           N
ATOM    765 HH21 ARG    46      81.880  58.360  41.320  0.00  0.00           H
ATOM    766 HH22 ARG    46      81.730  57.230  39.940  0.00  0.00           H
ATOM    767  C   ARG    46      76.000  63.930  38.600  0.00  0.00           C
ATOM    768  O   ARG    46      76.210  65.030  38.090  0.00  0.00           O
ATOM    769  N   PRO    47      74.770  63.490  39.100  0.00  0.00           N
ATOM    770  CD  PRO    47      74.400  62.210  39.660  0.00  0.00           C
ATOM    771  HD2 PRO    47      74.200  62.210  40.740  0.00  0.00           H
ATOM    772  HD3 PRO    47      75.110  61.410  39.500  0.00  0.00           H
ATOM    773  CG  PRO    47      73.140  61.870  39.020  0.00  0.00           C
ATOM    774  HG2 PRO    47      72.520  61.210  39.620  0.00  0.00           H
ATOM    775  HG3 PRO    47      73.370  61.530  38.010  0.00  0.00           H
ATOM    776  CB  PRO    47      72.480  63.250  38.930  0.00  0.00           C
ATOM    777  HB2 PRO    47      72.070  63.490  39.910  0.00  0.00           H
ATOM    778  HB3 PRO    47      71.660  63.350  38.220  0.00  0.00           H
ATOM    779  CA  PRO    47      73.600  64.180  38.650  0.00  0.00           C
ATOM    780  HA  PRO    47      73.650  64.280  37.560  0.00  0.00           H
ATOM    781  C   PRO    47      73.360  65.550  39.300  0.00  0.00           C
ATOM    782  O   PRO    47      72.640  66.410  38.790  0.00  0.00           O
ATOM    783  N   ASN    48      73.890  65.750  40.480  0.00  0.00           N
ATOM    784  H   ASN    48      74.480  64.990  40.790  0.00  0.00           H
ATOM    785  CA  ASN    48      73.670  66.910  41.440  0.00  0.00           C
ATOM    786  HA  ASN    48      73.220  67.720  40.870  0.00  0.00           H
ATOM    787  CB  ASN    48      72.710  66.430  42.470  0.00  0.00           C
ATOM    788  HB2 ASN    48      71.800  66.040  42.010  0.00  0.00           H
ATOM    789  HB3 ASN    48      72.620  67.280  43.160  0.00  0.00           H
ATOM    790  CG  ASN    48      73.260  65.290  43.280  0.00  0.00           C
ATOM    791  OD1 ASN    48      73.890  65.470  44.310  0.00  0.00           O
ATOM    792  ND2 ASN    48      72.980  64.080  42.810  0.00  0.00           N
ATOM    793 HD21 ASN    48      72.270  64.110  42.100  0.00  0.00           H
ATOM    794 HD22 ASN    48      73.440  63.270  43.200  0.00  0.00           H
ATOM    795  C   ASN    48      75.100  67.470  41.880  0.00  0.00           C
ATOM    796  O   ASN    48      76.030  66.730  41.890  0.00  0.00           O
ATOM    797  N   ALA    49      75.240  68.770  42.200  0.00  0.00           N
ATOM    798  H   ALA    49      74.370  69.270  42.310  0.00  0.00           H
ATOM    799  CA  ALA    49      76.560  69.350  42.560  0.00  0.00           C
ATOM    800  HA  ALA    49      77.240  69.000  41.790  0.00  0.00           H
ATOM    801  CB  ALA    49      76.470  70.880  42.450  0.00  0.00           C
ATOM    802  HB1 ALA    49      77.500  71.260  42.450  0.00  0.00           H
ATOM    803  HB2 ALA    49      75.960  71.140  41.520  0.00  0.00           H
ATOM    804  HB3 ALA    49      75.970  71.260  43.330  0.00  0.00           H
ATOM    805  C   ALA    49      77.200  68.770  43.850  0.00  0.00           C
ATOM    806  O   ALA    49      78.350  68.370  43.890  0.00  0.00           O
ATOM    807  N   ILE    50      76.340  68.420  44.820  0.00  0.00           N
ATOM    808  H   ILE    50      75.360  68.650  44.760  0.00  0.00           H
ATOM    809  CA  ILE    50      76.720  67.720  46.050  0.00  0.00           C
ATOM    810  HA  ILE    50      77.510  68.310  46.510  0.00  0.00           H
ATOM    811  CB  ILE    50      75.570  67.620  47.070  0.00  0.00           C
ATOM    812  HB  ILE    50      74.750  67.180  46.500  0.00  0.00           H
ATOM    813  CG2 ILE    50      75.880  66.820  48.310  0.00  0.00           C
ATOM    814 HG21 ILE    50      75.020  66.850  48.970  0.00  0.00           H
ATOM    815 HG22 ILE    50      76.150  65.790  48.060  0.00  0.00           H
ATOM    816 HG23 ILE    50      76.750  67.250  48.810  0.00  0.00           H
ATOM    817  CG1 ILE    50      75.290  69.040  47.550  0.00  0.00           C
ATOM    818 HG12 ILE    50      74.950  69.600  46.680  0.00  0.00           H
ATOM    819 HG13 ILE    50      76.180  69.550  47.900  0.00  0.00           H
ATOM    820  CD1 ILE    50      74.330  69.290  48.770  0.00  0.00           C
ATOM    821 HD11 ILE    50      73.940  70.310  48.800  0.00  0.00           H
ATOM    822 HD12 ILE    50      73.380  68.760  48.690  0.00  0.00           H
ATOM    823 HD13 ILE    50      74.840  69.120  49.720  0.00  0.00           H
ATOM    824  C   ILE    50      77.400  66.340  45.830  0.00  0.00           C
ATOM    825  O   ILE    50      78.550  66.070  46.220  0.00  0.00           O
ATOM    826  N   GLN    51      76.760  65.500  44.990  0.00  0.00           N
ATOM    827  H   GLN    51      75.880  65.780  44.580  0.00  0.00           H
ATOM    828  CA  GLN    51      77.220  64.160  44.760  0.00  0.00           C
ATOM    829  HA  GLN    51      77.480  63.830  45.770  0.00  0.00           H
ATOM    830  CB  GLN    51      76.060  63.310  44.190  0.00  0.00           C
ATOM    831  HB2 GLN    51      76.060  63.480  43.120  0.00  0.00           H
ATOM    832  HB3 GLN    51      75.090  63.550  44.650  0.00  0.00           H
ATOM    833  CG  GLN    51      76.250  61.750  44.400  0.00  0.00           C
ATOM    834  HG2 GLN    51      76.140  61.460  45.440  0.00  0.00           H
ATOM    835  HG3 GLN    51      77.250  61.430  44.110  0.00  0.00           H
ATOM    836  CD  GLN    51      75.250  60.940  43.590  0.00  0.00           C
ATOM    837  OE1 GLN    51      74.110  61.300  43.350  0.00  0.00           O
ATOM    838  NE2 GLN    51      75.710  59.830  43.050  0.00  0.00           N
ATOM    839 HE21 GLN    51      76.610  59.410  43.230  0.00  0.00           H
ATOM    840 HE22 GLN    51      75.040  59.370  42.460  0.00  0.00           H
ATOM    841  C   GLN    51      78.470  64.190  43.850  0.00  0.00           C
ATOM    842  O   GLN    51      79.340  63.340  43.930  0.00  0.00           O
ATOM    843  N   MET    52      78.660  65.210  42.990  0.00  0.00           N
ATOM    844  H   MET    52      77.890  65.850  42.890  0.00  0.00           H
ATOM    845  CA  MET    52      79.920  65.590  42.260  0.00  0.00           C
ATOM    846  HA  MET    52      80.420  64.690  41.910  0.00  0.00           H
ATOM    847  CB  MET    52      79.540  66.650  41.160  0.00  0.00           C
ATOM    848  HB2 MET    52      79.260  67.540  41.740  0.00  0.00           H
ATOM    849  HB3 MET    52      78.640  66.270  40.670  0.00  0.00           H
ATOM    850  CG  MET    52      80.580  66.980  40.130  0.00  0.00           C
ATOM    851  HG2 MET    52      81.430  67.390  40.670  0.00  0.00           H
ATOM    852  HG3 MET    52      80.160  67.710  39.430  0.00  0.00           H
ATOM    853  SD  MET    52      81.140  65.590  39.060  0.00  0.00           S
ATOM    854  CE  MET    52      82.620  64.840  39.850  0.00  0.00           C
ATOM    855  HE1 MET    52      83.520  65.410  39.640  0.00  0.00           H
ATOM    856  HE2 MET    52      82.520  64.650  40.920  0.00  0.00           H
ATOM    857  HE3 MET    52      82.770  63.870  39.390  0.00  0.00           H
ATOM    858  C   MET    52      81.010  66.110  43.260  0.00  0.00           C
ATOM    859  O   MET    52      82.190  65.770  43.060  0.00  0.00           O
ATOM    860  N   ALA    53      80.680  66.870  44.340  0.00  0.00           N
ATOM    861  H   ALA    53      79.770  67.300  44.460  0.00  0.00           H
ATOM    862  CA  ALA    53      81.680  67.220  45.320  0.00  0.00           C
ATOM    863  HA  ALA    53      82.620  67.480  44.830  0.00  0.00           H
ATOM    864  CB  ALA    53      81.030  68.420  46.090  0.00  0.00           C
ATOM    865  HB1 ALA    53      80.920  69.300  45.460  0.00  0.00           H
ATOM    866  HB2 ALA    53      80.090  68.060  46.490  0.00  0.00           H
ATOM    867  HB3 ALA    53      81.750  68.810  46.810  0.00  0.00           H
ATOM    868  C   ALA    53      82.140  66.050  46.230  0.00  0.00           C
ATOM    869  O   ALA    53      83.370  65.970  46.470  0.00  0.00           O
ATOM    870  N   LEU    54      81.330  65.090  46.580  0.00  0.00           N
ATOM    871  H   LEU    54      80.350  65.260  46.410  0.00  0.00           H
ATOM    872  CA  LEU    54      81.660  63.840  47.240  0.00  0.00           C
ATOM    873  HA  LEU    54      82.300  64.190  48.050  0.00  0.00           H
ATOM    874  CB  LEU    54      80.370  63.090  47.740  0.00  0.00           C
ATOM    875  HB2 LEU    54      80.530  62.060  48.060  0.00  0.00           H
ATOM    876  HB3 LEU    54      79.610  63.180  46.970  0.00  0.00           H
ATOM    877  CG  LEU    54      79.800  63.830  48.990  0.00  0.00           C
ATOM    878  HG  LEU    54      79.520  64.860  48.760  0.00  0.00           H
ATOM    879  CD1 LEU    54      78.520  63.070  49.360  0.00  0.00           C
ATOM    880 HD11 LEU    54      77.930  63.160  48.450  0.00  0.00           H
ATOM    881 HD12 LEU    54      78.850  62.050  49.570  0.00  0.00           H
ATOM    882 HD13 LEU    54      78.000  63.450  50.240  0.00  0.00           H
ATOM    883  CD2 LEU    54      80.760  63.820  50.140  0.00  0.00           C
ATOM    884 HD21 LEU    54      81.170  62.830  50.310  0.00  0.00           H
ATOM    885 HD22 LEU    54      81.620  64.490  50.030  0.00  0.00           H
ATOM    886 HD23 LEU    54      80.250  64.290  50.980  0.00  0.00           H
ATOM    887  C   LEU    54      82.460  62.860  46.360  0.00  0.00           C
ATOM    888  O   LEU    54      83.440  62.310  46.860  0.00  0.00           O
ATOM    889  N   SER    55      82.000  62.730  45.120  0.00  0.00           N
ATOM    890  H   SER    55      81.040  62.920  44.890  0.00  0.00           H
ATOM    891  CA  SER    55      82.720  61.820  44.150  0.00  0.00           C
ATOM    892  HA  SER    55      82.770  60.790  44.510  0.00  0.00           H
ATOM    893  CB  SER    55      82.010  61.830  42.820  0.00  0.00           C
ATOM    894  HB2 SER    55      81.710  62.850  42.560  0.00  0.00           H
ATOM    895  HB3 SER    55      81.180  61.130  42.860  0.00  0.00           H
ATOM    896  OG  SER    55      82.920  61.350  41.900  0.00  0.00           O
ATOM    897  HG  SER    55      83.250  60.520  42.240  0.00  0.00           H
ATOM    898  C   SER    55      84.200  62.320  43.940  0.00  0.00           C
ATOM    899  O   SER    55      85.130  61.540  43.780  0.00  0.00           O
ATOM    900  N   VAL    56      84.390  63.610  44.000  0.00  0.00           N
ATOM    901  H   VAL    56      83.590  64.220  44.120  0.00  0.00           H
ATOM    902  CA  VAL    56      85.760  64.150  44.000  0.00  0.00           C
ATOM    903  HA  VAL    56      86.290  63.560  43.240  0.00  0.00           H
ATOM    904  CB  VAL    56      85.720  65.620  43.560  0.00  0.00           C
ATOM    905  HB  VAL    56      84.930  66.130  44.120  0.00  0.00           H
ATOM    906  CG1 VAL    56      87.080  66.330  43.720  0.00  0.00           C
ATOM    907 HG11 VAL    56      87.140  67.320  43.280  0.00  0.00           H
ATOM    908 HG12 VAL    56      87.440  66.400  44.750  0.00  0.00           H
ATOM    909 HG13 VAL    56      87.830  65.730  43.210  0.00  0.00           H
ATOM    910  CG2 VAL    56      85.530  65.770  42.050  0.00  0.00           C
ATOM    911 HG21 VAL    56      84.770  65.050  41.750  0.00  0.00           H
ATOM    912 HG22 VAL    56      85.170  66.790  41.950  0.00  0.00           H
ATOM    913 HG23 VAL    56      86.380  65.550  41.410  0.00  0.00           H
ATOM    914  C   VAL    56      86.640  63.880  45.250  0.00  0.00           C
ATOM    915  O   VAL    56      87.780  63.600  45.150  0.00  0.00           O
ATOM    916  N   CYX    57      85.940  63.740  46.400  0.00  0.00           N
ATOM    917  H   CYX    57      84.940  63.880  46.330  0.00  0.00           H
ATOM    918  CA  CYX    57      86.570  63.040  47.490  0.00  0.00           C
ATOM    919  HA  CYX    57      87.580  63.460  47.570  0.00  0.00           H
ATOM    920  CB  CYX    57      85.930  63.410  48.810  0.00  0.00           C
ATOM    921  HB2 CYX    57      86.170  62.700  49.600  0.00  0.00           H
ATOM    922  HB3 CYX    57      84.840  63.370  48.720  0.00  0.00           H
ATOM    923  SG  CYX    57      86.190  65.110  49.370  0.00  0.00           S
ATOM    924  C   CYX    57      86.830  61.550  47.260  0.00  0.00           C
ATOM    925  O   CYX    57      88.070  61.170  47.160  0.00  0.00           O
ATOM    926  N   GLU    58      85.760  60.720  47.280  0.00  0.00           N
ATOM    927  H   GLU    58      84.890  61.230  47.150  0.00  0.00           H
ATOM    928  CA  GLU    58      85.660  59.310  47.400  0.00  0.00           C
ATOM    929  HA  GLU    58      86.070  58.960  48.340  0.00  0.00           H
ATOM    930  CB  GLU    58      84.240  58.800  47.380  0.00  0.00           C
ATOM    931  HB2 GLU    58      84.350  57.720  47.320  0.00  0.00           H
ATOM    932  HB3 GLU    58      83.740  59.090  46.450  0.00  0.00           H
ATOM    933  CG  GLU    58      83.410  59.120  48.580  0.00  0.00           C
ATOM    934  HG2 GLU    58      83.570  60.130  48.950  0.00  0.00           H
ATOM    935  HG3 GLU    58      83.700  58.350  49.290  0.00  0.00           H
ATOM    936  CD  GLU    58      81.860  59.060  48.380  0.00  0.00           C
ATOM    937  OE1 GLU    58      81.140  58.680  49.320  0.00  0.00           O
ATOM    938  OE2 GLU    58      81.420  59.520  47.290  0.00  0.00           O
ATOM    939  C   GLU    58      86.390  58.560  46.250  0.00  0.00           C
ATOM    940  O   GLU    58      86.780  57.410  46.540  0.00  0.00           O
ATOM    941  N   ASP    59      86.550  59.150  45.030  0.00  0.00           N
ATOM    942  H   ASP    59      86.390  60.140  44.920  0.00  0.00           H
ATOM    943  CA  ASP    59      87.010  58.360  43.840  0.00  0.00           C
ATOM    944  HA  ASP    59      87.080  57.290  44.050  0.00  0.00           H
ATOM    945  CB  ASP    59      85.940  58.460  42.780  0.00  0.00           C
ATOM    946  HB2 ASP    59      86.140  57.870  41.880  0.00  0.00           H
ATOM    947  HB3 ASP    59      86.050  59.490  42.450  0.00  0.00           H
ATOM    948  CG  ASP    59      84.570  58.120  43.240  0.00  0.00           C
ATOM    949  OD1 ASP    59      83.610  58.760  42.750  0.00  0.00           O
ATOM    950  OD2 ASP    59      84.400  57.200  44.050  0.00  0.00           O
ATOM    951  C   ASP    59      88.430  58.860  43.370  0.00  0.00           C
ATOM    952  O   ASP    59      89.350  58.050  43.100  0.00  0.00           O
ATOM    953  N   LEU    60      88.570  60.160  43.350  0.00  0.00           N
ATOM    954  H   LEU    60      87.870  60.680  43.860  0.00  0.00           H
ATOM    955  CA  LEU    60      89.770  60.910  42.930  0.00  0.00           C
ATOM    956  HA  LEU    60      90.310  60.320  42.190  0.00  0.00           H
ATOM    957  CB  LEU    60      89.340  62.190  42.200  0.00  0.00           C
ATOM    958  HB2 LEU    60      90.250  62.740  41.940  0.00  0.00           H
ATOM    959  HB3 LEU    60      88.710  62.800  42.850  0.00  0.00           H
ATOM    960  CG  LEU    60      88.460  61.900  40.970  0.00  0.00           C
ATOM    961  HG  LEU    60      87.470  61.560  41.300  0.00  0.00           H
ATOM    962  CD1 LEU    60      88.400  63.250  40.280  0.00  0.00           C
ATOM    963 HD11 LEU    60      87.960  63.940  41.000  0.00  0.00           H
ATOM    964 HD12 LEU    60      89.360  63.600  39.910  0.00  0.00           H
ATOM    965 HD13 LEU    60      87.690  63.170  39.460  0.00  0.00           H
ATOM    966  CD2 LEU    60      88.930  60.820  39.990  0.00  0.00           C
ATOM    967 HD21 LEU    60      88.760  59.860  40.480  0.00  0.00           H
ATOM    968 HD22 LEU    60      88.390  60.770  39.040  0.00  0.00           H
ATOM    969 HD23 LEU    60      89.990  60.970  39.790  0.00  0.00           H
ATOM    970  C   LEU    60      90.700  61.130  44.120  0.00  0.00           C
ATOM    971  O   LEU    60      91.820  60.610  44.120  0.00  0.00           O
ATOM    972  N   ILE    61      90.320  61.920  45.080  0.00  0.00           N
ATOM    973  H   ILE    61      89.440  62.410  44.990  0.00  0.00           H
ATOM    974  CA  ILE    61      91.200  62.270  46.160  0.00  0.00           C
ATOM    975  HA  ILE    61      92.110  62.610  45.670  0.00  0.00           H
ATOM    976  CB  ILE    61      90.630  63.460  46.980  0.00  0.00           C
ATOM    977  HB  ILE    61      89.630  63.180  47.310  0.00  0.00           H
ATOM    978  CG2 ILE    61      91.420  63.750  48.270  0.00  0.00           C
ATOM    979 HG21 ILE    61      90.930  64.510  48.870  0.00  0.00           H
ATOM    980 HG22 ILE    61      91.400  62.830  48.860  0.00  0.00           H
ATOM    981 HG23 ILE    61      92.470  63.920  48.030  0.00  0.00           H
ATOM    982  CG1 ILE    61      90.680  64.700  46.000  0.00  0.00           C
ATOM    983 HG12 ILE    61      90.220  64.450  45.040  0.00  0.00           H
ATOM    984 HG13 ILE    61      91.690  64.920  45.670  0.00  0.00           H
ATOM    985  CD1 ILE    61      90.060  65.960  46.560  0.00  0.00           C
ATOM    986 HD11 ILE    61      90.000  66.690  45.760  0.00  0.00           H
ATOM    987 HD12 ILE    61      89.050  65.670  46.870  0.00  0.00           H
ATOM    988 HD13 ILE    61      90.660  66.320  47.390  0.00  0.00           H
ATOM    989  C   ILE    61      91.570  61.000  46.970  0.00  0.00           C
ATOM    990  O   ILE    61      92.680  60.820  47.500  0.00  0.00           O
ATOM    991  N   SER    62      90.700  59.990  47.060  0.00  0.00           N
ATOM    992  H   SER    62      89.710  60.170  46.930  0.00  0.00           H
ATOM    993  CA  SER    62      91.030  58.670  47.640  0.00  0.00           C
ATOM    994  HA  SER    62      91.340  58.820  48.670  0.00  0.00           H
ATOM    995  CB  SER    62      89.710  57.930  47.680  0.00  0.00           C
ATOM    996  HB2 SER    62      89.890  56.920  48.030  0.00  0.00           H
ATOM    997  HB3 SER    62      89.320  57.890  46.660  0.00  0.00           H
ATOM    998  OG  SER    62      88.950  58.490  48.750  0.00  0.00           O
ATOM    999  HG  SER    62      88.210  57.890  48.870  0.00  0.00           H
ATOM   1000  C   SER    62      92.150  57.950  46.860  0.00  0.00           C
ATOM   1001  O   SER    62      93.080  57.400  47.490  0.00  0.00           O
ATOM   1002  N   SER    63      92.170  58.190  45.520  0.00  0.00           N
ATOM   1003  H   SER    63      91.600  58.890  45.060  0.00  0.00           H
ATOM   1004  CA  SER    63      93.310  57.800  44.640  0.00  0.00           C
ATOM   1005  HA  SER    63      93.610  56.770  44.840  0.00  0.00           H
ATOM   1006  CB  SER    63      92.970  57.800  43.170  0.00  0.00           C
ATOM   1007  HB2 SER    63      93.860  57.480  42.630  0.00  0.00           H
ATOM   1008  HB3 SER    63      92.670  58.810  42.880  0.00  0.00           H
ATOM   1009  OG  SER    63      91.840  56.920  42.950  0.00  0.00           O
ATOM   1010  HG  SER    63      91.100  57.410  43.310  0.00  0.00           H
ATOM   1011  C   SER    63      94.580  58.640  44.860  0.00  0.00           C
ATOM   1012  O   SER    63      95.570  58.260  44.200  0.00  0.00           O
ATOM   1013  N   GLN    64      94.630  59.620  45.800  0.00  0.00           N
ATOM   1014  H   GLN    64      93.820  59.780  46.390  0.00  0.00           H
ATOM   1015  CA  GLN    64      95.770  60.520  46.010  0.00  0.00           C
ATOM   1016  HA  GLN    64      95.400  61.240  46.750  0.00  0.00           H
ATOM   1017  CB  GLN    64      96.910  59.710  46.660  0.00  0.00           C
ATOM   1018  HB2 GLN    64      97.610  59.390  45.890  0.00  0.00           H
ATOM   1019  HB3 GLN    64      96.550  58.790  47.120  0.00  0.00           H
ATOM   1020  CG  GLN    64      97.720  60.500  47.760  0.00  0.00           C
ATOM   1021  HG2 GLN    64      97.020  60.870  48.500  0.00  0.00           H
ATOM   1022  HG3 GLN    64      98.260  61.360  47.360  0.00  0.00           H
ATOM   1023  CD  GLN    64      98.680  59.570  48.560  0.00  0.00           C
ATOM   1024  OE1 GLN    64      99.010  58.440  48.220  0.00  0.00           O
ATOM   1025  NE2 GLN    64      99.150  60.070  49.720  0.00  0.00           N
ATOM   1026 HE21 GLN    64      98.900  60.970  50.100  0.00  0.00           H
ATOM   1027 HE22 GLN    64      99.730  59.460  50.280  0.00  0.00           H
ATOM   1028  C   GLN    64      96.210  61.360  44.810  0.00  0.00           C
ATOM   1029  O   GLN    64      97.460  61.420  44.470  0.00  0.00           O
ATOM   1030  N   VAL    65      95.300  61.860  44.030  0.00  0.00           N
ATOM   1031  H   VAL    65      94.360  61.570  44.260  0.00  0.00           H
ATOM   1032  CA  VAL    65      95.610  62.500  42.690  0.00  0.00           C
ATOM   1033  HA  VAL    65      96.110  61.810  42.010  0.00  0.00           H
ATOM   1034  CB  VAL    65      94.320  62.840  41.850  0.00  0.00           C
ATOM   1035  HB  VAL    65      94.580  63.490  41.010  0.00  0.00           H
ATOM   1036  CG1 VAL    65      93.740  61.500  41.320  0.00  0.00           C
ATOM   1037 HG11 VAL    65      93.730  60.720  42.080  0.00  0.00           H
ATOM   1038 HG12 VAL    65      92.760  61.560  40.840  0.00  0.00           H
ATOM   1039 HG13 VAL    65      94.440  61.070  40.610  0.00  0.00           H
ATOM   1040  CG2 VAL    65      93.370  63.720  42.640  0.00  0.00           C
ATOM   1041 HG21 VAL    65      93.770  64.730  42.590  0.00  0.00           H
ATOM   1042 HG22 VAL    65      92.360  63.660  42.230  0.00  0.00           H
ATOM   1043 HG23 VAL    65      93.340  63.340  43.660  0.00  0.00           H
ATOM   1044  C   VAL    65      96.430  63.760  42.760  0.00  0.00           C
ATOM   1045  O   VAL    65      96.350  64.530  43.750  0.00  0.00           O
ATOM   1046  N   TYR    66      97.340  63.950  41.770  0.00  0.00           N
ATOM   1047  H   TYR    66      97.530  63.150  41.180  0.00  0.00           H
ATOM   1048  CA  TYR    66      98.240  65.110  41.580  0.00  0.00           C
ATOM   1049  HA  TYR    66      98.500  65.470  42.570  0.00  0.00           H
ATOM   1050  CB  TYR    66      99.530  64.670  40.940  0.00  0.00           C
ATOM   1051  HB2 TYR    66     100.010  65.550  40.500  0.00  0.00           H
ATOM   1052  HB3 TYR    66      99.370  63.850  40.250  0.00  0.00           H
ATOM   1053  CG  TYR    66     100.550  64.160  41.900  0.00  0.00           C
ATOM   1054  CD1 TYR    66     100.300  63.000  42.630  0.00  0.00           C
ATOM   1055  HD1 TYR    66      99.360  62.500  42.450  0.00  0.00           H
ATOM   1056  CE1 TYR    66     101.230  62.560  43.650  0.00  0.00           C
ATOM   1057  HE1 TYR    66     100.980  61.650  44.170  0.00  0.00           H
ATOM   1058  CZ  TYR    66     102.510  63.160  43.710  0.00  0.00           C
ATOM   1059  OH  TYR    66     103.390  62.710  44.650  0.00  0.00           O
ATOM   1060  HH  TYR    66     103.130  62.090  45.340  0.00  0.00           H
ATOM   1061  CE2 TYR    66     102.770  64.320  42.880  0.00  0.00           C
ATOM   1062  HE2 TYR    66     103.740  64.750  43.030  0.00  0.00           H
ATOM   1063  CD2 TYR    66     101.800  64.810  42.020  0.00  0.00           C
ATOM   1064  HD2 TYR    66     102.080  65.590  41.330  0.00  0.00           H
ATOM   1065  C   TYR    66      97.650  66.290  40.830  0.00  0.00           C
ATOM   1066  O   TYR    66      97.920  67.450  41.130  0.00  0.00           O
ATOM   1067  N   ALA    67      96.710  66.030  39.930  0.00  0.00           N
ATOM   1068  H   ALA    67      96.480  65.080  39.660  0.00  0.00           H
ATOM   1069  CA  ALA    67      95.890  66.970  39.210  0.00  0.00           C
ATOM   1070  HA  ALA    67      95.680  67.720  39.970  0.00  0.00           H
ATOM   1071  CB  ALA    67      96.650  67.660  38.060  0.00  0.00           C
ATOM   1072  HB1 ALA    67      96.030  68.320  37.450  0.00  0.00           H
ATOM   1073  HB2 ALA    67      97.350  68.330  38.570  0.00  0.00           H
ATOM   1074  HB3 ALA    67      97.290  66.960  37.520  0.00  0.00           H
ATOM   1075  C   ALA    67      94.570  66.310  38.740  0.00  0.00           C
ATOM   1076  O   ALA    67      94.360  65.120  38.800  0.00  0.00           O
ATOM   1077  N   ILE    68      93.610  67.110  38.270  0.00  0.00           N
ATOM   1078  H   ILE    68      93.750  68.110  38.240  0.00  0.00           H
ATOM   1079  CA  ILE    68      92.320  66.670  37.620  0.00  0.00           C
ATOM   1080  HA  ILE    68      92.420  65.630  37.300  0.00  0.00           H
ATOM   1081  CB  ILE    68      91.160  66.780  38.620  0.00  0.00           C
ATOM   1082  HB  ILE    68      90.930  67.800  38.940  0.00  0.00           H
ATOM   1083  CG2 ILE    68      89.860  66.180  38.020  0.00  0.00           C
ATOM   1084 HG21 ILE    68      89.980  65.120  37.800  0.00  0.00           H
ATOM   1085 HG22 ILE    68      89.100  66.270  38.800  0.00  0.00           H
ATOM   1086 HG23 ILE    68      89.610  66.790  37.150  0.00  0.00           H
ATOM   1087  CG1 ILE    68      91.390  65.910  39.830  0.00  0.00           C
ATOM   1088 HG12 ILE    68      92.400  65.950  40.230  0.00  0.00           H
ATOM   1089 HG13 ILE    68      91.260  64.870  39.540  0.00  0.00           H
ATOM   1090  CD1 ILE    68      90.550  66.220  41.070  0.00  0.00           C
ATOM   1091 HD11 ILE    68      90.740  65.450  41.820  0.00  0.00           H
ATOM   1092 HD12 ILE    68      90.960  67.180  41.370  0.00  0.00           H
ATOM   1093 HD13 ILE    68      89.490  66.390  40.900  0.00  0.00           H
ATOM   1094  C   ILE    68      92.020  67.360  36.330  0.00  0.00           C
ATOM   1095  O   ILE    68      92.060  68.560  36.180  0.00  0.00           O
ATOM   1096  N   LEU    69      91.710  66.590  35.290  0.00  0.00           N
ATOM   1097  H   LEU    69      91.750  65.600  35.470  0.00  0.00           H
ATOM   1098  CA  LEU    69      91.210  67.030  33.970  0.00  0.00           C
ATOM   1099  HA  LEU    69      91.580  68.010  33.690  0.00  0.00           H
ATOM   1100  CB  LEU    69      91.580  66.030  32.860  0.00  0.00           C
ATOM   1101  HB2 LEU    69      90.920  66.250  32.020  0.00  0.00           H
ATOM   1102  HB3 LEU    69      91.240  65.050  33.190  0.00  0.00           H
ATOM   1103  CG  LEU    69      93.040  65.980  32.380  0.00  0.00           C
ATOM   1104  HG  LEU    69      93.370  66.930  31.950  0.00  0.00           H
ATOM   1105  CD1 LEU    69      93.970  65.450  33.490  0.00  0.00           C
ATOM   1106 HD11 LEU    69      94.960  65.180  33.130  0.00  0.00           H
ATOM   1107 HD12 LEU    69      94.110  66.140  34.320  0.00  0.00           H
ATOM   1108 HD13 LEU    69      93.490  64.560  33.910  0.00  0.00           H
ATOM   1109  CD2 LEU    69      93.010  64.850  31.300  0.00  0.00           C
ATOM   1110 HD21 LEU    69      94.000  64.620  30.900  0.00  0.00           H
ATOM   1111 HD22 LEU    69      92.650  63.960  31.820  0.00  0.00           H
ATOM   1112 HD23 LEU    69      92.350  64.990  30.450  0.00  0.00           H
ATOM   1113  C   LEU    69      89.620  67.050  34.040  0.00  0.00           C
ATOM   1114  O   LEU    69      89.030  66.150  34.600  0.00  0.00           O
ATOM   1115  N   VAL    70      88.970  68.110  33.490  0.00  0.00           N
ATOM   1116  H   VAL    70      89.500  68.940  33.260  0.00  0.00           H
ATOM   1117  CA  VAL    70      87.470  68.290  33.680  0.00  0.00           C
ATOM   1118  HA  VAL    70      87.100  67.350  34.090  0.00  0.00           H
ATOM   1119  CB  VAL    70      87.130  69.380  34.750  0.00  0.00           C
ATOM   1120  HB  VAL    70      87.690  70.280  34.500  0.00  0.00           H
ATOM   1121  CG1 VAL    70      85.670  69.690  34.920  0.00  0.00           C
ATOM   1122 HG11 VAL    70      85.310  70.240  34.050  0.00  0.00           H
ATOM   1123 HG12 VAL    70      85.160  68.730  35.010  0.00  0.00           H
ATOM   1124 HG13 VAL    70      85.520  70.250  35.840  0.00  0.00           H
ATOM   1125  CG2 VAL    70      87.590  68.750  36.140  0.00  0.00           C
ATOM   1126 HG21 VAL    70      88.670  68.670  36.240  0.00  0.00           H
ATOM   1127 HG22 VAL    70      87.310  69.390  36.970  0.00  0.00           H
ATOM   1128 HG23 VAL    70      87.230  67.730  36.340  0.00  0.00           H
ATOM   1129  C   VAL    70      86.720  68.580  32.360  0.00  0.00           C
ATOM   1130  O   VAL    70      87.020  69.580  31.790  0.00  0.00           O
ATOM   1131  N   SER    71      85.750  67.820  31.870  0.00  0.00           N
ATOM   1132  H   SER    71      85.540  66.960  32.350  0.00  0.00           H
ATOM   1133  CA  SER    71      84.870  68.290  30.780  0.00  0.00           C
ATOM   1134  HA  SER    71      85.290  69.170  30.300  0.00  0.00           H
ATOM   1135  CB  SER    71      84.900  67.210  29.690  0.00  0.00           C
ATOM   1136  HB2 SER    71      85.940  67.040  29.410  0.00  0.00           H
ATOM   1137  HB3 SER    71      84.440  67.580  28.770  0.00  0.00           H
ATOM   1138  OG  SER    71      84.260  66.020  30.070  0.00  0.00           O
ATOM   1139  HG  SER    71      84.530  65.300  29.480  0.00  0.00           H
ATOM   1140  C   SER    71      83.470  68.650  31.270  0.00  0.00           C
ATOM   1141  O   SER    71      83.370  69.080  32.410  0.00  0.00           O
ATOM   1142  N   HIE    72      82.470  68.520  30.380  0.00  0.00           N
ATOM   1143  H   HIE    72      82.580  67.880  29.600  0.00  0.00           H
ATOM   1144  CA  HIE    72      81.040  68.660  30.740  0.00  0.00           C
ATOM   1145  HA  HIE    72      81.030  69.030  31.760  0.00  0.00           H
ATOM   1146  CB  HIE    72      80.460  69.790  29.900  0.00  0.00           C
ATOM   1147  HB2 HIE    72      79.390  69.850  30.100  0.00  0.00           H
ATOM   1148  HB3 HIE    72      80.720  69.570  28.860  0.00  0.00           H
ATOM   1149  CG  HIE    72      81.090  71.200  30.060  0.00  0.00           C
ATOM   1150  ND1 HIE    72      81.210  72.110  29.020  0.00  0.00           N
ATOM   1151  CE1 HIE    72      81.460  73.330  29.510  0.00  0.00           C
ATOM   1152  HE1 HIE    72      81.540  74.220  28.890  0.00  0.00           H
ATOM   1153  NE2 HIE    72      81.550  73.240  30.820  0.00  0.00           N
ATOM   1154  HE2 HIE    72      81.610  74.070  31.390  0.00  0.00           H
ATOM   1155  CD2 HIE    72      81.340  71.920  31.200  0.00  0.00           C
ATOM   1156  HD2 HIE    72      81.350  71.460  32.180  0.00  0.00           H
ATOM   1157  C   HIE    72      80.290  67.360  30.560  0.00  0.00           C
ATOM   1158  O   HIE    72      80.720  66.520  29.790  0.00  0.00           O
ATOM   1159  N   PRO    73      79.060  67.260  31.070  0.00  0.00           N
ATOM   1160  CD  PRO    73      78.470  68.140  31.980  0.00  0.00           C
ATOM   1161  HD2 PRO    73      77.960  68.980  31.520  0.00  0.00           H
ATOM   1162  HD3 PRO    73      79.230  68.480  32.690  0.00  0.00           H
ATOM   1163  CG  PRO    73      77.350  67.310  32.690  0.00  0.00           C
ATOM   1164  HG2 PRO    73      76.480  67.880  33.040  0.00  0.00           H
ATOM   1165  HG3 PRO    73      77.870  66.780  33.480  0.00  0.00           H
ATOM   1166  CB  PRO    73      76.990  66.260  31.660  0.00  0.00           C
ATOM   1167  HB2 PRO    73      76.010  66.550  31.310  0.00  0.00           H
ATOM   1168  HB3 PRO    73      77.000  65.320  32.220  0.00  0.00           H
ATOM   1169  CA  PRO    73      78.160  66.210  30.660  0.00  0.00           C
ATOM   1170  HA  PRO    73      78.630  65.230  30.800  0.00  0.00           H
ATOM   1171  C   PRO    73      77.660  66.380  29.200  0.00  0.00           C
ATOM   1172  O   PRO    73      77.580  67.490  28.700  0.00  0.00           O
ATOM   1173  N   PRO    74      77.330  65.250  28.490  0.00  0.00           N
ATOM   1174  CD  PRO    74      77.400  63.850  28.900  0.00  0.00           C
ATOM   1175  HD2 PRO    74      77.050  63.650  29.910  0.00  0.00           H
ATOM   1176  HD3 PRO    74      78.460  63.610  28.860  0.00  0.00           H
ATOM   1177  CG  PRO    74      76.770  62.950  27.870  0.00  0.00           C
ATOM   1178  HG2 PRO    74      75.730  62.920  28.190  0.00  0.00           H
ATOM   1179  HG3 PRO    74      77.300  62.000  27.790  0.00  0.00           H
ATOM   1180  CB  PRO    74      76.920  63.790  26.580  0.00  0.00           C
ATOM   1181  HB2 PRO    74      76.070  63.620  25.930  0.00  0.00           H
ATOM   1182  HB3 PRO    74      77.840  63.590  26.030  0.00  0.00           H
ATOM   1183  CA  PRO    74      77.030  65.300  27.040  0.00  0.00           C
ATOM   1184  HA  PRO    74      77.850  65.860  26.590  0.00  0.00           H
ATOM   1185  C   PRO    74      75.730  66.000  26.590  0.00  0.00           C
ATOM   1186  O   PRO    74      75.640  66.460  25.460  0.00  0.00           O
ATOM   1187  N   ALA    75      74.770  66.180  27.510  0.00  0.00           N
ATOM   1188  H   ALA    75      74.800  65.650  28.380  0.00  0.00           H
ATOM   1189  CA  ALA    75      73.690  67.130  27.390  0.00  0.00           C
ATOM   1190  HA  ALA    75      73.890  67.800  26.560  0.00  0.00           H
ATOM   1191  CB  ALA    75      72.390  66.340  27.040  0.00  0.00           C
ATOM   1192  HB1 ALA    75      72.410  65.790  26.100  0.00  0.00           H
ATOM   1193  HB2 ALA    75      72.230  65.650  27.870  0.00  0.00           H
ATOM   1194  HB3 ALA    75      71.520  67.000  27.070  0.00  0.00           H
ATOM   1195  C   ALA    75      73.720  67.950  28.710  0.00  0.00           C
ATOM   1196  O   ALA    75      73.130  67.400  29.680  0.00  0.00           O
ATOM   1197  N   PRO    76      74.350  69.130  28.880  0.00  0.00           N
ATOM   1198  CD  PRO    76      75.350  69.680  27.910  0.00  0.00           C
ATOM   1199  HD2 PRO    76      74.880  70.160  27.050  0.00  0.00           H
ATOM   1200  HD3 PRO    76      76.000  68.900  27.510  0.00  0.00           H
ATOM   1201  CG  PRO    76      76.230  70.630  28.840  0.00  0.00           C
ATOM   1202  HG2 PRO    76      76.750  71.360  28.230  0.00  0.00           H
ATOM   1203  HG3 PRO    76      77.040  70.070  29.310  0.00  0.00           H
ATOM   1204  CB  PRO    76      75.170  71.110  29.810  0.00  0.00           C
ATOM   1205  HB2 PRO    76      74.600  71.930  29.360  0.00  0.00           H
ATOM   1206  HB3 PRO    76      75.490  71.380  30.820  0.00  0.00           H
ATOM   1207  CA  PRO    76      74.220  69.980  30.050  0.00  0.00           C
ATOM   1208  HA  PRO    76      74.590  69.410  30.900  0.00  0.00           H
ATOM   1209  C   PRO    76      72.890  70.630  30.450  0.00  0.00           C
ATOM   1210  O   PRO    76      72.020  70.940  29.620  0.00  0.00           O
ATOM   1211  N   THR    77      72.580  70.750  31.750  0.00  0.00           N
ATOM   1212  H   THR    77      73.180  70.330  32.450  0.00  0.00           H
ATOM   1213  CA  THR    77      71.490  71.640  32.220  0.00  0.00           C
ATOM   1214  HA  THR    77      70.850  71.880  31.370  0.00  0.00           H
ATOM   1215  CB  THR    77      70.550  70.960  33.130  0.00  0.00           C
ATOM   1216  HB  THR    77      69.790  71.730  33.280  0.00  0.00           H
ATOM   1217  CG2 THR    77      69.990  69.690  32.480  0.00  0.00           C
ATOM   1218 HG21 THR    77      69.430  69.170  33.260  0.00  0.00           H
ATOM   1219 HG22 THR    77      69.310  69.980  31.680  0.00  0.00           H
ATOM   1220 HG23 THR    77      70.690  68.940  32.120  0.00  0.00           H
ATOM   1221  OG1 THR    77      71.010  70.600  34.390  0.00  0.00           O
ATOM   1222  HG1 THR    77      70.440  71.100  34.990  0.00  0.00           H
ATOM   1223  C   THR    77      71.960  72.940  32.820  0.00  0.00           C
ATOM   1224  O   THR    77      71.210  73.900  32.780  0.00  0.00           O
ATOM   1225  N   ASP    78      73.140  73.000  33.420  0.00  0.00           N
ATOM   1226  H   ASP    78      73.770  72.210  33.480  0.00  0.00           H
ATOM   1227  CA  ASP    78      73.810  74.160  33.890  0.00  0.00           C
ATOM   1228  HA  ASP    78      73.310  75.100  33.650  0.00  0.00           H
ATOM   1229  CB  ASP    78      73.900  74.160  35.470  0.00  0.00           C
ATOM   1230  HB2 ASP    78      74.070  75.160  35.850  0.00  0.00           H
ATOM   1231  HB3 ASP    78      74.780  73.640  35.840  0.00  0.00           H
ATOM   1232  CG  ASP    78      72.600  73.610  36.130  0.00  0.00           C
ATOM   1233  OD1 ASP    78      71.760  74.480  36.480  0.00  0.00           O
ATOM   1234  OD2 ASP    78      72.410  72.380  36.340  0.00  0.00           O
ATOM   1235  C   ASP    78      75.270  74.220  33.330  0.00  0.00           C
ATOM   1236  O   ASP    78      75.990  73.180  33.160  0.00  0.00           O
ATOM   1237  N   HIE    79      75.680  75.450  33.190  0.00  0.00           N
ATOM   1238  H   HIE    79      75.080  76.150  33.580  0.00  0.00           H
ATOM   1239  CA  HIE    79      76.970  75.810  32.610  0.00  0.00           C
ATOM   1240  HA  HIE    79      77.210  75.120  31.800  0.00  0.00           H
ATOM   1241  CB  HIE    79      77.060  77.290  32.080  0.00  0.00           C
ATOM   1242  HB2 HIE    79      78.070  77.390  31.670  0.00  0.00           H
ATOM   1243  HB3 HIE    79      76.870  77.990  32.880  0.00  0.00           H
ATOM   1244  CG  HIE    79      76.190  77.570  30.880  0.00  0.00           C
ATOM   1245  ND1 HIE    79      76.480  77.150  29.590  0.00  0.00           N
ATOM   1246  CE1 HIE    79      75.300  77.370  28.920  0.00  0.00           C
ATOM   1247  HE1 HIE    79      75.170  77.250  27.860  0.00  0.00           H
ATOM   1248  NE2 HIE    79      74.430  78.050  29.710  0.00  0.00           N
ATOM   1249  HE2 HIE    79      73.540  78.440  29.450  0.00  0.00           H
ATOM   1250  CD2 HIE    79      74.980  78.150  30.920  0.00  0.00           C
ATOM   1251  HD2 HIE    79      74.450  78.420  31.830  0.00  0.00           H
ATOM   1252  C   HIE    79      78.110  75.510  33.670  0.00  0.00           C
ATOM   1253  O   HIE    79      79.180  75.140  33.300  0.00  0.00           O
ATOM   1254  N   LEU    80      77.790  75.680  34.980  0.00  0.00           N
ATOM   1255  H   LEU    80      76.900  76.100  35.230  0.00  0.00           H
ATOM   1256  CA  LEU    80      78.610  75.680  36.120  0.00  0.00           C
ATOM   1257  HA  LEU    80      79.440  76.340  35.890  0.00  0.00           H
ATOM   1258  CB  LEU    80      77.840  76.330  37.310  0.00  0.00           C
ATOM   1259  HB2 LEU    80      78.570  76.610  38.070  0.00  0.00           H
ATOM   1260  HB3 LEU    80      77.180  75.590  37.770  0.00  0.00           H
ATOM   1261  CG  LEU    80      77.070  77.590  36.990  0.00  0.00           C
ATOM   1262  HG  LEU    80      76.270  77.290  36.320  0.00  0.00           H
ATOM   1263  CD1 LEU    80      76.330  77.990  38.270  0.00  0.00           C
ATOM   1264 HD11 LEU    80      75.690  77.190  38.650  0.00  0.00           H
ATOM   1265 HD12 LEU    80      76.980  78.500  38.980  0.00  0.00           H
ATOM   1266 HD13 LEU    80      75.690  78.810  37.950  0.00  0.00           H
ATOM   1267  CD2 LEU    80      77.860  78.690  36.320  0.00  0.00           C
ATOM   1268 HD21 LEU    80      77.100  79.390  35.970  0.00  0.00           H
ATOM   1269 HD22 LEU    80      78.390  79.300  37.040  0.00  0.00           H
ATOM   1270 HD23 LEU    80      78.620  78.350  35.610  0.00  0.00           H
ATOM   1271  C   LEU    80      79.060  74.290  36.550  0.00  0.00           C
ATOM   1272  O   LEU    80      79.550  74.160  37.650  0.00  0.00           O
ATOM   1273  N   THR    81      79.040  73.280  35.670  0.00  0.00           N
ATOM   1274  H   THR    81      78.710  73.420  34.720  0.00  0.00           H
ATOM   1275  CA  THR    81      79.410  71.930  36.110  0.00  0.00           C
ATOM   1276  HA  THR    81      78.770  71.740  36.970  0.00  0.00           H
ATOM   1277  CB  THR    81      79.180  70.760  35.100  0.00  0.00           C
ATOM   1278  HB  THR    81      79.530  69.810  35.500  0.00  0.00           H
ATOM   1279  CG2 THR    81      77.660  70.550  34.750  0.00  0.00           C
ATOM   1280 HG21 THR    81      77.300  69.970  35.610  0.00  0.00           H
ATOM   1281 HG22 THR    81      77.180  71.500  34.540  0.00  0.00           H
ATOM   1282 HG23 THR    81      77.540  69.960  33.840  0.00  0.00           H
ATOM   1283  OG1 THR    81      79.870  70.940  33.920  0.00  0.00           O
ATOM   1284  HG1 THR    81      79.250  71.330  33.300  0.00  0.00           H
ATOM   1285  C   THR    81      80.870  71.770  36.640  0.00  0.00           C
ATOM   1286  O   THR    81      81.140  70.910  37.460  0.00  0.00           O
ATOM   1287  N   PRO    82      81.790  72.590  36.150  0.00  0.00           N
ATOM   1288  CD  PRO    82      81.940  73.390  34.940  0.00  0.00           C
ATOM   1289  HD2 PRO    82      81.720  74.430  35.180  0.00  0.00           H
ATOM   1290  HD3 PRO    82      81.240  72.910  34.260  0.00  0.00           H
ATOM   1291  CG  PRO    82      83.360  73.260  34.420  0.00  0.00           C
ATOM   1292  HG2 PRO    82      83.670  73.990  33.680  0.00  0.00           H
ATOM   1293  HG3 PRO    82      83.480  72.320  33.890  0.00  0.00           H
ATOM   1294  CB  PRO    82      84.120  73.280  35.800  0.00  0.00           C
ATOM   1295  HB2 PRO    82      84.270  74.300  36.150  0.00  0.00           H
ATOM   1296  HB3 PRO    82      85.080  72.770  35.800  0.00  0.00           H
ATOM   1297  CA  PRO    82      83.190  72.530  36.710  0.00  0.00           C
ATOM   1298  HA  PRO    82      83.450  71.470  36.760  0.00  0.00           H
ATOM   1299  C   PRO    82      83.390  73.080  38.120  0.00  0.00           C
ATOM   1300  O   PRO    82      84.440  72.850  38.720  0.00  0.00           O
ATOM   1301  N   THR    83      82.410  73.770  38.750  0.00  0.00           N
ATOM   1302  H   THR    83      81.520  73.980  38.310  0.00  0.00           H
ATOM   1303  CA  THR    83      82.440  74.310  40.070  0.00  0.00           C
ATOM   1304  HA  THR    83      83.350  74.910  40.130  0.00  0.00           H
ATOM   1305  CB  THR    83      81.210  75.240  40.360  0.00  0.00           C
ATOM   1306  HB  THR    83      80.340  74.640  40.090  0.00  0.00           H
ATOM   1307  CG2 THR    83      80.980  75.600  41.850  0.00  0.00           C
ATOM   1308 HG21 THR    83      80.790  74.660  42.370  0.00  0.00           H
ATOM   1309 HG22 THR    83      81.890  76.090  42.190  0.00  0.00           H
ATOM   1310 HG23 THR    83      80.170  76.320  42.010  0.00  0.00           H
ATOM   1311  OG1 THR    83      81.250  76.410  39.570  0.00  0.00           O
ATOM   1312  HG1 THR    83      80.690  77.060  40.000  0.00  0.00           H
ATOM   1313  C   THR    83      82.610  73.200  41.170  0.00  0.00           C
ATOM   1314  O   THR    83      83.630  73.240  41.890  0.00  0.00           O
ATOM   1315  N   PRO    84      81.750  72.210  41.410  0.00  0.00           N
ATOM   1316  CD  PRO    84      80.510  71.900  40.730  0.00  0.00           C
ATOM   1317  HD2 PRO    84      80.460  72.330  39.730  0.00  0.00           H
ATOM   1318  HD3 PRO    84      79.730  72.360  41.340  0.00  0.00           H
ATOM   1319  CG  PRO    84      80.420  70.370  40.720  0.00  0.00           C
ATOM   1320  HG2 PRO    84      81.160  69.970  40.020  0.00  0.00           H
ATOM   1321  HG3 PRO    84      79.420  69.990  40.500  0.00  0.00           H
ATOM   1322  CB  PRO    84      80.810  70.140  42.150  0.00  0.00           C
ATOM   1323  HB2 PRO    84      81.060  69.110  42.410  0.00  0.00           H
ATOM   1324  HB3 PRO    84      79.980  70.370  42.820  0.00  0.00           H
ATOM   1325  CA  PRO    84      81.920  71.110  42.440  0.00  0.00           C
ATOM   1326  HA  PRO    84      81.680  71.600  43.380  0.00  0.00           H
ATOM   1327  C   PRO    84      83.310  70.470  42.390  0.00  0.00           C
ATOM   1328  O   PRO    84      83.870  70.080  43.480  0.00  0.00           O
ATOM   1329  N   ILE    85      83.940  70.300  41.230  0.00  0.00           N
ATOM   1330  H   ILE    85      83.410  70.330  40.370  0.00  0.00           H
ATOM   1331  CA  ILE    85      85.290  69.760  41.130  0.00  0.00           C
ATOM   1332  HA  ILE    85      85.480  68.820  41.660  0.00  0.00           H
ATOM   1333  CB  ILE    85      85.490  69.280  39.600  0.00  0.00           C
ATOM   1334  HB  ILE    85      85.370  70.140  38.930  0.00  0.00           H
ATOM   1335  CG2 ILE    85      86.850  68.540  39.460  0.00  0.00           C
ATOM   1336 HG21 ILE    85      87.560  69.340  39.250  0.00  0.00           H
ATOM   1337 HG22 ILE    85      87.210  68.120  40.400  0.00  0.00           H
ATOM   1338 HG23 ILE    85      86.830  67.810  38.650  0.00  0.00           H
ATOM   1339  CG1 ILE    85      84.260  68.350  39.320  0.00  0.00           C
ATOM   1340 HG12 ILE    85      83.380  68.470  39.950  0.00  0.00           H
ATOM   1341 HG13 ILE    85      84.560  67.310  39.420  0.00  0.00           H
ATOM   1342  CD1 ILE    85      83.740  68.580  37.890  0.00  0.00           C
ATOM   1343 HD11 ILE    85      83.610  69.660  37.750  0.00  0.00           H
ATOM   1344 HD12 ILE    85      84.440  68.380  37.090  0.00  0.00           H
ATOM   1345 HD13 ILE    85      82.810  68.050  37.710  0.00  0.00           H
ATOM   1346  C   ILE    85      86.360  70.770  41.510  0.00  0.00           C
ATOM   1347  O   ILE    85      87.210  70.480  42.350  0.00  0.00           O
ATOM   1348  N   SER    86      86.300  71.940  40.870  0.00  0.00           N
ATOM   1349  H   SER    86      85.490  72.100  40.280  0.00  0.00           H
ATOM   1350  CA  SER    86      87.260  73.050  41.080  0.00  0.00           C
ATOM   1351  HA  SER    86      88.270  72.700  40.860  0.00  0.00           H
ATOM   1352  CB  SER    86      86.920  74.140  40.070  0.00  0.00           C
ATOM   1353  HB2 SER    86      85.840  74.280  40.010  0.00  0.00           H
ATOM   1354  HB3 SER    86      87.230  73.840  39.070  0.00  0.00           H
ATOM   1355  OG  SER    86      87.380  75.430  40.230  0.00  0.00           O
ATOM   1356  HG  SER    86      88.330  75.470  40.110  0.00  0.00           H
ATOM   1357  C   SER    86      87.320  73.610  42.520  0.00  0.00           C
ATOM   1358  O   SER    86      88.470  73.970  42.910  0.00  0.00           O
ATOM   1359  N   TYR    87      86.230  73.650  43.290  0.00  0.00           N
ATOM   1360  H   TYR    87      85.390  73.490  42.760  0.00  0.00           H
ATOM   1361  CA  TYR    87      86.140  73.850  44.740  0.00  0.00           C
ATOM   1362  HA  TYR    87      86.600  74.800  44.990  0.00  0.00           H
ATOM   1363  CB  TYR    87      84.640  74.000  45.080  0.00  0.00           C
ATOM   1364  HB2 TYR    87      84.550  73.810  46.150  0.00  0.00           H
ATOM   1365  HB3 TYR    87      84.060  73.140  44.730  0.00  0.00           H
ATOM   1366  CG  TYR    87      83.910  75.350  44.700  0.00  0.00           C
ATOM   1367  CD1 TYR    87      84.470  76.320  43.890  0.00  0.00           C
ATOM   1368  HD1 TYR    87      85.480  76.210  43.520  0.00  0.00           H
ATOM   1369  CE1 TYR    87      83.830  77.550  43.570  0.00  0.00           C
ATOM   1370  HE1 TYR    87      84.310  78.350  43.040  0.00  0.00           H
ATOM   1371  CZ  TYR    87      82.460  77.760  44.070  0.00  0.00           C
ATOM   1372  OH  TYR    87      81.740  78.780  43.610  0.00  0.00           O
ATOM   1373  HH  TYR    87      80.790  78.670  43.530  0.00  0.00           H
ATOM   1374  CE2 TYR    87      81.870  76.750  44.830  0.00  0.00           C
ATOM   1375  HE2 TYR    87      80.860  76.920  45.190  0.00  0.00           H
ATOM   1376  CD2 TYR    87      82.580  75.580  45.190  0.00  0.00           C
ATOM   1377  HD2 TYR    87      82.080  74.870  45.830  0.00  0.00           H
ATOM   1378  C   TYR    87      86.820  72.790  45.490  0.00  0.00           C
ATOM   1379  O   TYR    87      87.690  73.100  46.240  0.00  0.00           O
ATOM   1380  N   THR    88      86.350  71.560  45.270  0.00  0.00           N
ATOM   1381  H   THR    88      85.620  71.440  44.580  0.00  0.00           H
ATOM   1382  CA  THR    88      86.840  70.450  46.090  0.00  0.00           C
ATOM   1383  HA  THR    88      86.670  70.690  47.140  0.00  0.00           H
ATOM   1384  CB  THR    88      86.060  69.150  45.880  0.00  0.00           C
ATOM   1385  HB  THR    88      86.140  68.930  44.820  0.00  0.00           H
ATOM   1386  CG2 THR    88      86.500  68.040  46.900  0.00  0.00           C
ATOM   1387 HG21 THR    88      86.330  68.440  47.900  0.00  0.00           H
ATOM   1388 HG22 THR    88      85.820  67.210  46.690  0.00  0.00           H
ATOM   1389 HG23 THR    88      87.540  67.780  46.720  0.00  0.00           H
ATOM   1390  OG1 THR    88      84.720  69.440  46.080  0.00  0.00           O
ATOM   1391  HG1 THR    88      84.320  69.460  45.200  0.00  0.00           H
ATOM   1392  C   THR    88      88.360  70.310  45.920  0.00  0.00           C
ATOM   1393  O   THR    88      89.060  70.100  46.870  0.00  0.00           O
ATOM   1394  N   ALA    89      88.900  70.440  44.680  0.00  0.00           N
ATOM   1395  H   ALA    89      88.170  70.420  43.990  0.00  0.00           H
ATOM   1396  CA  ALA    89      90.360  70.250  44.370  0.00  0.00           C
ATOM   1397  HA  ALA    89      90.700  69.460  45.050  0.00  0.00           H
ATOM   1398  CB  ALA    89      90.540  69.840  42.890  0.00  0.00           C
ATOM   1399  HB1 ALA    89      91.570  69.830  42.530  0.00  0.00           H
ATOM   1400  HB2 ALA    89      90.080  68.880  42.690  0.00  0.00           H
ATOM   1401  HB3 ALA    89      90.040  70.600  42.290  0.00  0.00           H
ATOM   1402  C   ALA    89      91.140  71.540  44.750  0.00  0.00           C
ATOM   1403  O   ALA    89      92.140  71.460  45.330  0.00  0.00           O
ATOM   1404  N   GLY    90      90.530  72.690  44.560  0.00  0.00           N
ATOM   1405  H   GLY    90      89.650  72.580  44.070  0.00  0.00           H
ATOM   1406  CA  GLY    90      90.960  73.990  45.030  0.00  0.00           C
ATOM   1407  HA2 GLY    90      90.300  74.810  44.760  0.00  0.00           H
ATOM   1408  HA3 GLY    90      91.950  74.160  44.600  0.00  0.00           H
ATOM   1409  C   GLY    90      91.230  74.150  46.500  0.00  0.00           C
ATOM   1410  O   GLY    90      92.200  74.840  46.900  0.00  0.00           O
ATOM   1411  N   PHE    91      90.400  73.570  47.340  0.00  0.00           N
ATOM   1412  H   PHE    91      89.660  72.970  47.010  0.00  0.00           H
ATOM   1413  CA  PHE    91      90.550  73.670  48.810  0.00  0.00           C
ATOM   1414  HA  PHE    91      90.490  74.740  48.970  0.00  0.00           H
ATOM   1415  CB  PHE    91      89.270  73.030  49.410  0.00  0.00           C
ATOM   1416  HB2 PHE    91      88.890  72.260  48.740  0.00  0.00           H
ATOM   1417  HB3 PHE    91      88.500  73.790  49.290  0.00  0.00           H
ATOM   1418  CG  PHE    91      89.220  72.550  50.870  0.00  0.00           C
ATOM   1419  CD1 PHE    91      90.000  71.460  51.320  0.00  0.00           C
ATOM   1420  HD1 PHE    91      90.600  70.960  50.570  0.00  0.00           H
ATOM   1421  CE1 PHE    91      90.050  71.050  52.650  0.00  0.00           C
ATOM   1422  HE1 PHE    91      90.660  70.210  52.920  0.00  0.00           H
ATOM   1423  CZ  PHE    91      89.250  71.790  53.610  0.00  0.00           C
ATOM   1424  HZ  PHE    91      89.320  71.500  54.650  0.00  0.00           H
ATOM   1425  CE2 PHE    91      88.460  72.790  53.160  0.00  0.00           C
ATOM   1426  HE2 PHE    91      87.800  73.350  53.800  0.00  0.00           H
ATOM   1427  CD2 PHE    91      88.410  73.170  51.830  0.00  0.00           C
ATOM   1428  HD2 PHE    91      87.780  73.980  51.500  0.00  0.00           H
ATOM   1429  C   PHE    91      91.840  73.030  49.430  0.00  0.00           C
ATOM   1430  O   PHE    91      92.140  73.410  50.550  0.00  0.00           O
ATOM   1431  N   TYR    92      92.510  72.120  48.700  0.00  0.00           N
ATOM   1432  H   TYR    92      92.020  71.850  47.860  0.00  0.00           H
ATOM   1433  CA  TYR    92      93.770  71.390  48.950  0.00  0.00           C
ATOM   1434  HA  TYR    92      94.080  71.580  49.980  0.00  0.00           H
ATOM   1435  CB  TYR    92      93.360  70.000  48.810  0.00  0.00           C
ATOM   1436  HB2 TYR    92      94.240  69.360  48.780  0.00  0.00           H
ATOM   1437  HB3 TYR    92      92.950  69.830  47.810  0.00  0.00           H
ATOM   1438  CG  TYR    92      92.430  69.290  49.770  0.00  0.00           C
ATOM   1439  CD1 TYR    92      92.940  68.870  51.040  0.00  0.00           C
ATOM   1440  HD1 TYR    92      93.890  69.320  51.280  0.00  0.00           H
ATOM   1441  CE1 TYR    92      92.140  68.190  51.980  0.00  0.00           C
ATOM   1442  HE1 TYR    92      92.540  68.080  52.970  0.00  0.00           H
ATOM   1443  CZ  TYR    92      90.860  67.710  51.530  0.00  0.00           C
ATOM   1444  OH  TYR    92      90.020  67.200  52.510  0.00  0.00           O
ATOM   1445  HH  TYR    92      90.440  67.370  53.360  0.00  0.00           H
ATOM   1446  CE2 TYR    92      90.350  68.090  50.260  0.00  0.00           C
ATOM   1447  HE2 TYR    92      89.340  67.830  49.970  0.00  0.00           H
ATOM   1448  CD2 TYR    92      91.180  68.820  49.350  0.00  0.00           C
ATOM   1449  HD2 TYR    92      90.750  69.030  48.380  0.00  0.00           H
ATOM   1450  C   TYR    92      94.910  71.880  47.990  0.00  0.00           C
ATOM   1451  O   TYR    92      95.990  71.330  48.030  0.00  0.00           O
ATOM   1452  N   ARG    93      94.640  72.870  47.130  0.00  0.00           N
ATOM   1453  H   ARG    93      93.670  73.110  46.960  0.00  0.00           H
ATOM   1454  CA  ARG    93      95.530  73.380  46.140  0.00  0.00           C
ATOM   1455  HA  ARG    93      95.060  74.180  45.580  0.00  0.00           H
ATOM   1456  CB  ARG    93      96.800  74.070  46.670  0.00  0.00           C
ATOM   1457  HB2 ARG    93      97.290  74.480  45.780  0.00  0.00           H
ATOM   1458  HB3 ARG    93      97.560  73.380  47.040  0.00  0.00           H
ATOM   1459  CG  ARG    93      96.640  75.150  47.750  0.00  0.00           C
ATOM   1460  HG2 ARG    93      97.630  75.580  47.930  0.00  0.00           H
ATOM   1461  HG3 ARG    93      96.480  74.630  48.690  0.00  0.00           H
ATOM   1462  CD  ARG    93      95.620  76.270  47.520  0.00  0.00           C
ATOM   1463  HD2 ARG    93      94.670  75.800  47.260  0.00  0.00           H
ATOM   1464  HD3 ARG    93      96.070  76.860  46.720  0.00  0.00           H
ATOM   1465  NE  ARG    93      95.470  77.040  48.820  0.00  0.00           N
ATOM   1466  HE  ARG    93      96.290  77.600  48.930  0.00  0.00           H
ATOM   1467  CZ  ARG    93      94.490  77.080  49.680  0.00  0.00           C
ATOM   1468  NH1 ARG    93      93.550  76.230  49.500  0.00  0.00           N
ATOM   1469 HH11 ARG    93      93.350  76.070  48.520  0.00  0.00           H
ATOM   1470 HH12 ARG    93      92.750  76.250  50.110  0.00  0.00           H
ATOM   1471  NH2 ARG    93      94.530  77.940  50.650  0.00  0.00           N
ATOM   1472 HH21 ARG    93      95.270  78.630  50.710  0.00  0.00           H
ATOM   1473 HH22 ARG    93      93.920  77.850  51.440  0.00  0.00           H
ATOM   1474  C   ARG    93      95.920  72.280  45.100  0.00  0.00           C
ATOM   1475  O   ARG    93      97.000  72.310  44.500  0.00  0.00           O
ATOM   1476  N   ILE    94      95.010  71.330  44.780  0.00  0.00           N
ATOM   1477  H   ILE    94      94.140  71.330  45.290  0.00  0.00           H
ATOM   1478  CA  ILE    94      95.260  70.390  43.670  0.00  0.00           C
ATOM   1479  HA  ILE    94      96.300  70.070  43.700  0.00  0.00           H
ATOM   1480  CB  ILE    94      94.480  69.080  43.840  0.00  0.00           C
ATOM   1481  HB  ILE    94      93.450  69.360  43.650  0.00  0.00           H
ATOM   1482  CG2 ILE    94      94.710  68.020  42.780  0.00  0.00           C
ATOM   1483 HG21 ILE    94      94.330  68.450  41.860  0.00  0.00           H
ATOM   1484 HG22 ILE    94      95.760  67.870  42.560  0.00  0.00           H
ATOM   1485 HG23 ILE    94      94.110  67.140  43.010  0.00  0.00           H
ATOM   1486  CG1 ILE    94      94.630  68.430  45.270  0.00  0.00           C
ATOM   1487 HG12 ILE    94      94.420  69.140  46.080  0.00  0.00           H
ATOM   1488 HG13 ILE    94      95.570  67.890  45.400  0.00  0.00           H
ATOM   1489  CD1 ILE    94      93.560  67.340  45.480  0.00  0.00           C
ATOM   1490 HD11 ILE    94      93.720  66.520  44.780  0.00  0.00           H
ATOM   1491 HD12 ILE    94      93.680  66.980  46.500  0.00  0.00           H
ATOM   1492 HD13 ILE    94      92.540  67.700  45.360  0.00  0.00           H
ATOM   1493  C   ILE    94      94.940  71.050  42.310  0.00  0.00           C
ATOM   1494  O   ILE    94      93.860  71.590  42.140  0.00  0.00           O
ATOM   1495  N   PRO    95      95.860  71.130  41.300  0.00  0.00           N
ATOM   1496  CD  PRO    95      97.280  70.840  41.340  0.00  0.00           C
ATOM   1497  HD2 PRO    95      97.450  69.770  41.260  0.00  0.00           H
ATOM   1498  HD3 PRO    95      97.740  71.180  42.280  0.00  0.00           H
ATOM   1499  CG  PRO    95      97.970  71.650  40.180  0.00  0.00           C
ATOM   1500  HG2 PRO    95      98.720  71.010  39.710  0.00  0.00           H
ATOM   1501  HG3 PRO    95      98.420  72.600  40.450  0.00  0.00           H
ATOM   1502  CB  PRO    95      96.860  71.900  39.210  0.00  0.00           C
ATOM   1503  HB2 PRO    95      97.000  71.120  38.470  0.00  0.00           H
ATOM   1504  HB3 PRO    95      96.940  72.860  38.690  0.00  0.00           H
ATOM   1505  CA  PRO    95      95.510  71.730  40.010  0.00  0.00           C
ATOM   1506  HA  PRO    95      95.170  72.750  40.140  0.00  0.00           H
ATOM   1507  C   PRO    95      94.470  70.970  39.170  0.00  0.00           C
ATOM   1508  O   PRO    95      94.520  69.790  38.910  0.00  0.00           O
ATOM   1509  N   VAL    96      93.490  71.790  38.720  0.00  0.00           N
ATOM   1510  H   VAL    96      93.350  72.700  39.150  0.00  0.00           H
ATOM   1511  CA  VAL    96      92.430  71.310  37.770  0.00  0.00           C
ATOM   1512  HA  VAL    96      92.530  70.230  37.690  0.00  0.00           H
ATOM   1513  CB  VAL    96      91.020  71.700  38.320  0.00  0.00           C
ATOM   1514  HB  VAL    96      90.870  72.780  38.290  0.00  0.00           H
ATOM   1515  CG1 VAL    96      89.950  71.120  37.390  0.00  0.00           C
ATOM   1516 HG11 VAL    96      90.010  71.440  36.350  0.00  0.00           H
ATOM   1517 HG12 VAL    96      89.990  70.030  37.360  0.00  0.00           H
ATOM   1518 HG13 VAL    96      88.960  71.340  37.810  0.00  0.00           H
ATOM   1519  CG2 VAL    96      90.860  71.070  39.710  0.00  0.00           C
ATOM   1520 HG21 VAL    96      91.370  70.100  39.800  0.00  0.00           H
ATOM   1521 HG22 VAL    96      91.230  71.750  40.470  0.00  0.00           H
ATOM   1522 HG23 VAL    96      89.820  70.950  40.010  0.00  0.00           H
ATOM   1523  C   VAL    96      92.760  71.990  36.400  0.00  0.00           C
ATOM   1524  O   VAL    96      93.080  73.180  36.290  0.00  0.00           O
ATOM   1525  N   ILE    97      92.460  71.230  35.350  0.00  0.00           N
ATOM   1526  H   ILE    97      92.080  70.300  35.500  0.00  0.00           H
ATOM   1527  CA  ILE    97      92.590  71.670  33.930  0.00  0.00           C
ATOM   1528  HA  ILE    97      92.990  72.680  33.850  0.00  0.00           H
ATOM   1529  CB  ILE    97      93.530  70.720  33.090  0.00  0.00           C
ATOM   1530  HB  ILE    97      93.100  69.720  33.070  0.00  0.00           H
ATOM   1531  CG2 ILE    97      93.610  71.260  31.690  0.00  0.00           C
ATOM   1532 HG21 ILE    97      94.100  70.570  31.010  0.00  0.00           H
ATOM   1533 HG22 ILE    97      92.600  71.380  31.290  0.00  0.00           H
ATOM   1534 HG23 ILE    97      94.210  72.170  31.720  0.00  0.00           H
ATOM   1535  CG1 ILE    97      94.850  70.640  33.850  0.00  0.00           C
ATOM   1536 HG12 ILE    97      94.990  71.440  34.590  0.00  0.00           H
ATOM   1537 HG13 ILE    97      95.660  70.940  33.190  0.00  0.00           H
ATOM   1538  CD1 ILE    97      95.150  69.230  34.320  0.00  0.00           C
ATOM   1539 HD11 ILE    97      94.250  68.840  34.800  0.00  0.00           H
ATOM   1540 HD12 ILE    97      95.330  68.510  33.530  0.00  0.00           H
ATOM   1541 HD13 ILE    97      95.890  69.310  35.120  0.00  0.00           H
ATOM   1542  C   ILE    97      91.190  71.610  33.360  0.00  0.00           C
ATOM   1543  O   ILE    97      90.590  70.580  33.400  0.00  0.00           O
ATOM   1544  N   GLY    98      90.720  72.710  32.810  0.00  0.00           N
ATOM   1545  H   GLY    98      91.390  73.460  32.840  0.00  0.00           H
ATOM   1546  CA  GLY    98      89.410  72.750  32.060  0.00  0.00           C
ATOM   1547  HA2 GLY    98      89.140  73.800  32.170  0.00  0.00           H
ATOM   1548  HA3 GLY    98      88.700  72.130  32.620  0.00  0.00           H
ATOM   1549  C   GLY    98      89.620  72.400  30.590  0.00  0.00           C
ATOM   1550  O   GLY    98      90.340  73.090  29.870  0.00  0.00           O
ATOM   1551  N   LEU    99      89.010  71.310  30.230  0.00  0.00           N
ATOM   1552  H   LEU    99      88.570  70.700  30.900  0.00  0.00           H
ATOM   1553  CA  LEU    99      88.880  70.920  28.870  0.00  0.00           C
ATOM   1554  HA  LEU    99      89.840  71.200  28.440  0.00  0.00           H
ATOM   1555  CB  LEU    99      88.820  69.410  28.710  0.00  0.00           C
ATOM   1556  HB2 LEU    99      88.870  69.180  27.650  0.00  0.00           H
ATOM   1557  HB3 LEU    99      87.790  69.210  29.010  0.00  0.00           H
ATOM   1558  CG  LEU    99      89.810  68.500  29.460  0.00  0.00           C
ATOM   1559  HG  LEU    99      89.510  68.610  30.500  0.00  0.00           H
ATOM   1560  CD1 LEU    99      89.760  67.070  29.000  0.00  0.00           C
ATOM   1561 HD11 LEU    99      88.770  66.650  29.210  0.00  0.00           H
ATOM   1562 HD12 LEU    99      90.010  66.990  27.940  0.00  0.00           H
ATOM   1563 HD13 LEU    99      90.430  66.400  29.530  0.00  0.00           H
ATOM   1564  CD2 LEU    99      91.250  68.920  29.350  0.00  0.00           C
ATOM   1565 HD21 LEU    99      91.840  68.230  29.960  0.00  0.00           H
ATOM   1566 HD22 LEU    99      91.590  68.760  28.330  0.00  0.00           H
ATOM   1567 HD23 LEU    99      91.530  69.920  29.660  0.00  0.00           H
ATOM   1568  C   LEU    99      87.650  71.440  28.000  0.00  0.00           C
ATOM   1569  O   LEU    99      87.740  71.370  26.810  0.00  0.00           O
ATOM   1570  N   THR   100      86.630  72.050  28.600  0.00  0.00           N
ATOM   1571  H   THR   100      86.610  72.160  29.600  0.00  0.00           H
ATOM   1572  CA  THR   100      85.390  72.450  27.870  0.00  0.00           C
ATOM   1573  HA  THR   100      85.660  72.600  26.820  0.00  0.00           H
ATOM   1574  CB  THR   100      84.350  71.370  27.950  0.00  0.00           C
ATOM   1575  HB  THR   100      83.470  71.740  27.420  0.00  0.00           H
ATOM   1576  CG2 THR   100      84.850  70.040  27.320  0.00  0.00           C
ATOM   1577 HG21 THR   100      85.400  70.220  26.400  0.00  0.00           H
ATOM   1578 HG22 THR   100      85.640  69.560  27.890  0.00  0.00           H
ATOM   1579 HG23 THR   100      84.010  69.420  27.000  0.00  0.00           H
ATOM   1580  OG1 THR   100      83.960  71.200  29.290  0.00  0.00           O
ATOM   1581  HG1 THR   100      83.020  71.420  29.280  0.00  0.00           H
ATOM   1582  C   THR   100      84.800  73.760  28.330  0.00  0.00           C
ATOM   1583  O   THR   100      84.030  74.380  27.550  0.00  0.00           O
ATOM   1584  N   THR   101      85.110  74.240  29.500  0.00  0.00           N
ATOM   1585  H   THR   101      85.820  73.810  30.080  0.00  0.00           H
ATOM   1586  CA  THR   101      84.450  75.450  30.010  0.00  0.00           C
ATOM   1587  HA  THR   101      83.410  75.400  29.690  0.00  0.00           H
ATOM   1588  CB  THR   101      84.590  75.530  31.540  0.00  0.00           C
ATOM   1589  HB  THR   101      84.030  74.670  31.910  0.00  0.00           H
ATOM   1590  CG2 THR   101      85.910  75.610  32.420  0.00  0.00           C
ATOM   1591 HG21 THR   101      86.180  74.570  32.600  0.00  0.00           H
ATOM   1592 HG22 THR   101      86.740  76.050  31.850  0.00  0.00           H
ATOM   1593 HG23 THR   101      85.740  75.930  33.450  0.00  0.00           H
ATOM   1594  OG1 THR   101      83.840  76.660  31.920  0.00  0.00           O
ATOM   1595  HG1 THR   101      82.950  76.310  31.840  0.00  0.00           H
ATOM   1596  C   THR   101      84.980  76.670  29.450  0.00  0.00           C
ATOM   1597  O   THR   101      86.210  76.910  29.570  0.00  0.00           O
ATOM   1598  N   ARG   102      84.090  77.520  28.890  0.00  0.00           N
ATOM   1599  H   ARG   102      83.170  77.120  28.930  0.00  0.00           H
ATOM   1600  CA  ARG   102      84.470  78.750  28.100  0.00  0.00           C
ATOM   1601  HA  ARG   102      85.510  78.660  27.780  0.00  0.00           H
ATOM   1602  CB  ARG   102      83.670  78.690  26.800  0.00  0.00           C
ATOM   1603  HB2 ARG   102      83.790  79.620  26.250  0.00  0.00           H
ATOM   1604  HB3 ARG   102      82.630  78.610  27.120  0.00  0.00           H
ATOM   1605  CG  ARG   102      84.080  77.550  25.910  0.00  0.00           C
ATOM   1606  HG2 ARG   102      83.340  77.510  25.120  0.00  0.00           H
ATOM   1607  HG3 ARG   102      84.120  76.650  26.530  0.00  0.00           H
ATOM   1608  CD  ARG   102      85.450  77.580  25.250  0.00  0.00           C
ATOM   1609  HD2 ARG   102      85.500  76.680  24.640  0.00  0.00           H
ATOM   1610  HD3 ARG   102      86.230  77.490  26.010  0.00  0.00           H
ATOM   1611  NE  ARG   102      85.720  78.760  24.390  0.00  0.00           N
ATOM   1612  HE  ARG   102      86.500  79.340  24.650  0.00  0.00           H
ATOM   1613  CZ  ARG   102      85.150  79.040  23.200  0.00  0.00           C
ATOM   1614  NH1 ARG   102      84.330  78.230  22.470  0.00  0.00           N
ATOM   1615 HH11 ARG   102      84.110  77.300  22.810  0.00  0.00           H
ATOM   1616 HH12 ARG   102      83.950  78.590  21.600  0.00  0.00           H
ATOM   1617  NH2 ARG   102      85.410  80.190  22.640  0.00  0.00           N
ATOM   1618 HH21 ARG   102      86.180  80.750  22.990  0.00  0.00           H
ATOM   1619 HH22 ARG   102      85.040  80.420  21.730  0.00  0.00           H
ATOM   1620  C   ARG   102      84.120  80.010  28.930  0.00  0.00           C
ATOM   1621  O   ARG   102      84.210  81.090  28.420  0.00  0.00           O
ATOM   1622  N   MET   103      83.530  79.760  30.120  0.00  0.00           N
ATOM   1623  H   MET   103      83.480  78.800  30.430  0.00  0.00           H
ATOM   1624  CA  MET   103      83.080  80.850  30.980  0.00  0.00           C
ATOM   1625  HA  MET   103      82.590  81.610  30.370  0.00  0.00           H
ATOM   1626  CB  MET   103      81.950  80.450  31.960  0.00  0.00           C
ATOM   1627  HB2 MET   103      81.640  81.390  32.410  0.00  0.00           H
ATOM   1628  HB3 MET   103      82.410  79.860  32.760  0.00  0.00           H
ATOM   1629  CG  MET   103      80.800  79.650  31.360  0.00  0.00           C
ATOM   1630  HG2 MET   103      80.140  79.280  32.150  0.00  0.00           H
ATOM   1631  HG3 MET   103      81.120  78.790  30.780  0.00  0.00           H
ATOM   1632  SD  MET   103      79.740  80.500  30.150  0.00  0.00           S
ATOM   1633  CE  MET   103      79.180  81.900  31.160  0.00  0.00           C
ATOM   1634  HE1 MET   103      80.050  82.450  31.510  0.00  0.00           H
ATOM   1635  HE2 MET   103      78.510  82.560  30.610  0.00  0.00           H
ATOM   1636  HE3 MET   103      78.670  81.480  32.020  0.00  0.00           H
ATOM   1637  C   MET   103      84.270  81.450  31.730  0.00  0.00           C
ATOM   1638  O   MET   103      84.900  80.820  32.500  0.00  0.00           O
ATOM   1639  N   SER   104      84.510  82.680  31.420  0.00  0.00           N
ATOM   1640  H   SER   104      83.910  83.120  30.730  0.00  0.00           H
ATOM   1641  CA  SER   104      85.470  83.590  31.970  0.00  0.00           C
ATOM   1642  HA  SER   104      86.480  83.420  31.600  0.00  0.00           H
ATOM   1643  CB  SER   104      85.270  84.970  31.370  0.00  0.00           C
ATOM   1644  HB2 SER   104      86.070  85.660  31.630  0.00  0.00           H
ATOM   1645  HB3 SER   104      84.380  85.420  31.810  0.00  0.00           H
ATOM   1646  OG  SER   104      85.300  84.970  29.910  0.00  0.00           O
ATOM   1647  HG  SER   104      84.550  84.460  29.600  0.00  0.00           H
ATOM   1648  C   SER   104      85.480  83.590  33.480  0.00  0.00           C
ATOM   1649  O   SER   104      86.540  83.800  34.020  0.00  0.00           O
ATOM   1650  N   ILE   105      84.380  83.410  34.190  0.00  0.00           N
ATOM   1651  H   ILE   105      83.500  83.380  33.690  0.00  0.00           H
ATOM   1652  CA  ILE   105      84.340  83.300  35.650  0.00  0.00           C
ATOM   1653  HA  ILE   105      84.560  84.270  36.080  0.00  0.00           H
ATOM   1654  CB  ILE   105      82.920  82.880  36.120  0.00  0.00           C
ATOM   1655  HB  ILE   105      82.220  83.550  35.610  0.00  0.00           H
ATOM   1656  CG2 ILE   105      82.500  81.380  35.820  0.00  0.00           C
ATOM   1657 HG21 ILE   105      82.710  81.080  34.790  0.00  0.00           H
ATOM   1658 HG22 ILE   105      83.180  80.810  36.450  0.00  0.00           H
ATOM   1659 HG23 ILE   105      81.470  81.130  36.070  0.00  0.00           H
ATOM   1660  CG1 ILE   105      82.620  83.160  37.620  0.00  0.00           C
ATOM   1661 HG12 ILE   105      83.350  82.700  38.300  0.00  0.00           H
ATOM   1662 HG13 ILE   105      81.670  82.690  37.860  0.00  0.00           H
ATOM   1663  CD1 ILE   105      82.650  84.580  37.880  0.00  0.00           C
ATOM   1664 HD11 ILE   105      81.960  84.680  38.720  0.00  0.00           H
ATOM   1665 HD12 ILE   105      83.660  84.880  38.170  0.00  0.00           H
ATOM   1666 HD13 ILE   105      82.260  85.120  37.020  0.00  0.00           H
ATOM   1667  C   ILE   105      85.310  82.310  36.300  0.00  0.00           C
ATOM   1668  O   ILE   105      86.020  82.560  37.270  0.00  0.00           O
ATOM   1669  N   TYR   106      85.590  81.270  35.610  0.00  0.00           N
ATOM   1670  H   TYR   106      84.970  81.080  34.830  0.00  0.00           H
ATOM   1671  CA  TYR   106      86.690  80.330  35.950  0.00  0.00           C
ATOM   1672  HA  TYR   106      86.570  80.180  37.020  0.00  0.00           H
ATOM   1673  CB  TYR   106      86.500  79.010  35.290  0.00  0.00           C
ATOM   1674  HB2 TYR   106      87.300  78.280  35.460  0.00  0.00           H
ATOM   1675  HB3 TYR   106      86.550  79.080  34.210  0.00  0.00           H
ATOM   1676  CG  TYR   106      85.170  78.290  35.740  0.00  0.00           C
ATOM   1677  CD1 TYR   106      85.140  77.600  36.950  0.00  0.00           C
ATOM   1678  HD1 TYR   106      86.070  77.520  37.480  0.00  0.00           H
ATOM   1679  CE1 TYR   106      83.980  76.970  37.390  0.00  0.00           C
ATOM   1680  HE1 TYR   106      83.970  76.360  38.280  0.00  0.00           H
ATOM   1681  CZ  TYR   106      82.860  76.920  36.500  0.00  0.00           C
ATOM   1682  OH  TYR   106      81.690  76.350  36.770  0.00  0.00           O
ATOM   1683  HH  TYR   106      81.560  76.270  37.720  0.00  0.00           H
ATOM   1684  CE2 TYR   106      82.980  77.640  35.300  0.00  0.00           C
ATOM   1685  HE2 TYR   106      82.110  77.850  34.690  0.00  0.00           H
ATOM   1686  CD2 TYR   106      84.070  78.290  34.900  0.00  0.00           C
ATOM   1687  HD2 TYR   106      84.070  78.750  33.930  0.00  0.00           H
ATOM   1688  C   TYR   106      88.130  80.860  35.840  0.00  0.00           C
ATOM   1689  O   TYR   106      89.070  80.140  36.240  0.00  0.00           O
ATOM   1690  N   SER   107      88.310  82.090  35.380  0.00  0.00           N
ATOM   1691  H   SER   107      87.530  82.690  35.140  0.00  0.00           H
ATOM   1692  CA  SER   107      89.580  82.780  35.500  0.00  0.00           C
ATOM   1693  HA  SER   107      90.450  82.120  35.450  0.00  0.00           H
ATOM   1694  CB  SER   107      89.730  83.770  34.270  0.00  0.00           C
ATOM   1695  HB2 SER   107      90.710  84.250  34.320  0.00  0.00           H
ATOM   1696  HB3 SER   107      89.030  84.600  34.320  0.00  0.00           H
ATOM   1697  OG  SER   107      89.620  83.100  33.030  0.00  0.00           O
ATOM   1698  HG  SER   107      90.490  83.110  32.630  0.00  0.00           H
ATOM   1699  C   SER   107      89.790  83.610  36.730  0.00  0.00           C
ATOM   1700  O   SER   107      90.830  84.240  36.820  0.00  0.00           O
ATOM   1701  N   ASP   108      88.770  83.700  37.550  0.00  0.00           N
ATOM   1702  H   ASP   108      87.910  83.280  37.230  0.00  0.00           H
ATOM   1703  CA  ASP   108      88.720  84.510  38.750  0.00  0.00           C
ATOM   1704  HA  ASP   108      89.240  85.430  38.480  0.00  0.00           H
ATOM   1705  CB  ASP   108      87.310  84.850  39.200  0.00  0.00           C
ATOM   1706  HB2 ASP   108      86.820  83.930  39.520  0.00  0.00           H
ATOM   1707  HB3 ASP   108      86.890  85.410  38.370  0.00  0.00           H
ATOM   1708  CG  ASP   108      87.270  85.820  40.450  0.00  0.00           C
ATOM   1709  OD1 ASP   108      88.100  85.730  41.380  0.00  0.00           O
ATOM   1710  OD2 ASP   108      86.420  86.750  40.480  0.00  0.00           O
ATOM   1711  C   ASP   108      89.600  83.810  39.790  0.00  0.00           C
ATOM   1712  O   ASP   108      89.180  82.930  40.580  0.00  0.00           O
ATOM   1713  N   LYS   109      90.890  84.310  39.850  0.00  0.00           N
ATOM   1714  H   LYS   109      91.120  85.050  39.210  0.00  0.00           H
ATOM   1715  CA  LYS   109      91.930  83.810  40.740  0.00  0.00           C
ATOM   1716  HA  LYS   109      92.050  82.800  40.360  0.00  0.00           H
ATOM   1717  CB  LYS   109      93.240  84.540  40.420  0.00  0.00           C
ATOM   1718  HB2 LYS   109      93.360  85.340  41.150  0.00  0.00           H
ATOM   1719  HB3 LYS   109      93.280  85.090  39.480  0.00  0.00           H
ATOM   1720  CG  LYS   109      94.380  83.480  40.650  0.00  0.00           C
ATOM   1721  HG2 LYS   109      94.600  82.830  39.800  0.00  0.00           H
ATOM   1722  HG3 LYS   109      94.260  82.940  41.590  0.00  0.00           H
ATOM   1723  CD  LYS   109      95.750  84.200  40.870  0.00  0.00           C
ATOM   1724  HD2 LYS   109      96.470  83.380  40.900  0.00  0.00           H
ATOM   1725  HD3 LYS   109      95.740  84.750  41.820  0.00  0.00           H
ATOM   1726  CE  LYS   109      96.040  85.030  39.690  0.00  0.00           C
ATOM   1727  HE2 LYS   109      95.220  85.740  39.550  0.00  0.00           H
ATOM   1728  HE3 LYS   109      96.090  84.420  38.790  0.00  0.00           H
ATOM   1729  NZ  LYS   109      97.300  85.820  39.730  0.00  0.00           N
ATOM   1730  HZ1 LYS   109      97.710  85.900  38.820  0.00  0.00           H
ATOM   1731  HZ2 LYS   109      97.150  86.800  39.930  0.00  0.00           H
ATOM   1732  HZ3 LYS   109      98.020  85.460  40.350  0.00  0.00           H
ATOM   1733  C   LYS   109      91.580  83.690  42.270  0.00  0.00           C
ATOM   1734  O   LYS   109      91.890  82.710  42.950  0.00  0.00           O
ATOM   1735  N   SER   110      90.720  84.630  42.680  0.00  0.00           N
ATOM   1736  H   SER   110      90.530  85.430  42.090  0.00  0.00           H
ATOM   1737  CA  SER   110      90.230  84.570  44.070  0.00  0.00           C
ATOM   1738  HA  SER   110      90.980  84.340  44.830  0.00  0.00           H
ATOM   1739  CB  SER   110      89.760  85.920  44.500  0.00  0.00           C
ATOM   1740  HB2 SER   110      90.420  86.680  44.070  0.00  0.00           H
ATOM   1741  HB3 SER   110      89.670  85.990  45.580  0.00  0.00           H
ATOM   1742  OG  SER   110      88.500  86.260  43.940  0.00  0.00           O
ATOM   1743  HG  SER   110      88.480  86.090  43.000  0.00  0.00           H
ATOM   1744  C   SER   110      89.070  83.580  44.410  0.00  0.00           C
ATOM   1745  O   SER   110      88.960  83.170  45.560  0.00  0.00           O
ATOM   1746  N   ILE   111      88.250  83.160  43.380  0.00  0.00           N
ATOM   1747  H   ILE   111      88.340  83.420  42.400  0.00  0.00           H
ATOM   1748  CA  ILE   111      87.260  82.110  43.640  0.00  0.00           C
ATOM   1749  HA  ILE   111      87.010  81.960  44.690  0.00  0.00           H
ATOM   1750  CB  ILE   111      85.940  82.480  42.950  0.00  0.00           C
ATOM   1751  HB  ILE   111      86.190  82.620  41.900  0.00  0.00           H
ATOM   1752  CG2 ILE   111      84.860  81.410  43.030  0.00  0.00           C
ATOM   1753 HG21 ILE   111      84.880  81.020  44.050  0.00  0.00           H
ATOM   1754 HG22 ILE   111      83.860  81.750  42.750  0.00  0.00           H
ATOM   1755 HG23 ILE   111      85.160  80.590  42.390  0.00  0.00           H
ATOM   1756  CG1 ILE   111      85.250  83.680  43.740  0.00  0.00           C
ATOM   1757 HG12 ILE   111      85.980  84.270  44.280  0.00  0.00           H
ATOM   1758 HG13 ILE   111      84.610  83.290  44.530  0.00  0.00           H
ATOM   1759  CD1 ILE   111      84.370  84.540  42.910  0.00  0.00           C
ATOM   1760 HD11 ILE   111      84.970  85.110  42.200  0.00  0.00           H
ATOM   1761 HD12 ILE   111      83.600  83.910  42.460  0.00  0.00           H
ATOM   1762 HD13 ILE   111      83.850  85.270  43.520  0.00  0.00           H
ATOM   1763  C   ILE   111      87.710  80.740  43.080  0.00  0.00           C
ATOM   1764  O   ILE   111      87.330  79.740  43.630  0.00  0.00           O
ATOM   1765  N   HIE   112      88.510  80.620  42.020  0.00  0.00           N
ATOM   1766  H   HIE   112      88.720  81.470  41.510  0.00  0.00           H
ATOM   1767  CA  HIE   112      88.990  79.440  41.370  0.00  0.00           C
ATOM   1768  HA  HIE   112      88.820  78.500  41.890  0.00  0.00           H
ATOM   1769  CB  HIE   112      88.420  79.330  39.940  0.00  0.00           C
ATOM   1770  HB2 HIE   112      88.970  78.600  39.350  0.00  0.00           H
ATOM   1771  HB3 HIE   112      88.680  80.310  39.530  0.00  0.00           H
ATOM   1772  CG  HIE   112      86.940  79.190  39.940  0.00  0.00           C
ATOM   1773  ND1 HIE   112      86.330  78.040  40.220  0.00  0.00           N
ATOM   1774  CE1 HIE   112      85.001  78.176  39.923  0.00  0.00           C
ATOM   1775  HE1 HIE   112      84.300  77.344  39.975  0.00  0.00           H
ATOM   1776  NE2 HIE   112      84.802  79.459  39.744  0.00  0.00           N
ATOM   1777  HE2 HIE   112      83.898  79.893  39.621  0.00  0.00           H
ATOM   1778  CD2 HIE   112      85.990  80.120  39.750  0.00  0.00           C
ATOM   1779  HD2 HIE   112      86.200  81.160  39.580  0.00  0.00           H
ATOM   1780  C   HIE   112      90.550  79.550  41.320  0.00  0.00           C
ATOM   1781  O   HIE   112      91.260  79.770  40.330  0.00  0.00           O
ATOM   1782  N   LEU   113      91.150  79.320  42.510  0.00  0.00           N
ATOM   1783  H   LEU   113      90.490  79.190  43.260  0.00  0.00           H
ATOM   1784  CA  LEU   113      92.530  79.500  42.980  0.00  0.00           C
ATOM   1785  HA  LEU   113      92.730  80.530  42.690  0.00  0.00           H
ATOM   1786  CB  LEU   113      92.490  79.140  44.450  0.00  0.00           C
ATOM   1787  HB2 LEU   113      92.550  78.070  44.640  0.00  0.00           H
ATOM   1788  HB3 LEU   113      91.520  79.470  44.830  0.00  0.00           H
ATOM   1789  CG  LEU   113      93.710  79.720  45.320  0.00  0.00           C
ATOM   1790  HG  LEU   113      94.570  79.330  44.780  0.00  0.00           H
ATOM   1791  CD1 LEU   113      93.750  81.230  45.210  0.00  0.00           C
ATOM   1792 HD11 LEU   113      93.870  81.550  44.180  0.00  0.00           H
ATOM   1793 HD12 LEU   113      92.900  81.780  45.630  0.00  0.00           H
ATOM   1794 HD13 LEU   113      94.660  81.500  45.750  0.00  0.00           H
ATOM   1795  CD2 LEU   113      93.810  79.370  46.810  0.00  0.00           C
ATOM   1796 HD21 LEU   113      94.690  79.900  47.170  0.00  0.00           H
ATOM   1797 HD22 LEU   113      92.930  79.530  47.430  0.00  0.00           H
ATOM   1798 HD23 LEU   113      94.150  78.330  46.820  0.00  0.00           H
ATOM   1799  C   LEU   113      93.500  78.520  42.360  0.00  0.00           C
ATOM   1800  O   LEU   113      94.670  78.840  42.240  0.00  0.00           O
ATOM   1801  N   SER   114      93.110  77.270  41.930  0.00  0.00           N
ATOM   1802  H   SER   114      92.230  76.920  42.280  0.00  0.00           H
ATOM   1803  CA  SER   114      93.930  76.200  41.410  0.00  0.00           C
ATOM   1804  HA  SER   114      94.920  76.620  41.250  0.00  0.00           H
ATOM   1805  CB  SER   114      94.220  75.080  42.420  0.00  0.00           C
ATOM   1806  HB2 SER   114      95.030  74.430  42.110  0.00  0.00           H
ATOM   1807  HB3 SER   114      93.270  74.560  42.550  0.00  0.00           H
ATOM   1808  OG  SER   114      94.580  75.640  43.670  0.00  0.00           O
ATOM   1809  HG  SER   114      95.450  76.020  43.600  0.00  0.00           H
ATOM   1810  C   SER   114      93.430  75.680  40.060  0.00  0.00           C
ATOM   1811  O   SER   114      93.270  74.510  39.870  0.00  0.00           O
ATOM   1812  N   PHE   115      93.190  76.620  39.140  0.00  0.00           N
ATOM   1813  H   PHE   115      93.310  77.610  39.300  0.00  0.00           H
ATOM   1814  CA  PHE   115      92.480  76.340  37.910  0.00  0.00           C
ATOM   1815  HA  PHE   115      92.420  75.260  37.800  0.00  0.00           H
ATOM   1816  CB  PHE   115      90.990  76.870  37.980  0.00  0.00           C
ATOM   1817  HB2 PHE   115      90.980  77.960  38.050  0.00  0.00           H
ATOM   1818  HB3 PHE   115      90.700  76.660  39.010  0.00  0.00           H
ATOM   1819  CG  PHE   115      89.980  76.310  36.950  0.00  0.00           C
ATOM   1820  CD1 PHE   115      89.980  76.930  35.710  0.00  0.00           C
ATOM   1821  HD1 PHE   115      90.510  77.850  35.490  0.00  0.00           H
ATOM   1822  CE1 PHE   115      89.310  76.350  34.660  0.00  0.00           C
ATOM   1823  HE1 PHE   115      89.270  76.920  33.740  0.00  0.00           H
ATOM   1824  CZ  PHE   115      88.620  75.130  34.860  0.00  0.00           C
ATOM   1825  HZ  PHE   115      88.070  74.640  34.060  0.00  0.00           H
ATOM   1826  CE2 PHE   115      88.650  74.560  36.110  0.00  0.00           C
ATOM   1827  HE2 PHE   115      88.120  73.620  36.190  0.00  0.00           H
ATOM   1828  CD2 PHE   115      89.310  75.100  37.190  0.00  0.00           C
ATOM   1829  HD2 PHE   115      89.250  74.700  38.190  0.00  0.00           H
ATOM   1830  C   PHE   115      93.180  76.840  36.610  0.00  0.00           C
ATOM   1831  O   PHE   115      93.470  78.030  36.520  0.00  0.00           O
ATOM   1832  N   LEU   116      93.340  75.970  35.640  0.00  0.00           N
ATOM   1833  H   LEU   116      92.790  75.120  35.690  0.00  0.00           H
ATOM   1834  CA  LEU   116      93.890  76.240  34.270  0.00  0.00           C
ATOM   1835  HA  LEU   116      94.010  77.320  34.170  0.00  0.00           H
ATOM   1836  CB  LEU   116      95.180  75.530  34.030  0.00  0.00           C
ATOM   1837  HB2 LEU   116      95.460  75.790  33.010  0.00  0.00           H
ATOM   1838  HB3 LEU   116      95.080  74.450  33.890  0.00  0.00           H
ATOM   1839  CG  LEU   116      96.320  75.890  34.920  0.00  0.00           C
ATOM   1840  HG  LEU   116      96.260  76.920  35.260  0.00  0.00           H
ATOM   1841  CD1 LEU   116      96.450  74.950  36.060  0.00  0.00           C
ATOM   1842 HD11 LEU   116      95.530  74.990  36.650  0.00  0.00           H
ATOM   1843 HD12 LEU   116      96.720  73.950  35.720  0.00  0.00           H
ATOM   1844 HD13 LEU   116      97.280  75.220  36.720  0.00  0.00           H
ATOM   1845  CD2 LEU   116      97.620  75.700  34.030  0.00  0.00           C
ATOM   1846 HD21 LEU   116      97.620  76.350  33.160  0.00  0.00           H
ATOM   1847 HD22 LEU   116      98.480  75.870  34.680  0.00  0.00           H
ATOM   1848 HD23 LEU   116      97.570  74.670  33.660  0.00  0.00           H
ATOM   1849  C   LEU   116      92.900  75.730  33.210  0.00  0.00           C
ATOM   1850  O   LEU   116      92.050  74.940  33.590  0.00  0.00           O
ATOM   1851  N   ARG   117      93.060  76.050  31.910  0.00  0.00           N
ATOM   1852  H   ARG   117      93.710  76.770  31.610  0.00  0.00           H
ATOM   1853  CA  ARG   117      92.230  75.390  30.860  0.00  0.00           C
ATOM   1854  HA  ARG   117      92.140  74.370  31.210  0.00  0.00           H
ATOM   1855  CB  ARG   117      90.800  76.030  30.800  0.00  0.00           C
ATOM   1856  HB2 ARG   117      90.210  75.580  31.600  0.00  0.00           H
ATOM   1857  HB3 ARG   117      90.340  75.840  29.830  0.00  0.00           H
ATOM   1858  CG  ARG   117      90.840  77.570  30.940  0.00  0.00           C
ATOM   1859  HG2 ARG   117      91.580  78.000  30.270  0.00  0.00           H
ATOM   1860  HG3 ARG   117      91.160  77.820  31.950  0.00  0.00           H
ATOM   1861  CD  ARG   117      89.410  78.130  30.760  0.00  0.00           C
ATOM   1862  HD2 ARG   117      88.700  77.370  31.080  0.00  0.00           H
ATOM   1863  HD3 ARG   117      89.410  78.530  29.740  0.00  0.00           H
ATOM   1864  NE  ARG   117      89.180  79.410  31.520  0.00  0.00           N
ATOM   1865  HE  ARG   117      89.930  80.050  31.750  0.00  0.00           H
ATOM   1866  CZ  ARG   117      87.970  79.830  31.730  0.00  0.00           C
ATOM   1867  NH1 ARG   117      86.900  79.310  31.280  0.00  0.00           N
ATOM   1868 HH11 ARG   117      86.910  78.410  30.820  0.00  0.00           H
ATOM   1869 HH12 ARG   117      86.010  79.760  31.440  0.00  0.00           H
ATOM   1870  NH2 ARG   117      87.860  80.870  32.390  0.00  0.00           N
ATOM   1871 HH21 ARG   117      88.740  81.290  32.650  0.00  0.00           H
ATOM   1872 HH22 ARG   117      86.990  81.270  32.710  0.00  0.00           H
ATOM   1873  C   ARG   117      92.880  75.230  29.520  0.00  0.00           C
ATOM   1874  O   ARG   117      93.720  76.050  29.290  0.00  0.00           O
ATOM   1875  N   THR   118      92.600  74.110  28.770  0.00  0.00           N
ATOM   1876  H   THR   118      91.950  73.460  29.190  0.00  0.00           H
ATOM   1877  CA  THR   118      93.040  73.870  27.360  0.00  0.00           C
ATOM   1878  HA  THR   118      93.990  74.300  27.030  0.00  0.00           H
ATOM   1879  CB  THR   118      93.140  72.400  27.090  0.00  0.00           C
ATOM   1880  HB  THR   118      93.490  72.320  26.060  0.00  0.00           H
ATOM   1881  CG2 THR   118      94.140  71.760  28.040  0.00  0.00           C
ATOM   1882 HG21 THR   118      93.570  71.510  28.940  0.00  0.00           H
ATOM   1883 HG22 THR   118      94.560  70.870  27.570  0.00  0.00           H
ATOM   1884 HG23 THR   118      95.000  72.380  28.290  0.00  0.00           H
ATOM   1885  OG1 THR   118      91.970  71.640  27.250  0.00  0.00           O
ATOM   1886  HG1 THR   118      91.640  71.530  26.350  0.00  0.00           H
ATOM   1887  C   THR   118      92.080  74.490  26.330  0.00  0.00           C
ATOM   1888  O   THR   118      92.500  74.550  25.130  0.00  0.00           O
ATOM   1889  N   VAL   119      90.970  75.090  26.700  0.00  0.00           N
ATOM   1890  H   VAL   119      90.620  75.050  27.640  0.00  0.00           H
ATOM   1891  CA  VAL   119      90.020  75.920  25.920  0.00  0.00           C
ATOM   1892  HA  VAL   119      90.460  75.920  24.930  0.00  0.00           H
ATOM   1893  CB  VAL   119      88.620  75.270  25.770  0.00  0.00           C
ATOM   1894  HB  VAL   119      87.920  76.010  25.360  0.00  0.00           H
ATOM   1895  CG1 VAL   119      88.720  73.970  24.930  0.00  0.00           C
ATOM   1896 HG11 VAL   119      87.790  73.660  24.460  0.00  0.00           H
ATOM   1897 HG12 VAL   119      89.310  74.280  24.070  0.00  0.00           H
ATOM   1898 HG13 VAL   119      89.180  73.140  25.470  0.00  0.00           H
ATOM   1899  CG2 VAL   119      87.990  74.900  27.090  0.00  0.00           C
ATOM   1900 HG21 VAL   119      88.090  75.650  27.880  0.00  0.00           H
ATOM   1901 HG22 VAL   119      86.970  74.580  26.920  0.00  0.00           H
ATOM   1902 HG23 VAL   119      88.460  74.010  27.510  0.00  0.00           H
ATOM   1903  C   VAL   119      89.960  77.370  26.540  0.00  0.00           C
ATOM   1904  O   VAL   119      90.080  77.440  27.740  0.00  0.00           O
ATOM   1905  N   PRO   120      89.990  78.510  25.780  0.00  0.00           N
ATOM   1906  CD  PRO   120      90.130  78.500  24.310  0.00  0.00           C
ATOM   1907  HD2 PRO   120      89.300  77.980  23.840  0.00  0.00           H
ATOM   1908  HD3 PRO   120      91.030  77.940  24.060  0.00  0.00           H
ATOM   1909  CG  PRO   120      90.230  80.000  24.000  0.00  0.00           C
ATOM   1910  HG2 PRO   120      89.180  80.230  23.800  0.00  0.00           H
ATOM   1911  HG3 PRO   120      90.890  80.280  23.180  0.00  0.00           H
ATOM   1912  CB  PRO   120      90.610  80.650  25.260  0.00  0.00           C
ATOM   1913  HB2 PRO   120      90.220  81.660  25.210  0.00  0.00           H
ATOM   1914  HB3 PRO   120      91.700  80.670  25.260  0.00  0.00           H
ATOM   1915  CA  PRO   120      90.020  79.840  26.330  0.00  0.00           C
ATOM   1916  HA  PRO   120      90.700  80.010  27.160  0.00  0.00           H
ATOM   1917  C   PRO   120      88.680  80.360  26.630  0.00  0.00           C
ATOM   1918  O   PRO   120      87.720  79.760  26.130  0.00  0.00           O
ATOM   1919  N   PRO   121      88.620  81.430  27.430  0.00  0.00           N
ATOM   1920  CD  PRO   121      89.630  82.080  28.190  0.00  0.00           C
ATOM   1921  HD2 PRO   121      90.570  82.210  27.650  0.00  0.00           H
ATOM   1922  HD3 PRO   121      89.920  81.420  29.010  0.00  0.00           H
ATOM   1923  CG  PRO   121      89.110  83.430  28.590  0.00  0.00           C
ATOM   1924  HG2 PRO   121      89.060  84.070  27.710  0.00  0.00           H
ATOM   1925  HG3 PRO   121      89.520  83.870  29.500  0.00  0.00           H
ATOM   1926  CB  PRO   121      87.710  83.100  28.880  0.00  0.00           C
ATOM   1927  HB2 PRO   121      87.150  84.030  28.760  0.00  0.00           H
ATOM   1928  HB3 PRO   121      87.640  82.650  29.870  0.00  0.00           H
ATOM   1929  CA  PRO   121      87.330  82.100  27.760  0.00  0.00           C
ATOM   1930  HA  PRO   121      86.590  81.360  28.070  0.00  0.00           H
ATOM   1931  C   PRO   121      86.770  82.880  26.550  0.00  0.00           C
ATOM   1932  O   PRO   121      87.520  83.410  25.700  0.00  0.00           O
ATOM   1933  N   TYR   122      85.430  83.110  26.550  0.00  0.00           N
ATOM   1934  H   TYR   122      84.810  82.690  27.230  0.00  0.00           H
ATOM   1935  CA  TYR   122      84.740  84.070  25.590  0.00  0.00           C
ATOM   1936  HA  TYR   122      84.900  83.860  24.540  0.00  0.00           H
ATOM   1937  CB  TYR   122      83.230  83.990  25.620  0.00  0.00           C
ATOM   1938  HB2 TYR   122      82.880  84.640  24.820  0.00  0.00           H
ATOM   1939  HB3 TYR   122      82.910  84.390  26.580  0.00  0.00           H
ATOM   1940  CG  TYR   122      82.630  82.620  25.520  0.00  0.00           C
ATOM   1941  CD1 TYR   122      83.010  81.800  24.410  0.00  0.00           C
ATOM   1942  HD1 TYR   122      83.700  82.160  23.660  0.00  0.00           H
ATOM   1943  CE1 TYR   122      82.270  80.630  24.170  0.00  0.00           C
ATOM   1944  HE1 TYR   122      82.340  80.060  23.250  0.00  0.00           H
ATOM   1945  CZ  TYR   122      81.380  80.180  25.160  0.00  0.00           C
ATOM   1946  OH  TYR   122      80.580  79.060  25.060  0.00  0.00           O
ATOM   1947  HH  TYR   122      80.590  78.660  24.180  0.00  0.00           H
ATOM   1948  CE2 TYR   122      81.280  80.850  26.360  0.00  0.00           C
ATOM   1949  HE2 TYR   122      80.610  80.420  27.090  0.00  0.00           H
ATOM   1950  CD2 TYR   122      81.810  82.090  26.560  0.00  0.00           C
ATOM   1951  HD2 TYR   122      81.480  82.680  27.410  0.00  0.00           H
ATOM   1952  C   TYR   122      85.180  85.560  25.750  0.00  0.00           C
ATOM   1953  O   TYR   122      84.980  86.250  24.750  0.00  0.00           O
ATOM   1954  N   SER   123      85.910  85.960  26.840  0.00  0.00           N
ATOM   1955  H   SER   123      86.050  85.300  27.590  0.00  0.00           H
ATOM   1956  CA  SER   123      86.570  87.260  27.000  0.00  0.00           C
ATOM   1957  HA  SER   123      85.730  87.950  26.940  0.00  0.00           H
ATOM   1958  CB  SER   123      87.160  87.370  28.410  0.00  0.00           C
ATOM   1959  HB2 SER   123      86.480  86.880  29.110  0.00  0.00           H
ATOM   1960  HB3 SER   123      87.130  88.440  28.610  0.00  0.00           H
ATOM   1961  OG  SER   123      88.430  86.740  28.510  0.00  0.00           O
ATOM   1962  HG  SER   123      88.620  86.690  29.450  0.00  0.00           H
ATOM   1963  C   SER   123      87.690  87.430  25.990  0.00  0.00           C
ATOM   1964  O   SER   123      87.930  88.550  25.560  0.00  0.00           O
ATOM   1965  N   HIE   124      88.300  86.310  25.500  0.00  0.00           N
ATOM   1966  H   HIE   124      88.050  85.400  25.870  0.00  0.00           H
ATOM   1967  CA  HIE   124      89.500  86.400  24.570  0.00  0.00           C
ATOM   1968  HA  HIE   124      90.010  87.350  24.760  0.00  0.00           H
ATOM   1969  CB  HIE   124      90.490  85.200  24.790  0.00  0.00           C
ATOM   1970  HB2 HIE   124      91.260  85.350  24.030  0.00  0.00           H
ATOM   1971  HB3 HIE   124      90.000  84.230  24.660  0.00  0.00           H
ATOM   1972  CG  HIE   124      91.240  85.190  26.090  0.00  0.00           C
ATOM   1973  ND1 HIE   124      92.020  84.180  26.650  0.00  0.00           N
ATOM   1974  CE1 HIE   124      92.460  84.690  27.830  0.00  0.00           C
ATOM   1975  HE1 HIE   124      93.080  84.170  28.540  0.00  0.00           H
ATOM   1976  NE2 HIE   124      91.880  85.880  28.070  0.00  0.00           N
ATOM   1977  HE2 HIE   124      92.010  86.410  28.920  0.00  0.00           H
ATOM   1978  CD2 HIE   124      91.140  86.260  26.940  0.00  0.00           C
ATOM   1979  HD2 HIE   124      90.500  87.120  26.820  0.00  0.00           H
ATOM   1980  C   HIE   124      89.110  86.410  23.090  0.00  0.00           C
ATOM   1981  O   HIE   124      89.950  86.780  22.310  0.00  0.00           O
ATOM   1982  N   GLN   125      87.840  86.230  22.690  0.00  0.00           N
ATOM   1983  H   GLN   125      87.240  85.880  23.420  0.00  0.00           H
ATOM   1984  CA  GLN   125      87.240  86.650  21.420  0.00  0.00           C
ATOM   1985  HA  GLN   125      87.660  86.060  20.600  0.00  0.00           H
ATOM   1986  CB  GLN   125      85.710  86.370  21.340  0.00  0.00           C
ATOM   1987  HB2 GLN   125      85.090  86.770  20.530  0.00  0.00           H
ATOM   1988  HB3 GLN   125      85.360  86.800  22.270  0.00  0.00           H
ATOM   1989  CG  GLN   125      85.420  84.870  21.440  0.00  0.00           C
ATOM   1990  HG2 GLN   125      85.980  84.510  22.300  0.00  0.00           H
ATOM   1991  HG3 GLN   125      85.870  84.390  20.560  0.00  0.00           H
ATOM   1992  CD  GLN   125      83.950  84.450  21.620  0.00  0.00           C
ATOM   1993  OE1 GLN   125      83.470  83.430  21.140  0.00  0.00           O
ATOM   1994  NE2 GLN   125      83.210  85.240  22.340  0.00  0.00           N
ATOM   1995 HE21 GLN   125      83.650  85.990  22.850  0.00  0.00           H
ATOM   1996 HE22 GLN   125      82.230  85.020  22.280  0.00  0.00           H
ATOM   1997  C   GLN   125      87.610  88.050  21.030  0.00  0.00           C
ATOM   1998  O   GLN   125      88.150  88.240  19.940  0.00  0.00           O
ATOM   1999  N   ALA   126      87.640  88.970  22.010  0.00  0.00           N
ATOM   2000  H   ALA   126      87.310  88.690  22.920  0.00  0.00           H
ATOM   2001  CA  ALA   126      88.100  90.360  21.840  0.00  0.00           C
ATOM   2002  HA  ALA   126      87.340  90.970  21.360  0.00  0.00           H
ATOM   2003  CB  ALA   126      88.170  90.840  23.300  0.00  0.00           C
ATOM   2004  HB1 ALA   126      87.160  90.810  23.710  0.00  0.00           H
ATOM   2005  HB2 ALA   126      88.900  90.320  23.920  0.00  0.00           H
ATOM   2006  HB3 ALA   126      88.390  91.910  23.260  0.00  0.00           H
ATOM   2007  C   ALA   126      89.430  90.440  21.160  0.00  0.00           C
ATOM   2008  O   ALA   126      89.690  91.380  20.380  0.00  0.00           O
ATOM   2009  N   LEU   127      90.360  89.460  21.230  0.00  0.00           N
ATOM   2010  H   LEU   127      90.110  88.600  21.710  0.00  0.00           H
ATOM   2011  CA  LEU   127      91.610  89.390  20.440  0.00  0.00           C
ATOM   2012  HA  LEU   127      92.170  90.310  20.570  0.00  0.00           H
ATOM   2013  CB  LEU   127      92.510  88.220  20.930  0.00  0.00           C
ATOM   2014  HB2 LEU   127      93.250  88.030  20.160  0.00  0.00           H
ATOM   2015  HB3 LEU   127      91.850  87.350  20.870  0.00  0.00           H
ATOM   2016  CG  LEU   127      93.260  88.340  22.150  0.00  0.00           C
ATOM   2017  HG  LEU   127      92.620  88.870  22.860  0.00  0.00           H
ATOM   2018  CD1 LEU   127      93.630  86.960  22.740  0.00  0.00           C
ATOM   2019 HD11 LEU   127      94.370  87.030  23.540  0.00  0.00           H
ATOM   2020 HD12 LEU   127      92.710  86.450  23.010  0.00  0.00           H
ATOM   2021 HD13 LEU   127      94.120  86.330  21.990  0.00  0.00           H
ATOM   2022  CD2 LEU   127      94.510  89.250  22.060  0.00  0.00           C
ATOM   2023 HD21 LEU   127      94.870  89.500  23.060  0.00  0.00           H
ATOM   2024 HD22 LEU   127      95.330  88.750  21.550  0.00  0.00           H
ATOM   2025 HD23 LEU   127      94.230  90.200  21.610  0.00  0.00           H
ATOM   2026  C   LEU   127      91.400  89.310  18.940  0.00  0.00           C
ATOM   2027  O   LEU   127      91.970  90.090  18.160  0.00  0.00           O
ATOM   2028  N   VAL   128      90.600  88.350  18.420  0.00  0.00           N
ATOM   2029  H   VAL   128      89.930  87.930  19.050  0.00  0.00           H
ATOM   2030  CA  VAL   128      90.430  88.140  16.990  0.00  0.00           C
ATOM   2031  HA  VAL   128      91.440  88.130  16.570  0.00  0.00           H
ATOM   2032  CB  VAL   128      89.640  86.890  16.620  0.00  0.00           C
ATOM   2033  HB  VAL   128      88.560  87.060  16.620  0.00  0.00           H
ATOM   2034  CG1 VAL   128      90.030  86.550  15.220  0.00  0.00           C
ATOM   2035 HG11 VAL   128      89.530  85.610  15.000  0.00  0.00           H
ATOM   2036 HG12 VAL   128      89.820  87.400  14.570  0.00  0.00           H
ATOM   2037 HG13 VAL   128      91.110  86.370  15.190  0.00  0.00           H
ATOM   2038  CG2 VAL   128      89.950  85.640  17.470  0.00  0.00           C
ATOM   2039 HG21 VAL   128      89.420  84.740  17.140  0.00  0.00           H
ATOM   2040 HG22 VAL   128      91.020  85.450  17.360  0.00  0.00           H
ATOM   2041 HG23 VAL   128      89.660  85.750  18.510  0.00  0.00           H
ATOM   2042  C   VAL   128      89.780  89.440  16.400  0.00  0.00           C
ATOM   2043  O   VAL   128      90.120  89.900  15.310  0.00  0.00           O
ATOM   2044  N   TRP   129      88.850  90.040  17.200  0.00  0.00           N
ATOM   2045  H   TRP   129      88.730  89.650  18.120  0.00  0.00           H
ATOM   2046  CA  TRP   129      88.100  91.260  16.890  0.00  0.00           C
ATOM   2047  HA  TRP   129      87.630  91.020  15.930  0.00  0.00           H
ATOM   2048  CB  TRP   129      87.020  91.510  17.920  0.00  0.00           C
ATOM   2049  HB2 TRP   129      86.600  92.510  17.800  0.00  0.00           H
ATOM   2050  HB3 TRP   129      87.560  91.700  18.840  0.00  0.00           H
ATOM   2051  CG  TRP   129      85.970  90.480  18.180  0.00  0.00           C
ATOM   2052  CD1 TRP   129      85.750  89.330  17.520  0.00  0.00           C
ATOM   2053  HD1 TRP   129      86.180  88.990  16.590  0.00  0.00           H
ATOM   2054  NE1 TRP   129      84.680  88.680  18.200  0.00  0.00           N
ATOM   2055  HE1 TRP   129      84.180  87.960  17.680  0.00  0.00           H
ATOM   2056  CE2 TRP   129      84.190  89.470  19.260  0.00  0.00           C
ATOM   2057  CZ2 TRP   129      83.140  89.350  20.200  0.00  0.00           C
ATOM   2058  HZ2 TRP   129      82.490  88.490  20.190  0.00  0.00           H
ATOM   2059  CH2 TRP   129      83.050  90.200  21.260  0.00  0.00           C
ATOM   2060  HH2 TRP   129      82.280  90.100  22.000  0.00  0.00           H
ATOM   2061  CZ3 TRP   129      83.890  91.310  21.330  0.00  0.00           C
ATOM   2062  HZ3 TRP   129      83.800  91.920  22.220  0.00  0.00           H
ATOM   2063  CE3 TRP   129      84.830  91.460  20.320  0.00  0.00           C
ATOM   2064  HE3 TRP   129      85.520  92.290  20.360  0.00  0.00           H
ATOM   2065  CD2 TRP   129      85.090  90.580  19.300  0.00  0.00           C
ATOM   2066  C   TRP   129      89.080  92.490  16.690  0.00  0.00           C
ATOM   2067  O   TRP   129      89.100  93.270  15.700  0.00  0.00           O
ATOM   2068  N   PHE   130      89.980  92.630  17.680  0.00  0.00           N
ATOM   2069  H   PHE   130      89.940  91.980  18.450  0.00  0.00           H
ATOM   2070  CA  PHE   130      91.020  93.690  17.780  0.00  0.00           C
ATOM   2071  HA  PHE   130      90.610  94.690  17.640  0.00  0.00           H
ATOM   2072  CB  PHE   130      91.790  93.660  19.150  0.00  0.00           C
ATOM   2073  HB2 PHE   130      92.010  92.630  19.440  0.00  0.00           H
ATOM   2074  HB3 PHE   130      91.140  94.020  19.950  0.00  0.00           H
ATOM   2075  CG  PHE   130      93.060  94.410  19.310  0.00  0.00           C
ATOM   2076  CD1 PHE   130      93.010  95.850  19.070  0.00  0.00           C
ATOM   2077  HD1 PHE   130      92.110  96.410  18.890  0.00  0.00           H
ATOM   2078  CE1 PHE   130      94.170  96.560  19.370  0.00  0.00           C
ATOM   2079  HE1 PHE   130      94.190  97.640  19.330  0.00  0.00           H
ATOM   2080  CZ  PHE   130      95.390  95.930  19.680  0.00  0.00           C
ATOM   2081  HZ  PHE   130      96.310  96.470  19.840  0.00  0.00           H
ATOM   2082  CE2 PHE   130      95.440  94.550  19.670  0.00  0.00           C
ATOM   2083  HE2 PHE   130      96.350  93.990  19.760  0.00  0.00           H
ATOM   2084  CD2 PHE   130      94.250  93.760  19.520  0.00  0.00           C
ATOM   2085  HD2 PHE   130      94.300  92.690  19.590  0.00  0.00           H
ATOM   2086  C   PHE   130      91.970  93.490  16.570  0.00  0.00           C
ATOM   2087  O   PHE   130      92.270  94.390  15.760  0.00  0.00           O
ATOM   2088  N   GLU   131      92.350  92.200  16.240  0.00  0.00           N
ATOM   2089  H   GLU   131      92.090  91.440  16.850  0.00  0.00           H
ATOM   2090  CA  GLU   131      93.150  91.890  15.000  0.00  0.00           C
ATOM   2091  HA  GLU   131      93.900  92.680  15.020  0.00  0.00           H
ATOM   2092  CB  GLU   131      93.830  90.520  15.020  0.00  0.00           C
ATOM   2093  HB2 GLU   131      94.320  90.230  14.090  0.00  0.00           H
ATOM   2094  HB3 GLU   131      93.120  89.730  15.270  0.00  0.00           H
ATOM   2095  CG  GLU   131      94.910  90.430  16.080  0.00  0.00           C
ATOM   2096  HG2 GLU   131      95.360  89.440  16.070  0.00  0.00           H
ATOM   2097  HG3 GLU   131      94.370  90.440  17.030  0.00  0.00           H
ATOM   2098  CD  GLU   131      96.010  91.510  16.130  0.00  0.00           C
ATOM   2099  OE1 GLU   131      96.420  91.900  15.040  0.00  0.00           O
ATOM   2100  OE2 GLU   131      96.510  91.850  17.180  0.00  0.00           O
ATOM   2101  C   GLU   131      92.300  92.200  13.730  0.00  0.00           C
ATOM   2102  O   GLU   131      92.880  92.630  12.720  0.00  0.00           O
ATOM   2103  N   MET   132      90.980  92.140  13.670  0.00  0.00           N
ATOM   2104  H   MET   132      90.570  91.590  14.410  0.00  0.00           H
ATOM   2105  CA  MET   132      90.100  92.500  12.570  0.00  0.00           C
ATOM   2106  HA  MET   132      90.480  92.130  11.610  0.00  0.00           H
ATOM   2107  CB  MET   132      88.700  91.860  12.720  0.00  0.00           C
ATOM   2108  HB2 MET   132      88.010  92.460  12.130  0.00  0.00           H
ATOM   2109  HB3 MET   132      88.260  91.970  13.710  0.00  0.00           H
ATOM   2110  CG  MET   132      88.700  90.410  12.230  0.00  0.00           C
ATOM   2111  HG2 MET   132      89.240  89.750  12.900  0.00  0.00           H
ATOM   2112  HG3 MET   132      89.050  90.370  11.200  0.00  0.00           H
ATOM   2113  SD  MET   132      87.040  89.700  12.050  0.00  0.00           S
ATOM   2114  CE  MET   132      87.010  88.610  13.490  0.00  0.00           C
ATOM   2115  HE1 MET   132      87.810  87.880  13.310  0.00  0.00           H
ATOM   2116  HE2 MET   132      86.970  89.190  14.420  0.00  0.00           H
ATOM   2117  HE3 MET   132      86.080  88.040  13.380  0.00  0.00           H
ATOM   2118  C   MET   132      89.990  93.990  12.430  0.00  0.00           C
ATOM   2119  O   MET   132      90.040  94.410  11.240  0.00  0.00           O
ATOM   2120  N   MET   133      89.910  94.720  13.570  0.00  0.00           N
ATOM   2121  H   MET   133      89.900  94.240  14.460  0.00  0.00           H
ATOM   2122  CA  MET   133      89.830  96.150  13.670  0.00  0.00           C
ATOM   2123  HA  MET   133      89.060  96.550  13.000  0.00  0.00           H
ATOM   2124  CB  MET   133      89.590  96.510  15.120  0.00  0.00           C
ATOM   2125  HB2 MET   133      89.750  97.570  15.300  0.00  0.00           H
ATOM   2126  HB3 MET   133      90.340  95.990  15.720  0.00  0.00           H
ATOM   2127  CG  MET   133      88.150  96.230  15.640  0.00  0.00           C
ATOM   2128  HG2 MET   133      87.820  95.280  15.220  0.00  0.00           H
ATOM   2129  HG3 MET   133      87.470  96.960  15.210  0.00  0.00           H
ATOM   2130  SD  MET   133      87.830  96.060  17.410  0.00  0.00           S
ATOM   2131  CE  MET   133      88.220  97.720  18.020  0.00  0.00           C
ATOM   2132  HE1 MET   133      87.710  98.380  17.320  0.00  0.00           H
ATOM   2133  HE2 MET   133      87.870  97.760  19.050  0.00  0.00           H
ATOM   2134  HE3 MET   133      89.300  97.870  18.040  0.00  0.00           H
ATOM   2135  C   MET   133      91.060  96.740  13.000  0.00  0.00           C
ATOM   2136  O   MET   133      90.880  97.650  12.150  0.00  0.00           O
ATOM   2137  N   ARG   134      92.230  96.130  13.260  0.00  0.00           N
ATOM   2138  H   ARG   134      92.280  95.420  13.970  0.00  0.00           H
ATOM   2139  CA  ARG   134      93.490  96.550  12.680  0.00  0.00           C
ATOM   2140  HA  ARG   134      93.700  97.610  12.820  0.00  0.00           H
ATOM   2141  CB  ARG   134      94.630  95.950  13.400  0.00  0.00           C
ATOM   2142  HB2 ARG   134      95.560  96.060  12.840  0.00  0.00           H
ATOM   2143  HB3 ARG   134      94.410  94.890  13.530  0.00  0.00           H
ATOM   2144  CG  ARG   134      94.840  96.550  14.800  0.00  0.00           C
ATOM   2145  HG2 ARG   134      93.910  96.580  15.370  0.00  0.00           H
ATOM   2146  HG3 ARG   134      95.180  97.580  14.710  0.00  0.00           H
ATOM   2147  CD  ARG   134      95.820  95.700  15.690  0.00  0.00           C
ATOM   2148  HD2 ARG   134      95.490  94.660  15.660  0.00  0.00           H
ATOM   2149  HD3 ARG   134      95.800  96.040  16.720  0.00  0.00           H
ATOM   2150  NE  ARG   134      97.210  95.950  15.130  0.00  0.00           N
ATOM   2151  HE  ARG   134      97.490  96.750  14.580  0.00  0.00           H
ATOM   2152  CZ  ARG   134      98.260  95.210  15.370  0.00  0.00           C
ATOM   2153  NH1 ARG   134      98.270  94.080  16.070  0.00  0.00           N
ATOM   2154 HH11 ARG   134      97.420  93.750  16.510  0.00  0.00           H
ATOM   2155 HH12 ARG   134      99.150  93.610  16.210  0.00  0.00           H
ATOM   2156  NH2 ARG   134      99.460  95.700  15.070  0.00  0.00           N
ATOM   2157 HH21 ARG   134      99.590  96.700  15.100  0.00  0.00           H
ATOM   2158 HH22 ARG   134     100.270  95.140  15.310  0.00  0.00           H
ATOM   2159  C   ARG   134      93.560  96.320  11.230  0.00  0.00           C
ATOM   2160  O   ARG   134      94.130  97.180  10.540  0.00  0.00           O
ATOM   2161  N   LEU   135      93.020  95.190  10.830  0.00  0.00           N
ATOM   2162  H   LEU   135      92.770  94.560  11.580  0.00  0.00           H
ATOM   2163  CA  LEU   135      93.170  94.600   9.450  0.00  0.00           C
ATOM   2164  HA  LEU   135      94.220  94.670   9.150  0.00  0.00           H
ATOM   2165  CB  LEU   135      92.960  93.070   9.480  0.00  0.00           C
ATOM   2166  HB2 LEU   135      92.070  92.750  10.010  0.00  0.00           H
ATOM   2167  HB3 LEU   135      93.800  92.730  10.090  0.00  0.00           H
ATOM   2168  CG  LEU   135      93.030  92.400   8.110  0.00  0.00           C
ATOM   2169  HG  LEU   135      92.330  92.800   7.380  0.00  0.00           H
ATOM   2170  CD1 LEU   135      94.440  92.430   7.530  0.00  0.00           C
ATOM   2171 HD11 LEU   135      95.100  91.710   8.000  0.00  0.00           H
ATOM   2172 HD12 LEU   135      94.410  91.960   6.550  0.00  0.00           H
ATOM   2173 HD13 LEU   135      94.860  93.420   7.360  0.00  0.00           H
ATOM   2174  CD2 LEU   135      92.630  90.940   8.300  0.00  0.00           C
ATOM   2175 HD21 LEU   135      92.580  90.430   7.340  0.00  0.00           H
ATOM   2176 HD22 LEU   135      93.310  90.410   8.960  0.00  0.00           H
ATOM   2177 HD23 LEU   135      91.680  90.840   8.820  0.00  0.00           H
ATOM   2178  C   LEU   135      92.340  95.310   8.380  0.00  0.00           C
ATOM   2179  O   LEU   135      92.770  95.780   7.330  0.00  0.00           O
ATOM   2180  N   PHE   136      91.040  95.420   8.570  0.00  0.00           N
ATOM   2181  H   PHE   136      90.610  94.960   9.360  0.00  0.00           H
ATOM   2182  CA  PHE   136      90.040  96.090   7.670  0.00  0.00           C
ATOM   2183  HA  PHE   136      90.450  96.060   6.660  0.00  0.00           H
ATOM   2184  CB  PHE   136      88.640  95.350   7.800  0.00  0.00           C
ATOM   2185  HB2 PHE   136      88.050  95.760   6.990  0.00  0.00           H
ATOM   2186  HB3 PHE   136      88.180  95.660   8.740  0.00  0.00           H
ATOM   2187  CG  PHE   136      88.680  93.880   7.580  0.00  0.00           C
ATOM   2188  CD1 PHE   136      88.980  93.360   6.270  0.00  0.00           C
ATOM   2189  HD1 PHE   136      89.080  94.040   5.440  0.00  0.00           H
ATOM   2190  CE1 PHE   136      89.200  92.000   6.030  0.00  0.00           C
ATOM   2191  HE1 PHE   136      89.500  91.740   5.030  0.00  0.00           H
ATOM   2192  CZ  PHE   136      89.190  91.100   7.060  0.00  0.00           C
ATOM   2193  HZ  PHE   136      89.270  90.050   6.840  0.00  0.00           H
ATOM   2194  CE2 PHE   136      88.800  91.540   8.330  0.00  0.00           C
ATOM   2195  HE2 PHE   136      88.730  90.880   9.180  0.00  0.00           H
ATOM   2196  CD2 PHE   136      88.620  92.910   8.600  0.00  0.00           C
ATOM   2197  HD2 PHE   136      88.380  93.250   9.600  0.00  0.00           H
ATOM   2198  C   PHE   136      89.890  97.550   8.000  0.00  0.00           C
ATOM   2199  O   PHE   136      89.040  98.150   7.350  0.00  0.00           O
ATOM   2200  N   ASN   137      90.900  98.120   8.720  0.00  0.00           N
ATOM   2201  H   ASN   137      91.690  97.540   8.940  0.00  0.00           H
ATOM   2202  CA  ASN   137      90.970  99.640   8.860  0.00  0.00           C
ATOM   2203  HA  ASN   137      91.770  99.740   9.590  0.00  0.00           H
ATOM   2204  CB  ASN   137      91.500 100.270   7.590  0.00  0.00           C
ATOM   2205  HB2 ASN   137      91.660 101.350   7.660  0.00  0.00           H
ATOM   2206  HB3 ASN   137      90.740 100.020   6.840  0.00  0.00           H
ATOM   2207  CG  ASN   137      92.800  99.640   7.180  0.00  0.00           C
ATOM   2208  OD1 ASN   137      93.750  99.460   7.970  0.00  0.00           O
ATOM   2209  ND2 ASN   137      92.930  99.400   5.900  0.00  0.00           N
ATOM   2210 HD21 ASN   137      92.160  99.620   5.290  0.00  0.00           H
ATOM   2211 HD22 ASN   137      93.840  99.080   5.610  0.00  0.00           H
ATOM   2212  C   ASN   137      89.670 100.180   9.600  0.00  0.00           C
ATOM   2213  O   ASN   137      89.220 101.260   9.320  0.00  0.00           O
ATOM   2214  N   TRP   138      89.030  99.390  10.460  0.00  0.00           N
ATOM   2215  H   TRP   138      89.480  98.510  10.670  0.00  0.00           H
ATOM   2216  CA  TRP   138      87.800  99.810  11.200  0.00  0.00           C
ATOM   2217  HA  TRP   138      87.270 100.500  10.540  0.00  0.00           H
ATOM   2218  CB  TRP   138      86.880  98.680  11.490  0.00  0.00           C
ATOM   2219  HB2 TRP   138      86.150  99.150  12.140  0.00  0.00           H
ATOM   2220  HB3 TRP   138      87.430  97.950  12.090  0.00  0.00           H
ATOM   2221  CG  TRP   138      86.290  97.890  10.390  0.00  0.00           C
ATOM   2222  CD1 TRP   138      85.920  98.440   9.180  0.00  0.00           C
ATOM   2223  HD1 TRP   138      86.070  99.460   8.860  0.00  0.00           H
ATOM   2224  NE1 TRP   138      85.340  97.430   8.410  0.00  0.00           N
ATOM   2225  HE1 TRP   138      84.790  97.460   7.560  0.00  0.00           H
ATOM   2226  CE2 TRP   138      85.340  96.220   9.090  0.00  0.00           C
ATOM   2227  CZ2 TRP   138      84.970  94.910   8.640  0.00  0.00           C
ATOM   2228  HZ2 TRP   138      84.550  94.820   7.650  0.00  0.00           H
ATOM   2229  CH2 TRP   138      85.010  93.860   9.580  0.00  0.00           C
ATOM   2230  HH2 TRP   138      84.480  92.930   9.430  0.00  0.00           H
ATOM   2231  CZ3 TRP   138      85.610  94.140  10.780  0.00  0.00           C
ATOM   2232  HZ3 TRP   138      85.750  93.300  11.440  0.00  0.00           H
ATOM   2233  CE3 TRP   138      86.260  95.350  11.160  0.00  0.00           C
ATOM   2234  HE3 TRP   138      86.620  95.410  12.180  0.00  0.00           H
ATOM   2235  CD2 TRP   138      85.980  96.470  10.330  0.00  0.00           C
ATOM   2236  C   TRP   138      88.180 100.620  12.370  0.00  0.00           C
ATOM   2237  O   TRP   138      88.440  99.990  13.450  0.00  0.00           O
ATOM   2238  N   ASN   139      88.410 101.910  12.180  0.00  0.00           N
ATOM   2239  H   ASN   139      88.100 102.380  11.350  0.00  0.00           H
ATOM   2240  CA  ASN   139      89.000 102.810  13.140  0.00  0.00           C
ATOM   2241  HA  ASN   139      89.900 102.330  13.510  0.00  0.00           H
ATOM   2242  CB  ASN   139      89.450 104.170  12.560  0.00  0.00           C
ATOM   2243  HB2 ASN   139      89.790 104.900  13.300  0.00  0.00           H
ATOM   2244  HB3 ASN   139      88.630 104.630  12.010  0.00  0.00           H
ATOM   2245  CG  ASN   139      90.600 103.930  11.610  0.00  0.00           C
ATOM   2246  OD1 ASN   139      91.410 103.020  11.790  0.00  0.00           O
ATOM   2247  ND2 ASN   139      90.760 104.850  10.660  0.00  0.00           N
ATOM   2248 HD21 ASN   139      90.180 105.680  10.550  0.00  0.00           H
ATOM   2249 HD22 ASN   139      91.650 104.830  10.190  0.00  0.00           H
ATOM   2250  C   ASN   139      87.960 103.140  14.260  0.00  0.00           C
ATOM   2251  O   ASN   139      88.410 103.470  15.320  0.00  0.00           O
ATOM   2252  N   HIE   140      86.690 102.900  13.980  0.00  0.00           N
ATOM   2253  H   HIE   140      86.360 102.560  13.090  0.00  0.00           H
ATOM   2254  CA  HIE   140      85.650 103.280  14.960  0.00  0.00           C
ATOM   2255  HA  HIE   140      85.990 103.230  16.000  0.00  0.00           H
ATOM   2256  CB  HIE   140      85.050 104.670  14.600  0.00  0.00           C
ATOM   2257  HB2 HIE   140      84.140 104.780  15.180  0.00  0.00           H
ATOM   2258  HB3 HIE   140      84.780 104.680  13.540  0.00  0.00           H
ATOM   2259  CG  HIE   140      86.070 105.770  14.790  0.00  0.00           C
ATOM   2260  ND1 HIE   140      86.220 106.480  15.960  0.00  0.00           N
ATOM   2261  CE1 HIE   140      87.599 106.976  15.788  0.00  0.00           C
ATOM   2262  HE1 HIE   140      88.155 107.410  16.619  0.00  0.00           H
ATOM   2263  NE2 HIE   140      87.747 107.109  14.493  0.00  0.00           N
ATOM   2264  HE2 HIE   140      88.453 107.676  14.045  0.00  0.00           H
ATOM   2265  CD2 HIE   140      86.810 106.370  13.840  0.00  0.00           C
ATOM   2266  HD2 HIE   140      86.760 106.140  12.790  0.00  0.00           H
ATOM   2267  C   HIE   140      84.450 102.260  14.990  0.00  0.00           C
ATOM   2268  O   HIE   140      83.920 101.860  13.970  0.00  0.00           O
ATOM   2269  N   VAL   141      84.040 101.960  16.200  0.00  0.00           N
ATOM   2270  H   VAL   141      84.660 102.230  16.950  0.00  0.00           H
ATOM   2271  CA  VAL   141      83.040 100.850  16.380  0.00  0.00           C
ATOM   2272  HA  VAL   141      82.450 100.800  15.460  0.00  0.00           H
ATOM   2273  CB  VAL   141      83.710  99.470  16.650  0.00  0.00           C
ATOM   2274  HB  VAL   141      82.930  98.720  16.470  0.00  0.00           H
ATOM   2275  CG1 VAL   141      84.780  99.250  15.630  0.00  0.00           C
ATOM   2276 HG11 VAL   141      84.190  99.250  14.710  0.00  0.00           H
ATOM   2277 HG12 VAL   141      85.610  99.970  15.620  0.00  0.00           H
ATOM   2278 HG13 VAL   141      85.310  98.310  15.760  0.00  0.00           H
ATOM   2279  CG2 VAL   141      84.290  99.160  18.060  0.00  0.00           C
ATOM   2280 HG21 VAL   141      84.870 100.040  18.340  0.00  0.00           H
ATOM   2281 HG22 VAL   141      83.510  98.990  18.810  0.00  0.00           H
ATOM   2282 HG23 VAL   141      84.820  98.220  17.930  0.00  0.00           H
ATOM   2283  C   VAL   141      82.180 101.030  17.620  0.00  0.00           C
ATOM   2284  O   VAL   141      82.590 101.680  18.590  0.00  0.00           O
ATOM   2285  N   ILE   142      80.980 100.380  17.650  0.00  0.00           N
ATOM   2286  H   ILE   142      80.770  99.760  16.880  0.00  0.00           H
ATOM   2287  CA  ILE   142      80.120 100.190  18.790  0.00  0.00           C
ATOM   2288  HA  ILE   142      80.260 100.960  19.550  0.00  0.00           H
ATOM   2289  CB  ILE   142      78.670 100.450  18.310  0.00  0.00           C
ATOM   2290  HB  ILE   142      78.450  99.780  17.470  0.00  0.00           H
ATOM   2291  CG2 ILE   142      77.660 100.180  19.410  0.00  0.00           C
ATOM   2292 HG21 ILE   142      77.930 100.640  20.360  0.00  0.00           H
ATOM   2293 HG22 ILE   142      76.630 100.450  19.220  0.00  0.00           H
ATOM   2294 HG23 ILE   142      77.660  99.120  19.680  0.00  0.00           H
ATOM   2295  CG1 ILE   142      78.530 101.900  17.880  0.00  0.00           C
ATOM   2296 HG12 ILE   142      79.400 102.220  17.300  0.00  0.00           H
ATOM   2297 HG13 ILE   142      78.220 102.560  18.690  0.00  0.00           H
ATOM   2298  CD1 ILE   142      77.330 102.060  16.880  0.00  0.00           C
ATOM   2299 HD11 ILE   142      76.450 101.580  17.310  0.00  0.00           H
ATOM   2300 HD12 ILE   142      77.160 103.130  16.810  0.00  0.00           H
ATOM   2301 HD13 ILE   142      77.490 101.680  15.870  0.00  0.00           H
ATOM   2302  C   ILE   142      80.340  98.870  19.440  0.00  0.00           C
ATOM   2303  O   ILE   142      80.790  97.890  18.790  0.00  0.00           O
ATOM   2304  N   LEU   143      79.970  98.710  20.700  0.00  0.00           N
ATOM   2305  H   LEU   143      79.460  99.400  21.230  0.00  0.00           H
ATOM   2306  CA  LEU   143      80.220  97.480  21.560  0.00  0.00           C
ATOM   2307  HA  LEU   143      80.200  96.650  20.860  0.00  0.00           H
ATOM   2308  CB  LEU   143      81.590  97.500  22.370  0.00  0.00           C
ATOM   2309  HB2 LEU   143      81.660  98.460  22.870  0.00  0.00           H
ATOM   2310  HB3 LEU   143      82.450  97.330  21.730  0.00  0.00           H
ATOM   2311  CG  LEU   143      81.750  96.410  23.450  0.00  0.00           C
ATOM   2312  HG  LEU   143      80.860  96.490  24.070  0.00  0.00           H
ATOM   2313  CD1 LEU   143      81.870  95.030  22.740  0.00  0.00           C
ATOM   2314 HD11 LEU   143      81.730  94.280  23.520  0.00  0.00           H
ATOM   2315 HD12 LEU   143      81.080  94.930  21.990  0.00  0.00           H
ATOM   2316 HD13 LEU   143      82.770  94.810  22.160  0.00  0.00           H
ATOM   2317  CD2 LEU   143      83.060  96.550  24.300  0.00  0.00           C
ATOM   2318 HD21 LEU   143      83.280  97.610  24.230  0.00  0.00           H
ATOM   2319 HD22 LEU   143      82.900  96.120  25.290  0.00  0.00           H
ATOM   2320 HD23 LEU   143      83.930  96.070  23.870  0.00  0.00           H
ATOM   2321  C   LEU   143      79.000  97.450  22.460  0.00  0.00           C
ATOM   2322  O   LEU   143      78.730  98.460  23.090  0.00  0.00           O
ATOM   2323  N   ILE   144      78.320  96.280  22.410  0.00  0.00           N
ATOM   2324  H   ILE   144      78.680  95.660  21.700  0.00  0.00           H
ATOM   2325  CA  ILE   144      77.230  95.970  23.250  0.00  0.00           C
ATOM   2326  HA  ILE   144      77.030  96.800  23.940  0.00  0.00           H
ATOM   2327  CB  ILE   144      75.950  95.860  22.380  0.00  0.00           C
ATOM   2328  HB  ILE   144      76.060  95.050  21.650  0.00  0.00           H
ATOM   2329  CG2 ILE   144      74.730  95.500  23.300  0.00  0.00           C
ATOM   2330 HG21 ILE   144      74.860  94.550  23.830  0.00  0.00           H
ATOM   2331 HG22 ILE   144      74.510  96.350  23.950  0.00  0.00           H
ATOM   2332 HG23 ILE   144      73.850  95.290  22.690  0.00  0.00           H
ATOM   2333  CG1 ILE   144      75.780  97.120  21.460  0.00  0.00           C
ATOM   2334 HG12 ILE   144      76.740  97.260  20.970  0.00  0.00           H
ATOM   2335 HG13 ILE   144      75.450  97.980  22.040  0.00  0.00           H
ATOM   2336  CD1 ILE   144      74.640  96.970  20.390  0.00  0.00           C
ATOM   2337 HD11 ILE   144      74.980  96.210  19.690  0.00  0.00           H
ATOM   2338 HD12 ILE   144      73.700  96.550  20.760  0.00  0.00           H
ATOM   2339 HD13 ILE   144      74.500  97.920  19.860  0.00  0.00           H
ATOM   2340  C   ILE   144      77.560  94.690  24.030  0.00  0.00           C
ATOM   2341  O   ILE   144      78.070  93.710  23.520  0.00  0.00           O
ATOM   2342  N   VAL   145      77.270  94.630  25.320  0.00  0.00           N
ATOM   2343  H   VAL   145      76.810  95.420  25.750  0.00  0.00           H
ATOM   2344  CA  VAL   145      77.350  93.390  26.090  0.00  0.00           C
ATOM   2345  HA  VAL   145      77.410  92.580  25.370  0.00  0.00           H
ATOM   2346  CB  VAL   145      78.660  93.380  26.910  0.00  0.00           C
ATOM   2347  HB  VAL   145      78.710  92.420  27.420  0.00  0.00           H
ATOM   2348  CG1 VAL   145      80.030  93.500  26.160  0.00  0.00           C
ATOM   2349 HG11 VAL   145      80.110  92.750  25.370  0.00  0.00           H
ATOM   2350 HG12 VAL   145      80.200  94.520  25.790  0.00  0.00           H
ATOM   2351 HG13 VAL   145      80.790  93.350  26.920  0.00  0.00           H
ATOM   2352  CG2 VAL   145      78.610  94.450  27.970  0.00  0.00           C
ATOM   2353 HG21 VAL   145      78.620  95.470  27.590  0.00  0.00           H
ATOM   2354 HG22 VAL   145      77.710  94.230  28.540  0.00  0.00           H
ATOM   2355 HG23 VAL   145      79.500  94.340  28.600  0.00  0.00           H
ATOM   2356  C   VAL   145      76.070  93.240  26.880  0.00  0.00           C
ATOM   2357  O   VAL   145      75.410  94.230  27.210  0.00  0.00           O
ATOM   2358  N   SER   146      75.760  92.060  27.260  0.00  0.00           N
ATOM   2359  H   SER   146      76.370  91.270  27.080  0.00  0.00           H
ATOM   2360  CA  SER   146      74.770  91.870  28.280  0.00  0.00           C
ATOM   2361  HA  SER   146      73.970  92.590  28.080  0.00  0.00           H
ATOM   2362  CB  SER   146      74.180  90.450  28.220  0.00  0.00           C
ATOM   2363  HB2 SER   146      73.660  90.330  27.270  0.00  0.00           H
ATOM   2364  HB3 SER   146      73.460  90.370  29.050  0.00  0.00           H
ATOM   2365  OG  SER   146      75.280  89.550  28.420  0.00  0.00           O
ATOM   2366  HG  SER   146      74.950  88.640  28.370  0.00  0.00           H
ATOM   2367  C   SER   146      75.370  92.320  29.710  0.00  0.00           C
ATOM   2368  O   SER   146      76.590  92.340  29.910  0.00  0.00           O
ATOM   2369  N   ASP   147      74.470  92.480  30.700  0.00  0.00           N
ATOM   2370  H   ASP   147      73.480  92.430  30.530  0.00  0.00           H
ATOM   2371  CA  ASP   147      74.930  92.870  32.050  0.00  0.00           C
ATOM   2372  HA  ASP   147      75.860  93.430  31.950  0.00  0.00           H
ATOM   2373  CB  ASP   147      73.960  93.850  32.790  0.00  0.00           C
ATOM   2374  HB2 ASP   147      73.070  93.350  33.180  0.00  0.00           H
ATOM   2375  HB3 ASP   147      73.650  94.610  32.070  0.00  0.00           H
ATOM   2376  CG  ASP   147      74.730  94.480  33.980  0.00  0.00           C
ATOM   2377  OD1 ASP   147      75.980  94.470  34.110  0.00  0.00           O
ATOM   2378  OD2 ASP   147      74.080  95.030  34.940  0.00  0.00           O
ATOM   2379  C   ASP   147      75.300  91.660  32.940  0.00  0.00           C
ATOM   2380  O   ASP   147      74.620  91.390  33.930  0.00  0.00           O
ATOM   2381  N   ASP   148      76.260  90.850  32.500  0.00  0.00           N
ATOM   2382  H   ASP   148      76.790  91.340  31.800  0.00  0.00           H
ATOM   2383  CA  ASP   148      76.710  89.600  33.140  0.00  0.00           C
ATOM   2384  HA  ASP   148      76.540  89.710  34.210  0.00  0.00           H
ATOM   2385  CB  ASP   148      75.840  88.370  32.780  0.00  0.00           C
ATOM   2386  HB2 ASP   148      74.820  88.700  32.630  0.00  0.00           H
ATOM   2387  HB3 ASP   148      75.760  87.730  33.660  0.00  0.00           H
ATOM   2388  CG  ASP   148      76.240  87.520  31.570  0.00  0.00           C
ATOM   2389  OD1 ASP   148      75.320  87.100  30.850  0.00  0.00           O
ATOM   2390  OD2 ASP   148      77.440  87.080  31.420  0.00  0.00           O
ATOM   2391  C   ASP   148      78.250  89.380  33.070  0.00  0.00           C
ATOM   2392  O   ASP   148      78.950  89.910  32.230  0.00  0.00           O
ATOM   2393  N   HIE   149      78.760  88.610  34.030  0.00  0.00           N
ATOM   2394  H   HIE   149      78.120  88.250  34.730  0.00  0.00           H
ATOM   2395  CA  HIE   149      80.240  88.520  34.170  0.00  0.00           C
ATOM   2396  HA  HIE   149      80.620  89.500  34.430  0.00  0.00           H
ATOM   2397  CB  HIE   149      80.700  87.540  35.260  0.00  0.00           C
ATOM   2398  HB2 HIE   149      80.440  86.510  35.000  0.00  0.00           H
ATOM   2399  HB3 HIE   149      80.190  87.750  36.190  0.00  0.00           H
ATOM   2400  CG  HIE   149      82.210  87.560  35.520  0.00  0.00           C
ATOM   2401  ND1 HIE   149      83.120  86.830  34.720  0.00  0.00           N
ATOM   2402  CE1 HIE   149      84.290  86.970  35.350  0.00  0.00           C
ATOM   2403  HE1 HIE   149      85.190  86.500  35.010  0.00  0.00           H
ATOM   2404  NE2 HIE   149      84.130  87.780  36.450  0.00  0.00           N
ATOM   2405  HE2 HIE   149      84.880  87.990  37.100  0.00  0.00           H
ATOM   2406  CD2 HIE   149      82.820  88.150  36.550  0.00  0.00           C
ATOM   2407  HD2 HIE   149      82.370  88.680  37.370  0.00  0.00           H
ATOM   2408  C   HIE   149      81.000  88.260  32.850  0.00  0.00           C
ATOM   2409  O   HIE   149      82.070  88.820  32.700  0.00  0.00           O
ATOM   2410  N   GLU   150      80.520  87.480  31.910  0.00  0.00           N
ATOM   2411  H   GLU   150      79.650  87.000  32.060  0.00  0.00           H
ATOM   2412  CA  GLU   150      81.180  87.170  30.660  0.00  0.00           C
ATOM   2413  HA  GLU   150      82.160  86.730  30.820  0.00  0.00           H
ATOM   2414  CB  GLU   150      80.410  86.010  29.990  0.00  0.00           C
ATOM   2415  HB2 GLU   150      79.560  86.410  29.440  0.00  0.00           H
ATOM   2416  HB3 GLU   150      80.040  85.370  30.790  0.00  0.00           H
ATOM   2417  CG  GLU   150      81.200  85.230  28.930  0.00  0.00           C
ATOM   2418  HG2 GLU   150      81.640  85.960  28.250  0.00  0.00           H
ATOM   2419  HG3 GLU   150      80.440  84.630  28.430  0.00  0.00           H
ATOM   2420  CD  GLU   150      82.270  84.360  29.570  0.00  0.00           C
ATOM   2421  OE1 GLU   150      82.200  84.240  30.830  0.00  0.00           O
ATOM   2422  OE2 GLU   150      83.270  83.990  28.930  0.00  0.00           O
ATOM   2423  C   GLU   150      81.310  88.410  29.740  0.00  0.00           C
ATOM   2424  O   GLU   150      82.370  88.780  29.270  0.00  0.00           O
ATOM   2425  N   GLY   151      80.190  89.050  29.510  0.00  0.00           N
ATOM   2426  H   GLY   151      79.300  88.670  29.800  0.00  0.00           H
ATOM   2427  CA  GLY   151      80.070  90.280  28.770  0.00  0.00           C
ATOM   2428  HA2 GLY   151      79.090  90.660  28.520  0.00  0.00           H
ATOM   2429  HA3 GLY   151      80.560  90.170  27.800  0.00  0.00           H
ATOM   2430  C   GLY   151      80.850  91.440  29.470  0.00  0.00           C
ATOM   2431  O   GLY   151      81.650  92.020  28.770  0.00  0.00           O
ATOM   2432  N   ARG   152      80.850  91.610  30.810  0.00  0.00           N
ATOM   2433  H   ARG   152      80.160  91.150  31.400  0.00  0.00           H
ATOM   2434  CA  ARG   152      81.780  92.510  31.530  0.00  0.00           C
ATOM   2435  HA  ARG   152      81.640  93.550  31.220  0.00  0.00           H
ATOM   2436  CB  ARG   152      81.530  92.420  33.090  0.00  0.00           C
ATOM   2437  HB2 ARG   152      82.320  92.860  33.690  0.00  0.00           H
ATOM   2438  HB3 ARG   152      81.340  91.380  33.370  0.00  0.00           H
ATOM   2439  CG  ARG   152      80.190  93.170  33.290  0.00  0.00           C
ATOM   2440  HG2 ARG   152      79.320  92.660  32.870  0.00  0.00           H
ATOM   2441  HG3 ARG   152      80.310  94.140  32.820  0.00  0.00           H
ATOM   2442  CD  ARG   152      79.820  93.470  34.710  0.00  0.00           C
ATOM   2443  HD2 ARG   152      79.060  94.250  34.820  0.00  0.00           H
ATOM   2444  HD3 ARG   152      80.630  93.890  35.320  0.00  0.00           H
ATOM   2445  NE  ARG   152      79.530  92.220  35.400  0.00  0.00           N
ATOM   2446  HE  ARG   152      80.210  91.880  36.070  0.00  0.00           H
ATOM   2447  CZ  ARG   152      78.360  91.750  35.690  0.00  0.00           C
ATOM   2448  NH1 ARG   152      77.260  92.370  35.310  0.00  0.00           N
ATOM   2449 HH11 ARG   152      77.250  93.150  34.660  0.00  0.00           H
ATOM   2450 HH12 ARG   152      76.380  92.000  35.650  0.00  0.00           H
ATOM   2451  NH2 ARG   152      78.210  90.730  36.480  0.00  0.00           N
ATOM   2452 HH21 ARG   152      79.060  90.430  36.940  0.00  0.00           H
ATOM   2453 HH22 ARG   152      77.380  90.150  36.580  0.00  0.00           H
ATOM   2454  C   ARG   152      83.210  92.200  31.180  0.00  0.00           C
ATOM   2455  O   ARG   152      83.990  93.120  30.930  0.00  0.00           O
ATOM   2456  N   ALA   153      83.510  90.920  31.040  0.00  0.00           N
ATOM   2457  H   ALA   153      82.810  90.250  31.340  0.00  0.00           H
ATOM   2458  CA  ALA   153      84.870  90.420  30.910  0.00  0.00           C
ATOM   2459  HA  ALA   153      85.570  90.950  31.560  0.00  0.00           H
ATOM   2460  CB  ALA   153      84.940  88.900  31.330  0.00  0.00           C
ATOM   2461  HB1 ALA   153      85.750  88.390  30.820  0.00  0.00           H
ATOM   2462  HB2 ALA   153      85.030  88.880  32.420  0.00  0.00           H
ATOM   2463  HB3 ALA   153      83.980  88.390  31.210  0.00  0.00           H
ATOM   2464  C   ALA   153      85.410  90.690  29.430  0.00  0.00           C
ATOM   2465  O   ALA   153      86.490  91.280  29.330  0.00  0.00           O
ATOM   2466  N   ALA   154      84.640  90.280  28.460  0.00  0.00           N
ATOM   2467  H   ALA   154      83.780  89.830  28.750  0.00  0.00           H
ATOM   2468  CA  ALA   154      84.820  90.570  26.970  0.00  0.00           C
ATOM   2469  HA  ALA   154      85.640  90.010  26.540  0.00  0.00           H
ATOM   2470  CB  ALA   154      83.500  90.190  26.250  0.00  0.00           C
ATOM   2471  HB1 ALA   154      83.650  90.390  25.190  0.00  0.00           H
ATOM   2472  HB2 ALA   154      83.220  89.150  26.410  0.00  0.00           H
ATOM   2473  HB3 ALA   154      82.690  90.820  26.620  0.00  0.00           H
ATOM   2474  C   ALA   154      85.080  92.060  26.850  0.00  0.00           C
ATOM   2475  O   ALA   154      85.830  92.480  25.970  0.00  0.00           O
ATOM   2476  N   GLN   155      84.320  92.910  27.610  0.00  0.00           N
ATOM   2477  H   GLN   155      83.650  92.570  28.280  0.00  0.00           H
ATOM   2478  CA  GLN   155      84.400  94.370  27.480  0.00  0.00           C
ATOM   2479  HA  GLN   155      84.320  94.640  26.430  0.00  0.00           H
ATOM   2480  CB  GLN   155      83.170  95.010  28.160  0.00  0.00           C
ATOM   2481  HB2 GLN   155      83.050  94.670  29.190  0.00  0.00           H
ATOM   2482  HB3 GLN   155      82.240  94.770  27.650  0.00  0.00           H
ATOM   2483  CG  GLN   155      83.430  96.550  28.330  0.00  0.00           C
ATOM   2484  HG2 GLN   155      83.360  96.990  27.340  0.00  0.00           H
ATOM   2485  HG3 GLN   155      84.450  96.740  28.670  0.00  0.00           H
ATOM   2486  CD  GLN   155      82.390  97.190  29.270  0.00  0.00           C
ATOM   2487  OE1 GLN   155      81.380  96.660  29.670  0.00  0.00           O
ATOM   2488  NE2 GLN   155      82.510  98.470  29.610  0.00  0.00           N
ATOM   2489 HE21 GLN   155      83.320  99.000  29.340  0.00  0.00           H
ATOM   2490 HE22 GLN   155      81.850  98.740  30.330  0.00  0.00           H
ATOM   2491  C   GLN   155      85.730  94.820  28.060  0.00  0.00           C
ATOM   2492  O   GLN   155      86.440  95.550  27.390  0.00  0.00           O
ATOM   2493  N   LYS   156      86.040  94.420  29.320  0.00  0.00           N
ATOM   2494  H   LYS   156      85.280  94.020  29.850  0.00  0.00           H
ATOM   2495  CA  LYS   156      87.350  94.660  29.900  0.00  0.00           C
ATOM   2496  HA  LYS   156      87.520  95.740  29.950  0.00  0.00           H
ATOM   2497  CB  LYS   156      87.360  93.990  31.300  0.00  0.00           C
ATOM   2498  HB2 LYS   156      88.390  93.870  31.620  0.00  0.00           H
ATOM   2499  HB3 LYS   156      86.840  93.040  31.230  0.00  0.00           H
ATOM   2500  CG  LYS   156      86.450  94.880  32.290  0.00  0.00           C
ATOM   2501  HG2 LYS   156      85.460  95.070  31.860  0.00  0.00           H
ATOM   2502  HG3 LYS   156      86.860  95.870  32.500  0.00  0.00           H
ATOM   2503  CD  LYS   156      86.310  94.030  33.570  0.00  0.00           C
ATOM   2504  HD2 LYS   156      87.230  93.970  34.150  0.00  0.00           H
ATOM   2505  HD3 LYS   156      86.000  93.000  33.410  0.00  0.00           H
ATOM   2506  CE  LYS   156      85.310  94.650  34.500  0.00  0.00           C
ATOM   2507  HE2 LYS   156      84.400  94.960  34.000  0.00  0.00           H
ATOM   2508  HE3 LYS   156      85.680  95.550  34.990  0.00  0.00           H
ATOM   2509  NZ  LYS   156      84.910  93.750  35.580  0.00  0.00           N
ATOM   2510  HZ1 LYS   156      84.140  94.100  36.130  0.00  0.00           H
ATOM   2511  HZ2 LYS   156      84.700  92.830  35.220  0.00  0.00           H
ATOM   2512  HZ3 LYS   156      85.640  93.630  36.270  0.00  0.00           H
ATOM   2513  C   LYS   156      88.510  94.130  29.030  0.00  0.00           C
ATOM   2514  O   LYS   156      89.510  94.840  28.950  0.00  0.00           O
ATOM   2515  N   LYS   157      88.370  93.080  28.260  0.00  0.00           N
ATOM   2516  H   LYS   157      87.520  92.550  28.410  0.00  0.00           H
ATOM   2517  CA  LYS   157      89.460  92.540  27.450  0.00  0.00           C
ATOM   2518  HA  LYS   157      90.390  92.540  28.010  0.00  0.00           H
ATOM   2519  CB  LYS   157      89.260  91.070  27.150  0.00  0.00           C
ATOM   2520  HB2 LYS   157      88.360  90.930  26.550  0.00  0.00           H
ATOM   2521  HB3 LYS   157      89.040  90.500  28.050  0.00  0.00           H
ATOM   2522  CG  LYS   157      90.450  90.420  26.360  0.00  0.00           C
ATOM   2523  HG2 LYS   157      90.600  91.000  25.450  0.00  0.00           H
ATOM   2524  HG3 LYS   157      90.170  89.440  25.980  0.00  0.00           H
ATOM   2525  CD  LYS   157      91.810  90.390  27.140  0.00  0.00           C
ATOM   2526  HD2 LYS   157      91.690  90.160  28.190  0.00  0.00           H
ATOM   2527  HD3 LYS   157      92.370  91.330  27.180  0.00  0.00           H
ATOM   2528  CE  LYS   157      92.710  89.410  26.450  0.00  0.00           C
ATOM   2529  HE2 LYS   157      93.020  89.830  25.490  0.00  0.00           H
ATOM   2530  HE3 LYS   157      92.120  88.500  26.330  0.00  0.00           H
ATOM   2531  NZ  LYS   157      93.930  88.990  27.190  0.00  0.00           N
ATOM   2532  HZ1 LYS   157      94.580  88.440  26.630  0.00  0.00           H
ATOM   2533  HZ2 LYS   157      94.430  89.810  27.500  0.00  0.00           H
ATOM   2534  HZ3 LYS   157      93.600  88.470  27.990  0.00  0.00           H
ATOM   2535  C   LYS   157      89.670  93.420  26.190  0.00  0.00           C
ATOM   2536  O   LYS   157      90.820  93.670  25.840  0.00  0.00           O
ATOM   2537  N   LEU   158      88.610  93.980  25.580  0.00  0.00           N
ATOM   2538  H   LEU   158      87.670  93.970  25.950  0.00  0.00           H
ATOM   2539  CA  LEU   158      88.720  94.880  24.450  0.00  0.00           C
ATOM   2540  HA  LEU   158      89.410  94.410  23.740  0.00  0.00           H
ATOM   2541  CB  LEU   158      87.360  95.030  23.800  0.00  0.00           C
ATOM   2542  HB2 LEU   158      86.710  95.650  24.420  0.00  0.00           H
ATOM   2543  HB3 LEU   158      86.910  94.040  23.650  0.00  0.00           H
ATOM   2544  CG  LEU   158      87.450  95.700  22.360  0.00  0.00           C
ATOM   2545  HG  LEU   158      88.000  96.640  22.410  0.00  0.00           H
ATOM   2546  CD1 LEU   158      88.190  94.800  21.400  0.00  0.00           C
ATOM   2547 HD11 LEU   158      89.250  95.030  21.460  0.00  0.00           H
ATOM   2548 HD12 LEU   158      87.990  93.750  21.610  0.00  0.00           H
ATOM   2549 HD13 LEU   158      87.870  94.870  20.360  0.00  0.00           H
ATOM   2550  CD2 LEU   158      86.060  96.070  21.890  0.00  0.00           C
ATOM   2551 HD21 LEU   158      86.210  96.320  20.840  0.00  0.00           H
ATOM   2552 HD22 LEU   158      85.380  95.230  21.980  0.00  0.00           H
ATOM   2553 HD23 LEU   158      85.530  96.840  22.470  0.00  0.00           H
ATOM   2554  C   LEU   158      89.330  96.240  24.870  0.00  0.00           C
ATOM   2555  O   LEU   158      90.160  96.790  24.130  0.00  0.00           O
ATOM   2556  N   GLU   159      88.830  96.780  25.960  0.00  0.00           N
ATOM   2557  H   GLU   159      88.050  96.420  26.490  0.00  0.00           H
ATOM   2558  CA  GLU   159      89.290  98.110  26.450  0.00  0.00           C
ATOM   2559  HA  GLU   159      89.330  98.830  25.630  0.00  0.00           H
ATOM   2560  CB  GLU   159      88.370  98.670  27.570  0.00  0.00           C
ATOM   2561  HB2 GLU   159      88.820  99.530  28.070  0.00  0.00           H
ATOM   2562  HB3 GLU   159      88.250  97.830  28.250  0.00  0.00           H
ATOM   2563  CG  GLU   159      87.020  99.080  26.970  0.00  0.00           C
ATOM   2564  HG2 GLU   159      86.370  98.240  26.740  0.00  0.00           H
ATOM   2565  HG3 GLU   159      87.090  99.750  26.110  0.00  0.00           H
ATOM   2566  CD  GLU   159      86.280 100.020  27.940  0.00  0.00           C
ATOM   2567  OE1 GLU   159      86.680 101.160  28.230  0.00  0.00           O
ATOM   2568  OE2 GLU   159      85.280  99.610  28.520  0.00  0.00           O
ATOM   2569  C   GLU   159      90.750  98.100  26.970  0.00  0.00           C
ATOM   2570  O   GLU   159      91.440  99.110  26.710  0.00  0.00           O
ATOM   2571  N   THR   160      91.230  96.920  27.450  0.00  0.00           N
ATOM   2572  H   THR   160      90.510  96.280  27.720  0.00  0.00           H
ATOM   2573  CA  THR   160      92.660  96.600  27.850  0.00  0.00           C
ATOM   2574  HA  THR   160      93.080  97.380  28.490  0.00  0.00           H
ATOM   2575  CB  THR   160      92.650  95.250  28.460  0.00  0.00           C
ATOM   2576  HB  THR   160      92.020  94.620  27.830  0.00  0.00           H
ATOM   2577  CG2 THR   160      94.060  94.630  28.500  0.00  0.00           C
ATOM   2578 HG21 THR   160      93.980  93.800  29.200  0.00  0.00           H
ATOM   2579 HG22 THR   160      94.270  94.410  27.460  0.00  0.00           H
ATOM   2580 HG23 THR   160      94.750  95.380  28.890  0.00  0.00           H
ATOM   2581  OG1 THR   160      92.280  95.320  29.800  0.00  0.00           O
ATOM   2582  HG1 THR   160      91.330  95.210  29.750  0.00  0.00           H
ATOM   2583  C   THR   160      93.510  96.640  26.530  0.00  0.00           C
ATOM   2584  O   THR   160      94.560  97.190  26.550  0.00  0.00           O
ATOM   2585  N   LEU   161      93.050  96.070  25.450  0.00  0.00           N
ATOM   2586  H   LEU   161      92.100  95.730  25.340  0.00  0.00           H
ATOM   2587  CA  LEU   161      93.900  95.900  24.280  0.00  0.00           C
ATOM   2588  HA  LEU   161      94.880  95.500  24.560  0.00  0.00           H
ATOM   2589  CB  LEU   161      93.340  94.870  23.240  0.00  0.00           C
ATOM   2590  HB2 LEU   161      93.970  94.900  22.350  0.00  0.00           H
ATOM   2591  HB3 LEU   161      92.340  95.250  23.010  0.00  0.00           H
ATOM   2592  CG  LEU   161      93.320  93.470  23.770  0.00  0.00           C
ATOM   2593  HG  LEU   161      93.150  93.420  24.850  0.00  0.00           H
ATOM   2594  CD1 LEU   161      92.370  92.660  23.010  0.00  0.00           C
ATOM   2595 HD11 LEU   161      92.440  91.620  23.350  0.00  0.00           H
ATOM   2596 HD12 LEU   161      91.330  92.940  23.210  0.00  0.00           H
ATOM   2597 HD13 LEU   161      92.700  92.620  21.980  0.00  0.00           H
ATOM   2598  CD2 LEU   161      94.760  92.980  23.740  0.00  0.00           C
ATOM   2599 HD21 LEU   161      95.340  93.540  24.470  0.00  0.00           H
ATOM   2600 HD22 LEU   161      94.690  91.930  24.010  0.00  0.00           H
ATOM   2601 HD23 LEU   161      95.150  92.990  22.720  0.00  0.00           H
ATOM   2602  C   LEU   161      94.170  97.240  23.660  0.00  0.00           C
ATOM   2603  O   LEU   161      95.280  97.420  23.260  0.00  0.00           O
ATOM   2604  N   LEU   162      93.160  98.100  23.430  0.00  0.00           N
ATOM   2605  H   LEU   162      92.230  97.910  23.750  0.00  0.00           H
ATOM   2606  CA  LEU   162      93.490  99.480  23.040  0.00  0.00           C
ATOM   2607  HA  LEU   162      93.950  99.300  22.070  0.00  0.00           H
ATOM   2608  CB  LEU   162      92.110 100.140  22.750  0.00  0.00           C
ATOM   2609  HB2 LEU   162      92.290 101.120  22.310  0.00  0.00           H
ATOM   2610  HB3 LEU   162      91.590 100.420  23.660  0.00  0.00           H
ATOM   2611  CG  LEU   162      91.050  99.420  21.850  0.00  0.00           C
ATOM   2612  HG  LEU   162      90.810  98.420  22.200  0.00  0.00           H
ATOM   2613  CD1 LEU   162      89.780 100.310  21.820  0.00  0.00           C
ATOM   2614 HD11 LEU   162      89.080  99.920  21.080  0.00  0.00           H
ATOM   2615 HD12 LEU   162      89.230 100.290  22.760  0.00  0.00           H
ATOM   2616 HD13 LEU   162      90.030 101.320  21.470  0.00  0.00           H
ATOM   2617  CD2 LEU   162      91.540  99.280  20.400  0.00  0.00           C
ATOM   2618 HD21 LEU   162      92.030 100.230  20.150  0.00  0.00           H
ATOM   2619 HD22 LEU   162      92.270  98.480  20.280  0.00  0.00           H
ATOM   2620 HD23 LEU   162      90.690  99.170  19.720  0.00  0.00           H
ATOM   2621  C   LEU   162      94.320 100.400  23.970  0.00  0.00           C
ATOM   2622  O   LEU   162      95.290 101.000  23.540  0.00  0.00           O
ATOM   2623  N   GLU   163      94.080 100.290  25.320  0.00  0.00           N
ATOM   2624  H   GLU   163      93.230  99.810  25.610  0.00  0.00           H
ATOM   2625  CA  GLU   163      94.790 101.180  26.210  0.00  0.00           C
ATOM   2626  HA  GLU   163      94.740 102.180  25.770  0.00  0.00           H
ATOM   2627  CB  GLU   163      94.090 101.270  27.640  0.00  0.00           C
ATOM   2628  HB2 GLU   163      94.090 100.250  28.020  0.00  0.00           H
ATOM   2629  HB3 GLU   163      93.050 101.550  27.470  0.00  0.00           H
ATOM   2630  CG  GLU   163      94.590 102.240  28.570  0.00  0.00           C
ATOM   2631  HG2 GLU   163      94.420 103.280  28.290  0.00  0.00           H
ATOM   2632  HG3 GLU   163      95.650 102.020  28.630  0.00  0.00           H
ATOM   2633  CD  GLU   163      93.930 101.950  29.980  0.00  0.00           C
ATOM   2634  OE1 GLU   163      92.810 102.510  30.140  0.00  0.00           O
ATOM   2635  OE2 GLU   163      94.360 101.090  30.840  0.00  0.00           O
ATOM   2636  C   GLU   163      96.260 100.890  26.300  0.00  0.00           C
ATOM   2637  O   GLU   163      97.120 101.780  26.220  0.00  0.00           O
ATOM   2638  N   GLU   164      96.640  99.550  26.240  0.00  0.00           N
ATOM   2639  H   GLU   164      95.870  98.900  26.310  0.00  0.00           H
ATOM   2640  CA  GLU   164      97.990  98.990  26.030  0.00  0.00           C
ATOM   2641  HA  GLU   164      98.660  99.240  26.850  0.00  0.00           H
ATOM   2642  CB  GLU   164      97.990  97.450  26.040  0.00  0.00           C
ATOM   2643  HB2 GLU   164      97.500  97.180  25.110  0.00  0.00           H
ATOM   2644  HB3 GLU   164      97.380  97.020  26.830  0.00  0.00           H
ATOM   2645  CG  GLU   164      99.400  96.840  26.020  0.00  0.00           C
ATOM   2646  HG2 GLU   164      99.920  96.930  26.970  0.00  0.00           H
ATOM   2647  HG3 GLU   164      99.990  97.350  25.260  0.00  0.00           H
ATOM   2648  CD  GLU   164      99.510  95.400  25.550  0.00  0.00           C
ATOM   2649  OE1 GLU   164      98.520  94.950  24.930  0.00  0.00           O
ATOM   2650  OE2 GLU   164     100.490  94.650  25.820  0.00  0.00           O
ATOM   2651  C   GLU   164      98.700  99.490  24.770  0.00  0.00           C
ATOM   2652  O   GLU   164      99.800  99.930  24.880  0.00  0.00           O
ATOM   2653  N   LYS   165      97.960  99.510  23.620  0.00  0.00           N
ATOM   2654  H   LYS   165      97.010  99.200  23.780  0.00  0.00           H
ATOM   2655  CA  LYS   165      98.400 100.000  22.240  0.00  0.00           C
ATOM   2656  HA  LYS   165      99.290  99.410  22.000  0.00  0.00           H
ATOM   2657  CB  LYS   165      97.350  99.580  21.160  0.00  0.00           C
ATOM   2658  HB2 LYS   165      96.390 100.040  21.420  0.00  0.00           H
ATOM   2659  HB3 LYS   165      97.290  98.500  21.190  0.00  0.00           H
ATOM   2660  CG  LYS   165      97.720  99.880  19.730  0.00  0.00           C
ATOM   2661  HG2 LYS   165      98.690  99.450  19.470  0.00  0.00           H
ATOM   2662  HG3 LYS   165      97.830 100.950  19.610  0.00  0.00           H
ATOM   2663  CD  LYS   165      96.690  99.570  18.580  0.00  0.00           C
ATOM   2664  HD2 LYS   165      95.720 100.030  18.800  0.00  0.00           H
ATOM   2665  HD3 LYS   165      96.690  98.480  18.550  0.00  0.00           H
ATOM   2666  CE  LYS   165      97.130 100.160  17.270  0.00  0.00           C
ATOM   2667  HE2 LYS   165      97.360 101.200  17.520  0.00  0.00           H
ATOM   2668  HE3 LYS   165      96.300 100.100  16.570  0.00  0.00           H
ATOM   2669  NZ  LYS   165      98.360  99.500  16.730  0.00  0.00           N
ATOM   2670  HZ1 LYS   165      98.260  98.590  16.320  0.00  0.00           H
ATOM   2671  HZ2 LYS   165      98.740 100.140  16.050  0.00  0.00           H
ATOM   2672  HZ3 LYS   165      99.140  99.430  17.380  0.00  0.00           H
ATOM   2673  C   LYS   165      98.690 101.460  22.330  0.00  0.00           C
ATOM   2674  O   LYS   165      99.780 101.830  21.920  0.00  0.00           O
ATOM   2675  N   GLU   166      97.760 102.230  22.800  0.00  0.00           N
ATOM   2676  H   GLU   166      96.940 101.840  23.240  0.00  0.00           H
ATOM   2677  CA  GLU   166      98.070 103.710  23.100  0.00  0.00           C
ATOM   2678  HA  GLU   166      98.370 104.240  22.200  0.00  0.00           H
ATOM   2679  CB  GLU   166      96.710 104.330  23.550  0.00  0.00           C
ATOM   2680  HB2 GLU   166      96.360 103.870  24.470  0.00  0.00           H
ATOM   2681  HB3 GLU   166      96.030 104.260  22.700  0.00  0.00           H
ATOM   2682  CG  GLU   166      96.980 105.850  23.890  0.00  0.00           C
ATOM   2683  HG2 GLU   166      97.580 106.330  23.120  0.00  0.00           H
ATOM   2684  HG3 GLU   166      97.560 105.840  24.810  0.00  0.00           H
ATOM   2685  CD  GLU   166      95.760 106.730  24.000  0.00  0.00           C
ATOM   2686  OE1 GLU   166      94.620 106.290  23.810  0.00  0.00           O
ATOM   2687  OE2 GLU   166      95.900 107.940  24.370  0.00  0.00           O
ATOM   2688  C   GLU   166      99.260 104.010  24.060  0.00  0.00           C
ATOM   2689  O   GLU   166     100.030 104.970  23.760  0.00  0.00           O
ATOM   2690  N   SER   167      99.470 103.260  25.180  0.00  0.00           N
ATOM   2691  H   SER   167      98.760 102.660  25.570  0.00  0.00           H
ATOM   2692  CA  SER   167     100.530 103.590  26.160  0.00  0.00           C
ATOM   2693  HA  SER   167     100.350 104.630  26.420  0.00  0.00           H
ATOM   2694  CB  SER   167     100.350 102.600  27.390  0.00  0.00           C
ATOM   2695  HB2 SER   167      99.310 102.760  27.690  0.00  0.00           H
ATOM   2696  HB3 SER   167     100.970 102.870  28.250  0.00  0.00           H
ATOM   2697  OG  SER   167     100.510 101.170  27.200  0.00  0.00           O
ATOM   2698  HG  SER   167      99.970 100.920  26.450  0.00  0.00           H
ATOM   2699  C   SER   167     101.980 103.330  25.600  0.00  0.00           C
ATOM   2700  O   SER   167     102.840 104.150  25.710  0.00  0.00           O
ATOM   2701  N   LYS   168     102.090 102.200  24.900  0.00  0.00           N
ATOM   2702  H   LYS   168     101.350 101.510  24.930  0.00  0.00           H
ATOM   2703  CA  LYS   168     103.260 101.720  24.070  0.00  0.00           C
ATOM   2704  HA  LYS   168     104.070 101.550  24.780  0.00  0.00           H
ATOM   2705  CB  LYS   168     102.850 100.360  23.370  0.00  0.00           C
ATOM   2706  HB2 LYS   168     103.430 100.260  22.450  0.00  0.00           H
ATOM   2707  HB3 LYS   168     101.800 100.500  23.120  0.00  0.00           H
ATOM   2708  CG  LYS   168     103.030  99.280  24.420  0.00  0.00           C
ATOM   2709  HG2 LYS   168     102.440  99.490  25.310  0.00  0.00           H
ATOM   2710  HG3 LYS   168     104.080  99.230  24.720  0.00  0.00           H
ATOM   2711  CD  LYS   168     102.730  97.920  23.930  0.00  0.00           C
ATOM   2712  HD2 LYS   168     101.640  97.840  23.900  0.00  0.00           H
ATOM   2713  HD3 LYS   168     102.960  97.180  24.700  0.00  0.00           H
ATOM   2714  CE  LYS   168     103.350  97.530  22.500  0.00  0.00           C
ATOM   2715  HE2 LYS   168     104.420  97.720  22.610  0.00  0.00           H
ATOM   2716  HE3 LYS   168     102.950  98.190  21.730  0.00  0.00           H
ATOM   2717  NZ  LYS   168     103.220  96.110  22.150  0.00  0.00           N
ATOM   2718  HZ1 LYS   168     103.650  95.530  22.850  0.00  0.00           H
ATOM   2719  HZ2 LYS   168     102.270  95.770  22.120  0.00  0.00           H
ATOM   2720  HZ3 LYS   168     103.590  95.790  21.270  0.00  0.00           H
ATOM   2721  C   LYS   168     103.630 102.760  22.980  0.00  0.00           C
ATOM   2722  O   LYS   168     104.790 103.170  22.840  0.00  0.00           O
ATOM   2723  N   SER   169     102.560 103.160  22.270  0.00  0.00           N
ATOM   2724  H   SER   169     101.620 102.860  22.480  0.00  0.00           H
ATOM   2725  CA  SER   169     102.630 104.180  21.190  0.00  0.00           C
ATOM   2726  HA  SER   169     103.380 103.880  20.460  0.00  0.00           H
ATOM   2727  CB  SER   169     101.260 104.320  20.510  0.00  0.00           C
ATOM   2728  HB2 SER   169     100.550 104.650  21.260  0.00  0.00           H
ATOM   2729  HB3 SER   169     101.070 103.320  20.120  0.00  0.00           H
ATOM   2730  OG  SER   169     101.320 105.280  19.490  0.00  0.00           O
ATOM   2731  HG  SER   169     100.460 105.710  19.440  0.00  0.00           H
ATOM   2732  C   SER   169     103.140 105.520  21.740  0.00  0.00           C
ATOM   2733  O   SER   169     104.110 106.030  21.160  0.00  0.00           O
ATOM   2734  N   LYS   170     102.610 106.080  22.830  0.00  0.00           N
ATOM   2735  H   LYS   170     101.870 105.500  23.200  0.00  0.00           H
ATOM   2736  CA  LYS   170     103.110 107.250  23.530  0.00  0.00           C
ATOM   2737  HA  LYS   170     103.060 108.100  22.850  0.00  0.00           H
ATOM   2738  CB  LYS   170     102.230 107.670  24.730  0.00  0.00           C
ATOM   2739  HB2 LYS   170     102.680 108.560  25.160  0.00  0.00           H
ATOM   2740  HB3 LYS   170     102.310 106.940  25.530  0.00  0.00           H
ATOM   2741  CG  LYS   170     100.790 107.940  24.330  0.00  0.00           C
ATOM   2742  HG2 LYS   170     100.390 107.270  23.570  0.00  0.00           H
ATOM   2743  HG3 LYS   170     100.740 108.900  23.820  0.00  0.00           H
ATOM   2744  CD  LYS   170      99.850 108.080  25.630  0.00  0.00           C
ATOM   2745  HD2 LYS   170     100.390 108.690  26.350  0.00  0.00           H
ATOM   2746  HD3 LYS   170      99.770 107.110  26.130  0.00  0.00           H
ATOM   2747  CE  LYS   170      98.490 108.720  25.450  0.00  0.00           C
ATOM   2748  HE2 LYS   170      98.080 108.120  24.640  0.00  0.00           H
ATOM   2749  HE3 LYS   170      98.610 109.710  25.000  0.00  0.00           H
ATOM   2750  NZ  LYS   170      97.690 108.960  26.640  0.00  0.00           N
ATOM   2751  HZ1 LYS   170      98.170 109.640  27.210  0.00  0.00           H
ATOM   2752  HZ2 LYS   170      96.760 109.300  26.470  0.00  0.00           H
ATOM   2753  HZ3 LYS   170      97.550 108.050  27.070  0.00  0.00           H
ATOM   2754  C   LYS   170     104.570 107.210  23.950  0.00  0.00           C
ATOM   2755  O   LYS   170     105.230 108.160  23.650  0.00  0.00           O
ATOM   2756  N   LYS   171     105.010 106.090  24.560  0.00  0.00           N
ATOM   2757  H   LYS   171     104.280 105.430  24.780  0.00  0.00           H
ATOM   2758  CA  LYS   171     106.420 105.830  24.930  0.00  0.00           C
ATOM   2759  HA  LYS   171     106.810 106.630  25.560  0.00  0.00           H
ATOM   2760  CB  LYS   171     106.530 104.480  25.630  0.00  0.00           C
ATOM   2761  HB2 LYS   171     107.550 104.110  25.610  0.00  0.00           H
ATOM   2762  HB3 LYS   171     105.930 103.730  25.110  0.00  0.00           H
ATOM   2763  CG  LYS   171     106.040 104.510  27.080  0.00  0.00           C
ATOM   2764  HG2 LYS   171     105.050 104.970  27.130  0.00  0.00           H
ATOM   2765  HG3 LYS   171     106.630 105.210  27.670  0.00  0.00           H
ATOM   2766  CD  LYS   171     105.980 103.100  27.710  0.00  0.00           C
ATOM   2767  HD2 LYS   171     106.950 102.760  28.070  0.00  0.00           H
ATOM   2768  HD3 LYS   171     105.550 102.270  27.150  0.00  0.00           H
ATOM   2769  CE  LYS   171     105.240 103.410  29.010  0.00  0.00           C
ATOM   2770  HE2 LYS   171     104.210 103.630  28.710  0.00  0.00           H
ATOM   2771  HE3 LYS   171     105.580 104.340  29.470  0.00  0.00           H
ATOM   2772  NZ  LYS   171     105.350 102.260  29.900  0.00  0.00           N
ATOM   2773  HZ1 LYS   171     105.060 102.500  30.840  0.00  0.00           H
ATOM   2774  HZ2 LYS   171     104.710 101.540  29.590  0.00  0.00           H
ATOM   2775  HZ3 LYS   171     106.240 101.800  29.840  0.00  0.00           H
ATOM   2776  C   LYS   171     107.230 105.810  23.620  0.00  0.00           C
ATOM   2777  O   LYS   171     108.290 106.420  23.600  0.00  0.00           O
ATOM   2778  N   ARG   172     106.730 105.190  22.540  0.00  0.00           N
ATOM   2779  H   ARG   172     105.810 104.780  22.570  0.00  0.00           H
ATOM   2780  CA  ARG   172     107.480 105.000  21.260  0.00  0.00           C
ATOM   2781  HA  ARG   172     108.390 104.500  21.590  0.00  0.00           H
ATOM   2782  CB  ARG   172     106.720 104.060  20.320  0.00  0.00           C
ATOM   2783  HB2 ARG   172     105.900 104.630  19.890  0.00  0.00           H
ATOM   2784  HB3 ARG   172     106.290 103.200  20.830  0.00  0.00           H
ATOM   2785  CG  ARG   172     107.750 103.570  19.300  0.00  0.00           C
ATOM   2786  HG2 ARG   172     108.560 103.060  19.830  0.00  0.00           H
ATOM   2787  HG3 ARG   172     108.240 104.380  18.770  0.00  0.00           H
ATOM   2788  CD  ARG   172     106.980 102.590  18.370  0.00  0.00           C
ATOM   2789  HD2 ARG   172     106.090 103.020  17.900  0.00  0.00           H
ATOM   2790  HD3 ARG   172     106.670 101.740  18.980  0.00  0.00           H
ATOM   2791  NE  ARG   172     107.990 102.130  17.400  0.00  0.00           N
ATOM   2792  HE  ARG   172     108.730 102.770  17.160  0.00  0.00           H
ATOM   2793  CZ  ARG   172     107.980 100.970  16.770  0.00  0.00           C
ATOM   2794  NH1 ARG   172     106.990 100.140  16.780  0.00  0.00           N
ATOM   2795 HH11 ARG   172     106.180 100.300  17.360  0.00  0.00           H
ATOM   2796 HH12 ARG   172     107.130  99.260  16.300  0.00  0.00           H
ATOM   2797  NH2 ARG   172     108.950 100.670  16.030  0.00  0.00           N
ATOM   2798 HH21 ARG   172     109.870 101.070  16.100  0.00  0.00           H
ATOM   2799 HH22 ARG   172     108.910 100.030  15.250  0.00  0.00           H
ATOM   2800  C   ARG   172     107.740 106.330  20.550  0.00  0.00           C
ATOM   2801  O   ARG   172     108.840 106.630  20.210  0.00  0.00           O
ATOM   2802  N   ASN   173     106.680 107.130  20.460  0.00  0.00           N
ATOM   2803  H   ASN   173     105.760 106.730  20.600  0.00  0.00           H
ATOM   2804  CA  ASN   173     106.650 108.510  19.980  0.00  0.00           C
ATOM   2805  HA  ASN   173     107.210 108.550  19.050  0.00  0.00           H
ATOM   2806  CB  ASN   173     105.230 109.010  20.000  0.00  0.00           C
ATOM   2807  HB2 ASN   173     105.280 110.090  19.880  0.00  0.00           H
ATOM   2808  HB3 ASN   173     104.750 108.750  20.950  0.00  0.00           H
ATOM   2809  CG  ASN   173     104.500 108.350  18.820  0.00  0.00           C
ATOM   2810  OD1 ASN   173     105.060 108.120  17.770  0.00  0.00           O
ATOM   2811  ND2 ASN   173     103.210 108.200  18.880  0.00  0.00           N
ATOM   2812 HD21 ASN   173     102.670 108.050  19.720  0.00  0.00           H
ATOM   2813 HD22 ASN   173     102.730 107.940  18.030  0.00  0.00           H
ATOM   2814  C   ASN   173     107.580 109.380  20.890  0.00  0.00           C
ATOM   2815  O   ASN   173     108.300 110.180  20.260  0.00  0.00           O
ATOM   2816  N   TYR   174     107.640 109.220  22.250  0.00  0.00           N
ATOM   2817  H   TYR   174     107.160 108.470  22.720  0.00  0.00           H
ATOM   2818  CA  TYR   174     108.590 110.010  23.100  0.00  0.00           C
ATOM   2819  HA  TYR   174     108.290 111.020  22.830  0.00  0.00           H
ATOM   2820  CB  TYR   174     108.220 109.810  24.650  0.00  0.00           C
ATOM   2821  HB2 TYR   174     108.460 108.800  24.980  0.00  0.00           H
ATOM   2822  HB3 TYR   174     107.130 109.820  24.700  0.00  0.00           H
ATOM   2823  CG  TYR   174     108.800 110.860  25.630  0.00  0.00           C
ATOM   2824  CD1 TYR   174     109.930 110.550  26.370  0.00  0.00           C
ATOM   2825  HD1 TYR   174     110.410 109.580  26.300  0.00  0.00           H
ATOM   2826  CE1 TYR   174     110.450 111.490  27.270  0.00  0.00           C
ATOM   2827  HE1 TYR   174     111.340 111.240  27.830  0.00  0.00           H
ATOM   2828  CZ  TYR   174     109.890 112.810  27.360  0.00  0.00           C
ATOM   2829  OH  TYR   174     110.380 113.720  28.250  0.00  0.00           O
ATOM   2830  HH  TYR   174     111.180 113.340  28.620  0.00  0.00           H
ATOM   2831  CE2 TYR   174     108.780 113.100  26.520  0.00  0.00           C
ATOM   2832  HE2 TYR   174     108.400 114.110  26.580  0.00  0.00           H
ATOM   2833  CD2 TYR   174     108.200 112.150  25.660  0.00  0.00           C
ATOM   2834  HD2 TYR   174     107.410 112.370  24.960  0.00  0.00           H
ATOM   2835  C   TYR   174     110.070 109.910  22.780  0.00  0.00           C
ATOM   2836  O   TYR   174     110.880 110.680  23.320  0.00  0.00           O
ATOM   2837  N   GLU   175     110.530 108.950  22.020  0.00  0.00           N
ATOM   2838  H   GLU   175     109.860 108.330  21.590  0.00  0.00           H
ATOM   2839  CA  GLU   175     111.930 108.730  21.640  0.00  0.00           C
ATOM   2840  HA  GLU   175     112.520 109.000  22.520  0.00  0.00           H
ATOM   2841  CB  GLU   175     112.290 107.300  21.420  0.00  0.00           C
ATOM   2842  HB2 GLU   175     113.350 107.180  21.190  0.00  0.00           H
ATOM   2843  HB3 GLU   175     111.610 106.950  20.640  0.00  0.00           H
ATOM   2844  CG  GLU   175     112.010 106.410  22.640  0.00  0.00           C
ATOM   2845  HG2 GLU   175     110.960 106.190  22.790  0.00  0.00           H
ATOM   2846  HG3 GLU   175     112.340 107.010  23.490  0.00  0.00           H
ATOM   2847  CD  GLU   175     112.760 105.030  22.630  0.00  0.00           C
ATOM   2848  OE1 GLU   175     113.100 104.510  23.710  0.00  0.00           O
ATOM   2849  OE2 GLU   175     112.870 104.440  21.550  0.00  0.00           O
ATOM   2850  C   GLU   175     112.410 109.570  20.410  0.00  0.00           C
ATOM   2851  O   GLU   175     113.570 109.430  20.010  0.00  0.00           O
ATOM   2852  N   ASN   176     111.460 110.290  19.740  0.00  0.00           N
ATOM   2853  H   ASN   176     110.550 110.300  20.190  0.00  0.00           H
ATOM   2854  CA  ASN   176     111.750 111.250  18.690  0.00  0.00           C
ATOM   2855  HA  ASN   176     112.830 111.320  18.640  0.00  0.00           H
ATOM   2856  CB  ASN   176     111.310 110.700  17.320  0.00  0.00           C
ATOM   2857  HB2 ASN   176     111.130 111.370  16.480  0.00  0.00           H
ATOM   2858  HB3 ASN   176     110.310 110.310  17.490  0.00  0.00           H
ATOM   2859  CG  ASN   176     112.220 109.620  16.740  0.00  0.00           C
ATOM   2860  OD1 ASN   176     113.320 109.440  17.100  0.00  0.00           O
ATOM   2861  ND2 ASN   176     111.700 108.780  15.960  0.00  0.00           N
ATOM   2862 HD21 ASN   176     110.720 108.910  15.740  0.00  0.00           H
ATOM   2863 HD22 ASN   176     112.280 108.050  15.580  0.00  0.00           H
ATOM   2864  C   ASN   176     111.200 112.660  18.920  0.00  0.00           C
ATOM   2865  O   ASN   176     110.460 112.860  19.890  0.00  0.00           O
ATOM   2866  N   LEU   177     111.730 113.680  18.260  0.00  0.00           N
ATOM   2867  H   LEU   177     112.560 113.420  17.740  0.00  0.00           H
ATOM   2868  CA  LEU   177     111.480 115.090  18.360  0.00  0.00           C
ATOM   2869  HA  LEU   177     110.960 115.310  19.290  0.00  0.00           H
ATOM   2870  CB  LEU   177     112.870 115.840  18.270  0.00  0.00           C
ATOM   2871  HB2 LEU   177     113.330 115.450  17.360  0.00  0.00           H
ATOM   2872  HB3 LEU   177     113.410 115.490  19.150  0.00  0.00           H
ATOM   2873  CG  LEU   177     112.810 117.350  18.230  0.00  0.00           C
ATOM   2874  HG  LEU   177     112.140 117.480  17.370  0.00  0.00           H
ATOM   2875  CD1 LEU   177     112.110 118.030  19.420  0.00  0.00           C
ATOM   2876 HD11 LEU   177     112.690 117.870  20.330  0.00  0.00           H
ATOM   2877 HD12 LEU   177     111.860 119.070  19.200  0.00  0.00           H
ATOM   2878 HD13 LEU   177     111.180 117.470  19.570  0.00  0.00           H
ATOM   2879  CD2 LEU   177     114.170 118.000  17.880  0.00  0.00           C
ATOM   2880 HD21 LEU   177     114.840 117.740  18.700  0.00  0.00           H
ATOM   2881 HD22 LEU   177     114.560 117.640  16.930  0.00  0.00           H
ATOM   2882 HD23 LEU   177     114.060 119.090  17.870  0.00  0.00           H
ATOM   2883  C   LEU   177     110.510 115.540  17.260  0.00  0.00           C
ATOM   2884  O   LEU   177     109.530 116.210  17.630  0.00  0.00           O
ATOM   2885  N   ASP   178     110.700 115.170  15.980  0.00  0.00           N
ATOM   2886  H   ASP   178     111.570 114.710  15.770  0.00  0.00           H
ATOM   2887  CA  ASP   178     109.950 115.640  14.850  0.00  0.00           C
ATOM   2888  HA  ASP   178     109.920 116.730  14.860  0.00  0.00           H
ATOM   2889  CB  ASP   178     110.570 115.170  13.550  0.00  0.00           C
ATOM   2890  HB2 ASP   178     109.760 115.320  12.840  0.00  0.00           H
ATOM   2891  HB3 ASP   178     110.750 114.100  13.660  0.00  0.00           H
ATOM   2892  CG  ASP   178     111.820 115.900  12.990  0.00  0.00           C
ATOM   2893  OD1 ASP   178     112.460 115.350  12.080  0.00  0.00           O
ATOM   2894  OD2 ASP   178     112.140 116.950  13.540  0.00  0.00           O
ATOM   2895  C   ASP   178     108.430 115.350  15.040  0.00  0.00           C
ATOM   2896  O   ASP   178     108.080 114.200  15.430  0.00  0.00           O
ATOM   2897  N   GLN   179     107.520 116.300  14.770  0.00  0.00           N
ATOM   2898  H   GLN   179     107.980 117.140  14.460  0.00  0.00           H
ATOM   2899  CA  GLN   179     106.020 116.200  14.920  0.00  0.00           C
ATOM   2900  HA  GLN   179     105.670 115.200  15.150  0.00  0.00           H
ATOM   2901  CB  GLN   179     105.560 117.280  15.950  0.00  0.00           C
ATOM   2902  HB2 GLN   179     104.490 117.130  16.130  0.00  0.00           H
ATOM   2903  HB3 GLN   179     105.600 118.280  15.530  0.00  0.00           H
ATOM   2904  CG  GLN   179     106.540 117.230  17.170  0.00  0.00           C
ATOM   2905  HG2 GLN   179     107.290 117.990  16.940  0.00  0.00           H
ATOM   2906  HG3 GLN   179     106.920 116.210  17.200  0.00  0.00           H
ATOM   2907  CD  GLN   179     105.810 117.510  18.460  0.00  0.00           C
ATOM   2908  OE1 GLN   179     105.960 118.610  19.030  0.00  0.00           O
ATOM   2909  NE2 GLN   179     105.180 116.590  19.110  0.00  0.00           N
ATOM   2910 HE21 GLN   179     104.930 115.760  18.590  0.00  0.00           H
ATOM   2911 HE22 GLN   179     104.880 116.720  20.070  0.00  0.00           H
ATOM   2912  C   GLN   179     105.240 116.500  13.620  0.00  0.00           C
ATOM   2913  O   GLN   179     104.070 116.860  13.620  0.00  0.00           O
ATOM   2914  N   LEU   180     105.920 116.410  12.470  0.00  0.00           N
ATOM   2915  H   LEU   180     106.820 115.950  12.490  0.00  0.00           H
ATOM   2916  CA  LEU   180     105.290 116.780  11.190  0.00  0.00           C
ATOM   2917  HA  LEU   180     104.780 117.750  11.260  0.00  0.00           H
ATOM   2918  CB  LEU   180     106.360 117.000  10.200  0.00  0.00           C
ATOM   2919  HB2 LEU   180     105.990 116.990   9.170  0.00  0.00           H
ATOM   2920  HB3 LEU   180     107.140 116.240  10.240  0.00  0.00           H
ATOM   2921  CG  LEU   180     107.130 118.380  10.420  0.00  0.00           C
ATOM   2922  HG  LEU   180     107.260 118.520  11.490  0.00  0.00           H
ATOM   2923  CD1 LEU   180     108.490 118.490   9.700  0.00  0.00           C
ATOM   2924 HD11 LEU   180     108.360 118.640   8.630  0.00  0.00           H
ATOM   2925 HD12 LEU   180     109.000 119.430   9.930  0.00  0.00           H
ATOM   2926 HD13 LEU   180     109.130 117.680  10.050  0.00  0.00           H
ATOM   2927  CD2 LEU   180     106.300 119.580   9.890  0.00  0.00           C
ATOM   2928 HD21 LEU   180     106.690 120.530  10.250  0.00  0.00           H
ATOM   2929 HD22 LEU   180     106.290 119.640   8.800  0.00  0.00           H
ATOM   2930 HD23 LEU   180     105.320 119.490  10.360  0.00  0.00           H
ATOM   2931  C   LEU   180     104.340 115.660  10.690  0.00  0.00           C
ATOM   2932  O   LEU   180     103.270 115.950  10.110  0.00  0.00           O
ATOM   2933  N   SER   181     104.730 114.370  10.770  0.00  0.00           N
ATOM   2934  H   SER   181     105.550 114.190  11.340  0.00  0.00           H
ATOM   2935  CA  SER   181     103.800 113.240  10.670  0.00  0.00           C
ATOM   2936  HA  SER   181     103.000 113.540   9.990  0.00  0.00           H
ATOM   2937  CB  SER   181     104.480 111.960  10.080  0.00  0.00           C
ATOM   2938  HB2 SER   181     105.250 111.540  10.730  0.00  0.00           H
ATOM   2939  HB3 SER   181     104.950 112.200   9.130  0.00  0.00           H
ATOM   2940  OG  SER   181     103.530 110.910   9.840  0.00  0.00           O
ATOM   2941  HG  SER   181     103.660 110.730   8.900  0.00  0.00           H
ATOM   2942  C   SER   181     103.260 112.990  12.130  0.00  0.00           C
ATOM   2943  O   SER   181     104.050 112.730  13.020  0.00  0.00           O
ATOM   2944  N   TYR   182     101.940 113.010  12.280  0.00  0.00           N
ATOM   2945  H   TYR   182     101.420 113.390  11.500  0.00  0.00           H
ATOM   2946  CA  TYR   182     101.210 113.000  13.570  0.00  0.00           C
ATOM   2947  HA  TYR   182     101.750 112.430  14.330  0.00  0.00           H
ATOM   2948  CB  TYR   182     101.160 114.460  14.070  0.00  0.00           C
ATOM   2949  HB2 TYR   182     100.490 115.050  13.450  0.00  0.00           H
ATOM   2950  HB3 TYR   182     102.150 114.910  14.080  0.00  0.00           H
ATOM   2951  CG  TYR   182     100.700 114.530  15.600  0.00  0.00           C
ATOM   2952  CD1 TYR   182      99.300 114.580  15.890  0.00  0.00           C
ATOM   2953  HD1 TYR   182      98.580 114.680  15.100  0.00  0.00           H
ATOM   2954  CE1 TYR   182      98.840 114.540  17.180  0.00  0.00           C
ATOM   2955  HE1 TYR   182      97.780 114.520  17.390  0.00  0.00           H
ATOM   2956  CZ  TYR   182      99.780 114.510  18.220  0.00  0.00           C
ATOM   2957  OH  TYR   182      99.330 114.580  19.490  0.00  0.00           O
ATOM   2958  HH  TYR   182      99.940 114.920  20.150  0.00  0.00           H
ATOM   2959  CE2 TYR   182     101.190 114.620  18.030  0.00  0.00           C
ATOM   2960  HE2 TYR   182     101.790 114.590  18.930  0.00  0.00           H
ATOM   2961  CD2 TYR   182     101.660 114.490  16.660  0.00  0.00           C
ATOM   2962  HD2 TYR   182     102.710 114.330  16.450  0.00  0.00           H
ATOM   2963  C   TYR   182      99.850 112.240  13.440  0.00  0.00           C
ATOM   2964  O   TYR   182      99.330 111.760  14.450  0.00  0.00           O
ATOM   2965  N   ASP   183      99.280 112.080  12.260  0.00  0.00           N
ATOM   2966  H   ASP   183      99.730 112.500  11.460  0.00  0.00           H
ATOM   2967  CA  ASP   183      97.960 111.370  12.010  0.00  0.00           C
ATOM   2968  HA  ASP   183      97.600 111.060  12.990  0.00  0.00           H
ATOM   2969  CB  ASP   183      96.910 112.360  11.410  0.00  0.00           C
ATOM   2970  HB2 ASP   183      96.780 113.220  12.070  0.00  0.00           H
ATOM   2971  HB3 ASP   183      95.920 111.900  11.470  0.00  0.00           H
ATOM   2972  CG  ASP   183      97.170 112.760   9.990  0.00  0.00           C
ATOM   2973  OD1 ASP   183      96.380 113.530   9.350  0.00  0.00           O
ATOM   2974  OD2 ASP   183      98.230 112.370   9.410  0.00  0.00           O
ATOM   2975  C   ASP   183      97.970 110.060  11.220  0.00  0.00           C
ATOM   2976  O   ASP   183      96.950 109.480  10.880  0.00  0.00           O
ATOM   2977  N   ASN   184      99.150 109.430  11.050  0.00  0.00           N
ATOM   2978  H   ASN   184      99.910 109.740  11.630  0.00  0.00           H
ATOM   2979  CA  ASN   184      99.340 108.280  10.130  0.00  0.00           C
ATOM   2980  HA  ASN   184      98.610 108.320   9.320  0.00  0.00           H
ATOM   2981  CB  ASN   184     100.720 108.450   9.500  0.00  0.00           C
ATOM   2982  HB2 ASN   184     101.550 108.340  10.200  0.00  0.00           H
ATOM   2983  HB3 ASN   184     100.820 109.450   9.090  0.00  0.00           H
ATOM   2984  CG  ASN   184     101.060 107.500   8.340  0.00  0.00           C
ATOM   2985  OD1 ASN   184     100.270 106.680   8.060  0.00  0.00           O
ATOM   2986  ND2 ASN   184     102.100 107.630   7.660  0.00  0.00           N
ATOM   2987 HD21 ASN   184     102.880 108.220   7.880  0.00  0.00           H
ATOM   2988 HD22 ASN   184     102.290 106.990   6.900  0.00  0.00           H
ATOM   2989  C   ASN   184      99.330 106.990  10.970  0.00  0.00           C
ATOM   2990  O   ASN   184      99.920 106.930  12.100  0.00  0.00           O
ATOM   2991  N   LYS   185      98.540 105.940  10.580  0.00  0.00           N
ATOM   2992  H   LYS   185      98.120 106.020   9.670  0.00  0.00           H
ATOM   2993  CA  LYS   185      98.220 104.710  11.320  0.00  0.00           C
ATOM   2994  HA  LYS   185      97.380 104.290  10.780  0.00  0.00           H
ATOM   2995  CB  LYS   185      99.490 103.810  11.360  0.00  0.00           C
ATOM   2996  HB2 LYS   185      99.330 102.950  12.010  0.00  0.00           H
ATOM   2997  HB3 LYS   185     100.380 104.360  11.650  0.00  0.00           H
ATOM   2998  CG  LYS   185      99.690 103.180   9.990  0.00  0.00           C
ATOM   2999  HG2 LYS   185      99.650 103.950   9.220  0.00  0.00           H
ATOM   3000  HG3 LYS   185      98.870 102.580   9.610  0.00  0.00           H
ATOM   3001  CD  LYS   185     101.030 102.440   9.750  0.00  0.00           C
ATOM   3002  HD2 LYS   185     101.060 101.600  10.440  0.00  0.00           H
ATOM   3003  HD3 LYS   185     101.880 103.080  10.020  0.00  0.00           H
ATOM   3004  CE  LYS   185     101.240 101.910   8.290  0.00  0.00           C
ATOM   3005  HE2 LYS   185     102.080 101.210   8.270  0.00  0.00           H
ATOM   3006  HE3 LYS   185     101.390 102.730   7.590  0.00  0.00           H
ATOM   3007  NZ  LYS   185     100.010 101.310   7.750  0.00  0.00           N
ATOM   3008  HZ1 LYS   185      99.240 101.930   7.530  0.00  0.00           H
ATOM   3009  HZ2 LYS   185     100.200 100.900   6.850  0.00  0.00           H
ATOM   3010  HZ3 LYS   185      99.710 100.630   8.430  0.00  0.00           H
ATOM   3011  C   LYS   185      97.640 105.020  12.710  0.00  0.00           C
ATOM   3012  O   LYS   185      98.040 104.360  13.640  0.00  0.00           O
ATOM   3013  N   ARG   186      96.770 106.100  12.890  0.00  0.00           N
ATOM   3014  H   ARG   186      96.560 106.570  12.030  0.00  0.00           H
ATOM   3015  CA  ARG   186      95.820 106.130  14.110  0.00  0.00           C
ATOM   3016  HA  ARG   186      96.420 106.420  14.970  0.00  0.00           H
ATOM   3017  CB  ARG   186      94.720 107.270  13.870  0.00  0.00           C
ATOM   3018  HB2 ARG   186      93.930 107.110  14.600  0.00  0.00           H
ATOM   3019  HB3 ARG   186      94.230 107.180  12.900  0.00  0.00           H
ATOM   3020  CG  ARG   186      95.170 108.700  14.080  0.00  0.00           C
ATOM   3021  HG2 ARG   186      96.080 108.920  13.520  0.00  0.00           H
ATOM   3022  HG3 ARG   186      95.410 108.770  15.150  0.00  0.00           H
ATOM   3023  CD  ARG   186      94.070 109.620  13.580  0.00  0.00           C
ATOM   3024  HD2 ARG   186      93.090 109.320  13.960  0.00  0.00           H
ATOM   3025  HD3 ARG   186      94.010 109.560  12.500  0.00  0.00           H
ATOM   3026  NE  ARG   186      94.260 111.000  14.010  0.00  0.00           N
ATOM   3027  HE  ARG   186      95.160 111.310  14.350  0.00  0.00           H
ATOM   3028  CZ  ARG   186      93.420 112.000  13.950  0.00  0.00           C
ATOM   3029  NH1 ARG   186      92.250 111.830  13.370  0.00  0.00           N
ATOM   3030 HH11 ARG   186      92.010 110.900  13.050  0.00  0.00           H
ATOM   3031 HH12 ARG   186      91.660 112.610  13.140  0.00  0.00           H
ATOM   3032  NH2 ARG   186      93.750 113.200  14.260  0.00  0.00           N
ATOM   3033 HH21 ARG   186      94.660 113.470  14.600  0.00  0.00           H
ATOM   3034 HH22 ARG   186      93.140 114.000  14.120  0.00  0.00           H
ATOM   3035  C   ARG   186      95.250 104.740  14.370  0.00  0.00           C
ATOM   3036  O   ARG   186      94.660 104.060  13.500  0.00  0.00           O
ATOM   3037  N   GLY   187      95.310 104.210  15.600  0.00  0.00           N
ATOM   3038  H   GLY   187      95.670 104.790  16.350  0.00  0.00           H
ATOM   3039  CA  GLY   187      94.740 102.860  15.900  0.00  0.00           C
ATOM   3040  HA2 GLY   187      95.170 102.330  16.750  0.00  0.00           H
ATOM   3041  HA3 GLY   187      94.930 102.240  15.030  0.00  0.00           H
ATOM   3042  C   GLY   187      93.220 102.830  16.160  0.00  0.00           C
ATOM   3043  O   GLY   187      92.630 103.930  15.980  0.00  0.00           O
ATOM   3044  N   PRO   188      92.540 101.690  16.490  0.00  0.00           N
ATOM   3045  CD  PRO   188      93.090 100.340  16.380  0.00  0.00           C
ATOM   3046  HD2 PRO   188      93.330 100.060  17.400  0.00  0.00           H
ATOM   3047  HD3 PRO   188      93.970 100.310  15.740  0.00  0.00           H
ATOM   3048  CG  PRO   188      91.920  99.500  15.860  0.00  0.00           C
ATOM   3049  HG2 PRO   188      92.090  98.440  16.070  0.00  0.00           H
ATOM   3050  HG3 PRO   188      91.930  99.560  14.770  0.00  0.00           H
ATOM   3051  CB  PRO   188      90.620 100.140  16.340  0.00  0.00           C
ATOM   3052  HB2 PRO   188      90.370  99.710  17.310  0.00  0.00           H
ATOM   3053  HB3 PRO   188      89.850  99.970  15.580  0.00  0.00           H
ATOM   3054  CA  PRO   188      91.040 101.600  16.560  0.00  0.00           C
ATOM   3055  HA  PRO   188      90.610 102.090  15.690  0.00  0.00           H
ATOM   3056  C   PRO   188      90.580 102.220  17.840  0.00  0.00           C
ATOM   3057  O   PRO   188      91.290 102.260  18.830  0.00  0.00           O
ATOM   3058  N   LYS   189      89.310 102.660  17.810  0.00  0.00           N
ATOM   3059  H   LYS   189      88.760 102.510  16.980  0.00  0.00           H
ATOM   3060  CA  LYS   189      88.650 103.270  19.010  0.00  0.00           C
ATOM   3061  HA  LYS   189      89.050 102.910  19.960  0.00  0.00           H
ATOM   3062  CB  LYS   189      88.920 104.830  19.070  0.00  0.00           C
ATOM   3063  HB2 LYS   189      88.260 105.290  19.810  0.00  0.00           H
ATOM   3064  HB3 LYS   189      88.560 105.300  18.150  0.00  0.00           H
ATOM   3065  CG  LYS   189      90.370 105.190  19.160  0.00  0.00           C
ATOM   3066  HG2 LYS   189      90.860 104.830  18.250  0.00  0.00           H
ATOM   3067  HG3 LYS   189      90.860 104.780  20.040  0.00  0.00           H
ATOM   3068  CD  LYS   189      90.490 106.730  19.310  0.00  0.00           C
ATOM   3069  HD2 LYS   189      91.470 106.940  19.720  0.00  0.00           H
ATOM   3070  HD3 LYS   189      89.800 107.080  20.080  0.00  0.00           H
ATOM   3071  CE  LYS   189      90.220 107.630  18.140  0.00  0.00           C
ATOM   3072  HE2 LYS   189      90.070 108.620  18.560  0.00  0.00           H
ATOM   3073  HE3 LYS   189      89.310 107.310  17.620  0.00  0.00           H
ATOM   3074  NZ  LYS   189      91.340 107.740  17.160  0.00  0.00           N
ATOM   3075  HZ1 LYS   189      92.220 108.030  17.560  0.00  0.00           H
ATOM   3076  HZ2 LYS   189      91.340 106.880  16.640  0.00  0.00           H
ATOM   3077  HZ3 LYS   189      91.180 108.500  16.510  0.00  0.00           H
ATOM   3078  C   LYS   189      87.170 102.810  19.050  0.00  0.00           C
ATOM   3079  O   LYS   189      86.610 102.310  18.090  0.00  0.00           O
ATOM   3080  N   ALA   190      86.550 102.850  20.220  0.00  0.00           N
ATOM   3081  H   ALA   190      87.190 103.060  20.980  0.00  0.00           H
ATOM   3082  CA  ALA   190      85.170 102.490  20.560  0.00  0.00           C
ATOM   3083  HA  ALA   190      84.770 101.980  19.690  0.00  0.00           H
ATOM   3084  CB  ALA   190      85.280 101.510  21.800  0.00  0.00           C
ATOM   3085  HB1 ALA   190      84.290 101.380  22.220  0.00  0.00           H
ATOM   3086  HB2 ALA   190      85.560 100.510  21.470  0.00  0.00           H
ATOM   3087  HB3 ALA   190      86.080 101.830  22.470  0.00  0.00           H
ATOM   3088  C   ALA   190      84.400 103.810  20.760  0.00  0.00           C
ATOM   3089  O   ALA   190      84.710 104.510  21.720  0.00  0.00           O
ATOM   3090  N   ASP   191      83.490 104.240  19.850  0.00  0.00           N
ATOM   3091  H   ASP   191      83.180 103.600  19.130  0.00  0.00           H
ATOM   3092  CA  ASP   191      82.770 105.420  20.060  0.00  0.00           C
ATOM   3093  HA  ASP   191      83.510 106.200  20.260  0.00  0.00           H
ATOM   3094  CB  ASP   191      82.120 105.800  18.680  0.00  0.00           C
ATOM   3095  HB2 ASP   191      81.190 106.340  18.840  0.00  0.00           H
ATOM   3096  HB3 ASP   191      81.870 104.870  18.180  0.00  0.00           H
ATOM   3097  CG  ASP   191      82.990 106.590  17.670  0.00  0.00           C
ATOM   3098  OD1 ASP   191      84.180 106.580  17.890  0.00  0.00           O
ATOM   3099  OD2 ASP   191      82.410 107.090  16.680  0.00  0.00           O
ATOM   3100  C   ASP   191      81.800 105.400  21.240  0.00  0.00           C
ATOM   3101  O   ASP   191      81.630 106.410  21.950  0.00  0.00           O
ATOM   3102  N   LYS   192      81.160 104.300  21.570  0.00  0.00           N
ATOM   3103  H   LYS   192      81.420 103.480  21.030  0.00  0.00           H
ATOM   3104  CA  LYS   192      80.300 104.130  22.770  0.00  0.00           C
ATOM   3105  HA  LYS   192      80.770 104.670  23.590  0.00  0.00           H
ATOM   3106  CB  LYS   192      78.980 104.820  22.430  0.00  0.00           C
ATOM   3107  HB2 LYS   192      78.410 104.330  21.640  0.00  0.00           H
ATOM   3108  HB3 LYS   192      79.120 105.820  22.020  0.00  0.00           H
ATOM   3109  CG  LYS   192      78.030 104.870  23.660  0.00  0.00           C
ATOM   3110  HG2 LYS   192      78.570 105.100  24.580  0.00  0.00           H
ATOM   3111  HG3 LYS   192      77.450 103.950  23.640  0.00  0.00           H
ATOM   3112  CD  LYS   192      77.060 106.020  23.460  0.00  0.00           C
ATOM   3113  HD2 LYS   192      76.580 105.950  22.490  0.00  0.00           H
ATOM   3114  HD3 LYS   192      77.560 106.980  23.570  0.00  0.00           H
ATOM   3115  CE  LYS   192      76.050 105.960  24.590  0.00  0.00           C
ATOM   3116  HE2 LYS   192      76.530 106.240  25.520  0.00  0.00           H
ATOM   3117  HE3 LYS   192      75.670 104.940  24.680  0.00  0.00           H
ATOM   3118  NZ  LYS   192      74.870 106.810  24.240  0.00  0.00           N
ATOM   3119  HZ1 LYS   192      75.070 107.780  24.460  0.00  0.00           H
ATOM   3120  HZ2 LYS   192      74.620 106.890  23.270  0.00  0.00           H
ATOM   3121  HZ3 LYS   192      74.070 106.540  24.810  0.00  0.00           H
ATOM   3122  C   LYS   192      80.120 102.660  23.040  0.00  0.00           C
ATOM   3123  O   LYS   192      80.320 101.840  22.160  0.00  0.00           O
ATOM   3124  N   VAL   193      79.930 102.410  24.330  0.00  0.00           N
ATOM   3125  H   VAL   193      79.910 103.200  24.950  0.00  0.00           H
ATOM   3126  CA  VAL   193      79.790 101.090  24.930  0.00  0.00           C
ATOM   3127  HA  VAL   193      79.830 100.350  24.120  0.00  0.00           H
ATOM   3128  CB  VAL   193      80.850 100.760  26.020  0.00  0.00           C
ATOM   3129  HB  VAL   193      80.740 101.460  26.850  0.00  0.00           H
ATOM   3130  CG1 VAL   193      80.680  99.310  26.460  0.00  0.00           C
ATOM   3131 HG11 VAL   193      80.810  98.620  25.630  0.00  0.00           H
ATOM   3132 HG12 VAL   193      81.400  99.030  27.240  0.00  0.00           H
ATOM   3133 HG13 VAL   193      79.680  99.170  26.860  0.00  0.00           H
ATOM   3134  CG2 VAL   193      82.250 100.910  25.350  0.00  0.00           C
ATOM   3135 HG21 VAL   193      82.220 100.220  24.510  0.00  0.00           H
ATOM   3136 HG22 VAL   193      82.390 101.930  24.970  0.00  0.00           H
ATOM   3137 HG23 VAL   193      83.010 100.640  26.080  0.00  0.00           H
ATOM   3138  C   VAL   193      78.390 101.030  25.600  0.00  0.00           C
ATOM   3139  O   VAL   193      78.070 101.860  26.430  0.00  0.00           O
ATOM   3140  N   LEU   194      77.540 100.140  25.220  0.00  0.00           N
ATOM   3141  H   LEU   194      77.810  99.500  24.480  0.00  0.00           H
ATOM   3142  CA  LEU   194      76.130 100.050  25.570  0.00  0.00           C
ATOM   3143  HA  LEU   194      75.810 100.870  26.210  0.00  0.00           H
ATOM   3144  CB  LEU   194      75.210 100.200  24.290  0.00  0.00           C
ATOM   3145  HB2 LEU   194      74.160 100.060  24.540  0.00  0.00           H
ATOM   3146  HB3 LEU   194      75.580  99.390  23.660  0.00  0.00           H
ATOM   3147  CG  LEU   194      75.400 101.430  23.430  0.00  0.00           C
ATOM   3148  HG  LEU   194      76.430 101.580  23.100  0.00  0.00           H
ATOM   3149  CD1 LEU   194      74.680 101.210  22.110  0.00  0.00           C
ATOM   3150 HD11 LEU   194      75.230 100.420  21.600  0.00  0.00           H
ATOM   3151 HD12 LEU   194      73.610 101.040  22.240  0.00  0.00           H
ATOM   3152 HD13 LEU   194      74.820 102.110  21.520  0.00  0.00           H
ATOM   3153  CD2 LEU   194      74.800 102.690  24.070  0.00  0.00           C
ATOM   3154 HD21 LEU   194      75.190 103.480  23.430  0.00  0.00           H
ATOM   3155 HD22 LEU   194      73.720 102.670  23.960  0.00  0.00           H
ATOM   3156 HD23 LEU   194      75.250 102.720  25.060  0.00  0.00           H
ATOM   3157  C   LEU   194      76.010  98.650  26.310  0.00  0.00           C
ATOM   3158  O   LEU   194      76.740  97.680  26.090  0.00  0.00           O
ATOM   3159  N   GLN   195      75.110  98.590  27.290  0.00  0.00           N
ATOM   3160  H   GLN   195      74.420  99.330  27.260  0.00  0.00           H
ATOM   3161  CA  GLN   195      74.890  97.400  28.140  0.00  0.00           C
ATOM   3162  HA  GLN   195      75.230  96.510  27.620  0.00  0.00           H
ATOM   3163  CB  GLN   195      75.610  97.380  29.520  0.00  0.00           C
ATOM   3164  HB2 GLN   195      75.630  96.340  29.860  0.00  0.00           H
ATOM   3165  HB3 GLN   195      75.150  98.010  30.280  0.00  0.00           H
ATOM   3166  CG  GLN   195      77.120  97.800  29.400  0.00  0.00           C
ATOM   3167  HG2 GLN   195      77.190  98.670  28.750  0.00  0.00           H
ATOM   3168  HG3 GLN   195      77.670  97.010  28.890  0.00  0.00           H
ATOM   3169  CD  GLN   195      77.840  98.210  30.670  0.00  0.00           C
ATOM   3170  OE1 GLN   195      77.290  98.770  31.600  0.00  0.00           O
ATOM   3171  NE2 GLN   195      79.130  97.920  30.840  0.00  0.00           N
ATOM   3172 HE21 GLN   195      79.660  97.430  30.130  0.00  0.00           H
ATOM   3173 HE22 GLN   195      79.570  98.360  31.630  0.00  0.00           H
ATOM   3174  C   GLN   195      73.370  97.130  28.270  0.00  0.00           C
ATOM   3175  O   GLN   195      72.510  97.940  27.920  0.00  0.00           O
ATOM   3176  N   PHE   196      72.920  95.920  28.650  0.00  0.00           N
ATOM   3177  H   PHE   196      73.540  95.140  28.770  0.00  0.00           H
ATOM   3178  CA  PHE   196      71.530  95.690  28.970  0.00  0.00           C
ATOM   3179  HA  PHE   196      71.160  96.620  29.380  0.00  0.00           H
ATOM   3180  CB  PHE   196      70.710  95.330  27.760  0.00  0.00           C
ATOM   3181  HB2 PHE   196      70.760  96.250  27.180  0.00  0.00           H
ATOM   3182  HB3 PHE   196      69.670  95.130  28.020  0.00  0.00           H
ATOM   3183  CG  PHE   196      71.180  94.070  27.020  0.00  0.00           C
ATOM   3184  CD1 PHE   196      72.280  94.180  26.140  0.00  0.00           C
ATOM   3185  HD1 PHE   196      72.810  95.110  25.980  0.00  0.00           H
ATOM   3186  CE1 PHE   196      72.580  93.060  25.360  0.00  0.00           C
ATOM   3187  HE1 PHE   196      73.420  93.160  24.690  0.00  0.00           H
ATOM   3188  CZ  PHE   196      71.950  91.820  25.490  0.00  0.00           C
ATOM   3189  HZ  PHE   196      72.290  91.000  24.880  0.00  0.00           H
ATOM   3190  CE2 PHE   196      70.900  91.700  26.380  0.00  0.00           C
ATOM   3191  HE2 PHE   196      70.400  90.750  26.540  0.00  0.00           H
ATOM   3192  CD2 PHE   196      70.510  92.820  27.120  0.00  0.00           C
ATOM   3193  HD2 PHE   196      69.630  92.660  27.740  0.00  0.00           H
ATOM   3194  C   PHE   196      71.210  94.560  29.940  0.00  0.00           C
ATOM   3195  O   PHE   196      71.970  93.610  30.120  0.00  0.00           O
ATOM   3196  N   GLU   197      70.150  94.720  30.810  0.00  0.00           N
ATOM   3197  H   GLU   197      69.510  95.490  30.680  0.00  0.00           H
ATOM   3198  CA  GLU   197      69.810  93.670  31.860  0.00  0.00           C
ATOM   3199  HA  GLU   197      70.750  93.660  32.410  0.00  0.00           H
ATOM   3200  CB  GLU   197      68.700  94.180  32.790  0.00  0.00           C
ATOM   3201  HB2 GLU   197      67.810  94.290  32.170  0.00  0.00           H
ATOM   3202  HB3 GLU   197      68.940  95.140  33.240  0.00  0.00           H
ATOM   3203  CG  GLU   197      68.480  93.140  34.010  0.00  0.00           C
ATOM   3204  HG2 GLU   197      68.260  92.150  33.610  0.00  0.00           H
ATOM   3205  HG3 GLU   197      67.660  93.500  34.630  0.00  0.00           H
ATOM   3206  CD  GLU   197      69.680  93.050  34.900  0.00  0.00           C
ATOM   3207  OE1 GLU   197      70.380  94.060  35.070  0.00  0.00           O
ATOM   3208  OE2 GLU   197      69.950  91.870  35.360  0.00  0.00           O
ATOM   3209  C   GLU   197      69.540  92.360  31.170  0.00  0.00           C
ATOM   3210  O   GLU   197      68.590  92.390  30.380  0.00  0.00           O
ATOM   3211  N   PRO   198      70.230  91.220  31.430  0.00  0.00           N
ATOM   3212  CD  PRO   198      71.440  91.190  32.220  0.00  0.00           C
ATOM   3213  HD2 PRO   198      71.230  91.550  33.230  0.00  0.00           H
ATOM   3214  HD3 PRO   198      72.150  91.880  31.770  0.00  0.00           H
ATOM   3215  CG  PRO   198      71.930  89.700  32.230  0.00  0.00           C
ATOM   3216  HG2 PRO   198      72.280  89.550  33.250  0.00  0.00           H
ATOM   3217  HG3 PRO   198      72.710  89.560  31.490  0.00  0.00           H
ATOM   3218  CB  PRO   198      70.690  88.900  31.860  0.00  0.00           C
ATOM   3219  HB2 PRO   198      70.270  88.670  32.840  0.00  0.00           H
ATOM   3220  HB3 PRO   198      71.030  88.040  31.290  0.00  0.00           H
ATOM   3221  CA  PRO   198      69.830  89.850  31.000  0.00  0.00           C
ATOM   3222  HA  PRO   198      70.130  89.800  29.950  0.00  0.00           H
ATOM   3223  C   PRO   198      68.300  89.500  30.860  0.00  0.00           C
ATOM   3224  O   PRO   198      67.500  89.680  31.780  0.00  0.00           O
ATOM   3225  N   GLY   199      67.950  88.960  29.720  0.00  0.00           N
ATOM   3226  H   GLY   199      68.630  88.670  29.030  0.00  0.00           H
ATOM   3227  CA  GLY   199      66.610  88.410  29.490  0.00  0.00           C
ATOM   3228  HA2 GLY   199      66.220  88.040  30.440  0.00  0.00           H
ATOM   3229  HA3 GLY   199      66.710  87.560  28.820  0.00  0.00           H
ATOM   3230  C   GLY   199      65.600  89.440  28.860  0.00  0.00           C
ATOM   3231  O   GLY   199      64.420  89.050  28.630  0.00  0.00           O
ATOM   3232  N   THR   200      65.990  90.620  28.710  0.00  0.00           N
ATOM   3233  H   THR   200      66.970  90.780  28.890  0.00  0.00           H
ATOM   3234  CA  THR   200      65.060  91.660  28.270  0.00  0.00           C
ATOM   3235  HA  THR   200      64.120  91.590  28.830  0.00  0.00           H
ATOM   3236  CB  THR   200      65.680  93.070  28.570  0.00  0.00           C
ATOM   3237  HB  THR   200      66.610  93.180  28.010  0.00  0.00           H
ATOM   3238  CG2 THR   200      64.750  94.200  28.090  0.00  0.00           C
ATOM   3239 HG21 THR   200      65.080  95.110  28.590  0.00  0.00           H
ATOM   3240 HG22 THR   200      64.800  94.380  27.010  0.00  0.00           H
ATOM   3241 HG23 THR   200      63.770  93.870  28.430  0.00  0.00           H
ATOM   3242  OG1 THR   200      65.810  93.200  29.910  0.00  0.00           O
ATOM   3243  HG1 THR   200      66.760  93.150  30.010  0.00  0.00           H
ATOM   3244  C   THR   200      64.810  91.470  26.790  0.00  0.00           C
ATOM   3245  O   THR   200      65.750  91.640  26.030  0.00  0.00           O
ATOM   3246  N   LYS   201      63.540  91.200  26.330  0.00  0.00           N
ATOM   3247  H   LYS   201      62.780  91.420  26.960  0.00  0.00           H
ATOM   3248  CA  LYS   201      63.290  90.820  24.910  0.00  0.00           C
ATOM   3249  HA  LYS   201      64.170  90.220  24.670  0.00  0.00           H
ATOM   3250  CB  LYS   201      61.980  89.940  24.800  0.00  0.00           C
ATOM   3251  HB2 LYS   201      61.900  89.620  23.760  0.00  0.00           H
ATOM   3252  HB3 LYS   201      61.060  90.510  24.890  0.00  0.00           H
ATOM   3253  CG  LYS   201      62.040  88.660  25.670  0.00  0.00           C
ATOM   3254  HG2 LYS   201      61.180  88.020  25.480  0.00  0.00           H
ATOM   3255  HG3 LYS   201      62.130  88.890  26.730  0.00  0.00           H
ATOM   3256  CD  LYS   201      63.300  87.850  25.300  0.00  0.00           C
ATOM   3257  HD2 LYS   201      64.190  88.350  25.670  0.00  0.00           H
ATOM   3258  HD3 LYS   201      63.380  87.730  24.220  0.00  0.00           H
ATOM   3259  CE  LYS   201      63.290  86.380  25.810  0.00  0.00           C
ATOM   3260  HE2 LYS   201      63.870  85.730  25.160  0.00  0.00           H
ATOM   3261  HE3 LYS   201      62.270  85.990  25.790  0.00  0.00           H
ATOM   3262  NZ  LYS   201      63.850  86.240  27.120  0.00  0.00           N
ATOM   3263  HZ1 LYS   201      64.130  85.280  27.250  0.00  0.00           H
ATOM   3264  HZ2 LYS   201      64.760  86.680  27.040  0.00  0.00           H
ATOM   3265  HZ3 LYS   201      63.440  86.750  27.900  0.00  0.00           H
ATOM   3266  C   LYS   201      63.270  91.970  23.870  0.00  0.00           C
ATOM   3267  O   LYS   201      63.710  91.750  22.750  0.00  0.00           O
ATOM   3268  N   ASN   202      62.630  93.090  24.200  0.00  0.00           N
ATOM   3269  H   ASN   202      62.340  93.130  25.170  0.00  0.00           H
ATOM   3270  CA  ASN   202      62.650  94.270  23.310  0.00  0.00           C
ATOM   3271  HA  ASN   202      62.750  93.950  22.270  0.00  0.00           H
ATOM   3272  CB  ASN   202      61.350  95.090  23.540  0.00  0.00           C
ATOM   3273  HB2 ASN   202      61.470  95.580  24.500  0.00  0.00           H
ATOM   3274  HB3 ASN   202      60.460  94.460  23.510  0.00  0.00           H
ATOM   3275  CG  ASN   202      61.070  96.260  22.560  0.00  0.00           C
ATOM   3276  OD1 ASN   202      61.960  96.890  21.990  0.00  0.00           O
ATOM   3277  ND2 ASN   202      59.820  96.620  22.460  0.00  0.00           N
ATOM   3278 HD21 ASN   202      59.150  96.140  23.050  0.00  0.00           H
ATOM   3279 HD22 ASN   202      59.560  97.510  22.060  0.00  0.00           H
ATOM   3280  C   ASN   202      63.820  95.220  23.680  0.00  0.00           C
ATOM   3281  O   ASN   202      63.850  95.690  24.830  0.00  0.00           O
ATOM   3282  N   LEU   203      64.760  95.450  22.780  0.00  0.00           N
ATOM   3283  H   LEU   203      64.640  94.860  21.970  0.00  0.00           H
ATOM   3284  CA  LEU   203      65.940  96.250  22.890  0.00  0.00           C
ATOM   3285  HA  LEU   203      66.030  96.790  23.830  0.00  0.00           H
ATOM   3286  CB  LEU   203      67.170  95.350  22.770  0.00  0.00           C
ATOM   3287  HB2 LEU   203      68.110  95.900  22.770  0.00  0.00           H
ATOM   3288  HB3 LEU   203      67.260  94.920  21.770  0.00  0.00           H
ATOM   3289  CG  LEU   203      67.250  94.250  23.870  0.00  0.00           C
ATOM   3290  HG  LEU   203      66.290  93.750  23.910  0.00  0.00           H
ATOM   3291  CD1 LEU   203      68.340  93.240  23.550  0.00  0.00           C
ATOM   3292 HD11 LEU   203      69.320  93.620  23.840  0.00  0.00           H
ATOM   3293 HD12 LEU   203      68.220  92.340  24.150  0.00  0.00           H
ATOM   3294 HD13 LEU   203      68.250  92.950  22.510  0.00  0.00           H
ATOM   3295  CD2 LEU   203      67.550  94.800  25.340  0.00  0.00           C
ATOM   3296 HD21 LEU   203      68.450  95.410  25.330  0.00  0.00           H
ATOM   3297 HD22 LEU   203      66.760  95.460  25.690  0.00  0.00           H
ATOM   3298 HD23 LEU   203      67.590  93.960  26.040  0.00  0.00           H
ATOM   3299  C   LEU   203      65.980  97.500  21.900  0.00  0.00           C
ATOM   3300  O   LEU   203      67.060  97.960  21.470  0.00  0.00           O
ATOM   3301  N   THR   204      64.800  98.030  21.530  0.00  0.00           N
ATOM   3302  H   THR   204      63.950  97.630  21.910  0.00  0.00           H
ATOM   3303  CA  THR   204      64.760  99.120  20.610  0.00  0.00           C
ATOM   3304  HA  THR   204      65.450  98.890  19.810  0.00  0.00           H
ATOM   3305  CB  THR   204      63.350  99.240  19.980  0.00  0.00           C
ATOM   3306  HB  THR   204      63.360 100.130  19.350  0.00  0.00           H
ATOM   3307  CG2 THR   204      63.110  98.090  19.030  0.00  0.00           C
ATOM   3308 HG21 THR   204      63.210  97.140  19.560  0.00  0.00           H
ATOM   3309 HG22 THR   204      62.110  98.280  18.650  0.00  0.00           H
ATOM   3310 HG23 THR   204      63.780  98.260  18.190  0.00  0.00           H
ATOM   3311  OG1 THR   204      62.310  99.310  20.980  0.00  0.00           O
ATOM   3312  HG1 THR   204      62.300  98.380  21.240  0.00  0.00           H
ATOM   3313  C   THR   204      65.280 100.510  21.150  0.00  0.00           C
ATOM   3314  O   THR   204      65.980 101.200  20.450  0.00  0.00           O
ATOM   3315  N   ALA   205      65.140 100.740  22.440  0.00  0.00           N
ATOM   3316  H   ALA   205      64.560 100.190  23.060  0.00  0.00           H
ATOM   3317  CA  ALA   205      65.740 101.930  23.150  0.00  0.00           C
ATOM   3318  HA  ALA   205      65.330 102.830  22.700  0.00  0.00           H
ATOM   3319  CB  ALA   205      65.130 101.780  24.540  0.00  0.00           C
ATOM   3320  HB1 ALA   205      64.050 101.820  24.600  0.00  0.00           H
ATOM   3321  HB2 ALA   205      65.480 100.860  25.020  0.00  0.00           H
ATOM   3322  HB3 ALA   205      65.410 102.650  25.140  0.00  0.00           H
ATOM   3323  C   ALA   205      67.270 101.960  23.120  0.00  0.00           C
ATOM   3324  O   ALA   205      67.880 102.970  22.780  0.00  0.00           O
ATOM   3325  N   LEU   206      67.880 100.800  23.420  0.00  0.00           N
ATOM   3326  H   LEU   206      67.300 100.000  23.630  0.00  0.00           H
ATOM   3327  CA  LEU   206      69.310 100.580  23.340  0.00  0.00           C
ATOM   3328  HA  LEU   206      69.870 101.280  23.960  0.00  0.00           H
ATOM   3329  CB  LEU   206      69.600  99.160  23.860  0.00  0.00           C
ATOM   3330  HB2 LEU   206      69.070  98.350  23.360  0.00  0.00           H
ATOM   3331  HB3 LEU   206      69.150  99.100  24.840  0.00  0.00           H
ATOM   3332  CG  LEU   206      71.100  98.840  24.020  0.00  0.00           C
ATOM   3333  HG  LEU   206      71.740  99.680  24.290  0.00  0.00           H
ATOM   3334  CD1 LEU   206      71.110  97.830  25.190  0.00  0.00           C
ATOM   3335 HD11 LEU   206      70.470  96.980  24.950  0.00  0.00           H
ATOM   3336 HD12 LEU   206      72.120  97.470  25.430  0.00  0.00           H
ATOM   3337 HD13 LEU   206      70.790  98.340  26.100  0.00  0.00           H
ATOM   3338  CD2 LEU   206      71.560  98.090  22.820  0.00  0.00           C
ATOM   3339 HD21 LEU   206      71.020  97.150  22.680  0.00  0.00           H
ATOM   3340 HD22 LEU   206      71.420  98.570  21.850  0.00  0.00           H
ATOM   3341 HD23 LEU   206      72.610  97.850  22.950  0.00  0.00           H
ATOM   3342  C   LEU   206      69.920 100.740  21.910  0.00  0.00           C
ATOM   3343  O   LEU   206      70.980 101.410  21.770  0.00  0.00           O
ATOM   3344  N   LEU   207      69.210 100.150  20.920  0.00  0.00           N
ATOM   3345  H   LEU   207      68.470  99.530  21.210  0.00  0.00           H
ATOM   3346  CA  LEU   207      69.550 100.260  19.480  0.00  0.00           C
ATOM   3347  HA  LEU   207      70.630 100.200  19.340  0.00  0.00           H
ATOM   3348  CB  LEU   207      68.880  99.090  18.720  0.00  0.00           C
ATOM   3349  HB2 LEU   207      69.040  99.140  17.650  0.00  0.00           H
ATOM   3350  HB3 LEU   207      67.830  99.110  19.010  0.00  0.00           H
ATOM   3351  CG  LEU   207      69.420  97.740  19.110  0.00  0.00           C
ATOM   3352  HG  LEU   207      69.100  97.570  20.150  0.00  0.00           H
ATOM   3353  CD1 LEU   207      68.690  96.680  18.320  0.00  0.00           C
ATOM   3354 HD11 LEU   207      67.640  96.900  18.460  0.00  0.00           H
ATOM   3355 HD12 LEU   207      68.940  96.800  17.260  0.00  0.00           H
ATOM   3356 HD13 LEU   207      69.000  95.650  18.520  0.00  0.00           H
ATOM   3357  CD2 LEU   207      70.960  97.560  19.040  0.00  0.00           C
ATOM   3358 HD21 LEU   207      71.280  98.140  18.180  0.00  0.00           H
ATOM   3359 HD22 LEU   207      71.440  98.000  19.910  0.00  0.00           H
ATOM   3360 HD23 LEU   207      71.180  96.520  18.820  0.00  0.00           H
ATOM   3361  C   LEU   207      69.290 101.690  18.870  0.00  0.00           C
ATOM   3362  O   LEU   207      70.070 102.000  18.010  0.00  0.00           O
ATOM   3363  N   LEU   208      68.360 102.500  19.400  0.00  0.00           N
ATOM   3364  H   LEU   208      67.600 102.170  19.980  0.00  0.00           H
ATOM   3365  CA  LEU   208      68.310 103.880  19.070  0.00  0.00           C
ATOM   3366  HA  LEU   208      68.550 103.960  18.010  0.00  0.00           H
ATOM   3367  CB  LEU   208      66.890 104.360  19.310  0.00  0.00           C
ATOM   3368  HB2 LEU   208      66.730 105.420  19.120  0.00  0.00           H
ATOM   3369  HB3 LEU   208      66.740 104.160  20.370  0.00  0.00           H
ATOM   3370  CG  LEU   208      65.830 103.740  18.350  0.00  0.00           C
ATOM   3371  HG  LEU   208      66.050 102.700  18.100  0.00  0.00           H
ATOM   3372  CD1 LEU   208      64.430 103.710  19.000  0.00  0.00           C
ATOM   3373 HD11 LEU   208      64.060 104.730  19.090  0.00  0.00           H
ATOM   3374 HD12 LEU   208      63.830 103.200  18.250  0.00  0.00           H
ATOM   3375 HD13 LEU   208      64.450 103.270  20.000  0.00  0.00           H
ATOM   3376  CD2 LEU   208      65.770 104.570  17.030  0.00  0.00           C
ATOM   3377 HD21 LEU   208      66.620 104.310  16.400  0.00  0.00           H
ATOM   3378 HD22 LEU   208      64.900 104.350  16.400  0.00  0.00           H
ATOM   3379 HD23 LEU   208      65.650 105.620  17.280  0.00  0.00           H
ATOM   3380  C   LEU   208      69.440 104.690  19.820  0.00  0.00           C
ATOM   3381  O   LEU   208      69.810 105.760  19.350  0.00  0.00           O
ATOM   3382  N   GLU   209      70.050 104.220  20.950  0.00  0.00           N
ATOM   3383  H   GLU   209      69.710 103.350  21.350  0.00  0.00           H
ATOM   3384  CA  GLU   209      71.280 104.890  21.410  0.00  0.00           C
ATOM   3385  HA  GLU   209      71.110 105.960  21.390  0.00  0.00           H
ATOM   3386  CB  GLU   209      71.600 104.510  22.840  0.00  0.00           C
ATOM   3387  HB2 GLU   209      72.670 104.720  22.860  0.00  0.00           H
ATOM   3388  HB3 GLU   209      71.440 103.440  22.980  0.00  0.00           H
ATOM   3389  CG  GLU   209      70.760 105.290  23.810  0.00  0.00           C
ATOM   3390  HG2 GLU   209      69.760 104.870  23.870  0.00  0.00           H
ATOM   3391  HG3 GLU   209      70.680 106.310  23.430  0.00  0.00           H
ATOM   3392  CD  GLU   209      71.400 105.390  25.160  0.00  0.00           C
ATOM   3393  OE1 GLU   209      72.530 105.980  25.210  0.00  0.00           O
ATOM   3394  OE2 GLU   209      71.140 104.670  26.130  0.00  0.00           O
ATOM   3395  C   GLU   209      72.410 104.580  20.510  0.00  0.00           C
ATOM   3396  O   GLU   209      73.170 105.490  20.110  0.00  0.00           O
ATOM   3397  N   ALA   210      72.410 103.410  19.950  0.00  0.00           N
ATOM   3398  H   ALA   210      71.920 102.680  20.450  0.00  0.00           H
ATOM   3399  CA  ALA   210      73.340 103.000  18.920  0.00  0.00           C
ATOM   3400  HA  ALA   210      74.340 103.260  19.270  0.00  0.00           H
ATOM   3401  CB  ALA   210      73.320 101.500  18.750  0.00  0.00           C
ATOM   3402  HB1 ALA   210      72.370 101.210  18.290  0.00  0.00           H
ATOM   3403  HB2 ALA   210      74.220 101.320  18.160  0.00  0.00           H
ATOM   3404  HB3 ALA   210      73.380 100.970  19.700  0.00  0.00           H
ATOM   3405  C   ALA   210      73.210 103.890  17.620  0.00  0.00           C
ATOM   3406  O   ALA   210      74.130 104.350  16.950  0.00  0.00           O
ATOM   3407  N   LYS   211      71.920 104.060  17.130  0.00  0.00           N
ATOM   3408  H   LYS   211      71.170 103.730  17.720  0.00  0.00           H
ATOM   3409  CA  LYS   211      71.580 104.370  15.760  0.00  0.00           C
ATOM   3410  HA  LYS   211      72.240 103.810  15.100  0.00  0.00           H
ATOM   3411  CB  LYS   211      70.160 104.000  15.400  0.00  0.00           C
ATOM   3412  HB2 LYS   211      69.420 104.590  15.940  0.00  0.00           H
ATOM   3413  HB3 LYS   211      70.090 102.940  15.650  0.00  0.00           H
ATOM   3414  CG  LYS   211      69.810 104.140  13.850  0.00  0.00           C
ATOM   3415  HG2 LYS   211      70.590 103.620  13.300  0.00  0.00           H
ATOM   3416  HG3 LYS   211      69.790 105.170  13.500  0.00  0.00           H
ATOM   3417  CD  LYS   211      68.420 103.540  13.430  0.00  0.00           C
ATOM   3418  HD2 LYS   211      67.680 104.260  13.780  0.00  0.00           H
ATOM   3419  HD3 LYS   211      68.270 102.570  13.900  0.00  0.00           H
ATOM   3420  CE  LYS   211      68.300 103.420  11.920  0.00  0.00           C
ATOM   3421  HE2 LYS   211      68.800 102.530  11.540  0.00  0.00           H
ATOM   3422  HE3 LYS   211      68.790 104.310  11.520  0.00  0.00           H
ATOM   3423  NZ  LYS   211      66.880 103.390  11.580  0.00  0.00           N
ATOM   3424  HZ1 LYS   211      66.450 104.290  11.710  0.00  0.00           H
ATOM   3425  HZ2 LYS   211      66.880 103.150  10.600  0.00  0.00           H
ATOM   3426  HZ3 LYS   211      66.500 102.650  12.160  0.00  0.00           H
ATOM   3427  C   LYS   211      71.900 105.790  15.380  0.00  0.00           C
ATOM   3428  O   LYS   211      72.050 106.030  14.220  0.00  0.00           O
ATOM   3429  N   GLU   212      71.820 106.700  16.360  0.00  0.00           N
ATOM   3430  H   GLU   212      71.570 106.390  17.280  0.00  0.00           H
ATOM   3431  CA  GLU   212      72.120 108.180  16.250  0.00  0.00           C
ATOM   3432  HA  GLU   212      71.750 108.510  15.280  0.00  0.00           H
ATOM   3433  CB  GLU   212      71.330 108.970  17.320  0.00  0.00           C
ATOM   3434  HB2 GLU   212      70.290 108.630  17.380  0.00  0.00           H
ATOM   3435  HB3 GLU   212      71.220 110.010  17.030  0.00  0.00           H
ATOM   3436  CG  GLU   212      71.860 108.810  18.740  0.00  0.00           C
ATOM   3437  HG2 GLU   212      72.940 108.910  18.750  0.00  0.00           H
ATOM   3438  HG3 GLU   212      71.570 107.830  19.120  0.00  0.00           H
ATOM   3439  CD  GLU   212      71.300 109.900  19.690  0.00  0.00           C
ATOM   3440  OE1 GLU   212      71.790 111.050  19.670  0.00  0.00           O
ATOM   3441  OE2 GLU   212      70.350 109.630  20.430  0.00  0.00           O
ATOM   3442  C   GLU   212      73.600 108.500  16.170  0.00  0.00           C
ATOM   3443  O   GLU   212      73.990 109.570  15.740  0.00  0.00           O
ATOM   3444  N   LEU   213      74.510 107.480  16.400  0.00  0.00           N
ATOM   3445  H   LEU   213      74.120 106.560  16.560  0.00  0.00           H
ATOM   3446  CA  LEU   213      75.920 107.590  16.290  0.00  0.00           C
ATOM   3447  HA  LEU   213      76.250 108.520  16.760  0.00  0.00           H
ATOM   3448  CB  LEU   213      76.660 106.480  17.170  0.00  0.00           C
ATOM   3449  HB2 LEU   213      77.690 106.430  16.820  0.00  0.00           H
ATOM   3450  HB3 LEU   213      76.300 105.490  16.880  0.00  0.00           H
ATOM   3451  CG  LEU   213      76.550 106.620  18.710  0.00  0.00           C
ATOM   3452  HG  LEU   213      75.520 106.870  18.990  0.00  0.00           H
ATOM   3453  CD1 LEU   213      77.080 105.350  19.360  0.00  0.00           C
ATOM   3454 HD11 LEU   213      78.100 105.300  18.990  0.00  0.00           H
ATOM   3455 HD12 LEU   213      77.080 105.540  20.430  0.00  0.00           H
ATOM   3456 HD13 LEU   213      76.510 104.500  18.980  0.00  0.00           H
ATOM   3457  CD2 LEU   213      77.430 107.780  19.220  0.00  0.00           C
ATOM   3458 HD21 LEU   213      77.320 107.870  20.300  0.00  0.00           H
ATOM   3459 HD22 LEU   213      78.490 107.740  18.960  0.00  0.00           H
ATOM   3460 HD23 LEU   213      76.940 108.670  18.840  0.00  0.00           H
ATOM   3461  C   LEU   213      76.420 107.470  14.800  0.00  0.00           C
ATOM   3462  O   LEU   213      75.680 106.930  13.990  0.00  0.00           O
ATOM   3463  N   GLU   214      77.650 107.980  14.540  0.00  0.00           N
ATOM   3464  H   GLU   214      78.120 108.320  15.370  0.00  0.00           H
ATOM   3465  CA  GLU   214      78.390 108.050  13.300  0.00  0.00           C
ATOM   3466  HA  GLU   214      77.700 108.360  12.520  0.00  0.00           H
ATOM   3467  CB  GLU   214      79.510 109.130  13.470  0.00  0.00           C
ATOM   3468  HB2 GLU   214      80.060 108.880  14.380  0.00  0.00           H
ATOM   3469  HB3 GLU   214      78.960 110.060  13.660  0.00  0.00           H
ATOM   3470  CG  GLU   214      80.590 109.420  12.390  0.00  0.00           C
ATOM   3471  HG2 GLU   214      81.210 108.510  12.400  0.00  0.00           H
ATOM   3472  HG3 GLU   214      81.060 110.370  12.630  0.00  0.00           H
ATOM   3473  CD  GLU   214      80.050 109.560  10.970  0.00  0.00           C
ATOM   3474  OE1 GLU   214      80.810 109.220  10.030  0.00  0.00           O
ATOM   3475  OE2 GLU   214      78.890 109.920  10.710  0.00  0.00           O
ATOM   3476  C   GLU   214      78.920 106.650  12.980  0.00  0.00           C
ATOM   3477  O   GLU   214      79.130 106.380  11.780  0.00  0.00           O
ATOM   3478  N   ALA   215      79.250 105.800  13.950  0.00  0.00           N
ATOM   3479  H   ALA   215      79.310 106.060  14.930  0.00  0.00           H
ATOM   3480  CA  ALA   215      79.840 104.460  13.780  0.00  0.00           C
ATOM   3481  HA  ALA   215      80.670 104.590  13.090  0.00  0.00           H
ATOM   3482  CB  ALA   215      80.350 104.040  15.210  0.00  0.00           C
ATOM   3483  HB1 ALA   215      81.080 104.740  15.610  0.00  0.00           H
ATOM   3484  HB2 ALA   215      79.500 103.870  15.870  0.00  0.00           H
ATOM   3485  HB3 ALA   215      80.880 103.100  15.030  0.00  0.00           H
ATOM   3486  C   ALA   215      78.920 103.370  13.250  0.00  0.00           C
ATOM   3487  O   ALA   215      77.720 103.440  13.600  0.00  0.00           O
ATOM   3488  N   ARG   216      79.430 102.440  12.430  0.00  0.00           N
ATOM   3489  H   ARG   216      80.430 102.470  12.350  0.00  0.00           H
ATOM   3490  CA  ARG   216      78.620 101.550  11.670  0.00  0.00           C
ATOM   3491  HA  ARG   216      77.590 101.640  12.010  0.00  0.00           H
ATOM   3492  CB  ARG   216      78.500 101.850  10.210  0.00  0.00           C
ATOM   3493  HB2 ARG   216      77.950 101.030   9.750  0.00  0.00           H
ATOM   3494  HB3 ARG   216      79.480 101.960   9.760  0.00  0.00           H
ATOM   3495  CG  ARG   216      77.780 103.170   9.880  0.00  0.00           C
ATOM   3496  HG2 ARG   216      78.130 103.930  10.580  0.00  0.00           H
ATOM   3497  HG3 ARG   216      76.690 103.120   9.990  0.00  0.00           H
ATOM   3498  CD  ARG   216      78.040 103.740   8.420  0.00  0.00           C
ATOM   3499  HD2 ARG   216      77.930 102.930   7.700  0.00  0.00           H
ATOM   3500  HD3 ARG   216      79.080 103.960   8.200  0.00  0.00           H
ATOM   3501  NE  ARG   216      77.150 104.860   8.150  0.00  0.00           N
ATOM   3502  HE  ARG   216      77.590 105.770   8.230  0.00  0.00           H
ATOM   3503  CZ  ARG   216      75.870 104.840   7.910  0.00  0.00           C
ATOM   3504  NH1 ARG   216      75.350 103.660   7.730  0.00  0.00           N
ATOM   3505 HH11 ARG   216      75.930 102.880   7.980  0.00  0.00           H
ATOM   3506 HH12 ARG   216      74.350 103.540   7.760  0.00  0.00           H
ATOM   3507  NH2 ARG   216      75.150 105.930   7.840  0.00  0.00           N
ATOM   3508 HH21 ARG   216      75.500 106.820   8.160  0.00  0.00           H
ATOM   3509 HH22 ARG   216      74.150 105.800   7.870  0.00  0.00           H
ATOM   3510  C   ARG   216      78.990 100.040  11.880  0.00  0.00           C
ATOM   3511  O   ARG   216      78.140  99.170  11.720  0.00  0.00           O
ATOM   3512  N   VAL   217      80.210  99.710  12.280  0.00  0.00           N
ATOM   3513  H   VAL   217      80.870 100.460  12.410  0.00  0.00           H
ATOM   3514  CA  VAL   217      80.640  98.360  12.740  0.00  0.00           C
ATOM   3515  HA  VAL   217      80.090  97.610  12.170  0.00  0.00           H
ATOM   3516  CB  VAL   217      82.200  98.170  12.740  0.00  0.00           C
ATOM   3517  HB  VAL   217      82.630  99.050  13.210  0.00  0.00           H
ATOM   3518  CG1 VAL   217      82.830  96.830  13.230  0.00  0.00           C
ATOM   3519 HG11 VAL   217      83.900  96.710  13.110  0.00  0.00           H
ATOM   3520 HG12 VAL   217      82.510  96.590  14.240  0.00  0.00           H
ATOM   3521 HG13 VAL   217      82.380  96.050  12.600  0.00  0.00           H
ATOM   3522  CG2 VAL   217      82.630  98.310  11.240  0.00  0.00           C
ATOM   3523 HG21 VAL   217      82.150  97.530  10.650  0.00  0.00           H
ATOM   3524 HG22 VAL   217      82.440  99.320  10.870  0.00  0.00           H
ATOM   3525 HG23 VAL   217      83.720  98.270  11.190  0.00  0.00           H
ATOM   3526  C   VAL   217      80.160  98.150  14.150  0.00  0.00           C
ATOM   3527  O   VAL   217      80.590  98.850  15.080  0.00  0.00           O
ATOM   3528  N   ILE   218      79.260  97.200  14.410  0.00  0.00           N
ATOM   3529  H   ILE   218      78.880  96.620  13.680  0.00  0.00           H
ATOM   3530  CA  ILE   218      78.740  96.780  15.720  0.00  0.00           C
ATOM   3531  HA  ILE   218      79.020  97.450  16.540  0.00  0.00           H
ATOM   3532  CB  ILE   218      77.180  96.830  15.640  0.00  0.00           C
ATOM   3533  HB  ILE   218      76.830  96.130  14.880  0.00  0.00           H
ATOM   3534  CG2 ILE   218      76.560  96.290  16.950  0.00  0.00           C
ATOM   3535 HG21 ILE   218      76.730  95.220  17.060  0.00  0.00           H
ATOM   3536 HG22 ILE   218      76.930  96.770  17.860  0.00  0.00           H
ATOM   3537 HG23 ILE   218      75.500  96.490  16.810  0.00  0.00           H
ATOM   3538  CG1 ILE   218      76.650  98.290  15.360  0.00  0.00           C
ATOM   3539 HG12 ILE   218      77.500  98.900  15.070  0.00  0.00           H
ATOM   3540 HG13 ILE   218      76.280  98.740  16.280  0.00  0.00           H
ATOM   3541  CD1 ILE   218      75.420  98.350  14.380  0.00  0.00           C
ATOM   3542 HD11 ILE   218      75.630  98.050  13.350  0.00  0.00           H
ATOM   3543 HD12 ILE   218      74.590  97.770  14.780  0.00  0.00           H
ATOM   3544 HD13 ILE   218      74.950  99.330  14.350  0.00  0.00           H
ATOM   3545  C   ILE   218      79.200  95.360  16.070  0.00  0.00           C
ATOM   3546  O   ILE   218      79.040  94.390  15.340  0.00  0.00           O
ATOM   3547  N   ILE   219      79.740  95.380  17.310  0.00  0.00           N
ATOM   3548  H   ILE   219      79.960  96.310  17.640  0.00  0.00           H
ATOM   3549  CA  ILE   219      80.300  94.230  18.010  0.00  0.00           C
ATOM   3550  HA  ILE   219      80.170  93.390  17.330  0.00  0.00           H
ATOM   3551  CB  ILE   219      81.750  94.390  18.410  0.00  0.00           C
ATOM   3552  HB  ILE   219      81.880  95.090  19.230  0.00  0.00           H
ATOM   3553  CG2 ILE   219      82.250  93.030  18.810  0.00  0.00           C
ATOM   3554 HG21 ILE   219      83.320  93.060  19.030  0.00  0.00           H
ATOM   3555 HG22 ILE   219      81.810  92.670  19.740  0.00  0.00           H
ATOM   3556 HG23 ILE   219      82.100  92.400  17.940  0.00  0.00           H
ATOM   3557  CG1 ILE   219      82.640  94.900  17.190  0.00  0.00           C
ATOM   3558 HG12 ILE   219      82.160  95.820  16.870  0.00  0.00           H
ATOM   3559 HG13 ILE   219      82.670  94.180  16.370  0.00  0.00           H
ATOM   3560  CD1 ILE   219      84.030  95.390  17.500  0.00  0.00           C
ATOM   3561 HD11 ILE   219      84.560  95.720  16.610  0.00  0.00           H
ATOM   3562 HD12 ILE   219      84.020  96.140  18.300  0.00  0.00           H
ATOM   3563 HD13 ILE   219      84.630  94.520  17.770  0.00  0.00           H
ATOM   3564  C   ILE   219      79.470  93.880  19.240  0.00  0.00           C
ATOM   3565  O   ILE   219      79.080  94.800  19.950  0.00  0.00           O
ATOM   3566  N   LEU   220      79.160  92.600  19.520  0.00  0.00           N
ATOM   3567  H   LEU   220      79.560  91.960  18.840  0.00  0.00           H
ATOM   3568  CA  LEU   220      78.250  92.080  20.540  0.00  0.00           C
ATOM   3569  HA  LEU   220      78.170  92.760  21.380  0.00  0.00           H
ATOM   3570  CB  LEU   220      76.840  91.770  19.960  0.00  0.00           C
ATOM   3571  HB2 LEU   220      76.990  91.280  19.000  0.00  0.00           H
ATOM   3572  HB3 LEU   220      76.540  92.790  19.730  0.00  0.00           H
ATOM   3573  CG  LEU   220      75.840  91.000  20.850  0.00  0.00           C
ATOM   3574  HG  LEU   220      76.290  90.070  21.220  0.00  0.00           H
ATOM   3575  CD1 LEU   220      75.270  91.690  22.120  0.00  0.00           C
ATOM   3576 HD11 LEU   220      74.780  92.620  21.840  0.00  0.00           H
ATOM   3577 HD12 LEU   220      74.440  91.080  22.470  0.00  0.00           H
ATOM   3578 HD13 LEU   220      76.090  91.780  22.830  0.00  0.00           H
ATOM   3579  CD2 LEU   220      74.660  90.570  19.990  0.00  0.00           C
ATOM   3580 HD21 LEU   220      74.160  89.730  20.480  0.00  0.00           H
ATOM   3581 HD22 LEU   220      73.990  91.390  19.740  0.00  0.00           H
ATOM   3582 HD23 LEU   220      75.070  90.110  19.090  0.00  0.00           H
ATOM   3583  C   LEU   220      78.800  90.860  21.240  0.00  0.00           C
ATOM   3584  O   LEU   220      79.450  90.030  20.580  0.00  0.00           O
ATOM   3585  N   SER   221      78.670  90.840  22.630  0.00  0.00           N
ATOM   3586  H   SER   221      78.250  91.660  23.030  0.00  0.00           H
ATOM   3587  CA  SER   221      78.830  89.680  23.490  0.00  0.00           C
ATOM   3588  HA  SER   221      79.030  88.860  22.790  0.00  0.00           H
ATOM   3589  CB  SER   221      80.120  89.790  24.280  0.00  0.00           C
ATOM   3590  HB2 SER   221      79.880  90.400  25.150  0.00  0.00           H
ATOM   3591  HB3 SER   221      80.880  90.250  23.660  0.00  0.00           H
ATOM   3592  OG  SER   221      80.620  88.560  24.640  0.00  0.00           O
ATOM   3593  HG  SER   221      80.980  88.050  23.910  0.00  0.00           H
ATOM   3594  C   SER   221      77.620  89.340  24.430  0.00  0.00           C
ATOM   3595  O   SER   221      77.080  90.180  25.140  0.00  0.00           O
ATOM   3596  N   ALA   222      77.130  88.130  24.210  0.00  0.00           N
ATOM   3597  H   ALA   222      77.620  87.440  23.660  0.00  0.00           H
ATOM   3598  CA  ALA   222      75.920  87.730  24.960  0.00  0.00           C
ATOM   3599  HA  ALA   222      75.880  88.110  25.980  0.00  0.00           H
ATOM   3600  CB  ALA   222      74.710  88.350  24.320  0.00  0.00           C
ATOM   3601  HB1 ALA   222      74.750  89.420  24.100  0.00  0.00           H
ATOM   3602  HB2 ALA   222      74.350  87.750  23.480  0.00  0.00           H
ATOM   3603  HB3 ALA   222      73.920  88.310  25.070  0.00  0.00           H
ATOM   3604  C   ALA   222      75.760  86.230  24.970  0.00  0.00           C
ATOM   3605  O   ALA   222      76.340  85.520  24.200  0.00  0.00           O
ATOM   3606  N   SER   223      74.890  85.730  25.870  0.00  0.00           N
ATOM   3607  H   SER   223      74.830  86.230  26.740  0.00  0.00           H
ATOM   3608  CA  SER   223      74.180  84.390  25.930  0.00  0.00           C
ATOM   3609  HA  SER   223      74.930  83.600  25.980  0.00  0.00           H
ATOM   3610  CB  SER   223      73.290  84.270  27.170  0.00  0.00           C
ATOM   3611  HB2 SER   223      72.530  85.050  27.310  0.00  0.00           H
ATOM   3612  HB3 SER   223      73.930  84.430  28.040  0.00  0.00           H
ATOM   3613  OG  SER   223      72.640  83.080  27.120  0.00  0.00           O
ATOM   3614  HG  SER   223      72.420  82.740  27.990  0.00  0.00           H
ATOM   3615  C   SER   223      73.320  84.280  24.660  0.00  0.00           C
ATOM   3616  O   SER   223      72.890  85.250  24.120  0.00  0.00           O
ATOM   3617  N   GLU   224      73.120  83.050  24.160  0.00  0.00           N
ATOM   3618  H   GLU   224      73.570  82.280  24.640  0.00  0.00           H
ATOM   3619  CA  GLU   224      72.380  82.830  22.980  0.00  0.00           C
ATOM   3620  HA  GLU   224      72.970  83.260  22.180  0.00  0.00           H
ATOM   3621  CB  GLU   224      72.440  81.320  22.620  0.00  0.00           C
ATOM   3622  HB2 GLU   224      71.820  80.910  23.410  0.00  0.00           H
ATOM   3623  HB3 GLU   224      73.490  81.090  22.810  0.00  0.00           H
ATOM   3624  CG  GLU   224      71.940  80.920  21.250  0.00  0.00           C
ATOM   3625  HG2 GLU   224      72.610  81.360  20.510  0.00  0.00           H
ATOM   3626  HG3 GLU   224      70.940  81.360  21.220  0.00  0.00           H
ATOM   3627  CD  GLU   224      71.840  79.460  21.140  0.00  0.00           C
ATOM   3628  OE1 GLU   224      72.860  78.760  21.200  0.00  0.00           O
ATOM   3629  OE2 GLU   224      70.660  78.960  21.030  0.00  0.00           O
ATOM   3630  C   GLU   224      70.880  83.350  22.940  0.00  0.00           C
ATOM   3631  O   GLU   224      70.400  83.860  21.880  0.00  0.00           O
ATOM   3632  N   ASP   225      70.260  83.270  24.090  0.00  0.00           N
ATOM   3633  H   ASP   225      70.760  82.940  24.910  0.00  0.00           H
ATOM   3634  CA  ASP   225      68.890  83.900  24.240  0.00  0.00           C
ATOM   3635  HA  ASP   225      68.320  83.550  23.380  0.00  0.00           H
ATOM   3636  CB  ASP   225      68.130  83.410  25.480  0.00  0.00           C
ATOM   3637  HB2 ASP   225      67.110  83.800  25.410  0.00  0.00           H
ATOM   3638  HB3 ASP   225      68.570  83.940  26.330  0.00  0.00           H
ATOM   3639  CG  ASP   225      68.100  81.920  25.580  0.00  0.00           C
ATOM   3640  OD1 ASP   225      67.840  81.310  24.510  0.00  0.00           O
ATOM   3641  OD2 ASP   225      68.350  81.330  26.610  0.00  0.00           O
ATOM   3642  C   ASP   225      68.910  85.420  24.200  0.00  0.00           C
ATOM   3643  O   ASP   225      67.890  85.980  23.770  0.00  0.00           O
ATOM   3644  N   ASP   226      69.990  86.050  24.660  0.00  0.00           N
ATOM   3645  H   ASP   226      70.840  85.540  24.860  0.00  0.00           H
ATOM   3646  CA  ASP   226      70.040  87.510  24.630  0.00  0.00           C
ATOM   3647  HA  ASP   226      69.130  87.970  25.010  0.00  0.00           H
ATOM   3648  CB  ASP   226      71.160  87.940  25.590  0.00  0.00           C
ATOM   3649  HB2 ASP   226      71.520  88.960  25.470  0.00  0.00           H
ATOM   3650  HB3 ASP   226      72.020  87.320  25.350  0.00  0.00           H
ATOM   3651  CG  ASP   226      70.740  87.660  27.100  0.00  0.00           C
ATOM   3652  OD1 ASP   226      69.600  88.020  27.440  0.00  0.00           O
ATOM   3653  OD2 ASP   226      71.640  87.420  27.930  0.00  0.00           O
ATOM   3654  C   ASP   226      70.380  87.970  23.210  0.00  0.00           C
ATOM   3655  O   ASP   226      69.760  88.950  22.760  0.00  0.00           O
ATOM   3656  N   ALA   227      71.300  87.260  22.530  0.00  0.00           N
ATOM   3657  H   ALA   227      71.580  86.380  22.930  0.00  0.00           H
ATOM   3658  CA  ALA   227      71.740  87.570  21.180  0.00  0.00           C
ATOM   3659  HA  ALA   227      72.020  88.620  21.200  0.00  0.00           H
ATOM   3660  CB  ALA   227      73.020  86.690  20.860  0.00  0.00           C
ATOM   3661  HB1 ALA   227      73.720  87.000  21.630  0.00  0.00           H
ATOM   3662  HB2 ALA   227      72.800  85.630  20.950  0.00  0.00           H
ATOM   3663  HB3 ALA   227      73.470  86.870  19.880  0.00  0.00           H
ATOM   3664  C   ALA   227      70.630  87.410  20.170  0.00  0.00           C
ATOM   3665  O   ALA   227      70.340  88.250  19.320  0.00  0.00           O
ATOM   3666  N   THR   228      69.790  86.320  20.320  0.00  0.00           N
ATOM   3667  H   THR   228      70.000  85.720  21.100  0.00  0.00           H
ATOM   3668  CA  THR   228      68.420  86.290  19.800  0.00  0.00           C
ATOM   3669  HA  THR   228      68.440  86.220  18.710  0.00  0.00           H
ATOM   3670  CB  THR   228      67.600  85.160  20.270  0.00  0.00           C
ATOM   3671  HB  THR   228      67.500  85.270  21.350  0.00  0.00           H
ATOM   3672  CG2 THR   228      66.230  85.050  19.620  0.00  0.00           C
ATOM   3673 HG21 THR   228      65.580  85.880  19.870  0.00  0.00           H
ATOM   3674 HG22 THR   228      66.270  84.950  18.540  0.00  0.00           H
ATOM   3675 HG23 THR   228      65.730  84.190  20.070  0.00  0.00           H
ATOM   3676  OG1 THR   228      68.320  83.980  20.070  0.00  0.00           O
ATOM   3677  HG1 THR   228      69.120  84.020  20.590  0.00  0.00           H
ATOM   3678  C   THR   228      67.570  87.640  19.970  0.00  0.00           C
ATOM   3679  O   THR   228      67.180  88.280  19.000  0.00  0.00           O
ATOM   3680  N   ALA   229      67.350  87.990  21.240  0.00  0.00           N
ATOM   3681  H   ALA   229      67.840  87.510  21.980  0.00  0.00           H
ATOM   3682  CA  ALA   229      66.630  89.220  21.620  0.00  0.00           C
ATOM   3683  HA  ALA   229      65.690  89.170  21.070  0.00  0.00           H
ATOM   3684  CB  ALA   229      66.380  89.210  23.150  0.00  0.00           C
ATOM   3685  HB1 ALA   229      65.830  90.110  23.400  0.00  0.00           H
ATOM   3686  HB2 ALA   229      65.740  88.380  23.430  0.00  0.00           H
ATOM   3687  HB3 ALA   229      67.350  89.150  23.640  0.00  0.00           H
ATOM   3688  C   ALA   229      67.330  90.520  21.040  0.00  0.00           C
ATOM   3689  O   ALA   229      66.600  91.430  20.800  0.00  0.00           O
ATOM   3690  N   VAL   230      68.620  90.510  20.700  0.00  0.00           N
ATOM   3691  H   VAL   230      69.190  89.730  20.990  0.00  0.00           H
ATOM   3692  CA  VAL   230      69.190  91.700  19.930  0.00  0.00           C
ATOM   3693  HA  VAL   230      68.760  92.610  20.360  0.00  0.00           H
ATOM   3694  CB  VAL   230      70.720  91.780  20.130  0.00  0.00           C
ATOM   3695  HB  VAL   230      71.110  90.780  19.920  0.00  0.00           H
ATOM   3696  CG1 VAL   230      71.360  92.850  19.200  0.00  0.00           C
ATOM   3697 HG11 VAL   230      72.440  92.970  19.280  0.00  0.00           H
ATOM   3698 HG12 VAL   230      71.260  92.510  18.170  0.00  0.00           H
ATOM   3699 HG13 VAL   230      70.860  93.820  19.210  0.00  0.00           H
ATOM   3700  CG2 VAL   230      71.010  92.080  21.640  0.00  0.00           C
ATOM   3701 HG21 VAL   230      70.620  91.370  22.370  0.00  0.00           H
ATOM   3702 HG22 VAL   230      72.040  92.280  21.920  0.00  0.00           H
ATOM   3703 HG23 VAL   230      70.510  93.050  21.740  0.00  0.00           H
ATOM   3704  C   VAL   230      68.770  91.630  18.440  0.00  0.00           C
ATOM   3705  O   VAL   230      68.280  92.620  17.890  0.00  0.00           O
ATOM   3706  N   TYR   231      68.850  90.500  17.730  0.00  0.00           N
ATOM   3707  H   TYR   231      69.280  89.700  18.160  0.00  0.00           H
ATOM   3708  CA  TYR   231      68.630  90.530  16.270  0.00  0.00           C
ATOM   3709  HA  TYR   231      69.200  91.370  15.870  0.00  0.00           H
ATOM   3710  CB  TYR   231      69.190  89.300  15.580  0.00  0.00           C
ATOM   3711  HB2 TYR   231      68.960  89.360  14.510  0.00  0.00           H
ATOM   3712  HB3 TYR   231      68.620  88.440  15.950  0.00  0.00           H
ATOM   3713  CG  TYR   231      70.680  88.940  15.930  0.00  0.00           C
ATOM   3714  CD1 TYR   231      71.630  89.940  15.790  0.00  0.00           C
ATOM   3715  HD1 TYR   231      71.350  90.920  15.420  0.00  0.00           H
ATOM   3716  CE1 TYR   231      72.960  89.520  16.000  0.00  0.00           C
ATOM   3717  HE1 TYR   231      73.760  90.230  15.900  0.00  0.00           H
ATOM   3718  CZ  TYR   231      73.310  88.220  16.370  0.00  0.00           C
ATOM   3719  OH  TYR   231      74.630  87.940  16.460  0.00  0.00           O
ATOM   3720  HH  TYR   231      74.660  86.980  16.460  0.00  0.00           H
ATOM   3721  CE2 TYR   231      72.310  87.250  16.600  0.00  0.00           C
ATOM   3722  HE2 TYR   231      72.570  86.290  17.020  0.00  0.00           H
ATOM   3723  CD2 TYR   231      71.030  87.600  16.350  0.00  0.00           C
ATOM   3724  HD2 TYR   231      70.230  86.890  16.510  0.00  0.00           H
ATOM   3725  C   TYR   231      67.160  90.810  15.890  0.00  0.00           C
ATOM   3726  O   TYR   231      66.950  91.510  14.930  0.00  0.00           O
ATOM   3727  N   LYS   232      66.180  90.370  16.680  0.00  0.00           N
ATOM   3728  H   LYS   232      66.400  89.730  17.430  0.00  0.00           H
ATOM   3729  CA  LYS   232      64.700  90.660  16.530  0.00  0.00           C
ATOM   3730  HA  LYS   232      64.440  90.420  15.500  0.00  0.00           H
ATOM   3731  CB  LYS   232      63.930  89.930  17.590  0.00  0.00           C
ATOM   3732  HB2 LYS   232      62.940  90.370  17.540  0.00  0.00           H
ATOM   3733  HB3 LYS   232      64.470  90.150  18.510  0.00  0.00           H
ATOM   3734  CG  LYS   232      63.970  88.440  17.460  0.00  0.00           C
ATOM   3735  HG2 LYS   232      65.030  88.190  17.360  0.00  0.00           H
ATOM   3736  HG3 LYS   232      63.500  88.240  16.500  0.00  0.00           H
ATOM   3737  CD  LYS   232      63.230  87.780  18.620  0.00  0.00           C
ATOM   3738  HD2 LYS   232      62.280  88.210  18.930  0.00  0.00           H
ATOM   3739  HD3 LYS   232      63.910  87.860  19.460  0.00  0.00           H
ATOM   3740  CE  LYS   232      63.050  86.290  18.340  0.00  0.00           C
ATOM   3741  HE2 LYS   232      64.050  85.880  18.160  0.00  0.00           H
ATOM   3742  HE3 LYS   232      62.430  86.070  17.480  0.00  0.00           H
ATOM   3743  NZ  LYS   232      62.450  85.520  19.490  0.00  0.00           N
ATOM   3744  HZ1 LYS   232      62.530  84.510  19.420  0.00  0.00           H
ATOM   3745  HZ2 LYS   232      62.960  85.890  20.270  0.00  0.00           H
ATOM   3746  HZ3 LYS   232      61.510  85.830  19.680  0.00  0.00           H
ATOM   3747  C   LYS   232      64.490  92.190  16.670  0.00  0.00           C
ATOM   3748  O   LYS   232      63.750  92.840  15.920  0.00  0.00           O
ATOM   3749  N   SER   233      65.270  92.800  17.580  0.00  0.00           N
ATOM   3750  H   SER   233      65.610  92.190  18.310  0.00  0.00           H
ATOM   3751  CA  SER   233      65.140  94.240  17.880  0.00  0.00           C
ATOM   3752  HA  SER   233      64.080  94.510  17.860  0.00  0.00           H
ATOM   3753  CB  SER   233      65.590  94.520  19.350  0.00  0.00           C
ATOM   3754  HB2 SER   233      65.410  95.590  19.480  0.00  0.00           H
ATOM   3755  HB3 SER   233      66.670  94.360  19.390  0.00  0.00           H
ATOM   3756  OG  SER   233      64.940  93.670  20.260  0.00  0.00           O
ATOM   3757  HG  SER   233      65.480  92.880  20.420  0.00  0.00           H
ATOM   3758  C   SER   233      65.890  95.110  16.830  0.00  0.00           C
ATOM   3759  O   SER   233      65.520  96.210  16.670  0.00  0.00           O
ATOM   3760  N   ALA   234      67.000  94.630  16.220  0.00  0.00           N
ATOM   3761  H   ALA   234      67.430  93.850  16.700  0.00  0.00           H
ATOM   3762  CA  ALA   234      67.800  95.260  15.180  0.00  0.00           C
ATOM   3763  HA  ALA   234      67.780  96.330  15.400  0.00  0.00           H
ATOM   3764  CB  ALA   234      69.170  94.760  15.390  0.00  0.00           C
ATOM   3765  HB1 ALA   234      69.880  95.260  14.720  0.00  0.00           H
ATOM   3766  HB2 ALA   234      69.470  94.980  16.410  0.00  0.00           H
ATOM   3767  HB3 ALA   234      69.240  93.700  15.150  0.00  0.00           H
ATOM   3768  C   ALA   234      67.310  95.160  13.740  0.00  0.00           C
ATOM   3769  O   ALA   234      67.490  96.150  13.030  0.00  0.00           O
ATOM   3770  N   ALA   235      66.690  94.080  13.340  0.00  0.00           N
ATOM   3771  H   ALA   235      66.620  93.250  13.910  0.00  0.00           H
ATOM   3772  CA  ALA   235      65.930  93.890  12.100  0.00  0.00           C
ATOM   3773  HA  ALA   235      66.640  93.880  11.270  0.00  0.00           H
ATOM   3774  CB  ALA   235      65.350  92.460  12.050  0.00  0.00           C
ATOM   3775  HB1 ALA   235      65.570  91.960  11.110  0.00  0.00           H
ATOM   3776  HB2 ALA   235      65.840  91.840  12.800  0.00  0.00           H
ATOM   3777  HB3 ALA   235      64.280  92.500  12.260  0.00  0.00           H
ATOM   3778  C   ALA   235      64.880  94.990  11.860  0.00  0.00           C
ATOM   3779  O   ALA   235      64.710  95.460  10.740  0.00  0.00           O
ATOM   3780  N   MET   236      64.180  95.350  12.910  0.00  0.00           N
ATOM   3781  H   MET   236      64.560  94.980  13.770  0.00  0.00           H
ATOM   3782  CA  MET   236      63.000  96.310  12.910  0.00  0.00           C
ATOM   3783  HA  MET   236      62.230  96.060  12.170  0.00  0.00           H
ATOM   3784  CB  MET   236      62.280  96.280  14.230  0.00  0.00           C
ATOM   3785  HB2 MET   236      61.450  97.000  14.180  0.00  0.00           H
ATOM   3786  HB3 MET   236      63.040  96.510  14.970  0.00  0.00           H
ATOM   3787  CG  MET   236      61.570  94.980  14.490  0.00  0.00           C
ATOM   3788  HG2 MET   236      61.030  95.040  15.440  0.00  0.00           H
ATOM   3789  HG3 MET   236      62.390  94.280  14.660  0.00  0.00           H
ATOM   3790  SD  MET   236      60.530  94.120  13.310  0.00  0.00           S
ATOM   3791  CE  MET   236      59.290  95.370  12.930  0.00  0.00           C
ATOM   3792  HE1 MET   236      58.290  95.040  12.640  0.00  0.00           H
ATOM   3793  HE2 MET   236      59.120  95.970  13.820  0.00  0.00           H
ATOM   3794  HE3 MET   236      59.690  96.050  12.180  0.00  0.00           H
ATOM   3795  C   MET   236      63.420  97.780  12.530  0.00  0.00           C
ATOM   3796  O   MET   236      62.670  98.530  11.960  0.00  0.00           O
ATOM   3797  N   LEU   237      64.550  98.160  13.040  0.00  0.00           N
ATOM   3798  H   LEU   237      65.070  97.420  13.500  0.00  0.00           H
ATOM   3799  CA  LEU   237      65.260  99.410  12.830  0.00  0.00           C
ATOM   3800  HA  LEU   237      64.520 100.210  12.800  0.00  0.00           H
ATOM   3801  CB  LEU   237      66.180  99.580  14.080  0.00  0.00           C
ATOM   3802  HB2 LEU   237      66.720 100.520  13.930  0.00  0.00           H
ATOM   3803  HB3 LEU   237      66.940  98.800  14.170  0.00  0.00           H
ATOM   3804  CG  LEU   237      65.400  99.620  15.420  0.00  0.00           C
ATOM   3805  HG  LEU   237      64.760  98.780  15.680  0.00  0.00           H
ATOM   3806  CD1 LEU   237      66.460  99.710  16.510  0.00  0.00           C
ATOM   3807 HD11 LEU   237      66.050  99.890  17.500  0.00  0.00           H
ATOM   3808 HD12 LEU   237      67.060  98.800  16.580  0.00  0.00           H
ATOM   3809 HD13 LEU   237      67.150 100.540  16.380  0.00  0.00           H
ATOM   3810  CD2 LEU   237      64.500 100.880  15.660  0.00  0.00           C
ATOM   3811 HD21 LEU   237      64.060 100.740  16.640  0.00  0.00           H
ATOM   3812 HD22 LEU   237      65.090 101.790  15.550  0.00  0.00           H
ATOM   3813 HD23 LEU   237      63.750 100.920  14.870  0.00  0.00           H
ATOM   3814  C   LEU   237      66.100  99.510  11.560  0.00  0.00           C
ATOM   3815  O   LEU   237      66.830 100.510  11.350  0.00  0.00           O
ATOM   3816  N   ASP   238      66.200  98.510  10.740  0.00  0.00           N
ATOM   3817  H   ASP   238      65.520  97.780  10.940  0.00  0.00           H
ATOM   3818  CA  ASP   238      66.990  98.450   9.560  0.00  0.00           C
ATOM   3819  HA  ASP   238      66.860  97.460   9.110  0.00  0.00           H
ATOM   3820  CB  ASP   238      66.540  99.530   8.560  0.00  0.00           C
ATOM   3821  HB2 ASP   238      66.940  99.310   7.570  0.00  0.00           H
ATOM   3822  HB3 ASP   238      66.870 100.480   8.960  0.00  0.00           H
ATOM   3823  CG  ASP   238      65.020  99.460   8.290  0.00  0.00           C
ATOM   3824  OD1 ASP   238      64.490  98.360   7.980  0.00  0.00           O
ATOM   3825  OD2 ASP   238      64.360 100.520   8.390  0.00  0.00           O
ATOM   3826  C   ASP   238      68.550  98.480   9.850  0.00  0.00           C
ATOM   3827  O   ASP   238      69.360  98.780   8.980  0.00  0.00           O
ATOM   3828  N   MET   239      69.070  98.060  10.990  0.00  0.00           N
ATOM   3829  H   MET   239      68.530  97.650  11.740  0.00  0.00           H
ATOM   3830  CA  MET   239      70.480  97.860  11.240  0.00  0.00           C
ATOM   3831  HA  MET   239      70.950  98.710  10.740  0.00  0.00           H
ATOM   3832  CB  MET   239      70.850  98.260  12.690  0.00  0.00           C
ATOM   3833  HB2 MET   239      71.930  98.380  12.750  0.00  0.00           H
ATOM   3834  HB3 MET   239      70.460  97.470  13.330  0.00  0.00           H
ATOM   3835  CG  MET   239      70.140  99.610  13.130  0.00  0.00           C
ATOM   3836  HG2 MET   239      69.060  99.500  13.080  0.00  0.00           H
ATOM   3837  HG3 MET   239      70.440 100.340  12.370  0.00  0.00           H
ATOM   3838  SD  MET   239      70.670 100.190  14.780  0.00  0.00           S
ATOM   3839  CE  MET   239      72.190 101.050  14.520  0.00  0.00           C
ATOM   3840  HE1 MET   239      72.700 101.410  15.410  0.00  0.00           H
ATOM   3841  HE2 MET   239      72.950 100.410  14.060  0.00  0.00           H
ATOM   3842  HE3 MET   239      72.040 101.960  13.940  0.00  0.00           H
ATOM   3843  C   MET   239      71.230  96.630  10.690  0.00  0.00           C
ATOM   3844  O   MET   239      72.210  96.200  11.190  0.00  0.00           O
ATOM   3845  N   THR   240      70.650  96.060   9.680  0.00  0.00           N
ATOM   3846  H   THR   240      69.830  96.490   9.260  0.00  0.00           H
ATOM   3847  CA  THR   240      71.050  94.720   9.220  0.00  0.00           C
ATOM   3848  HA  THR   240      72.030  94.570   9.670  0.00  0.00           H
ATOM   3849  CB  THR   240      70.230  93.530   9.780  0.00  0.00           C
ATOM   3850  HB  THR   240      70.710  92.630   9.390  0.00  0.00           H
ATOM   3851  CG2 THR   240      70.150  93.210  11.290  0.00  0.00           C
ATOM   3852 HG21 THR   240      71.130  93.320  11.740  0.00  0.00           H
ATOM   3853 HG22 THR   240      69.580  93.960  11.850  0.00  0.00           H
ATOM   3854 HG23 THR   240      69.720  92.230  11.500  0.00  0.00           H
ATOM   3855  OG1 THR   240      68.850  93.590   9.420  0.00  0.00           O
ATOM   3856  HG1 THR   240      68.430  92.770   9.690  0.00  0.00           H
ATOM   3857  C   THR   240      71.290  94.560   7.700  0.00  0.00           C
ATOM   3858  O   THR   240      71.610  93.490   7.190  0.00  0.00           O
ATOM   3859  N   GLY   241      71.040  95.620   7.020  0.00  0.00           N
ATOM   3860  H   GLY   241      70.970  96.490   7.520  0.00  0.00           H
ATOM   3861  CA  GLY   241      71.200  95.770   5.560  0.00  0.00           C
ATOM   3862  HA2 GLY   241      70.370  96.290   5.080  0.00  0.00           H
ATOM   3863  HA3 GLY   241      71.280  94.840   4.990  0.00  0.00           H
ATOM   3864  C   GLY   241      72.410  96.670   5.200  0.00  0.00           C
ATOM   3865  O   GLY   241      73.200  96.970   6.050  0.00  0.00           O
ATOM   3866  N   ALA   242      72.490  97.160   3.970  0.00  0.00           N
ATOM   3867  H   ALA   242      71.830  96.790   3.300  0.00  0.00           H
ATOM   3868  CA  ALA   242      73.610  97.960   3.410  0.00  0.00           C
ATOM   3869  HA  ALA   242      74.520  97.350   3.430  0.00  0.00           H
ATOM   3870  CB  ALA   242      73.410  98.120   1.920  0.00  0.00           C
ATOM   3871  HB1 ALA   242      73.670  97.180   1.420  0.00  0.00           H
ATOM   3872  HB2 ALA   242      72.470  98.550   1.560  0.00  0.00           H
ATOM   3873  HB3 ALA   242      74.180  98.800   1.560  0.00  0.00           H
ATOM   3874  C   ALA   242      73.780  99.270   4.150  0.00  0.00           C
ATOM   3875  O   ALA   242      72.870 100.150   4.180  0.00  0.00           O
ATOM   3876  N   GLY   243      74.850  99.390   4.910  0.00  0.00           N
ATOM   3877  H   GLY   243      75.430  98.560   4.890  0.00  0.00           H
ATOM   3878  CA  GLY   243      75.120 100.510   5.800  0.00  0.00           C
ATOM   3879  HA2 GLY   243      74.160 100.970   6.030  0.00  0.00           H
ATOM   3880  HA3 GLY   243      75.680 101.250   5.230  0.00  0.00           H
ATOM   3881  C   GLY   243      75.750 100.030   7.090  0.00  0.00           C
ATOM   3882  O   GLY   243      76.300 100.930   7.780  0.00  0.00           O
ATOM   3883  N   TYR   244      75.610  98.790   7.470  0.00  0.00           N
ATOM   3884  H   TYR   244      75.130  98.170   6.840  0.00  0.00           H
ATOM   3885  CA  TYR   244      76.120  98.230   8.750  0.00  0.00           C
ATOM   3886  HA  TYR   244      76.610  99.010   9.330  0.00  0.00           H
ATOM   3887  CB  TYR   244      74.900  97.750   9.540  0.00  0.00           C
ATOM   3888  HB2 TYR   244      75.150  97.410  10.540  0.00  0.00           H
ATOM   3889  HB3 TYR   244      74.390  97.020   8.920  0.00  0.00           H
ATOM   3890  CG  TYR   244      73.990  98.970   9.860  0.00  0.00           C
ATOM   3891  CD1 TYR   244      74.330  99.850  10.910  0.00  0.00           C
ATOM   3892  HD1 TYR   244      75.040  99.540  11.660  0.00  0.00           H
ATOM   3893  CE1 TYR   244      73.680 101.100  11.130  0.00  0.00           C
ATOM   3894  HE1 TYR   244      73.860 101.700  12.010  0.00  0.00           H
ATOM   3895  CZ  TYR   244      72.660 101.490  10.210  0.00  0.00           C
ATOM   3896  OH  TYR   244      72.010 102.700  10.300  0.00  0.00           O
ATOM   3897  HH  TYR   244      72.340 103.330  10.950  0.00  0.00           H
ATOM   3898  CE2 TYR   244      72.430 100.580   9.090  0.00  0.00           C
ATOM   3899  HE2 TYR   244      71.680 100.920   8.380  0.00  0.00           H
ATOM   3900  CD2 TYR   244      73.000  99.320   8.940  0.00  0.00           C
ATOM   3901  HD2 TYR   244      72.720  98.690   8.110  0.00  0.00           H
ATOM   3902  C   TYR   244      77.100  97.060   8.540  0.00  0.00           C
ATOM   3903  O   TYR   244      77.110  96.360   7.520  0.00  0.00           O
ATOM   3904  N   VAL   245      77.640  96.710   9.710  0.00  0.00           N
ATOM   3905  H   VAL   245      77.370  97.170  10.560  0.00  0.00           H
ATOM   3906  CA  VAL   245      78.520  95.610   9.920  0.00  0.00           C
ATOM   3907  HA  VAL   245      78.340  94.810   9.200  0.00  0.00           H
ATOM   3908  CB  VAL   245      80.010  96.060   9.730  0.00  0.00           C
ATOM   3909  HB  VAL   245      80.060  97.040  10.200  0.00  0.00           H
ATOM   3910  CG1 VAL   245      81.040  95.140  10.400  0.00  0.00           C
ATOM   3911 HG11 VAL   245      80.860  95.140  11.470  0.00  0.00           H
ATOM   3912 HG12 VAL   245      81.000  94.150   9.950  0.00  0.00           H
ATOM   3913 HG13 VAL   245      82.080  95.440  10.240  0.00  0.00           H
ATOM   3914  CG2 VAL   245      80.410  96.200   8.220  0.00  0.00           C
ATOM   3915 HG21 VAL   245      80.210  95.280   7.670  0.00  0.00           H
ATOM   3916 HG22 VAL   245      79.700  96.980   7.940  0.00  0.00           H
ATOM   3917 HG23 VAL   245      81.440  96.520   8.150  0.00  0.00           H
ATOM   3918  C   VAL   245      78.250  94.960  11.250  0.00  0.00           C
ATOM   3919  O   VAL   245      78.010  95.700  12.180  0.00  0.00           O
ATOM   3920  N   TRP   246      78.250  93.660  11.360  0.00  0.00           N
ATOM   3921  H   TRP   246      78.510  93.140  10.540  0.00  0.00           H
ATOM   3922  CA  TRP   246      78.050  92.920  12.610  0.00  0.00           C
ATOM   3923  HA  TRP   246      78.070  93.650  13.410  0.00  0.00           H
ATOM   3924  CB  TRP   246      76.560  92.310  12.650  0.00  0.00           C
ATOM   3925  HB2 TRP   246      76.510  91.520  13.400  0.00  0.00           H
ATOM   3926  HB3 TRP   246      76.540  91.940  11.620  0.00  0.00           H
ATOM   3927  CG  TRP   246      75.420  93.210  12.930  0.00  0.00           C
ATOM   3928  CD1 TRP   246      74.880  94.160  12.140  0.00  0.00           C
ATOM   3929  HD1 TRP   246      75.270  94.370  11.160  0.00  0.00           H
ATOM   3930  NE1 TRP   246      74.090  95.000  12.910  0.00  0.00           N
ATOM   3931  HE1 TRP   246      73.520  95.720  12.480  0.00  0.00           H
ATOM   3932  CE2 TRP   246      74.010  94.570  14.240  0.00  0.00           C
ATOM   3933  CZ2 TRP   246      73.200  95.100  15.300  0.00  0.00           C
ATOM   3934  HZ2 TRP   246      72.660  96.030  15.310  0.00  0.00           H
ATOM   3935  CH2 TRP   246      73.330  94.370  16.480  0.00  0.00           C
ATOM   3936  HH2 TRP   246      72.820  94.680  17.380  0.00  0.00           H
ATOM   3937  CZ3 TRP   246      74.210  93.320  16.540  0.00  0.00           C
ATOM   3938  HZ3 TRP   246      74.380  92.950  17.540  0.00  0.00           H
ATOM   3939  CE3 TRP   246      74.960  92.780  15.480  0.00  0.00           C
ATOM   3940  HE3 TRP   246      75.770  92.090  15.660  0.00  0.00           H
ATOM   3941  CD2 TRP   246      74.790  93.390  14.250  0.00  0.00           C
ATOM   3942  C   TRP   246      79.120  91.830  12.820  0.00  0.00           C
ATOM   3943  O   TRP   246      79.480  91.130  11.870  0.00  0.00           O
ATOM   3944  N   LEU   247      79.600  91.750  14.070  0.00  0.00           N
ATOM   3945  H   LEU   247      79.210  92.370  14.770  0.00  0.00           H
ATOM   3946  CA  LEU   247      80.800  91.020  14.580  0.00  0.00           C
ATOM   3947  HA  LEU   247      81.050  90.200  13.910  0.00  0.00           H
ATOM   3948  CB  LEU   247      81.970  92.070  14.510  0.00  0.00           C
ATOM   3949  HB2 LEU   247      81.580  92.950  15.010  0.00  0.00           H
ATOM   3950  HB3 LEU   247      82.160  92.360  13.480  0.00  0.00           H
ATOM   3951  CG  LEU   247      83.390  91.730  15.120  0.00  0.00           C
ATOM   3952  HG  LEU   247      83.340  91.820  16.210  0.00  0.00           H
ATOM   3953  CD1 LEU   247      83.940  90.320  14.730  0.00  0.00           C
ATOM   3954 HD11 LEU   247      83.920  90.260  13.640  0.00  0.00           H
ATOM   3955 HD12 LEU   247      84.990  90.200  14.990  0.00  0.00           H
ATOM   3956 HD13 LEU   247      83.350  89.540  15.230  0.00  0.00           H
ATOM   3957  CD2 LEU   247      84.370  92.770  14.590  0.00  0.00           C
ATOM   3958 HD21 LEU   247      83.930  93.760  14.590  0.00  0.00           H
ATOM   3959 HD22 LEU   247      85.390  92.770  14.960  0.00  0.00           H
ATOM   3960 HD23 LEU   247      84.490  92.570  13.530  0.00  0.00           H
ATOM   3961  C   LEU   247      80.610  90.480  15.980  0.00  0.00           C
ATOM   3962  O   LEU   247      80.230  91.210  16.910  0.00  0.00           O
ATOM   3963  N   VAL   248      80.750  89.160  16.210  0.00  0.00           N
ATOM   3964  H   VAL   248      80.870  88.490  15.470  0.00  0.00           H
ATOM   3965  CA  VAL   248      80.400  88.510  17.500  0.00  0.00           C
ATOM   3966  HA  VAL   248      80.570  89.250  18.280  0.00  0.00           H
ATOM   3967  CB  VAL   248      78.920  88.130  17.570  0.00  0.00           C
ATOM   3968  HB  VAL   248      78.790  87.840  18.610  0.00  0.00           H
ATOM   3969  CG1 VAL   248      77.900  89.240  17.320  0.00  0.00           C
ATOM   3970 HG11 VAL   248      76.880  88.930  17.530  0.00  0.00           H
ATOM   3971 HG12 VAL   248      78.170  90.120  17.910  0.00  0.00           H
ATOM   3972 HG13 VAL   248      77.980  89.550  16.280  0.00  0.00           H
ATOM   3973  CG2 VAL   248      78.560  86.980  16.550  0.00  0.00           C
ATOM   3974 HG21 VAL   248      78.950  87.140  15.550  0.00  0.00           H
ATOM   3975 HG22 VAL   248      79.040  86.080  16.960  0.00  0.00           H
ATOM   3976 HG23 VAL   248      77.490  86.900  16.400  0.00  0.00           H
ATOM   3977  C   VAL   248      81.350  87.280  17.710  0.00  0.00           C
ATOM   3978  O   VAL   248      82.350  87.110  17.110  0.00  0.00           O
ATOM   3979  N   GLY   249      80.940  86.420  18.660  0.00  0.00           N
ATOM   3980  H   GLY   249      80.050  86.630  19.100  0.00  0.00           H
ATOM   3981  CA  GLY   249      81.690  85.250  19.130  0.00  0.00           C
ATOM   3982  HA2 GLY   249      81.670  85.210  20.220  0.00  0.00           H
ATOM   3983  HA3 GLY   249      82.730  85.370  18.800  0.00  0.00           H
ATOM   3984  C   GLY   249      81.040  83.910  18.680  0.00  0.00           C
ATOM   3985  O   GLY   249      80.700  83.720  17.520  0.00  0.00           O
ATOM   3986  N   GLU   250      80.900  82.980  19.610  0.00  0.00           N
ATOM   3987  H   GLU   250      81.210  83.260  20.520  0.00  0.00           H
ATOM   3988  CA  GLU   250      80.280  81.670  19.400  0.00  0.00           C
ATOM   3989  HA  GLU   250      80.250  81.390  18.350  0.00  0.00           H
ATOM   3990  CB  GLU   250      81.140  80.590  20.190  0.00  0.00           C
ATOM   3991  HB2 GLU   250      80.830  80.330  21.200  0.00  0.00           H
ATOM   3992  HB3 GLU   250      82.140  81.040  20.260  0.00  0.00           H
ATOM   3993  CG  GLU   250      81.160  79.290  19.370  0.00  0.00           C
ATOM   3994  HG2 GLU   250      81.340  79.490  18.320  0.00  0.00           H
ATOM   3995  HG3 GLU   250      80.120  78.980  19.390  0.00  0.00           H
ATOM   3996  CD  GLU   250      82.080  78.190  19.870  0.00  0.00           C
ATOM   3997  OE1 GLU   250      83.310  78.460  20.010  0.00  0.00           O
ATOM   3998  OE2 GLU   250      81.510  77.140  20.160  0.00  0.00           O
ATOM   3999  C   GLU   250      78.840  81.590  19.820  0.00  0.00           C
ATOM   4000  O   GLU   250      78.070  80.870  19.180  0.00  0.00           O
ATOM   4001  N   ARG   251      78.520  82.080  21.020  0.00  0.00           N
ATOM   4002  H   ARG   251      79.270  82.670  21.350  0.00  0.00           H
ATOM   4003  CA  ARG   251      77.210  82.050  21.640  0.00  0.00           C
ATOM   4004  HA  ARG   251      76.930  81.000  21.610  0.00  0.00           H
ATOM   4005  CB  ARG   251      77.310  82.610  23.080  0.00  0.00           C
ATOM   4006  HB2 ARG   251      76.300  82.740  23.460  0.00  0.00           H
ATOM   4007  HB3 ARG   251      77.740  83.610  23.010  0.00  0.00           H
ATOM   4008  CG  ARG   251      78.150  81.720  23.990  0.00  0.00           C
ATOM   4009  HG2 ARG   251      79.230  81.860  23.990  0.00  0.00           H
ATOM   4010  HG3 ARG   251      77.880  80.690  23.730  0.00  0.00           H
ATOM   4011  CD  ARG   251      77.710  81.810  25.440  0.00  0.00           C
ATOM   4012  HD2 ARG   251      78.430  81.170  25.940  0.00  0.00           H
ATOM   4013  HD3 ARG   251      76.670  81.490  25.560  0.00  0.00           H
ATOM   4014  NE  ARG   251      77.820  83.200  25.900  0.00  0.00           N
ATOM   4015  HE  ARG   251      78.210  83.890  25.280  0.00  0.00           H
ATOM   4016  CZ  ARG   251      77.630  83.640  27.140  0.00  0.00           C
ATOM   4017  NH1 ARG   251      77.060  82.970  28.060  0.00  0.00           N
ATOM   4018 HH11 ARG   251      76.890  81.980  28.020  0.00  0.00           H
ATOM   4019 HH12 ARG   251      77.060  83.320  29.000  0.00  0.00           H
ATOM   4020  NH2 ARG   251      77.900  84.870  27.320  0.00  0.00           N
ATOM   4021 HH21 ARG   251      78.320  85.400  26.570  0.00  0.00           H
ATOM   4022 HH22 ARG   251      77.700  85.320  28.200  0.00  0.00           H
ATOM   4023  C   ARG   251      76.160  82.860  20.860  0.00  0.00           C
ATOM   4024  O   ARG   251      74.960  82.590  20.930  0.00  0.00           O
ATOM   4025  N   GLU   252      76.650  83.880  20.140  0.00  0.00           N
ATOM   4026  H   GLU   252      77.640  84.050  20.150  0.00  0.00           H
ATOM   4027  CA  GLU   252      75.830  84.780  19.270  0.00  0.00           C
ATOM   4028  HA  GLU   252      74.840  84.770  19.740  0.00  0.00           H
ATOM   4029  CB  GLU   252      76.380  86.180  19.410  0.00  0.00           C
ATOM   4030  HB2 GLU   252      75.620  86.880  19.060  0.00  0.00           H
ATOM   4031  HB3 GLU   252      77.240  86.160  18.730  0.00  0.00           H
ATOM   4032  CG  GLU   252      76.930  86.710  20.790  0.00  0.00           C
ATOM   4033  HG2 GLU   252      76.270  86.590  21.650  0.00  0.00           H
ATOM   4034  HG3 GLU   252      76.980  87.790  20.700  0.00  0.00           H
ATOM   4035  CD  GLU   252      78.340  86.240  21.230  0.00  0.00           C
ATOM   4036  OE1 GLU   252      78.870  86.560  22.340  0.00  0.00           O
ATOM   4037  OE2 GLU   252      79.050  85.560  20.460  0.00  0.00           O
ATOM   4038  C   GLU   252      75.610  84.310  17.770  0.00  0.00           C
ATOM   4039  O   GLU   252      74.840  84.980  17.060  0.00  0.00           O
ATOM   4040  N   ILE   253      76.200  83.200  17.350  0.00  0.00           N
ATOM   4041  H   ILE   253      76.800  82.750  18.030  0.00  0.00           H
ATOM   4042  CA  ILE   253      75.840  82.480  16.170  0.00  0.00           C
ATOM   4043  HA  ILE   253      74.910  82.910  15.790  0.00  0.00           H
ATOM   4044  CB  ILE   253      76.920  82.580  15.050  0.00  0.00           C
ATOM   4045  HB  ILE   253      76.640  81.900  14.250  0.00  0.00           H
ATOM   4046  CG2 ILE   253      76.850  84.020  14.420  0.00  0.00           C
ATOM   4047 HG21 ILE   253      77.430  84.040  13.500  0.00  0.00           H
ATOM   4048 HG22 ILE   253      75.810  84.200  14.150  0.00  0.00           H
ATOM   4049 HG23 ILE   253      77.160  84.710  15.210  0.00  0.00           H
ATOM   4050  CG1 ILE   253      78.290  82.090  15.660  0.00  0.00           C
ATOM   4051 HG12 ILE   253      78.090  81.130  16.140  0.00  0.00           H
ATOM   4052 HG13 ILE   253      78.630  82.840  16.370  0.00  0.00           H
ATOM   4053  CD1 ILE   253      79.430  81.960  14.620  0.00  0.00           C
ATOM   4054 HD11 ILE   253      79.130  81.200  13.910  0.00  0.00           H
ATOM   4055 HD12 ILE   253      79.410  82.890  14.050  0.00  0.00           H
ATOM   4056 HD13 ILE   253      80.400  81.660  15.030  0.00  0.00           H
ATOM   4057  C   ILE   253      75.340  81.050  16.450  0.00  0.00           C
ATOM   4058  O   ILE   253      75.420  80.190  15.570  0.00  0.00           O
ATOM   4059  N   SER   254      75.020  80.640  17.670  0.00  0.00           N
ATOM   4060  H   SER   254      75.010  81.370  18.370  0.00  0.00           H
ATOM   4061  CA  SER   254      74.570  79.300  18.010  0.00  0.00           C
ATOM   4062  HA  SER   254      75.030  78.670  17.250  0.00  0.00           H
ATOM   4063  CB  SER   254      75.230  78.870  19.300  0.00  0.00           C
ATOM   4064  HB2 SER   254      74.710  77.960  19.600  0.00  0.00           H
ATOM   4065  HB3 SER   254      75.170  79.620  20.090  0.00  0.00           H
ATOM   4066  OG  SER   254      76.600  78.500  19.140  0.00  0.00           O
ATOM   4067  HG  SER   254      77.100  79.320  19.200  0.00  0.00           H
ATOM   4068  C   SER   254      73.070  79.080  17.970  0.00  0.00           C
ATOM   4069  O   SER   254      72.350  80.060  18.160  0.00  0.00           O
ATOM   4070  N   GLY   255      72.540  77.870  17.720  0.00  0.00           N
ATOM   4071  H   GLY   255      73.250  77.220  17.420  0.00  0.00           H
ATOM   4072  CA  GLY   255      71.130  77.470  17.760  0.00  0.00           C
ATOM   4073  HA2 GLY   255      70.960  76.980  18.720  0.00  0.00           H
ATOM   4074  HA3 GLY   255      71.010  76.750  16.950  0.00  0.00           H
ATOM   4075  C   GLY   255      70.120  78.600  17.520  0.00  0.00           C
ATOM   4076  O   GLY   255      69.980  79.050  16.390  0.00  0.00           O
ATOM   4077  N   SER   256      69.530  79.090  18.640  0.00  0.00           N
ATOM   4078  H   SER   256      69.810  78.710  19.530  0.00  0.00           H
ATOM   4079  CA  SER   256      68.440  80.110  18.670  0.00  0.00           C
ATOM   4080  HA  SER   256      67.610  79.740  18.060  0.00  0.00           H
ATOM   4081  CB  SER   256      67.830  80.260  20.100  0.00  0.00           C
ATOM   4082  HB2 SER   256      68.580  80.300  20.890  0.00  0.00           H
ATOM   4083  HB3 SER   256      67.200  79.390  20.290  0.00  0.00           H
ATOM   4084  OG  SER   256      67.050  81.430  20.290  0.00  0.00           O
ATOM   4085  HG  SER   256      67.630  82.190  20.320  0.00  0.00           H
ATOM   4086  C   SER   256      68.820  81.450  18.100  0.00  0.00           C
ATOM   4087  O   SER   256      67.940  82.000  17.410  0.00  0.00           O
ATOM   4088  N   ALA   257      70.040  81.890  18.410  0.00  0.00           N
ATOM   4089  H   ALA   257      70.700  81.230  18.790  0.00  0.00           H
ATOM   4090  CA  ALA   257      70.490  83.160  17.960  0.00  0.00           C
ATOM   4091  HA  ALA   257      69.770  83.960  18.160  0.00  0.00           H
ATOM   4092  CB  ALA   257      71.780  83.630  18.630  0.00  0.00           C
ATOM   4093  HB1 ALA   257      72.430  82.820  18.950  0.00  0.00           H
ATOM   4094  HB2 ALA   257      72.420  84.200  17.960  0.00  0.00           H
ATOM   4095  HB3 ALA   257      71.510  84.190  19.530  0.00  0.00           H
ATOM   4096  C   ALA   257      70.680  83.080  16.470  0.00  0.00           C
ATOM   4097  O   ALA   257      70.390  84.050  15.770  0.00  0.00           O
ATOM   4098  N   LEU   258      71.190  81.940  15.970  0.00  0.00           N
ATOM   4099  H   LEU   258      71.590  81.300  16.650  0.00  0.00           H
ATOM   4100  CA  LEU   258      71.270  81.680  14.500  0.00  0.00           C
ATOM   4101  HA  LEU   258      71.890  82.430  14.000  0.00  0.00           H
ATOM   4102  CB  LEU   258      72.140  80.400  14.280  0.00  0.00           C
ATOM   4103  HB2 LEU   258      71.550  79.490  14.420  0.00  0.00           H
ATOM   4104  HB3 LEU   258      72.940  80.370  15.020  0.00  0.00           H
ATOM   4105  CG  LEU   258      72.670  80.260  12.800  0.00  0.00           C
ATOM   4106  HG  LEU   258      71.820  80.350  12.120  0.00  0.00           H
ATOM   4107  CD1 LEU   258      73.660  81.230  12.260  0.00  0.00           C
ATOM   4108 HD11 LEU   258      73.350  82.220  12.620  0.00  0.00           H
ATOM   4109 HD12 LEU   258      74.690  81.030  12.560  0.00  0.00           H
ATOM   4110 HD13 LEU   258      73.580  81.240  11.180  0.00  0.00           H
ATOM   4111  CD2 LEU   258      73.140  78.820  12.480  0.00  0.00           C
ATOM   4112 HD21 LEU   258      72.300  78.140  12.600  0.00  0.00           H
ATOM   4113 HD22 LEU   258      73.390  78.760  11.430  0.00  0.00           H
ATOM   4114 HD23 LEU   258      73.930  78.570  13.200  0.00  0.00           H
ATOM   4115  C   LEU   258      69.960  81.830  13.750  0.00  0.00           C
ATOM   4116  O   LEU   258      69.950  82.390  12.670  0.00  0.00           O
ATOM   4117  N   ARG   259      68.800  81.410  14.280  0.00  0.00           N
ATOM   4118  H   ARG   259      68.820  81.030  15.220  0.00  0.00           H
ATOM   4119  CA  ARG   259      67.490  81.530  13.600  0.00  0.00           C
ATOM   4120  HA  ARG   259      67.750  80.990  12.690  0.00  0.00           H
ATOM   4121  CB  ARG   259      66.520  80.670  14.500  0.00  0.00           C
ATOM   4122  HB2 ARG   259      66.430  81.120  15.490  0.00  0.00           H
ATOM   4123  HB3 ARG   259      66.980  79.690  14.680  0.00  0.00           H
ATOM   4124  CG  ARG   259      65.190  80.570  13.820  0.00  0.00           C
ATOM   4125  HG2 ARG   259      65.280  80.210  12.800  0.00  0.00           H
ATOM   4126  HG3 ARG   259      64.760  81.570  13.860  0.00  0.00           H
ATOM   4127  CD  ARG   259      64.230  79.590  14.530  0.00  0.00           C
ATOM   4128  HD2 ARG   259      63.950  80.150  15.420  0.00  0.00           H
ATOM   4129  HD3 ARG   259      64.680  78.620  14.740  0.00  0.00           H
ATOM   4130  NE  ARG   259      62.900  79.560  13.750  0.00  0.00           N
ATOM   4131  HE  ARG   259      62.670  80.200  13.000  0.00  0.00           H
ATOM   4132  CZ  ARG   259      61.910  78.780  14.030  0.00  0.00           C
ATOM   4133  NH1 ARG   259      61.900  77.860  14.970  0.00  0.00           N
ATOM   4134 HH11 ARG   259      62.690  77.820  15.600  0.00  0.00           H
ATOM   4135 HH12 ARG   259      61.070  77.340  15.190  0.00  0.00           H
ATOM   4136  NH2 ARG   259      60.800  78.740  13.350  0.00  0.00           N
ATOM   4137 HH21 ARG   259      60.730  79.630  12.870  0.00  0.00           H
ATOM   4138 HH22 ARG   259      59.960  78.270  13.650  0.00  0.00           H
ATOM   4139  C   ARG   259      67.050  82.970  13.440  0.00  0.00           C
ATOM   4140  O   ARG   259      66.160  83.210  12.590  0.00  0.00           O
ATOM   4141  N   TYR   260      67.700  83.950  14.150  0.00  0.00           N
ATOM   4142  H   TYR   260      68.360  83.540  14.790  0.00  0.00           H
ATOM   4143  CA  TYR   260      67.500  85.330  13.930  0.00  0.00           C
ATOM   4144  HA  TYR   260      66.790  85.420  13.110  0.00  0.00           H
ATOM   4145  CB  TYR   260      66.800  85.920  15.160  0.00  0.00           C
ATOM   4146  HB2 TYR   260      66.740  86.990  14.950  0.00  0.00           H
ATOM   4147  HB3 TYR   260      67.480  85.730  15.980  0.00  0.00           H
ATOM   4148  CG  TYR   260      65.480  85.240  15.330  0.00  0.00           C
ATOM   4149  CD1 TYR   260      64.300  85.800  14.700  0.00  0.00           C
ATOM   4150  HD1 TYR   260      64.340  86.760  14.200  0.00  0.00           H
ATOM   4151  CE1 TYR   260      63.040  85.210  14.950  0.00  0.00           C
ATOM   4152  HE1 TYR   260      62.150  85.730  14.640  0.00  0.00           H
ATOM   4153  CZ  TYR   260      62.880  84.060  15.700  0.00  0.00           C
ATOM   4154  OH  TYR   260      61.620  83.590  15.790  0.00  0.00           O
ATOM   4155  HH  TYR   260      61.590  82.640  15.690  0.00  0.00           H
ATOM   4156  CE2 TYR   260      64.010  83.400  16.200  0.00  0.00           C
ATOM   4157  HE2 TYR   260      63.920  82.520  16.820  0.00  0.00           H
ATOM   4158  CD2 TYR   260      65.290  84.040  16.120  0.00  0.00           C
ATOM   4159  HD2 TYR   260      66.120  83.520  16.560  0.00  0.00           H
ATOM   4160  C   TYR   260      68.640  86.180  13.350  0.00  0.00           C
ATOM   4161  O   TYR   260      68.450  87.270  12.750  0.00  0.00           O
ATOM   4162  N   ALA   261      69.870  85.680  13.420  0.00  0.00           N
ATOM   4163  H   ALA   261      70.060  84.880  14.010  0.00  0.00           H
ATOM   4164  CA  ALA   261      71.120  86.470  13.130  0.00  0.00           C
ATOM   4165  HA  ALA   261      71.220  87.350  13.760  0.00  0.00           H
ATOM   4166  CB  ALA   261      72.290  85.510  13.440  0.00  0.00           C
ATOM   4167  HB1 ALA   261      73.230  85.870  13.010  0.00  0.00           H
ATOM   4168  HB2 ALA   261      72.290  85.270  14.510  0.00  0.00           H
ATOM   4169  HB3 ALA   261      72.090  84.530  13.000  0.00  0.00           H
ATOM   4170  C   ALA   261      71.110  86.870  11.650  0.00  0.00           C
ATOM   4171  O   ALA   261      70.560  86.100  10.860  0.00  0.00           O
ATOM   4172  N   PRO   262      71.700  88.020  11.280  0.00  0.00           N
ATOM   4173  CD  PRO   262      72.230  89.010  12.200  0.00  0.00           C
ATOM   4174  HD2 PRO   262      73.140  88.630  12.660  0.00  0.00           H
ATOM   4175  HD3 PRO   262      71.460  89.340  12.910  0.00  0.00           H
ATOM   4176  CG  PRO   262      72.570  90.220  11.350  0.00  0.00           C
ATOM   4177  HG2 PRO   262      73.590  90.210  10.970  0.00  0.00           H
ATOM   4178  HG3 PRO   262      72.510  91.110  11.980  0.00  0.00           H
ATOM   4179  CB  PRO   262      71.590  90.130  10.160  0.00  0.00           C
ATOM   4180  HB2 PRO   262      72.030  90.570   9.270  0.00  0.00           H
ATOM   4181  HB3 PRO   262      70.560  90.430  10.380  0.00  0.00           H
ATOM   4182  CA  PRO   262      71.530  88.570   9.980  0.00  0.00           C
ATOM   4183  HA  PRO   262      70.540  88.320   9.600  0.00  0.00           H
ATOM   4184  C   PRO   262      72.590  87.940   9.000  0.00  0.00           C
ATOM   4185  O   PRO   262      73.730  87.650   9.350  0.00  0.00           O
ATOM   4186  N   ASP   263      72.290  87.820   7.710  0.00  0.00           N
ATOM   4187  H   ASP   263      71.310  87.790   7.490  0.00  0.00           H
ATOM   4188  CA  ASP   263      73.230  87.320   6.750  0.00  0.00           C
ATOM   4189  HA  ASP   263      73.770  86.450   7.130  0.00  0.00           H
ATOM   4190  CB  ASP   263      72.670  86.970   5.420  0.00  0.00           C
ATOM   4191  HB2 ASP   263      73.500  86.690   4.770  0.00  0.00           H
ATOM   4192  HB3 ASP   263      72.240  87.770   4.810  0.00  0.00           H
ATOM   4193  CG  ASP   263      71.650  85.830   5.360  0.00  0.00           C
ATOM   4194  OD1 ASP   263      70.710  85.780   6.170  0.00  0.00           O
ATOM   4195  OD2 ASP   263      71.810  84.850   4.590  0.00  0.00           O
ATOM   4196  C   ASP   263      74.340  88.390   6.570  0.00  0.00           C
ATOM   4197  O   ASP   263      74.140  89.620   6.530  0.00  0.00           O
ATOM   4198  N   GLY   264      75.570  87.880   6.390  0.00  0.00           N
ATOM   4199  H   GLY   264      75.650  86.880   6.230  0.00  0.00           H
ATOM   4200  CA  GLY   264      76.710  88.780   6.260  0.00  0.00           C
ATOM   4201  HA2 GLY   264      76.470  89.740   5.800  0.00  0.00           H
ATOM   4202  HA3 GLY   264      77.340  88.210   5.570  0.00  0.00           H
ATOM   4203  C   GLY   264      77.460  89.110   7.560  0.00  0.00           C
ATOM   4204  O   GLY   264      78.500  89.800   7.600  0.00  0.00           O
ATOM   4205  N   ILE   265      76.900  88.670   8.670  0.00  0.00           N
ATOM   4206  H   ILE   265      76.120  88.050   8.520  0.00  0.00           H
ATOM   4207  CA  ILE   265      77.500  88.740  10.050  0.00  0.00           C
ATOM   4208  HA  ILE   265      77.760  89.790  10.100  0.00  0.00           H
ATOM   4209  CB  ILE   265      76.480  88.250  11.210  0.00  0.00           C
ATOM   4210  HB  ILE   265      75.540  88.820  11.190  0.00  0.00           H
ATOM   4211  CG2 ILE   265      76.110  86.770  11.240  0.00  0.00           C
ATOM   4212 HG21 ILE   265      75.770  86.530  10.230  0.00  0.00           H
ATOM   4213 HG22 ILE   265      76.930  86.060  11.390  0.00  0.00           H
ATOM   4214 HG23 ILE   265      75.270  86.520  11.890  0.00  0.00           H
ATOM   4215  CG1 ILE   265      77.100  88.520  12.570  0.00  0.00           C
ATOM   4216 HG12 ILE   265      77.290  89.590  12.550  0.00  0.00           H
ATOM   4217 HG13 ILE   265      78.000  87.940  12.780  0.00  0.00           H
ATOM   4218  CD1 ILE   265      76.120  88.380  13.860  0.00  0.00           C
ATOM   4219 HD11 ILE   265      75.910  87.310  13.860  0.00  0.00           H
ATOM   4220 HD12 ILE   265      76.560  88.720  14.800  0.00  0.00           H
ATOM   4221 HD13 ILE   265      75.210  88.950  13.680  0.00  0.00           H
ATOM   4222  C   ILE   265      78.820  87.970  10.100  0.00  0.00           C
ATOM   4223  O   ILE   265      78.990  86.920   9.400  0.00  0.00           O
ATOM   4224  N   ILE   266      79.770  88.500  10.810  0.00  0.00           N
ATOM   4225  H   ILE   266      79.780  89.420  11.220  0.00  0.00           H
ATOM   4226  CA  ILE   266      81.010  87.800  11.100  0.00  0.00           C
ATOM   4227  HA  ILE   266      81.170  86.940  10.460  0.00  0.00           H
ATOM   4228  CB  ILE   266      82.190  88.790  10.860  0.00  0.00           C
ATOM   4229  HB  ILE   266      82.010  89.710  11.410  0.00  0.00           H
ATOM   4230  CG2 ILE   266      83.460  88.180  11.430  0.00  0.00           C
ATOM   4231 HG21 ILE   266      83.580  87.120  11.220  0.00  0.00           H
ATOM   4232 HG22 ILE   266      84.390  88.560  10.990  0.00  0.00           H
ATOM   4233 HG23 ILE   266      83.380  88.220  12.520  0.00  0.00           H
ATOM   4234  CG1 ILE   266      82.300  89.230   9.400  0.00  0.00           C
ATOM   4235 HG12 ILE   266      83.110  89.960   9.290  0.00  0.00           H
ATOM   4236 HG13 ILE   266      81.340  89.670   9.140  0.00  0.00           H
ATOM   4237  CD1 ILE   266      82.650  88.060   8.490  0.00  0.00           C
ATOM   4238 HD11 ILE   266      81.840  87.340   8.660  0.00  0.00           H
ATOM   4239 HD12 ILE   266      82.730  88.380   7.450  0.00  0.00           H
ATOM   4240 HD13 ILE   266      83.560  87.560   8.830  0.00  0.00           H
ATOM   4241  C   ILE   266      80.920  87.240  12.530  0.00  0.00           C
ATOM   4242  O   ILE   266      80.460  87.980  13.390  0.00  0.00           O
ATOM   4243  N   GLY   267      81.410  86.020  12.750  0.00  0.00           N
ATOM   4244  H   GLY   267      81.760  85.500  11.960  0.00  0.00           H
ATOM   4245  CA  GLY   267      81.500  85.370  14.070  0.00  0.00           C
ATOM   4246  HA2 GLY   267      80.550  84.940  14.370  0.00  0.00           H
ATOM   4247  HA3 GLY   267      81.620  86.220  14.750  0.00  0.00           H
ATOM   4248  C   GLY   267      82.660  84.380  14.190  0.00  0.00           C
ATOM   4249  O   GLY   267      83.510  84.320  13.260  0.00  0.00           O
ATOM   4250  N   LEU   268      82.740  83.460  15.200  0.00  0.00           N
ATOM   4251  H   LEU   268      82.060  83.480  15.950  0.00  0.00           H
ATOM   4252  CA  LEU   268      83.890  82.570  15.500  0.00  0.00           C
ATOM   4253  HA  LEU   268      84.430  82.380  14.580  0.00  0.00           H
ATOM   4254  CB  LEU   268      84.820  83.330  16.490  0.00  0.00           C
ATOM   4255  HB2 LEU   268      85.640  82.650  16.710  0.00  0.00           H
ATOM   4256  HB3 LEU   268      84.200  83.510  17.370  0.00  0.00           H
ATOM   4257  CG  LEU   268      85.480  84.620  16.060  0.00  0.00           C
ATOM   4258  HG  LEU   268      84.800  85.330  15.580  0.00  0.00           H
ATOM   4259  CD1 LEU   268      86.070  85.260  17.340  0.00  0.00           C
ATOM   4260 HD11 LEU   268      86.880  84.680  17.780  0.00  0.00           H
ATOM   4261 HD12 LEU   268      86.480  86.190  16.950  0.00  0.00           H
ATOM   4262 HD13 LEU   268      85.370  85.350  18.170  0.00  0.00           H
ATOM   4263  CD2 LEU   268      86.560  84.420  15.000  0.00  0.00           C
ATOM   4264 HD21 LEU   268      86.990  85.390  14.750  0.00  0.00           H
ATOM   4265 HD22 LEU   268      87.350  83.820  15.440  0.00  0.00           H
ATOM   4266 HD23 LEU   268      86.170  84.030  14.060  0.00  0.00           H
ATOM   4267  C   LEU   268      83.480  81.200  16.000  0.00  0.00           C
ATOM   4268  O   LEU   268      82.540  81.080  16.780  0.00  0.00           O
ATOM   4269  N   GLN   269      84.220  80.200  15.600  0.00  0.00           N
ATOM   4270  H   GLN   269      84.960  80.420  14.950  0.00  0.00           H
ATOM   4271  CA  GLN   269      84.170  78.820  16.120  0.00  0.00           C
ATOM   4272  HA  GLN   269      83.590  78.940  17.040  0.00  0.00           H
ATOM   4273  CB  GLN   269      83.380  77.850  15.170  0.00  0.00           C
ATOM   4274  HB2 GLN   269      83.550  76.860  15.590  0.00  0.00           H
ATOM   4275  HB3 GLN   269      83.770  77.900  14.150  0.00  0.00           H
ATOM   4276  CG  GLN   269      81.930  78.320  15.070  0.00  0.00           C
ATOM   4277  HG2 GLN   269      82.020  79.350  14.730  0.00  0.00           H
ATOM   4278  HG3 GLN   269      81.510  78.190  16.070  0.00  0.00           H
ATOM   4279  CD  GLN   269      81.090  77.510  14.100  0.00  0.00           C
ATOM   4280  OE1 GLN   269      81.630  76.540  13.560  0.00  0.00           O
ATOM   4281  NE2 GLN   269      79.840  77.740  13.920  0.00  0.00           N
ATOM   4282 HE21 GLN   269      79.320  78.210  14.650  0.00  0.00           H
ATOM   4283 HE22 GLN   269      79.390  77.020  13.370  0.00  0.00           H
ATOM   4284  C   GLN   269      85.570  78.340  16.570  0.00  0.00           C
ATOM   4285  O   GLN   269      86.580  78.400  15.820  0.00  0.00           O
ATOM   4286  N   LEU   270      85.790  78.040  17.850  0.00  0.00           N
ATOM   4287  H   LEU   270      84.950  78.120  18.410  0.00  0.00           H
ATOM   4288  CA  LEU   270      87.010  77.440  18.420  0.00  0.00           C
ATOM   4289  HA  LEU   270      87.810  78.150  18.210  0.00  0.00           H
ATOM   4290  CB  LEU   270      86.890  77.590  20.010  0.00  0.00           C
ATOM   4291  HB2 LEU   270      85.920  77.150  20.270  0.00  0.00           H
ATOM   4292  HB3 LEU   270      86.850  78.650  20.270  0.00  0.00           H
ATOM   4293  CG  LEU   270      87.950  76.850  20.830  0.00  0.00           C
ATOM   4294  HG  LEU   270      88.160  75.850  20.450  0.00  0.00           H
ATOM   4295  CD1 LEU   270      89.310  77.600  20.660  0.00  0.00           C
ATOM   4296 HD11 LEU   270      89.210  78.670  20.850  0.00  0.00           H
ATOM   4297 HD12 LEU   270      90.130  77.170  21.240  0.00  0.00           H
ATOM   4298 HD13 LEU   270      89.600  77.320  19.650  0.00  0.00           H
ATOM   4299  CD2 LEU   270      87.610  76.690  22.330  0.00  0.00           C
ATOM   4300 HD21 LEU   270      88.470  76.190  22.760  0.00  0.00           H
ATOM   4301 HD22 LEU   270      87.400  77.690  22.720  0.00  0.00           H
ATOM   4302 HD23 LEU   270      86.800  75.980  22.480  0.00  0.00           H
ATOM   4303  C   LEU   270      87.300  76.050  17.810  0.00  0.00           C
ATOM   4304  O   LEU   270      86.490  75.130  17.750  0.00  0.00           O
ATOM   4305  N   ILE   271      88.480  75.970  17.170  0.00  0.00           N
ATOM   4306  H   ILE   271      89.230  76.630  17.290  0.00  0.00           H
ATOM   4307  CA  ILE   271      88.890  74.720  16.350  0.00  0.00           C
ATOM   4308  HA  ILE   271      88.070  74.520  15.660  0.00  0.00           H
ATOM   4309  CB  ILE   271      90.040  75.070  15.420  0.00  0.00           C
ATOM   4310  HB  ILE   271      90.920  75.280  16.040  0.00  0.00           H
ATOM   4311  CG2 ILE   271      90.230  73.780  14.550  0.00  0.00           C
ATOM   4312 HG21 ILE   271      89.300  73.420  14.110  0.00  0.00           H
ATOM   4313 HG22 ILE   271      91.080  73.940  13.880  0.00  0.00           H
ATOM   4314 HG23 ILE   271      90.490  72.930  15.180  0.00  0.00           H
ATOM   4315  CG1 ILE   271      89.660  76.250  14.520  0.00  0.00           C
ATOM   4316 HG12 ILE   271      89.460  77.120  15.140  0.00  0.00           H
ATOM   4317 HG13 ILE   271      88.770  76.120  13.910  0.00  0.00           H
ATOM   4318  CD1 ILE   271      90.830  76.580  13.480  0.00  0.00           C
ATOM   4319 HD11 ILE   271      91.830  76.410  13.870  0.00  0.00           H
ATOM   4320 HD12 ILE   271      90.740  75.920  12.610  0.00  0.00           H
ATOM   4321 HD13 ILE   271      90.760  77.600  13.110  0.00  0.00           H
ATOM   4322  C   ILE   271      89.170  73.590  17.350  0.00  0.00           C
ATOM   4323  O   ILE   271      89.820  73.860  18.350  0.00  0.00           O
ATOM   4324  N   ASN   272      88.680  72.410  17.150  0.00  0.00           N
ATOM   4325  H   ASN   272      88.150  72.300  16.290  0.00  0.00           H
ATOM   4326  CA  ASN   272      88.660  71.290  18.060  0.00  0.00           C
ATOM   4327  HA  ASN   272      88.120  70.550  17.460  0.00  0.00           H
ATOM   4328  CB  ASN   272      90.070  70.660  18.370  0.00  0.00           C
ATOM   4329  HB2 ASN   272      89.840  69.840  19.040  0.00  0.00           H
ATOM   4330  HB3 ASN   272      90.740  71.380  18.850  0.00  0.00           H
ATOM   4331  CG  ASN   272      90.760  70.040  17.140  0.00  0.00           C
ATOM   4332  OD1 ASN   272      90.390  68.980  16.670  0.00  0.00           O
ATOM   4333  ND2 ASN   272      91.780  70.670  16.580  0.00  0.00           N
ATOM   4334 HD21 ASN   272      92.100  71.530  17.000  0.00  0.00           H
ATOM   4335 HD22 ASN   272      92.220  70.240  15.780  0.00  0.00           H
ATOM   4336  C   ASN   272      87.840  71.610  19.340  0.00  0.00           C
ATOM   4337  O   ASN   272      87.960  70.940  20.320  0.00  0.00           O
ATOM   4338  N   GLY   273      86.990  72.670  19.260  0.00  0.00           N
ATOM   4339  H   GLY   273      87.070  73.260  18.440  0.00  0.00           H
ATOM   4340  CA  GLY   273      86.340  73.300  20.430  0.00  0.00           C
ATOM   4341  HA2 GLY   273      85.740  74.090  19.990  0.00  0.00           H
ATOM   4342  HA3 GLY   273      87.130  73.710  21.060  0.00  0.00           H
ATOM   4343  C   GLY   273      85.510  72.460  21.380  0.00  0.00           C
ATOM   4344  O   GLY   273      85.100  72.960  22.430  0.00  0.00           O
ATOM   4345  N   LYS   274      85.220  71.260  20.940  0.00  0.00           N
ATOM   4346  H   LYS   274      85.660  71.080  20.040  0.00  0.00           H
ATOM   4347  CA  LYS   274      84.250  70.220  21.490  0.00  0.00           C
ATOM   4348  HA  LYS   274      84.110  70.340  22.560  0.00  0.00           H
ATOM   4349  CB  LYS   274      82.870  70.320  20.820  0.00  0.00           C
ATOM   4350  HB2 LYS   274      82.300  69.410  20.990  0.00  0.00           H
ATOM   4351  HB3 LYS   274      82.910  70.490  19.750  0.00  0.00           H
ATOM   4352  CG  LYS   274      82.090  71.420  21.590  0.00  0.00           C
ATOM   4353  HG2 LYS   274      82.770  72.270  21.650  0.00  0.00           H
ATOM   4354  HG3 LYS   274      81.790  70.990  22.550  0.00  0.00           H
ATOM   4355  CD  LYS   274      80.830  72.000  20.790  0.00  0.00           C
ATOM   4356  HD2 LYS   274      80.100  71.180  20.810  0.00  0.00           H
ATOM   4357  HD3 LYS   274      81.140  72.350  19.810  0.00  0.00           H
ATOM   4358  CE  LYS   274      80.260  73.130  21.520  0.00  0.00           C
ATOM   4359  HE2 LYS   274      80.980  73.940  21.580  0.00  0.00           H
ATOM   4360  HE3 LYS   274      79.850  72.820  22.490  0.00  0.00           H
ATOM   4361  NZ  LYS   274      79.150  73.680  20.680  0.00  0.00           N
ATOM   4362  HZ1 LYS   274      79.520  73.760  19.740  0.00  0.00           H
ATOM   4363  HZ2 LYS   274      78.300  73.140  20.660  0.00  0.00           H
ATOM   4364  HZ3 LYS   274      78.870  74.610  20.950  0.00  0.00           H
ATOM   4365  C   LYS   274      84.830  68.800  21.340  0.00  0.00           C
ATOM   4366  O   LYS   274      84.180  67.810  21.770  0.00  0.00           O
ATOM   4367  N   ASN   275      86.040  68.680  20.860  0.00  0.00           N
ATOM   4368  H   ASN   275      86.580  69.520  20.700  0.00  0.00           H
ATOM   4369  CA  ASN   275      86.700  67.360  20.660  0.00  0.00           C
ATOM   4370  HA  ASN   275      85.990  66.550  20.520  0.00  0.00           H
ATOM   4371  CB  ASN   275      87.650  67.580  19.480  0.00  0.00           C
ATOM   4372  HB2 ASN   275      88.550  68.140  19.750  0.00  0.00           H
ATOM   4373  HB3 ASN   275      87.150  68.100  18.660  0.00  0.00           H
ATOM   4374  CG  ASN   275      88.200  66.330  18.770  0.00  0.00           C
ATOM   4375  OD1 ASN   275      88.310  65.230  19.300  0.00  0.00           O
ATOM   4376  ND2 ASN   275      88.600  66.480  17.540  0.00  0.00           N
ATOM   4377 HD21 ASN   275      88.540  67.360  17.060  0.00  0.00           H
ATOM   4378 HD22 ASN   275      89.050  65.710  17.060  0.00  0.00           H
ATOM   4379  C   ASN   275      87.330  67.070  22.010  0.00  0.00           C
ATOM   4380  O   ASN   275      88.560  67.160  22.150  0.00  0.00           O
ATOM   4381  N   GLU   276      86.550  66.770  23.010  0.00  0.00           N
ATOM   4382  H   GLU   276      85.560  66.810  22.830  0.00  0.00           H
ATOM   4383  CA  GLU   276      87.040  66.290  24.290  0.00  0.00           C
ATOM   4384  HA  GLU   276      87.250  67.230  24.800  0.00  0.00           H
ATOM   4385  CB  GLU   276      85.840  65.730  25.060  0.00  0.00           C
ATOM   4386  HB2 GLU   276      85.420  64.890  24.500  0.00  0.00           H
ATOM   4387  HB3 GLU   276      85.100  66.540  25.010  0.00  0.00           H
ATOM   4388  CG  GLU   276      85.990  65.370  26.590  0.00  0.00           C
ATOM   4389  HG2 GLU   276      86.410  66.120  27.260  0.00  0.00           H
ATOM   4390  HG3 GLU   276      86.600  64.480  26.690  0.00  0.00           H
ATOM   4391  CD  GLU   276      84.670  64.940  27.220  0.00  0.00           C
ATOM   4392  OE1 GLU   276      83.650  65.380  26.690  0.00  0.00           O
ATOM   4393  OE2 GLU   276      84.790  64.240  28.230  0.00  0.00           O
ATOM   4394  C   GLU   276      88.240  65.360  24.340  0.00  0.00           C
ATOM   4395  O   GLU   276      89.260  65.530  25.040  0.00  0.00           O
ATOM   4396  N   SER   277      88.280  64.260  23.530  0.00  0.00           N
ATOM   4397  H   SER   277      87.470  64.180  22.930  0.00  0.00           H
ATOM   4398  CA  SER   277      89.350  63.340  23.320  0.00  0.00           C
ATOM   4399  HA  SER   277      89.510  62.890  24.300  0.00  0.00           H
ATOM   4400  CB  SER   277      88.820  62.260  22.310  0.00  0.00           C
ATOM   4401  HB2 SER   277      88.260  62.770  21.530  0.00  0.00           H
ATOM   4402  HB3 SER   277      88.160  61.530  22.780  0.00  0.00           H
ATOM   4403  OG  SER   277      89.830  61.410  21.820  0.00  0.00           O
ATOM   4404  HG  SER   277      89.350  60.810  21.260  0.00  0.00           H
ATOM   4405  C   SER   277      90.740  63.890  22.960  0.00  0.00           C
ATOM   4406  O   SER   277      91.790  63.440  23.380  0.00  0.00           O
ATOM   4407  N   ALA   278      90.820  64.950  22.150  0.00  0.00           N
ATOM   4408  H   ALA   278      90.000  65.300  21.660  0.00  0.00           H
ATOM   4409  CA  ALA   278      92.060  65.620  21.740  0.00  0.00           C
ATOM   4410  HA  ALA   278      92.870  64.940  21.480  0.00  0.00           H
ATOM   4411  CB  ALA   278      91.750  66.430  20.470  0.00  0.00           C
ATOM   4412  HB1 ALA   278      91.350  65.740  19.730  0.00  0.00           H
ATOM   4413  HB2 ALA   278      91.070  67.270  20.630  0.00  0.00           H
ATOM   4414  HB3 ALA   278      92.640  67.010  20.240  0.00  0.00           H
ATOM   4415  C   ALA   278      92.530  66.490  22.900  0.00  0.00           C
ATOM   4416  O   ALA   278      93.680  66.490  23.250  0.00  0.00           O
ATOM   4417  N   HIE   279      91.620  67.220  23.530  0.00  0.00           N
ATOM   4418  H   HIE   279      90.700  67.130  23.120  0.00  0.00           H
ATOM   4419  CA  HIE   279      91.850  67.910  24.760  0.00  0.00           C
ATOM   4420  HA  HIE   279      92.670  68.600  24.550  0.00  0.00           H
ATOM   4421  CB  HIE   279      90.590  68.810  25.020  0.00  0.00           C
ATOM   4422  HB2 HIE   279      90.640  69.160  26.050  0.00  0.00           H
ATOM   4423  HB3 HIE   279      89.640  68.260  25.040  0.00  0.00           H
ATOM   4424  CG  HIE   279      90.450  70.020  24.200  0.00  0.00           C
ATOM   4425  ND1 HIE   279      91.050  71.240  24.520  0.00  0.00           N
ATOM   4426  CE1 HIE   279      90.730  72.060  23.570  0.00  0.00           C
ATOM   4427  HE1 HIE   279      91.070  73.090  23.510  0.00  0.00           H
ATOM   4428  NE2 HIE   279      89.960  71.500  22.680  0.00  0.00           N
ATOM   4429  HE2 HIE   279      89.520  71.940  21.880  0.00  0.00           H
ATOM   4430  CD2 HIE   279      89.670  70.220  23.090  0.00  0.00           C
ATOM   4431  HD2 HIE   279      89.110  69.560  22.440  0.00  0.00           H
ATOM   4432  C   HIE   279      92.240  67.060  25.980  0.00  0.00           C
ATOM   4433  O   HIE   279      93.190  67.430  26.670  0.00  0.00           O
ATOM   4434  N   ILE   280      91.600  65.890  26.230  0.00  0.00           N
ATOM   4435  H   ILE   280      90.850  65.720  25.580  0.00  0.00           H
ATOM   4436  CA  ILE   280      92.090  64.740  27.070  0.00  0.00           C
ATOM   4437  HA  ILE   280      92.110  65.150  28.080  0.00  0.00           H
ATOM   4438  CB  ILE   280      91.180  63.460  26.990  0.00  0.00           C
ATOM   4439  HB  ILE   280      90.900  63.310  25.950  0.00  0.00           H
ATOM   4440  CG2 ILE   280      92.050  62.220  27.360  0.00  0.00           C
ATOM   4441 HG21 ILE   280      92.550  62.470  28.300  0.00  0.00           H
ATOM   4442 HG22 ILE   280      91.420  61.370  27.600  0.00  0.00           H
ATOM   4443 HG23 ILE   280      92.740  61.990  26.550  0.00  0.00           H
ATOM   4444  CG1 ILE   280      89.990  63.500  27.940  0.00  0.00           C
ATOM   4445 HG12 ILE   280      89.530  64.490  27.830  0.00  0.00           H
ATOM   4446 HG13 ILE   280      90.330  63.460  28.980  0.00  0.00           H
ATOM   4447  CD1 ILE   280      88.890  62.410  27.670  0.00  0.00           C
ATOM   4448 HD11 ILE   280      87.930  62.780  28.030  0.00  0.00           H
ATOM   4449 HD12 ILE   280      88.860  62.110  26.630  0.00  0.00           H
ATOM   4450 HD13 ILE   280      89.170  61.490  28.190  0.00  0.00           H
ATOM   4451  C   ILE   280      93.600  64.540  26.630  0.00  0.00           C
ATOM   4452  O   ILE   280      94.500  64.660  27.420  0.00  0.00           O
ATOM   4453  N   SER   281      93.820  64.300  25.350  0.00  0.00           N
ATOM   4454  H   SER   281      93.080  64.230  24.660  0.00  0.00           H
ATOM   4455  CA  SER   281      95.220  63.880  24.900  0.00  0.00           C
ATOM   4456  HA  SER   281      95.520  63.030  25.500  0.00  0.00           H
ATOM   4457  CB  SER   281      95.270  63.510  23.440  0.00  0.00           C
ATOM   4458  HB2 SER   281      94.860  64.330  22.860  0.00  0.00           H
ATOM   4459  HB3 SER   281      94.660  62.610  23.310  0.00  0.00           H
ATOM   4460  OG  SER   281      96.550  63.320  22.970  0.00  0.00           O
ATOM   4461  HG  SER   281      96.880  62.500  23.340  0.00  0.00           H
ATOM   4462  C   SER   281      96.230  64.980  25.130  0.00  0.00           C
ATOM   4463  O   SER   281      97.320  64.660  25.670  0.00  0.00           O
ATOM   4464  N   ASP   282      95.880  66.190  24.910  0.00  0.00           N
ATOM   4465  H   ASP   282      94.990  66.340  24.440  0.00  0.00           H
ATOM   4466  CA  ASP   282      96.670  67.390  25.190  0.00  0.00           C
ATOM   4467  HA  ASP   282      97.690  67.240  24.840  0.00  0.00           H
ATOM   4468  CB  ASP   282      96.150  68.660  24.350  0.00  0.00           C
ATOM   4469  HB2 ASP   282      96.380  69.580  24.900  0.00  0.00           H
ATOM   4470  HB3 ASP   282      95.060  68.700  24.330  0.00  0.00           H
ATOM   4471  CG  ASP   282      96.680  68.680  22.920  0.00  0.00           C
ATOM   4472  OD1 ASP   282      97.410  67.770  22.480  0.00  0.00           O
ATOM   4473  OD2 ASP   282      96.320  69.620  22.130  0.00  0.00           O
ATOM   4474  C   ASP   282      96.900  67.690  26.690  0.00  0.00           C
ATOM   4475  O   ASP   282      98.010  68.000  27.120  0.00  0.00           O
ATOM   4476  N   ALA   283      95.790  67.690  27.480  0.00  0.00           N
ATOM   4477  H   ALA   283      94.920  67.610  26.980  0.00  0.00           H
ATOM   4478  CA  ALA   283      95.940  67.990  28.880  0.00  0.00           C
ATOM   4479  HA  ALA   283      96.460  68.940  28.980  0.00  0.00           H
ATOM   4480  CB  ALA   283      94.620  68.230  29.540  0.00  0.00           C
ATOM   4481  HB1 ALA   283      94.130  69.120  29.140  0.00  0.00           H
ATOM   4482  HB2 ALA   283      93.980  67.350  29.450  0.00  0.00           H
ATOM   4483  HB3 ALA   283      94.780  68.400  30.600  0.00  0.00           H
ATOM   4484  C   ALA   283      96.750  66.900  29.580  0.00  0.00           C
ATOM   4485  O   ALA   283      97.650  67.240  30.350  0.00  0.00           O
ATOM   4486  N   VAL   284      96.600  65.580  29.290  0.00  0.00           N
ATOM   4487  H   VAL   284      95.820  65.280  28.730  0.00  0.00           H
ATOM   4488  CA  VAL   284      97.640  64.540  29.760  0.00  0.00           C
ATOM   4489  HA  VAL   284      97.710  64.550  30.850  0.00  0.00           H
ATOM   4490  CB  VAL   284      97.200  63.130  29.190  0.00  0.00           C
ATOM   4491  HB  VAL   284      97.190  63.040  28.100  0.00  0.00           H
ATOM   4492  CG1 VAL   284      98.130  62.010  29.700  0.00  0.00           C
ATOM   4493 HG11 VAL   284      97.710  61.000  29.630  0.00  0.00           H
ATOM   4494 HG12 VAL   284      99.020  61.970  29.060  0.00  0.00           H
ATOM   4495 HG13 VAL   284      98.460  62.130  30.730  0.00  0.00           H
ATOM   4496  CG2 VAL   284      95.860  62.840  29.850  0.00  0.00           C
ATOM   4497 HG21 VAL   284      95.720  63.280  30.840  0.00  0.00           H
ATOM   4498 HG22 VAL   284      94.990  63.110  29.260  0.00  0.00           H
ATOM   4499 HG23 VAL   284      95.920  61.750  29.950  0.00  0.00           H
ATOM   4500  C   VAL   284      99.070  64.780  29.180  0.00  0.00           C
ATOM   4501  O   VAL   284     100.040  64.400  29.860  0.00  0.00           O
ATOM   4502  N   ALA   285      99.190  65.460  27.980  0.00  0.00           N
ATOM   4503  H   ALA   285      98.390  65.750  27.430  0.00  0.00           H
ATOM   4504  CA  ALA   285     100.510  65.800  27.490  0.00  0.00           C
ATOM   4505  HA  ALA   285     101.220  64.980  27.590  0.00  0.00           H
ATOM   4506  CB  ALA   285     100.520  66.150  26.020  0.00  0.00           C
ATOM   4507  HB1 ALA   285      99.890  65.520  25.390  0.00  0.00           H
ATOM   4508  HB2 ALA   285     100.200  67.190  25.880  0.00  0.00           H
ATOM   4509  HB3 ALA   285     101.530  66.020  25.630  0.00  0.00           H
ATOM   4510  C   ALA   285     101.160  66.920  28.300  0.00  0.00           C
ATOM   4511  O   ALA   285     102.290  66.740  28.630  0.00  0.00           O
ATOM   4512  N   VAL   286     100.430  67.960  28.700  0.00  0.00           N
ATOM   4513  H   VAL   286      99.480  68.010  28.360  0.00  0.00           H
ATOM   4514  CA  VAL   286     100.910  68.910  29.740  0.00  0.00           C
ATOM   4515  HA  VAL   286     101.900  69.220  29.400  0.00  0.00           H
ATOM   4516  CB  VAL   286     100.000  70.070  29.760  0.00  0.00           C
ATOM   4517  HB  VAL   286      98.970  69.730  29.730  0.00  0.00           H
ATOM   4518  CG1 VAL   286     100.180  70.780  31.120  0.00  0.00           C
ATOM   4519 HG11 VAL   286      99.600  70.310  31.920  0.00  0.00           H
ATOM   4520 HG12 VAL   286     101.230  70.810  31.410  0.00  0.00           H
ATOM   4521 HG13 VAL   286      99.840  71.820  31.190  0.00  0.00           H
ATOM   4522  CG2 VAL   286     100.310  70.950  28.540  0.00  0.00           C
ATOM   4523 HG21 VAL   286      99.800  71.910  28.630  0.00  0.00           H
ATOM   4524 HG22 VAL   286     101.380  71.140  28.460  0.00  0.00           H
ATOM   4525 HG23 VAL   286      99.970  70.560  27.580  0.00  0.00           H
ATOM   4526  C   VAL   286     101.060  68.190  31.090  0.00  0.00           C
ATOM   4527  O   VAL   286     102.130  68.370  31.670  0.00  0.00           O
ATOM   4528  N   VAL   287     100.080  67.360  31.580  0.00  0.00           N
ATOM   4529  H   VAL   287      99.200  67.220  31.120  0.00  0.00           H
ATOM   4530  CA  VAL   287     100.230  66.850  32.940  0.00  0.00           C
ATOM   4531  HA  VAL   287     100.420  67.650  33.650  0.00  0.00           H
ATOM   4532  CB  VAL   287      98.900  66.220  33.340  0.00  0.00           C
ATOM   4533  HB  VAL   287      98.500  65.470  32.650  0.00  0.00           H
ATOM   4534  CG1 VAL   287      99.010  65.430  34.670  0.00  0.00           C
ATOM   4535 HG11 VAL   287      99.590  66.010  35.390  0.00  0.00           H
ATOM   4536 HG12 VAL   287      98.020  65.140  35.000  0.00  0.00           H
ATOM   4537 HG13 VAL   287      99.640  64.550  34.550  0.00  0.00           H
ATOM   4538  CG2 VAL   287      97.760  67.140  33.610  0.00  0.00           C
ATOM   4539 HG21 VAL   287      96.880  66.500  33.590  0.00  0.00           H
ATOM   4540 HG22 VAL   287      97.830  67.680  34.560  0.00  0.00           H
ATOM   4541 HG23 VAL   287      97.780  67.900  32.830  0.00  0.00           H
ATOM   4542  C   VAL   287     101.450  65.960  33.110  0.00  0.00           C
ATOM   4543  O   VAL   287     102.250  66.150  34.050  0.00  0.00           O
ATOM   4544  N   ALA   288     101.700  65.040  32.140  0.00  0.00           N
ATOM   4545  H   ALA   288     100.980  64.850  31.460  0.00  0.00           H
ATOM   4546  CA  ALA   288     102.780  64.160  32.250  0.00  0.00           C
ATOM   4547  HA  ALA   288     102.810  63.710  33.250  0.00  0.00           H
ATOM   4548  CB  ALA   288     102.670  63.070  31.140  0.00  0.00           C
ATOM   4549  HB1 ALA   288     102.680  63.600  30.190  0.00  0.00           H
ATOM   4550  HB2 ALA   288     103.540  62.410  31.140  0.00  0.00           H
ATOM   4551  HB3 ALA   288     101.760  62.470  31.100  0.00  0.00           H
ATOM   4552  C   ALA   288     104.150  64.890  32.310  0.00  0.00           C
ATOM   4553  O   ALA   288     104.860  64.740  33.350  0.00  0.00           O
ATOM   4554  N   GLN   289     104.570  65.580  31.270  0.00  0.00           N
ATOM   4555  H   GLN   289     103.930  65.980  30.610  0.00  0.00           H
ATOM   4556  CA  GLN   289     105.910  66.230  31.290  0.00  0.00           C
ATOM   4557  HA  GLN   289     106.600  65.410  31.430  0.00  0.00           H
ATOM   4558  CB  GLN   289     106.090  66.860  29.890  0.00  0.00           C
ATOM   4559  HB2 GLN   289     105.840  66.060  29.190  0.00  0.00           H
ATOM   4560  HB3 GLN   289     107.150  67.090  29.800  0.00  0.00           H
ATOM   4561  CG  GLN   289     105.280  68.170  29.620  0.00  0.00           C
ATOM   4562  HG2 GLN   289     105.290  68.940  30.390  0.00  0.00           H
ATOM   4563  HG3 GLN   289     104.240  67.860  29.510  0.00  0.00           H
ATOM   4564  CD  GLN   289     105.590  68.900  28.240  0.00  0.00           C
ATOM   4565  OE1 GLN   289     106.420  68.470  27.490  0.00  0.00           O
ATOM   4566  NE2 GLN   289     104.950  69.980  27.930  0.00  0.00           N
ATOM   4567 HE21 GLN   289     104.230  70.290  28.560  0.00  0.00           H
ATOM   4568 HE22 GLN   289     105.410  70.580  27.260  0.00  0.00           H
ATOM   4569  C   GLN   289     106.060  67.210  32.450  0.00  0.00           C
ATOM   4570  O   GLN   289     107.190  67.450  32.840  0.00  0.00           O
ATOM   4571  N   ALA   290     104.950  67.770  32.950  0.00  0.00           N
ATOM   4572  H   ALA   290     104.050  67.710  32.490  0.00  0.00           H
ATOM   4573  CA  ALA   290     104.970  68.670  34.070  0.00  0.00           C
ATOM   4574  HA  ALA   290     105.790  69.360  33.870  0.00  0.00           H
ATOM   4575  CB  ALA   290     103.660  69.480  34.220  0.00  0.00           C
ATOM   4576  HB1 ALA   290     103.800  70.030  35.150  0.00  0.00           H
ATOM   4577  HB2 ALA   290     103.480  70.140  33.380  0.00  0.00           H
ATOM   4578  HB3 ALA   290     102.830  68.760  34.180  0.00  0.00           H
ATOM   4579  C   ALA   290     105.270  67.930  35.410  0.00  0.00           C
ATOM   4580  O   ALA   290     106.170  68.240  36.180  0.00  0.00           O
ATOM   4581  N   ILE   291     104.640  66.770  35.630  0.00  0.00           N
ATOM   4582  H   ILE   291     103.910  66.450  35.010  0.00  0.00           H
ATOM   4583  CA  ILE   291     105.100  65.840  36.690  0.00  0.00           C
ATOM   4584  HA  ILE   291     105.070  66.370  37.640  0.00  0.00           H
ATOM   4585  CB  ILE   291     104.100  64.680  36.700  0.00  0.00           C
ATOM   4586  HB  ILE   291     103.870  64.520  35.640  0.00  0.00           H
ATOM   4587  CG2 ILE   291     104.570  63.430  37.370  0.00  0.00           C
ATOM   4588 HG21 ILE   291     103.830  62.660  37.150  0.00  0.00           H
ATOM   4589 HG22 ILE   291     105.500  63.060  36.940  0.00  0.00           H
ATOM   4590 HG23 ILE   291     104.690  63.630  38.430  0.00  0.00           H
ATOM   4591  CG1 ILE   291     102.780  65.090  37.420  0.00  0.00           C
ATOM   4592 HG12 ILE   291     102.590  66.070  36.990  0.00  0.00           H
ATOM   4593 HG13 ILE   291     102.900  65.150  38.510  0.00  0.00           H
ATOM   4594  CD1 ILE   291     101.530  64.320  36.900  0.00  0.00           C
ATOM   4595 HD11 ILE   291     101.660  63.250  37.050  0.00  0.00           H
ATOM   4596 HD12 ILE   291     100.640  64.610  37.450  0.00  0.00           H
ATOM   4597 HD13 ILE   291     101.340  64.470  35.830  0.00  0.00           H
ATOM   4598  C   ILE   291     106.580  65.370  36.570  0.00  0.00           C
ATOM   4599  O   ILE   291     107.220  65.170  37.630  0.00  0.00           O
ATOM   4600  N   HIE   292     107.060  65.140  35.370  0.00  0.00           N
ATOM   4601  H   HIE   292     106.500  65.290  34.540  0.00  0.00           H
ATOM   4602  CA  HIE   292     108.500  64.720  35.170  0.00  0.00           C
ATOM   4603  HA  HIE   292     108.750  63.970  35.920  0.00  0.00           H
ATOM   4604  CB  HIE   292     108.690  63.910  33.860  0.00  0.00           C
ATOM   4605  HB2 HIE   292     109.720  63.670  33.620  0.00  0.00           H
ATOM   4606  HB3 HIE   292     108.230  64.510  33.070  0.00  0.00           H
ATOM   4607  CG  HIE   292     107.980  62.590  33.730  0.00  0.00           C
ATOM   4608  ND1 HIE   292     106.670  62.340  33.590  0.00  0.00           N
ATOM   4609  CE1 HIE   292     106.499  61.018  34.102  0.00  0.00           C
ATOM   4610  HE1 HIE   292     105.523  60.592  34.332  0.00  0.00           H
ATOM   4611  NE2 HIE   292     107.651  60.445  33.857  0.00  0.00           N
ATOM   4612  HE2 HIE   292     107.811  59.448  33.845  0.00  0.00           H
ATOM   4613  CD2 HIE   292     108.600  61.390  33.620  0.00  0.00           C
ATOM   4614  HD2 HIE   292     109.660  61.230  33.460  0.00  0.00           H
ATOM   4615  C   HIE   292     109.410  65.880  35.370  0.00  0.00           C
ATOM   4616  O   HIE   292     110.570  65.760  35.740  0.00  0.00           O
ATOM   4617  N   GLU   293     108.940  67.130  35.220  0.00  0.00           N
ATOM   4618  H   GLU   293     107.950  67.310  35.140  0.00  0.00           H
ATOM   4619  CA  GLU   293     109.680  68.340  35.630  0.00  0.00           C
ATOM   4620  HA  GLU   293     110.740  68.330  35.370  0.00  0.00           H
ATOM   4621  CB  GLU   293     109.010  69.530  34.880  0.00  0.00           C
ATOM   4622  HB2 GLU   293     108.010  69.670  35.290  0.00  0.00           H
ATOM   4623  HB3 GLU   293     108.890  69.350  33.820  0.00  0.00           H
ATOM   4624  CG  GLU   293     109.750  70.840  35.210  0.00  0.00           C
ATOM   4625  HG2 GLU   293     110.830  70.740  35.190  0.00  0.00           H
ATOM   4626  HG3 GLU   293     109.410  71.150  36.200  0.00  0.00           H
ATOM   4627  CD  GLU   293     109.500  71.990  34.230  0.00  0.00           C
ATOM   4628  OE1 GLU   293     108.740  71.940  33.220  0.00  0.00           O
ATOM   4629  OE2 GLU   293     109.930  73.140  34.540  0.00  0.00           O
ATOM   4630  C   GLU   293     109.670  68.520  37.160  0.00  0.00           C
ATOM   4631  O   GLU   293     110.610  69.100  37.740  0.00  0.00           O
ATOM   4632  N   LEU   294     108.560  68.180  37.820  0.00  0.00           N
ATOM   4633  H   LEU   294     107.810  67.760  37.290  0.00  0.00           H
ATOM   4634  CA  LEU   294     108.380  68.280  39.240  0.00  0.00           C
ATOM   4635  HA  LEU   294     108.490  69.310  39.580  0.00  0.00           H
ATOM   4636  CB  LEU   294     106.860  67.920  39.530  0.00  0.00           C
ATOM   4637  HB2 LEU   294     106.720  66.860  39.330  0.00  0.00           H
ATOM   4638  HB3 LEU   294     106.240  68.550  38.890  0.00  0.00           H
ATOM   4639  CG  LEU   294     106.330  68.140  40.950  0.00  0.00           C
ATOM   4640  HG  LEU   294     107.070  67.630  41.570  0.00  0.00           H
ATOM   4641  CD1 LEU   294     106.300  69.650  41.360  0.00  0.00           C
ATOM   4642 HD11 LEU   294     105.540  70.230  40.840  0.00  0.00           H
ATOM   4643 HD12 LEU   294     106.060  69.640  42.420  0.00  0.00           H
ATOM   4644 HD13 LEU   294     107.260  70.130  41.170  0.00  0.00           H
ATOM   4645  CD2 LEU   294     104.980  67.590  41.150  0.00  0.00           C
ATOM   4646 HD21 LEU   294     105.010  66.530  40.890  0.00  0.00           H
ATOM   4647 HD22 LEU   294     104.730  67.700  42.200  0.00  0.00           H
ATOM   4648 HD23 LEU   294     104.290  68.100  40.470  0.00  0.00           H
ATOM   4649  C   LEU   294     109.330  67.420  40.040  0.00  0.00           C
ATOM   4650  O   LEU   294     110.040  67.970  40.890  0.00  0.00           O
ATOM   4651  N   PHE   295     109.450  66.140  39.830  0.00  0.00           N
ATOM   4652  H   PHE   295     108.830  65.730  39.140  0.00  0.00           H
ATOM   4653  CA  PHE   295     110.420  65.260  40.570  0.00  0.00           C
ATOM   4654  HA  PHE   295     110.280  65.520  41.620  0.00  0.00           H
ATOM   4655  CB  PHE   295     110.000  63.790  40.430  0.00  0.00           C
ATOM   4656  HB2 PHE   295     110.780  63.110  40.780  0.00  0.00           H
ATOM   4657  HB3 PHE   295     109.810  63.590  39.380  0.00  0.00           H
ATOM   4658  CG  PHE   295     108.750  63.390  41.310  0.00  0.00           C
ATOM   4659  CD1 PHE   295     108.840  63.040  42.650  0.00  0.00           C
ATOM   4660  HD1 PHE   295     109.820  63.010  43.110  0.00  0.00           H
ATOM   4661  CE1 PHE   295     107.680  62.690  43.410  0.00  0.00           C
ATOM   4662  HE1 PHE   295     107.750  62.570  44.480  0.00  0.00           H
ATOM   4663  CZ  PHE   295     106.380  62.890  42.850  0.00  0.00           C
ATOM   4664  HZ  PHE   295     105.530  62.650  43.470  0.00  0.00           H
ATOM   4665  CE2 PHE   295     106.260  63.220  41.480  0.00  0.00           C
ATOM   4666  HE2 PHE   295     105.260  63.250  41.060  0.00  0.00           H
ATOM   4667  CD2 PHE   295     107.450  63.610  40.740  0.00  0.00           C
ATOM   4668  HD2 PHE   295     107.350  63.920  39.720  0.00  0.00           H
ATOM   4669  C   PHE   295     111.920  65.430  40.250  0.00  0.00           C
ATOM   4670  O   PHE   295     112.790  64.660  40.620  0.00  0.00           O
ATOM   4671  N   GLU   296     112.290  66.480  39.560  0.00  0.00           N
ATOM   4672  H   GLU   296     111.620  67.000  39.010  0.00  0.00           H
ATOM   4673  CA  GLU   296     113.620  66.960  39.490  0.00  0.00           C
ATOM   4674  HA  GLU   296     114.340  66.150  39.410  0.00  0.00           H
ATOM   4675  CB  GLU   296     113.970  67.700  38.220  0.00  0.00           C
ATOM   4676  HB2 GLU   296     115.050  67.670  38.080  0.00  0.00           H
ATOM   4677  HB3 GLU   296     113.610  68.730  38.290  0.00  0.00           H
ATOM   4678  CG  GLU   296     113.440  67.010  36.920  0.00  0.00           C
ATOM   4679  HG2 GLU   296     112.360  67.150  36.880  0.00  0.00           H
ATOM   4680  HG3 GLU   296     113.700  65.960  36.810  0.00  0.00           H
ATOM   4681  CD  GLU   296     113.930  67.720  35.640  0.00  0.00           C
ATOM   4682  OE1 GLU   296     113.910  68.950  35.570  0.00  0.00           O
ATOM   4683  OE2 GLU   296     114.260  67.000  34.720  0.00  0.00           O
ATOM   4684  C   GLU   296     114.040  67.900  40.610  0.00  0.00           C
ATOM   4685  O   GLU   296     115.230  68.160  40.790  0.00  0.00           O
ATOM   4686  N   MET   297     113.080  68.310  41.450  0.00  0.00           N
ATOM   4687  H   MET   297     112.150  67.970  41.290  0.00  0.00           H
ATOM   4688  CA  MET   297     113.170  69.250  42.600  0.00  0.00           C
ATOM   4689  HA  MET   297     114.090  69.840  42.550  0.00  0.00           H
ATOM   4690  CB  MET   297     112.100  70.370  42.540  0.00  0.00           C
ATOM   4691  HB2 MET   297     112.200  70.920  43.470  0.00  0.00           H
ATOM   4692  HB3 MET   297     111.100  69.930  42.540  0.00  0.00           H
ATOM   4693  CG  MET   297     112.360  71.320  41.380  0.00  0.00           C
ATOM   4694  HG2 MET   297     112.440  70.700  40.490  0.00  0.00           H
ATOM   4695  HG3 MET   297     113.230  71.980  41.440  0.00  0.00           H
ATOM   4696  SD  MET   297     110.990  72.390  41.170  0.00  0.00           S
ATOM   4697  CE  MET   297     109.790  71.210  40.510  0.00  0.00           C
ATOM   4698  HE1 MET   297     109.720  70.350  41.170  0.00  0.00           H
ATOM   4699  HE2 MET   297     108.810  71.650  40.310  0.00  0.00           H
ATOM   4700  HE3 MET   297     110.170  70.880  39.550  0.00  0.00           H
ATOM   4701  C   MET   297     113.160  68.590  43.960  0.00  0.00           C
ATOM   4702  O   MET   297     112.690  67.430  44.070  0.00  0.00           O
ATOM   4703  N   GLU   298     113.460  69.380  45.020  0.00  0.00           N
ATOM   4704  H   GLU   298     113.620  70.370  44.930  0.00  0.00           H
ATOM   4705  CA  GLU   298     113.710  68.910  46.380  0.00  0.00           C
ATOM   4706  HA  GLU   298     114.080  67.890  46.380  0.00  0.00           H
ATOM   4707  CB  GLU   298     114.790  69.840  47.080  0.00  0.00           C
ATOM   4708  HB2 GLU   298     114.910  69.520  48.110  0.00  0.00           H
ATOM   4709  HB3 GLU   298     114.420  70.860  46.940  0.00  0.00           H
ATOM   4710  CG  GLU   298     116.130  69.800  46.460  0.00  0.00           C
ATOM   4711  HG2 GLU   298     116.790  70.350  47.140  0.00  0.00           H
ATOM   4712  HG3 GLU   298     116.190  70.440  45.580  0.00  0.00           H
ATOM   4713  CD  GLU   298     116.680  68.340  46.320  0.00  0.00           C
ATOM   4714  OE1 GLU   298     117.280  68.000  45.260  0.00  0.00           O
ATOM   4715  OE2 GLU   298     116.370  67.500  47.180  0.00  0.00           O
ATOM   4716  C   GLU   298     112.400  68.920  47.220  0.00  0.00           C
ATOM   4717  O   GLU   298     111.800  69.960  47.340  0.00  0.00           O
ATOM   4718  N   ASN   299     112.130  67.960  48.070  0.00  0.00           N
ATOM   4719  H   ASN   299     112.820  67.230  48.050  0.00  0.00           H
ATOM   4720  CA  ASN   299     111.060  67.740  49.100  0.00  0.00           C
ATOM   4721  HA  ASN   299     111.150  66.730  49.490  0.00  0.00           H
ATOM   4722  CB  ASN   299     111.240  68.730  50.260  0.00  0.00           C
ATOM   4723  HB2 ASN   299     110.530  68.510  51.050  0.00  0.00           H
ATOM   4724  HB3 ASN   299     110.850  69.710  49.970  0.00  0.00           H
ATOM   4725  CG  ASN   299     112.610  68.940  50.850  0.00  0.00           C
ATOM   4726  OD1 ASN   299     112.880  68.330  51.880  0.00  0.00           O
ATOM   4727  ND2 ASN   299     113.530  69.750  50.300  0.00  0.00           N
ATOM   4728 HD21 ASN   299     113.150  70.190  49.470  0.00  0.00           H
ATOM   4729 HD22 ASN   299     114.410  69.990  50.720  0.00  0.00           H
ATOM   4730  C   ASN   299     109.640  67.800  48.620  0.00  0.00           C
ATOM   4731  O   ASN   299     108.730  68.390  49.180  0.00  0.00           O
ATOM   4732  N   ILE   300     109.340  67.110  47.460  0.00  0.00           N
ATOM   4733  H   ILE   300     110.150  66.800  46.950  0.00  0.00           H
ATOM   4734  CA  ILE   300     108.080  66.890  46.730  0.00  0.00           C
ATOM   4735  HA  ILE   300     107.550  67.840  46.640  0.00  0.00           H
ATOM   4736  CB  ILE   300     108.400  66.490  45.270  0.00  0.00           C
ATOM   4737  HB  ILE   300     109.170  65.720  45.340  0.00  0.00           H
ATOM   4738  CG2 ILE   300     107.130  66.150  44.420  0.00  0.00           C
ATOM   4739 HG21 ILE   300     107.410  65.720  43.460  0.00  0.00           H
ATOM   4740 HG22 ILE   300     106.510  65.510  45.050  0.00  0.00           H
ATOM   4741 HG23 ILE   300     106.510  66.990  44.130  0.00  0.00           H
ATOM   4742  CG1 ILE   300     109.130  67.590  44.460  0.00  0.00           C
ATOM   4743 HG12 ILE   300     109.280  67.170  43.470  0.00  0.00           H
ATOM   4744 HG13 ILE   300     110.100  67.620  44.950  0.00  0.00           H
ATOM   4745  CD1 ILE   300     108.630  69.010  44.370  0.00  0.00           C
ATOM   4746 HD11 ILE   300     107.630  69.010  43.930  0.00  0.00           H
ATOM   4747 HD12 ILE   300     108.610  69.350  45.410  0.00  0.00           H
ATOM   4748 HD13 ILE   300     109.350  69.630  43.840  0.00  0.00           H
ATOM   4749  C   ILE   300     107.140  65.940  47.520  0.00  0.00           C
ATOM   4750  O   ILE   300     107.200  64.710  47.360  0.00  0.00           O
ATOM   4751  N   THR   301     106.240  66.450  48.370  0.00  0.00           N
ATOM   4752  H   THR   301     106.380  67.400  48.700  0.00  0.00           H
ATOM   4753  CA  THR   301     105.220  65.700  49.140  0.00  0.00           C
ATOM   4754  HA  THR   301     105.630  64.840  49.670  0.00  0.00           H
ATOM   4755  CB  THR   301     104.630  66.560  50.240  0.00  0.00           C
ATOM   4756  HB  THR   301     104.030  65.900  50.880  0.00  0.00           H
ATOM   4757  CG2 THR   301     105.710  67.320  51.100  0.00  0.00           C
ATOM   4758 HG21 THR   301     106.580  66.650  51.100  0.00  0.00           H
ATOM   4759 HG22 THR   301     106.090  68.210  50.600  0.00  0.00           H
ATOM   4760 HG23 THR   301     105.440  67.460  52.150  0.00  0.00           H
ATOM   4761  OG1 THR   301     103.810  67.640  49.750  0.00  0.00           O
ATOM   4762  HG1 THR   301     104.440  68.160  49.260  0.00  0.00           H
ATOM   4763  C   THR   301     104.130  65.090  48.220  0.00  0.00           C
ATOM   4764  O   THR   301     103.870  65.710  47.140  0.00  0.00           O
ATOM   4765  N   ASP   302     103.580  63.960  48.600  0.00  0.00           N
ATOM   4766  H   ASP   302     103.990  63.530  49.410  0.00  0.00           H
ATOM   4767  CA  ASP   302     102.280  63.280  48.080  0.00  0.00           C
ATOM   4768  HA  ASP   302     102.420  63.200  47.000  0.00  0.00           H
ATOM   4769  CB  ASP   302     102.170  61.750  48.510  0.00  0.00           C
ATOM   4770  HB2 ASP   302     101.110  61.500  48.420  0.00  0.00           H
ATOM   4771  HB3 ASP   302     102.300  61.600  49.580  0.00  0.00           H
ATOM   4772  CG  ASP   302     103.000  60.780  47.800  0.00  0.00           C
ATOM   4773  OD1 ASP   302     103.130  60.960  46.560  0.00  0.00           O
ATOM   4774  OD2 ASP   302     103.410  59.740  48.360  0.00  0.00           O
ATOM   4775  C   ASP   302     101.050  64.130  48.500  0.00  0.00           C
ATOM   4776  O   ASP   302     101.010  64.810  49.550  0.00  0.00           O
ATOM   4777  N   PRO   303     100.040  64.200  47.620  0.00  0.00           N
ATOM   4778  CD  PRO   303     100.060  63.800  46.220  0.00  0.00           C
ATOM   4779  HD2 PRO   303      99.970  62.720  46.090  0.00  0.00           H
ATOM   4780  HD3 PRO   303     100.920  64.220  45.700  0.00  0.00           H
ATOM   4781  CG  PRO   303      98.840  64.440  45.590  0.00  0.00           C
ATOM   4782  HG2 PRO   303      98.440  63.770  44.840  0.00  0.00           H
ATOM   4783  HG3 PRO   303      99.040  65.350  45.030  0.00  0.00           H
ATOM   4784  CB  PRO   303      97.850  64.530  46.760  0.00  0.00           C
ATOM   4785  HB2 PRO   303      97.260  63.620  46.850  0.00  0.00           H
ATOM   4786  HB3 PRO   303      97.320  65.480  46.700  0.00  0.00           H
ATOM   4787  CA  PRO   303      98.710  64.740  47.980  0.00  0.00           C
ATOM   4788  HA  PRO   303      98.780  65.790  48.240  0.00  0.00           H
ATOM   4789  C   PRO   303      97.980  63.980  49.170  0.00  0.00           C
ATOM   4790  O   PRO   303      98.370  62.880  49.630  0.00  0.00           O
ATOM   4791  N   PRO   304      96.870  64.490  49.740  0.00  0.00           N
ATOM   4792  CD  PRO   304      96.310  65.870  49.640  0.00  0.00           C
ATOM   4793  HD2 PRO   304      96.140  66.120  48.590  0.00  0.00           H
ATOM   4794  HD3 PRO   304      97.000  66.550  50.130  0.00  0.00           H
ATOM   4795  CG  PRO   304      94.960  65.990  50.410  0.00  0.00           C
ATOM   4796  HG2 PRO   304      94.100  66.140  49.760  0.00  0.00           H
ATOM   4797  HG3 PRO   304      95.040  66.830  51.110  0.00  0.00           H
ATOM   4798  CB  PRO   304      94.840  64.650  51.160  0.00  0.00           C
ATOM   4799  HB2 PRO   304      93.870  64.170  51.100  0.00  0.00           H
ATOM   4800  HB3 PRO   304      95.080  64.840  52.210  0.00  0.00           H
ATOM   4801  CA  PRO   304      96.020  63.730  50.680  0.00  0.00           C
ATOM   4802  HA  PRO   304      96.680  63.390  51.480  0.00  0.00           H
ATOM   4803  C   PRO   304      95.450  62.450  50.000  0.00  0.00           C
ATOM   4804  O   PRO   304      94.830  62.500  48.910  0.00  0.00           O
ATOM   4805  N   ARG   305      95.390  61.320  50.670  0.00  0.00           N
ATOM   4806  H   ARG   305      95.940  61.330  51.520  0.00  0.00           H
ATOM   4807  CA  ARG   305      94.700  60.080  50.290  0.00  0.00           C
ATOM   4808  HA  ARG   305      94.470  59.970  49.230  0.00  0.00           H
ATOM   4809  CB  ARG   305      95.500  58.880  50.810  0.00  0.00           C
ATOM   4810  HB2 ARG   305      95.440  59.020  51.890  0.00  0.00           H
ATOM   4811  HB3 ARG   305      96.550  59.040  50.570  0.00  0.00           H
ATOM   4812  CG  ARG   305      95.050  57.470  50.310  0.00  0.00           C
ATOM   4813  HG2 ARG   305      95.550  57.380  49.340  0.00  0.00           H
ATOM   4814  HG3 ARG   305      94.000  57.350  50.050  0.00  0.00           H
ATOM   4815  CD  ARG   305      95.370  56.300  51.170  0.00  0.00           C
ATOM   4816  HD2 ARG   305      94.970  56.510  52.160  0.00  0.00           H
ATOM   4817  HD3 ARG   305      96.460  56.250  51.100  0.00  0.00           H
ATOM   4818  NE  ARG   305      94.860  55.070  50.540  0.00  0.00           N
ATOM   4819  HE  ARG   305      94.210  55.120  49.770  0.00  0.00           H
ATOM   4820  CZ  ARG   305      95.170  53.840  50.900  0.00  0.00           C
ATOM   4821  NH1 ARG   305      95.890  53.450  51.870  0.00  0.00           N
ATOM   4822 HH11 ARG   305      96.340  53.990  52.600  0.00  0.00           H
ATOM   4823 HH12 ARG   305      96.110  52.470  51.760  0.00  0.00           H
ATOM   4824  NH2 ARG   305      94.700  52.890  50.180  0.00  0.00           N
ATOM   4825 HH21 ARG   305      93.910  53.030  49.570  0.00  0.00           H
ATOM   4826 HH22 ARG   305      94.830  51.920  50.440  0.00  0.00           H
ATOM   4827  C   ARG   305      93.350  60.100  51.020  0.00  0.00           C
ATOM   4828  O   ARG   305      93.180  59.460  52.090  0.00  0.00           O
ATOM   4829  N   GLY   306      92.390  60.730  50.360  0.00  0.00           N
ATOM   4830  H   GLY   306      92.650  61.250  49.530  0.00  0.00           H
ATOM   4831  CA  GLY   306      90.990  60.810  50.790  0.00  0.00           C
ATOM   4832  HA2 GLY   306      90.820  59.820  51.230  0.00  0.00           H
ATOM   4833  HA3 GLY   306      90.380  60.790  49.900  0.00  0.00           H
ATOM   4834  C   GLY   306      90.700  61.980  51.760  0.00  0.00           C
ATOM   4835  O   GLY   306      91.560  62.350  52.560  0.00  0.00           O
ATOM   4836  N   CYX   307      89.550  62.610  51.520  0.00  0.00           N
ATOM   4837  H   CYX   307      88.860  62.330  50.830  0.00  0.00           H
ATOM   4838  CA  CYX   307      89.180  63.760  52.300  0.00  0.00           C
ATOM   4839  HA  CYX   307      90.010  64.470  52.240  0.00  0.00           H
ATOM   4840  CB  CYX   307      87.960  64.540  51.740  0.00  0.00           C
ATOM   4841  HB2 CYX   307      87.810  65.450  52.320  0.00  0.00           H
ATOM   4842  HB3 CYX   307      87.110  63.860  51.700  0.00  0.00           H
ATOM   4843  SG  CYX   307      88.070  64.960  50.020  0.00  0.00           S
ATOM   4844  C   CYX   307      89.040  63.470  53.810  0.00  0.00           C
ATOM   4845  O   CYX   307      89.410  64.320  54.560  0.00  0.00           O
ATOM   4846  N   VAL   308      88.680  62.260  54.200  0.00  0.00           N
ATOM   4847  H   VAL   308      88.540  61.620  53.430  0.00  0.00           H
ATOM   4848  CA  VAL   308      88.260  61.930  55.560  0.00  0.00           C
ATOM   4849  HA  VAL   308      87.310  62.420  55.760  0.00  0.00           H
ATOM   4850  CB  VAL   308      87.910  60.490  55.730  0.00  0.00           C
ATOM   4851  HB  VAL   308      88.840  59.910  55.740  0.00  0.00           H
ATOM   4852  CG1 VAL   308      87.090  60.370  57.050  0.00  0.00           C
ATOM   4853 HG11 VAL   308      86.860  59.340  57.330  0.00  0.00           H
ATOM   4854 HG12 VAL   308      87.640  60.740  57.920  0.00  0.00           H
ATOM   4855 HG13 VAL   308      86.120  60.850  56.960  0.00  0.00           H
ATOM   4856  CG2 VAL   308      86.970  60.050  54.520  0.00  0.00           C
ATOM   4857 HG21 VAL   308      87.550  59.960  53.600  0.00  0.00           H
ATOM   4858 HG22 VAL   308      86.410  59.160  54.800  0.00  0.00           H
ATOM   4859 HG23 VAL   308      86.250  60.790  54.190  0.00  0.00           H
ATOM   4860  C   VAL   308      89.340  62.360  56.580  0.00  0.00           C
ATOM   4861  O   VAL   308      90.450  61.770  56.590  0.00  0.00           O
ATOM   4862  N   GLY   309      89.050  63.360  57.380  0.00  0.00           N
ATOM   4863  H   GLY   309      88.220  63.910  57.220  0.00  0.00           H
ATOM   4864  CA  GLY   309      90.000  63.990  58.320  0.00  0.00           C
ATOM   4865  HA2 GLY   309      90.370  63.310  59.090  0.00  0.00           H
ATOM   4866  HA3 GLY   309      89.410  64.730  58.870  0.00  0.00           H
ATOM   4867  C   GLY   309      91.180  64.810  57.750  0.00  0.00           C
ATOM   4868  O   GLY   309      91.870  65.370  58.580  0.00  0.00           O
ATOM   4869  N   ASN   310      91.480  64.930  56.440  0.00  0.00           N
ATOM   4870  H   ASN   310      90.770  64.640  55.780  0.00  0.00           H
ATOM   4871  CA  ASN   310      92.580  65.770  55.890  0.00  0.00           C
ATOM   4872  HA  ASN   310      93.380  65.750  56.630  0.00  0.00           H
ATOM   4873  CB  ASN   310      93.100  65.150  54.590  0.00  0.00           C
ATOM   4874  HB2 ASN   310      93.650  65.880  54.000  0.00  0.00           H
ATOM   4875  HB3 ASN   310      92.340  64.750  53.920  0.00  0.00           H
ATOM   4876  CG  ASN   310      93.990  64.000  54.840  0.00  0.00           C
ATOM   4877  OD1 ASN   310      95.140  64.120  55.280  0.00  0.00           O
ATOM   4878  ND2 ASN   310      93.650  62.810  54.450  0.00  0.00           N
ATOM   4879 HD21 ASN   310      92.810  62.780  53.900  0.00  0.00           H
ATOM   4880 HD22 ASN   310      94.200  61.990  54.670  0.00  0.00           H
ATOM   4881  C   ASN   310      91.930  67.180  55.670  0.00  0.00           C
ATOM   4882  O   ASN   310      90.970  67.260  55.000  0.00  0.00           O
ATOM   4883  N   THR   311      92.560  68.120  56.370  0.00  0.00           N
ATOM   4884  H   THR   311      93.220  67.950  57.110  0.00  0.00           H
ATOM   4885  CA  THR   311      92.180  69.500  56.270  0.00  0.00           C
ATOM   4886  HA  THR   311      91.510  69.720  55.440  0.00  0.00           H
ATOM   4887  CB  THR   311      91.460  70.040  57.440  0.00  0.00           C
ATOM   4888  HB  THR   311      91.270  71.100  57.290  0.00  0.00           H
ATOM   4889  CG2 THR   311      90.180  69.310  57.580  0.00  0.00           C
ATOM   4890 HG21 THR   311      90.300  68.250  57.820  0.00  0.00           H
ATOM   4891 HG22 THR   311      89.560  69.860  58.280  0.00  0.00           H
ATOM   4892 HG23 THR   311      89.600  69.510  56.680  0.00  0.00           H
ATOM   4893  OG1 THR   311      92.220  69.920  58.600  0.00  0.00           O
ATOM   4894  HG1 THR   311      91.890  69.150  59.060  0.00  0.00           H
ATOM   4895  C   THR   311      93.430  70.320  55.870  0.00  0.00           C
ATOM   4896  O   THR   311      93.310  71.350  55.170  0.00  0.00           O
ATOM   4897  N   ASN   312      94.630  69.890  56.310  0.00  0.00           N
ATOM   4898  H   ASN   312      94.590  69.080  56.920  0.00  0.00           H
ATOM   4899  CA  ASN   312      95.840  70.460  55.860  0.00  0.00           C
ATOM   4900  HA  ASN   312      95.810  71.520  56.120  0.00  0.00           H
ATOM   4901  CB  ASN   312      97.030  69.780  56.500  0.00  0.00           C
ATOM   4902  HB2 ASN   312      97.920  70.150  56.000  0.00  0.00           H
ATOM   4903  HB3 ASN   312      97.000  68.710  56.290  0.00  0.00           H
ATOM   4904  CG  ASN   312      96.980  70.140  57.980  0.00  0.00           C
ATOM   4905  OD1 ASN   312      96.420  69.430  58.790  0.00  0.00           O
ATOM   4906  ND2 ASN   312      97.420  71.290  58.400  0.00  0.00           N
ATOM   4907 HD21 ASN   312      98.000  71.830  57.770  0.00  0.00           H
ATOM   4908 HD22 ASN   312      97.350  71.410  59.400  0.00  0.00           H
ATOM   4909  C   ASN   312      96.000  70.350  54.310  0.00  0.00           C
ATOM   4910  O   ASN   312      95.660  69.340  53.700  0.00  0.00           O
ATOM   4911  N   ILE   313      96.330  71.400  53.570  0.00  0.00           N
ATOM   4912  H   ILE   313      96.540  72.290  53.990  0.00  0.00           H
ATOM   4913  CA  ILE   313      96.430  71.360  52.090  0.00  0.00           C
ATOM   4914  HA  ILE   313      95.590  70.770  51.740  0.00  0.00           H
ATOM   4915  CB  ILE   313      96.220  72.800  51.430  0.00  0.00           C
ATOM   4916  HB  ILE   313      96.100  72.600  50.370  0.00  0.00           H
ATOM   4917  CG2 ILE   313      94.920  73.440  52.110  0.00  0.00           C
ATOM   4918 HG21 ILE   313      94.840  74.450  51.710  0.00  0.00           H
ATOM   4919 HG22 ILE   313      94.060  72.780  52.020  0.00  0.00           H
ATOM   4920 HG23 ILE   313      95.130  73.600  53.170  0.00  0.00           H
ATOM   4921  CG1 ILE   313      97.430  73.740  51.710  0.00  0.00           C
ATOM   4922 HG12 ILE   313      97.890  73.490  52.660  0.00  0.00           H
ATOM   4923 HG13 ILE   313      97.040  74.750  51.600  0.00  0.00           H
ATOM   4924  CD1 ILE   313      98.590  73.590  50.730  0.00  0.00           C
ATOM   4925 HD11 ILE   313      98.260  73.350  49.720  0.00  0.00           H
ATOM   4926 HD12 ILE   313      99.110  74.540  50.600  0.00  0.00           H
ATOM   4927 HD13 ILE   313      99.330  72.830  50.960  0.00  0.00           H
ATOM   4928  C   ILE   313      97.770  70.680  51.630  0.00  0.00           C
ATOM   4929  O   ILE   313      98.720  70.540  52.390  0.00  0.00           O
ATOM   4930  N   TRP   314      97.850  70.160  50.340  0.00  0.00           N
ATOM   4931  H   TRP   314      97.100  70.390  49.690  0.00  0.00           H
ATOM   4932  CA  TRP   314      98.950  69.410  49.890  0.00  0.00           C
ATOM   4933  HA  TRP   314      99.330  68.630  50.550  0.00  0.00           H
ATOM   4934  CB  TRP   314      98.510  68.700  48.540  0.00  0.00           C
ATOM   4935  HB2 TRP   314      98.010  69.480  47.980  0.00  0.00           H
ATOM   4936  HB3 TRP   314      97.710  67.980  48.750  0.00  0.00           H
ATOM   4937  CG  TRP   314      99.550  68.130  47.700  0.00  0.00           C
ATOM   4938  CD1 TRP   314     100.740  67.580  48.130  0.00  0.00           C
ATOM   4939  HD1 TRP   314     101.020  67.440  49.170  0.00  0.00           H
ATOM   4940  NE1 TRP   314     101.550  67.380  47.000  0.00  0.00           N
ATOM   4941  HE1 TRP   314     102.500  67.050  47.050  0.00  0.00           H
ATOM   4942  CE2 TRP   314     100.920  67.750  45.910  0.00  0.00           C
ATOM   4943  CZ2 TRP   314     101.410  67.640  44.640  0.00  0.00           C
ATOM   4944  HZ2 TRP   314     102.380  67.250  44.380  0.00  0.00           H
ATOM   4945  CH2 TRP   314     100.480  67.940  43.630  0.00  0.00           C
ATOM   4946  HH2 TRP   314     100.780  67.720  42.610  0.00  0.00           H
ATOM   4947  CZ3 TRP   314      99.260  68.480  43.910  0.00  0.00           C
ATOM   4948  HZ3 TRP   314      98.640  68.970  43.160  0.00  0.00           H
ATOM   4949  CE3 TRP   314      98.790  68.590  45.240  0.00  0.00           C
ATOM   4950  HE3 TRP   314      97.910  69.160  45.460  0.00  0.00           H
ATOM   4951  CD2 TRP   314      99.640  68.100  46.280  0.00  0.00           C
ATOM   4952  C   TRP   314     100.030  70.390  49.620  0.00  0.00           C
ATOM   4953  O   TRP   314      99.850  71.190  48.690  0.00  0.00           O
ATOM   4954  N   LYS   315     101.050  70.400  50.440  0.00  0.00           N
ATOM   4955  H   LYS   315     100.950  69.700  51.170  0.00  0.00           H
ATOM   4956  CA  LYS   315     102.170  71.400  50.530  0.00  0.00           C
ATOM   4957  HA  LYS   315     101.790  72.280  51.060  0.00  0.00           H
ATOM   4958  CB  LYS   315     103.320  70.920  51.410  0.00  0.00           C
ATOM   4959  HB2 LYS   315     103.720  69.930  51.200  0.00  0.00           H
ATOM   4960  HB3 LYS   315     102.920  70.820  52.410  0.00  0.00           H
ATOM   4961  CG  LYS   315     104.510  71.860  51.660  0.00  0.00           C
ATOM   4962  HG2 LYS   315     104.860  71.450  52.610  0.00  0.00           H
ATOM   4963  HG3 LYS   315     104.050  72.840  51.810  0.00  0.00           H
ATOM   4964  CD  LYS   315     105.740  71.760  50.790  0.00  0.00           C
ATOM   4965  HD2 LYS   315     105.540  72.150  49.790  0.00  0.00           H
ATOM   4966  HD3 LYS   315     106.270  70.820  50.860  0.00  0.00           H
ATOM   4967  CE  LYS   315     106.680  72.820  51.380  0.00  0.00           C
ATOM   4968  HE2 LYS   315     107.190  72.390  52.240  0.00  0.00           H
ATOM   4969  HE3 LYS   315     106.050  73.700  51.580  0.00  0.00           H
ATOM   4970  NZ  LYS   315     107.730  73.150  50.410  0.00  0.00           N
ATOM   4971  HZ1 LYS   315     108.290  72.330  50.210  0.00  0.00           H
ATOM   4972  HZ2 LYS   315     107.380  73.500  49.530  0.00  0.00           H
ATOM   4973  HZ3 LYS   315     108.320  73.870  50.810  0.00  0.00           H
ATOM   4974  C   LYS   315     102.760  71.840  49.220  0.00  0.00           C
ATOM   4975  O   LYS   315     103.000  73.050  48.930  0.00  0.00           O
ATOM   4976  N   THR   316     102.950  70.810  48.360  0.00  0.00           N
ATOM   4977  H   THR   316     102.870  69.880  48.740  0.00  0.00           H
ATOM   4978  CA  THR   316     103.570  70.870  47.030  0.00  0.00           C
ATOM   4979  HA  THR   316     104.380  71.600  47.030  0.00  0.00           H
ATOM   4980  CB  THR   316     104.300  69.550  46.860  0.00  0.00           C
ATOM   4981  HB  THR   316     103.650  68.670  46.800  0.00  0.00           H
ATOM   4982  CG2 THR   316     105.390  69.400  45.810  0.00  0.00           C
ATOM   4983 HG21 THR   316     106.270  70.030  45.940  0.00  0.00           H
ATOM   4984 HG22 THR   316     105.680  68.350  45.850  0.00  0.00           H
ATOM   4985 HG23 THR   316     104.900  69.550  44.850  0.00  0.00           H
ATOM   4986  OG1 THR   316     105.130  69.230  48.020  0.00  0.00           O
ATOM   4987  HG1 THR   316     105.930  69.760  48.040  0.00  0.00           H
ATOM   4988  C   THR   316     102.720  71.250  45.850  0.00  0.00           C
ATOM   4989  O   THR   316     103.280  71.810  44.860  0.00  0.00           O
ATOM   4990  N   GLY   317     101.410  71.210  45.910  0.00  0.00           N
ATOM   4991  H   GLY   317     101.030  70.800  46.750  0.00  0.00           H
ATOM   4992  CA  GLY   317     100.510  71.610  44.800  0.00  0.00           C
ATOM   4993  HA2 GLY   317      99.480  71.440  45.100  0.00  0.00           H
ATOM   4994  HA3 GLY   317     100.780  70.870  44.040  0.00  0.00           H
ATOM   4995  C   GLY   317     100.660  73.010  44.140  0.00  0.00           C
ATOM   4996  O   GLY   317     100.640  73.170  42.930  0.00  0.00           O
ATOM   4997  N   PRO   318     100.960  74.130  44.890  0.00  0.00           N
ATOM   4998  CD  PRO   318     100.790  74.230  46.380  0.00  0.00           C
ATOM   4999  HD2 PRO   318     101.660  73.950  46.970  0.00  0.00           H
ATOM   5000  HD3 PRO   318     100.010  73.640  46.860  0.00  0.00           H
ATOM   5001  CG  PRO   318     100.640  75.720  46.720  0.00  0.00           C
ATOM   5002  HG2 PRO   318     100.990  75.900  47.730  0.00  0.00           H
ATOM   5003  HG3 PRO   318      99.580  75.980  46.610  0.00  0.00           H
ATOM   5004  CB  PRO   318     101.470  76.310  45.640  0.00  0.00           C
ATOM   5005  HB2 PRO   318     102.510  76.360  45.970  0.00  0.00           H
ATOM   5006  HB3 PRO   318     101.060  77.290  45.380  0.00  0.00           H
ATOM   5007  CA  PRO   318     101.360  75.430  44.400  0.00  0.00           C
ATOM   5008  HA  PRO   318     100.490  75.840  43.900  0.00  0.00           H
ATOM   5009  C   PRO   318     102.590  75.560  43.570  0.00  0.00           C
ATOM   5010  O   PRO   318     102.590  76.090  42.460  0.00  0.00           O
ATOM   5011  N   LEU   319     103.690  74.890  44.040  0.00  0.00           N
ATOM   5012  H   LEU   319     103.700  74.490  44.960  0.00  0.00           H
ATOM   5013  CA  LEU   319     104.930  74.590  43.320  0.00  0.00           C
ATOM   5014  HA  LEU   319     105.340  75.540  42.950  0.00  0.00           H
ATOM   5015  CB  LEU   319     105.920  73.910  44.270  0.00  0.00           C
ATOM   5016  HB2 LEU   319     105.470  73.050  44.770  0.00  0.00           H
ATOM   5017  HB3 LEU   319     106.220  74.460  45.160  0.00  0.00           H
ATOM   5018  CG  LEU   319     107.110  73.340  43.510  0.00  0.00           C
ATOM   5019  HG  LEU   319     106.750  72.650  42.750  0.00  0.00           H
ATOM   5020  CD1 LEU   319     107.930  74.400  42.750  0.00  0.00           C
ATOM   5021 HD11 LEU   319     108.070  75.180  43.500  0.00  0.00           H
ATOM   5022 HD12 LEU   319     108.870  74.040  42.330  0.00  0.00           H
ATOM   5023 HD13 LEU   319     107.370  74.810  41.910  0.00  0.00           H
ATOM   5024  CD2 LEU   319     108.050  72.580  44.410  0.00  0.00           C
ATOM   5025 HD21 LEU   319     107.500  71.680  44.700  0.00  0.00           H
ATOM   5026 HD22 LEU   319     109.050  72.500  43.980  0.00  0.00           H
ATOM   5027 HD23 LEU   319     108.050  73.150  45.340  0.00  0.00           H
ATOM   5028  C   LEU   319     104.620  73.840  42.000  0.00  0.00           C
ATOM   5029  O   LEU   319     105.140  74.170  40.950  0.00  0.00           O
ATOM   5030  N   PHE   320     103.750  72.830  42.010  0.00  0.00           N
ATOM   5031  H   PHE   320     103.530  72.450  42.920  0.00  0.00           H
ATOM   5032  CA  PHE   320     103.170  72.140  40.860  0.00  0.00           C
ATOM   5033  HA  PHE   320     103.910  71.810  40.130  0.00  0.00           H
ATOM   5034  CB  PHE   320     102.500  70.810  41.240  0.00  0.00           C
ATOM   5035  HB2 PHE   320     101.590  71.020  41.800  0.00  0.00           H
ATOM   5036  HB3 PHE   320     103.200  70.260  41.870  0.00  0.00           H
ATOM   5037  CG  PHE   320     102.040  69.840  40.150  0.00  0.00           C
ATOM   5038  CD1 PHE   320     102.780  69.770  38.940  0.00  0.00           C
ATOM   5039  HD1 PHE   320     103.660  70.350  38.730  0.00  0.00           H
ATOM   5040  CE1 PHE   320     102.240  68.970  37.900  0.00  0.00           C
ATOM   5041  HE1 PHE   320     102.680  68.980  36.920  0.00  0.00           H
ATOM   5042  CZ  PHE   320     101.050  68.220  38.060  0.00  0.00           C
ATOM   5043  HZ  PHE   320     100.600  67.680  37.240  0.00  0.00           H
ATOM   5044  CE2 PHE   320     100.410  68.270  39.320  0.00  0.00           C
ATOM   5045  HE2 PHE   320      99.550  67.680  39.570  0.00  0.00           H
ATOM   5046  CD2 PHE   320     100.900  69.060  40.370  0.00  0.00           C
ATOM   5047  HD2 PHE   320     100.230  69.100  41.210  0.00  0.00           H
ATOM   5048  C   PHE   320     102.290  73.090  39.930  0.00  0.00           C
ATOM   5049  O   PHE   320     102.310  72.870  38.680  0.00  0.00           O
ATOM   5050  N   LYS   321     101.520  74.060  40.450  0.00  0.00           N
ATOM   5051  H   LYS   321     101.430  74.080  41.450  0.00  0.00           H
ATOM   5052  CA  LYS   321     100.760  75.070  39.610  0.00  0.00           C
ATOM   5053  HA  LYS   321     100.220  74.580  38.800  0.00  0.00           H
ATOM   5054  CB  LYS   321      99.830  75.920  40.490  0.00  0.00           C
ATOM   5055  HB2 LYS   321     100.420  76.400  41.280  0.00  0.00           H
ATOM   5056  HB3 LYS   321      99.090  75.260  40.950  0.00  0.00           H
ATOM   5057  CG  LYS   321      99.040  76.990  39.710  0.00  0.00           C
ATOM   5058  HG2 LYS   321      98.430  76.480  38.960  0.00  0.00           H
ATOM   5059  HG3 LYS   321      99.690  77.550  39.030  0.00  0.00           H
ATOM   5060  CD  LYS   321      98.350  77.960  40.560  0.00  0.00           C
ATOM   5061  HD2 LYS   321      98.970  78.640  41.150  0.00  0.00           H
ATOM   5062  HD3 LYS   321      97.590  77.550  41.230  0.00  0.00           H
[truncated: 7,431,061 more chars]
