# Supplementary material for: Reversible Control of Native GluN2B-Containing NMDA Receptors with Visible Light
Source: ACS Chem Neurosci. 2024 Sep 6;15(18):3321–43. doi: 10.1021/acschemneuro.4c00247 (PMC11413854; doi:10.1021/acschemneuro.4c00247)
Supplement: Supplementary file 3 — cn4c00247_si_003.zip [file cn4c00247_si_003.zip › Dataset-snapshots-QMMM/Snapshots/Rot1/1.pdb]

REMARK   3 REFINEMENT Structure from ORCA job: /scratchbeta/berraudr/orcajob__1942558.mesu2-XXXX/GS-qcg-QMXTB
ATOM      1  N   ASP     1     111.150  49.290  41.340  0.00  0.00           N
ATOM      2  H1  ASP     1     111.240  49.550  42.310  0.00  0.00           H
ATOM      3  H2  ASP     1     111.090  48.280  41.410  0.00  0.00           H
ATOM      4  H3  ASP     1     112.010  49.560  40.870  0.00  0.00           H
ATOM      5  CA  ASP     1     109.870  49.800  40.690  0.00  0.00           C
ATOM      6  HA  ASP     1     109.840  49.610  39.610  0.00  0.00           H
ATOM      7  CB  ASP     1     108.620  49.140  41.220  0.00  0.00           C
ATOM      8  HB2 ASP     1     107.750  49.470  40.650  0.00  0.00           H
ATOM      9  HB3 ASP     1     108.390  49.500  42.220  0.00  0.00           H
ATOM     10  CG  ASP     1     108.700  47.620  41.460  0.00  0.00           C
ATOM     11  OD1 ASP     1     109.800  47.040  41.460  0.00  0.00           O
ATOM     12  OD2 ASP     1     107.620  47.040  41.630  0.00  0.00           O
ATOM     13  C   ASP     1     109.790  51.330  40.820  0.00  0.00           C
ATOM     14  O   ASP     1     110.420  51.850  41.770  0.00  0.00           O
ATOM     15  N   PRO     2     109.160  52.100  39.880  0.00  0.00           N
ATOM     16  CD  PRO     2     108.310  51.610  38.770  0.00  0.00           C
ATOM     17  HD2 PRO     2     107.510  51.010  39.190  0.00  0.00           H
ATOM     18  HD3 PRO     2     108.740  51.010  37.970  0.00  0.00           H
ATOM     19  CG  PRO     2     107.680  52.960  38.130  0.00  0.00           C
ATOM     20  HG2 PRO     2     106.640  53.110  38.390  0.00  0.00           H
ATOM     21  HG3 PRO     2     107.750  52.930  37.040  0.00  0.00           H
ATOM     22  CB  PRO     2     108.510  54.100  38.640  0.00  0.00           C
ATOM     23  HB2 PRO     2     107.870  54.950  38.870  0.00  0.00           H
ATOM     24  HB3 PRO     2     109.330  54.330  37.960  0.00  0.00           H
ATOM     25  CA  PRO     2     108.980  53.560  39.980  0.00  0.00           C
ATOM     26  HA  PRO     2     109.880  54.090  40.310  0.00  0.00           H
ATOM     27  C   PRO     2     107.890  53.790  41.070  0.00  0.00           C
ATOM     28  O   PRO     2     106.920  53.100  41.300  0.00  0.00           O
ATOM     29  N   LYS     3     108.030  55.010  41.680  0.00  0.00           N
ATOM     30  H   LYS     3     108.900  55.490  41.550  0.00  0.00           H
ATOM     31  CA  LYS     3     107.030  55.880  42.320  0.00  0.00           C
ATOM     32  HA  LYS     3     106.840  55.390  43.270  0.00  0.00           H
ATOM     33  CB  LYS     3     107.670  57.240  42.620  0.00  0.00           C
ATOM     34  HB2 LYS     3     107.930  57.670  41.650  0.00  0.00           H
ATOM     35  HB3 LYS     3     108.590  57.060  43.170  0.00  0.00           H
ATOM     36  CG  LYS     3     106.750  58.100  43.410  0.00  0.00           C
ATOM     37  HG2 LYS     3     106.440  57.590  44.320  0.00  0.00           H
ATOM     38  HG3 LYS     3     105.870  58.300  42.800  0.00  0.00           H
ATOM     39  CD  LYS     3     107.360  59.490  43.660  0.00  0.00           C
ATOM     40  HD2 LYS     3     107.450  60.060  42.730  0.00  0.00           H
ATOM     41  HD3 LYS     3     108.300  59.540  44.200  0.00  0.00           H
ATOM     42  CE  LYS     3     106.310  60.210  44.520  0.00  0.00           C
ATOM     43  HE2 LYS     3     105.310  59.900  44.220  0.00  0.00           H
ATOM     44  HE3 LYS     3     106.400  61.270  44.310  0.00  0.00           H
ATOM     45  NZ  LYS     3     106.480  59.950  45.990  0.00  0.00           N
ATOM     46  HZ1 LYS     3     106.470  58.950  46.180  0.00  0.00           H
ATOM     47  HZ2 LYS     3     107.310  60.370  46.370  0.00  0.00           H
ATOM     48  HZ3 LYS     3     105.700  60.310  46.530  0.00  0.00           H
ATOM     49  C   LYS     3     105.760  56.080  41.450  0.00  0.00           C
ATOM     50  O   LYS     3     105.850  56.670  40.400  0.00  0.00           O
ATOM     51  N   ILE     4     104.560  55.700  41.910  0.00  0.00           N
ATOM     52  H   ILE     4     104.660  55.230  42.800  0.00  0.00           H
ATOM     53  CA  ILE     4     103.340  55.900  41.220  0.00  0.00           C
ATOM     54  HA  ILE     4     103.680  56.040  40.190  0.00  0.00           H
ATOM     55  CB  ILE     4     102.420  54.550  41.300  0.00  0.00           C
ATOM     56  HB  ILE     4     102.240  54.400  42.360  0.00  0.00           H
ATOM     57  CG2 ILE     4     101.040  54.750  40.690  0.00  0.00           C
ATOM     58 HG21 ILE     4     100.520  53.800  40.670  0.00  0.00           H
ATOM     59 HG22 ILE     4     100.410  55.460  41.240  0.00  0.00           H
ATOM     60 HG23 ILE     4     101.140  55.110  39.660  0.00  0.00           H
ATOM     61  CG1 ILE     4     103.140  53.360  40.690  0.00  0.00           C
ATOM     62 HG12 ILE     4     102.430  52.610  40.350  0.00  0.00           H
ATOM     63 HG13 ILE     4     103.820  52.860  41.380  0.00  0.00           H
ATOM     64  CD1 ILE     4     103.870  53.630  39.390  0.00  0.00           C
ATOM     65 HD11 ILE     4     104.220  52.700  38.950  0.00  0.00           H
ATOM     66 HD12 ILE     4     103.170  54.230  38.810  0.00  0.00           H
ATOM     67 HD13 ILE     4     104.790  54.140  39.670  0.00  0.00           H
ATOM     68  C   ILE     4     102.800  57.310  41.520  0.00  0.00           C
ATOM     69  O   ILE     4     102.670  57.770  42.670  0.00  0.00           O
ATOM     70  N   VAL     5     102.390  58.020  40.430  0.00  0.00           N
ATOM     71  H   VAL     5     102.460  57.540  39.540  0.00  0.00           H
ATOM     72  CA  VAL     5     101.870  59.430  40.510  0.00  0.00           C
ATOM     73  HA  VAL     5     101.520  59.620  41.530  0.00  0.00           H
ATOM     74  CB  VAL     5     103.070  60.320  40.140  0.00  0.00           C
ATOM     75  HB  VAL     5     103.500  59.970  39.200  0.00  0.00           H
ATOM     76  CG1 VAL     5     102.640  61.810  40.040  0.00  0.00           C
ATOM     77 HG11 VAL     5     103.460  62.520  40.170  0.00  0.00           H
ATOM     78 HG12 VAL     5     102.040  61.920  39.140  0.00  0.00           H
ATOM     79 HG13 VAL     5     101.970  61.950  40.890  0.00  0.00           H
ATOM     80  CG2 VAL     5     104.300  60.220  41.110  0.00  0.00           C
ATOM     81 HG21 VAL     5     104.650  59.200  41.000  0.00  0.00           H
ATOM     82 HG22 VAL     5     105.040  60.950  40.760  0.00  0.00           H
ATOM     83 HG23 VAL     5     104.010  60.500  42.120  0.00  0.00           H
ATOM     84  C   VAL     5     100.620  59.590  39.650  0.00  0.00           C
ATOM     85  O   VAL     5     100.610  59.560  38.440  0.00  0.00           O
ATOM     86  N   ASN     6      99.510  59.680  40.370  0.00  0.00           N
ATOM     87  H   ASN     6      99.600  59.640  41.380  0.00  0.00           H
ATOM     88  CA  ASN     6      98.170  59.570  39.850  0.00  0.00           C
ATOM     89  HA  ASN     6      98.280  58.850  39.040  0.00  0.00           H
ATOM     90  CB  ASN     6      97.180  59.050  40.910  0.00  0.00           C
ATOM     91  HB2 ASN     6      96.170  59.250  40.560  0.00  0.00           H
ATOM     92  HB3 ASN     6      97.190  59.640  41.830  0.00  0.00           H
ATOM     93  CG  ASN     6      97.320  57.610  41.190  0.00  0.00           C
ATOM     94  OD1 ASN     6      96.720  56.720  40.570  0.00  0.00           O
ATOM     95  ND2 ASN     6      98.330  57.320  42.010  0.00  0.00           N
ATOM     96 HD21 ASN     6      98.960  58.020  42.350  0.00  0.00           H
ATOM     97 HD22 ASN     6      98.610  56.360  42.140  0.00  0.00           H
ATOM     98  C   ASN     6      97.820  60.930  39.160  0.00  0.00           C
ATOM     99  O   ASN     6      97.970  62.000  39.740  0.00  0.00           O
ATOM    100  N   ILE     7      97.200  60.900  38.000  0.00  0.00           N
ATOM    101  H   ILE     7      97.070  60.020  37.520  0.00  0.00           H
ATOM    102  CA  ILE     7      96.480  62.070  37.450  0.00  0.00           C
ATOM    103  HA  ILE     7      96.710  62.910  38.110  0.00  0.00           H
ATOM    104  CB  ILE     7      96.850  62.370  35.980  0.00  0.00           C
ATOM    105  HB  ILE     7      96.790  61.480  35.360  0.00  0.00           H
ATOM    106  CG2 ILE     7      95.990  63.460  35.360  0.00  0.00           C
ATOM    107 HG21 ILE     7      96.400  63.800  34.410  0.00  0.00           H
ATOM    108 HG22 ILE     7      94.950  63.230  35.130  0.00  0.00           H
ATOM    109 HG23 ILE     7      96.000  64.340  36.000  0.00  0.00           H
ATOM    110  CG1 ILE     7      98.420  62.700  35.940  0.00  0.00           C
ATOM    111 HG12 ILE     7      98.980  61.990  36.540  0.00  0.00           H
ATOM    112 HG13 ILE     7      98.670  63.720  36.250  0.00  0.00           H
ATOM    113  CD1 ILE     7      98.960  62.680  34.520  0.00  0.00           C
ATOM    114 HD11 ILE     7     100.000  62.860  34.780  0.00  0.00           H
ATOM    115 HD12 ILE     7      98.690  61.690  34.150  0.00  0.00           H
ATOM    116 HD13 ILE     7      98.630  63.520  33.910  0.00  0.00           H
ATOM    117  C   ILE     7      94.930  61.740  37.510  0.00  0.00           C
ATOM    118  O   ILE     7      94.500  60.760  37.000  0.00  0.00           O
ATOM    119  N   GLY     8      94.210  62.700  38.090  0.00  0.00           N
ATOM    120  H   GLY     8      94.670  63.550  38.380  0.00  0.00           H
ATOM    121  CA  GLY     8      92.730  62.670  38.130  0.00  0.00           C
ATOM    122  HA2 GLY     8      92.290  63.200  38.980  0.00  0.00           H
ATOM    123  HA3 GLY     8      92.480  61.630  38.360  0.00  0.00           H
ATOM    124  C   GLY     8      92.100  63.160  36.820  0.00  0.00           C
ATOM    125  O   GLY     8      92.570  64.130  36.260  0.00  0.00           O
ATOM    126  N   ALA     9      90.950  62.570  36.410  0.00  0.00           N
ATOM    127  H   ALA     9      90.880  61.590  36.670  0.00  0.00           H
ATOM    128  CA  ALA     9      90.050  63.080  35.360  0.00  0.00           C
ATOM    129  HA  ALA     9      90.230  64.140  35.210  0.00  0.00           H
ATOM    130  CB  ALA     9      90.370  62.370  34.060  0.00  0.00           C
ATOM    131  HB1 ALA     9      91.460  62.280  34.050  0.00  0.00           H
ATOM    132  HB2 ALA     9      89.990  61.340  34.080  0.00  0.00           H
ATOM    133  HB3 ALA     9      89.980  62.960  33.230  0.00  0.00           H
ATOM    134  C   ALA     9      88.520  62.860  35.510  0.00  0.00           C
ATOM    135  O   ALA     9      87.970  61.720  35.710  0.00  0.00           O
ATOM    136  N   VAL    10      87.770  63.950  35.400  0.00  0.00           N
ATOM    137  H   VAL    10      88.170  64.870  35.270  0.00  0.00           H
ATOM    138  CA  VAL    10      86.290  63.930  35.190  0.00  0.00           C
ATOM    139  HA  VAL    10      85.960  62.940  35.510  0.00  0.00           H
ATOM    140  CB  VAL    10      85.600  64.880  36.210  0.00  0.00           C
ATOM    141  HB  VAL    10      85.700  65.880  35.800  0.00  0.00           H
ATOM    142  CG1 VAL    10      84.070  64.570  36.380  0.00  0.00           C
ATOM    143 HG11 VAL    10      83.940  63.630  36.910  0.00  0.00           H
ATOM    144 HG12 VAL    10      83.600  65.270  37.080  0.00  0.00           H
ATOM    145 HG13 VAL    10      83.540  64.620  35.430  0.00  0.00           H
ATOM    146  CG2 VAL    10      86.270  64.690  37.560  0.00  0.00           C
ATOM    147 HG21 VAL    10      87.280  65.070  37.700  0.00  0.00           H
ATOM    148 HG22 VAL    10      85.620  65.090  38.340  0.00  0.00           H
ATOM    149 HG23 VAL    10      86.360  63.620  37.750  0.00  0.00           H
ATOM    150  C   VAL    10      85.780  64.140  33.730  0.00  0.00           C
ATOM    151  O   VAL    10      85.800  65.260  33.090  0.00  0.00           O
ATOM    152  N   LEU    11      85.290  63.050  33.090  0.00  0.00           N
ATOM    153  H   LEU    11      85.280  62.140  33.540  0.00  0.00           H
ATOM    154  CA  LEU    11      85.090  63.070  31.650  0.00  0.00           C
ATOM    155  HA  LEU    11      85.180  64.110  31.340  0.00  0.00           H
ATOM    156  CB  LEU    11      86.270  62.350  31.070  0.00  0.00           C
ATOM    157  HB2 LEU    11      86.120  62.360  29.990  0.00  0.00           H
ATOM    158  HB3 LEU    11      86.140  61.300  31.350  0.00  0.00           H
ATOM    159  CG  LEU    11      87.710  62.810  31.390  0.00  0.00           C
ATOM    160  HG  LEU    11      87.960  62.720  32.440  0.00  0.00           H
ATOM    161  CD1 LEU    11      88.700  61.900  30.700  0.00  0.00           C
ATOM    162 HD11 LEU    11      88.640  62.040  29.620  0.00  0.00           H
ATOM    163 HD12 LEU    11      89.740  62.130  30.950  0.00  0.00           H
ATOM    164 HD13 LEU    11      88.500  60.860  30.960  0.00  0.00           H
ATOM    165  CD2 LEU    11      88.000  64.260  30.950  0.00  0.00           C
ATOM    166 HD21 LEU    11      88.070  64.240  29.860  0.00  0.00           H
ATOM    167 HD22 LEU    11      87.390  65.080  31.330  0.00  0.00           H
ATOM    168 HD23 LEU    11      89.010  64.590  31.190  0.00  0.00           H
ATOM    169  C   LEU    11      83.740  62.480  31.230  0.00  0.00           C
ATOM    170  O   LEU    11      83.230  61.560  31.870  0.00  0.00           O
ATOM    171  N   SER    12      83.170  63.040  30.200  0.00  0.00           N
ATOM    172  H   SER    12      83.730  63.670  29.650  0.00  0.00           H
ATOM    173  CA  SER    12      81.750  62.930  29.880  0.00  0.00           C
ATOM    174  HA  SER    12      81.160  63.180  30.760  0.00  0.00           H
ATOM    175  CB  SER    12      81.400  63.960  28.780  0.00  0.00           C
ATOM    176  HB2 SER    12      81.760  64.950  29.030  0.00  0.00           H
ATOM    177  HB3 SER    12      80.310  64.000  28.710  0.00  0.00           H
ATOM    178  OG  SER    12      81.910  63.610  27.520  0.00  0.00           O
ATOM    179  HG  SER    12      82.560  64.270  27.270  0.00  0.00           H
ATOM    180  C   SER    12      81.220  61.470  29.420  0.00  0.00           C
ATOM    181  O   SER    12      80.020  61.270  29.450  0.00  0.00           O
ATOM    182  N   THR    13      82.060  60.620  28.830  0.00  0.00           N
ATOM    183  H   THR    13      83.050  60.790  28.710  0.00  0.00           H
ATOM    184  CA  THR    13      81.620  59.270  28.390  0.00  0.00           C
ATOM    185  HA  THR    13      80.820  58.960  29.070  0.00  0.00           H
ATOM    186  CB  THR    13      81.250  59.180  26.860  0.00  0.00           C
ATOM    187  HB  THR    13      80.880  58.190  26.580  0.00  0.00           H
ATOM    188  CG2 THR    13      80.190  60.300  26.470  0.00  0.00           C
ATOM    189 HG21 THR    13      79.880  60.080  25.450  0.00  0.00           H
ATOM    190 HG22 THR    13      79.280  60.260  27.070  0.00  0.00           H
ATOM    191 HG23 THR    13      80.620  61.290  26.630  0.00  0.00           H
ATOM    192  OG1 THR    13      82.400  59.430  26.100  0.00  0.00           O
ATOM    193  HG1 THR    13      82.200  60.200  25.570  0.00  0.00           H
ATOM    194  C   THR    13      82.800  58.290  28.690  0.00  0.00           C
ATOM    195  O   THR    13      83.960  58.730  28.820  0.00  0.00           O
ATOM    196  N   LYS    14      82.590  56.940  28.810  0.00  0.00           N
ATOM    197  H   LYS    14      81.650  56.650  28.590  0.00  0.00           H
ATOM    198  CA  LYS    14      83.630  55.900  28.990  0.00  0.00           C
ATOM    199  HA  LYS    14      84.230  56.290  29.820  0.00  0.00           H
ATOM    200  CB  LYS    14      83.000  54.550  29.460  0.00  0.00           C
ATOM    201  HB2 LYS    14      83.700  53.750  29.210  0.00  0.00           H
ATOM    202  HB3 LYS    14      82.110  54.400  28.850  0.00  0.00           H
ATOM    203  CG  LYS    14      82.730  54.480  30.970  0.00  0.00           C
ATOM    204  HG2 LYS    14      81.930  53.780  31.210  0.00  0.00           H
ATOM    205  HG3 LYS    14      82.410  55.460  31.330  0.00  0.00           H
ATOM    206  CD  LYS    14      83.870  53.930  31.880  0.00  0.00           C
ATOM    207  HD2 LYS    14      84.640  54.700  31.890  0.00  0.00           H
ATOM    208  HD3 LYS    14      84.300  53.030  31.430  0.00  0.00           H
ATOM    209  CE  LYS    14      83.460  53.620  33.270  0.00  0.00           C
ATOM    210  HE2 LYS    14      82.710  52.840  33.320  0.00  0.00           H
ATOM    211  HE3 LYS    14      83.050  54.540  33.690  0.00  0.00           H
ATOM    212  NZ  LYS    14      84.650  53.130  34.090  0.00  0.00           N
ATOM    213  HZ1 LYS    14      85.120  52.280  33.790  0.00  0.00           H
ATOM    214  HZ2 LYS    14      85.310  53.890  34.150  0.00  0.00           H
ATOM    215  HZ3 LYS    14      84.250  53.020  35.010  0.00  0.00           H
ATOM    216  C   LYS    14      84.650  55.720  27.890  0.00  0.00           C
ATOM    217  O   LYS    14      85.810  55.370  28.130  0.00  0.00           O
ATOM    218  N   LYS    15      84.110  56.020  26.690  0.00  0.00           N
ATOM    219  H   LYS    15      83.130  56.250  26.700  0.00  0.00           H
ATOM    220  CA  LYS    15      84.970  56.210  25.560  0.00  0.00           C
ATOM    221  HA  LYS    15      85.520  55.270  25.460  0.00  0.00           H
ATOM    222  CB  LYS    15      84.130  56.470  24.240  0.00  0.00           C
ATOM    223  HB2 LYS    15      84.670  56.760  23.340  0.00  0.00           H
ATOM    224  HB3 LYS    15      83.460  57.330  24.270  0.00  0.00           H
ATOM    225  CG  LYS    15      83.450  55.250  23.800  0.00  0.00           C
ATOM    226  HG2 LYS    15      82.840  54.870  24.620  0.00  0.00           H
ATOM    227  HG3 LYS    15      84.180  54.520  23.450  0.00  0.00           H
ATOM    228  CD  LYS    15      82.430  55.500  22.680  0.00  0.00           C
ATOM    229  HD2 LYS    15      82.020  54.530  22.420  0.00  0.00           H
ATOM    230  HD3 LYS    15      82.880  55.930  21.790  0.00  0.00           H
ATOM    231  CE  LYS    15      81.320  56.420  23.220  0.00  0.00           C
ATOM    232  HE2 LYS    15      81.800  57.400  23.250  0.00  0.00           H
ATOM    233  HE3 LYS    15      80.910  56.050  24.160  0.00  0.00           H
ATOM    234  NZ  LYS    15      80.250  56.550  22.240  0.00  0.00           N
ATOM    235  HZ1 LYS    15      79.800  55.660  22.080  0.00  0.00           H
ATOM    236  HZ2 LYS    15      79.590  57.210  22.640  0.00  0.00           H
ATOM    237  HZ3 LYS    15      80.620  56.890  21.360  0.00  0.00           H
ATOM    238  C   LYS    15      85.980  57.290  25.760  0.00  0.00           C
ATOM    239  O   LYS    15      87.190  57.140  25.600  0.00  0.00           O
ATOM    240  N   HIE    16      85.480  58.470  26.120  0.00  0.00           N
ATOM    241  H   HIE    16      84.510  58.700  26.040  0.00  0.00           H
ATOM    242  CA  HIE    16      86.440  59.550  26.480  0.00  0.00           C
ATOM    243  HA  HIE    16      87.110  59.710  25.640  0.00  0.00           H
ATOM    244  CB  HIE    16      85.650  60.850  26.750  0.00  0.00           C
ATOM    245  HB2 HIE    16      86.430  61.600  26.620  0.00  0.00           H
ATOM    246  HB3 HIE    16      85.220  60.960  27.740  0.00  0.00           H
ATOM    247  CG  HIE    16      84.760  61.280  25.600  0.00  0.00           C
ATOM    248  ND1 HIE    16      83.880  62.330  25.640  0.00  0.00           N
ATOM    249  CE1 HIE    16      83.101  62.195  24.488  0.00  0.00           C
ATOM    250  HE1 HIE    16      82.235  62.839  24.331  0.00  0.00           H
ATOM    251  NE2 HIE    16      83.720  61.374  23.676  0.00  0.00           N
ATOM    252  HE2 HIE    16      83.463  61.208  22.714  0.00  0.00           H
ATOM    253  CD2 HIE    16      84.760  60.780  24.320  0.00  0.00           C
ATOM    254  HD2 HIE    16      85.380  60.010  23.890  0.00  0.00           H
ATOM    255  C   HIE    16      87.410  59.160  27.730  0.00  0.00           C
ATOM    256  O   HIE    16      88.610  59.430  27.670  0.00  0.00           O
ATOM    257  N   GLU    17      86.890  58.460  28.770  0.00  0.00           N
ATOM    258  H   GLU    17      85.880  58.330  28.770  0.00  0.00           H
ATOM    259  CA  GLU    17      87.710  57.930  29.880  0.00  0.00           C
ATOM    260  HA  GLU    17      88.250  58.780  30.300  0.00  0.00           H
ATOM    261  CB  GLU    17      86.860  57.280  30.930  0.00  0.00           C
ATOM    262  HB2 GLU    17      87.510  56.640  31.540  0.00  0.00           H
ATOM    263  HB3 GLU    17      86.120  56.620  30.490  0.00  0.00           H
ATOM    264  CG  GLU    17      86.240  58.340  31.790  0.00  0.00           C
ATOM    265  HG2 GLU    17      85.460  58.940  31.300  0.00  0.00           H
ATOM    266  HG3 GLU    17      86.950  59.120  32.070  0.00  0.00           H
ATOM    267  CD  GLU    17      85.590  57.600  32.980  0.00  0.00           C
ATOM    268  OE1 GLU    17      86.140  56.640  33.540  0.00  0.00           O
ATOM    269  OE2 GLU    17      84.440  58.000  33.330  0.00  0.00           O
ATOM    270  C   GLU    17      88.870  56.980  29.330  0.00  0.00           C
ATOM    271  O   GLU    17      89.980  57.050  29.870  0.00  0.00           O
ATOM    272  N   GLN    18      88.620  56.120  28.350  0.00  0.00           N
ATOM    273  H   GLN    18      87.660  55.990  28.070  0.00  0.00           H
ATOM    274  CA  GLN    18      89.540  55.220  27.720  0.00  0.00           C
ATOM    275  HA  GLN    18      90.140  54.680  28.450  0.00  0.00           H
ATOM    276  CB  GLN    18      88.770  54.090  26.940  0.00  0.00           C
ATOM    277  HB2 GLN    18      88.060  54.600  26.290  0.00  0.00           H
ATOM    278  HB3 GLN    18      88.160  53.540  27.650  0.00  0.00           H
ATOM    279  CG  GLN    18      89.610  53.150  26.130  0.00  0.00           C
ATOM    280  HG2 GLN    18      90.080  53.690  25.310  0.00  0.00           H
ATOM    281  HG3 GLN    18      89.010  52.390  25.620  0.00  0.00           H
ATOM    282  CD  GLN    18      90.660  52.380  27.000  0.00  0.00           C
ATOM    283  OE1 GLN    18      90.330  51.410  27.670  0.00  0.00           O
ATOM    284  NE2 GLN    18      91.870  52.870  27.110  0.00  0.00           N
ATOM    285 HE21 GLN    18      92.030  53.750  26.640  0.00  0.00           H
ATOM    286 HE22 GLN    18      92.610  52.520  27.690  0.00  0.00           H
ATOM    287  C   GLN    18      90.550  55.910  26.810  0.00  0.00           C
ATOM    288  O   GLN    18      91.700  55.600  26.860  0.00  0.00           O
ATOM    289  N   ILE    19      90.110  56.850  25.960  0.00  0.00           N
ATOM    290  H   ILE    19      89.110  56.990  25.860  0.00  0.00           H
ATOM    291  CA  ILE    19      91.080  57.750  25.240  0.00  0.00           C
ATOM    292  HA  ILE    19      91.820  57.150  24.720  0.00  0.00           H
ATOM    293  CB  ILE    19      90.230  58.600  24.330  0.00  0.00           C
ATOM    294  HB  ILE    19      89.410  59.030  24.900  0.00  0.00           H
ATOM    295  CG2 ILE    19      90.970  59.780  23.730  0.00  0.00           C
ATOM    296 HG21 ILE    19      91.250  60.660  24.310  0.00  0.00           H
ATOM    297 HG22 ILE    19      91.870  59.410  23.230  0.00  0.00           H
ATOM    298 HG23 ILE    19      90.410  60.110  22.860  0.00  0.00           H
ATOM    299  CG1 ILE    19      89.550  57.640  23.290  0.00  0.00           C
ATOM    300 HG12 ILE    19      88.900  56.930  23.800  0.00  0.00           H
ATOM    301 HG13 ILE    19      90.310  57.070  22.770  0.00  0.00           H
ATOM    302  CD1 ILE    19      88.720  58.370  22.190  0.00  0.00           C
ATOM    303 HD11 ILE    19      88.100  59.090  22.740  0.00  0.00           H
ATOM    304 HD12 ILE    19      89.360  58.830  21.440  0.00  0.00           H
ATOM    305 HD13 ILE    19      88.040  57.670  21.700  0.00  0.00           H
ATOM    306  C   ILE    19      91.970  58.600  26.250  0.00  0.00           C
ATOM    307  O   ILE    19      93.120  58.980  25.890  0.00  0.00           O
ATOM    308  N   PHE    20      91.460  59.010  27.440  0.00  0.00           N
ATOM    309  H   PHE    20      90.460  59.040  27.560  0.00  0.00           H
ATOM    310  CA  PHE    20      92.300  59.560  28.530  0.00  0.00           C
ATOM    311  HA  PHE    20      92.940  60.330  28.080  0.00  0.00           H
ATOM    312  CB  PHE    20      91.420  60.160  29.600  0.00  0.00           C
ATOM    313  HB2 PHE    20      90.450  59.670  29.690  0.00  0.00           H
ATOM    314  HB3 PHE    20      91.180  61.210  29.390  0.00  0.00           H
ATOM    315  CG  PHE    20      92.100  60.320  30.970  0.00  0.00           C
ATOM    316  CD1 PHE    20      93.030  61.300  31.270  0.00  0.00           C
ATOM    317  HD1 PHE    20      93.190  62.010  30.470  0.00  0.00           H
ATOM    318  CE1 PHE    20      93.660  61.310  32.520  0.00  0.00           C
ATOM    319  HE1 PHE    20      94.450  62.040  32.630  0.00  0.00           H
ATOM    320  CZ  PHE    20      93.350  60.360  33.530  0.00  0.00           C
ATOM    321  HZ  PHE    20      93.750  60.360  34.530  0.00  0.00           H
ATOM    322  CE2 PHE    20      92.360  59.400  33.210  0.00  0.00           C
ATOM    323  HE2 PHE    20      92.050  58.640  33.920  0.00  0.00           H
ATOM    324  CD2 PHE    20      91.820  59.360  31.920  0.00  0.00           C
ATOM    325  HD2 PHE    20      91.150  58.550  31.690  0.00  0.00           H
ATOM    326  C   PHE    20      93.270  58.460  29.090  0.00  0.00           C
ATOM    327  O   PHE    20      94.390  58.780  29.380  0.00  0.00           O
ATOM    328  N   ARG    21      92.750  57.230  29.210  0.00  0.00           N
ATOM    329  H   ARG    21      91.790  57.080  28.930  0.00  0.00           H
ATOM    330  CA  ARG    21      93.470  56.130  29.900  0.00  0.00           C
ATOM    331  HA  ARG    21      93.870  56.600  30.800  0.00  0.00           H
ATOM    332  CB  ARG    21      92.500  55.010  30.360  0.00  0.00           C
ATOM    333  HB2 ARG    21      92.090  54.470  29.500  0.00  0.00           H
ATOM    334  HB3 ARG    21      91.770  55.560  30.960  0.00  0.00           H
ATOM    335  CG  ARG    21      93.200  54.000  31.310  0.00  0.00           C
ATOM    336  HG2 ARG    21      93.780  54.580  32.020  0.00  0.00           H
ATOM    337  HG3 ARG    21      93.870  53.460  30.640  0.00  0.00           H
ATOM    338  CD  ARG    21      92.260  53.070  32.060  0.00  0.00           C
ATOM    339  HD2 ARG    21      91.720  53.720  32.750  0.00  0.00           H
ATOM    340  HD3 ARG    21      92.790  52.260  32.570  0.00  0.00           H
ATOM    341  NE  ARG    21      91.370  52.350  31.130  0.00  0.00           N
ATOM    342  HE  ARG    21      91.640  51.470  30.710  0.00  0.00           H
ATOM    343  CZ  ARG    21      90.090  52.630  30.870  0.00  0.00           C
ATOM    344  NH1 ARG    21      89.490  53.700  31.270  0.00  0.00           N
ATOM    345 HH11 ARG    21      90.100  54.440  31.580  0.00  0.00           H
ATOM    346 HH12 ARG    21      88.540  53.900  31.000  0.00  0.00           H
ATOM    347  NH2 ARG    21      89.360  51.850  30.220  0.00  0.00           N
ATOM    348 HH21 ARG    21      89.800  51.070  29.750  0.00  0.00           H
ATOM    349 HH22 ARG    21      88.360  51.880  30.060  0.00  0.00           H
ATOM    350  C   ARG    21      94.660  55.750  29.060  0.00  0.00           C
ATOM    351  O   ARG    21      95.820  55.810  29.610  0.00  0.00           O
ATOM    352  N   GLU    22      94.460  55.530  27.770  0.00  0.00           N
ATOM    353  H   GLU    22      93.500  55.420  27.480  0.00  0.00           H
ATOM    354  CA  GLU    22      95.460  55.420  26.720  0.00  0.00           C
ATOM    355  HA  GLU    22      96.050  54.550  27.010  0.00  0.00           H
ATOM    356  CB  GLU    22      94.680  55.040  25.470  0.00  0.00           C
ATOM    357  HB2 GLU    22      93.880  55.760  25.270  0.00  0.00           H
ATOM    358  HB3 GLU    22      94.060  54.160  25.640  0.00  0.00           H
ATOM    359  CG  GLU    22      95.500  54.930  24.270  0.00  0.00           C
ATOM    360  HG2 GLU    22      96.010  55.860  24.000  0.00  0.00           H
ATOM    361  HG3 GLU    22      94.810  54.660  23.470  0.00  0.00           H
ATOM    362  CD  GLU    22      96.490  53.770  24.390  0.00  0.00           C
ATOM    363  OE1 GLU    22      96.400  52.820  25.250  0.00  0.00           O
ATOM    364  OE2 GLU    22      97.480  53.740  23.600  0.00  0.00           O
ATOM    365  C   GLU    22      96.410  56.580  26.570  0.00  0.00           C
ATOM    366  O   GLU    22      97.610  56.360  26.460  0.00  0.00           O
ATOM    367  N   ALA    23      95.950  57.820  26.740  0.00  0.00           N
ATOM    368  H   ALA    23      94.950  57.940  26.720  0.00  0.00           H
ATOM    369  CA  ALA    23      96.850  58.940  26.680  0.00  0.00           C
ATOM    370  HA  ALA    23      97.470  58.840  25.790  0.00  0.00           H
ATOM    371  CB  ALA    23      96.060  60.280  26.630  0.00  0.00           C
ATOM    372  HB1 ALA    23      95.610  60.290  25.650  0.00  0.00           H
ATOM    373  HB2 ALA    23      95.420  60.340  27.520  0.00  0.00           H
ATOM    374  HB3 ALA    23      96.850  61.040  26.690  0.00  0.00           H
ATOM    375  C   ALA    23      97.900  58.880  27.750  0.00  0.00           C
ATOM    376  O   ALA    23      99.040  59.230  27.430  0.00  0.00           O
ATOM    377  N   VAL    24      97.500  58.550  29.010  0.00  0.00           N
ATOM    378  H   VAL    24      96.530  58.350  29.230  0.00  0.00           H
ATOM    379  CA  VAL    24      98.420  58.340  30.100  0.00  0.00           C
ATOM    380  HA  VAL    24      99.000  59.250  30.230  0.00  0.00           H
ATOM    381  CB  VAL    24      97.730  58.120  31.480  0.00  0.00           C
ATOM    382  HB  VAL    24      97.140  57.230  31.300  0.00  0.00           H
ATOM    383  CG1 VAL    24      98.740  57.820  32.630  0.00  0.00           C
ATOM    384 HG11 VAL    24      99.370  58.700  32.710  0.00  0.00           H
ATOM    385 HG12 VAL    24      98.180  57.680  33.550  0.00  0.00           H
ATOM    386 HG13 VAL    24      99.310  56.960  32.280  0.00  0.00           H
ATOM    387  CG2 VAL    24      96.800  59.250  31.810  0.00  0.00           C
ATOM    388 HG21 VAL    24      97.270  60.220  31.630  0.00  0.00           H
ATOM    389 HG22 VAL    24      95.840  59.190  31.300  0.00  0.00           H
ATOM    390 HG23 VAL    24      96.450  59.160  32.840  0.00  0.00           H
ATOM    391  C   VAL    24      99.490  57.250  29.880  0.00  0.00           C
ATOM    392  O   VAL    24     100.680  57.470  30.110  0.00  0.00           O
ATOM    393  N   ASN    25      99.080  56.090  29.440  0.00  0.00           N
ATOM    394  H   ASN    25      98.100  55.840  29.440  0.00  0.00           H
ATOM    395  CA  ASN    25      99.990  55.100  28.860  0.00  0.00           C
ATOM    396  HA  ASN    25     100.620  54.720  29.670  0.00  0.00           H
ATOM    397  CB  ASN    25      99.200  53.900  28.330  0.00  0.00           C
ATOM    398  HB2 ASN    25      98.860  54.210  27.340  0.00  0.00           H
ATOM    399  HB3 ASN    25      98.340  53.620  28.930  0.00  0.00           H
ATOM    400  CG  ASN    25      99.960  52.600  28.210  0.00  0.00           C
ATOM    401  OD1 ASN    25     100.140  52.200  27.100  0.00  0.00           O
ATOM    402  ND2 ASN    25     100.340  51.910  29.290  0.00  0.00           N
ATOM    403 HD21 ASN    25     100.210  52.330  30.200  0.00  0.00           H
ATOM    404 HD22 ASN    25     100.880  51.060  29.240  0.00  0.00           H
ATOM    405  C   ASN    25     100.960  55.560  27.770  0.00  0.00           C
ATOM    406  O   ASN    25     102.140  55.360  27.900  0.00  0.00           O
ATOM    407  N   GLN    26     100.470  56.260  26.820  0.00  0.00           N
ATOM    408  H   GLN    26      99.510  56.520  26.660  0.00  0.00           H
ATOM    409  CA  GLN    26     101.430  56.770  25.810  0.00  0.00           C
ATOM    410  HA  GLN    26     102.050  55.920  25.510  0.00  0.00           H
ATOM    411  CB  GLN    26     100.710  57.390  24.580  0.00  0.00           C
ATOM    412  HB2 GLN    26     101.360  57.940  23.900  0.00  0.00           H
ATOM    413  HB3 GLN    26     100.010  58.130  24.980  0.00  0.00           H
ATOM    414  CG  GLN    26      99.790  56.340  23.810  0.00  0.00           C
ATOM    415  HG2 GLN    26      99.120  55.750  24.430  0.00  0.00           H
ATOM    416  HG3 GLN    26     100.420  55.610  23.300  0.00  0.00           H
ATOM    417  CD  GLN    26      98.940  57.000  22.710  0.00  0.00           C
ATOM    418  OE1 GLN    26      99.220  58.010  22.130  0.00  0.00           O
ATOM    419  NE2 GLN    26      97.950  56.310  22.170  0.00  0.00           N
ATOM    420 HE21 GLN    26      97.780  55.400  22.580  0.00  0.00           H
ATOM    421 HE22 GLN    26      97.610  56.640  21.280  0.00  0.00           H
ATOM    422  C   GLN    26     102.370  57.830  26.410  0.00  0.00           C
ATOM    423  O   GLN    26     103.490  57.870  25.960  0.00  0.00           O
ATOM    424  N   ALA    27     101.900  58.620  27.350  0.00  0.00           N
ATOM    425  H   ALA    27     100.940  58.420  27.590  0.00  0.00           H
ATOM    426  CA  ALA    27     102.790  59.560  28.010  0.00  0.00           C
ATOM    427  HA  ALA    27     103.380  60.050  27.240  0.00  0.00           H
ATOM    428  CB  ALA    27     101.980  60.620  28.810  0.00  0.00           C
ATOM    429  HB1 ALA    27     101.600  60.260  29.770  0.00  0.00           H
ATOM    430  HB2 ALA    27     102.620  61.480  29.020  0.00  0.00           H
ATOM    431  HB3 ALA    27     101.210  61.000  28.130  0.00  0.00           H
ATOM    432  C   ALA    27     103.930  58.790  28.760  0.00  0.00           C
ATOM    433  O   ALA    27     105.110  59.180  28.690  0.00  0.00           O
ATOM    434  N   ASN    28     103.580  57.700  29.430  0.00  0.00           N
ATOM    435  H   ASN    28     102.590  57.630  29.620  0.00  0.00           H
ATOM    436  CA  ASN    28     104.490  56.780  30.100  0.00  0.00           C
ATOM    437  HA  ASN    28     105.000  57.350  30.880  0.00  0.00           H
ATOM    438  CB  ASN    28     103.600  55.750  30.830  0.00  0.00           C
ATOM    439  HB2 ASN    28     104.160  54.840  31.070  0.00  0.00           H
ATOM    440  HB3 ASN    28     102.820  55.380  30.170  0.00  0.00           H
ATOM    441  CG  ASN    28     103.010  56.290  32.130  0.00  0.00           C
ATOM    442  OD1 ASN    28     103.550  57.130  32.880  0.00  0.00           O
ATOM    443  ND2 ASN    28     101.910  55.650  32.560  0.00  0.00           N
ATOM    444 HD21 ASN    28     101.350  55.060  31.960  0.00  0.00           H
ATOM    445 HD22 ASN    28     101.620  55.900  33.490  0.00  0.00           H
ATOM    446  C   ASN    28     105.560  56.050  29.260  0.00  0.00           C
ATOM    447  O   ASN    28     106.540  55.540  29.860  0.00  0.00           O
ATOM    448  N   LYS    29     105.280  55.890  27.990  0.00  0.00           N
ATOM    449  H   LYS    29     104.310  56.030  27.730  0.00  0.00           H
ATOM    450  CA  LYS    29     106.230  55.450  26.970  0.00  0.00           C
ATOM    451  HA  LYS    29     106.990  54.760  27.350  0.00  0.00           H
ATOM    452  CB  LYS    29     105.470  54.780  25.790  0.00  0.00           C
ATOM    453  HB2 LYS    29     106.130  54.520  24.970  0.00  0.00           H
ATOM    454  HB3 LYS    29     104.660  55.440  25.460  0.00  0.00           H
ATOM    455  CG  LYS    29     104.740  53.480  26.310  0.00  0.00           C
ATOM    456  HG2 LYS    29     104.230  53.770  27.230  0.00  0.00           H
ATOM    457  HG3 LYS    29     105.450  52.690  26.590  0.00  0.00           H
ATOM    458  CD  LYS    29     103.770  52.930  25.220  0.00  0.00           C
ATOM    459  HD2 LYS    29     104.320  52.490  24.390  0.00  0.00           H
ATOM    460  HD3 LYS    29     103.020  53.690  24.990  0.00  0.00           H
ATOM    461  CE  LYS    29     102.910  51.900  25.890  0.00  0.00           C
ATOM    462  HE2 LYS    29     102.270  52.290  26.680  0.00  0.00           H
ATOM    463  HE3 LYS    29     103.610  51.210  26.350  0.00  0.00           H
ATOM    464  NZ  LYS    29     101.940  51.200  24.970  0.00  0.00           N
ATOM    465  HZ1 LYS    29     101.290  51.860  24.570  0.00  0.00           H
ATOM    466  HZ2 LYS    29     102.350  50.690  24.200  0.00  0.00           H
ATOM    467  HZ3 LYS    29     101.400  50.580  25.550  0.00  0.00           H
ATOM    468  C   LYS    29     107.120  56.570  26.440  0.00  0.00           C
ATOM    469  O   LYS    29     108.340  56.560  26.590  0.00  0.00           O
ATOM    470  N   ARG    30     106.460  57.650  26.040  0.00  0.00           N
ATOM    471  H   ARG    30     105.460  57.570  25.990  0.00  0.00           H
ATOM    472  CA  ARG    30     107.030  58.900  25.500  0.00  0.00           C
ATOM    473  HA  ARG    30     107.440  58.710  24.500  0.00  0.00           H
ATOM    474  CB  ARG    30     105.940  59.930  25.220  0.00  0.00           C
ATOM    475  HB2 ARG    30     105.510  60.200  26.180  0.00  0.00           H
ATOM    476  HB3 ARG    30     105.200  59.530  24.530  0.00  0.00           H
ATOM    477  CG  ARG    30     106.600  61.190  24.520  0.00  0.00           C
ATOM    478  HG2 ARG    30     107.070  60.830  23.600  0.00  0.00           H
ATOM    479  HG3 ARG    30     107.300  61.610  25.240  0.00  0.00           H
ATOM    480  CD  ARG    30     105.640  62.370  24.270  0.00  0.00           C
ATOM    481  HD2 ARG    30     106.220  63.170  23.820  0.00  0.00           H
ATOM    482  HD3 ARG    30     105.310  62.730  25.250  0.00  0.00           H
ATOM    483  NE  ARG    30     104.490  61.930  23.570  0.00  0.00           N
ATOM    484  HE  ARG    30     104.640  61.790  22.580  0.00  0.00           H
ATOM    485  CZ  ARG    30     103.270  61.740  23.990  0.00  0.00           C
ATOM    486  NH1 ARG    30     102.800  62.170  25.160  0.00  0.00           N
ATOM    487 HH11 ARG    30     103.450  62.740  25.690  0.00  0.00           H
ATOM    488 HH12 ARG    30     101.840  62.060  25.450  0.00  0.00           H
ATOM    489  NH2 ARG    30     102.430  61.270  23.160  0.00  0.00           N
ATOM    490 HH21 ARG    30     102.660  61.010  22.210  0.00  0.00           H
ATOM    491 HH22 ARG    30     101.440  61.330  23.370  0.00  0.00           H
ATOM    492  C   ARG    30     108.080  59.570  26.380  0.00  0.00           C
ATOM    493  O   ARG    30     109.130  59.970  25.920  0.00  0.00           O
ATOM    494  N   HIE    31     107.800  59.660  27.690  0.00  0.00           N
ATOM    495  H   HIE    31     107.020  59.150  28.070  0.00  0.00           H
ATOM    496  CA  HIE    31     108.740  60.120  28.680  0.00  0.00           C
ATOM    497  HA  HIE    31     109.480  60.740  28.180  0.00  0.00           H
ATOM    498  CB  HIE    31     108.090  60.980  29.640  0.00  0.00           C
ATOM    499  HB2 HIE    31     108.770  61.400  30.380  0.00  0.00           H
ATOM    500  HB3 HIE    31     107.330  60.390  30.150  0.00  0.00           H
ATOM    501  CG  HIE    31     107.510  62.270  29.100  0.00  0.00           C
ATOM    502  ND1 HIE    31     108.210  63.510  29.030  0.00  0.00           N
ATOM    503  CE1 HIE    31     107.330  64.480  28.710  0.00  0.00           C
ATOM    504  HE1 HIE    31     107.530  65.540  28.660  0.00  0.00           H
ATOM    505  NE2 HIE    31     106.140  63.840  28.510  0.00  0.00           N
ATOM    506  HE2 HIE    31     105.310  64.280  28.140  0.00  0.00           H
ATOM    507  CD2 HIE    31     106.160  62.520  28.820  0.00  0.00           C
ATOM    508  HD2 HIE    31     105.400  61.760  28.870  0.00  0.00           H
ATOM    509  C   HIE    31     109.520  58.990  29.390  0.00  0.00           C
ATOM    510  O   HIE    31     109.150  57.800  29.330  0.00  0.00           O
ATOM    511  N   PHE    32     110.540  59.370  30.200  0.00  0.00           N
ATOM    512  H   PHE    32     110.930  60.300  30.090  0.00  0.00           H
ATOM    513  CA  PHE    32     111.360  58.330  30.860  0.00  0.00           C
ATOM    514  HA  PHE    32     111.460  57.420  30.270  0.00  0.00           H
ATOM    515  CB  PHE    32     112.770  58.810  31.110  0.00  0.00           C
ATOM    516  HB2 PHE    32     112.740  59.760  31.640  0.00  0.00           H
ATOM    517  HB3 PHE    32     113.130  59.040  30.110  0.00  0.00           H
ATOM    518  CG  PHE    32     113.770  57.910  31.690  0.00  0.00           C
ATOM    519  CD1 PHE    32     114.370  57.000  30.880  0.00  0.00           C
ATOM    520  HD1 PHE    32     114.110  56.840  29.840  0.00  0.00           H
ATOM    521  CE1 PHE    32     115.350  56.130  31.420  0.00  0.00           C
ATOM    522  HE1 PHE    32     115.750  55.330  30.810  0.00  0.00           H
ATOM    523  CZ  PHE    32     115.790  56.200  32.730  0.00  0.00           C
ATOM    524  HZ  PHE    32     116.500  55.510  33.160  0.00  0.00           H
ATOM    525  CE2 PHE    32     115.110  57.110  33.560  0.00  0.00           C
ATOM    526  HE2 PHE    32     115.420  57.150  34.590  0.00  0.00           H
ATOM    527  CD2 PHE    32     114.120  58.010  33.080  0.00  0.00           C
ATOM    528  HD2 PHE    32     113.590  58.660  33.770  0.00  0.00           H
ATOM    529  C   PHE    32     110.630  58.040  32.170  0.00  0.00           C
ATOM    530  O   PHE    32     110.470  58.940  33.000  0.00  0.00           O
ATOM    531  N   THR    33     110.260  56.740  32.350  0.00  0.00           N
ATOM    532  H   THR    33     110.370  56.200  31.500  0.00  0.00           H
ATOM    533  CA  THR    33     109.620  56.310  33.560  0.00  0.00           C
ATOM    534  HA  THR    33     109.380  57.220  34.120  0.00  0.00           H
ATOM    535  CB  THR    33     108.270  55.620  33.180  0.00  0.00           C
ATOM    536  HB  THR    33     107.910  55.000  34.000  0.00  0.00           H
ATOM    537  CG2 THR    33     107.120  56.610  32.900  0.00  0.00           C
ATOM    538 HG21 THR    33     106.950  57.130  33.850  0.00  0.00           H
ATOM    539 HG22 THR    33     107.310  57.390  32.170  0.00  0.00           H
ATOM    540 HG23 THR    33     106.260  55.970  32.700  0.00  0.00           H
ATOM    541  OG1 THR    33     108.290  54.910  32.020  0.00  0.00           O
ATOM    542  HG1 THR    33     107.760  55.430  31.410  0.00  0.00           H
ATOM    543  C   THR    33     110.540  55.420  34.340  0.00  0.00           C
ATOM    544  O   THR    33     110.650  54.270  34.040  0.00  0.00           O
ATOM    545  N   ARG    34     111.200  55.920  35.390  0.00  0.00           N
ATOM    546  H   ARG    34     111.230  56.930  35.450  0.00  0.00           H
ATOM    547  CA  ARG    34     112.070  55.190  36.310  0.00  0.00           C
ATOM    548  HA  ARG    34     111.710  54.170  36.370  0.00  0.00           H
ATOM    549  CB  ARG    34     113.510  55.040  35.710  0.00  0.00           C
ATOM    550  HB2 ARG    34     114.130  55.920  35.810  0.00  0.00           H
ATOM    551  HB3 ARG    34     113.450  54.660  34.690  0.00  0.00           H
ATOM    552  CG  ARG    34     114.140  53.840  36.470  0.00  0.00           C
ATOM    553  HG2 ARG    34     113.690  52.860  36.290  0.00  0.00           H
ATOM    554  HG3 ARG    34     114.060  54.040  37.540  0.00  0.00           H
ATOM    555  CD  ARG    34     115.580  53.620  36.090  0.00  0.00           C
ATOM    556  HD2 ARG    34     115.650  53.680  35.000  0.00  0.00           H
ATOM    557  HD3 ARG    34     115.950  52.640  36.360  0.00  0.00           H
ATOM    558  NE  ARG    34     116.290  54.720  36.670  0.00  0.00           N
ATOM    559  HE  ARG    34     115.830  55.280  37.380  0.00  0.00           H
ATOM    560  CZ  ARG    34     117.530  55.220  36.360  0.00  0.00           C
ATOM    561  NH1 ARG    34     118.240  54.680  35.380  0.00  0.00           N
ATOM    562 HH11 ARG    34     117.920  53.880  34.860  0.00  0.00           H
ATOM    563 HH12 ARG    34     119.050  55.200  35.060  0.00  0.00           H
ATOM    564  NH2 ARG    34     118.000  56.270  36.980  0.00  0.00           N
ATOM    565 HH21 ARG    34     117.390  56.760  37.620  0.00  0.00           H
ATOM    566 HH22 ARG    34     118.920  56.630  36.800  0.00  0.00           H
ATOM    567  C   ARG    34     112.070  55.710  37.760  0.00  0.00           C
ATOM    568  O   ARG    34     112.010  54.910  38.730  0.00  0.00           O
ATOM    569  N   LYS    35     112.240  57.020  37.860  0.00  0.00           N
ATOM    570  H   LYS    35     112.280  57.550  37.000  0.00  0.00           H
ATOM    571  CA  LYS    35     112.010  57.720  39.120  0.00  0.00           C
ATOM    572  HA  LYS    35     112.360  57.190  40.000  0.00  0.00           H
ATOM    573  CB  LYS    35     112.640  59.130  39.160  0.00  0.00           C
ATOM    574  HB2 LYS    35     111.980  59.650  38.470  0.00  0.00           H
ATOM    575  HB3 LYS    35     113.660  59.000  38.800  0.00  0.00           H
ATOM    576  CG  LYS    35     112.520  59.730  40.600  0.00  0.00           C
ATOM    577  HG2 LYS    35     113.000  59.010  41.260  0.00  0.00           H
ATOM    578  HG3 LYS    35     111.470  59.910  40.810  0.00  0.00           H
ATOM    579  CD  LYS    35     113.410  61.010  40.550  0.00  0.00           C
ATOM    580  HD2 LYS    35     113.180  61.540  41.470  0.00  0.00           H
ATOM    581  HD3 LYS    35     113.160  61.730  39.760  0.00  0.00           H
ATOM    582  CE  LYS    35     114.910  60.790  40.510  0.00  0.00           C
ATOM    583  HE2 LYS    35     115.170  60.080  39.730  0.00  0.00           H
ATOM    584  HE3 LYS    35     115.240  60.390  41.460  0.00  0.00           H
ATOM    585  NZ  LYS    35     115.630  62.070  40.050  0.00  0.00           N
ATOM    586  HZ1 LYS    35     115.310  62.300  39.120  0.00  0.00           H
ATOM    587  HZ2 LYS    35     115.400  62.790  40.730  0.00  0.00           H
ATOM    588  HZ3 LYS    35     116.640  62.060  40.000  0.00  0.00           H
ATOM    589  C   LYS    35     110.460  57.710  39.370  0.00  0.00           C
ATOM    590  O   LYS    35     110.040  57.200  40.380  0.00  0.00           O
ATOM    591  N   ILE    36     109.610  58.310  38.480  0.00  0.00           N
ATOM    592  H   ILE    36     110.010  58.580  37.590  0.00  0.00           H
ATOM    593  CA  ILE    36     108.140  58.160  38.520  0.00  0.00           C
ATOM    594  HA  ILE    36     107.880  57.570  39.390  0.00  0.00           H
ATOM    595  CB  ILE    36     107.570  59.580  38.830  0.00  0.00           C
ATOM    596  HB  ILE    36     106.520  59.420  39.100  0.00  0.00           H
ATOM    597  CG2 ILE    36     108.240  60.340  40.050  0.00  0.00           C
ATOM    598 HG21 ILE    36     107.590  61.080  40.530  0.00  0.00           H
ATOM    599 HG22 ILE    36     108.500  59.710  40.900  0.00  0.00           H
ATOM    600 HG23 ILE    36     109.140  60.860  39.720  0.00  0.00           H
ATOM    601  CG1 ILE    36     107.520  60.670  37.730  0.00  0.00           C
ATOM    602 HG12 ILE    36     108.490  60.840  37.260  0.00  0.00           H
ATOM    603 HG13 ILE    36     107.420  61.640  38.210  0.00  0.00           H
ATOM    604  CD1 ILE    36     106.430  60.570  36.710  0.00  0.00           C
ATOM    605 HD11 ILE    36     106.430  59.690  36.060  0.00  0.00           H
ATOM    606 HD12 ILE    36     105.480  60.600  37.240  0.00  0.00           H
ATOM    607 HD13 ILE    36     106.350  61.470  36.100  0.00  0.00           H
ATOM    608  C   ILE    36     107.520  57.510  37.290  0.00  0.00           C
ATOM    609  O   ILE    36     108.170  57.220  36.320  0.00  0.00           O
ATOM    610  N   GLN    37     106.340  57.020  37.490  0.00  0.00           N
ATOM    611  H   GLN    37     106.040  57.170  38.440  0.00  0.00           H
ATOM    612  CA  GLN    37     105.380  56.600  36.450  0.00  0.00           C
ATOM    613  HA  GLN    37     105.680  56.940  35.460  0.00  0.00           H
ATOM    614  CB  GLN    37     105.510  55.090  36.340  0.00  0.00           C
ATOM    615  HB2 GLN    37     105.230  54.640  37.290  0.00  0.00           H
ATOM    616  HB3 GLN    37     106.510  54.810  36.010  0.00  0.00           H
ATOM    617  CG  GLN    37     104.480  54.400  35.400  0.00  0.00           C
ATOM    618  HG2 GLN    37     104.700  54.820  34.420  0.00  0.00           H
ATOM    619  HG3 GLN    37     103.460  54.670  35.660  0.00  0.00           H
ATOM    620  CD  GLN    37     104.660  52.870  35.400  0.00  0.00           C
ATOM    621  OE1 GLN    37     105.520  52.250  34.810  0.00  0.00           O
ATOM    622  NE2 GLN    37     103.890  52.150  36.200  0.00  0.00           N
ATOM    623 HE21 GLN    37     103.330  52.520  36.950  0.00  0.00           H
ATOM    624 HE22 GLN    37     103.960  51.140  36.160  0.00  0.00           H
ATOM    625  C   GLN    37     104.030  57.060  36.810  0.00  0.00           C
ATOM    626  O   GLN    37     103.650  57.200  37.990  0.00  0.00           O
ATOM    627  N   LEU    38     103.280  57.490  35.780  0.00  0.00           N
ATOM    628  H   LEU    38     103.610  57.340  34.840  0.00  0.00           H
ATOM    629  CA  LEU    38     102.010  58.100  35.900  0.00  0.00           C
ATOM    630  HA  LEU    38     101.950  58.650  36.830  0.00  0.00           H
ATOM    631  CB  LEU    38     101.710  59.060  34.700  0.00  0.00           C
ATOM    632  HB2 LEU    38     100.780  59.610  34.860  0.00  0.00           H
ATOM    633  HB3 LEU    38     101.630  58.430  33.820  0.00  0.00           H
ATOM    634  CG  LEU    38     102.880  60.000  34.370  0.00  0.00           C
ATOM    635  HG  LEU    38     103.790  59.420  34.210  0.00  0.00           H
ATOM    636  CD1 LEU    38     102.790  60.960  33.170  0.00  0.00           C
ATOM    637 HD11 LEU    38     101.940  61.640  33.230  0.00  0.00           H
ATOM    638 HD12 LEU    38     103.730  61.490  33.030  0.00  0.00           H
ATOM    639 HD13 LEU    38     102.660  60.350  32.270  0.00  0.00           H
ATOM    640  CD2 LEU    38     103.100  61.000  35.500  0.00  0.00           C
ATOM    641 HD21 LEU    38     102.200  61.580  35.670  0.00  0.00           H
ATOM    642 HD22 LEU    38     103.260  60.460  36.430  0.00  0.00           H
ATOM    643 HD23 LEU    38     104.010  61.550  35.240  0.00  0.00           H
ATOM    644  C   LEU    38     100.870  57.100  35.850  0.00  0.00           C
ATOM    645  O   LEU    38     101.060  55.960  35.370  0.00  0.00           O
ATOM    646  N   GLN    39      99.710  57.450  36.490  0.00  0.00           N
ATOM    647  H   GLN    39      99.700  58.260  37.090  0.00  0.00           H
ATOM    648  CA  GLN    39      98.550  56.530  36.510  0.00  0.00           C
ATOM    649  HA  GLN    39      98.560  55.970  35.580  0.00  0.00           H
ATOM    650  CB  GLN    39      98.620  55.540  37.710  0.00  0.00           C
ATOM    651  HB2 GLN    39      98.560  56.070  38.670  0.00  0.00           H
ATOM    652  HB3 GLN    39      99.600  55.070  37.750  0.00  0.00           H
ATOM    653  CG  GLN    39      97.640  54.390  37.700  0.00  0.00           C
ATOM    654  HG2 GLN    39      97.820  53.830  36.780  0.00  0.00           H
ATOM    655  HG3 GLN    39      96.620  54.760  37.670  0.00  0.00           H
ATOM    656  CD  GLN    39      97.820  53.480  38.900  0.00  0.00           C
ATOM    657  OE1 GLN    39      98.320  52.340  38.710  0.00  0.00           O
ATOM    658  NE2 GLN    39      97.570  53.880  40.080  0.00  0.00           N
ATOM    659 HE21 GLN    39      97.220  54.810  40.290  0.00  0.00           H
ATOM    660 HE22 GLN    39      97.740  53.210  40.810  0.00  0.00           H
ATOM    661  C   GLN    39      97.190  57.210  36.510  0.00  0.00           C
ATOM    662  O   GLN    39      96.930  58.200  37.180  0.00  0.00           O
ATOM    663  N   ALA    40      96.290  56.690  35.690  0.00  0.00           N
ATOM    664  H   ALA    40      96.630  55.880  35.200  0.00  0.00           H
ATOM    665  CA  ALA    40      95.030  57.240  35.240  0.00  0.00           C
ATOM    666  HA  ALA    40      95.030  58.320  35.050  0.00  0.00           H
ATOM    667  CB  ALA    40      94.700  56.640  33.820  0.00  0.00           C
ATOM    668  HB1 ALA    40      93.740  57.010  33.460  0.00  0.00           H
ATOM    669  HB2 ALA    40      95.460  56.860  33.070  0.00  0.00           H
ATOM    670  HB3 ALA    40      94.770  55.570  34.010  0.00  0.00           H
ATOM    671  C   ALA    40      94.010  56.900  36.350  0.00  0.00           C
ATOM    672  O   ALA    40      93.700  55.690  36.520  0.00  0.00           O
ATOM    673  N   THR    41      93.430  57.890  37.060  0.00  0.00           N
ATOM    674  H   THR    41      93.740  58.830  36.840  0.00  0.00           H
ATOM    675  CA  THR    41      92.250  57.760  37.950  0.00  0.00           C
ATOM    676  HA  THR    41      91.980  56.710  37.950  0.00  0.00           H
ATOM    677  CB  THR    41      92.640  58.260  39.380  0.00  0.00           C
ATOM    678  HB  THR    41      93.020  59.280  39.380  0.00  0.00           H
ATOM    679  CG2 THR    41      91.400  58.330  40.330  0.00  0.00           C
ATOM    680 HG21 THR    41      91.790  58.670  41.290  0.00  0.00           H
ATOM    681 HG22 THR    41      90.610  58.990  39.970  0.00  0.00           H
ATOM    682 HG23 THR    41      90.950  57.340  40.420  0.00  0.00           H
ATOM    683  OG1 THR    41      93.640  57.440  39.980  0.00  0.00           O
ATOM    684  HG1 THR    41      94.450  57.690  39.530  0.00  0.00           H
ATOM    685  C   THR    41      91.120  58.620  37.370  0.00  0.00           C
ATOM    686  O   THR    41      91.290  59.830  37.200  0.00  0.00           O
ATOM    687  N   SER    42      89.990  58.020  37.010  0.00  0.00           N
ATOM    688  H   SER    42      89.980  57.010  37.050  0.00  0.00           H
ATOM    689  CA  SER    42      88.860  58.750  36.390  0.00  0.00           C
ATOM    690  HA  SER    42      88.900  59.780  36.750  0.00  0.00           H
ATOM    691  CB  SER    42      89.130  58.690  34.810  0.00  0.00           C
ATOM    692  HB2 SER    42      90.190  58.910  34.730  0.00  0.00           H
ATOM    693  HB3 SER    42      88.640  59.450  34.200  0.00  0.00           H
ATOM    694  OG  SER    42      88.750  57.400  34.280  0.00  0.00           O
ATOM    695  HG  SER    42      87.820  57.240  34.470  0.00  0.00           H
ATOM    696  C   SER    42      87.420  58.310  36.580  0.00  0.00           C
ATOM    697  O   SER    42      87.130  57.140  36.880  0.00  0.00           O
ATOM    698  N   VAL    43      86.440  59.250  36.320  0.00  0.00           N
ATOM    699  H   VAL    43      86.680  60.170  35.980  0.00  0.00           H
ATOM    700  CA  VAL    43      84.960  59.100  36.520  0.00  0.00           C
ATOM    701  HA  VAL    43      84.690  58.070  36.300  0.00  0.00           H
ATOM    702  CB  VAL    43      84.560  59.400  37.980  0.00  0.00           C
ATOM    703  HB  VAL    43      83.490  59.190  38.040  0.00  0.00           H
ATOM    704  CG1 VAL    43      85.070  58.400  39.010  0.00  0.00           C
ATOM    705 HG11 VAL    43      84.990  57.340  38.810  0.00  0.00           H
ATOM    706 HG12 VAL    43      86.090  58.790  39.110  0.00  0.00           H
ATOM    707 HG13 VAL    43      84.630  58.510  40.000  0.00  0.00           H
ATOM    708  CG2 VAL    43      84.850  60.820  38.330  0.00  0.00           C
ATOM    709 HG21 VAL    43      84.810  60.960  39.410  0.00  0.00           H
ATOM    710 HG22 VAL    43      85.900  61.020  38.100  0.00  0.00           H
ATOM    711 HG23 VAL    43      84.180  61.460  37.760  0.00  0.00           H
ATOM    712  C   VAL    43      84.100  60.000  35.590  0.00  0.00           C
ATOM    713  O   VAL    43      84.670  60.850  34.890  0.00  0.00           O
ATOM    714  N   THR    44      82.760  59.900  35.670  0.00  0.00           N
ATOM    715  H   THR    44      82.330  59.180  36.230  0.00  0.00           H
ATOM    716  CA  THR    44      81.860  60.910  35.040  0.00  0.00           C
ATOM    717  HA  THR    44      82.370  61.370  34.190  0.00  0.00           H
ATOM    718  CB  THR    44      80.570  60.200  34.590  0.00  0.00           C
ATOM    719  HB  THR    44      79.930  60.070  35.470  0.00  0.00           H
ATOM    720  CG2 THR    44      79.890  60.900  33.420  0.00  0.00           C
ATOM    721 HG21 THR    44      79.760  61.970  33.550  0.00  0.00           H
ATOM    722 HG22 THR    44      80.560  60.840  32.560  0.00  0.00           H
ATOM    723 HG23 THR    44      78.990  60.350  33.140  0.00  0.00           H
ATOM    724  OG1 THR    44      80.940  58.880  34.180  0.00  0.00           O
ATOM    725  HG1 THR    44      81.680  58.860  33.570  0.00  0.00           H
ATOM    726  C   THR    44      81.510  62.070  36.040  0.00  0.00           C
ATOM    727  O   THR    44      81.750  62.060  37.240  0.00  0.00           O
ATOM    728  N   HIE    45      80.860  63.050  35.470  0.00  0.00           N
ATOM    729  H   HIE    45      80.970  63.060  34.460  0.00  0.00           H
ATOM    730  CA  HIE    45      79.940  64.060  36.080  0.00  0.00           C
ATOM    731  HA  HIE    45      80.480  64.610  36.850  0.00  0.00           H
ATOM    732  CB  HIE    45      79.550  65.080  35.020  0.00  0.00           C
ATOM    733  HB2 HIE    45      79.170  66.020  35.410  0.00  0.00           H
ATOM    734  HB3 HIE    45      78.770  64.610  34.410  0.00  0.00           H
ATOM    735  CG  HIE    45      80.640  65.480  34.030  0.00  0.00           C
ATOM    736  ND1 HIE    45      81.160  64.750  32.980  0.00  0.00           N
ATOM    737  CE1 HIE    45      82.100  65.540  32.450  0.00  0.00           C
ATOM    738  HE1 HIE    45      82.770  65.290  31.640  0.00  0.00           H
ATOM    739  NE2 HIE    45      82.220  66.690  33.110  0.00  0.00           N
ATOM    740  HE2 HIE    45      82.840  67.450  32.860  0.00  0.00           H
ATOM    741  CD2 HIE    45      81.280  66.690  34.090  0.00  0.00           C
ATOM    742  HD2 HIE    45      80.980  67.460  34.790  0.00  0.00           H
ATOM    743  C   HIE    45      78.770  63.300  36.720  0.00  0.00           C
ATOM    744  O   HIE    45      78.030  62.640  36.040  0.00  0.00           O
ATOM    745  N   ARG    46      78.660  63.410  38.030  0.00  0.00           N
ATOM    746  H   ARG    46      79.460  63.820  38.490  0.00  0.00           H
ATOM    747  CA  ARG    46      77.510  62.990  38.810  0.00  0.00           C
ATOM    748  HA  ARG    46      77.030  62.060  38.540  0.00  0.00           H
ATOM    749  CB  ARG    46      77.830  62.860  40.260  0.00  0.00           C
ATOM    750  HB2 ARG    46      77.030  62.300  40.760  0.00  0.00           H
ATOM    751  HB3 ARG    46      77.960  63.870  40.660  0.00  0.00           H
ATOM    752  CG  ARG    46      79.080  62.060  40.480  0.00  0.00           C
ATOM    753  HG2 ARG    46      79.410  62.310  41.490  0.00  0.00           H
ATOM    754  HG3 ARG    46      79.890  62.330  39.800  0.00  0.00           H
ATOM    755  CD  ARG    46      78.920  60.510  40.240  0.00  0.00           C
ATOM    756  HD2 ARG    46      78.580  60.310  39.220  0.00  0.00           H
ATOM    757  HD3 ARG    46      78.180  60.170  40.950  0.00  0.00           H
ATOM    758  NE  ARG    46      80.180  59.820  40.500  0.00  0.00           N
ATOM    759  HE  ARG    46      80.910  60.380  40.920  0.00  0.00           H
ATOM    760  CZ  ARG    46      80.430  58.550  40.240  0.00  0.00           C
ATOM    761  NH1 ARG    46      79.470  57.780  39.800  0.00  0.00           N
ATOM    762 HH11 ARG    46      78.510  58.110  39.820  0.00  0.00           H
ATOM    763 HH12 ARG    46      79.650  56.860  39.430  0.00  0.00           H
ATOM    764  NH2 ARG    46      81.620  58.040  40.420  0.00  0.00           N
ATOM    765 HH21 ARG    46      82.390  58.510  40.870  0.00  0.00           H
ATOM    766 HH22 ARG    46      81.640  57.040  40.290  0.00  0.00           H
ATOM    767  C   ARG    46      76.430  64.090  38.660  0.00  0.00           C
ATOM    768  O   ARG    46      76.770  65.280  38.300  0.00  0.00           O
ATOM    769  N   PRO    47      75.140  63.800  38.810  0.00  0.00           N
ATOM    770  CD  PRO    47      74.700  62.470  39.150  0.00  0.00           C
ATOM    771  HD2 PRO    47      75.070  62.000  40.060  0.00  0.00           H
ATOM    772  HD3 PRO    47      74.790  61.740  38.350  0.00  0.00           H
ATOM    773  CG  PRO    47      73.170  62.660  39.310  0.00  0.00           C
ATOM    774  HG2 PRO    47      72.890  62.950  40.320  0.00  0.00           H
ATOM    775  HG3 PRO    47      72.640  61.790  38.940  0.00  0.00           H
ATOM    776  CB  PRO    47      72.790  63.850  38.380  0.00  0.00           C
ATOM    777  HB2 PRO    47      71.940  64.390  38.800  0.00  0.00           H
ATOM    778  HB3 PRO    47      72.460  63.560  37.380  0.00  0.00           H
ATOM    779  CA  PRO    47      74.040  64.720  38.370  0.00  0.00           C
ATOM    780  HA  PRO    47      74.210  65.100  37.360  0.00  0.00           H
ATOM    781  C   PRO    47      73.940  65.950  39.260  0.00  0.00           C
ATOM    782  O   PRO    47      73.540  67.000  38.730  0.00  0.00           O
ATOM    783  N   ASN    48      74.260  65.870  40.530  0.00  0.00           N
ATOM    784  H   ASN    48      74.540  64.970  40.870  0.00  0.00           H
ATOM    785  CA  ASN    48      74.120  67.020  41.430  0.00  0.00           C
ATOM    786  HA  ASN    48      73.730  67.880  40.880  0.00  0.00           H
ATOM    787  CB  ASN    48      73.020  66.690  42.440  0.00  0.00           C
ATOM    788  HB2 ASN    48      72.140  66.530  41.810  0.00  0.00           H
ATOM    789  HB3 ASN    48      72.720  67.600  42.960  0.00  0.00           H
ATOM    790  CG  ASN    48      73.230  65.460  43.230  0.00  0.00           C
ATOM    791  OD1 ASN    48      73.970  65.420  44.170  0.00  0.00           O
ATOM    792  ND2 ASN    48      72.540  64.400  42.880  0.00  0.00           N
ATOM    793 HD21 ASN    48      71.770  64.560  42.250  0.00  0.00           H
ATOM    794 HD22 ASN    48      72.580  63.520  43.380  0.00  0.00           H
ATOM    795  C   ASN    48      75.500  67.440  41.980  0.00  0.00           C
ATOM    796  O   ASN    48      76.340  66.590  42.240  0.00  0.00           O
ATOM    797  N   ALA    49      75.690  68.730  42.210  0.00  0.00           N
ATOM    798  H   ALA    49      74.950  69.360  41.910  0.00  0.00           H
ATOM    799  CA  ALA    49      76.870  69.350  42.700  0.00  0.00           C
ATOM    800  HA  ALA    49      77.650  69.180  41.950  0.00  0.00           H
ATOM    801  CB  ALA    49      76.720  70.900  42.810  0.00  0.00           C
ATOM    802  HB1 ALA    49      77.370  71.320  43.580  0.00  0.00           H
ATOM    803  HB2 ALA    49      77.090  71.380  41.910  0.00  0.00           H
ATOM    804  HB3 ALA    49      75.690  71.200  42.990  0.00  0.00           H
ATOM    805  C   ALA    49      77.390  68.720  43.970  0.00  0.00           C
ATOM    806  O   ALA    49      78.560  68.310  43.940  0.00  0.00           O
ATOM    807  N   ILE    50      76.590  68.380  44.940  0.00  0.00           N
ATOM    808  H   ILE    50      75.670  68.780  44.850  0.00  0.00           H
ATOM    809  CA  ILE    50      76.970  67.610  46.160  0.00  0.00           C
ATOM    810  HA  ILE    50      77.850  68.110  46.560  0.00  0.00           H
ATOM    811  CB  ILE    50      75.740  67.550  47.100  0.00  0.00           C
ATOM    812  HB  ILE    50      74.920  67.350  46.420  0.00  0.00           H
ATOM    813  CG2 ILE    50      75.890  66.370  48.090  0.00  0.00           C
ATOM    814 HG21 ILE    50      75.200  66.360  48.930  0.00  0.00           H
ATOM    815 HG22 ILE    50      75.690  65.410  47.610  0.00  0.00           H
ATOM    816 HG23 ILE    50      76.900  66.250  48.490  0.00  0.00           H
ATOM    817  CG1 ILE    50      75.610  68.900  47.850  0.00  0.00           C
ATOM    818 HG12 ILE    50      75.890  69.770  47.260  0.00  0.00           H
ATOM    819 HG13 ILE    50      76.240  68.890  48.740  0.00  0.00           H
ATOM    820  CD1 ILE    50      74.110  69.230  48.240  0.00  0.00           C
ATOM    821 HD11 ILE    50      74.120  70.150  48.830  0.00  0.00           H
ATOM    822 HD12 ILE    50      73.500  69.320  47.340  0.00  0.00           H
ATOM    823 HD13 ILE    50      73.790  68.470  48.970  0.00  0.00           H
ATOM    824  C   ILE    50      77.540  66.230  45.830  0.00  0.00           C
ATOM    825  O   ILE    50      78.500  65.810  46.380  0.00  0.00           O
ATOM    826  N   GLN    51      76.840  65.370  45.060  0.00  0.00           N
ATOM    827  H   GLN    51      76.010  65.790  44.680  0.00  0.00           H
ATOM    828  CA  GLN    51      77.290  64.080  44.710  0.00  0.00           C
ATOM    829  HA  GLN    51      77.520  63.570  45.650  0.00  0.00           H
ATOM    830  CB  GLN    51      76.170  63.270  44.040  0.00  0.00           C
ATOM    831  HB2 GLN    51      75.840  63.780  43.140  0.00  0.00           H
ATOM    832  HB3 GLN    51      75.360  63.280  44.770  0.00  0.00           H
ATOM    833  CG  GLN    51      76.430  61.780  43.780  0.00  0.00           C
ATOM    834  HG2 GLN    51      76.780  61.200  44.630  0.00  0.00           H
ATOM    835  HG3 GLN    51      77.220  61.630  43.060  0.00  0.00           H
ATOM    836  CD  GLN    51      75.210  60.980  43.170  0.00  0.00           C
ATOM    837  OE1 GLN    51      74.090  61.360  43.030  0.00  0.00           O
ATOM    838  NE2 GLN    51      75.550  59.830  42.680  0.00  0.00           N
ATOM    839 HE21 GLN    51      76.520  59.610  42.860  0.00  0.00           H
ATOM    840 HE22 GLN    51      74.810  59.180  42.460  0.00  0.00           H
ATOM    841  C   GLN    51      78.580  64.150  43.890  0.00  0.00           C
ATOM    842  O   GLN    51      79.440  63.310  44.090  0.00  0.00           O
ATOM    843  N   MET    52      78.710  65.000  42.860  0.00  0.00           N
ATOM    844  H   MET    52      77.990  65.690  42.740  0.00  0.00           H
ATOM    845  CA  MET    52      80.010  65.280  42.340  0.00  0.00           C
ATOM    846  HA  MET    52      80.190  64.330  41.830  0.00  0.00           H
ATOM    847  CB  MET    52      79.800  66.350  41.280  0.00  0.00           C
ATOM    848  HB2 MET    52      79.540  67.280  41.780  0.00  0.00           H
ATOM    849  HB3 MET    52      79.050  66.040  40.550  0.00  0.00           H
ATOM    850  CG  MET    52      81.120  66.710  40.480  0.00  0.00           C
ATOM    851  HG2 MET    52      81.970  66.750  41.160  0.00  0.00           H
ATOM    852  HG3 MET    52      80.970  67.670  40.000  0.00  0.00           H
ATOM    853  SD  MET    52      81.460  65.460  39.200  0.00  0.00           S
ATOM    854  CE  MET    52      82.390  64.280  40.150  0.00  0.00           C
ATOM    855  HE1 MET    52      83.180  64.780  40.710  0.00  0.00           H
ATOM    856  HE2 MET    52      81.670  63.720  40.750  0.00  0.00           H
ATOM    857  HE3 MET    52      82.770  63.500  39.490  0.00  0.00           H
ATOM    858  C   MET    52      81.160  65.580  43.340  0.00  0.00           C
ATOM    859  O   MET    52      82.160  64.960  43.360  0.00  0.00           O
ATOM    860  N   ALA    53      80.910  66.570  44.200  0.00  0.00           N
ATOM    861  H   ALA    53      79.990  66.990  44.140  0.00  0.00           H
ATOM    862  CA  ALA    53      81.880  67.030  45.250  0.00  0.00           C
ATOM    863  HA  ALA    53      82.750  67.390  44.710  0.00  0.00           H
ATOM    864  CB  ALA    53      81.280  68.230  46.050  0.00  0.00           C
ATOM    865  HB1 ALA    53      81.950  68.730  46.740  0.00  0.00           H
ATOM    866  HB2 ALA    53      80.850  68.980  45.390  0.00  0.00           H
ATOM    867  HB3 ALA    53      80.550  67.780  46.730  0.00  0.00           H
ATOM    868  C   ALA    53      82.300  65.920  46.230  0.00  0.00           C
ATOM    869  O   ALA    53      83.550  65.740  46.400  0.00  0.00           O
ATOM    870  N   LEU    54      81.400  65.070  46.660  0.00  0.00           N
ATOM    871  H   LEU    54      80.430  65.160  46.370  0.00  0.00           H
ATOM    872  CA  LEU    54      81.680  63.820  47.370  0.00  0.00           C
ATOM    873  HA  LEU    54      82.310  64.050  48.230  0.00  0.00           H
ATOM    874  CB  LEU    54      80.320  63.220  47.710  0.00  0.00           C
ATOM    875  HB2 LEU    54      80.500  62.210  48.080  0.00  0.00           H
ATOM    876  HB3 LEU    54      79.660  63.190  46.840  0.00  0.00           H
ATOM    877  CG  LEU    54      79.670  64.030  48.890  0.00  0.00           C
ATOM    878  HG  LEU    54      79.560  65.080  48.640  0.00  0.00           H
ATOM    879  CD1 LEU    54      78.320  63.500  49.150  0.00  0.00           C
ATOM    880 HD11 LEU    54      77.810  64.220  49.790  0.00  0.00           H
ATOM    881 HD12 LEU    54      77.800  63.200  48.250  0.00  0.00           H
ATOM    882 HD13 LEU    54      78.310  62.660  49.850  0.00  0.00           H
ATOM    883  CD2 LEU    54      80.420  63.880  50.160  0.00  0.00           C
ATOM    884 HD21 LEU    54      81.220  64.630  50.170  0.00  0.00           H
ATOM    885 HD22 LEU    54      79.680  64.050  50.950  0.00  0.00           H
ATOM    886 HD23 LEU    54      80.810  62.870  50.190  0.00  0.00           H
ATOM    887  C   LEU    54      82.520  62.750  46.470  0.00  0.00           C
ATOM    888  O   LEU    54      83.450  62.100  46.950  0.00  0.00           O
ATOM    889  N   SER    55      82.190  62.590  45.240  0.00  0.00           N
ATOM    890  H   SER    55      81.470  63.140  44.800  0.00  0.00           H
ATOM    891  CA  SER    55      82.690  61.640  44.320  0.00  0.00           C
ATOM    892  HA  SER    55      82.670  60.640  44.750  0.00  0.00           H
ATOM    893  CB  SER    55      81.810  61.620  43.030  0.00  0.00           C
ATOM    894  HB2 SER    55      81.840  62.590  42.550  0.00  0.00           H
ATOM    895  HB3 SER    55      80.820  61.250  43.290  0.00  0.00           H
ATOM    896  OG  SER    55      82.320  60.640  42.100  0.00  0.00           O
ATOM    897  HG  SER    55      82.770  59.890  42.490  0.00  0.00           H
ATOM    898  C   SER    55      84.140  62.060  43.930  0.00  0.00           C
ATOM    899  O   SER    55      85.020  61.190  43.800  0.00  0.00           O
ATOM    900  N   VAL    56      84.450  63.370  43.900  0.00  0.00           N
ATOM    901  H   VAL    56      83.660  63.990  44.030  0.00  0.00           H
ATOM    902  CA  VAL    56      85.800  63.910  43.810  0.00  0.00           C
ATOM    903  HA  VAL    56      86.300  63.520  42.920  0.00  0.00           H
ATOM    904  CB  VAL    56      85.900  65.460  43.810  0.00  0.00           C
ATOM    905  HB  VAL    56      85.250  65.830  44.600  0.00  0.00           H
ATOM    906  CG1 VAL    56      87.360  65.960  44.020  0.00  0.00           C
ATOM    907 HG11 VAL    56      87.700  65.830  45.050  0.00  0.00           H
ATOM    908 HG12 VAL    56      88.130  65.440  43.450  0.00  0.00           H
ATOM    909 HG13 VAL    56      87.460  67.020  43.770  0.00  0.00           H
ATOM    910  CG2 VAL    56      85.450  65.960  42.450  0.00  0.00           C
ATOM    911 HG21 VAL    56      85.540  67.040  42.320  0.00  0.00           H
ATOM    912 HG22 VAL    56      86.080  65.460  41.710  0.00  0.00           H
ATOM    913 HG23 VAL    56      84.410  65.760  42.220  0.00  0.00           H
ATOM    914  C   VAL    56      86.580  63.370  45.020  0.00  0.00           C
ATOM    915  O   VAL    56      87.730  62.910  44.760  0.00  0.00           O
ATOM    916  N   CYX    57      86.160  63.510  46.280  0.00  0.00           N
ATOM    917  H   CYX    57      85.220  63.800  46.510  0.00  0.00           H
ATOM    918  CA  CYX    57      86.890  63.050  47.370  0.00  0.00           C
ATOM    919  HA  CYX    57      87.870  63.510  47.500  0.00  0.00           H
ATOM    920  CB  CYX    57      86.210  63.530  48.690  0.00  0.00           C
ATOM    921  HB2 CYX    57      86.420  62.880  49.550  0.00  0.00           H
ATOM    922  HB3 CYX    57      85.130  63.390  48.570  0.00  0.00           H
ATOM    923  SG  CYX    57      86.380  65.330  49.080  0.00  0.00           S
ATOM    924  C   CYX    57      87.100  61.500  47.220  0.00  0.00           C
ATOM    925  O   CYX    57      88.230  61.040  47.350  0.00  0.00           O
ATOM    926  N   GLU    58      86.020  60.750  47.080  0.00  0.00           N
ATOM    927  H   GLU    58      85.130  61.180  46.890  0.00  0.00           H
ATOM    928  CA  GLU    58      86.060  59.310  47.450  0.00  0.00           C
ATOM    929  HA  GLU    58      86.600  59.060  48.360  0.00  0.00           H
ATOM    930  CB  GLU    58      84.550  58.890  47.580  0.00  0.00           C
ATOM    931  HB2 GLU    58      84.550  57.830  47.360  0.00  0.00           H
ATOM    932  HB3 GLU    58      84.010  59.350  46.750  0.00  0.00           H
ATOM    933  CG  GLU    58      83.880  59.310  48.880  0.00  0.00           C
ATOM    934  HG2 GLU    58      83.710  60.370  49.010  0.00  0.00           H
ATOM    935  HG3 GLU    58      84.580  58.990  49.650  0.00  0.00           H
ATOM    936  CD  GLU    58      82.600  58.570  49.120  0.00  0.00           C
ATOM    937  OE1 GLU    58      82.570  57.310  48.870  0.00  0.00           O
ATOM    938  OE2 GLU    58      81.550  59.170  49.510  0.00  0.00           O
ATOM    939  C   GLU    58      86.680  58.530  46.290  0.00  0.00           C
ATOM    940  O   GLU    58      87.370  57.570  46.590  0.00  0.00           O
ATOM    941  N   ASP    59      86.360  58.870  45.020  0.00  0.00           N
ATOM    942  H   ASP    59      85.760  59.660  44.860  0.00  0.00           H
ATOM    943  CA  ASP    59      87.020  58.200  43.830  0.00  0.00           C
ATOM    944  HA  ASP    59      87.330  57.180  44.070  0.00  0.00           H
ATOM    945  CB  ASP    59      86.040  58.150  42.680  0.00  0.00           C
ATOM    946  HB2 ASP    59      86.470  57.540  41.890  0.00  0.00           H
ATOM    947  HB3 ASP    59      85.970  59.130  42.210  0.00  0.00           H
ATOM    948  CG  ASP    59      84.620  57.750  42.970  0.00  0.00           C
ATOM    949  OD1 ASP    59      84.350  56.600  43.280  0.00  0.00           O
ATOM    950  OD2 ASP    59      83.700  58.610  42.730  0.00  0.00           O
ATOM    951  C   ASP    59      88.340  58.940  43.370  0.00  0.00           C
ATOM    952  O   ASP    59      89.380  58.290  43.150  0.00  0.00           O
ATOM    953  N   LEU    60      88.420  60.320  43.300  0.00  0.00           N
ATOM    954  H   LEU    60      87.580  60.870  43.350  0.00  0.00           H
ATOM    955  CA  LEU    60      89.650  61.070  42.930  0.00  0.00           C
ATOM    956  HA  LEU    60      90.200  60.360  42.310  0.00  0.00           H
ATOM    957  CB  LEU    60      89.460  62.310  42.060  0.00  0.00           C
ATOM    958  HB2 LEU    60      90.440  62.630  41.700  0.00  0.00           H
ATOM    959  HB3 LEU    60      89.140  63.130  42.700  0.00  0.00           H
ATOM    960  CG  LEU    60      88.410  62.240  40.950  0.00  0.00           C
ATOM    961  HG  LEU    60      87.500  61.840  41.400  0.00  0.00           H
ATOM    962  CD1 LEU    60      88.140  63.620  40.450  0.00  0.00           C
ATOM    963 HD11 LEU    60      88.020  64.330  41.270  0.00  0.00           H
ATOM    964 HD12 LEU    60      88.850  63.920  39.690  0.00  0.00           H
ATOM    965 HD13 LEU    60      87.150  63.480  40.010  0.00  0.00           H
ATOM    966  CD2 LEU    60      88.950  61.260  39.860  0.00  0.00           C
ATOM    967 HD21 LEU    60      88.310  61.240  38.970  0.00  0.00           H
ATOM    968 HD22 LEU    60      90.000  61.410  39.640  0.00  0.00           H
ATOM    969 HD23 LEU    60      88.860  60.240  40.240  0.00  0.00           H
ATOM    970  C   LEU    60      90.690  61.280  44.140  0.00  0.00           C
ATOM    971  O   LEU    60      91.690  60.590  44.150  0.00  0.00           O
ATOM    972  N   ILE    61      90.560  62.230  45.110  0.00  0.00           N
ATOM    973  H   ILE    61      89.680  62.730  45.090  0.00  0.00           H
ATOM    974  CA  ILE    61      91.590  62.600  46.190  0.00  0.00           C
ATOM    975  HA  ILE    61      92.440  62.970  45.610  0.00  0.00           H
ATOM    976  CB  ILE    61      91.090  63.730  47.050  0.00  0.00           C
ATOM    977  HB  ILE    61      90.160  63.400  47.500  0.00  0.00           H
ATOM    978  CG2 ILE    61      92.080  64.040  48.190  0.00  0.00           C
ATOM    979 HG21 ILE    61      93.050  64.370  47.820  0.00  0.00           H
ATOM    980 HG22 ILE    61      91.610  64.740  48.870  0.00  0.00           H
ATOM    981 HG23 ILE    61      92.310  63.070  48.640  0.00  0.00           H
ATOM    982  CG1 ILE    61      90.870  64.920  46.090  0.00  0.00           C
ATOM    983 HG12 ILE    61      90.150  64.820  45.270  0.00  0.00           H
ATOM    984 HG13 ILE    61      91.820  65.180  45.620  0.00  0.00           H
ATOM    985  CD1 ILE    61      90.450  66.280  46.780  0.00  0.00           C
ATOM    986 HD11 ILE    61      91.230  66.610  47.470  0.00  0.00           H
ATOM    987 HD12 ILE    61      90.360  67.080  46.040  0.00  0.00           H
ATOM    988 HD13 ILE    61      89.460  66.340  47.220  0.00  0.00           H
ATOM    989  C   ILE    61      91.980  61.310  46.920  0.00  0.00           C
ATOM    990  O   ILE    61      93.170  61.130  47.190  0.00  0.00           O
ATOM    991  N   SER    62      91.050  60.310  47.200  0.00  0.00           N
ATOM    992  H   SER    62      90.110  60.450  46.860  0.00  0.00           H
ATOM    993  CA  SER    62      91.410  58.940  47.760  0.00  0.00           C
ATOM    994  HA  SER    62      91.700  59.210  48.780  0.00  0.00           H
ATOM    995  CB  SER    62      90.160  58.070  47.910  0.00  0.00           C
ATOM    996  HB2 SER    62      89.300  58.680  48.200  0.00  0.00           H
ATOM    997  HB3 SER    62      90.440  57.330  48.650  0.00  0.00           H
ATOM    998  OG  SER    62      89.990  57.520  46.570  0.00  0.00           O
ATOM    999  HG  SER    62      89.060  57.510  46.330  0.00  0.00           H
ATOM   1000  C   SER    62      92.590  58.190  47.080  0.00  0.00           C
ATOM   1001  O   SER    62      93.360  57.480  47.750  0.00  0.00           O
ATOM   1002  N   SER    63      92.800  58.540  45.790  0.00  0.00           N
ATOM   1003  H   SER    63      92.270  59.310  45.420  0.00  0.00           H
ATOM   1004  CA  SER    63      93.960  58.150  44.960  0.00  0.00           C
ATOM   1005  HA  SER    63      94.380  57.180  45.220  0.00  0.00           H
ATOM   1006  CB  SER    63      93.450  58.040  43.460  0.00  0.00           C
ATOM   1007  HB2 SER    63      93.430  59.000  42.940  0.00  0.00           H
ATOM   1008  HB3 SER    63      92.440  57.640  43.530  0.00  0.00           H
ATOM   1009  OG  SER    63      94.180  57.020  42.740  0.00  0.00           O
ATOM   1010  HG  SER    63      94.040  57.180  41.800  0.00  0.00           H
ATOM   1011  C   SER    63      95.320  58.970  44.960  0.00  0.00           C
ATOM   1012  O   SER    63      96.160  58.730  44.060  0.00  0.00           O
ATOM   1013  N   GLN    64      95.470  59.820  45.910  0.00  0.00           N
ATOM   1014  H   GLN    64      94.680  60.040  46.500  0.00  0.00           H
ATOM   1015  CA  GLN    64      96.550  60.800  46.020  0.00  0.00           C
ATOM   1016  HA  GLN    64      96.180  61.580  46.680  0.00  0.00           H
ATOM   1017  CB  GLN    64      97.780  60.200  46.690  0.00  0.00           C
ATOM   1018  HB2 GLN    64      98.570  60.930  46.530  0.00  0.00           H
ATOM   1019  HB3 GLN    64      98.130  59.380  46.070  0.00  0.00           H
ATOM   1020  CG  GLN    64      97.690  59.960  48.220  0.00  0.00           C
ATOM   1021  HG2 GLN    64      96.860  59.330  48.510  0.00  0.00           H
ATOM   1022  HG3 GLN    64      97.510  60.900  48.750  0.00  0.00           H
ATOM   1023  CD  GLN    64      98.990  59.360  48.720  0.00  0.00           C
ATOM   1024  OE1 GLN    64      99.320  58.170  48.660  0.00  0.00           O
ATOM   1025  NE2 GLN    64      99.860  60.210  49.310  0.00  0.00           N
ATOM   1026 HE21 GLN    64      99.630  61.190  49.450  0.00  0.00           H
ATOM   1027 HE22 GLN    64     100.760  59.820  49.540  0.00  0.00           H
ATOM   1028  C   GLN    64      96.850  61.430  44.650  0.00  0.00           C
ATOM   1029  O   GLN    64      97.910  61.190  44.030  0.00  0.00           O
ATOM   1030  N   VAL    65      95.880  62.210  44.130  0.00  0.00           N
ATOM   1031  H   VAL    65      95.160  62.600  44.720  0.00  0.00           H
ATOM   1032  CA  VAL    65      96.010  62.850  42.790  0.00  0.00           C
ATOM   1033  HA  VAL    65      96.720  62.270  42.190  0.00  0.00           H
ATOM   1034  CB  VAL    65      94.690  63.000  42.030  0.00  0.00           C
ATOM   1035  HB  VAL    65      94.840  63.700  41.200  0.00  0.00           H
ATOM   1036  CG1 VAL    65      94.260  61.610  41.530  0.00  0.00           C
ATOM   1037 HG11 VAL    65      94.410  60.780  42.210  0.00  0.00           H
ATOM   1038 HG12 VAL    65      93.260  61.560  41.100  0.00  0.00           H
ATOM   1039 HG13 VAL    65      95.070  61.420  40.820  0.00  0.00           H
ATOM   1040  CG2 VAL    65      93.490  63.720  42.760  0.00  0.00           C
ATOM   1041 HG21 VAL    65      93.740  64.730  43.080  0.00  0.00           H
ATOM   1042 HG22 VAL    65      92.670  63.750  42.040  0.00  0.00           H
ATOM   1043 HG23 VAL    65      93.090  63.050  43.520  0.00  0.00           H
ATOM   1044  C   VAL    65      96.760  64.150  42.820  0.00  0.00           C
ATOM   1045  O   VAL    65      96.550  65.080  43.620  0.00  0.00           O
ATOM   1046  N   TYR    66      97.520  64.430  41.790  0.00  0.00           N
ATOM   1047  H   TYR    66      97.820  63.720  41.140  0.00  0.00           H
ATOM   1048  CA  TYR    66      98.420  65.600  41.690  0.00  0.00           C
ATOM   1049  HA  TYR    66      98.580  66.130  42.630  0.00  0.00           H
ATOM   1050  CB  TYR    66      99.740  65.030  41.090  0.00  0.00           C
ATOM   1051  HB2 TYR    66     100.330  65.870  40.710  0.00  0.00           H
ATOM   1052  HB3 TYR    66      99.530  64.360  40.250  0.00  0.00           H
ATOM   1053  CG  TYR    66     100.630  64.320  42.130  0.00  0.00           C
ATOM   1054  CD1 TYR    66     100.380  63.020  42.690  0.00  0.00           C
ATOM   1055  HD1 TYR    66      99.400  62.550  42.620  0.00  0.00           H
ATOM   1056  CE1 TYR    66     101.280  62.450  43.560  0.00  0.00           C
ATOM   1057  HE1 TYR    66     101.070  61.510  44.060  0.00  0.00           H
ATOM   1058  CZ  TYR    66     102.530  63.050  43.750  0.00  0.00           C
ATOM   1059  OH  TYR    66     103.410  62.480  44.630  0.00  0.00           O
ATOM   1060  HH  TYR    66     103.220  61.550  44.750  0.00  0.00           H
ATOM   1061  CE2 TYR    66     102.890  64.220  43.090  0.00  0.00           C
ATOM   1062  HE2 TYR    66     103.890  64.610  43.200  0.00  0.00           H
ATOM   1063  CD2 TYR    66     101.960  64.850  42.250  0.00  0.00           C
ATOM   1064  HD2 TYR    66     102.280  65.720  41.700  0.00  0.00           H
ATOM   1065  C   TYR    66      97.860  66.660  40.730  0.00  0.00           C
ATOM   1066  O   TYR    66      98.340  67.790  40.740  0.00  0.00           O
ATOM   1067  N   ALA    67      96.860  66.360  39.920  0.00  0.00           N
ATOM   1068  H   ALA    67      96.470  65.430  40.000  0.00  0.00           H
ATOM   1069  CA  ALA    67      96.040  67.320  39.200  0.00  0.00           C
ATOM   1070  HA  ALA    67      95.740  68.160  39.820  0.00  0.00           H
ATOM   1071  CB  ALA    67      96.700  67.880  37.960  0.00  0.00           C
ATOM   1072  HB1 ALA    67      96.710  67.080  37.210  0.00  0.00           H
ATOM   1073  HB2 ALA    67      96.150  68.750  37.600  0.00  0.00           H
ATOM   1074  HB3 ALA    67      97.770  68.030  38.050  0.00  0.00           H
ATOM   1075  C   ALA    67      94.640  66.660  38.770  0.00  0.00           C
ATOM   1076  O   ALA    67      94.560  65.430  38.810  0.00  0.00           O
ATOM   1077  N   ILE    68      93.710  67.510  38.350  0.00  0.00           N
ATOM   1078  H   ILE    68      93.970  68.490  38.350  0.00  0.00           H
ATOM   1079  CA  ILE    68      92.440  67.020  37.820  0.00  0.00           C
ATOM   1080  HA  ILE    68      92.640  65.960  37.640  0.00  0.00           H
ATOM   1081  CB  ILE    68      91.340  67.110  38.930  0.00  0.00           C
ATOM   1082  HB  ILE    68      91.240  68.120  39.310  0.00  0.00           H
ATOM   1083  CG2 ILE    68      89.950  66.670  38.360  0.00  0.00           C
ATOM   1084 HG21 ILE    68      89.780  67.110  37.370  0.00  0.00           H
ATOM   1085 HG22 ILE    68      89.820  65.580  38.390  0.00  0.00           H
ATOM   1086 HG23 ILE    68      89.170  67.020  39.030  0.00  0.00           H
ATOM   1087  CG1 ILE    68      91.590  66.130  40.170  0.00  0.00           C
ATOM   1088 HG12 ILE    68      92.640  66.130  40.480  0.00  0.00           H
ATOM   1089 HG13 ILE    68      91.370  65.160  39.750  0.00  0.00           H
ATOM   1090  CD1 ILE    68      90.800  66.460  41.470  0.00  0.00           C
ATOM   1091 HD11 ILE    68      90.930  67.520  41.700  0.00  0.00           H
ATOM   1092 HD12 ILE    68      89.750  66.160  41.460  0.00  0.00           H
ATOM   1093 HD13 ILE    68      91.330  65.960  42.290  0.00  0.00           H
ATOM   1094  C   ILE    68      92.040  67.690  36.460  0.00  0.00           C
ATOM   1095  O   ILE    68      92.120  68.950  36.390  0.00  0.00           O
ATOM   1096  N   LEU    69      91.860  66.870  35.450  0.00  0.00           N
ATOM   1097  H   LEU    69      91.840  65.870  35.510  0.00  0.00           H
ATOM   1098  CA  LEU    69      91.220  67.360  34.220  0.00  0.00           C
ATOM   1099  HA  LEU    69      91.610  68.340  33.950  0.00  0.00           H
ATOM   1100  CB  LEU    69      91.650  66.380  33.070  0.00  0.00           C
ATOM   1101  HB2 LEU    69      90.870  66.410  32.310  0.00  0.00           H
ATOM   1102  HB3 LEU    69      91.550  65.370  33.490  0.00  0.00           H
ATOM   1103  CG  LEU    69      93.000  66.700  32.400  0.00  0.00           C
ATOM   1104  HG  LEU    69      93.000  67.760  32.160  0.00  0.00           H
ATOM   1105  CD1 LEU    69      94.230  66.720  33.290  0.00  0.00           C
ATOM   1106 HD11 LEU    69      94.530  65.730  33.620  0.00  0.00           H
ATOM   1107 HD12 LEU    69      95.060  67.130  32.700  0.00  0.00           H
ATOM   1108 HD13 LEU    69      94.060  67.300  34.190  0.00  0.00           H
ATOM   1109  CD2 LEU    69      93.250  65.960  31.060  0.00  0.00           C
ATOM   1110 HD21 LEU    69      92.600  66.360  30.280  0.00  0.00           H
ATOM   1111 HD22 LEU    69      94.260  66.050  30.670  0.00  0.00           H
ATOM   1112 HD23 LEU    69      93.160  64.890  31.270  0.00  0.00           H
ATOM   1113  C   LEU    69      89.690  67.340  34.310  0.00  0.00           C
ATOM   1114  O   LEU    69      89.080  66.430  34.860  0.00  0.00           O
ATOM   1115  N   VAL    70      89.030  68.320  33.740  0.00  0.00           N
ATOM   1116  H   VAL    70      89.550  69.080  33.340  0.00  0.00           H
ATOM   1117  CA  VAL    70      87.510  68.390  33.730  0.00  0.00           C
ATOM   1118  HA  VAL    70      87.210  67.340  33.830  0.00  0.00           H
ATOM   1119  CB  VAL    70      86.890  69.040  35.030  0.00  0.00           C
ATOM   1120  HB  VAL    70      87.220  68.450  35.890  0.00  0.00           H
ATOM   1121  CG1 VAL    70      87.430  70.440  35.380  0.00  0.00           C
ATOM   1122 HG11 VAL    70      88.510  70.480  35.260  0.00  0.00           H
ATOM   1123 HG12 VAL    70      86.920  71.160  34.740  0.00  0.00           H
ATOM   1124 HG13 VAL    70      87.200  70.720  36.410  0.00  0.00           H
ATOM   1125  CG2 VAL    70      85.360  69.100  35.000  0.00  0.00           C
ATOM   1126 HG21 VAL    70      85.040  69.560  34.070  0.00  0.00           H
ATOM   1127 HG22 VAL    70      85.070  68.060  35.100  0.00  0.00           H
ATOM   1128 HG23 VAL    70      84.980  69.660  35.850  0.00  0.00           H
ATOM   1129  C   VAL    70      86.830  68.990  32.470  0.00  0.00           C
ATOM   1130  O   VAL    70      86.920  70.190  32.160  0.00  0.00           O
ATOM   1131  N   SER    71      86.040  68.130  31.810  0.00  0.00           N
ATOM   1132  H   SER    71      85.870  67.210  32.200  0.00  0.00           H
ATOM   1133  CA  SER    71      85.150  68.540  30.720  0.00  0.00           C
ATOM   1134  HA  SER    71      85.580  69.380  30.180  0.00  0.00           H
ATOM   1135  CB  SER    71      85.210  67.400  29.700  0.00  0.00           C
ATOM   1136  HB2 SER    71      86.240  67.110  29.510  0.00  0.00           H
ATOM   1137  HB3 SER    71      84.700  67.770  28.810  0.00  0.00           H
ATOM   1138  OG  SER    71      84.450  66.300  30.170  0.00  0.00           O
ATOM   1139  HG  SER    71      84.670  65.540  29.620  0.00  0.00           H
ATOM   1140  C   SER    71      83.730  68.890  31.210  0.00  0.00           C
ATOM   1141  O   SER    71      83.450  69.030  32.360  0.00  0.00           O
ATOM   1142  N   HIE    72      82.810  69.020  30.280  0.00  0.00           N
ATOM   1143  H   HIE    72      83.140  68.910  29.330  0.00  0.00           H
ATOM   1144  CA  HIE    72      81.320  69.110  30.460  0.00  0.00           C
ATOM   1145  HA  HIE    72      81.220  69.500  31.470  0.00  0.00           H
ATOM   1146  CB  HIE    72      80.790  70.130  29.380  0.00  0.00           C
ATOM   1147  HB2 HIE    72      79.710  70.240  29.430  0.00  0.00           H
ATOM   1148  HB3 HIE    72      81.180  69.760  28.430  0.00  0.00           H
ATOM   1149  CG  HIE    72      81.420  71.500  29.470  0.00  0.00           C
ATOM   1150  ND1 HIE    72      81.580  72.400  28.400  0.00  0.00           N
ATOM   1151  CE1 HIE    72      81.800  73.570  29.030  0.00  0.00           C
ATOM   1152  HE1 HIE    72      81.920  74.440  28.410  0.00  0.00           H
ATOM   1153  NE2 HIE    72      81.970  73.460  30.320  0.00  0.00           N
ATOM   1154  HE2 HIE    72      81.840  74.200  31.000  0.00  0.00           H
ATOM   1155  CD2 HIE    72      81.720  72.180  30.650  0.00  0.00           C
ATOM   1156  HD2 HIE    72      81.550  71.790  31.640  0.00  0.00           H
ATOM   1157  C   HIE    72      80.540  67.810  30.290  0.00  0.00           C
ATOM   1158  O   HIE    72      80.860  66.980  29.410  0.00  0.00           O
ATOM   1159  N   PRO    73      79.460  67.580  30.970  0.00  0.00           N
ATOM   1160  CD  PRO    73      78.790  68.460  31.930  0.00  0.00           C
ATOM   1161  HD2 PRO    73      78.940  69.510  31.670  0.00  0.00           H
ATOM   1162  HD3 PRO    73      79.300  68.170  32.850  0.00  0.00           H
ATOM   1163  CG  PRO    73      77.320  68.080  31.910  0.00  0.00           C
ATOM   1164  HG2 PRO    73      76.890  68.460  30.980  0.00  0.00           H
ATOM   1165  HG3 PRO    73      76.780  68.530  32.750  0.00  0.00           H
ATOM   1166  CB  PRO    73      77.480  66.530  31.980  0.00  0.00           C
ATOM   1167  HB2 PRO    73      76.510  66.090  31.730  0.00  0.00           H
ATOM   1168  HB3 PRO    73      77.860  66.140  32.920  0.00  0.00           H
ATOM   1169  CA  PRO    73      78.540  66.400  30.850  0.00  0.00           C
ATOM   1170  HA  PRO    73      79.130  65.490  30.980  0.00  0.00           H
ATOM   1171  C   PRO    73      77.830  66.310  29.490  0.00  0.00           C
ATOM   1172  O   PRO    73      77.850  67.260  28.730  0.00  0.00           O
ATOM   1173  N   PRO    74      77.250  65.180  29.120  0.00  0.00           N
ATOM   1174  CD  PRO    74      77.350  63.930  29.860  0.00  0.00           C
ATOM   1175  HD2 PRO    74      76.550  63.740  30.580  0.00  0.00           H
ATOM   1176  HD3 PRO    74      78.310  63.790  30.360  0.00  0.00           H
ATOM   1177  CG  PRO    74      77.290  62.980  28.660  0.00  0.00           C
ATOM   1178  HG2 PRO    74      77.150  61.930  28.930  0.00  0.00           H
ATOM   1179  HG3 PRO    74      78.250  63.120  28.160  0.00  0.00           H
ATOM   1180  CB  PRO    74      76.270  63.590  27.720  0.00  0.00           C
ATOM   1181  HB2 PRO    74      75.210  63.440  27.930  0.00  0.00           H
ATOM   1182  HB3 PRO    74      76.370  63.250  26.690  0.00  0.00           H
ATOM   1183  CA  PRO    74      76.580  65.080  27.790  0.00  0.00           C
ATOM   1184  HA  PRO    74      77.310  65.170  26.990  0.00  0.00           H
ATOM   1185  C   PRO    74      75.360  65.950  27.400  0.00  0.00           C
ATOM   1186  O   PRO    74      74.980  65.850  26.230  0.00  0.00           O
ATOM   1187  N   ALA    75      74.820  66.810  28.270  0.00  0.00           N
ATOM   1188  H   ALA    75      75.160  66.820  29.220  0.00  0.00           H
ATOM   1189  CA  ALA    75      73.920  67.890  27.860  0.00  0.00           C
ATOM   1190  HA  ALA    75      74.040  68.120  26.810  0.00  0.00           H
ATOM   1191  CB  ALA    75      72.500  67.410  28.070  0.00  0.00           C
ATOM   1192  HB1 ALA    75      71.880  68.270  27.830  0.00  0.00           H
ATOM   1193  HB2 ALA    75      72.260  66.610  27.360  0.00  0.00           H
ATOM   1194  HB3 ALA    75      72.360  67.170  29.120  0.00  0.00           H
ATOM   1195  C   ALA    75      74.260  69.240  28.650  0.00  0.00           C
ATOM   1196  O   ALA    75      74.720  69.210  29.800  0.00  0.00           O
ATOM   1197  N   PRO    76      74.070  70.410  28.060  0.00  0.00           N
ATOM   1198  CD  PRO    76      73.950  70.670  26.580  0.00  0.00           C
ATOM   1199  HD2 PRO    76      73.020  70.320  26.130  0.00  0.00           H
ATOM   1200  HD3 PRO    76      74.760  70.160  26.060  0.00  0.00           H
ATOM   1201  CG  PRO    76      73.980  72.180  26.360  0.00  0.00           C
ATOM   1202  HG2 PRO    76      73.040  72.720  26.460  0.00  0.00           H
ATOM   1203  HG3 PRO    76      74.350  72.420  25.370  0.00  0.00           H
ATOM   1204  CB  PRO    76      74.680  72.720  27.590  0.00  0.00           C
ATOM   1205  HB2 PRO    76      74.450  73.740  27.890  0.00  0.00           H
ATOM   1206  HB3 PRO    76      75.760  72.740  27.440  0.00  0.00           H
ATOM   1207  CA  PRO    76      74.280  71.770  28.690  0.00  0.00           C
ATOM   1208  HA  PRO    76      75.120  71.690  29.380  0.00  0.00           H
ATOM   1209  C   PRO    76      73.070  72.290  29.490  0.00  0.00           C
ATOM   1210  O   PRO    76      72.220  73.070  29.020  0.00  0.00           O
ATOM   1211  N   THR    77      72.930  71.770  30.680  0.00  0.00           N
ATOM   1212  H   THR    77      73.620  71.100  30.980  0.00  0.00           H
ATOM   1213  CA  THR    77      71.890  72.190  31.680  0.00  0.00           C
ATOM   1214  HA  THR    77      71.040  72.470  31.070  0.00  0.00           H
ATOM   1215  CB  THR    77      71.480  71.030  32.540  0.00  0.00           C
ATOM   1216  HB  THR    77      70.710  71.450  33.180  0.00  0.00           H
ATOM   1217  CG2 THR    77      70.830  69.900  31.700  0.00  0.00           C
ATOM   1218 HG21 THR    77      70.390  69.040  32.210  0.00  0.00           H
ATOM   1219 HG22 THR    77      70.080  70.340  31.040  0.00  0.00           H
ATOM   1220 HG23 THR    77      71.670  69.430  31.170  0.00  0.00           H
ATOM   1221  OG1 THR    77      72.570  70.530  33.280  0.00  0.00           O
ATOM   1222  HG1 THR    77      72.150  70.130  34.040  0.00  0.00           H
ATOM   1223  C   THR    77      72.310  73.400  32.450  0.00  0.00           C
ATOM   1224  O   THR    77      71.500  74.040  33.090  0.00  0.00           O
ATOM   1225  N   ASP    78      73.670  73.720  32.500  0.00  0.00           N
ATOM   1226  H   ASP    78      74.310  73.200  31.920  0.00  0.00           H
ATOM   1227  CA  ASP    78      74.340  74.710  33.260  0.00  0.00           C
ATOM   1228  HA  ASP    78      73.660  75.540  33.420  0.00  0.00           H
ATOM   1229  CB  ASP    78      74.750  74.050  34.610  0.00  0.00           C
ATOM   1230  HB2 ASP    78      75.680  74.370  35.080  0.00  0.00           H
ATOM   1231  HB3 ASP    78      74.890  73.010  34.300  0.00  0.00           H
ATOM   1232  CG  ASP    78      73.700  74.130  35.680  0.00  0.00           C
ATOM   1233  OD1 ASP    78      73.400  75.310  36.050  0.00  0.00           O
ATOM   1234  OD2 ASP    78      73.460  73.110  36.390  0.00  0.00           O
ATOM   1235  C   ASP    78      75.610  75.270  32.580  0.00  0.00           C
ATOM   1236  O   ASP    78      76.080  74.680  31.570  0.00  0.00           O
ATOM   1237  N   HIE    79      76.170  76.360  33.110  0.00  0.00           N
ATOM   1238  H   HIE    79      75.710  76.720  33.930  0.00  0.00           H
ATOM   1239  CA  HIE    79      77.240  77.210  32.580  0.00  0.00           C
ATOM   1240  HA  HIE    79      77.560  76.790  31.630  0.00  0.00           H
ATOM   1241  CB  HIE    79      76.730  78.650  32.250  0.00  0.00           C
ATOM   1242  HB2 HIE    79      77.610  79.290  32.160  0.00  0.00           H
ATOM   1243  HB3 HIE    79      76.280  78.890  33.210  0.00  0.00           H
ATOM   1244  CG  HIE    79      75.790  78.870  31.170  0.00  0.00           C
ATOM   1245  ND1 HIE    79      75.270  80.110  30.800  0.00  0.00           N
ATOM   1246  CE1 HIE    79      74.530  79.930  29.690  0.00  0.00           C
ATOM   1247  HE1 HIE    79      74.080  80.730  29.120  0.00  0.00           H
ATOM   1248  NE2 HIE    79      74.440  78.590  29.410  0.00  0.00           N
ATOM   1249  HE2 HIE    79      74.130  78.130  28.560  0.00  0.00           H
ATOM   1250  CD2 HIE    79      75.230  77.950  30.320  0.00  0.00           C
ATOM   1251  HD2 HIE    79      75.550  76.920  30.330  0.00  0.00           H
ATOM   1252  C   HIE    79      78.420  77.200  33.550  0.00  0.00           C
ATOM   1253  O   HIE    79      79.460  77.700  33.200  0.00  0.00           O
ATOM   1254  N   LEU    80      78.250  76.720  34.810  0.00  0.00           N
ATOM   1255  H   LEU    80      77.310  76.520  35.120  0.00  0.00           H
ATOM   1256  CA  LEU    80      79.220  76.740  35.940  0.00  0.00           C
ATOM   1257  HA  LEU    80      80.170  77.170  35.610  0.00  0.00           H
ATOM   1258  CB  LEU    80      78.690  77.570  37.090  0.00  0.00           C
ATOM   1259  HB2 LEU    80      79.410  77.400  37.890  0.00  0.00           H
ATOM   1260  HB3 LEU    80      77.710  77.280  37.470  0.00  0.00           H
ATOM   1261  CG  LEU    80      78.590  79.030  36.720  0.00  0.00           C
ATOM   1262  HG  LEU    80      77.810  79.230  35.990  0.00  0.00           H
ATOM   1263  CD1 LEU    80      78.210  79.920  37.980  0.00  0.00           C
ATOM   1264 HD11 LEU    80      78.090  80.990  37.800  0.00  0.00           H
ATOM   1265 HD12 LEU    80      77.240  79.650  38.390  0.00  0.00           H
ATOM   1266 HD13 LEU    80      78.970  79.740  38.740  0.00  0.00           H
ATOM   1267  CD2 LEU    80      79.790  79.720  36.160  0.00  0.00           C
ATOM   1268 HD21 LEU    80      79.820  79.550  35.090  0.00  0.00           H
ATOM   1269 HD22 LEU    80      79.780  80.790  36.370  0.00  0.00           H
ATOM   1270 HD23 LEU    80      80.700  79.360  36.640  0.00  0.00           H
ATOM   1271  C   LEU    80      79.480  75.300  36.430  0.00  0.00           C
ATOM   1272  O   LEU    80      79.800  75.030  37.620  0.00  0.00           O
ATOM   1273  N   THR    81      79.460  74.310  35.500  0.00  0.00           N
ATOM   1274  H   THR    81      79.370  74.540  34.520  0.00  0.00           H
ATOM   1275  CA  THR    81      79.520  72.860  35.840  0.00  0.00           C
ATOM   1276  HA  THR    81      78.910  72.650  36.720  0.00  0.00           H
ATOM   1277  CB  THR    81      79.070  71.910  34.610  0.00  0.00           C
ATOM   1278  HB  THR    81      79.170  70.910  35.020  0.00  0.00           H
ATOM   1279  CG2 THR    81      77.570  72.090  34.260  0.00  0.00           C
ATOM   1280 HG21 THR    81      77.490  73.040  33.730  0.00  0.00           H
ATOM   1281 HG22 THR    81      77.260  71.170  33.760  0.00  0.00           H
ATOM   1282 HG23 THR    81      76.970  72.210  35.160  0.00  0.00           H
ATOM   1283  OG1 THR    81      79.950  72.000  33.570  0.00  0.00           O
ATOM   1284  HG1 THR    81      80.720  71.480  33.820  0.00  0.00           H
ATOM   1285  C   THR    81      80.930  72.510  36.390  0.00  0.00           C
ATOM   1286  O   THR    81      80.960  71.660  37.260  0.00  0.00           O
ATOM   1287  N   PRO    82      82.100  73.050  36.020  0.00  0.00           N
ATOM   1288  CD  PRO    82      82.430  73.790  34.800  0.00  0.00           C
ATOM   1289  HD2 PRO    82      82.490  74.870  34.930  0.00  0.00           H
ATOM   1290  HD3 PRO    82      81.750  73.560  33.980  0.00  0.00           H
ATOM   1291  CG  PRO    82      83.910  73.310  34.470  0.00  0.00           C
ATOM   1292  HG2 PRO    82      84.530  73.940  33.830  0.00  0.00           H
ATOM   1293  HG3 PRO    82      83.980  72.330  34.020  0.00  0.00           H
ATOM   1294  CB  PRO    82      84.490  73.180  35.910  0.00  0.00           C
ATOM   1295  HB2 PRO    82      84.690  74.200  36.240  0.00  0.00           H
ATOM   1296  HB3 PRO    82      85.350  72.530  36.020  0.00  0.00           H
ATOM   1297  CA  PRO    82      83.340  72.570  36.690  0.00  0.00           C
ATOM   1298  HA  PRO    82      83.270  71.480  36.690  0.00  0.00           H
ATOM   1299  C   PRO    82      83.350  73.090  38.180  0.00  0.00           C
ATOM   1300  O   PRO    82      84.330  72.710  38.850  0.00  0.00           O
ATOM   1301  N   THR    83      82.420  73.940  38.610  0.00  0.00           N
ATOM   1302  H   THR    83      81.640  74.210  38.030  0.00  0.00           H
ATOM   1303  CA  THR    83      82.670  74.680  39.900  0.00  0.00           C
ATOM   1304  HA  THR    83      83.660  75.130  39.840  0.00  0.00           H
ATOM   1305  CB  THR    83      81.660  75.810  40.110  0.00  0.00           C
ATOM   1306  HB  THR    83      80.630  75.480  39.990  0.00  0.00           H
ATOM   1307  CG2 THR    83      81.790  76.500  41.470  0.00  0.00           C
ATOM   1308 HG21 THR    83      82.840  76.760  41.650  0.00  0.00           H
ATOM   1309 HG22 THR    83      81.210  77.420  41.540  0.00  0.00           H
ATOM   1310 HG23 THR    83      81.490  75.770  42.220  0.00  0.00           H
ATOM   1311  OG1 THR    83      82.040  76.780  39.250  0.00  0.00           O
ATOM   1312  HG1 THR    83      82.320  77.560  39.730  0.00  0.00           H
ATOM   1313  C   THR    83      82.800  73.810  41.190  0.00  0.00           C
ATOM   1314  O   THR    83      83.710  74.180  41.950  0.00  0.00           O
ATOM   1315  N   PRO    84      82.090  72.680  41.430  0.00  0.00           N
ATOM   1316  CD  PRO    84      80.920  72.250  40.640  0.00  0.00           C
ATOM   1317  HD2 PRO    84      81.240  71.540  39.870  0.00  0.00           H
ATOM   1318  HD3 PRO    84      80.370  73.080  40.190  0.00  0.00           H
ATOM   1319  CG  PRO    84      80.010  71.510  41.710  0.00  0.00           C
ATOM   1320  HG2 PRO    84      79.580  70.660  41.190  0.00  0.00           H
ATOM   1321  HG3 PRO    84      79.270  72.100  42.250  0.00  0.00           H
ATOM   1322  CB  PRO    84      81.040  71.010  42.800  0.00  0.00           C
ATOM   1323  HB2 PRO    84      81.320  69.980  42.590  0.00  0.00           H
ATOM   1324  HB3 PRO    84      80.560  70.930  43.770  0.00  0.00           H
ATOM   1325  CA  PRO    84      82.220  71.940  42.690  0.00  0.00           C
ATOM   1326  HA  PRO    84      82.200  72.620  43.540  0.00  0.00           H
ATOM   1327  C   PRO    84      83.500  71.080  42.600  0.00  0.00           C
ATOM   1328  O   PRO    84      83.920  70.630  43.590  0.00  0.00           O
ATOM   1329  N   ILE    85      84.130  70.870  41.430  0.00  0.00           N
ATOM   1330  H   ILE    85      83.780  71.400  40.650  0.00  0.00           H
ATOM   1331  CA  ILE    85      85.400  70.140  41.170  0.00  0.00           C
ATOM   1332  HA  ILE    85      85.570  69.280  41.810  0.00  0.00           H
ATOM   1333  CB  ILE    85      85.510  69.490  39.800  0.00  0.00           C
ATOM   1334  HB  ILE    85      85.280  70.190  39.000  0.00  0.00           H
ATOM   1335  CG2 ILE    85      86.900  68.960  39.600  0.00  0.00           C
ATOM   1336 HG21 ILE    85      86.950  68.740  38.530  0.00  0.00           H
ATOM   1337 HG22 ILE    85      87.750  69.610  39.800  0.00  0.00           H
ATOM   1338 HG23 ILE    85      87.060  68.060  40.200  0.00  0.00           H
ATOM   1339  CG1 ILE    85      84.440  68.380  39.660  0.00  0.00           C
ATOM   1340 HG12 ILE    85      83.480  68.700  40.060  0.00  0.00           H
ATOM   1341 HG13 ILE    85      84.710  67.580  40.350  0.00  0.00           H
ATOM   1342  CD1 ILE    85      84.180  67.850  38.250  0.00  0.00           C
ATOM   1343 HD11 ILE    85      85.010  67.200  38.000  0.00  0.00           H
ATOM   1344 HD12 ILE    85      83.190  67.390  38.260  0.00  0.00           H
ATOM   1345 HD13 ILE    85      84.140  68.720  37.600  0.00  0.00           H
ATOM   1346  C   ILE    85      86.460  71.130  41.510  0.00  0.00           C
ATOM   1347  O   ILE    85      87.330  70.880  42.340  0.00  0.00           O
ATOM   1348  N   SER    86      86.380  72.300  40.880  0.00  0.00           N
ATOM   1349  H   SER    86      85.700  72.350  40.140  0.00  0.00           H
ATOM   1350  CA  SER    86      87.240  73.480  41.200  0.00  0.00           C
ATOM   1351  HA  SER    86      88.270  73.330  40.880  0.00  0.00           H
ATOM   1352  CB  SER    86      86.880  74.700  40.330  0.00  0.00           C
ATOM   1353  HB2 SER    86      85.870  75.060  40.500  0.00  0.00           H
ATOM   1354  HB3 SER    86      87.120  74.350  39.330  0.00  0.00           H
ATOM   1355  OG  SER    86      87.660  75.840  40.700  0.00  0.00           O
ATOM   1356  HG  SER    86      88.570  75.540  40.760  0.00  0.00           H
ATOM   1357  C   SER    86      87.330  73.770  42.710  0.00  0.00           C
ATOM   1358  O   SER    86      88.410  73.770  43.210  0.00  0.00           O
ATOM   1359  N   TYR    87      86.170  73.960  43.420  0.00  0.00           N
ATOM   1360  H   TYR    87      85.270  73.820  42.990  0.00  0.00           H
ATOM   1361  CA  TYR    87      86.030  74.210  44.850  0.00  0.00           C
ATOM   1362  HA  TYR    87      86.600  75.110  45.110  0.00  0.00           H
ATOM   1363  CB  TYR    87      84.560  74.310  45.160  0.00  0.00           C
ATOM   1364  HB2 TYR    87      84.480  74.120  46.230  0.00  0.00           H
ATOM   1365  HB3 TYR    87      84.020  73.530  44.620  0.00  0.00           H
ATOM   1366  CG  TYR    87      84.010  75.740  44.820  0.00  0.00           C
ATOM   1367  CD1 TYR    87      84.660  76.810  44.200  0.00  0.00           C
ATOM   1368  HD1 TYR    87      85.710  76.710  43.960  0.00  0.00           H
ATOM   1369  CE1 TYR    87      83.990  78.060  43.900  0.00  0.00           C
ATOM   1370  HE1 TYR    87      84.410  78.900  43.370  0.00  0.00           H
ATOM   1371  CZ  TYR    87      82.690  78.260  44.370  0.00  0.00           C
ATOM   1372  OH  TYR    87      82.010  79.390  44.050  0.00  0.00           O
ATOM   1373  HH  TYR    87      81.100  79.360  44.350  0.00  0.00           H
ATOM   1374  CE2 TYR    87      82.020  77.260  45.140  0.00  0.00           C
ATOM   1375  HE2 TYR    87      81.010  77.440  45.470  0.00  0.00           H
ATOM   1376  CD2 TYR    87      82.720  76.040  45.370  0.00  0.00           C
ATOM   1377  HD2 TYR    87      82.350  75.300  46.060  0.00  0.00           H
ATOM   1378  C   TYR    87      86.700  73.010  45.640  0.00  0.00           C
ATOM   1379  O   TYR    87      87.660  73.170  46.350  0.00  0.00           O
ATOM   1380  N   THR    88      86.270  71.770  45.410  0.00  0.00           N
ATOM   1381  H   THR    88      85.430  71.710  44.840  0.00  0.00           H
ATOM   1382  CA  THR    88      86.760  70.560  46.140  0.00  0.00           C
ATOM   1383  HA  THR    88      86.680  70.750  47.210  0.00  0.00           H
ATOM   1384  CB  THR    88      85.960  69.270  45.880  0.00  0.00           C
ATOM   1385  HB  THR    88      85.930  69.150  44.790  0.00  0.00           H
ATOM   1386  CG2 THR    88      86.340  68.020  46.640  0.00  0.00           C
ATOM   1387 HG21 THR    88      86.290  68.250  47.700  0.00  0.00           H
ATOM   1388 HG22 THR    88      85.790  67.140  46.310  0.00  0.00           H
ATOM   1389 HG23 THR    88      87.340  67.750  46.290  0.00  0.00           H
ATOM   1390  OG1 THR    88      84.650  69.520  46.170  0.00  0.00           O
ATOM   1391  HG1 THR    88      84.400  69.880  45.320  0.00  0.00           H
ATOM   1392  C   THR    88      88.230  70.280  46.020  0.00  0.00           C
ATOM   1393  O   THR    88      88.850  70.010  47.040  0.00  0.00           O
ATOM   1394  N   ALA    89      88.820  70.400  44.840  0.00  0.00           N
ATOM   1395  H   ALA    89      88.200  70.560  44.060  0.00  0.00           H
ATOM   1396  CA  ALA    89      90.290  70.310  44.610  0.00  0.00           C
ATOM   1397  HA  ALA    89      90.640  69.360  45.000  0.00  0.00           H
ATOM   1398  CB  ALA    89      90.360  70.330  43.110  0.00  0.00           C
ATOM   1399  HB1 ALA    89      90.060  69.390  42.650  0.00  0.00           H
ATOM   1400  HB2 ALA    89      89.690  71.110  42.760  0.00  0.00           H
ATOM   1401  HB3 ALA    89      91.390  70.240  42.770  0.00  0.00           H
ATOM   1402  C   ALA    89      90.990  71.510  45.280  0.00  0.00           C
ATOM   1403  O   ALA    89      92.020  71.280  45.930  0.00  0.00           O
ATOM   1404  N   GLY    90      90.480  72.730  45.030  0.00  0.00           N
ATOM   1405  H   GLY    90      89.610  72.720  44.510  0.00  0.00           H
ATOM   1406  CA  GLY    90      91.210  73.970  45.300  0.00  0.00           C
ATOM   1407  HA2 GLY    90      90.620  74.820  44.940  0.00  0.00           H
ATOM   1408  HA3 GLY    90      92.200  74.020  44.850  0.00  0.00           H
ATOM   1409  C   GLY    90      91.330  74.240  46.860  0.00  0.00           C
ATOM   1410  O   GLY    90      92.320  74.860  47.290  0.00  0.00           O
ATOM   1411  N   PHE    91      90.450  73.630  47.690  0.00  0.00           N
ATOM   1412  H   PHE    91      89.720  73.050  47.300  0.00  0.00           H
ATOM   1413  CA  PHE    91      90.660  73.580  49.170  0.00  0.00           C
ATOM   1414  HA  PHE    91      90.730  74.590  49.570  0.00  0.00           H
ATOM   1415  CB  PHE    91      89.440  72.870  49.890  0.00  0.00           C
ATOM   1416  HB2 PHE    91      89.110  71.930  49.450  0.00  0.00           H
ATOM   1417  HB3 PHE    91      88.590  73.530  49.710  0.00  0.00           H
ATOM   1418  CG  PHE    91      89.500  72.640  51.400  0.00  0.00           C
ATOM   1419  CD1 PHE    91      90.450  71.750  51.980  0.00  0.00           C
ATOM   1420  HD1 PHE    91      91.110  71.310  51.240  0.00  0.00           H
ATOM   1421  CE1 PHE    91      90.500  71.400  53.330  0.00  0.00           C
ATOM   1422  HE1 PHE    91      91.210  70.660  53.670  0.00  0.00           H
ATOM   1423  CZ  PHE    91      89.480  71.900  54.130  0.00  0.00           C
ATOM   1424  HZ  PHE    91      89.490  71.670  55.180  0.00  0.00           H
ATOM   1425  CE2 PHE    91      88.620  72.840  53.600  0.00  0.00           C
ATOM   1426  HE2 PHE    91      87.970  73.270  54.340  0.00  0.00           H
ATOM   1427  CD2 PHE    91      88.630  73.250  52.270  0.00  0.00           C
ATOM   1428  HD2 PHE    91      87.790  73.740  51.800  0.00  0.00           H
ATOM   1429  C   PHE    91      92.070  72.990  49.520  0.00  0.00           C
ATOM   1430  O   PHE    91      92.620  73.350  50.520  0.00  0.00           O
ATOM   1431  N   TYR    92      92.560  72.010  48.750  0.00  0.00           N
ATOM   1432  H   TYR    92      91.930  71.530  48.120  0.00  0.00           H
ATOM   1433  CA  TYR    92      93.870  71.320  48.830  0.00  0.00           C
ATOM   1434  HA  TYR    92      94.160  71.460  49.870  0.00  0.00           H
ATOM   1435  CB  TYR    92      93.630  69.880  48.540  0.00  0.00           C
ATOM   1436  HB2 TYR    92      94.600  69.400  48.560  0.00  0.00           H
ATOM   1437  HB3 TYR    92      93.360  69.640  47.510  0.00  0.00           H
ATOM   1438  CG  TYR    92      92.760  69.170  49.550  0.00  0.00           C
ATOM   1439  CD1 TYR    92      93.200  68.970  50.850  0.00  0.00           C
ATOM   1440  HD1 TYR    92      94.260  69.140  51.010  0.00  0.00           H
ATOM   1441  CE1 TYR    92      92.340  68.310  51.760  0.00  0.00           C
ATOM   1442  HE1 TYR    92      92.750  68.240  52.750  0.00  0.00           H
ATOM   1443  CZ  TYR    92      91.010  68.010  51.380  0.00  0.00           C
ATOM   1444  OH  TYR    92      90.130  67.710  52.360  0.00  0.00           O
ATOM   1445  HH  TYR    92      90.540  67.730  53.230  0.00  0.00           H
ATOM   1446  CE2 TYR    92      90.470  68.450  50.110  0.00  0.00           C
ATOM   1447  HE2 TYR    92      89.410  68.360  49.920  0.00  0.00           H
ATOM   1448  CD2 TYR    92      91.370  69.070  49.220  0.00  0.00           C
ATOM   1449  HD2 TYR    92      91.050  69.420  48.250  0.00  0.00           H
ATOM   1450  C   TYR    92      94.940  71.840  47.930  0.00  0.00           C
ATOM   1451  O   TYR    92      96.040  71.350  48.050  0.00  0.00           O
ATOM   1452  N   ARG    93      94.520  72.840  47.160  0.00  0.00           N
ATOM   1453  H   ARG    93      93.580  73.130  47.370  0.00  0.00           H
ATOM   1454  CA  ARG    93      95.370  73.570  46.150  0.00  0.00           C
ATOM   1455  HA  ARG    93      94.730  74.240  45.580  0.00  0.00           H
ATOM   1456  CB  ARG    93      96.420  74.380  46.900  0.00  0.00           C
ATOM   1457  HB2 ARG    93      96.940  74.980  46.160  0.00  0.00           H
ATOM   1458  HB3 ARG    93      97.180  73.770  47.390  0.00  0.00           H
ATOM   1459  CG  ARG    93      96.060  75.470  47.890  0.00  0.00           C
ATOM   1460  HG2 ARG    93      97.030  75.810  48.240  0.00  0.00           H
ATOM   1461  HG3 ARG    93      95.540  75.020  48.740  0.00  0.00           H
ATOM   1462  CD  ARG    93      95.340  76.750  47.440  0.00  0.00           C
ATOM   1463  HD2 ARG    93      94.390  76.430  47.010  0.00  0.00           H
ATOM   1464  HD3 ARG    93      95.830  77.220  46.590  0.00  0.00           H
ATOM   1465  NE  ARG    93      95.150  77.710  48.590  0.00  0.00           N
ATOM   1466  HE  ARG    93      95.740  78.520  48.710  0.00  0.00           H
ATOM   1467  CZ  ARG    93      94.160  77.630  49.480  0.00  0.00           C
ATOM   1468  NH1 ARG    93      93.160  76.760  49.340  0.00  0.00           N
ATOM   1469 HH11 ARG    93      93.200  76.120  48.560  0.00  0.00           H
ATOM   1470 HH12 ARG    93      92.710  76.540  50.210  0.00  0.00           H
ATOM   1471  NH2 ARG    93      94.290  78.460  50.490  0.00  0.00           N
ATOM   1472 HH21 ARG    93      94.700  79.370  50.310  0.00  0.00           H
ATOM   1473 HH22 ARG    93      93.750  78.330  51.330  0.00  0.00           H
ATOM   1474  C   ARG    93      95.940  72.600  45.070  0.00  0.00           C
ATOM   1475  O   ARG    93      96.900  72.930  44.410  0.00  0.00           O
ATOM   1476  N   ILE    94      95.270  71.510  44.820  0.00  0.00           N
ATOM   1477  H   ILE    94      94.370  71.310  45.240  0.00  0.00           H
ATOM   1478  CA  ILE    94      95.530  70.670  43.640  0.00  0.00           C
ATOM   1479  HA  ILE    94      96.590  70.440  43.560  0.00  0.00           H
ATOM   1480  CB  ILE    94      94.760  69.380  43.680  0.00  0.00           C
ATOM   1481  HB  ILE    94      93.710  69.630  43.750  0.00  0.00           H
ATOM   1482  CG2 ILE    94      94.990  68.640  42.350  0.00  0.00           C
ATOM   1483 HG21 ILE    94      94.690  67.600  42.470  0.00  0.00           H
ATOM   1484 HG22 ILE    94      94.330  69.180  41.660  0.00  0.00           H
ATOM   1485 HG23 ILE    94      96.010  68.470  42.010  0.00  0.00           H
ATOM   1486  CG1 ILE    94      95.130  68.490  44.920  0.00  0.00           C
ATOM   1487 HG12 ILE    94      95.220  69.170  45.770  0.00  0.00           H
ATOM   1488 HG13 ILE    94      96.000  67.870  44.740  0.00  0.00           H
ATOM   1489  CD1 ILE    94      93.990  67.440  45.140  0.00  0.00           C
ATOM   1490 HD11 ILE    94      93.160  67.850  45.700  0.00  0.00           H
ATOM   1491 HD12 ILE    94      93.670  66.930  44.230  0.00  0.00           H
ATOM   1492 HD13 ILE    94      94.360  66.620  45.760  0.00  0.00           H
ATOM   1493  C   ILE    94      95.130  71.500  42.430  0.00  0.00           C
ATOM   1494  O   ILE    94      93.940  71.900  42.430  0.00  0.00           O
ATOM   1495  N   PRO    95      95.960  71.750  41.350  0.00  0.00           N
ATOM   1496  CD  PRO    95      97.430  71.640  41.410  0.00  0.00           C
ATOM   1497  HD2 PRO    95      97.740  70.610  41.200  0.00  0.00           H
ATOM   1498  HD3 PRO    95      97.730  72.060  42.370  0.00  0.00           H
ATOM   1499  CG  PRO    95      97.930  72.500  40.210  0.00  0.00           C
ATOM   1500  HG2 PRO    95      98.860  72.050  39.870  0.00  0.00           H
ATOM   1501  HG3 PRO    95      98.130  73.550  40.450  0.00  0.00           H
ATOM   1502  CB  PRO    95      96.800  72.410  39.240  0.00  0.00           C
ATOM   1503  HB2 PRO    95      96.930  71.520  38.630  0.00  0.00           H
ATOM   1504  HB3 PRO    95      96.790  73.300  38.600  0.00  0.00           H
ATOM   1505  CA  PRO    95      95.520  72.300  40.080  0.00  0.00           C
ATOM   1506  HA  PRO    95      94.990  73.230  40.270  0.00  0.00           H
ATOM   1507  C   PRO    95      94.460  71.490  39.270  0.00  0.00           C
ATOM   1508  O   PRO    95      94.480  70.240  39.170  0.00  0.00           O
ATOM   1509  N   VAL    96      93.570  72.250  38.640  0.00  0.00           N
ATOM   1510  H   VAL    96      93.650  73.230  38.850  0.00  0.00           H
ATOM   1511  CA  VAL    96      92.590  71.770  37.790  0.00  0.00           C
ATOM   1512  HA  VAL    96      92.690  70.690  37.740  0.00  0.00           H
ATOM   1513  CB  VAL    96      91.200  72.140  38.420  0.00  0.00           C
ATOM   1514  HB  VAL    96      91.170  73.190  38.710  0.00  0.00           H
ATOM   1515  CG1 VAL    96      90.010  71.900  37.480  0.00  0.00           C
ATOM   1516 HG11 VAL    96      90.160  72.490  36.580  0.00  0.00           H
ATOM   1517 HG12 VAL    96      90.030  70.830  37.280  0.00  0.00           H
ATOM   1518 HG13 VAL    96      89.060  72.160  37.930  0.00  0.00           H
ATOM   1519  CG2 VAL    96      90.960  71.530  39.840  0.00  0.00           C
ATOM   1520 HG21 VAL    96      91.600  72.030  40.560  0.00  0.00           H
ATOM   1521 HG22 VAL    96      89.940  71.870  40.050  0.00  0.00           H
ATOM   1522 HG23 VAL    96      91.060  70.440  39.840  0.00  0.00           H
ATOM   1523  C   VAL    96      92.780  72.290  36.350  0.00  0.00           C
ATOM   1524  O   VAL    96      92.930  73.480  36.170  0.00  0.00           O
ATOM   1525  N   ILE    97      92.860  71.430  35.340  0.00  0.00           N
ATOM   1526  H   ILE    97      92.870  70.470  35.670  0.00  0.00           H
ATOM   1527  CA  ILE    97      92.850  71.690  33.900  0.00  0.00           C
ATOM   1528  HA  ILE    97      93.200  72.710  33.720  0.00  0.00           H
ATOM   1529  CB  ILE    97      93.890  70.900  33.160  0.00  0.00           C
ATOM   1530  HB  ILE    97      93.840  69.810  33.280  0.00  0.00           H
ATOM   1531  CG2 ILE    97      93.770  71.200  31.660  0.00  0.00           C
ATOM   1532 HG21 ILE    97      94.620  70.800  31.110  0.00  0.00           H
ATOM   1533 HG22 ILE    97      92.900  70.680  31.240  0.00  0.00           H
ATOM   1534 HG23 ILE    97      93.490  72.240  31.530  0.00  0.00           H
ATOM   1535  CG1 ILE    97      95.360  71.170  33.550  0.00  0.00           C
ATOM   1536 HG12 ILE    97      95.560  72.240  33.470  0.00  0.00           H
ATOM   1537 HG13 ILE    97      95.920  70.640  32.780  0.00  0.00           H
ATOM   1538  CD1 ILE    97      95.820  70.570  34.930  0.00  0.00           C
ATOM   1539 HD11 ILE    97      96.850  70.900  35.060  0.00  0.00           H
ATOM   1540 HD12 ILE    97      95.320  71.080  35.750  0.00  0.00           H
ATOM   1541 HD13 ILE    97      95.750  69.480  35.020  0.00  0.00           H
ATOM   1542  C   ILE    97      91.360  71.550  33.440  0.00  0.00           C
ATOM   1543  O   ILE    97      90.930  70.440  33.050  0.00  0.00           O
ATOM   1544  N   GLY    98      90.620  72.670  33.330  0.00  0.00           N
ATOM   1545  H   GLY    98      91.030  73.550  33.620  0.00  0.00           H
ATOM   1546  CA  GLY    98      89.340  72.750  32.600  0.00  0.00           C
ATOM   1547  HA2 GLY    98      88.930  73.750  32.620  0.00  0.00           H
ATOM   1548  HA3 GLY    98      88.650  72.090  33.110  0.00  0.00           H
ATOM   1549  C   GLY    98      89.580  72.340  31.120  0.00  0.00           C
ATOM   1550  O   GLY    98      90.420  72.880  30.420  0.00  0.00           O
ATOM   1551  N   LEU    99      88.790  71.400  30.550  0.00  0.00           N
ATOM   1552  H   LEU    99      88.220  70.950  31.240  0.00  0.00           H
ATOM   1553  CA  LEU    99      88.940  71.010  29.180  0.00  0.00           C
ATOM   1554  HA  LEU    99      89.950  71.280  28.860  0.00  0.00           H
ATOM   1555  CB  LEU    99      88.780  69.510  29.080  0.00  0.00           C
ATOM   1556  HB2 LEU    99      88.760  69.230  28.020  0.00  0.00           H
ATOM   1557  HB3 LEU    99      87.840  69.220  29.570  0.00  0.00           H
ATOM   1558  CG  LEU    99      89.870  68.690  29.720  0.00  0.00           C
ATOM   1559  HG  LEU    99      89.880  68.930  30.780  0.00  0.00           H
ATOM   1560  CD1 LEU    99      89.510  67.260  29.450  0.00  0.00           C
ATOM   1561 HD11 LEU    99      90.350  66.620  29.730  0.00  0.00           H
ATOM   1562 HD12 LEU    99      88.620  66.980  30.020  0.00  0.00           H
ATOM   1563 HD13 LEU    99      89.230  67.070  28.410  0.00  0.00           H
ATOM   1564  CD2 LEU    99      91.250  68.980  29.210  0.00  0.00           C
ATOM   1565 HD21 LEU    99      91.530  70.020  29.090  0.00  0.00           H
ATOM   1566 HD22 LEU    99      91.830  68.630  30.070  0.00  0.00           H
ATOM   1567 HD23 LEU    99      91.470  68.400  28.320  0.00  0.00           H
ATOM   1568  C   LEU    99      88.110  71.820  28.200  0.00  0.00           C
ATOM   1569  O   LEU    99      88.490  71.810  27.090  0.00  0.00           O
ATOM   1570  N   THR   100      87.040  72.430  28.630  0.00  0.00           N
ATOM   1571  H   THR   100      87.010  72.460  29.640  0.00  0.00           H
ATOM   1572  CA  THR   100      85.950  72.940  27.720  0.00  0.00           C
ATOM   1573  HA  THR   100      86.370  73.240  26.770  0.00  0.00           H
ATOM   1574  CB  THR   100      84.900  71.890  27.430  0.00  0.00           C
ATOM   1575  HB  THR   100      84.140  72.450  26.890  0.00  0.00           H
ATOM   1576  CG2 THR   100      85.340  70.720  26.490  0.00  0.00           C
ATOM   1577 HG21 THR   100      84.530  69.990  26.440  0.00  0.00           H
ATOM   1578 HG22 THR   100      85.510  71.220  25.530  0.00  0.00           H
ATOM   1579 HG23 THR   100      86.260  70.220  26.790  0.00  0.00           H
ATOM   1580  OG1 THR   100      84.280  71.490  28.600  0.00  0.00           O
ATOM   1581  HG1 THR   100      83.350  71.650  28.400  0.00  0.00           H
ATOM   1582  C   THR   100      85.240  74.200  28.150  0.00  0.00           C
ATOM   1583  O   THR   100      84.740  74.890  27.260  0.00  0.00           O
ATOM   1584  N   THR   101      85.360  74.590  29.460  0.00  0.00           N
ATOM   1585  H   THR   101      85.620  73.930  30.170  0.00  0.00           H
ATOM   1586  CA  THR   101      84.730  75.840  29.920  0.00  0.00           C
ATOM   1587  HA  THR   101      83.670  75.740  29.660  0.00  0.00           H
ATOM   1588  CB  THR   101      84.620  75.910  31.470  0.00  0.00           C
ATOM   1589  HB  THR   101      84.230  74.940  31.800  0.00  0.00           H
ATOM   1590  CG2 THR   101      86.030  76.140  32.190  0.00  0.00           C
ATOM   1591 HG21 THR   101      86.220  77.170  31.900  0.00  0.00           H
ATOM   1592 HG22 THR   101      85.960  76.060  33.280  0.00  0.00           H
ATOM   1593 HG23 THR   101      86.750  75.440  31.760  0.00  0.00           H
ATOM   1594  OG1 THR   101      83.870  77.000  31.800  0.00  0.00           O
ATOM   1595  HG1 THR   101      83.000  76.660  32.010  0.00  0.00           H
ATOM   1596  C   THR   101      85.260  77.170  29.290  0.00  0.00           C
ATOM   1597  O   THR   101      86.390  77.600  29.450  0.00  0.00           O
ATOM   1598  N   ARG   102      84.330  77.790  28.570  0.00  0.00           N
ATOM   1599  H   ARG   102      83.420  77.370  28.510  0.00  0.00           H
ATOM   1600  CA  ARG   102      84.470  79.160  27.890  0.00  0.00           C
ATOM   1601  HA  ARG   102      85.520  79.280  27.660  0.00  0.00           H
ATOM   1602  CB  ARG   102      83.670  79.230  26.550  0.00  0.00           C
ATOM   1603  HB2 ARG   102      83.950  80.150  26.050  0.00  0.00           H
ATOM   1604  HB3 ARG   102      82.600  79.280  26.740  0.00  0.00           H
ATOM   1605  CG  ARG   102      83.950  78.040  25.610  0.00  0.00           C
ATOM   1606  HG2 ARG   102      83.290  77.970  24.740  0.00  0.00           H
ATOM   1607  HG3 ARG   102      83.890  77.080  26.120  0.00  0.00           H
ATOM   1608  CD  ARG   102      85.360  78.150  25.020  0.00  0.00           C
ATOM   1609  HD2 ARG   102      85.640  77.340  24.340  0.00  0.00           H
ATOM   1610  HD3 ARG   102      86.100  78.100  25.810  0.00  0.00           H
ATOM   1611  NE  ARG   102      85.510  79.360  24.170  0.00  0.00           N
ATOM   1612  HE  ARG   102      86.190  79.980  24.590  0.00  0.00           H
ATOM   1613  CZ  ARG   102      85.220  79.580  22.930  0.00  0.00           C
ATOM   1614  NH1 ARG   102      84.610  78.660  22.280  0.00  0.00           N
ATOM   1615 HH11 ARG   102      84.250  77.920  22.870  0.00  0.00           H
ATOM   1616 HH12 ARG   102      84.180  78.850  21.390  0.00  0.00           H
ATOM   1617  NH2 ARG   102      85.550  80.660  22.310  0.00  0.00           N
ATOM   1618 HH21 ARG   102      86.180  81.310  22.760  0.00  0.00           H
ATOM   1619 HH22 ARG   102      85.380  80.720  21.310  0.00  0.00           H
ATOM   1620  C   ARG   102      83.970  80.340  28.760  0.00  0.00           C
ATOM   1621  O   ARG   102      84.150  81.470  28.310  0.00  0.00           O
ATOM   1622  N   MET   103      83.530  80.200  30.050  0.00  0.00           N
ATOM   1623  H   MET   103      83.430  79.270  30.440  0.00  0.00           H
ATOM   1624  CA  MET   103      83.140  81.410  30.860  0.00  0.00           C
ATOM   1625  HA  MET   103      82.710  82.160  30.190  0.00  0.00           H
ATOM   1626  CB  MET   103      81.950  81.150  31.900  0.00  0.00           C
ATOM   1627  HB2 MET   103      81.590  82.100  32.310  0.00  0.00           H
ATOM   1628  HB3 MET   103      82.270  80.420  32.640  0.00  0.00           H
ATOM   1629  CG  MET   103      80.720  80.500  31.220  0.00  0.00           C
ATOM   1630  HG2 MET   103      79.910  80.420  31.940  0.00  0.00           H
ATOM   1631  HG3 MET   103      81.120  79.580  30.780  0.00  0.00           H
ATOM   1632  SD  MET   103      80.140  81.510  29.850  0.00  0.00           S
ATOM   1633  CE  MET   103      79.440  82.920  30.860  0.00  0.00           C
ATOM   1634  HE1 MET   103      80.230  83.530  31.280  0.00  0.00           H
ATOM   1635  HE2 MET   103      78.850  83.580  30.230  0.00  0.00           H
ATOM   1636  HE3 MET   103      78.830  82.390  31.600  0.00  0.00           H
ATOM   1637  C   MET   103      84.420  82.010  31.590  0.00  0.00           C
ATOM   1638  O   MET   103      85.160  81.280  32.310  0.00  0.00           O
ATOM   1639  N   SER   104      84.710  83.330  31.430  0.00  0.00           N
ATOM   1640  H   SER   104      84.060  83.820  30.840  0.00  0.00           H
ATOM   1641  CA  SER   104      85.830  84.030  32.070  0.00  0.00           C
ATOM   1642  HA  SER   104      86.790  83.660  31.730  0.00  0.00           H
ATOM   1643  CB  SER   104      85.890  85.540  31.840  0.00  0.00           C
ATOM   1644  HB2 SER   104      86.820  85.910  32.270  0.00  0.00           H
ATOM   1645  HB3 SER   104      85.000  86.040  32.230  0.00  0.00           H
ATOM   1646  OG  SER   104      85.900  85.790  30.440  0.00  0.00           O
ATOM   1647  HG  SER   104      85.000  85.630  30.120  0.00  0.00           H
ATOM   1648  C   SER   104      85.890  83.880  33.610  0.00  0.00           C
ATOM   1649  O   SER   104      86.940  84.070  34.130  0.00  0.00           O
ATOM   1650  N   ILE   105      84.810  83.530  34.340  0.00  0.00           N
ATOM   1651  H   ILE   105      83.910  83.520  33.880  0.00  0.00           H
ATOM   1652  CA  ILE   105      84.860  83.370  35.850  0.00  0.00           C
ATOM   1653  HA  ILE   105      85.150  84.330  36.280  0.00  0.00           H
ATOM   1654  CB  ILE   105      83.490  83.050  36.430  0.00  0.00           C
ATOM   1655  HB  ILE   105      82.740  83.790  36.170  0.00  0.00           H
ATOM   1656  CG2 ILE   105      82.890  81.750  35.930  0.00  0.00           C
ATOM   1657 HG21 ILE   105      83.260  81.030  36.660  0.00  0.00           H
ATOM   1658 HG22 ILE   105      81.800  81.830  35.960  0.00  0.00           H
ATOM   1659 HG23 ILE   105      83.170  81.470  34.920  0.00  0.00           H
ATOM   1660  CG1 ILE   105      83.500  82.990  37.980  0.00  0.00           C
ATOM   1661 HG12 ILE   105      84.070  82.110  38.270  0.00  0.00           H
ATOM   1662 HG13 ILE   105      82.470  83.030  38.320  0.00  0.00           H
ATOM   1663  CD1 ILE   105      84.090  84.280  38.620  0.00  0.00           C
ATOM   1664 HD11 ILE   105      83.890  84.240  39.690  0.00  0.00           H
ATOM   1665 HD12 ILE   105      85.180  84.210  38.560  0.00  0.00           H
ATOM   1666 HD13 ILE   105      83.600  85.150  38.190  0.00  0.00           H
ATOM   1667  C   ILE   105      85.890  82.370  36.300  0.00  0.00           C
ATOM   1668  O   ILE   105      86.650  82.660  37.230  0.00  0.00           O
ATOM   1669  N   TYR   106      86.040  81.260  35.570  0.00  0.00           N
ATOM   1670  H   TYR   106      85.360  81.020  34.870  0.00  0.00           H
ATOM   1671  CA  TYR   106      87.220  80.360  35.800  0.00  0.00           C
ATOM   1672  HA  TYR   106      87.180  80.070  36.850  0.00  0.00           H
ATOM   1673  CB  TYR   106      87.090  78.950  35.170  0.00  0.00           C
ATOM   1674  HB2 TYR   106      87.990  78.410  35.480  0.00  0.00           H
ATOM   1675  HB3 TYR   106      87.080  78.990  34.080  0.00  0.00           H
ATOM   1676  CG  TYR   106      85.820  78.250  35.510  0.00  0.00           C
ATOM   1677  CD1 TYR   106      85.780  77.290  36.480  0.00  0.00           C
ATOM   1678  HD1 TYR   106      86.670  77.100  37.070  0.00  0.00           H
ATOM   1679  CE1 TYR   106      84.570  76.750  36.950  0.00  0.00           C
ATOM   1680  HE1 TYR   106      84.590  76.010  37.730  0.00  0.00           H
ATOM   1681  CZ  TYR   106      83.360  76.990  36.250  0.00  0.00           C
ATOM   1682  OH  TYR   106      82.240  76.370  36.620  0.00  0.00           O
ATOM   1683  HH  TYR   106      82.160  76.480  37.570  0.00  0.00           H
ATOM   1684  CE2 TYR   106      83.420  77.840  35.120  0.00  0.00           C
ATOM   1685  HE2 TYR   106      82.500  78.000  34.570  0.00  0.00           H
ATOM   1686  CD2 TYR   106      84.650  78.400  34.700  0.00  0.00           C
ATOM   1687  HD2 TYR   106      84.680  79.110  33.880  0.00  0.00           H
ATOM   1688  C   TYR   106      88.650  81.000  35.460  0.00  0.00           C
ATOM   1689  O   TYR   106      89.620  80.290  35.540  0.00  0.00           O
ATOM   1690  N   SER   107      88.750  82.330  35.100  0.00  0.00           N
ATOM   1691  H   SER   107      87.900  82.860  35.090  0.00  0.00           H
ATOM   1692  CA  SER   107      90.020  83.040  34.980  0.00  0.00           C
ATOM   1693  HA  SER   107      90.840  82.350  34.790  0.00  0.00           H
ATOM   1694  CB  SER   107      90.000  84.170  33.940  0.00  0.00           C
ATOM   1695  HB2 SER   107      91.000  84.590  33.830  0.00  0.00           H
ATOM   1696  HB3 SER   107      89.280  84.940  34.220  0.00  0.00           H
ATOM   1697  OG  SER   107      89.740  83.640  32.670  0.00  0.00           O
ATOM   1698  HG  SER   107      90.640  83.650  32.320  0.00  0.00           H
ATOM   1699  C   SER   107      90.380  83.700  36.280  0.00  0.00           C
ATOM   1700  O   SER   107      91.580  83.950  36.490  0.00  0.00           O
ATOM   1701  N   ASP   108      89.420  83.840  37.200  0.00  0.00           N
ATOM   1702  H   ASP   108      88.550  83.380  37.000  0.00  0.00           H
ATOM   1703  CA  ASP   108      89.540  84.610  38.410  0.00  0.00           C
ATOM   1704  HA  ASP   108      89.880  85.560  38.010  0.00  0.00           H
ATOM   1705  CB  ASP   108      88.100  84.890  38.850  0.00  0.00           C
ATOM   1706  HB2 ASP   108      87.620  84.190  39.540  0.00  0.00           H
ATOM   1707  HB3 ASP   108      87.410  85.040  38.030  0.00  0.00           H
ATOM   1708  CG  ASP   108      88.100  86.140  39.720  0.00  0.00           C
ATOM   1709  OD1 ASP   108      89.010  86.320  40.540  0.00  0.00           O
ATOM   1710  OD2 ASP   108      87.070  86.830  39.520  0.00  0.00           O
ATOM   1711  C   ASP   108      90.490  84.050  39.520  0.00  0.00           C
ATOM   1712  O   ASP   108      90.190  82.970  40.070  0.00  0.00           O
ATOM   1713  N   LYS   109      91.580  84.780  39.780  0.00  0.00           N
ATOM   1714  H   LYS   109      91.770  85.660  39.310  0.00  0.00           H
ATOM   1715  CA  LYS   109      92.580  84.370  40.800  0.00  0.00           C
ATOM   1716  HA  LYS   109      92.780  83.320  40.590  0.00  0.00           H
ATOM   1717  CB  LYS   109      93.870  85.350  40.760  0.00  0.00           C
ATOM   1718  HB2 LYS   109      94.410  85.170  41.690  0.00  0.00           H
ATOM   1719  HB3 LYS   109      93.640  86.400  40.600  0.00  0.00           H
ATOM   1720  CG  LYS   109      94.810  84.980  39.630  0.00  0.00           C
ATOM   1721  HG2 LYS   109      94.230  84.530  38.820  0.00  0.00           H
ATOM   1722  HG3 LYS   109      95.600  84.330  39.990  0.00  0.00           H
ATOM   1723  CD  LYS   109      95.650  86.140  39.160  0.00  0.00           C
ATOM   1724  HD2 LYS   109      96.210  86.360  40.070  0.00  0.00           H
ATOM   1725  HD3 LYS   109      95.040  87.030  38.980  0.00  0.00           H
ATOM   1726  CE  LYS   109      96.640  85.850  38.020  0.00  0.00           C
ATOM   1727  HE2 LYS   109      96.190  85.360  37.160  0.00  0.00           H
ATOM   1728  HE3 LYS   109      97.370  85.170  38.450  0.00  0.00           H
ATOM   1729  NZ  LYS   109      97.380  87.060  37.660  0.00  0.00           N
ATOM   1730  HZ1 LYS   109      98.210  86.770  37.160  0.00  0.00           H
ATOM   1731  HZ2 LYS   109      96.930  87.790  37.130  0.00  0.00           H
ATOM   1732  HZ3 LYS   109      97.680  87.540  38.500  0.00  0.00           H
ATOM   1733  C   LYS   109      92.020  84.350  42.250  0.00  0.00           C
ATOM   1734  O   LYS   109      92.550  83.720  43.160  0.00  0.00           O
ATOM   1735  N   SER   110      90.810  84.930  42.500  0.00  0.00           N
ATOM   1736  H   SER   110      90.370  85.540  41.820  0.00  0.00           H
ATOM   1737  CA  SER   110      90.110  84.860  43.800  0.00  0.00           C
ATOM   1738  HA  SER   110      90.920  84.810  44.520  0.00  0.00           H
ATOM   1739  CB  SER   110      89.500  86.140  44.140  0.00  0.00           C
ATOM   1740  HB2 SER   110      90.320  86.850  44.010  0.00  0.00           H
ATOM   1741  HB3 SER   110      89.330  86.130  45.210  0.00  0.00           H
ATOM   1742  OG  SER   110      88.330  86.420  43.390  0.00  0.00           O
ATOM   1743  HG  SER   110      88.550  86.590  42.470  0.00  0.00           H
ATOM   1744  C   SER   110      89.220  83.630  44.190  0.00  0.00           C
ATOM   1745  O   SER   110      89.320  83.090  45.330  0.00  0.00           O
ATOM   1746  N   ILE   111      88.400  83.180  43.210  0.00  0.00           N
ATOM   1747  H   ILE   111      88.370  83.670  42.330  0.00  0.00           H
ATOM   1748  CA  ILE   111      87.440  82.170  43.400  0.00  0.00           C
ATOM   1749  HA  ILE   111      87.230  81.990  44.460  0.00  0.00           H
ATOM   1750  CB  ILE   111      86.120  82.730  42.720  0.00  0.00           C
ATOM   1751  HB  ILE   111      86.440  83.020  41.720  0.00  0.00           H
ATOM   1752  CG2 ILE   111      85.000  81.650  42.680  0.00  0.00           C
ATOM   1753 HG21 ILE   111      85.230  80.830  41.990  0.00  0.00           H
ATOM   1754 HG22 ILE   111      84.660  81.310  43.650  0.00  0.00           H
ATOM   1755 HG23 ILE   111      84.140  82.000  42.100  0.00  0.00           H
ATOM   1756  CG1 ILE   111      85.620  83.930  43.530  0.00  0.00           C
ATOM   1757 HG12 ILE   111      86.410  84.490  44.030  0.00  0.00           H
ATOM   1758 HG13 ILE   111      84.920  83.510  44.250  0.00  0.00           H
ATOM   1759  CD1 ILE   111      84.880  84.910  42.640  0.00  0.00           C
ATOM   1760 HD11 ILE   111      85.590  85.500  42.070  0.00  0.00           H
ATOM   1761 HD12 ILE   111      84.130  84.390  42.050  0.00  0.00           H
ATOM   1762 HD13 ILE   111      84.320  85.560  43.320  0.00  0.00           H
ATOM   1763  C   ILE   111      87.810  80.850  42.700  0.00  0.00           C
ATOM   1764  O   ILE   111      87.370  79.800  43.210  0.00  0.00           O
ATOM   1765  N   HIE   112      88.630  80.850  41.690  0.00  0.00           N
ATOM   1766  H   HIE   112      88.810  81.750  41.280  0.00  0.00           H
ATOM   1767  CA  HIE   112      89.260  79.750  40.970  0.00  0.00           C
ATOM   1768  HA  HIE   112      88.890  78.810  41.380  0.00  0.00           H
ATOM   1769  CB  HIE   112      88.750  79.790  39.570  0.00  0.00           C
ATOM   1770  HB2 HIE   112      89.130  78.950  38.990  0.00  0.00           H
ATOM   1771  HB3 HIE   112      88.990  80.690  39.010  0.00  0.00           H
ATOM   1772  CG  HIE   112      87.280  79.590  39.500  0.00  0.00           C
ATOM   1773  ND1 HIE   112      86.650  78.390  39.810  0.00  0.00           N
ATOM   1774  CE1 HIE   112      85.352  78.550  39.300  0.00  0.00           C
ATOM   1775  HE1 HIE   112      84.677  77.695  39.253  0.00  0.00           H
ATOM   1776  NE2 HIE   112      85.117  79.835  39.213  0.00  0.00           N
ATOM   1777  HE2 HIE   112      84.206  80.250  39.078  0.00  0.00           H
ATOM   1778  CD2 HIE   112      86.280  80.530  39.330  0.00  0.00           C
ATOM   1779  HD2 HIE   112      86.400  81.590  39.160  0.00  0.00           H
ATOM   1780  C   HIE   112      90.780  79.810  41.150  0.00  0.00           C
ATOM   1781  O   HIE   112      91.590  80.080  40.220  0.00  0.00           O
ATOM   1782  N   LEU   113      91.130  79.600  42.420  0.00  0.00           N
ATOM   1783  H   LEU   113      90.500  79.100  43.020  0.00  0.00           H
ATOM   1784  CA  LEU   113      92.500  79.820  42.940  0.00  0.00           C
ATOM   1785  HA  LEU   113      92.760  80.850  42.670  0.00  0.00           H
ATOM   1786  CB  LEU   113      92.340  79.670  44.440  0.00  0.00           C
ATOM   1787  HB2 LEU   113      92.170  78.610  44.630  0.00  0.00           H
ATOM   1788  HB3 LEU   113      91.450  80.220  44.760  0.00  0.00           H
ATOM   1789  CG  LEU   113      93.670  80.100  45.080  0.00  0.00           C
ATOM   1790  HG  LEU   113      94.550  79.570  44.700  0.00  0.00           H
ATOM   1791  CD1 LEU   113      94.020  81.530  45.000  0.00  0.00           C
ATOM   1792 HD11 LEU   113      94.810  81.680  45.730  0.00  0.00           H
ATOM   1793 HD12 LEU   113      94.330  81.820  44.000  0.00  0.00           H
ATOM   1794 HD13 LEU   113      93.090  82.040  45.250  0.00  0.00           H
ATOM   1795  CD2 LEU   113      93.470  79.790  46.610  0.00  0.00           C
ATOM   1796 HD21 LEU   113      93.080  78.770  46.680  0.00  0.00           H
ATOM   1797 HD22 LEU   113      94.430  79.980  47.090  0.00  0.00           H
ATOM   1798 HD23 LEU   113      92.820  80.570  46.990  0.00  0.00           H
ATOM   1799  C   LEU   113      93.650  78.990  42.260  0.00  0.00           C
ATOM   1800  O   LEU   113      94.810  79.420  42.230  0.00  0.00           O
ATOM   1801  N   SER   114      93.460  77.830  41.610  0.00  0.00           N
ATOM   1802  H   SER   114      92.600  77.350  41.860  0.00  0.00           H
ATOM   1803  CA  SER   114      94.420  76.990  40.880  0.00  0.00           C
ATOM   1804  HA  SER   114      95.220  77.610  40.480  0.00  0.00           H
ATOM   1805  CB  SER   114      95.180  76.040  41.860  0.00  0.00           C
ATOM   1806  HB2 SER   114      94.510  75.280  42.260  0.00  0.00           H
ATOM   1807  HB3 SER   114      95.640  76.550  42.700  0.00  0.00           H
ATOM   1808  OG  SER   114      96.180  75.440  41.090  0.00  0.00           O
ATOM   1809  HG  SER   114      96.860  75.120  41.690  0.00  0.00           H
ATOM   1810  C   SER   114      93.680  76.230  39.780  0.00  0.00           C
ATOM   1811  O   SER   114      93.500  75.010  39.860  0.00  0.00           O
ATOM   1812  N   PHE   115      93.320  76.890  38.660  0.00  0.00           N
ATOM   1813  H   PHE   115      93.610  77.860  38.620  0.00  0.00           H
ATOM   1814  CA  PHE   115      92.570  76.430  37.520  0.00  0.00           C
ATOM   1815  HA  PHE   115      92.590  75.340  37.540  0.00  0.00           H
ATOM   1816  CB  PHE   115      91.120  77.000  37.630  0.00  0.00           C
ATOM   1817  HB2 PHE   115      91.070  78.050  37.360  0.00  0.00           H
ATOM   1818  HB3 PHE   115      90.850  76.810  38.670  0.00  0.00           H
ATOM   1819  CG  PHE   115      90.130  76.310  36.650  0.00  0.00           C
ATOM   1820  CD1 PHE   115      90.140  76.630  35.300  0.00  0.00           C
ATOM   1821  HD1 PHE   115      90.860  77.330  34.900  0.00  0.00           H
ATOM   1822  CE1 PHE   115      89.220  76.020  34.430  0.00  0.00           C
ATOM   1823  HE1 PHE   115      89.320  76.330  33.400  0.00  0.00           H
ATOM   1824  CZ  PHE   115      88.260  75.170  34.880  0.00  0.00           C
ATOM   1825  HZ  PHE   115      87.580  74.710  34.170  0.00  0.00           H
ATOM   1826  CE2 PHE   115      88.320  74.720  36.170  0.00  0.00           C
ATOM   1827  HE2 PHE   115      87.560  74.010  36.450  0.00  0.00           H
ATOM   1828  CD2 PHE   115      89.310  75.260  37.100  0.00  0.00           C
ATOM   1829  HD2 PHE   115      89.510  74.850  38.080  0.00  0.00           H
ATOM   1830  C   PHE   115      93.210  76.900  36.200  0.00  0.00           C
ATOM   1831  O   PHE   115      93.370  78.120  35.960  0.00  0.00           O
ATOM   1832  N   LEU   116      93.720  76.060  35.330  0.00  0.00           N
ATOM   1833  H   LEU   116      93.510  75.080  35.490  0.00  0.00           H
ATOM   1834  CA  LEU   116      94.180  76.330  33.990  0.00  0.00           C
ATOM   1835  HA  LEU   116      94.210  77.410  33.790  0.00  0.00           H
ATOM   1836  CB  LEU   116      95.530  75.720  33.750  0.00  0.00           C
ATOM   1837  HB2 LEU   116      95.710  75.590  32.690  0.00  0.00           H
ATOM   1838  HB3 LEU   116      95.670  74.760  34.250  0.00  0.00           H
ATOM   1839  CG  LEU   116      96.800  76.410  34.260  0.00  0.00           C
ATOM   1840  HG  LEU   116      96.700  77.450  33.930  0.00  0.00           H
ATOM   1841  CD1 LEU   116      97.010  76.430  35.820  0.00  0.00           C
ATOM   1842 HD11 LEU   116      97.030  75.380  36.090  0.00  0.00           H
ATOM   1843 HD12 LEU   116      97.960  76.880  36.110  0.00  0.00           H
ATOM   1844 HD13 LEU   116      96.230  77.030  36.280  0.00  0.00           H
ATOM   1845  CD2 LEU   116      98.070  75.840  33.690  0.00  0.00           C
ATOM   1846 HD21 LEU   116      98.130  76.110  32.630  0.00  0.00           H
ATOM   1847 HD22 LEU   116      98.950  76.090  34.280  0.00  0.00           H
ATOM   1848 HD23 LEU   116      97.980  74.750  33.700  0.00  0.00           H
ATOM   1849  C   LEU   116      93.100  75.780  33.030  0.00  0.00           C
ATOM   1850  O   LEU   116      92.200  75.020  33.390  0.00  0.00           O
ATOM   1851  N   ARG   117      93.180  76.170  31.750  0.00  0.00           N
ATOM   1852  H   ARG   117      93.850  76.870  31.450  0.00  0.00           H
ATOM   1853  CA  ARG   117      92.320  75.510  30.670  0.00  0.00           C
ATOM   1854  HA  ARG   117      92.250  74.460  30.950  0.00  0.00           H
ATOM   1855  CB  ARG   117      90.870  76.040  30.590  0.00  0.00           C
ATOM   1856  HB2 ARG   117      90.350  75.500  31.380  0.00  0.00           H
ATOM   1857  HB3 ARG   117      90.490  75.750  29.610  0.00  0.00           H
ATOM   1858  CG  ARG   117      90.710  77.520  30.710  0.00  0.00           C
ATOM   1859  HG2 ARG   117      91.290  77.940  29.880  0.00  0.00           H
ATOM   1860  HG3 ARG   117      91.100  77.930  31.650  0.00  0.00           H
ATOM   1861  CD  ARG   117      89.310  78.110  30.550  0.00  0.00           C
ATOM   1862  HD2 ARG   117      88.620  77.490  31.120  0.00  0.00           H
ATOM   1863  HD3 ARG   117      88.990  78.060  29.500  0.00  0.00           H
ATOM   1864  NE  ARG   117      89.270  79.480  31.060  0.00  0.00           N
ATOM   1865  HE  ARG   117      90.120  80.000  31.140  0.00  0.00           H
ATOM   1866  CZ  ARG   117      88.230  80.110  31.530  0.00  0.00           C
ATOM   1867  NH1 ARG   117      87.080  79.650  31.260  0.00  0.00           N
ATOM   1868 HH11 ARG   117      86.820  78.910  30.620  0.00  0.00           H
ATOM   1869 HH12 ARG   117      86.380  80.320  31.560  0.00  0.00           H
ATOM   1870  NH2 ARG   117      88.130  81.300  32.080  0.00  0.00           N
ATOM   1871 HH21 ARG   117      88.960  81.860  32.230  0.00  0.00           H
ATOM   1872 HH22 ARG   117      87.270  81.700  32.410  0.00  0.00           H
ATOM   1873  C   ARG   117      92.940  75.480  29.290  0.00  0.00           C
ATOM   1874  O   ARG   117      93.730  76.360  28.930  0.00  0.00           O
ATOM   1875  N   THR   118      92.690  74.410  28.540  0.00  0.00           N
ATOM   1876  H   THR   118      92.060  73.690  28.870  0.00  0.00           H
ATOM   1877  CA  THR   118      93.070  74.320  27.130  0.00  0.00           C
ATOM   1878  HA  THR   118      94.140  74.520  27.110  0.00  0.00           H
ATOM   1879  CB  THR   118      93.110  72.810  26.710  0.00  0.00           C
ATOM   1880  HB  THR   118      93.030  72.810  25.620  0.00  0.00           H
ATOM   1881  CG2 THR   118      94.320  71.950  27.110  0.00  0.00           C
ATOM   1882 HG21 THR   118      95.010  71.850  26.280  0.00  0.00           H
ATOM   1883 HG22 THR   118      94.760  72.470  27.960  0.00  0.00           H
ATOM   1884 HG23 THR   118      94.040  70.940  27.390  0.00  0.00           H
ATOM   1885  OG1 THR   118      91.970  72.210  27.130  0.00  0.00           O
ATOM   1886  HG1 THR   118      91.560  71.940  26.310  0.00  0.00           H
ATOM   1887  C   THR   118      92.270  75.040  26.140  0.00  0.00           C
ATOM   1888  O   THR   118      92.540  75.000  24.950  0.00  0.00           O
ATOM   1889  N   VAL   119      91.310  75.840  26.660  0.00  0.00           N
ATOM   1890  H   VAL   119      91.160  75.950  27.650  0.00  0.00           H
ATOM   1891  CA  VAL   119      90.480  76.760  25.870  0.00  0.00           C
ATOM   1892  HA  VAL   119      90.850  76.770  24.840  0.00  0.00           H
ATOM   1893  CB  VAL   119      89.070  76.270  25.670  0.00  0.00           C
ATOM   1894  HB  VAL   119      88.450  77.010  25.150  0.00  0.00           H
ATOM   1895  CG1 VAL   119      89.070  75.010  24.700  0.00  0.00           C
ATOM   1896 HG11 VAL   119      89.810  75.150  23.920  0.00  0.00           H
ATOM   1897 HG12 VAL   119      89.260  74.090  25.260  0.00  0.00           H
ATOM   1898 HG13 VAL   119      88.040  74.910  24.340  0.00  0.00           H
ATOM   1899  CG2 VAL   119      88.370  75.790  26.900  0.00  0.00           C
ATOM   1900 HG21 VAL   119      87.300  75.760  26.750  0.00  0.00           H
ATOM   1901 HG22 VAL   119      88.690  74.780  27.160  0.00  0.00           H
ATOM   1902 HG23 VAL   119      88.590  76.530  27.670  0.00  0.00           H
ATOM   1903  C   VAL   119      90.450  78.210  26.380  0.00  0.00           C
ATOM   1904  O   VAL   119      90.550  78.440  27.570  0.00  0.00           O
ATOM   1905  N   PRO   120      90.320  79.190  25.490  0.00  0.00           N
ATOM   1906  CD  PRO   120      90.560  79.150  24.050  0.00  0.00           C
ATOM   1907  HD2 PRO   120      90.070  78.340  23.510  0.00  0.00           H
ATOM   1908  HD3 PRO   120      91.640  79.120  23.880  0.00  0.00           H
ATOM   1909  CG  PRO   120      90.220  80.500  23.490  0.00  0.00           C
ATOM   1910  HG2 PRO   120      89.160  80.680  23.270  0.00  0.00           H
ATOM   1911  HG3 PRO   120      90.710  80.770  22.560  0.00  0.00           H
ATOM   1912  CB  PRO   120      90.620  81.400  24.700  0.00  0.00           C
ATOM   1913  HB2 PRO   120      90.030  82.310  24.690  0.00  0.00           H
ATOM   1914  HB3 PRO   120      91.710  81.500  24.670  0.00  0.00           H
ATOM   1915  CA  PRO   120      90.080  80.560  25.920  0.00  0.00           C
ATOM   1916  HA  PRO   120      90.700  80.680  26.810  0.00  0.00           H
ATOM   1917  C   PRO   120      88.620  80.800  26.380  0.00  0.00           C
ATOM   1918  O   PRO   120      87.750  80.080  25.850  0.00  0.00           O
ATOM   1919  N   PRO   121      88.270  81.750  27.270  0.00  0.00           N
ATOM   1920  CD  PRO   121      89.260  82.450  28.120  0.00  0.00           C
ATOM   1921  HD2 PRO   121      90.000  83.010  27.540  0.00  0.00           H
ATOM   1922  HD3 PRO   121      89.790  81.680  28.670  0.00  0.00           H
ATOM   1923  CG  PRO   121      88.380  83.350  28.970  0.00  0.00           C
ATOM   1924  HG2 PRO   121      88.370  84.400  28.670  0.00  0.00           H
ATOM   1925  HG3 PRO   121      88.870  83.370  29.940  0.00  0.00           H
ATOM   1926  CB  PRO   121      86.970  82.820  28.900  0.00  0.00           C
ATOM   1927  HB2 PRO   121      86.260  83.600  29.190  0.00  0.00           H
ATOM   1928  HB3 PRO   121      86.910  81.900  29.470  0.00  0.00           H
ATOM   1929  CA  PRO   121      86.960  82.270  27.490  0.00  0.00           C
ATOM   1930  HA  PRO   121      86.310  81.400  27.480  0.00  0.00           H
ATOM   1931  C   PRO   121      86.500  83.170  26.430  0.00  0.00           C
ATOM   1932  O   PRO   121      87.270  83.750  25.740  0.00  0.00           O
ATOM   1933  N   TYR   122      85.220  83.360  26.270  0.00  0.00           N
ATOM   1934  H   TYR   122      84.550  83.000  26.940  0.00  0.00           H
ATOM   1935  CA  TYR   122      84.630  84.100  25.150  0.00  0.00           C
ATOM   1936  HA  TYR   122      85.120  83.540  24.350  0.00  0.00           H
ATOM   1937  CB  TYR   122      83.100  84.000  25.160  0.00  0.00           C
ATOM   1938  HB2 TYR   122      82.810  84.780  24.440  0.00  0.00           H
ATOM   1939  HB3 TYR   122      82.740  84.490  26.070  0.00  0.00           H
ATOM   1940  CG  TYR   122      82.420  82.660  25.000  0.00  0.00           C
ATOM   1941  CD1 TYR   122      82.540  81.900  23.780  0.00  0.00           C
ATOM   1942  HD1 TYR   122      83.220  82.290  23.030  0.00  0.00           H
ATOM   1943  CE1 TYR   122      81.890  80.640  23.690  0.00  0.00           C
ATOM   1944  HE1 TYR   122      82.120  80.090  22.780  0.00  0.00           H
ATOM   1945  CZ  TYR   122      81.090  80.190  24.720  0.00  0.00           C
ATOM   1946  OH  TYR   122      80.480  78.980  24.560  0.00  0.00           O
ATOM   1947  HH  TYR   122      80.880  78.430  23.880  0.00  0.00           H
ATOM   1948  CE2 TYR   122      80.900  81.020  25.860  0.00  0.00           C
ATOM   1949  HE2 TYR   122      80.320  80.650  26.690  0.00  0.00           H
ATOM   1950  CD2 TYR   122      81.590  82.240  26.020  0.00  0.00           C
ATOM   1951  HD2 TYR   122      81.470  82.750  26.960  0.00  0.00           H
ATOM   1952  C   TYR   122      85.050  85.550  25.130  0.00  0.00           C
ATOM   1953  O   TYR   122      85.170  86.090  24.020  0.00  0.00           O
ATOM   1954  N   SER   123      85.400  86.150  26.240  0.00  0.00           N
ATOM   1955  H   SER   123      85.210  85.630  27.090  0.00  0.00           H
ATOM   1956  CA  SER   123      86.000  87.480  26.340  0.00  0.00           C
ATOM   1957  HA  SER   123      85.220  88.120  25.910  0.00  0.00           H
ATOM   1958  CB  SER   123      86.360  87.740  27.840  0.00  0.00           C
ATOM   1959  HB2 SER   123      85.440  87.720  28.440  0.00  0.00           H
ATOM   1960  HB3 SER   123      86.780  88.750  27.910  0.00  0.00           H
ATOM   1961  OG  SER   123      87.300  86.840  28.490  0.00  0.00           O
ATOM   1962  HG  SER   123      86.900  86.340  29.210  0.00  0.00           H
ATOM   1963  C   SER   123      87.310  87.640  25.530  0.00  0.00           C
ATOM   1964  O   SER   123      87.670  88.700  25.030  0.00  0.00           O
ATOM   1965  N   HIE   124      88.080  86.590  25.320  0.00  0.00           N
ATOM   1966  H   HIE   124      87.760  85.820  25.890  0.00  0.00           H
ATOM   1967  CA  HIE   124      89.310  86.580  24.450  0.00  0.00           C
ATOM   1968  HA  HIE   124      89.790  87.540  24.650  0.00  0.00           H
ATOM   1969  CB  HIE   124      90.200  85.520  24.950  0.00  0.00           C
ATOM   1970  HB2 HIE   124      91.100  85.550  24.330  0.00  0.00           H
ATOM   1971  HB3 HIE   124      89.760  84.530  24.900  0.00  0.00           H
ATOM   1972  CG  HIE   124      90.810  85.670  26.320  0.00  0.00           C
ATOM   1973  ND1 HIE   124      91.680  84.760  26.910  0.00  0.00           N
ATOM   1974  CE1 HIE   124      91.940  85.160  28.120  0.00  0.00           C
ATOM   1975  HE1 HIE   124      92.550  84.710  28.890  0.00  0.00           H
ATOM   1976  NE2 HIE   124      91.360  86.350  28.380  0.00  0.00           N
ATOM   1977  HE2 HIE   124      91.340  86.800  29.280  0.00  0.00           H
ATOM   1978  CD2 HIE   124      90.630  86.700  27.250  0.00  0.00           C
ATOM   1979  HD2 HIE   124      90.050  87.600  27.140  0.00  0.00           H
ATOM   1980  C   HIE   124      89.020  86.510  22.930  0.00  0.00           C
ATOM   1981  O   HIE   124      89.940  86.870  22.210  0.00  0.00           O
ATOM   1982  N   GLN   125      87.760  86.290  22.440  0.00  0.00           N
ATOM   1983  H   GLN   125      86.990  86.120  23.080  0.00  0.00           H
ATOM   1984  CA  GLN   125      87.480  86.520  21.040  0.00  0.00           C
ATOM   1985  HA  GLN   125      88.200  85.850  20.570  0.00  0.00           H
ATOM   1986  CB  GLN   125      86.130  86.170  20.580  0.00  0.00           C
ATOM   1987  HB2 GLN   125      86.030  86.450  19.540  0.00  0.00           H
ATOM   1988  HB3 GLN   125      85.650  86.810  21.320  0.00  0.00           H
ATOM   1989  CG  GLN   125      85.850  84.670  20.790  0.00  0.00           C
ATOM   1990  HG2 GLN   125      86.360  84.310  21.680  0.00  0.00           H
ATOM   1991  HG3 GLN   125      86.310  84.090  19.990  0.00  0.00           H
ATOM   1992  CD  GLN   125      84.370  84.300  20.900  0.00  0.00           C
ATOM   1993  OE1 GLN   125      83.920  83.400  20.190  0.00  0.00           O
ATOM   1994  NE2 GLN   125      83.560  84.870  21.740  0.00  0.00           N
ATOM   1995 HE21 GLN   125      83.820  85.680  22.280  0.00  0.00           H
ATOM   1996 HE22 GLN   125      82.640  84.460  21.810  0.00  0.00           H
ATOM   1997  C   GLN   125      87.950  87.980  20.660  0.00  0.00           C
ATOM   1998  O   GLN   125      88.300  88.110  19.510  0.00  0.00           O
ATOM   1999  N   ALA   126      88.000  89.010  21.580  0.00  0.00           N
ATOM   2000  H   ALA   126      87.550  88.880  22.470  0.00  0.00           H
ATOM   2001  CA  ALA   126      88.610  90.250  21.310  0.00  0.00           C
ATOM   2002  HA  ALA   126      88.070  90.820  20.550  0.00  0.00           H
ATOM   2003  CB  ALA   126      88.600  91.070  22.570  0.00  0.00           C
ATOM   2004  HB1 ALA   126      87.570  91.040  22.940  0.00  0.00           H
ATOM   2005  HB2 ALA   126      89.230  90.680  23.370  0.00  0.00           H
ATOM   2006  HB3 ALA   126      88.850  92.100  22.330  0.00  0.00           H
ATOM   2007  C   ALA   126      90.020  90.280  20.790  0.00  0.00           C
ATOM   2008  O   ALA   126      90.470  91.180  20.060  0.00  0.00           O
ATOM   2009  N   LEU   127      90.890  89.220  20.980  0.00  0.00           N
ATOM   2010  H   LEU   127      90.480  88.420  21.430  0.00  0.00           H
ATOM   2011  CA  LEU   127      92.240  89.140  20.360  0.00  0.00           C
ATOM   2012  HA  LEU   127      92.790  90.080  20.440  0.00  0.00           H
ATOM   2013  CB  LEU   127      93.100  87.930  20.880  0.00  0.00           C
ATOM   2014  HB2 LEU   127      93.870  87.650  20.150  0.00  0.00           H
ATOM   2015  HB3 LEU   127      92.560  86.990  21.020  0.00  0.00           H
ATOM   2016  CG  LEU   127      93.880  88.240  22.140  0.00  0.00           C
ATOM   2017  HG  LEU   127      94.380  89.180  21.900  0.00  0.00           H
ATOM   2018  CD1 LEU   127      93.100  88.460  23.410  0.00  0.00           C
ATOM   2019 HD11 LEU   127      92.940  87.510  23.910  0.00  0.00           H
ATOM   2020 HD12 LEU   127      93.760  89.030  24.070  0.00  0.00           H
ATOM   2021 HD13 LEU   127      92.150  88.980  23.350  0.00  0.00           H
ATOM   2022  CD2 LEU   127      94.990  87.190  22.280  0.00  0.00           C
ATOM   2023 HD21 LEU   127      94.430  86.270  22.440  0.00  0.00           H
ATOM   2024 HD22 LEU   127      95.580  87.190  21.370  0.00  0.00           H
ATOM   2025 HD23 LEU   127      95.600  87.310  23.170  0.00  0.00           H
ATOM   2026  C   LEU   127      92.170  88.910  18.840  0.00  0.00           C
ATOM   2027  O   LEU   127      92.950  89.490  18.150  0.00  0.00           O
ATOM   2028  N   VAL   128      91.110  88.250  18.350  0.00  0.00           N
ATOM   2029  H   VAL   128      90.430  87.830  18.970  0.00  0.00           H
ATOM   2030  CA  VAL   128      90.790  88.140  16.910  0.00  0.00           C
ATOM   2031  HA  VAL   128      91.740  88.000  16.390  0.00  0.00           H
ATOM   2032  CB  VAL   128      89.870  86.910  16.590  0.00  0.00           C
ATOM   2033  HB  VAL   128      88.890  87.020  17.060  0.00  0.00           H
ATOM   2034  CG1 VAL   128      89.590  86.840  15.110  0.00  0.00           C
ATOM   2035 HG11 VAL   128      90.560  86.890  14.610  0.00  0.00           H
ATOM   2036 HG12 VAL   128      89.150  85.870  14.900  0.00  0.00           H
ATOM   2037 HG13 VAL   128      88.980  87.680  14.780  0.00  0.00           H
ATOM   2038  CG2 VAL   128      90.610  85.590  16.900  0.00  0.00           C
ATOM   2039 HG21 VAL   128      91.620  85.720  16.500  0.00  0.00           H
ATOM   2040 HG22 VAL   128      90.710  85.490  17.980  0.00  0.00           H
ATOM   2041 HG23 VAL   128      90.110  84.660  16.630  0.00  0.00           H
ATOM   2042  C   VAL   128      90.050  89.420  16.320  0.00  0.00           C
ATOM   2043  O   VAL   128      90.440  89.880  15.260  0.00  0.00           O
ATOM   2044  N   TRP   129      89.050  89.880  17.040  0.00  0.00           N
ATOM   2045  H   TRP   129      88.860  89.440  17.930  0.00  0.00           H
ATOM   2046  CA  TRP   129      88.270  91.060  16.680  0.00  0.00           C
ATOM   2047  HA  TRP   129      87.890  90.830  15.690  0.00  0.00           H
ATOM   2048  CB  TRP   129      87.240  91.440  17.780  0.00  0.00           C
ATOM   2049  HB2 TRP   129      86.830  92.420  17.560  0.00  0.00           H
ATOM   2050  HB3 TRP   129      87.790  91.740  18.670  0.00  0.00           H
ATOM   2051  CG  TRP   129      86.140  90.470  18.150  0.00  0.00           C
ATOM   2052  CD1 TRP   129      85.610  89.410  17.530  0.00  0.00           C
ATOM   2053  HD1 TRP   129      85.860  89.100  16.520  0.00  0.00           H
ATOM   2054  NE1 TRP   129      84.520  88.970  18.230  0.00  0.00           N
ATOM   2055  HE1 TRP   129      83.850  88.280  17.920  0.00  0.00           H
ATOM   2056  CE2 TRP   129      84.270  89.740  19.340  0.00  0.00           C
ATOM   2057  CZ2 TRP   129      83.280  89.650  20.360  0.00  0.00           C
ATOM   2058  HZ2 TRP   129      82.450  88.960  20.260  0.00  0.00           H
ATOM   2059  CH2 TRP   129      83.330  90.660  21.380  0.00  0.00           C
ATOM   2060  HH2 TRP   129      82.570  90.810  22.120  0.00  0.00           H
ATOM   2061  CZ3 TRP   129      84.440  91.480  21.520  0.00  0.00           C
ATOM   2062  HZ3 TRP   129      84.490  92.130  22.390  0.00  0.00           H
ATOM   2063  CE3 TRP   129      85.490  91.410  20.570  0.00  0.00           C
ATOM   2064  HE3 TRP   129      86.320  92.090  20.660  0.00  0.00           H
ATOM   2065  CD2 TRP   129      85.430  90.580  19.430  0.00  0.00           C
ATOM   2066  C   TRP   129      89.190  92.260  16.510  0.00  0.00           C
ATOM   2067  O   TRP   129      89.090  92.930  15.510  0.00  0.00           O
ATOM   2068  N   PHE   130      90.060  92.510  17.510  0.00  0.00           N
ATOM   2069  H   PHE   130      89.960  91.870  18.280  0.00  0.00           H
ATOM   2070  CA  PHE   130      91.160  93.490  17.330  0.00  0.00           C
ATOM   2071  HA  PHE   130      90.730  94.490  17.300  0.00  0.00           H
ATOM   2072  CB  PHE   130      92.090  93.300  18.580  0.00  0.00           C
ATOM   2073  HB2 PHE   130      92.570  92.350  18.330  0.00  0.00           H
ATOM   2074  HB3 PHE   130      91.500  93.380  19.500  0.00  0.00           H
ATOM   2075  CG  PHE   130      93.280  94.270  18.770  0.00  0.00           C
ATOM   2076  CD1 PHE   130      93.350  95.550  18.130  0.00  0.00           C
ATOM   2077  HD1 PHE   130      92.600  95.820  17.400  0.00  0.00           H
ATOM   2078  CE1 PHE   130      94.550  96.270  18.280  0.00  0.00           C
ATOM   2079  HE1 PHE   130      94.630  97.110  17.610  0.00  0.00           H
ATOM   2080  CZ  PHE   130      95.650  95.900  18.960  0.00  0.00           C
ATOM   2081  HZ  PHE   130      96.640  96.310  18.880  0.00  0.00           H
ATOM   2082  CE2 PHE   130      95.580  94.640  19.600  0.00  0.00           C
ATOM   2083  HE2 PHE   130      96.440  94.140  20.020  0.00  0.00           H
ATOM   2084  CD2 PHE   130      94.430  93.830  19.540  0.00  0.00           C
ATOM   2085  HD2 PHE   130      94.450  92.790  19.820  0.00  0.00           H
ATOM   2086  C   PHE   130      91.990  93.370  16.020  0.00  0.00           C
ATOM   2087  O   PHE   130      92.150  94.350  15.310  0.00  0.00           O
ATOM   2088  N   GLU   131      92.410  92.190  15.630  0.00  0.00           N
ATOM   2089  H   GLU   131      92.270  91.370  16.200  0.00  0.00           H
ATOM   2090  CA  GLU   131      93.120  92.070  14.350  0.00  0.00           C
ATOM   2091  HA  GLU   131      93.850  92.880  14.340  0.00  0.00           H
ATOM   2092  CB  GLU   131      93.680  90.650  14.400  0.00  0.00           C
ATOM   2093  HB2 GLU   131      93.870  90.320  13.380  0.00  0.00           H
ATOM   2094  HB3 GLU   131      92.860  90.040  14.770  0.00  0.00           H
ATOM   2095  CG  GLU   131      94.890  90.390  15.290  0.00  0.00           C
ATOM   2096  HG2 GLU   131      95.080  89.320  15.370  0.00  0.00           H
ATOM   2097  HG3 GLU   131      94.690  90.700  16.320  0.00  0.00           H
ATOM   2098  CD  GLU   131      96.170  91.130  14.820  0.00  0.00           C
ATOM   2099  OE1 GLU   131      96.130  92.000  13.940  0.00  0.00           O
ATOM   2100  OE2 GLU   131      97.220  91.060  15.540  0.00  0.00           O
ATOM   2101  C   GLU   131      92.210  92.230  13.180  0.00  0.00           C
ATOM   2102  O   GLU   131      92.570  92.700  12.150  0.00  0.00           O
ATOM   2103  N   MET   132      90.990  91.780  13.340  0.00  0.00           N
ATOM   2104  H   MET   132      90.720  91.320  14.200  0.00  0.00           H
ATOM   2105  CA  MET   132      90.000  92.190  12.300  0.00  0.00           C
ATOM   2106  HA  MET   132      90.510  91.850  11.400  0.00  0.00           H
ATOM   2107  CB  MET   132      88.690  91.470  12.330  0.00  0.00           C
ATOM   2108  HB2 MET   132      88.040  91.960  11.610  0.00  0.00           H
ATOM   2109  HB3 MET   132      88.190  91.550  13.290  0.00  0.00           H
ATOM   2110  CG  MET   132      88.760  89.980  11.800  0.00  0.00           C
ATOM   2111  HG2 MET   132      89.400  89.410  12.470  0.00  0.00           H
ATOM   2112  HG3 MET   132      89.410  89.920  10.930  0.00  0.00           H
ATOM   2113  SD  MET   132      87.290  89.080  11.410  0.00  0.00           S
ATOM   2114  CE  MET   132      86.960  88.090  12.870  0.00  0.00           C
ATOM   2115  HE1 MET   132      87.740  87.360  13.080  0.00  0.00           H
ATOM   2116  HE2 MET   132      86.930  88.760  13.730  0.00  0.00           H
ATOM   2117  HE3 MET   132      85.960  87.650  12.810  0.00  0.00           H
ATOM   2118  C   MET   132      89.800  93.680  12.200  0.00  0.00           C
ATOM   2119  O   MET   132      89.870  94.170  11.090  0.00  0.00           O
ATOM   2120  N   MET   133      89.820  94.480  13.320  0.00  0.00           N
ATOM   2121  H   MET   133      89.950  94.160  14.270  0.00  0.00           H
ATOM   2122  CA  MET   133      89.790  95.930  13.120  0.00  0.00           C
ATOM   2123  HA  MET   133      88.910  96.030  12.480  0.00  0.00           H
ATOM   2124  CB  MET   133      89.540  96.630  14.500  0.00  0.00           C
ATOM   2125  HB2 MET   133      89.520  97.710  14.330  0.00  0.00           H
ATOM   2126  HB3 MET   133      90.360  96.390  15.180  0.00  0.00           H
ATOM   2127  CG  MET   133      88.270  96.180  15.190  0.00  0.00           C
ATOM   2128  HG2 MET   133      88.170  95.100  15.220  0.00  0.00           H
ATOM   2129  HG3 MET   133      87.350  96.510  14.700  0.00  0.00           H
ATOM   2130  SD  MET   133      88.100  96.640  16.960  0.00  0.00           S
ATOM   2131  CE  MET   133      88.680  98.400  17.020  0.00  0.00           C
ATOM   2132  HE1 MET   133      89.030  98.640  18.030  0.00  0.00           H
ATOM   2133  HE2 MET   133      89.590  98.400  16.410  0.00  0.00           H
ATOM   2134  HE3 MET   133      87.930  99.150  16.790  0.00  0.00           H
ATOM   2135  C   MET   133      91.070  96.510  12.480  0.00  0.00           C
ATOM   2136  O   MET   133      90.840  97.400  11.650  0.00  0.00           O
ATOM   2137  N   ARG   134      92.250  95.980  12.830  0.00  0.00           N
ATOM   2138  H   ARG   134      92.200  95.190  13.460  0.00  0.00           H
ATOM   2139  CA  ARG   134      93.570  96.360  12.210  0.00  0.00           C
ATOM   2140  HA  ARG   134      93.690  97.440  12.300  0.00  0.00           H
ATOM   2141  CB  ARG   134      94.710  95.640  12.870  0.00  0.00           C
ATOM   2142  HB2 ARG   134      95.610  95.700  12.250  0.00  0.00           H
ATOM   2143  HB3 ARG   134      94.530  94.570  12.870  0.00  0.00           H
ATOM   2144  CG  ARG   134      95.050  96.220  14.330  0.00  0.00           C
ATOM   2145  HG2 ARG   134      94.210  96.090  15.010  0.00  0.00           H
ATOM   2146  HG3 ARG   134      95.260  97.290  14.330  0.00  0.00           H
ATOM   2147  CD  ARG   134      96.230  95.460  15.020  0.00  0.00           C
ATOM   2148  HD2 ARG   134      96.060  94.400  14.860  0.00  0.00           H
ATOM   2149  HD3 ARG   134      96.230  95.540  16.100  0.00  0.00           H
ATOM   2150  NE  ARG   134      97.580  95.910  14.590  0.00  0.00           N
ATOM   2151  HE  ARG   134      97.760  96.900  14.510  0.00  0.00           H
ATOM   2152  CZ  ARG   134      98.520  95.220  14.000  0.00  0.00           C
ATOM   2153  NH1 ARG   134      98.540  93.980  13.910  0.00  0.00           N
ATOM   2154 HH11 ARG   134      97.780  93.390  14.230  0.00  0.00           H
ATOM   2155 HH12 ARG   134      99.300  93.580  13.370  0.00  0.00           H
ATOM   2156  NH2 ARG   134      99.570  95.790  13.440  0.00  0.00           N
ATOM   2157 HH21 ARG   134      99.680  96.780  13.280  0.00  0.00           H
ATOM   2158 HH22 ARG   134     100.260  95.120  13.110  0.00  0.00           H
ATOM   2159  C   ARG   134      93.690  96.060  10.730  0.00  0.00           C
ATOM   2160  O   ARG   134      94.280  96.820   9.950  0.00  0.00           O
ATOM   2161  N   LEU   135      93.170  94.900  10.270  0.00  0.00           N
ATOM   2162  H   LEU   135      92.700  94.250  10.880  0.00  0.00           H
ATOM   2163  CA  LEU   135      93.210  94.450   8.870  0.00  0.00           C
ATOM   2164  HA  LEU   135      94.120  94.820   8.400  0.00  0.00           H
ATOM   2165  CB  LEU   135      93.080  92.860   8.860  0.00  0.00           C
ATOM   2166  HB2 LEU   135      92.230  92.600   9.500  0.00  0.00           H
ATOM   2167  HB3 LEU   135      93.890  92.370   9.400  0.00  0.00           H
ATOM   2168  CG  LEU   135      92.760  92.150   7.600  0.00  0.00           C
ATOM   2169  HG  LEU   135      92.030  92.730   7.030  0.00  0.00           H
ATOM   2170  CD1 LEU   135      93.960  92.220   6.660  0.00  0.00           C
ATOM   2171 HD11 LEU   135      94.760  91.600   7.080  0.00  0.00           H
ATOM   2172 HD12 LEU   135      93.630  91.800   5.710  0.00  0.00           H
ATOM   2173 HD13 LEU   135      94.260  93.260   6.540  0.00  0.00           H
ATOM   2174  CD2 LEU   135      92.260  90.720   7.610  0.00  0.00           C
ATOM   2175 HD21 LEU   135      91.570  90.600   6.770  0.00  0.00           H
ATOM   2176 HD22 LEU   135      93.120  90.060   7.680  0.00  0.00           H
ATOM   2177 HD23 LEU   135      91.680  90.640   8.530  0.00  0.00           H
ATOM   2178  C   LEU   135      92.160  95.100   8.020  0.00  0.00           C
ATOM   2179  O   LEU   135      92.440  95.330   6.860  0.00  0.00           O
ATOM   2180  N   PHE   136      90.980  95.450   8.560  0.00  0.00           N
ATOM   2181  H   PHE   136      90.870  95.100   9.490  0.00  0.00           H
ATOM   2182  CA  PHE   136      89.850  95.980   7.830  0.00  0.00           C
ATOM   2183  HA  PHE   136      89.970  95.790   6.760  0.00  0.00           H
ATOM   2184  CB  PHE   136      88.590  95.080   8.190  0.00  0.00           C
ATOM   2185  HB2 PHE   136      87.660  95.600   7.960  0.00  0.00           H
ATOM   2186  HB3 PHE   136      88.500  95.150   9.270  0.00  0.00           H
ATOM   2187  CG  PHE   136      88.600  93.640   7.740  0.00  0.00           C
ATOM   2188  CD1 PHE   136      88.900  93.240   6.410  0.00  0.00           C
ATOM   2189  HD1 PHE   136      89.150  94.000   5.690  0.00  0.00           H
ATOM   2190  CE1 PHE   136      88.960  91.900   6.010  0.00  0.00           C
ATOM   2191  HE1 PHE   136      89.110  91.720   4.950  0.00  0.00           H
ATOM   2192  CZ  PHE   136      88.680  90.890   6.920  0.00  0.00           C
ATOM   2193  HZ  PHE   136      88.600  89.840   6.680  0.00  0.00           H
ATOM   2194  CE2 PHE   136      88.430  91.290   8.250  0.00  0.00           C
ATOM   2195  HE2 PHE   136      88.150  90.520   8.960  0.00  0.00           H
ATOM   2196  CD2 PHE   136      88.370  92.640   8.670  0.00  0.00           C
ATOM   2197  HD2 PHE   136      88.270  92.900   9.720  0.00  0.00           H
ATOM   2198  C   PHE   136      89.690  97.520   8.090  0.00  0.00           C
ATOM   2199  O   PHE   136      88.750  98.140   7.590  0.00  0.00           O
ATOM   2200  N   ASN   137      90.530  98.170   8.840  0.00  0.00           N
ATOM   2201  H   ASN   137      91.280  97.660   9.290  0.00  0.00           H
ATOM   2202  CA  ASN   137      90.580  99.610   9.010  0.00  0.00           C
ATOM   2203  HA  ASN   137      91.390  99.790   9.710  0.00  0.00           H
ATOM   2204  CB  ASN   137      90.860 100.430   7.700  0.00  0.00           C
ATOM   2205  HB2 ASN   137      91.160 101.460   7.860  0.00  0.00           H
ATOM   2206  HB3 ASN   137      90.010 100.360   7.020  0.00  0.00           H
ATOM   2207  CG  ASN   137      92.070  99.910   7.010  0.00  0.00           C
ATOM   2208  OD1 ASN   137      91.980  99.480   5.850  0.00  0.00           O
ATOM   2209  ND2 ASN   137      93.200  99.690   7.590  0.00  0.00           N
ATOM   2210 HD21 ASN   137      93.420 100.010   8.530  0.00  0.00           H
ATOM   2211 HD22 ASN   137      94.000  99.270   7.150  0.00  0.00           H
ATOM   2212  C   ASN   137      89.380 100.170   9.900  0.00  0.00           C
ATOM   2213  O   ASN   137      89.040 101.310   9.780  0.00  0.00           O
ATOM   2214  N   TRP   138      88.870  99.340  10.760  0.00  0.00           N
ATOM   2215  H   TRP   138      89.330  98.450  10.820  0.00  0.00           H
ATOM   2216  CA  TRP   138      87.810  99.750  11.640  0.00  0.00           C
ATOM   2217  HA  TRP   138      87.140 100.510  11.240  0.00  0.00           H
ATOM   2218  CB  TRP   138      87.010  98.510  11.940  0.00  0.00           C
ATOM   2219  HB2 TRP   138      86.170  98.880  12.530  0.00  0.00           H
ATOM   2220  HB3 TRP   138      87.500  97.800  12.610  0.00  0.00           H
ATOM   2221  CG  TRP   138      86.520  97.650  10.830  0.00  0.00           C
ATOM   2222  CD1 TRP   138      86.120  98.130   9.610  0.00  0.00           C
ATOM   2223  HD1 TRP   138      86.160  99.150   9.250  0.00  0.00           H
ATOM   2224  NE1 TRP   138      85.660  97.090   8.810  0.00  0.00           N
ATOM   2225  HE1 TRP   138      85.370  97.210   7.850  0.00  0.00           H
ATOM   2226  CE2 TRP   138      85.710  95.960   9.530  0.00  0.00           C
ATOM   2227  CZ2 TRP   138      85.420  94.540   9.280  0.00  0.00           C
ATOM   2228  HZ2 TRP   138      85.180  94.300   8.250  0.00  0.00           H
ATOM   2229  CH2 TRP   138      85.410  93.540  10.310  0.00  0.00           C
ATOM   2230  HH2 TRP   138      85.080  92.540  10.070  0.00  0.00           H
ATOM   2231  CZ3 TRP   138      85.930  93.890  11.550  0.00  0.00           C
ATOM   2232  HZ3 TRP   138      85.870  93.110  12.290  0.00  0.00           H
ATOM   2233  CE3 TRP   138      86.340  95.220  11.760  0.00  0.00           C
ATOM   2234  HE3 TRP   138      86.700  95.550  12.720  0.00  0.00           H
ATOM   2235  CD2 TRP   138      86.240  96.240  10.770  0.00  0.00           C
ATOM   2236  C   TRP   138      88.450 100.540  12.860  0.00  0.00           C
ATOM   2237  O   TRP   138      88.760 100.000  13.970  0.00  0.00           O
ATOM   2238  N   ASN   139      88.690 101.810  12.590  0.00  0.00           N
ATOM   2239  H   ASN   139      88.530 102.050  11.620  0.00  0.00           H
ATOM   2240  CA  ASN   139      89.240 102.800  13.460  0.00  0.00           C
ATOM   2241  HA  ASN   139      90.120 102.500  14.030  0.00  0.00           H
ATOM   2242  CB  ASN   139      89.750 104.000  12.630  0.00  0.00           C
ATOM   2243  HB2 ASN   139      90.090 104.700  13.400  0.00  0.00           H
ATOM   2244  HB3 ASN   139      89.010 104.470  11.980  0.00  0.00           H
ATOM   2245  CG  ASN   139      90.900 103.550  11.820  0.00  0.00           C
ATOM   2246  OD1 ASN   139      91.800 102.810  12.290  0.00  0.00           O
ATOM   2247  ND2 ASN   139      90.910 103.820  10.540  0.00  0.00           N
ATOM   2248 HD21 ASN   139      90.240 104.430  10.110  0.00  0.00           H
ATOM   2249 HD22 ASN   139      91.760 103.540  10.070  0.00  0.00           H
ATOM   2250  C   ASN   139      88.330 103.310  14.520  0.00  0.00           C
ATOM   2251  O   ASN   139      88.810 103.610  15.630  0.00  0.00           O
ATOM   2252  N   HIE   140      87.020 103.330  14.250  0.00  0.00           N
ATOM   2253  H   HIE   140      86.770 102.950  13.340  0.00  0.00           H
ATOM   2254  CA  HIE   140      85.990 103.720  15.220  0.00  0.00           C
ATOM   2255  HA  HIE   140      86.360 103.730  16.250  0.00  0.00           H
ATOM   2256  CB  HIE   140      85.470 105.050  14.760  0.00  0.00           C
ATOM   2257  HB2 HIE   140      84.530 105.260  15.270  0.00  0.00           H
ATOM   2258  HB3 HIE   140      85.230 104.980  13.700  0.00  0.00           H
ATOM   2259  CG  HIE   140      86.390 106.260  15.030  0.00  0.00           C
ATOM   2260  ND1 HIE   140      86.450 106.970  16.230  0.00  0.00           N
ATOM   2261  CE1 HIE   140      87.035 108.181  15.870  0.00  0.00           C
ATOM   2262  HE1 HIE   140      87.059 109.009  16.579  0.00  0.00           H
ATOM   2263  NE2 HIE   140      87.710 107.975  14.767  0.00  0.00           N
ATOM   2264  HE2 HIE   140      88.402 108.603  14.385  0.00  0.00           H
ATOM   2265  CD2 HIE   140      87.340 106.790  14.210  0.00  0.00           C
ATOM   2266  HD2 HIE   140      87.710 106.410  13.260  0.00  0.00           H
ATOM   2267  C   HIE   140      84.850 102.710  15.240  0.00  0.00           C
ATOM   2268  O   HIE   140      84.410 102.220  14.220  0.00  0.00           O
ATOM   2269  N   VAL   141      84.450 102.290  16.460  0.00  0.00           N
ATOM   2270  H   VAL   141      84.910 102.730  17.250  0.00  0.00           H
ATOM   2271  CA  VAL   141      83.610 101.140  16.680  0.00  0.00           C
ATOM   2272  HA  VAL   141      83.040 100.910  15.780  0.00  0.00           H
ATOM   2273  CB  VAL   141      84.300  99.780  16.870  0.00  0.00           C
ATOM   2274  HB  VAL   141      83.590  98.950  16.930  0.00  0.00           H
ATOM   2275  CG1 VAL   141      85.310  99.400  15.760  0.00  0.00           C
ATOM   2276 HG11 VAL   141      85.890  98.490  15.950  0.00  0.00           H
ATOM   2277 HG12 VAL   141      84.750  99.260  14.840  0.00  0.00           H
ATOM   2278 HG13 VAL   141      86.050 100.150  15.490  0.00  0.00           H
ATOM   2279  CG2 VAL   141      85.090  99.750  18.150  0.00  0.00           C
ATOM   2280 HG21 VAL   141      85.760  98.910  18.320  0.00  0.00           H
ATOM   2281 HG22 VAL   141      85.630 100.700  18.240  0.00  0.00           H
ATOM   2282 HG23 VAL   141      84.300  99.790  18.890  0.00  0.00           H
ATOM   2283  C   VAL   141      82.460 101.430  17.660  0.00  0.00           C
ATOM   2284  O   VAL   141      82.590 102.290  18.550  0.00  0.00           O
ATOM   2285  N   ILE   142      81.440 100.610  17.710  0.00  0.00           N
ATOM   2286  H   ILE   142      81.260  99.950  16.970  0.00  0.00           H
ATOM   2287  CA  ILE   142      80.530 100.510  18.790  0.00  0.00           C
ATOM   2288  HA  ILE   142      80.770 101.300  19.500  0.00  0.00           H
ATOM   2289  CB  ILE   142      79.100 100.630  18.260  0.00  0.00           C
ATOM   2290  HB  ILE   142      79.040  99.910  17.450  0.00  0.00           H
ATOM   2291  CG2 ILE   142      78.080 100.340  19.350  0.00  0.00           C
ATOM   2292 HG21 ILE   142      78.280 101.000  20.190  0.00  0.00           H
ATOM   2293 HG22 ILE   142      77.060 100.430  18.970  0.00  0.00           H
ATOM   2294 HG23 ILE   142      78.240  99.320  19.700  0.00  0.00           H
ATOM   2295  CG1 ILE   142      78.940 102.060  17.650  0.00  0.00           C
ATOM   2296 HG12 ILE   142      79.910 102.330  17.230  0.00  0.00           H
ATOM   2297 HG13 ILE   142      78.700 102.860  18.350  0.00  0.00           H
ATOM   2298  CD1 ILE   142      77.980 102.040  16.450  0.00  0.00           C
ATOM   2299 HD11 ILE   142      76.970 101.730  16.700  0.00  0.00           H
ATOM   2300 HD12 ILE   142      77.860 103.020  15.990  0.00  0.00           H
ATOM   2301 HD13 ILE   142      78.300 101.260  15.750  0.00  0.00           H
ATOM   2302  C   ILE   142      80.800  99.140  19.390  0.00  0.00           C
ATOM   2303  O   ILE   142      80.730  98.220  18.630  0.00  0.00           O
ATOM   2304  N   LEU   143      80.800  99.020  20.740  0.00  0.00           N
ATOM   2305  H   LEU   143      80.780  99.900  21.250  0.00  0.00           H
ATOM   2306  CA  LEU   143      80.810  97.720  21.460  0.00  0.00           C
ATOM   2307  HA  LEU   143      80.820  96.900  20.730  0.00  0.00           H
ATOM   2308  CB  LEU   143      82.040  97.600  22.330  0.00  0.00           C
ATOM   2309  HB2 LEU   143      82.060  98.540  22.900  0.00  0.00           H
ATOM   2310  HB3 LEU   143      82.910  97.580  21.680  0.00  0.00           H
ATOM   2311  CG  LEU   143      82.030  96.440  23.390  0.00  0.00           C
ATOM   2312  HG  LEU   143      81.070  96.560  23.890  0.00  0.00           H
ATOM   2313  CD1 LEU   143      82.050  95.050  22.790  0.00  0.00           C
ATOM   2314 HD11 LEU   143      82.920  94.900  22.150  0.00  0.00           H
ATOM   2315 HD12 LEU   143      82.150  94.310  23.580  0.00  0.00           H
ATOM   2316 HD13 LEU   143      81.140  94.770  22.270  0.00  0.00           H
ATOM   2317  CD2 LEU   143      83.140  96.670  24.380  0.00  0.00           C
ATOM   2318 HD21 LEU   143      84.140  96.530  23.990  0.00  0.00           H
ATOM   2319 HD22 LEU   143      83.020  97.670  24.820  0.00  0.00           H
ATOM   2320 HD23 LEU   143      83.100  95.880  25.130  0.00  0.00           H
ATOM   2321  C   LEU   143      79.420  97.670  22.190  0.00  0.00           C
ATOM   2322  O   LEU   143      79.040  98.650  22.830  0.00  0.00           O
ATOM   2323  N   ILE   144      78.640  96.560  22.100  0.00  0.00           N
ATOM   2324  H   ILE   144      78.940  95.790  21.530  0.00  0.00           H
ATOM   2325  CA  ILE   144      77.390  96.280  22.810  0.00  0.00           C
ATOM   2326  HA  ILE   144      77.060  97.100  23.440  0.00  0.00           H
ATOM   2327  CB  ILE   144      76.270  96.080  21.750  0.00  0.00           C
ATOM   2328  HB  ILE   144      76.540  95.250  21.110  0.00  0.00           H
ATOM   2329  CG2 ILE   144      74.910  96.000  22.530  0.00  0.00           C
ATOM   2330 HG21 ILE   144      74.030  96.080  21.900  0.00  0.00           H
ATOM   2331 HG22 ILE   144      74.860  95.020  23.010  0.00  0.00           H
ATOM   2332 HG23 ILE   144      74.820  96.830  23.240  0.00  0.00           H
ATOM   2333  CG1 ILE   144      76.230  97.280  20.780  0.00  0.00           C
ATOM   2334 HG12 ILE   144      77.110  97.300  20.140  0.00  0.00           H
ATOM   2335 HG13 ILE   144      76.200  98.190  21.390  0.00  0.00           H
ATOM   2336  CD1 ILE   144      75.040  97.380  19.820  0.00  0.00           C
ATOM   2337 HD11 ILE   144      75.320  97.910  18.910  0.00  0.00           H
ATOM   2338 HD12 ILE   144      74.790  96.360  19.540  0.00  0.00           H
ATOM   2339 HD13 ILE   144      74.110  97.790  20.230  0.00  0.00           H
ATOM   2340  C   ILE   144      77.530  95.080  23.780  0.00  0.00           C
ATOM   2341  O   ILE   144      77.950  94.000  23.410  0.00  0.00           O
ATOM   2342  N   VAL   145      77.480  95.300  25.090  0.00  0.00           N
ATOM   2343  H   VAL   145      77.260  96.240  25.400  0.00  0.00           H
ATOM   2344  CA  VAL   145      77.760  94.270  26.070  0.00  0.00           C
ATOM   2345  HA  VAL   145      77.890  93.270  25.650  0.00  0.00           H
ATOM   2346  CB  VAL   145      79.110  94.360  26.830  0.00  0.00           C
ATOM   2347  HB  VAL   145      79.100  93.830  27.780  0.00  0.00           H
ATOM   2348  CG1 VAL   145      80.350  94.030  25.920  0.00  0.00           C
ATOM   2349 HG11 VAL   145      80.100  94.480  24.950  0.00  0.00           H
ATOM   2350 HG12 VAL   145      81.270  94.350  26.400  0.00  0.00           H
ATOM   2351 HG13 VAL   145      80.520  92.960  25.760  0.00  0.00           H
ATOM   2352  CG2 VAL   145      79.410  95.800  27.280  0.00  0.00           C
ATOM   2353 HG21 VAL   145      80.040  95.840  28.170  0.00  0.00           H
ATOM   2354 HG22 VAL   145      79.860  96.450  26.520  0.00  0.00           H
ATOM   2355 HG23 VAL   145      78.470  96.280  27.530  0.00  0.00           H
ATOM   2356  C   VAL   145      76.630  93.960  27.030  0.00  0.00           C
ATOM   2357  O   VAL   145      75.820  94.800  27.350  0.00  0.00           O
ATOM   2358  N   SER   146      76.620  92.770  27.500  0.00  0.00           N
ATOM   2359  H   SER   146      77.250  92.020  27.270  0.00  0.00           H
ATOM   2360  CA  SER   146      75.770  92.440  28.590  0.00  0.00           C
ATOM   2361  HA  SER   146      74.760  92.790  28.410  0.00  0.00           H
ATOM   2362  CB  SER   146      75.490  90.900  28.720  0.00  0.00           C
ATOM   2363  HB2 SER   146      74.640  90.760  29.380  0.00  0.00           H
ATOM   2364  HB3 SER   146      76.410  90.460  29.130  0.00  0.00           H
ATOM   2365  OG  SER   146      75.190  90.300  27.470  0.00  0.00           O
ATOM   2366  HG  SER   146      75.560  90.810  26.740  0.00  0.00           H
ATOM   2367  C   SER   146      76.350  92.980  29.900  0.00  0.00           C
ATOM   2368  O   SER   146      77.510  92.830  30.170  0.00  0.00           O
ATOM   2369  N   ASP   147      75.510  93.640  30.670  0.00  0.00           N
ATOM   2370  H   ASP   147      74.590  93.900  30.320  0.00  0.00           H
ATOM   2371  CA  ASP   147      75.720  93.910  32.150  0.00  0.00           C
ATOM   2372  HA  ASP   147      76.710  94.360  32.190  0.00  0.00           H
ATOM   2373  CB  ASP   147      74.670  94.860  32.680  0.00  0.00           C
ATOM   2374  HB2 ASP   147      73.750  94.280  32.730  0.00  0.00           H
ATOM   2375  HB3 ASP   147      74.610  95.760  32.070  0.00  0.00           H
ATOM   2376  CG  ASP   147      74.940  95.290  34.100  0.00  0.00           C
ATOM   2377  OD1 ASP   147      73.910  95.540  34.820  0.00  0.00           O
ATOM   2378  OD2 ASP   147      76.130  95.510  34.440  0.00  0.00           O
ATOM   2379  C   ASP   147      75.800  92.580  32.970  0.00  0.00           C
ATOM   2380  O   ASP   147      75.270  92.460  34.050  0.00  0.00           O
ATOM   2381  N   ASP   148      76.590  91.620  32.480  0.00  0.00           N
ATOM   2382  H   ASP   148      77.130  91.690  31.640  0.00  0.00           H
ATOM   2383  CA  ASP   148      76.950  90.390  33.240  0.00  0.00           C
ATOM   2384  HA  ASP   148      76.730  90.600  34.290  0.00  0.00           H
ATOM   2385  CB  ASP   148      76.080  89.200  32.810  0.00  0.00           C
ATOM   2386  HB2 ASP   148      75.030  89.470  32.850  0.00  0.00           H
ATOM   2387  HB3 ASP   148      76.230  88.450  33.590  0.00  0.00           H
ATOM   2388  CG  ASP   148      76.300  88.590  31.460  0.00  0.00           C
ATOM   2389  OD1 ASP   148      77.420  88.250  31.050  0.00  0.00           O
ATOM   2390  OD2 ASP   148      75.270  88.270  30.780  0.00  0.00           O
ATOM   2391  C   ASP   148      78.490  90.080  33.140  0.00  0.00           C
ATOM   2392  O   ASP   148      79.180  90.940  32.580  0.00  0.00           O
ATOM   2393  N   HIE   149      79.000  89.100  33.820  0.00  0.00           N
ATOM   2394  H   HIE   149      78.390  88.480  34.340  0.00  0.00           H
ATOM   2395  CA  HIE   149      80.420  88.910  33.990  0.00  0.00           C
ATOM   2396  HA  HIE   149      80.890  89.800  34.430  0.00  0.00           H
ATOM   2397  CB  HIE   149      80.820  87.680  34.920  0.00  0.00           C
ATOM   2398  HB2 HIE   149      80.510  86.710  34.520  0.00  0.00           H
ATOM   2399  HB3 HIE   149      80.200  87.740  35.820  0.00  0.00           H
ATOM   2400  CG  HIE   149      82.280  87.620  35.230  0.00  0.00           C
ATOM   2401  ND1 HIE   149      83.140  87.000  34.360  0.00  0.00           N
ATOM   2402  CE1 HIE   149      84.330  87.070  34.990  0.00  0.00           C
ATOM   2403  HE1 HIE   149      85.290  86.830  34.550  0.00  0.00           H
ATOM   2404  NE2 HIE   149      84.190  87.760  36.130  0.00  0.00           N
ATOM   2405  HE2 HIE   149      84.970  88.100  36.670  0.00  0.00           H
ATOM   2406  CD2 HIE   149      82.880  88.050  36.360  0.00  0.00           C
ATOM   2407  HD2 HIE   149      82.500  88.500  37.270  0.00  0.00           H
ATOM   2408  C   HIE   149      81.170  88.830  32.600  0.00  0.00           C
ATOM   2409  O   HIE   149      81.960  89.670  32.230  0.00  0.00           O
ATOM   2410  N   GLU   150      80.640  88.060  31.680  0.00  0.00           N
ATOM   2411  H   GLU   150      79.860  87.480  31.930  0.00  0.00           H
ATOM   2412  CA  GLU   150      81.250  87.720  30.390  0.00  0.00           C
ATOM   2413  HA  GLU   150      82.320  87.510  30.460  0.00  0.00           H
ATOM   2414  CB  GLU   150      80.570  86.540  29.710  0.00  0.00           C
ATOM   2415  HB2 GLU   150      79.620  86.910  29.300  0.00  0.00           H
ATOM   2416  HB3 GLU   150      80.440  85.750  30.450  0.00  0.00           H
ATOM   2417  CG  GLU   150      81.480  86.000  28.610  0.00  0.00           C
ATOM   2418  HG2 GLU   150      81.640  86.740  27.840  0.00  0.00           H
ATOM   2419  HG3 GLU   150      81.060  85.210  27.980  0.00  0.00           H
ATOM   2420  CD  GLU   150      82.870  85.480  29.190  0.00  0.00           C
ATOM   2421  OE1 GLU   150      83.020  85.190  30.380  0.00  0.00           O
ATOM   2422  OE2 GLU   150      83.890  85.360  28.490  0.00  0.00           O
ATOM   2423  C   GLU   150      81.180  88.940  29.490  0.00  0.00           C
ATOM   2424  O   GLU   150      82.280  89.250  28.920  0.00  0.00           O
ATOM   2425  N   GLY   151      80.030  89.590  29.360  0.00  0.00           N
ATOM   2426  H   GLY   151      79.340  89.300  30.030  0.00  0.00           H
ATOM   2427  CA  GLY   151      79.880  90.750  28.560  0.00  0.00           C
ATOM   2428  HA2 GLY   151      78.850  91.050  28.740  0.00  0.00           H
ATOM   2429  HA3 GLY   151      79.910  90.450  27.510  0.00  0.00           H
ATOM   2430  C   GLY   151      80.890  91.860  29.070  0.00  0.00           C
ATOM   2431  O   GLY   151      81.630  92.390  28.230  0.00  0.00           O
ATOM   2432  N   ARG   152      80.910  92.090  30.360  0.00  0.00           N
ATOM   2433  H   ARG   152      80.270  91.630  30.990  0.00  0.00           H
ATOM   2434  CA  ARG   152      81.790  93.060  30.970  0.00  0.00           C
ATOM   2435  HA  ARG   152      81.690  93.970  30.390  0.00  0.00           H
ATOM   2436  CB  ARG   152      81.320  93.440  32.360  0.00  0.00           C
ATOM   2437  HB2 ARG   152      82.030  94.160  32.760  0.00  0.00           H
ATOM   2438  HB3 ARG   152      81.400  92.510  32.940  0.00  0.00           H
ATOM   2439  CG  ARG   152      79.960  94.110  32.500  0.00  0.00           C
ATOM   2440  HG2 ARG   152      79.310  93.380  32.020  0.00  0.00           H
ATOM   2441  HG3 ARG   152      79.960  95.050  31.960  0.00  0.00           H
ATOM   2442  CD  ARG   152      79.590  94.430  33.990  0.00  0.00           C
ATOM   2443  HD2 ARG   152      78.600  94.870  33.930  0.00  0.00           H
ATOM   2444  HD3 ARG   152      80.200  95.240  34.380  0.00  0.00           H
ATOM   2445  NE  ARG   152      79.650  93.300  34.970  0.00  0.00           N
ATOM   2446  HE  ARG   152      80.500  92.770  35.050  0.00  0.00           H
ATOM   2447  CZ  ARG   152      78.700  92.970  35.800  0.00  0.00           C
ATOM   2448  NH1 ARG   152      77.560  93.510  35.910  0.00  0.00           N
ATOM   2449 HH11 ARG   152      77.290  94.240  35.270  0.00  0.00           H
ATOM   2450 HH12 ARG   152      76.830  92.960  36.340  0.00  0.00           H
ATOM   2451  NH2 ARG   152      78.820  91.920  36.470  0.00  0.00           N
ATOM   2452 HH21 ARG   152      79.660  91.360  36.410  0.00  0.00           H
ATOM   2453 HH22 ARG   152      78.070  91.670  37.110  0.00  0.00           H
ATOM   2454  C   ARG   152      83.260  92.640  30.890  0.00  0.00           C
ATOM   2455  O   ARG   152      84.090  93.400  31.310  0.00  0.00           O
ATOM   2456  N   ALA   153      83.610  91.420  30.540  0.00  0.00           N
ATOM   2457  H   ALA   153      82.810  90.830  30.380  0.00  0.00           H
ATOM   2458  CA  ALA   153      84.920  90.850  30.460  0.00  0.00           C
ATOM   2459  HA  ALA   153      85.650  91.390  31.070  0.00  0.00           H
ATOM   2460  CB  ALA   153      84.920  89.390  31.100  0.00  0.00           C
ATOM   2461  HB1 ALA   153      84.390  88.760  30.380  0.00  0.00           H
ATOM   2462  HB2 ALA   153      85.960  89.090  31.190  0.00  0.00           H
ATOM   2463  HB3 ALA   153      84.400  89.310  32.050  0.00  0.00           H
ATOM   2464  C   ALA   153      85.490  90.940  29.020  0.00  0.00           C
ATOM   2465  O   ALA   153      86.680  91.200  28.830  0.00  0.00           O
ATOM   2466  N   ALA   154      84.620  90.810  27.980  0.00  0.00           N
ATOM   2467  H   ALA   154      83.680  90.540  28.240  0.00  0.00           H
ATOM   2468  CA  ALA   154      84.760  91.270  26.610  0.00  0.00           C
ATOM   2469  HA  ALA   154      85.620  90.780  26.170  0.00  0.00           H
ATOM   2470  CB  ALA   154      83.480  90.960  25.810  0.00  0.00           C
ATOM   2471  HB1 ALA   154      83.630  91.060  24.740  0.00  0.00           H
ATOM   2472  HB2 ALA   154      83.220  89.910  25.960  0.00  0.00           H
ATOM   2473  HB3 ALA   154      82.780  91.720  26.150  0.00  0.00           H
ATOM   2474  C   ALA   154      84.920  92.780  26.470  0.00  0.00           C
ATOM   2475  O   ALA   154      85.760  93.210  25.670  0.00  0.00           O
ATOM   2476  N   GLN   155      84.290  93.620  27.330  0.00  0.00           N
ATOM   2477  H   GLN   155      83.660  93.200  27.990  0.00  0.00           H
ATOM   2478  CA  GLN   155      84.640  94.980  27.520  0.00  0.00           C
ATOM   2479  HA  GLN   155      84.570  95.450  26.540  0.00  0.00           H
ATOM   2480  CB  GLN   155      83.500  95.620  28.390  0.00  0.00           C
ATOM   2481  HB2 GLN   155      83.580  95.100  29.340  0.00  0.00           H
ATOM   2482  HB3 GLN   155      82.540  95.320  27.970  0.00  0.00           H
ATOM   2483  CG  GLN   155      83.530  97.150  28.500  0.00  0.00           C
ATOM   2484  HG2 GLN   155      83.360  97.610  27.530  0.00  0.00           H
ATOM   2485  HG3 GLN   155      84.510  97.410  28.910  0.00  0.00           H
ATOM   2486  CD  GLN   155      82.480  97.640  29.570  0.00  0.00           C
ATOM   2487  OE1 GLN   155      81.690  96.830  30.030  0.00  0.00           O
ATOM   2488  NE2 GLN   155      82.460  98.900  30.080  0.00  0.00           N
ATOM   2489 HE21 GLN   155      83.220  99.490  29.800  0.00  0.00           H
ATOM   2490 HE22 GLN   155      81.910  99.070  30.920  0.00  0.00           H
ATOM   2491  C   GLN   155      86.040  95.160  28.070  0.00  0.00           C
ATOM   2492  O   GLN   155      86.910  95.640  27.350  0.00  0.00           O
ATOM   2493  N   LYS   156      86.310  94.750  29.320  0.00  0.00           N
ATOM   2494  H   LYS   156      85.570  94.400  29.900  0.00  0.00           H
ATOM   2495  CA  LYS   156      87.710  94.930  29.870  0.00  0.00           C
ATOM   2496  HA  LYS   156      87.740  95.980  30.150  0.00  0.00           H
ATOM   2497  CB  LYS   156      87.910  94.150  31.210  0.00  0.00           C
ATOM   2498  HB2 LYS   156      88.940  94.100  31.540  0.00  0.00           H
ATOM   2499  HB3 LYS   156      87.530  93.150  31.000  0.00  0.00           H
ATOM   2500  CG  LYS   156      87.120  94.720  32.330  0.00  0.00           C
ATOM   2501  HG2 LYS   156      86.190  95.140  31.940  0.00  0.00           H
ATOM   2502  HG3 LYS   156      87.760  95.500  32.740  0.00  0.00           H
ATOM   2503  CD  LYS   156      86.840  93.640  33.330  0.00  0.00           C
ATOM   2504  HD2 LYS   156      87.740  93.250  33.810  0.00  0.00           H
ATOM   2505  HD3 LYS   156      86.290  92.860  32.800  0.00  0.00           H
ATOM   2506  CE  LYS   156      85.970  94.220  34.420  0.00  0.00           C
ATOM   2507  HE2 LYS   156      86.240  95.230  34.730  0.00  0.00           H
ATOM   2508  HE3 LYS   156      85.930  93.460  35.210  0.00  0.00           H
ATOM   2509  NZ  LYS   156      84.600  94.270  33.920  0.00  0.00           N
ATOM   2510  HZ1 LYS   156      83.960  94.640  34.610  0.00  0.00           H
ATOM   2511  HZ2 LYS   156      84.450  94.820  33.090  0.00  0.00           H
ATOM   2512  HZ3 LYS   156      84.280  93.320  33.770  0.00  0.00           H
ATOM   2513  C   LYS   156      88.840  94.580  28.970  0.00  0.00           C
ATOM   2514  O   LYS   156      89.760  95.360  28.980  0.00  0.00           O
ATOM   2515  N   LYS   157      88.750  93.460  28.290  0.00  0.00           N
ATOM   2516  H   LYS   157      87.980  92.820  28.420  0.00  0.00           H
ATOM   2517  CA  LYS   157      89.830  93.100  27.300  0.00  0.00           C
ATOM   2518  HA  LYS   157      90.810  93.200  27.770  0.00  0.00           H
ATOM   2519  CB  LYS   157      89.590  91.580  26.940  0.00  0.00           C
ATOM   2520  HB2 LYS   157      88.640  91.380  26.450  0.00  0.00           H
ATOM   2521  HB3 LYS   157      89.490  90.920  27.800  0.00  0.00           H
ATOM   2522  CG  LYS   157      90.680  91.120  25.970  0.00  0.00           C
ATOM   2523  HG2 LYS   157      90.610  91.820  25.140  0.00  0.00           H
ATOM   2524  HG3 LYS   157      90.480  90.120  25.590  0.00  0.00           H
ATOM   2525  CD  LYS   157      92.150  91.050  26.450  0.00  0.00           C
ATOM   2526  HD2 LYS   157      92.540  92.060  26.530  0.00  0.00           H
ATOM   2527  HD3 LYS   157      92.710  90.710  25.580  0.00  0.00           H
ATOM   2528  CE  LYS   157      92.330  90.180  27.710  0.00  0.00           C
ATOM   2529  HE2 LYS   157      91.940  89.220  27.360  0.00  0.00           H
ATOM   2530  HE3 LYS   157      91.810  90.470  28.620  0.00  0.00           H
ATOM   2531  NZ  LYS   157      93.730  89.890  28.030  0.00  0.00           N
ATOM   2532  HZ1 LYS   157      93.710  89.560  28.990  0.00  0.00           H
ATOM   2533  HZ2 LYS   157      94.180  89.330  27.320  0.00  0.00           H
ATOM   2534  HZ3 LYS   157      94.310  90.720  28.020  0.00  0.00           H
ATOM   2535  C   LYS   157      89.900  94.040  26.100  0.00  0.00           C
ATOM   2536  O   LYS   157      90.960  94.590  25.880  0.00  0.00           O
ATOM   2537  N   LEU   158      88.780  94.240  25.390  0.00  0.00           N
ATOM   2538  H   LEU   158      87.890  93.860  25.680  0.00  0.00           H
ATOM   2539  CA  LEU   158      88.840  95.110  24.230  0.00  0.00           C
ATOM   2540  HA  LEU   158      89.580  94.730  23.530  0.00  0.00           H
ATOM   2541  CB  LEU   158      87.420  95.110  23.470  0.00  0.00           C
ATOM   2542  HB2 LEU   158      86.710  95.750  24.000  0.00  0.00           H
ATOM   2543  HB3 LEU   158      87.010  94.110  23.350  0.00  0.00           H
ATOM   2544  CG  LEU   158      87.510  95.720  22.060  0.00  0.00           C
ATOM   2545  HG  LEU   158      87.820  96.770  22.120  0.00  0.00           H
ATOM   2546  CD1 LEU   158      88.630  95.080  21.160  0.00  0.00           C
ATOM   2547 HD11 LEU   158      88.650  95.540  20.170  0.00  0.00           H
ATOM   2548 HD12 LEU   158      89.610  95.280  21.580  0.00  0.00           H
ATOM   2549 HD13 LEU   158      88.340  94.030  21.080  0.00  0.00           H
ATOM   2550  CD2 LEU   158      86.120  95.670  21.400  0.00  0.00           C
ATOM   2551 HD21 LEU   158      86.230  95.820  20.330  0.00  0.00           H
ATOM   2552 HD22 LEU   158      85.730  94.650  21.420  0.00  0.00           H
ATOM   2553 HD23 LEU   158      85.450  96.370  21.910  0.00  0.00           H
ATOM   2554  C   LEU   158      89.390  96.510  24.600  0.00  0.00           C
ATOM   2555  O   LEU   158      90.270  97.020  23.870  0.00  0.00           O
ATOM   2556  N   GLU   159      88.980  97.110  25.730  0.00  0.00           N
ATOM   2557  H   GLU   159      88.260  96.610  26.240  0.00  0.00           H
ATOM   2558  CA  GLU   159      89.460  98.470  26.170  0.00  0.00           C
ATOM   2559  HA  GLU   159      89.350  99.250  25.410  0.00  0.00           H
ATOM   2560  CB  GLU   159      88.740  98.920  27.450  0.00  0.00           C
ATOM   2561  HB2 GLU   159      89.090  99.910  27.720  0.00  0.00           H
ATOM   2562  HB3 GLU   159      88.900  98.340  28.360  0.00  0.00           H
ATOM   2563  CG  GLU   159      87.220  99.230  27.310  0.00  0.00           C
ATOM   2564  HG2 GLU   159      86.690  98.290  27.220  0.00  0.00           H
ATOM   2565  HG3 GLU   159      87.090  99.780  26.380  0.00  0.00           H
ATOM   2566  CD  GLU   159      86.610 100.050  28.420  0.00  0.00           C
ATOM   2567  OE1 GLU   159      86.100 101.160  28.150  0.00  0.00           O
ATOM   2568  OE2 GLU   159      86.580  99.530  29.590  0.00  0.00           O
ATOM   2569  C   GLU   159      90.930  98.470  26.440  0.00  0.00           C
ATOM   2570  O   GLU   159      91.560  99.480  26.310  0.00  0.00           O
ATOM   2571  N   THR   160      91.520  97.340  26.890  0.00  0.00           N
ATOM   2572  H   THR   160      90.910  96.540  26.940  0.00  0.00           H
ATOM   2573  CA  THR   160      92.870  97.140  27.300  0.00  0.00           C
ATOM   2574  HA  THR   160      93.160  98.010  27.890  0.00  0.00           H
ATOM   2575  CB  THR   160      93.080  95.870  28.170  0.00  0.00           C
ATOM   2576  HB  THR   160      92.760  94.980  27.640  0.00  0.00           H
ATOM   2577  CG2 THR   160      94.560  95.920  28.570  0.00  0.00           C
ATOM   2578 HG21 THR   160      94.800  95.240  29.380  0.00  0.00           H
ATOM   2579 HG22 THR   160      95.160  95.680  27.700  0.00  0.00           H
ATOM   2580 HG23 THR   160      94.750  96.890  29.030  0.00  0.00           H
ATOM   2581  OG1 THR   160      92.370  95.980  29.410  0.00  0.00           O
ATOM   2582  HG1 THR   160      91.560  95.460  29.360  0.00  0.00           H
ATOM   2583  C   THR   160      93.670  96.990  26.010  0.00  0.00           C
ATOM   2584  O   THR   160      94.740  97.610  25.860  0.00  0.00           O
ATOM   2585  N   LEU   161      93.200  96.160  25.080  0.00  0.00           N
ATOM   2586  H   LEU   161      92.270  95.760  25.180  0.00  0.00           H
ATOM   2587  CA  LEU   161      93.930  95.990  23.790  0.00  0.00           C
ATOM   2588  HA  LEU   161      94.900  95.560  24.040  0.00  0.00           H
ATOM   2589  CB  LEU   161      93.190  95.080  22.830  0.00  0.00           C
ATOM   2590  HB2 LEU   161      93.670  95.110  21.850  0.00  0.00           H
ATOM   2591  HB3 LEU   161      92.140  95.370  22.870  0.00  0.00           H
ATOM   2592  CG  LEU   161      93.100  93.650  23.300  0.00  0.00           C
ATOM   2593  HG  LEU   161      92.780  93.570  24.330  0.00  0.00           H
ATOM   2594  CD1 LEU   161      92.240  92.760  22.330  0.00  0.00           C
ATOM   2595 HD11 LEU   161      92.010  91.750  22.690  0.00  0.00           H
ATOM   2596 HD12 LEU   161      91.280  93.260  22.150  0.00  0.00           H
ATOM   2597 HD13 LEU   161      92.800  92.760  21.390  0.00  0.00           H
ATOM   2598  CD2 LEU   161      94.450  92.980  23.150  0.00  0.00           C
ATOM   2599 HD21 LEU   161      94.450  91.910  23.320  0.00  0.00           H
ATOM   2600 HD22 LEU   161      94.880  93.210  22.170  0.00  0.00           H
ATOM   2601 HD23 LEU   161      95.040  93.440  23.940  0.00  0.00           H
ATOM   2602  C   LEU   161      94.230  97.320  23.170  0.00  0.00           C
ATOM   2603  O   LEU   161      95.370  97.440  22.740  0.00  0.00           O
ATOM   2604  N   LEU   162      93.240  98.180  23.140  0.00  0.00           N
ATOM   2605  H   LEU   162      92.350  97.920  23.550  0.00  0.00           H
ATOM   2606  CA  LEU   162      93.430  99.500  22.490  0.00  0.00           C
ATOM   2607  HA  LEU   162      93.910  99.350  21.520  0.00  0.00           H
ATOM   2608  CB  LEU   162      92.030 100.160  22.160  0.00  0.00           C
ATOM   2609  HB2 LEU   162      92.190 101.090  21.620  0.00  0.00           H
ATOM   2610  HB3 LEU   162      91.550 100.420  23.100  0.00  0.00           H
ATOM   2611  CG  LEU   162      91.050  99.130  21.450  0.00  0.00           C
ATOM   2612  HG  LEU   162      90.820  98.250  22.050  0.00  0.00           H
ATOM   2613  CD1 LEU   162      89.780  99.910  21.240  0.00  0.00           C
ATOM   2614 HD11 LEU   162      89.370 100.320  22.160  0.00  0.00           H
ATOM   2615 HD12 LEU   162      89.890 100.780  20.590  0.00  0.00           H
ATOM   2616 HD13 LEU   162      89.110  99.250  20.680  0.00  0.00           H
ATOM   2617  CD2 LEU   162      91.620  98.600  20.190  0.00  0.00           C
ATOM   2618 HD21 LEU   162      90.840  97.980  19.730  0.00  0.00           H
ATOM   2619 HD22 LEU   162      91.810  99.420  19.490  0.00  0.00           H
ATOM   2620 HD23 LEU   162      92.450  97.930  20.400  0.00  0.00           H
ATOM   2621  C   LEU   162      94.390 100.450  23.180  0.00  0.00           C
ATOM   2622  O   LEU   162      95.050 101.240  22.470  0.00  0.00           O
ATOM   2623  N   GLU   163      94.390 100.500  24.530  0.00  0.00           N
ATOM   2624  H   GLU   163      93.680  99.920  24.970  0.00  0.00           H
ATOM   2625  CA  GLU   163      95.210 101.360  25.370  0.00  0.00           C
ATOM   2626  HA  GLU   163      95.340 102.370  25.000  0.00  0.00           H
ATOM   2627  CB  GLU   163      94.560 101.540  26.770  0.00  0.00           C
ATOM   2628  HB2 GLU   163      93.530 101.850  26.580  0.00  0.00           H
ATOM   2629  HB3 GLU   163      94.970 102.440  27.230  0.00  0.00           H
ATOM   2630  CG  GLU   163      94.660 100.470  27.760  0.00  0.00           C
ATOM   2631  HG2 GLU   163      95.710 100.340  28.040  0.00  0.00           H
ATOM   2632  HG3 GLU   163      94.390  99.540  27.280  0.00  0.00           H
ATOM   2633  CD  GLU   163      93.870 100.750  29.020  0.00  0.00           C
ATOM   2634  OE1 GLU   163      93.330 101.860  29.210  0.00  0.00           O
ATOM   2635  OE2 GLU   163      93.990  99.900  29.900  0.00  0.00           O
ATOM   2636  C   GLU   163      96.670 100.860  25.590  0.00  0.00           C
ATOM   2637  O   GLU   163      97.610 101.650  25.810  0.00  0.00           O
ATOM   2638  N   GLU   164      96.810  99.570  25.540  0.00  0.00           N
ATOM   2639  H   GLU   164      95.960  99.040  25.440  0.00  0.00           H
ATOM   2640  CA  GLU   164      98.090  98.890  25.510  0.00  0.00           C
ATOM   2641  HA  GLU   164      98.670  99.270  26.350  0.00  0.00           H
ATOM   2642  CB  GLU   164      97.770  97.360  25.640  0.00  0.00           C
ATOM   2643  HB2 GLU   164      97.550  96.980  24.650  0.00  0.00           H
ATOM   2644  HB3 GLU   164      96.990  97.390  26.400  0.00  0.00           H
ATOM   2645  CG  GLU   164      99.020  96.500  26.110  0.00  0.00           C
ATOM   2646  HG2 GLU   164      99.180  96.780  27.150  0.00  0.00           H
ATOM   2647  HG3 GLU   164      99.890  96.650  25.470  0.00  0.00           H
ATOM   2648  CD  GLU   164      98.830  94.990  26.050  0.00  0.00           C
ATOM   2649  OE1 GLU   164      99.520  94.210  26.710  0.00  0.00           O
ATOM   2650  OE2 GLU   164      98.020  94.450  25.280  0.00  0.00           O
ATOM   2651  C   GLU   164      98.920  99.300  24.260  0.00  0.00           C
ATOM   2652  O   GLU   164     100.140  99.420  24.380  0.00  0.00           O
ATOM   2653  N   LYS   165      98.250  99.550  23.120  0.00  0.00           N
ATOM   2654  H   LYS   165      97.250  99.470  23.210  0.00  0.00           H
ATOM   2655  CA  LYS   165      98.730  99.900  21.830  0.00  0.00           C
ATOM   2656  HA  LYS   165      99.680  99.400  21.650  0.00  0.00           H
ATOM   2657  CB  LYS   165      97.740  99.430  20.780  0.00  0.00           C
ATOM   2658  HB2 LYS   165      96.720  99.740  21.020  0.00  0.00           H
ATOM   2659  HB3 LYS   165      97.810  98.340  20.800  0.00  0.00           H
ATOM   2660  CG  LYS   165      98.050  99.880  19.350  0.00  0.00           C
ATOM   2661  HG2 LYS   165      99.120  99.840  19.180  0.00  0.00           H
ATOM   2662  HG3 LYS   165      97.850 100.950  19.290  0.00  0.00           H
ATOM   2663  CD  LYS   165      97.260  99.220  18.160  0.00  0.00           C
ATOM   2664  HD2 LYS   165      96.180  99.200  18.330  0.00  0.00           H
ATOM   2665  HD3 LYS   165      97.640  98.210  18.010  0.00  0.00           H
ATOM   2666  CE  LYS   165      97.320 100.040  16.840  0.00  0.00           C
ATOM   2667  HE2 LYS   165      97.040 101.070  17.070  0.00  0.00           H
ATOM   2668  HE3 LYS   165      96.610  99.680  16.090  0.00  0.00           H
ATOM   2669  NZ  LYS   165      98.670 100.040  16.200  0.00  0.00           N
ATOM   2670  HZ1 LYS   165      98.610 100.320  15.230  0.00  0.00           H
ATOM   2671  HZ2 LYS   165      99.290 100.570  16.790  0.00  0.00           H
ATOM   2672  HZ3 LYS   165      98.980  99.080  16.190  0.00  0.00           H
ATOM   2673  C   LYS   165      98.930 101.390  21.800  0.00  0.00           C
ATOM   2674  O   LYS   165      99.940 101.810  21.240  0.00  0.00           O
ATOM   2675  N   GLU   166      98.020 102.220  22.390  0.00  0.00           N
ATOM   2676  H   GLU   166      97.160 101.760  22.680  0.00  0.00           H
ATOM   2677  CA  GLU   166      98.170 103.740  22.440  0.00  0.00           C
ATOM   2678  HA  GLU   166      98.250 104.090  21.410  0.00  0.00           H
ATOM   2679  CB  GLU   166      96.770 104.310  22.790  0.00  0.00           C
ATOM   2680  HB2 GLU   166      96.370 103.850  23.690  0.00  0.00           H
ATOM   2681  HB3 GLU   166      96.080 103.980  22.010  0.00  0.00           H
ATOM   2682  CG  GLU   166      96.830 105.780  23.020  0.00  0.00           C
ATOM   2683  HG2 GLU   166      97.510 106.200  22.280  0.00  0.00           H
ATOM   2684  HG3 GLU   166      97.280 106.000  23.990  0.00  0.00           H
ATOM   2685  CD  GLU   166      95.420 106.470  23.050  0.00  0.00           C
ATOM   2686  OE1 GLU   166      95.070 107.210  22.090  0.00  0.00           O
ATOM   2687  OE2 GLU   166      94.680 106.270  23.990  0.00  0.00           O
ATOM   2688  C   GLU   166      99.320 104.240  23.260  0.00  0.00           C
ATOM   2689  O   GLU   166     100.030 105.080  22.830  0.00  0.00           O
ATOM   2690  N   SER   167      99.460 103.660  24.420  0.00  0.00           N
ATOM   2691  H   SER   167      98.800 102.940  24.670  0.00  0.00           H
ATOM   2692  CA  SER   167     100.630 103.780  25.260  0.00  0.00           C
ATOM   2693  HA  SER   167     100.690 104.850  25.460  0.00  0.00           H
ATOM   2694  CB  SER   167     100.470 103.240  26.700  0.00  0.00           C
ATOM   2695  HB2 SER   167      99.450 103.390  27.070  0.00  0.00           H
ATOM   2696  HB3 SER   167     101.220 103.660  27.380  0.00  0.00           H
ATOM   2697  OG  SER   167     100.600 101.830  26.680  0.00  0.00           O
ATOM   2698  HG  SER   167     101.510 101.680  26.430  0.00  0.00           H
ATOM   2699  C   SER   167     101.980 103.290  24.650  0.00  0.00           C
ATOM   2700  O   SER   167     102.970 104.010  24.750  0.00  0.00           O
ATOM   2701  N   LYS   168     102.060 102.140  23.980  0.00  0.00           N
ATOM   2702  H   LYS   168     101.230 101.560  23.960  0.00  0.00           H
ATOM   2703  CA  LYS   168     103.230 101.740  23.160  0.00  0.00           C
ATOM   2704  HA  LYS   168     104.040 101.660  23.890  0.00  0.00           H
ATOM   2705  CB  LYS   168     102.950 100.350  22.590  0.00  0.00           C
ATOM   2706  HB2 LYS   168     103.590 100.290  21.720  0.00  0.00           H
ATOM   2707  HB3 LYS   168     101.920 100.230  22.240  0.00  0.00           H
ATOM   2708  CG  LYS   168     103.340  99.230  23.530  0.00  0.00           C
ATOM   2709  HG2 LYS   168     102.840  99.310  24.490  0.00  0.00           H
ATOM   2710  HG3 LYS   168     104.400  99.270  23.780  0.00  0.00           H
ATOM   2711  CD  LYS   168     103.030  97.790  22.950  0.00  0.00           C
ATOM   2712  HD2 LYS   168     103.840  97.570  22.250  0.00  0.00           H
ATOM   2713  HD3 LYS   168     102.090  97.760  22.400  0.00  0.00           H
ATOM   2714  CE  LYS   168     102.950  96.740  24.110  0.00  0.00           C
ATOM   2715  HE2 LYS   168     102.100  97.070  24.720  0.00  0.00           H
ATOM   2716  HE3 LYS   168     103.870  96.920  24.670  0.00  0.00           H
ATOM   2717  NZ  LYS   168     102.730  95.380  23.690  0.00  0.00           N
ATOM   2718  HZ1 LYS   168     102.620  94.810  24.520  0.00  0.00           H
ATOM   2719  HZ2 LYS   168     101.840  95.360  23.220  0.00  0.00           H
ATOM   2720  HZ3 LYS   168     103.510  95.050  23.130  0.00  0.00           H
ATOM   2721  C   LYS   168     103.590 102.760  22.100  0.00  0.00           C
ATOM   2722  O   LYS   168     104.750 103.140  21.870  0.00  0.00           O
ATOM   2723  N   SER   169     102.550 103.280  21.440  0.00  0.00           N
ATOM   2724  H   SER   169     101.640 102.870  21.620  0.00  0.00           H
ATOM   2725  CA  SER   169     102.590 104.370  20.480  0.00  0.00           C
ATOM   2726  HA  SER   169     103.260 104.030  19.700  0.00  0.00           H
ATOM   2727  CB  SER   169     101.240 104.800  19.830  0.00  0.00           C
ATOM   2728  HB2 SER   169     100.540 105.070  20.620  0.00  0.00           H
ATOM   2729  HB3 SER   169     100.820 104.040  19.180  0.00  0.00           H
ATOM   2730  OG  SER   169     101.460 105.910  18.920  0.00  0.00           O
ATOM   2731  HG  SER   169     100.680 106.470  18.910  0.00  0.00           H
ATOM   2732  C   SER   169     103.230 105.640  21.110  0.00  0.00           C
ATOM   2733  O   SER   169     104.090 106.260  20.480  0.00  0.00           O
ATOM   2734  N   LYS   170     102.700 106.080  22.270  0.00  0.00           N
ATOM   2735  H   LYS   170     101.870 105.590  22.560  0.00  0.00           H
ATOM   2736  CA  LYS   170     103.160 107.280  23.030  0.00  0.00           C
ATOM   2737  HA  LYS   170     103.160 108.120  22.340  0.00  0.00           H
ATOM   2738  CB  LYS   170     102.200 107.720  24.130  0.00  0.00           C
ATOM   2739  HB2 LYS   170     102.630 108.580  24.630  0.00  0.00           H
ATOM   2740  HB3 LYS   170     102.100 106.930  24.870  0.00  0.00           H
ATOM   2741  CG  LYS   170     100.860 108.210  23.530  0.00  0.00           C
ATOM   2742  HG2 LYS   170     100.210 107.410  23.190  0.00  0.00           H
ATOM   2743  HG3 LYS   170     101.110 108.860  22.690  0.00  0.00           H
ATOM   2744  CD  LYS   170     100.130 109.200  24.500  0.00  0.00           C
ATOM   2745  HD2 LYS   170     100.910 109.870  24.880  0.00  0.00           H
ATOM   2746  HD3 LYS   170      99.670 108.680  25.340  0.00  0.00           H
ATOM   2747  CE  LYS   170      99.030 109.990  23.720  0.00  0.00           C
ATOM   2748  HE2 LYS   170      98.100 109.420  23.700  0.00  0.00           H
ATOM   2749  HE3 LYS   170      99.350 110.160  22.690  0.00  0.00           H
ATOM   2750  NZ  LYS   170      98.720 111.240  24.370  0.00  0.00           N
ATOM   2751  HZ1 LYS   170      99.390 111.960  24.140  0.00  0.00           H
ATOM   2752  HZ2 LYS   170      97.800 111.620  24.190  0.00  0.00           H
ATOM   2753  HZ3 LYS   170      98.750 111.130  25.370  0.00  0.00           H
ATOM   2754  C   LYS   170     104.590 107.160  23.670  0.00  0.00           C
ATOM   2755  O   LYS   170     105.410 108.120  23.640  0.00  0.00           O
ATOM   2756  N   LYS   171     104.920 105.930  24.080  0.00  0.00           N
ATOM   2757  H   LYS   171     104.210 105.230  24.210  0.00  0.00           H
ATOM   2758  CA  LYS   171     106.330 105.550  24.310  0.00  0.00           C
ATOM   2759  HA  LYS   171     106.660 106.310  25.010  0.00  0.00           H
ATOM   2760  CB  LYS   171     106.490 104.100  24.740  0.00  0.00           C
ATOM   2761  HB2 LYS   171     107.330 103.660  24.200  0.00  0.00           H
ATOM   2762  HB3 LYS   171     105.580 103.560  24.510  0.00  0.00           H
ATOM   2763  CG  LYS   171     106.670 103.950  26.250  0.00  0.00           C
ATOM   2764  HG2 LYS   171     105.740 104.230  26.750  0.00  0.00           H
ATOM   2765  HG3 LYS   171     107.480 104.640  26.480  0.00  0.00           H
ATOM   2766  CD  LYS   171     107.020 102.570  26.720  0.00  0.00           C
ATOM   2767  HD2 LYS   171     108.010 102.250  26.390  0.00  0.00           H
ATOM   2768  HD3 LYS   171     106.190 101.920  26.440  0.00  0.00           H
ATOM   2769  CE  LYS   171     107.050 102.530  28.250  0.00  0.00           C
ATOM   2770  HE2 LYS   171     106.070 102.780  28.650  0.00  0.00           H
ATOM   2771  HE3 LYS   171     107.720 103.260  28.700  0.00  0.00           H
ATOM   2772  NZ  LYS   171     107.360 101.100  28.650  0.00  0.00           N
ATOM   2773  HZ1 LYS   171     107.260 100.970  29.640  0.00  0.00           H
ATOM   2774  HZ2 LYS   171     106.780 100.430  28.170  0.00  0.00           H
ATOM   2775  HZ3 LYS   171     108.320 100.890  28.410  0.00  0.00           H
ATOM   2776  C   LYS   171     107.150 105.800  23.000  0.00  0.00           C
ATOM   2777  O   LYS   171     108.140 106.630  23.010  0.00  0.00           O
ATOM   2778  N   ARG   172     106.800 105.130  21.890  0.00  0.00           N
ATOM   2779  H   ARG   172     105.950 104.610  21.790  0.00  0.00           H
ATOM   2780  CA  ARG   172     107.550 105.260  20.680  0.00  0.00           C
ATOM   2781  HA  ARG   172     108.570 104.970  20.950  0.00  0.00           H
ATOM   2782  CB  ARG   172     107.200 104.160  19.730  0.00  0.00           C
ATOM   2783  HB2 ARG   172     106.230 104.460  19.350  0.00  0.00           H
ATOM   2784  HB3 ARG   172     107.200 103.220  20.280  0.00  0.00           H
ATOM   2785  CG  ARG   172     108.290 104.050  18.670  0.00  0.00           C
ATOM   2786  HG2 ARG   172     109.260 104.020  19.150  0.00  0.00           H
ATOM   2787  HG3 ARG   172     108.330 104.980  18.100  0.00  0.00           H
ATOM   2788  CD  ARG   172     108.160 102.830  17.810  0.00  0.00           C
ATOM   2789  HD2 ARG   172     107.380 103.010  17.070  0.00  0.00           H
ATOM   2790  HD3 ARG   172     107.920 101.980  18.460  0.00  0.00           H
ATOM   2791  NE  ARG   172     109.400 102.480  17.110  0.00  0.00           N
ATOM   2792  HE  ARG   172     110.190 103.070  17.320  0.00  0.00           H
ATOM   2793  CZ  ARG   172     109.500 101.480  16.270  0.00  0.00           C
ATOM   2794  NH1 ARG   172     108.540 100.690  15.990  0.00  0.00           N
ATOM   2795 HH11 ARG   172     107.670 100.780  16.490  0.00  0.00           H
ATOM   2796 HH12 ARG   172     108.610 100.010  15.240  0.00  0.00           H
ATOM   2797  NH2 ARG   172     110.550 101.180  15.630  0.00  0.00           N
ATOM   2798 HH21 ARG   172     111.380 101.720  15.820  0.00  0.00           H
ATOM   2799 HH22 ARG   172     110.550 100.260  15.210  0.00  0.00           H
ATOM   2800  C   ARG   172     107.670 106.700  20.090  0.00  0.00           C
ATOM   2801  O   ARG   172     108.680 106.990  19.510  0.00  0.00           O
ATOM   2802  N   ASN   173     106.700 107.560  20.360  0.00  0.00           N
ATOM   2803  H   ASN   173     105.890 107.360  20.940  0.00  0.00           H
ATOM   2804  CA  ASN   173     106.930 108.990  19.930  0.00  0.00           C
ATOM   2805  HA  ASN   173     107.280 108.990  18.890  0.00  0.00           H
ATOM   2806  CB  ASN   173     105.640 109.720  19.820  0.00  0.00           C
ATOM   2807  HB2 ASN   173     105.750 110.760  19.500  0.00  0.00           H
ATOM   2808  HB3 ASN   173     105.120 109.740  20.780  0.00  0.00           H
ATOM   2809  CG  ASN   173     104.560 109.120  18.810  0.00  0.00           C
ATOM   2810  OD1 ASN   173     104.920 108.440  17.850  0.00  0.00           O
ATOM   2811  ND2 ASN   173     103.260 109.360  18.900  0.00  0.00           N
ATOM   2812 HD21 ASN   173     102.890 109.770  19.740  0.00  0.00           H
ATOM   2813 HD22 ASN   173     102.700 108.990  18.140  0.00  0.00           H
ATOM   2814  C   ASN   173     107.980 109.790  20.780  0.00  0.00           C
ATOM   2815  O   ASN   173     108.540 110.790  20.280  0.00  0.00           O
ATOM   2816  N   TYR   174     108.340 109.350  21.950  0.00  0.00           N
ATOM   2817  H   TYR   174     108.050 108.430  22.240  0.00  0.00           H
ATOM   2818  CA  TYR   174     109.300 110.060  22.860  0.00  0.00           C
ATOM   2819  HA  TYR   174     109.080 111.110  22.670  0.00  0.00           H
ATOM   2820  CB  TYR   174     108.840 109.730  24.290  0.00  0.00           C
ATOM   2821  HB2 TYR   174     109.110 108.720  24.590  0.00  0.00           H
ATOM   2822  HB3 TYR   174     107.770 109.690  24.480  0.00  0.00           H
ATOM   2823  CG  TYR   174     109.420 110.650  25.340  0.00  0.00           C
ATOM   2824  CD1 TYR   174     110.750 110.610  25.820  0.00  0.00           C
ATOM   2825  HD1 TYR   174     111.460 109.830  25.550  0.00  0.00           H
ATOM   2826  CE1 TYR   174     111.190 111.530  26.770  0.00  0.00           C
ATOM   2827  HE1 TYR   174     112.170 111.460  27.220  0.00  0.00           H
ATOM   2828  CZ  TYR   174     110.320 112.560  27.160  0.00  0.00           C
ATOM   2829  OH  TYR   174     110.630 113.570  28.040  0.00  0.00           O
ATOM   2830  HH  TYR   174     110.250 114.390  27.730  0.00  0.00           H
ATOM   2831  CE2 TYR   174     109.030 112.610  26.620  0.00  0.00           C
ATOM   2832  HE2 TYR   174     108.420 113.420  27.010  0.00  0.00           H
ATOM   2833  CD2 TYR   174     108.550 111.650  25.730  0.00  0.00           C
ATOM   2834  HD2 TYR   174     107.550 111.630  25.330  0.00  0.00           H
ATOM   2835  C   TYR   174     110.770 109.960  22.440  0.00  0.00           C
ATOM   2836  O   TYR   174     111.650 110.800  22.750  0.00  0.00           O
ATOM   2837  N   GLU   175     110.980 108.940  21.570  0.00  0.00           N
ATOM   2838  H   GLU   175     110.230 108.300  21.370  0.00  0.00           H
ATOM   2839  CA  GLU   175     112.250 108.900  20.910  0.00  0.00           C
ATOM   2840  HA  GLU   175     113.040 108.990  21.660  0.00  0.00           H
ATOM   2841  CB  GLU   175     112.330 107.560  20.170  0.00  0.00           C
ATOM   2842  HB2 GLU   175     113.100 107.640  19.410  0.00  0.00           H
ATOM   2843  HB3 GLU   175     111.500 107.510  19.470  0.00  0.00           H
ATOM   2844  CG  GLU   175     112.390 106.300  21.060  0.00  0.00           C
ATOM   2845  HG2 GLU   175     112.460 105.460  20.370  0.00  0.00           H
ATOM   2846  HG3 GLU   175     111.440 106.090  21.570  0.00  0.00           H
ATOM   2847  CD  GLU   175     113.470 106.160  22.160  0.00  0.00           C
ATOM   2848  OE1 GLU   175     113.140 105.250  23.000  0.00  0.00           O
ATOM   2849  OE2 GLU   175     114.500 106.830  22.090  0.00  0.00           O
ATOM   2850  C   GLU   175     112.590 110.000  19.860  0.00  0.00           C
ATOM   2851  O   GLU   175     113.780 110.180  19.630  0.00  0.00           O
ATOM   2852  N   ASN   176     111.540 110.710  19.460  0.00  0.00           N
ATOM   2853  H   ASN   176     110.600 110.550  19.800  0.00  0.00           H
ATOM   2854  CA  ASN   176     111.730 111.540  18.230  0.00  0.00           C
ATOM   2855  HA  ASN   176     112.810 111.670  18.150  0.00  0.00           H
ATOM   2856  CB  ASN   176     111.130 110.750  17.050  0.00  0.00           C
ATOM   2857  HB2 ASN   176     110.930 111.530  16.320  0.00  0.00           H
ATOM   2858  HB3 ASN   176     110.160 110.280  17.230  0.00  0.00           H
ATOM   2859  CG  ASN   176     112.070 109.660  16.520  0.00  0.00           C
ATOM   2860  OD1 ASN   176     111.990 108.540  16.980  0.00  0.00           O
ATOM   2861  ND2 ASN   176     112.900 109.920  15.520  0.00  0.00           N
ATOM   2862 HD21 ASN   176     112.690 110.610  14.810  0.00  0.00           H
ATOM   2863 HD22 ASN   176     113.460 109.140  15.220  0.00  0.00           H
ATOM   2864  C   ASN   176     111.120 112.960  18.390  0.00  0.00           C
ATOM   2865  O   ASN   176     109.950 113.010  18.810  0.00  0.00           O
ATOM   2866  N   LEU   177     111.950 113.990  18.210  0.00  0.00           N
ATOM   2867  H   LEU   177     112.910 113.820  17.950  0.00  0.00           H
ATOM   2868  CA  LEU   177     111.610 115.350  18.620  0.00  0.00           C
ATOM   2869  HA  LEU   177     110.990 115.240  19.510  0.00  0.00           H
ATOM   2870  CB  LEU   177     112.950 116.000  18.910  0.00  0.00           C
ATOM   2871  HB2 LEU   177     113.510 116.180  17.990  0.00  0.00           H
ATOM   2872  HB3 LEU   177     113.500 115.310  19.560  0.00  0.00           H
ATOM   2873  CG  LEU   177     112.830 117.310  19.700  0.00  0.00           C
ATOM   2874  HG  LEU   177     112.000 117.890  19.300  0.00  0.00           H
ATOM   2875  CD1 LEU   177     112.370 117.160  21.170  0.00  0.00           C
ATOM   2876 HD11 LEU   177     113.040 116.450  21.670  0.00  0.00           H
ATOM   2877 HD12 LEU   177     112.300 118.140  21.620  0.00  0.00           H
ATOM   2878 HD13 LEU   177     111.390 116.680  21.220  0.00  0.00           H
ATOM   2879  CD2 LEU   177     114.120 118.130  19.690  0.00  0.00           C
ATOM   2880 HD21 LEU   177     114.380 118.320  18.650  0.00  0.00           H
ATOM   2881 HD22 LEU   177     113.900 119.090  20.150  0.00  0.00           H
ATOM   2882 HD23 LEU   177     114.850 117.700  20.380  0.00  0.00           H
ATOM   2883  C   LEU   177     110.820 116.130  17.560  0.00  0.00           C
ATOM   2884  O   LEU   177     110.210 117.150  17.820  0.00  0.00           O
ATOM   2885  N   ASP   178     110.740 115.730  16.320  0.00  0.00           N
ATOM   2886  H   ASP   178     111.100 114.810  16.100  0.00  0.00           H
ATOM   2887  CA  ASP   178     110.050 116.270  15.200  0.00  0.00           C
ATOM   2888  HA  ASP   178     110.190 117.340  15.040  0.00  0.00           H
ATOM   2889  CB  ASP   178     110.470 115.730  13.790  0.00  0.00           C
ATOM   2890  HB2 ASP   178     109.650 115.850  13.080  0.00  0.00           H
ATOM   2891  HB3 ASP   178     110.620 114.670  13.980  0.00  0.00           H
ATOM   2892  CG  ASP   178     111.830 116.410  13.370  0.00  0.00           C
ATOM   2893  OD1 ASP   178     112.540 117.020  14.240  0.00  0.00           O
ATOM   2894  OD2 ASP   178     112.220 116.210  12.200  0.00  0.00           O
ATOM   2895  C   ASP   178     108.550 116.120  15.420  0.00  0.00           C
ATOM   2896  O   ASP   178     108.020 115.080  15.810  0.00  0.00           O
ATOM   2897  N   GLN   179     107.770 117.230  15.230  0.00  0.00           N
ATOM   2898  H   GLN   179     108.120 118.060  14.780  0.00  0.00           H
ATOM   2899  CA  GLN   179     106.290 117.170  15.310  0.00  0.00           C
ATOM   2900  HA  GLN   179     106.010 116.300  15.910  0.00  0.00           H
ATOM   2901  CB  GLN   179     105.860 118.340  16.320  0.00  0.00           C
ATOM   2902  HB2 GLN   179     104.780 118.400  16.390  0.00  0.00           H
ATOM   2903  HB3 GLN   179     106.190 119.300  15.920  0.00  0.00           H
ATOM   2904  CG  GLN   179     106.380 118.190  17.740  0.00  0.00           C
ATOM   2905  HG2 GLN   179     107.360 117.720  17.790  0.00  0.00           H
ATOM   2906  HG3 GLN   179     105.670 117.570  18.290  0.00  0.00           H
ATOM   2907  CD  GLN   179     106.610 119.470  18.570  0.00  0.00           C
ATOM   2908  OE1 GLN   179     107.630 120.230  18.470  0.00  0.00           O
ATOM   2909  NE2 GLN   179     105.750 119.680  19.500  0.00  0.00           N
ATOM   2910 HE21 GLN   179     105.000 119.000  19.540  0.00  0.00           H
ATOM   2911 HE22 GLN   179     106.090 120.320  20.200  0.00  0.00           H
ATOM   2912  C   GLN   179     105.460 117.210  14.000  0.00  0.00           C
ATOM   2913  O   GLN   179     104.280 117.030  14.140  0.00  0.00           O
ATOM   2914  N   LEU   180     106.050 117.440  12.840  0.00  0.00           N
ATOM   2915  H   LEU   180     106.980 117.800  12.680  0.00  0.00           H
ATOM   2916  CA  LEU   180     105.180 117.570  11.700  0.00  0.00           C
ATOM   2917  HA  LEU   180     104.380 118.280  11.930  0.00  0.00           H
ATOM   2918  CB  LEU   180     106.000 118.210  10.640  0.00  0.00           C
ATOM   2919  HB2 LEU   180     106.950 117.710  10.430  0.00  0.00           H
ATOM   2920  HB3 LEU   180     106.400 119.120  11.090  0.00  0.00           H
ATOM   2921  CG  LEU   180     105.200 118.520   9.360  0.00  0.00           C
ATOM   2922  HG  LEU   180     104.730 117.650   8.900  0.00  0.00           H
ATOM   2923  CD1 LEU   180     104.190 119.690   9.600  0.00  0.00           C
ATOM   2924 HD11 LEU   180     104.530 120.350  10.400  0.00  0.00           H
ATOM   2925 HD12 LEU   180     104.000 120.220   8.660  0.00  0.00           H
ATOM   2926 HD13 LEU   180     103.310 119.230  10.050  0.00  0.00           H
ATOM   2927  CD2 LEU   180     106.220 119.030   8.300  0.00  0.00           C
ATOM   2928 HD21 LEU   180     106.640 119.910   8.790  0.00  0.00           H
ATOM   2929 HD22 LEU   180     106.950 118.230   8.190  0.00  0.00           H
ATOM   2930 HD23 LEU   180     105.730 119.270   7.360  0.00  0.00           H
ATOM   2931  C   LEU   180     104.360 116.320  11.230  0.00  0.00           C
ATOM   2932  O   LEU   180     103.240 116.490  10.790  0.00  0.00           O
ATOM   2933  N   SER   181     104.920 115.120  11.250  0.00  0.00           N
ATOM   2934  H   SER   181     105.800 114.970  11.740  0.00  0.00           H
ATOM   2935  CA  SER   181     104.130 113.920  11.070  0.00  0.00           C
ATOM   2936  HA  SER   181     103.430 114.150  10.270  0.00  0.00           H
ATOM   2937  CB  SER   181     105.010 112.730  10.730  0.00  0.00           C
ATOM   2938  HB2 SER   181     104.390 111.870  10.500  0.00  0.00           H
ATOM   2939  HB3 SER   181     105.590 112.430  11.600  0.00  0.00           H
ATOM   2940  OG  SER   181     105.750 112.890   9.540  0.00  0.00           O
ATOM   2941  HG  SER   181     106.650 112.950   9.860  0.00  0.00           H
ATOM   2942  C   SER   181     103.300 113.550  12.300  0.00  0.00           C
ATOM   2943  O   SER   181     103.860 113.290  13.320  0.00  0.00           O
ATOM   2944  N   TYR   182     101.970 113.550  12.130  0.00  0.00           N
ATOM   2945  H   TYR   182     101.490 113.870  11.300  0.00  0.00           H
ATOM   2946  CA  TYR   182     101.120 113.030  13.200  0.00  0.00           C
ATOM   2947  HA  TYR   182     101.700 112.220  13.640  0.00  0.00           H
ATOM   2948  CB  TYR   182     100.920 114.180  14.250  0.00  0.00           C
ATOM   2949  HB2 TYR   182      99.890 114.530  14.260  0.00  0.00           H
ATOM   2950  HB3 TYR   182     101.350 115.060  13.780  0.00  0.00           H
ATOM   2951  CG  TYR   182     101.390 113.900  15.650  0.00  0.00           C
ATOM   2952  CD1 TYR   182     100.770 112.920  16.470  0.00  0.00           C
ATOM   2953  HD1 TYR   182     100.060 112.240  16.020  0.00  0.00           H
ATOM   2954  CE1 TYR   182     101.020 112.860  17.860  0.00  0.00           C
ATOM   2955  HE1 TYR   182     100.660 112.060  18.490  0.00  0.00           H
ATOM   2956  CZ  TYR   182     101.990 113.780  18.360  0.00  0.00           C
ATOM   2957  OH  TYR   182     102.400 113.730  19.670  0.00  0.00           O
ATOM   2958  HH  TYR   182     103.300 114.040  19.790  0.00  0.00           H
ATOM   2959  CE2 TYR   182     102.630 114.740  17.520  0.00  0.00           C
ATOM   2960  HE2 TYR   182     103.330 115.450  17.940  0.00  0.00           H
ATOM   2961  CD2 TYR   182     102.270 114.850  16.170  0.00  0.00           C
ATOM   2962  HD2 TYR   182     102.710 115.600  15.530  0.00  0.00           H
ATOM   2963  C   TYR   182      99.810 112.420  12.680  0.00  0.00           C
ATOM   2964  O   TYR   182      98.970 112.110  13.520  0.00  0.00           O
ATOM   2965  N   ASP   183      99.580 112.330  11.390  0.00  0.00           N
ATOM   2966  H   ASP   183     100.240 112.740  10.740  0.00  0.00           H
ATOM   2967  CA  ASP   183      98.340 111.890  10.780  0.00  0.00           C
ATOM   2968  HA  ASP   183      97.620 112.310  11.480  0.00  0.00           H
ATOM   2969  CB  ASP   183      98.170 112.470   9.350  0.00  0.00           C
ATOM   2970  HB2 ASP   183      97.380 111.880   8.900  0.00  0.00           H
ATOM   2971  HB3 ASP   183      99.080 112.350   8.770  0.00  0.00           H
ATOM   2972  CG  ASP   183      97.830 113.950   9.370  0.00  0.00           C
ATOM   2973  OD1 ASP   183      98.010 114.630  10.360  0.00  0.00           O
ATOM   2974  OD2 ASP   183      97.330 114.450   8.350  0.00  0.00           O
ATOM   2975  C   ASP   183      98.130 110.360  10.890  0.00  0.00           C
ATOM   2976  O   ASP   183      97.090 109.880  11.300  0.00  0.00           O
ATOM   2977  N   ASN   184      99.120 109.590  10.480  0.00  0.00           N
ATOM   2978  H   ASN   184     100.030 110.020  10.570  0.00  0.00           H
ATOM   2979  CA  ASN   184      99.110 108.240   9.970  0.00  0.00           C
ATOM   2980  HA  ASN   184      98.130 108.210   9.500  0.00  0.00           H
ATOM   2981  CB  ASN   184     100.250 108.050   9.000  0.00  0.00           C
ATOM   2982  HB2 ASN   184     100.350 107.000   8.710  0.00  0.00           H
ATOM   2983  HB3 ASN   184     101.220 108.200   9.480  0.00  0.00           H
ATOM   2984  CG  ASN   184     100.240 108.860   7.780  0.00  0.00           C
ATOM   2985  OD1 ASN   184     100.200 110.070   7.800  0.00  0.00           O
ATOM   2986  ND2 ASN   184     100.470 108.330   6.610  0.00  0.00           N
ATOM   2987 HD21 ASN   184     100.350 107.330   6.550  0.00  0.00           H
ATOM   2988 HD22 ASN   184     100.730 108.860   5.790  0.00  0.00           H
ATOM   2989  C   ASN   184      99.160 107.280  11.170  0.00  0.00           C
ATOM   2990  O   ASN   184      99.680 107.640  12.200  0.00  0.00           O
ATOM   2991  N   LYS   185      98.720 106.070  10.880  0.00  0.00           N
ATOM   2992  H   LYS   185      98.250 105.910  10.010  0.00  0.00           H
ATOM   2993  CA  LYS   185      98.620 104.990  11.920  0.00  0.00           C
ATOM   2994  HA  LYS   185      97.850 104.360  11.470  0.00  0.00           H
ATOM   2995  CB  LYS   185      99.940 104.160  12.020  0.00  0.00           C
ATOM   2996  HB2 LYS   185      99.730 103.210  12.510  0.00  0.00           H
ATOM   2997  HB3 LYS   185     100.700 104.740  12.550  0.00  0.00           H
ATOM   2998  CG  LYS   185     100.590 103.960  10.620  0.00  0.00           C
ATOM   2999  HG2 LYS   185     101.600 103.610  10.850  0.00  0.00           H
ATOM   3000  HG3 LYS   185     100.680 104.930  10.120  0.00  0.00           H
ATOM   3001  CD  LYS   185     100.010 102.840   9.810  0.00  0.00           C
ATOM   3002  HD2 LYS   185      98.940 103.030   9.750  0.00  0.00           H
ATOM   3003  HD3 LYS   185     100.130 101.860  10.270  0.00  0.00           H
ATOM   3004  CE  LYS   185     100.600 102.590   8.380  0.00  0.00           C
ATOM   3005  HE2 LYS   185     100.670 103.600   7.970  0.00  0.00           H
ATOM   3006  HE3 LYS   185      99.910 102.050   7.730  0.00  0.00           H
ATOM   3007  NZ  LYS   185     101.920 101.930   8.310  0.00  0.00           N
ATOM   3008  HZ1 LYS   185     101.820 100.960   8.600  0.00  0.00           H
ATOM   3009  HZ2 LYS   185     102.330 101.910   7.390  0.00  0.00           H
ATOM   3010  HZ3 LYS   185     102.570 102.410   8.920  0.00  0.00           H
ATOM   3011  C   LYS   185      98.120 105.480  13.290  0.00  0.00           C
ATOM   3012  O   LYS   185      98.660 105.020  14.300  0.00  0.00           O
ATOM   3013  N   ARG   186      97.030 106.220  13.370  0.00  0.00           N
ATOM   3014  H   ARG   186      96.440 106.440  12.580  0.00  0.00           H
ATOM   3015  CA  ARG   186      96.310 106.310  14.600  0.00  0.00           C
ATOM   3016  HA  ARG   186      96.920 106.910  15.280  0.00  0.00           H
ATOM   3017  CB  ARG   186      94.960 107.060  14.380  0.00  0.00           C
ATOM   3018  HB2 ARG   186      94.450 107.200  15.330  0.00  0.00           H
ATOM   3019  HB3 ARG   186      94.360 106.440  13.720  0.00  0.00           H
ATOM   3020  CG  ARG   186      95.090 108.540  13.820  0.00  0.00           C
ATOM   3021  HG2 ARG   186      95.310 108.520  12.750  0.00  0.00           H
ATOM   3022  HG3 ARG   186      95.920 109.130  14.220  0.00  0.00           H
ATOM   3023  CD  ARG   186      93.790 109.360  13.890  0.00  0.00           C
ATOM   3024  HD2 ARG   186      93.510 109.560  14.920  0.00  0.00           H
ATOM   3025  HD3 ARG   186      93.080 108.880  13.210  0.00  0.00           H
ATOM   3026  NE  ARG   186      94.010 110.740  13.340  0.00  0.00           N
ATOM   3027  HE  ARG   186      94.960 111.030  13.200  0.00  0.00           H
ATOM   3028  CZ  ARG   186      93.020 111.610  13.410  0.00  0.00           C
ATOM   3029  NH1 ARG   186      91.800 111.390  13.790  0.00  0.00           N
ATOM   3030 HH11 ARG   186      91.520 110.450  14.040  0.00  0.00           H
ATOM   3031 HH12 ARG   186      91.180 112.180  13.830  0.00  0.00           H
ATOM   3032  NH2 ARG   186      93.280 112.800  13.180  0.00  0.00           N
ATOM   3033 HH21 ARG   186      94.050 113.050  12.570  0.00  0.00           H
ATOM   3034 HH22 ARG   186      92.550 113.490  13.230  0.00  0.00           H
ATOM   3035  C   ARG   186      95.940 104.960  15.310  0.00  0.00           C
ATOM   3036  O   ARG   186      95.700 103.970  14.650  0.00  0.00           O
ATOM   3037  N   GLY   187      95.680 104.940  16.620  0.00  0.00           N
ATOM   3038  H   GLY   187      95.760 105.870  17.000  0.00  0.00           H
ATOM   3039  CA  GLY   187      95.070 103.880  17.450  0.00  0.00           C
ATOM   3040  HA2 GLY   187      95.250 104.160  18.490  0.00  0.00           H
ATOM   3041  HA3 GLY   187      95.540 102.910  17.290  0.00  0.00           H
ATOM   3042  C   GLY   187      93.570 103.830  17.150  0.00  0.00           C
ATOM   3043  O   GLY   187      92.910 104.860  16.960  0.00  0.00           O
ATOM   3044  N   PRO   188      92.970 102.590  17.100  0.00  0.00           N
ATOM   3045  CD  PRO   188      93.520 101.210  17.150  0.00  0.00           C
ATOM   3046  HD2 PRO   188      93.540 100.790  18.150  0.00  0.00           H
ATOM   3047  HD3 PRO   188      94.550 101.190  16.780  0.00  0.00           H
ATOM   3048  CG  PRO   188      92.510 100.440  16.220  0.00  0.00           C
ATOM   3049  HG2 PRO   188      92.650  99.360  16.270  0.00  0.00           H
ATOM   3050  HG3 PRO   188      92.750 100.750  15.200  0.00  0.00           H
ATOM   3051  CB  PRO   188      91.180 100.900  16.670  0.00  0.00           C
ATOM   3052  HB2 PRO   188      90.900 100.330  17.550  0.00  0.00           H
ATOM   3053  HB3 PRO   188      90.500 100.880  15.820  0.00  0.00           H
ATOM   3054  CA  PRO   188      91.500 102.350  17.000  0.00  0.00           C
ATOM   3055  HA  PRO   188      91.130 103.000  16.210  0.00  0.00           H
ATOM   3056  C   PRO   188      90.780 102.750  18.290  0.00  0.00           C
ATOM   3057  O   PRO   188      91.430 102.840  19.290  0.00  0.00           O
ATOM   3058  N   LYS   189      89.460 103.010  18.270  0.00  0.00           N
ATOM   3059  H   LYS   189      89.020 103.070  17.360  0.00  0.00           H
ATOM   3060  CA  LYS   189      88.720 103.620  19.410  0.00  0.00           C
ATOM   3061  HA  LYS   189      89.160 103.380  20.380  0.00  0.00           H
ATOM   3062  CB  LYS   189      88.710 105.160  19.210  0.00  0.00           C
ATOM   3063  HB2 LYS   189      88.130 105.630  20.000  0.00  0.00           H
ATOM   3064  HB3 LYS   189      88.270 105.330  18.230  0.00  0.00           H
ATOM   3065  CG  LYS   189      90.140 105.790  19.100  0.00  0.00           C
ATOM   3066  HG2 LYS   189      90.660 105.490  18.190  0.00  0.00           H
ATOM   3067  HG3 LYS   189      90.800 105.370  19.850  0.00  0.00           H
ATOM   3068  CD  LYS   189      90.130 107.310  19.240  0.00  0.00           C
ATOM   3069  HD2 LYS   189      89.840 107.550  20.260  0.00  0.00           H
ATOM   3070  HD3 LYS   189      89.300 107.630  18.620  0.00  0.00           H
ATOM   3071  CE  LYS   189      91.470 107.970  18.990  0.00  0.00           C
ATOM   3072  HE2 LYS   189      92.230 107.450  19.570  0.00  0.00           H
ATOM   3073  HE3 LYS   189      91.390 109.020  19.270  0.00  0.00           H
ATOM   3074  NZ  LYS   189      91.830 107.770  17.580  0.00  0.00           N
ATOM   3075  HZ1 LYS   189      91.620 106.820  17.320  0.00  0.00           H
ATOM   3076  HZ2 LYS   189      91.170 108.220  16.950  0.00  0.00           H
ATOM   3077  HZ3 LYS   189      92.730 108.140  17.320  0.00  0.00           H
ATOM   3078  C   LYS   189      87.220 103.290  19.600  0.00  0.00           C
ATOM   3079  O   LYS   189      86.510 103.240  18.600  0.00  0.00           O
ATOM   3080  N   ALA   190      86.770 103.060  20.850  0.00  0.00           N
ATOM   3081  H   ALA   190      87.380 103.070  21.650  0.00  0.00           H
ATOM   3082  CA  ALA   190      85.370 102.630  20.990  0.00  0.00           C
ATOM   3083  HA  ALA   190      84.980 102.190  20.070  0.00  0.00           H
ATOM   3084  CB  ALA   190      85.310 101.450  22.040  0.00  0.00           C
ATOM   3085  HB1 ALA   190      85.640 101.770  23.030  0.00  0.00           H
ATOM   3086  HB2 ALA   190      84.260 101.190  22.160  0.00  0.00           H
ATOM   3087  HB3 ALA   190      85.680 100.500  21.650  0.00  0.00           H
ATOM   3088  C   ALA   190      84.420 103.790  21.230  0.00  0.00           C
ATOM   3089  O   ALA   190      84.090 104.080  22.390  0.00  0.00           O
ATOM   3090  N   ASP   191      83.890 104.430  20.170  0.00  0.00           N
ATOM   3091  H   ASP   191      84.080 104.040  19.260  0.00  0.00           H
ATOM   3092  CA  ASP   191      83.050 105.630  20.220  0.00  0.00           C
ATOM   3093  HA  ASP   191      83.710 106.450  20.510  0.00  0.00           H
ATOM   3094  CB  ASP   191      82.610 106.090  18.830  0.00  0.00           C
ATOM   3095  HB2 ASP   191      81.870 106.880  19.000  0.00  0.00           H
ATOM   3096  HB3 ASP   191      82.230 105.250  18.260  0.00  0.00           H
ATOM   3097  CG  ASP   191      83.650 106.690  17.930  0.00  0.00           C
ATOM   3098  OD1 ASP   191      84.820 106.940  18.310  0.00  0.00           O
ATOM   3099  OD2 ASP   191      83.300 106.990  16.750  0.00  0.00           O
ATOM   3100  C   ASP   191      81.870 105.660  21.140  0.00  0.00           C
ATOM   3101  O   ASP   191      81.420 106.730  21.620  0.00  0.00           O
ATOM   3102  N   LYS   192      81.340 104.450  21.450  0.00  0.00           N
ATOM   3103  H   LYS   192      81.770 103.670  20.970  0.00  0.00           H
ATOM   3104  CA  LYS   192      80.540 104.160  22.630  0.00  0.00           C
ATOM   3105  HA  LYS   192      80.930 104.800  23.420  0.00  0.00           H
ATOM   3106  CB  LYS   192      79.070 104.590  22.480  0.00  0.00           C
ATOM   3107  HB2 LYS   192      78.520 103.880  23.100  0.00  0.00           H
ATOM   3108  HB3 LYS   192      78.720 104.520  21.450  0.00  0.00           H
ATOM   3109  CG  LYS   192      78.710 106.030  22.850  0.00  0.00           C
ATOM   3110  HG2 LYS   192      79.010 106.750  22.090  0.00  0.00           H
ATOM   3111  HG3 LYS   192      79.240 106.310  23.760  0.00  0.00           H
ATOM   3112  CD  LYS   192      77.140 106.190  23.050  0.00  0.00           C
ATOM   3113  HD2 LYS   192      76.790 105.590  23.890  0.00  0.00           H
ATOM   3114  HD3 LYS   192      76.700 105.820  22.120  0.00  0.00           H
ATOM   3115  CE  LYS   192      77.010 107.680  23.180  0.00  0.00           C
ATOM   3116  HE2 LYS   192      77.260 108.130  22.220  0.00  0.00           H
ATOM   3117  HE3 LYS   192      77.810 107.970  23.870  0.00  0.00           H
ATOM   3118  NZ  LYS   192      75.740 108.110  23.750  0.00  0.00           N
ATOM   3119  HZ1 LYS   192      75.790 108.990  24.250  0.00  0.00           H
ATOM   3120  HZ2 LYS   192      75.120 108.200  22.960  0.00  0.00           H
ATOM   3121  HZ3 LYS   192      75.330 107.440  24.390  0.00  0.00           H
ATOM   3122  C   LYS   192      80.740 102.740  23.130  0.00  0.00           C
ATOM   3123  O   LYS   192      80.760 101.860  22.240  0.00  0.00           O
ATOM   3124  N   VAL   193      80.670 102.540  24.440  0.00  0.00           N
ATOM   3125  H   VAL   193      80.650 103.370  25.010  0.00  0.00           H
ATOM   3126  CA  VAL   193      80.330 101.200  24.990  0.00  0.00           C
ATOM   3127  HA  VAL   193      80.490 100.480  24.180  0.00  0.00           H
ATOM   3128  CB  VAL   193      81.230 100.900  26.150  0.00  0.00           C
ATOM   3129  HB  VAL   193      81.290 101.720  26.870  0.00  0.00           H
ATOM   3130  CG1 VAL   193      80.850  99.580  26.800  0.00  0.00           C
ATOM   3131 HG11 VAL   193      79.790  99.470  27.020  0.00  0.00           H
ATOM   3132 HG12 VAL   193      81.190  98.800  26.120  0.00  0.00           H
ATOM   3133 HG13 VAL   193      81.460  99.410  27.690  0.00  0.00           H
ATOM   3134  CG2 VAL   193      82.670 100.630  25.650  0.00  0.00           C
ATOM   3135 HG21 VAL   193      83.280 100.200  26.450  0.00  0.00           H
ATOM   3136 HG22 VAL   193      82.770  99.940  24.810  0.00  0.00           H
ATOM   3137 HG23 VAL   193      83.220 101.490  25.250  0.00  0.00           H
ATOM   3138  C   VAL   193      78.870 101.180  25.400  0.00  0.00           C
ATOM   3139  O   VAL   193      78.500 101.960  26.260  0.00  0.00           O
ATOM   3140  N   LEU   194      77.990 100.270  24.840  0.00  0.00           N
ATOM   3141  H   LEU   194      78.360  99.550  24.240  0.00  0.00           H
ATOM   3142  CA  LEU   194      76.580 100.240  25.210  0.00  0.00           C
ATOM   3143  HA  LEU   194      76.410 101.120  25.830  0.00  0.00           H
ATOM   3144  CB  LEU   194      75.720 100.250  23.940  0.00  0.00           C
ATOM   3145  HB2 LEU   194      74.700 100.010  24.220  0.00  0.00           H
ATOM   3146  HB3 LEU   194      76.090  99.460  23.280  0.00  0.00           H
ATOM   3147  CG  LEU   194      75.700 101.590  23.100  0.00  0.00           C
ATOM   3148  HG  LEU   194      76.670 102.070  23.130  0.00  0.00           H
ATOM   3149  CD1 LEU   194      75.300 101.560  21.630  0.00  0.00           C
ATOM   3150 HD11 LEU   194      75.360 102.560  21.200  0.00  0.00           H
ATOM   3151 HD12 LEU   194      76.070 100.940  21.190  0.00  0.00           H
ATOM   3152 HD13 LEU   194      74.400 100.970  21.470  0.00  0.00           H
ATOM   3153  CD2 LEU   194      74.820 102.660  23.820  0.00  0.00           C
ATOM   3154 HD21 LEU   194      75.230 102.800  24.820  0.00  0.00           H
ATOM   3155 HD22 LEU   194      74.880 103.650  23.370  0.00  0.00           H
ATOM   3156 HD23 LEU   194      73.790 102.350  23.980  0.00  0.00           H
ATOM   3157  C   LEU   194      76.270  99.000  26.110  0.00  0.00           C
ATOM   3158  O   LEU   194      76.640  97.960  25.630  0.00  0.00           O
ATOM   3159  N   GLN   195      75.770  99.100  27.370  0.00  0.00           N
ATOM   3160  H   GLN   195      75.290  99.950  27.620  0.00  0.00           H
ATOM   3161  CA  GLN   195      75.370  97.980  28.280  0.00  0.00           C
ATOM   3162  HA  GLN   195      75.700  97.000  27.940  0.00  0.00           H
ATOM   3163  CB  GLN   195      75.980  98.180  29.640  0.00  0.00           C
ATOM   3164  HB2 GLN   195      75.360  97.780  30.440  0.00  0.00           H
ATOM   3165  HB3 GLN   195      75.800  99.240  29.860  0.00  0.00           H
ATOM   3166  CG  GLN   195      77.370  97.700  29.760  0.00  0.00           C
ATOM   3167  HG2 GLN   195      77.810  98.100  28.850  0.00  0.00           H
ATOM   3168  HG3 GLN   195      77.440  96.610  29.670  0.00  0.00           H
ATOM   3169  CD  GLN   195      78.100  98.290  30.980  0.00  0.00           C
ATOM   3170  OE1 GLN   195      77.460  98.920  31.790  0.00  0.00           O
ATOM   3171  NE2 GLN   195      79.320  97.940  31.240  0.00  0.00           N
ATOM   3172 HE21 GLN   195      79.880  97.670  30.450  0.00  0.00           H
ATOM   3173 HE22 GLN   195      79.760  98.380  32.030  0.00  0.00           H
ATOM   3174  C   GLN   195      73.820  97.820  28.380  0.00  0.00           C
ATOM   3175  O   GLN   195      73.100  98.780  28.280  0.00  0.00           O
ATOM   3176  N   PHE   196      73.390  96.550  28.530  0.00  0.00           N
ATOM   3177  H   PHE   196      74.050  95.790  28.560  0.00  0.00           H
ATOM   3178  CA  PHE   196      71.940  96.230  28.770  0.00  0.00           C
ATOM   3179  HA  PHE   196      71.390  97.110  29.110  0.00  0.00           H
ATOM   3180  CB  PHE   196      71.270  95.900  27.450  0.00  0.00           C
ATOM   3181  HB2 PHE   196      71.520  96.720  26.780  0.00  0.00           H
ATOM   3182  HB3 PHE   196      70.190  95.900  27.600  0.00  0.00           H
ATOM   3183  CG  PHE   196      71.730  94.650  26.810  0.00  0.00           C
ATOM   3184  CD1 PHE   196      72.870  94.670  26.050  0.00  0.00           C
ATOM   3185  HD1 PHE   196      73.350  95.620  25.840  0.00  0.00           H
ATOM   3186  CE1 PHE   196      73.470  93.490  25.580  0.00  0.00           C
ATOM   3187  HE1 PHE   196      74.370  93.560  24.980  0.00  0.00           H
ATOM   3188  CZ  PHE   196      72.860  92.250  26.040  0.00  0.00           C
ATOM   3189  HZ  PHE   196      73.200  91.290  25.670  0.00  0.00           H
ATOM   3190  CE2 PHE   196      71.740  92.270  26.850  0.00  0.00           C
ATOM   3191  HE2 PHE   196      71.250  91.350  27.130  0.00  0.00           H
ATOM   3192  CD2 PHE   196      71.160  93.460  27.260  0.00  0.00           C
ATOM   3193  HD2 PHE   196      70.370  93.460  27.990  0.00  0.00           H
ATOM   3194  C   PHE   196      71.760  95.100  29.820  0.00  0.00           C
ATOM   3195  O   PHE   196      72.580  94.240  30.070  0.00  0.00           O
ATOM   3196  N   GLU   197      70.610  95.170  30.450  0.00  0.00           N
ATOM   3197  H   GLU   197      69.930  95.890  30.250  0.00  0.00           H
ATOM   3198  CA  GLU   197      70.150  94.150  31.400  0.00  0.00           C
ATOM   3199  HA  GLU   197      70.940  93.990  32.140  0.00  0.00           H
ATOM   3200  CB  GLU   197      68.860  94.740  32.030  0.00  0.00           C
ATOM   3201  HB2 GLU   197      68.110  94.830  31.250  0.00  0.00           H
ATOM   3202  HB3 GLU   197      69.060  95.720  32.470  0.00  0.00           H
ATOM   3203  CG  GLU   197      68.190  93.800  33.070  0.00  0.00           C
ATOM   3204  HG2 GLU   197      67.810  92.920  32.550  0.00  0.00           H
ATOM   3205  HG3 GLU   197      67.270  94.290  33.380  0.00  0.00           H
ATOM   3206  CD  GLU   197      69.070  93.380  34.290  0.00  0.00           C
ATOM   3207  OE1 GLU   197      69.540  94.270  35.070  0.00  0.00           O
ATOM   3208  OE2 GLU   197      69.300  92.130  34.600  0.00  0.00           O
ATOM   3209  C   GLU   197      69.800  92.810  30.700  0.00  0.00           C
ATOM   3210  O   GLU   197      68.830  92.840  29.910  0.00  0.00           O
ATOM   3211  N   PRO   198      70.440  91.700  31.020  0.00  0.00           N
ATOM   3212  CD  PRO   198      71.620  91.640  31.900  0.00  0.00           C
ATOM   3213  HD2 PRO   198      71.370  91.590  32.960  0.00  0.00           H
ATOM   3214  HD3 PRO   198      72.400  92.380  31.690  0.00  0.00           H
ATOM   3215  CG  PRO   198      72.270  90.300  31.610  0.00  0.00           C
ATOM   3216  HG2 PRO   198      72.770  89.820  32.450  0.00  0.00           H
ATOM   3217  HG3 PRO   198      73.060  90.490  30.880  0.00  0.00           H
ATOM   3218  CB  PRO   198      71.130  89.420  31.100  0.00  0.00           C
ATOM   3219  HB2 PRO   198      70.700  88.940  31.980  0.00  0.00           H
ATOM   3220  HB3 PRO   198      71.480  88.630  30.440  0.00  0.00           H
ATOM   3221  CA  PRO   198      70.220  90.370  30.400  0.00  0.00           C
ATOM   3222  HA  PRO   198      70.460  90.430  29.340  0.00  0.00           H
ATOM   3223  C   PRO   198      68.750  89.930  30.610  0.00  0.00           C
ATOM   3224  O   PRO   198      68.090  90.180  31.640  0.00  0.00           O
ATOM   3225  N   GLY   199      68.140  89.260  29.580  0.00  0.00           N
ATOM   3226  H   GLY   199      68.740  88.790  28.910  0.00  0.00           H
ATOM   3227  CA  GLY   199      66.800  88.910  29.520  0.00  0.00           C
ATOM   3228  HA2 GLY   199      66.420  88.720  30.530  0.00  0.00           H
ATOM   3229  HA3 GLY   199      66.650  87.990  28.960  0.00  0.00           H
ATOM   3230  C   GLY   199      65.910  89.990  28.890  0.00  0.00           C
ATOM   3231  O   GLY   199      64.780  89.800  28.560  0.00  0.00           O
ATOM   3232  N   THR   200      66.370  91.210  28.580  0.00  0.00           N
ATOM   3233  H   THR   200      67.340  91.430  28.760  0.00  0.00           H
ATOM   3234  CA  THR   200      65.530  92.340  27.990  0.00  0.00           C
ATOM   3235  HA  THR   200      64.690  92.610  28.630  0.00  0.00           H
ATOM   3236  CB  THR   200      66.360  93.630  27.980  0.00  0.00           C
ATOM   3237  HB  THR   200      67.390  93.390  27.700  0.00  0.00           H
ATOM   3238  CG2 THR   200      65.770  94.870  27.210  0.00  0.00           C
ATOM   3239 HG21 THR   200      66.350  95.790  27.250  0.00  0.00           H
ATOM   3240 HG22 THR   200      65.810  94.740  26.130  0.00  0.00           H
ATOM   3241 HG23 THR   200      64.740  95.020  27.520  0.00  0.00           H
ATOM   3242  OG1 THR   200      66.590  94.130  29.350  0.00  0.00           O
ATOM   3243  HG1 THR   200      67.380  93.640  29.590  0.00  0.00           H
ATOM   3244  C   THR   200      65.210  91.970  26.510  0.00  0.00           C
ATOM   3245  O   THR   200      66.080  91.610  25.730  0.00  0.00           O
ATOM   3246  N   LYS   201      63.890  92.020  26.170  0.00  0.00           N
ATOM   3247  H   LYS   201      63.160  92.130  26.870  0.00  0.00           H
ATOM   3248  CA  LYS   201      63.470  91.440  24.860  0.00  0.00           C
ATOM   3249  HA  LYS   201      64.250  90.750  24.530  0.00  0.00           H
ATOM   3250  CB  LYS   201      62.330  90.470  25.250  0.00  0.00           C
ATOM   3251  HB2 LYS   201      61.690  90.240  24.400  0.00  0.00           H
ATOM   3252  HB3 LYS   201      61.660  91.070  25.870  0.00  0.00           H
ATOM   3253  CG  LYS   201      62.580  89.150  26.000  0.00  0.00           C
ATOM   3254  HG2 LYS   201      61.690  88.510  26.050  0.00  0.00           H
ATOM   3255  HG3 LYS   201      62.910  89.340  27.020  0.00  0.00           H
ATOM   3256  CD  LYS   201      63.620  88.350  25.190  0.00  0.00           C
ATOM   3257  HD2 LYS   201      64.630  88.770  25.200  0.00  0.00           H
ATOM   3258  HD3 LYS   201      63.240  88.300  24.170  0.00  0.00           H
ATOM   3259  CE  LYS   201      63.690  86.960  25.830  0.00  0.00           C
ATOM   3260  HE2 LYS   201      64.310  86.360  25.170  0.00  0.00           H
ATOM   3261  HE3 LYS   201      62.680  86.570  25.830  0.00  0.00           H
ATOM   3262  NZ  LYS   201      64.320  86.890  27.210  0.00  0.00           N
ATOM   3263  HZ1 LYS   201      63.840  87.510  27.860  0.00  0.00           H
ATOM   3264  HZ2 LYS   201      64.440  85.950  27.550  0.00  0.00           H
ATOM   3265  HZ3 LYS   201      65.260  87.240  27.110  0.00  0.00           H
ATOM   3266  C   LYS   201      63.060  92.430  23.840  0.00  0.00           C
ATOM   3267  O   LYS   201      62.610  92.140  22.700  0.00  0.00           O
ATOM   3268  N   ASN   202      63.050  93.650  24.230  0.00  0.00           N
ATOM   3269  H   ASN   202      63.450  93.790  25.150  0.00  0.00           H
ATOM   3270  CA  ASN   202      62.880  94.810  23.400  0.00  0.00           C
ATOM   3271  HA  ASN   202      62.940  94.460  22.370  0.00  0.00           H
ATOM   3272  CB  ASN   202      61.550  95.540  23.800  0.00  0.00           C
ATOM   3273  HB2 ASN   202      61.660  95.820  24.850  0.00  0.00           H
ATOM   3274  HB3 ASN   202      60.610  94.990  23.720  0.00  0.00           H
ATOM   3275  CG  ASN   202      61.330  96.760  22.880  0.00  0.00           C
ATOM   3276  OD1 ASN   202      61.910  96.920  21.780  0.00  0.00           O
ATOM   3277  ND2 ASN   202      60.560  97.720  23.250  0.00  0.00           N
ATOM   3278 HD21 ASN   202      60.090  97.680  24.150  0.00  0.00           H
ATOM   3279 HD22 ASN   202      60.640  98.430  22.540  0.00  0.00           H
ATOM   3280  C   ASN   202      64.170  95.620  23.640  0.00  0.00           C
ATOM   3281  O   ASN   202      64.330  96.140  24.720  0.00  0.00           O
ATOM   3282  N   LEU   203      65.100  95.590  22.700  0.00  0.00           N
ATOM   3283  H   LEU   203      64.950  95.030  21.870  0.00  0.00           H
ATOM   3284  CA  LEU   203      66.410  96.330  22.730  0.00  0.00           C
ATOM   3285  HA  LEU   203      66.640  96.800  23.690  0.00  0.00           H
ATOM   3286  CB  LEU   203      67.650  95.440  22.490  0.00  0.00           C
ATOM   3287  HB2 LEU   203      68.510  96.100  22.550  0.00  0.00           H
ATOM   3288  HB3 LEU   203      67.480  95.010  21.510  0.00  0.00           H
ATOM   3289  CG  LEU   203      67.730  94.410  23.600  0.00  0.00           C
ATOM   3290  HG  LEU   203      66.750  94.010  23.870  0.00  0.00           H
ATOM   3291  CD1 LEU   203      68.500  93.180  23.270  0.00  0.00           C
ATOM   3292 HD11 LEU   203      69.550  93.460  23.130  0.00  0.00           H
ATOM   3293 HD12 LEU   203      68.500  92.490  24.100  0.00  0.00           H
ATOM   3294 HD13 LEU   203      68.190  92.800  22.300  0.00  0.00           H
ATOM   3295  CD2 LEU   203      68.400  94.960  24.850  0.00  0.00           C
ATOM   3296 HD21 LEU   203      68.370  94.260  25.680  0.00  0.00           H
ATOM   3297 HD22 LEU   203      69.370  95.370  24.570  0.00  0.00           H
ATOM   3298 HD23 LEU   203      67.780  95.780  25.220  0.00  0.00           H
ATOM   3299  C   LEU   203      66.410  97.540  21.760  0.00  0.00           C
ATOM   3300  O   LEU   203      67.350  97.830  21.050  0.00  0.00           O
ATOM   3301  N   THR   204      65.310  98.320  21.690  0.00  0.00           N
ATOM   3302  H   THR   204      64.450  98.060  22.160  0.00  0.00           H
ATOM   3303  CA  THR   204      65.220  99.410  20.720  0.00  0.00           C
ATOM   3304  HA  THR   204      65.560  99.030  19.760  0.00  0.00           H
ATOM   3305  CB  THR   204      63.770  99.910  20.540  0.00  0.00           C
ATOM   3306  HB  THR   204      63.370 100.220  21.500  0.00  0.00           H
ATOM   3307  CG2 THR   204      63.530 101.080  19.580  0.00  0.00           C
ATOM   3308 HG21 THR   204      63.860 102.010  20.030  0.00  0.00           H
ATOM   3309 HG22 THR   204      64.140 100.980  18.680  0.00  0.00           H
ATOM   3310 HG23 THR   204      62.500 101.160  19.220  0.00  0.00           H
ATOM   3311  OG1 THR   204      62.980  98.860  19.980  0.00  0.00           O
ATOM   3312  HG1 THR   204      62.390  98.600  20.690  0.00  0.00           H
ATOM   3313  C   THR   204      65.970 100.590  21.210  0.00  0.00           C
ATOM   3314  O   THR   204      66.780 101.060  20.430  0.00  0.00           O
ATOM   3315  N   ALA   205      65.810 101.050  22.440  0.00  0.00           N
ATOM   3316  H   ALA   205      65.140 100.520  22.980  0.00  0.00           H
ATOM   3317  CA  ALA   205      66.300 102.350  22.920  0.00  0.00           C
ATOM   3318  HA  ALA   205      66.090 103.120  22.180  0.00  0.00           H
ATOM   3319  CB  ALA   205      65.690 102.740  24.240  0.00  0.00           C
ATOM   3320  HB1 ALA   205      64.610 102.790  24.160  0.00  0.00           H
ATOM   3321  HB2 ALA   205      65.940 101.940  24.950  0.00  0.00           H
ATOM   3322  HB3 ALA   205      66.150 103.610  24.720  0.00  0.00           H
ATOM   3323  C   ALA   205      67.780 102.410  23.010  0.00  0.00           C
ATOM   3324  O   ALA   205      68.280 103.510  22.720  0.00  0.00           O
ATOM   3325  N   LEU   206      68.510 101.270  23.210  0.00  0.00           N
ATOM   3326  H   LEU   206      67.930 100.520  23.550  0.00  0.00           H
ATOM   3327  CA  LEU   206      69.970 100.950  23.040  0.00  0.00           C
ATOM   3328  HA  LEU   206      70.520 101.770  23.500  0.00  0.00           H
ATOM   3329  CB  LEU   206      70.320  99.660  23.740  0.00  0.00           C
ATOM   3330  HB2 LEU   206      69.740  98.810  23.370  0.00  0.00           H
ATOM   3331  HB3 LEU   206      70.030  99.830  24.770  0.00  0.00           H
ATOM   3332  CG  LEU   206      71.800  99.250  23.670  0.00  0.00           C
ATOM   3333  HG  LEU   206      72.480 100.090  23.770  0.00  0.00           H
ATOM   3334  CD1 LEU   206      72.100  98.220  24.820  0.00  0.00           C
ATOM   3335 HD11 LEU   206      71.680  97.250  24.580  0.00  0.00           H
ATOM   3336 HD12 LEU   206      73.190  98.140  24.930  0.00  0.00           H
ATOM   3337 HD13 LEU   206      71.630  98.660  25.700  0.00  0.00           H
ATOM   3338  CD2 LEU   206      72.200  98.580  22.390  0.00  0.00           C
ATOM   3339 HD21 LEU   206      72.030  99.090  21.440  0.00  0.00           H
ATOM   3340 HD22 LEU   206      73.270  98.350  22.350  0.00  0.00           H
ATOM   3341 HD23 LEU   206      71.710  97.630  22.200  0.00  0.00           H
ATOM   3342  C   LEU   206      70.450 101.040  21.610  0.00  0.00           C
ATOM   3343  O   LEU   206      71.420 101.760  21.360  0.00  0.00           O
ATOM   3344  N   LEU   207      69.760 100.420  20.700  0.00  0.00           N
ATOM   3345  H   LEU   207      69.100  99.670  20.910  0.00  0.00           H
ATOM   3346  CA  LEU   207      70.120 100.450  19.270  0.00  0.00           C
ATOM   3347  HA  LEU   207      71.200 100.340  19.190  0.00  0.00           H
ATOM   3348  CB  LEU   207      69.450  99.340  18.570  0.00  0.00           C
ATOM   3349  HB2 LEU   207      69.410  99.550  17.500  0.00  0.00           H
ATOM   3350  HB3 LEU   207      68.410  99.410  18.880  0.00  0.00           H
ATOM   3351  CG  LEU   207      70.010  97.890  18.920  0.00  0.00           C
ATOM   3352  HG  LEU   207      69.990  97.740  20.000  0.00  0.00           H
ATOM   3353  CD1 LEU   207      69.030  96.970  18.190  0.00  0.00           C
ATOM   3354 HD11 LEU   207      69.180  95.910  18.400  0.00  0.00           H
ATOM   3355 HD12 LEU   207      67.990  97.270  18.330  0.00  0.00           H
ATOM   3356 HD13 LEU   207      69.140  96.960  17.110  0.00  0.00           H
ATOM   3357  CD2 LEU   207      71.450  97.670  18.420  0.00  0.00           C
ATOM   3358 HD21 LEU   207      71.540  97.840  17.340  0.00  0.00           H
ATOM   3359 HD22 LEU   207      72.140  98.430  18.780  0.00  0.00           H
ATOM   3360 HD23 LEU   207      71.840  96.690  18.670  0.00  0.00           H
ATOM   3361  C   LEU   207      69.790 101.850  18.690  0.00  0.00           C
ATOM   3362  O   LEU   207      70.480 102.280  17.780  0.00  0.00           O
ATOM   3363  N   LEU   208      68.810 102.550  19.240  0.00  0.00           N
ATOM   3364  H   LEU   208      68.300 102.110  20.000  0.00  0.00           H
ATOM   3365  CA  LEU   208      68.730 103.940  18.910  0.00  0.00           C
ATOM   3366  HA  LEU   208      68.800 104.160  17.840  0.00  0.00           H
ATOM   3367  CB  LEU   208      67.410 104.480  19.280  0.00  0.00           C
ATOM   3368  HB2 LEU   208      67.390 105.560  19.110  0.00  0.00           H
ATOM   3369  HB3 LEU   208      67.310 104.370  20.360  0.00  0.00           H
ATOM   3370  CG  LEU   208      66.180 103.950  18.550  0.00  0.00           C
ATOM   3371  HG  LEU   208      66.020 102.880  18.700  0.00  0.00           H
ATOM   3372  CD1 LEU   208      64.870 104.570  18.960  0.00  0.00           C
ATOM   3373 HD11 LEU   208      64.820 105.650  18.870  0.00  0.00           H
ATOM   3374 HD12 LEU   208      64.050 104.180  18.360  0.00  0.00           H
ATOM   3375 HD13 LEU   208      64.640 104.480  20.020  0.00  0.00           H
ATOM   3376  CD2 LEU   208      66.280 104.150  17.020  0.00  0.00           C
ATOM   3377 HD21 LEU   208      66.440 105.200  16.760  0.00  0.00           H
ATOM   3378 HD22 LEU   208      67.180 103.660  16.630  0.00  0.00           H
ATOM   3379 HD23 LEU   208      65.340 103.820  16.570  0.00  0.00           H
ATOM   3380  C   LEU   208      69.830 104.790  19.410  0.00  0.00           C
ATOM   3381  O   LEU   208      70.240 105.690  18.660  0.00  0.00           O
ATOM   3382  N   GLU   209      70.440 104.540  20.590  0.00  0.00           N
ATOM   3383  H   GLU   209      70.120 103.710  21.080  0.00  0.00           H
ATOM   3384  CA  GLU   209      71.590 105.250  21.120  0.00  0.00           C
ATOM   3385  HA  GLU   209      71.490 106.330  21.140  0.00  0.00           H
ATOM   3386  CB  GLU   209      71.780 104.950  22.640  0.00  0.00           C
ATOM   3387  HB2 GLU   209      72.210 103.970  22.820  0.00  0.00           H
ATOM   3388  HB3 GLU   209      70.800 104.960  23.120  0.00  0.00           H
ATOM   3389  CG  GLU   209      72.830 105.880  23.260  0.00  0.00           C
ATOM   3390  HG2 GLU   209      72.480 106.880  23.020  0.00  0.00           H
ATOM   3391  HG3 GLU   209      73.790 105.760  22.750  0.00  0.00           H
ATOM   3392  CD  GLU   209      72.970 105.740  24.770  0.00  0.00           C
ATOM   3393  OE1 GLU   209      72.480 104.830  25.450  0.00  0.00           O
ATOM   3394  OE2 GLU   209      73.600 106.720  25.230  0.00  0.00           O
ATOM   3395  C   GLU   209      72.840 104.920  20.300  0.00  0.00           C
ATOM   3396  O   GLU   209      73.660 105.770  20.040  0.00  0.00           O
ATOM   3397  N   ALA   210      72.770 103.740  19.640  0.00  0.00           N
ATOM   3398  H   ALA   210      72.150 102.980  19.870  0.00  0.00           H
ATOM   3399  CA  ALA   210      73.770 103.360  18.610  0.00  0.00           C
ATOM   3400  HA  ALA   210      74.770 103.530  19.020  0.00  0.00           H
ATOM   3401  CB  ALA   210      73.740 101.840  18.460  0.00  0.00           C
ATOM   3402  HB1 ALA   210      74.690 101.520  18.030  0.00  0.00           H
ATOM   3403  HB2 ALA   210      73.630 101.400  19.450  0.00  0.00           H
ATOM   3404  HB3 ALA   210      72.910 101.500  17.840  0.00  0.00           H
ATOM   3405  C   ALA   210      73.640 104.040  17.280  0.00  0.00           C
ATOM   3406  O   ALA   210      74.660 104.530  16.690  0.00  0.00           O
ATOM   3407  N   LYS   211      72.400 104.040  16.730  0.00  0.00           N
ATOM   3408  H   LYS   211      71.760 103.400  17.190  0.00  0.00           H
ATOM   3409  CA  LYS   211      72.120 104.570  15.440  0.00  0.00           C
ATOM   3410  HA  LYS   211      72.770 104.080  14.710  0.00  0.00           H
ATOM   3411  CB  LYS   211      70.700 104.110  15.060  0.00  0.00           C
ATOM   3412  HB2 LYS   211      70.020 104.700  15.690  0.00  0.00           H
ATOM   3413  HB3 LYS   211      70.550 103.030  15.140  0.00  0.00           H
ATOM   3414  CG  LYS   211      70.330 104.430  13.540  0.00  0.00           C
ATOM   3415  HG2 LYS   211      71.120 103.920  13.000  0.00  0.00           H
ATOM   3416  HG3 LYS   211      70.300 105.510  13.470  0.00  0.00           H
ATOM   3417  CD  LYS   211      69.000 103.840  13.130  0.00  0.00           C
ATOM   3418  HD2 LYS   211      68.130 104.360  13.540  0.00  0.00           H
ATOM   3419  HD3 LYS   211      68.940 102.780  13.380  0.00  0.00           H
ATOM   3420  CE  LYS   211      68.870 104.040  11.580  0.00  0.00           C
ATOM   3421  HE2 LYS   211      69.720 103.600  11.040  0.00  0.00           H
ATOM   3422  HE3 LYS   211      68.950 105.110  11.380  0.00  0.00           H
ATOM   3423  NZ  LYS   211      67.640 103.560  11.040  0.00  0.00           N
ATOM   3424  HZ1 LYS   211      66.830 104.040  11.420  0.00  0.00           H
ATOM   3425  HZ2 LYS   211      67.470 103.860  10.090  0.00  0.00           H
ATOM   3426  HZ3 LYS   211      67.460 102.580  11.150  0.00  0.00           H
ATOM   3427  C   LYS   211      72.310 106.060  15.390  0.00  0.00           C
ATOM   3428  O   LYS   211      72.500 106.600  14.250  0.00  0.00           O
ATOM   3429  N   GLU   212      72.300 106.850  16.510  0.00  0.00           N
ATOM   3430  H   GLU   212      72.280 106.420  17.430  0.00  0.00           H
ATOM   3431  CA  GLU   212      72.630 108.300  16.400  0.00  0.00           C
ATOM   3432  HA  GLU   212      71.950 108.940  15.840  0.00  0.00           H
ATOM   3433  CB  GLU   212      72.610 108.900  17.780  0.00  0.00           C
ATOM   3434  HB2 GLU   212      73.250 109.770  17.900  0.00  0.00           H
ATOM   3435  HB3 GLU   212      73.010 108.150  18.470  0.00  0.00           H
ATOM   3436  CG  GLU   212      71.230 109.280  18.390  0.00  0.00           C
ATOM   3437  HG2 GLU   212      70.540 108.440  18.440  0.00  0.00           H
ATOM   3438  HG3 GLU   212      70.600 109.960  17.830  0.00  0.00           H
ATOM   3439  CD  GLU   212      71.440 109.780  19.860  0.00  0.00           C
ATOM   3440  OE1 GLU   212      70.760 109.240  20.760  0.00  0.00           O
ATOM   3441  OE2 GLU   212      72.120 110.810  20.100  0.00  0.00           O
ATOM   3442  C   GLU   212      74.120 108.540  15.940  0.00  0.00           C
ATOM   3443  O   GLU   212      74.460 109.630  15.440  0.00  0.00           O
ATOM   3444  N   LEU   213      75.020 107.600  16.150  0.00  0.00           N
ATOM   3445  H   LEU   213      74.800 106.690  16.520  0.00  0.00           H
ATOM   3446  CA  LEU   213      76.460 107.790  15.930  0.00  0.00           C
ATOM   3447  HA  LEU   213      76.740 108.740  16.370  0.00  0.00           H
ATOM   3448  CB  LEU   213      77.220 106.640  16.690  0.00  0.00           C
ATOM   3449  HB2 LEU   213      78.290 106.780  16.540  0.00  0.00           H
ATOM   3450  HB3 LEU   213      76.910 105.720  16.190  0.00  0.00           H
ATOM   3451  CG  LEU   213      76.990 106.720  18.240  0.00  0.00           C
ATOM   3452  HG  LEU   213      75.970 106.860  18.590  0.00  0.00           H
ATOM   3453  CD1 LEU   213      77.370 105.360  18.810  0.00  0.00           C
ATOM   3454 HD11 LEU   213      77.170 105.330  19.880  0.00  0.00           H
ATOM   3455 HD12 LEU   213      76.920 104.560  18.240  0.00  0.00           H
ATOM   3456 HD13 LEU   213      78.460 105.360  18.720  0.00  0.00           H
ATOM   3457  CD2 LEU   213      77.820 107.890  18.790  0.00  0.00           C
ATOM   3458 HD21 LEU   213      77.290 108.820  18.600  0.00  0.00           H
ATOM   3459 HD22 LEU   213      77.850 107.800  19.880  0.00  0.00           H
ATOM   3460 HD23 LEU   213      78.850 107.890  18.430  0.00  0.00           H
ATOM   3461  C   LEU   213      77.000 107.900  14.470  0.00  0.00           C
ATOM   3462  O   LEU   213      76.460 107.460  13.480  0.00  0.00           O
ATOM   3463  N   GLU   214      78.200 108.420  14.400  0.00  0.00           N
ATOM   3464  H   GLU   214      78.670 108.840  15.190  0.00  0.00           H
ATOM   3465  CA  GLU   214      78.970 108.410  13.190  0.00  0.00           C
ATOM   3466  HA  GLU   214      78.340 108.760  12.370  0.00  0.00           H
ATOM   3467  CB  GLU   214      80.130 109.430  13.260  0.00  0.00           C
ATOM   3468  HB2 GLU   214      80.890 108.980  13.900  0.00  0.00           H
ATOM   3469  HB3 GLU   214      79.680 110.310  13.710  0.00  0.00           H
ATOM   3470  CG  GLU   214      80.830 109.800  11.880  0.00  0.00           C
ATOM   3471  HG2 GLU   214      81.210 108.840  11.520  0.00  0.00           H
ATOM   3472  HG3 GLU   214      81.720 110.430  11.920  0.00  0.00           H
ATOM   3473  CD  GLU   214      79.820 110.330  10.840  0.00  0.00           C
ATOM   3474  OE1 GLU   214      78.840 111.020  11.190  0.00  0.00           O
ATOM   3475  OE2 GLU   214      79.930 110.020   9.630  0.00  0.00           O
ATOM   3476  C   GLU   214      79.410 107.050  12.800  0.00  0.00           C
ATOM   3477  O   GLU   214      79.400 106.690  11.640  0.00  0.00           O
ATOM   3478  N   ALA   215      79.830 106.300  13.830  0.00  0.00           N
ATOM   3479  H   ALA   215      79.700 106.760  14.720  0.00  0.00           H
ATOM   3480  CA  ALA   215      80.320 104.900  13.760  0.00  0.00           C
ATOM   3481  HA  ALA   215      81.130 104.850  13.030  0.00  0.00           H
ATOM   3482  CB  ALA   215      80.960 104.630  15.100  0.00  0.00           C
ATOM   3483  HB1 ALA   215      81.420 103.640  15.100  0.00  0.00           H
ATOM   3484  HB2 ALA   215      81.750 105.370  15.180  0.00  0.00           H
ATOM   3485  HB3 ALA   215      80.220 104.670  15.900  0.00  0.00           H
ATOM   3486  C   ALA   215      79.230 103.800  13.300  0.00  0.00           C
ATOM   3487  O   ALA   215      78.010 103.840  13.530  0.00  0.00           O
ATOM   3488  N   ARG   216      79.750 102.750  12.670  0.00  0.00           N
ATOM   3489  H   ARG   216      80.760 102.700  12.600  0.00  0.00           H
ATOM   3490  CA  ARG   216      78.970 101.830  11.810  0.00  0.00           C
ATOM   3491  HA  ARG   216      77.900 101.870  11.980  0.00  0.00           H
ATOM   3492  CB  ARG   216      79.130 102.040  10.230  0.00  0.00           C
ATOM   3493  HB2 ARG   216      78.590 101.280   9.670  0.00  0.00           H
ATOM   3494  HB3 ARG   216      80.210 102.010  10.060  0.00  0.00           H
ATOM   3495  CG  ARG   216      78.610 103.370   9.690  0.00  0.00           C
ATOM   3496  HG2 ARG   216      78.820 103.420   8.630  0.00  0.00           H
ATOM   3497  HG3 ARG   216      79.270 104.170  10.000  0.00  0.00           H
ATOM   3498  CD  ARG   216      77.150 103.720  10.110  0.00  0.00           C
ATOM   3499  HD2 ARG   216      77.130 103.730  11.200  0.00  0.00           H
ATOM   3500  HD3 ARG   216      76.510 102.900   9.790  0.00  0.00           H
ATOM   3501  NE  ARG   216      76.530 104.930   9.500  0.00  0.00           N
ATOM   3502  HE  ARG   216      76.470 105.730  10.120  0.00  0.00           H
ATOM   3503  CZ  ARG   216      75.890 105.130   8.330  0.00  0.00           C
ATOM   3504  NH1 ARG   216      75.760 104.210   7.420  0.00  0.00           N
ATOM   3505 HH11 ARG   216      76.090 103.290   7.670  0.00  0.00           H
ATOM   3506 HH12 ARG   216      75.320 104.310   6.510  0.00  0.00           H
ATOM   3507  NH2 ARG   216      75.420 106.310   7.930  0.00  0.00           N
ATOM   3508 HH21 ARG   216      75.580 107.120   8.530  0.00  0.00           H
ATOM   3509 HH22 ARG   216      75.060 106.460   7.000  0.00  0.00           H
ATOM   3510  C   ARG   216      79.280 100.370  12.210  0.00  0.00           C
ATOM   3511  O   ARG   216      78.470  99.420  11.990  0.00  0.00           O
ATOM   3512  N   VAL   217      80.500 100.150  12.690  0.00  0.00           N
ATOM   3513  H   VAL   217      81.150 100.910  12.820  0.00  0.00           H
ATOM   3514  CA  VAL   217      81.050  98.860  13.050  0.00  0.00           C
ATOM   3515  HA  VAL   217      80.700  98.050  12.410  0.00  0.00           H
ATOM   3516  CB  VAL   217      82.630  98.940  13.040  0.00  0.00           C
ATOM   3517  HB  VAL   217      83.010  99.640  13.790  0.00  0.00           H
ATOM   3518  CG1 VAL   217      83.160  97.560  13.350  0.00  0.00           C
ATOM   3519 HG11 VAL   217      82.670  96.800  12.740  0.00  0.00           H
ATOM   3520 HG12 VAL   217      84.220  97.410  13.130  0.00  0.00           H
ATOM   3521 HG13 VAL   217      83.060  97.370  14.420  0.00  0.00           H
ATOM   3522  CG2 VAL   217      83.130  99.350  11.610  0.00  0.00           C
ATOM   3523 HG21 VAL   217      82.840  98.540  10.950  0.00  0.00           H
ATOM   3524 HG22 VAL   217      82.700 100.290  11.270  0.00  0.00           H
ATOM   3525 HG23 VAL   217      84.190  99.570  11.700  0.00  0.00           H
ATOM   3526  C   VAL   217      80.610  98.500  14.420  0.00  0.00           C
ATOM   3527  O   VAL   217      81.090  99.170  15.330  0.00  0.00           O
ATOM   3528  N   ILE   218      79.620  97.690  14.530  0.00  0.00           N
ATOM   3529  H   ILE   218      79.240  97.250  13.700  0.00  0.00           H
ATOM   3530  CA  ILE   218      79.040  97.290  15.840  0.00  0.00           C
ATOM   3531  HA  ILE   218      79.200  97.950  16.690  0.00  0.00           H
ATOM   3532  CB  ILE   218      77.480  97.200  15.570  0.00  0.00           C
ATOM   3533  HB  ILE   218      77.320  96.700  14.610  0.00  0.00           H
ATOM   3534  CG2 ILE   218      76.690  96.290  16.550  0.00  0.00           C
ATOM   3535 HG21 ILE   218      76.980  95.250  16.430  0.00  0.00           H
ATOM   3536 HG22 ILE   218      76.740  96.660  17.580  0.00  0.00           H
ATOM   3537 HG23 ILE   218      75.670  96.180  16.200  0.00  0.00           H
ATOM   3538  CG1 ILE   218      76.800  98.580  15.410  0.00  0.00           C
ATOM   3539 HG12 ILE   218      77.310  99.210  14.680  0.00  0.00           H
ATOM   3540 HG13 ILE   218      76.690  98.990  16.410  0.00  0.00           H
ATOM   3541  CD1 ILE   218      75.330  98.410  14.780  0.00  0.00           C
ATOM   3542 HD11 ILE   218      75.450  97.920  13.810  0.00  0.00           H
ATOM   3543 HD12 ILE   218      74.690  97.820  15.430  0.00  0.00           H
ATOM   3544 HD13 ILE   218      74.870  99.370  14.550  0.00  0.00           H
ATOM   3545  C   ILE   218      79.500  95.870  16.290  0.00  0.00           C
ATOM   3546  O   ILE   218      79.350  94.930  15.610  0.00  0.00           O
ATOM   3547  N   ILE   219      80.150  95.750  17.430  0.00  0.00           N
ATOM   3548  H   ILE   219      80.210  96.580  18.010  0.00  0.00           H
ATOM   3549  CA  ILE   219      80.670  94.530  18.090  0.00  0.00           C
ATOM   3550  HA  ILE   219      80.690  93.730  17.350  0.00  0.00           H
ATOM   3551  CB  ILE   219      82.090  94.830  18.610  0.00  0.00           C
ATOM   3552  HB  ILE   219      82.090  95.600  19.370  0.00  0.00           H
ATOM   3553  CG2 ILE   219      82.780  93.500  19.170  0.00  0.00           C
ATOM   3554 HG21 ILE   219      83.820  93.540  19.500  0.00  0.00           H
ATOM   3555 HG22 ILE   219      82.160  93.020  19.920  0.00  0.00           H
ATOM   3556 HG23 ILE   219      82.850  92.730  18.410  0.00  0.00           H
ATOM   3557  CG1 ILE   219      82.980  95.550  17.570  0.00  0.00           C
ATOM   3558 HG12 ILE   219      82.550  96.540  17.430  0.00  0.00           H
ATOM   3559 HG13 ILE   219      82.840  95.180  16.560  0.00  0.00           H
ATOM   3560  CD1 ILE   219      84.440  95.840  17.940  0.00  0.00           C
ATOM   3561 HD11 ILE   219      84.500  95.860  19.030  0.00  0.00           H
ATOM   3562 HD12 ILE   219      85.120  95.140  17.470  0.00  0.00           H
ATOM   3563 HD13 ILE   219      84.750  96.870  17.750  0.00  0.00           H
ATOM   3564  C   ILE   219      79.740  94.160  19.200  0.00  0.00           C
ATOM   3565  O   ILE   219      79.460  95.020  19.990  0.00  0.00           O
ATOM   3566  N   LEU   220      79.380  92.880  19.290  0.00  0.00           N
ATOM   3567  H   LEU   220      79.750  92.250  18.590  0.00  0.00           H
ATOM   3568  CA  LEU   220      78.430  92.280  20.290  0.00  0.00           C
ATOM   3569  HA  LEU   220      78.200  93.060  21.010  0.00  0.00           H
ATOM   3570  CB  LEU   220      77.120  91.850  19.650  0.00  0.00           C
ATOM   3571  HB2 LEU   220      77.260  91.140  18.840  0.00  0.00           H
ATOM   3572  HB3 LEU   220      76.620  92.670  19.140  0.00  0.00           H
ATOM   3573  CG  LEU   220      76.050  91.150  20.550  0.00  0.00           C
ATOM   3574  HG  LEU   220      76.530  90.390  21.160  0.00  0.00           H
ATOM   3575  CD1 LEU   220      75.290  92.290  21.390  0.00  0.00           C
ATOM   3576 HD11 LEU   220      76.050  92.720  22.050  0.00  0.00           H
ATOM   3577 HD12 LEU   220      74.980  93.140  20.780  0.00  0.00           H
ATOM   3578 HD13 LEU   220      74.580  91.820  22.060  0.00  0.00           H
ATOM   3579  CD2 LEU   220      75.030  90.350  19.760  0.00  0.00           C
ATOM   3580 HD21 LEU   220      74.420  89.850  20.520  0.00  0.00           H
ATOM   3581 HD22 LEU   220      74.450  91.020  19.120  0.00  0.00           H
ATOM   3582 HD23 LEU   220      75.530  89.530  19.260  0.00  0.00           H
ATOM   3583  C   LEU   220      79.030  91.110  21.150  0.00  0.00           C
ATOM   3584  O   LEU   220      79.620  90.160  20.670  0.00  0.00           O
ATOM   3585  N   SER   221      78.890  91.200  22.460  0.00  0.00           N
ATOM   3586  H   SER   221      78.460  91.980  22.930  0.00  0.00           H
ATOM   3587  CA  SER   221      79.100  90.060  23.380  0.00  0.00           C
ATOM   3588  HA  SER   221      79.200  89.150  22.780  0.00  0.00           H
ATOM   3589  CB  SER   221      80.370  90.260  24.260  0.00  0.00           C
ATOM   3590  HB2 SER   221      80.230  91.240  24.730  0.00  0.00           H
ATOM   3591  HB3 SER   221      81.230  90.250  23.590  0.00  0.00           H
ATOM   3592  OG  SER   221      80.510  89.230  25.240  0.00  0.00           O
ATOM   3593  HG  SER   221      81.430  89.040  25.420  0.00  0.00           H
ATOM   3594  C   SER   221      77.750  89.820  24.170  0.00  0.00           C
ATOM   3595  O   SER   221      77.270  90.740  24.890  0.00  0.00           O
ATOM   3596  N   ALA   222      77.160  88.680  23.980  0.00  0.00           N
ATOM   3597  H   ALA   222      77.650  87.980  23.440  0.00  0.00           H
ATOM   3598  CA  ALA   222      75.940  88.200  24.690  0.00  0.00           C
ATOM   3599  HA  ALA   222      76.030  88.490  25.740  0.00  0.00           H
ATOM   3600  CB  ALA   222      74.750  88.950  24.100  0.00  0.00           C
ATOM   3601  HB1 ALA   222      73.840  88.650  24.620  0.00  0.00           H
ATOM   3602  HB2 ALA   222      74.880  90.030  24.250  0.00  0.00           H
ATOM   3603  HB3 ALA   222      74.720  88.680  23.050  0.00  0.00           H
ATOM   3604  C   ALA   222      75.640  86.680  24.630  0.00  0.00           C
ATOM   3605  O   ALA   222      76.260  85.970  23.900  0.00  0.00           O
ATOM   3606  N   SER   223      74.690  86.230  25.540  0.00  0.00           N
ATOM   3607  H   SER   223      74.170  86.920  26.070  0.00  0.00           H
ATOM   3608  CA  SER   223      74.110  84.890  25.430  0.00  0.00           C
ATOM   3609  HA  SER   223      74.970  84.220  25.430  0.00  0.00           H
ATOM   3610  CB  SER   223      73.290  84.510  26.610  0.00  0.00           C
ATOM   3611  HB2 SER   223      73.850  84.660  27.540  0.00  0.00           H
ATOM   3612  HB3 SER   223      72.930  83.480  26.520  0.00  0.00           H
ATOM   3613  OG  SER   223      72.160  85.340  26.780  0.00  0.00           O
ATOM   3614  HG  SER   223      72.420  86.260  26.890  0.00  0.00           H
ATOM   3615  C   SER   223      73.250  84.770  24.170  0.00  0.00           C
ATOM   3616  O   SER   223      72.800  85.760  23.520  0.00  0.00           O
ATOM   3617  N   GLU   224      73.050  83.520  23.690  0.00  0.00           N
ATOM   3618  H   GLU   224      73.480  82.770  24.200  0.00  0.00           H
ATOM   3619  CA  GLU   224      72.270  83.260  22.490  0.00  0.00           C
ATOM   3620  HA  GLU   224      72.880  83.770  21.740  0.00  0.00           H
ATOM   3621  CB  GLU   224      72.250  81.670  22.510  0.00  0.00           C
ATOM   3622  HB2 GLU   224      72.010  81.270  23.490  0.00  0.00           H
ATOM   3623  HB3 GLU   224      73.200  81.290  22.140  0.00  0.00           H
ATOM   3624  CG  GLU   224      71.210  81.110  21.570  0.00  0.00           C
ATOM   3625  HG2 GLU   224      71.410  81.390  20.540  0.00  0.00           H
ATOM   3626  HG3 GLU   224      70.220  81.410  21.920  0.00  0.00           H
ATOM   3627  CD  GLU   224      71.150  79.580  21.650  0.00  0.00           C
ATOM   3628  OE1 GLU   224      70.160  78.880  21.260  0.00  0.00           O
ATOM   3629  OE2 GLU   224      72.070  78.870  22.190  0.00  0.00           O
ATOM   3630  C   GLU   224      70.940  83.970  22.620  0.00  0.00           C
ATOM   3631  O   GLU   224      70.630  84.520  21.560  0.00  0.00           O
ATOM   3632  N   ASP   225      70.210  84.040  23.730  0.00  0.00           N
ATOM   3633  H   ASP   225      70.560  83.450  24.480  0.00  0.00           H
ATOM   3634  CA  ASP   225      68.840  84.600  23.710  0.00  0.00           C
ATOM   3635  HA  ASP   225      68.400  84.330  22.750  0.00  0.00           H
ATOM   3636  CB  ASP   225      68.030  83.940  24.790  0.00  0.00           C
ATOM   3637  HB2 ASP   225      67.130  84.520  24.990  0.00  0.00           H
ATOM   3638  HB3 ASP   225      68.590  83.880  25.720  0.00  0.00           H
ATOM   3639  CG  ASP   225      67.720  82.520  24.310  0.00  0.00           C
ATOM   3640  OD1 ASP   225      66.710  82.400  23.650  0.00  0.00           O
ATOM   3641  OD2 ASP   225      68.440  81.520  24.530  0.00  0.00           O
ATOM   3642  C   ASP   225      68.820  86.140  23.670  0.00  0.00           C
ATOM   3643  O   ASP   225      67.840  86.750  23.250  0.00  0.00           O
ATOM   3644  N   ASP   226      69.820  86.740  24.250  0.00  0.00           N
ATOM   3645  H   ASP   226      70.570  86.190  24.640  0.00  0.00           H
ATOM   3646  CA  ASP   226      70.080  88.230  24.340  0.00  0.00           C
ATOM   3647  HA  ASP   226      69.150  88.750  24.550  0.00  0.00           H
ATOM   3648  CB  ASP   226      71.120  88.500  25.470  0.00  0.00           C
ATOM   3649  HB2 ASP   226      71.530  89.500  25.380  0.00  0.00           H
ATOM   3650  HB3 ASP   226      71.970  87.820  25.380  0.00  0.00           H
ATOM   3651  CG  ASP   226      70.550  88.330  26.810  0.00  0.00           C
ATOM   3652  OD1 ASP   226      71.300  88.190  27.770  0.00  0.00           O
ATOM   3653  OD2 ASP   226      69.310  88.280  26.970  0.00  0.00           O
ATOM   3654  C   ASP   226      70.560  88.760  22.970  0.00  0.00           C
ATOM   3655  O   ASP   226      69.970  89.780  22.500  0.00  0.00           O
ATOM   3656  N   ALA   227      71.410  87.960  22.240  0.00  0.00           N
ATOM   3657  H   ALA   227      71.840  87.190  22.740  0.00  0.00           H
ATOM   3658  CA  ALA   227      71.590  88.130  20.810  0.00  0.00           C
ATOM   3659  HA  ALA   227      72.020  89.110  20.630  0.00  0.00           H
ATOM   3660  CB  ALA   227      72.760  87.250  20.500  0.00  0.00           C
ATOM   3661  HB1 ALA   227      73.680  87.620  20.950  0.00  0.00           H
ATOM   3662  HB2 ALA   227      72.550  86.220  20.780  0.00  0.00           H
ATOM   3663  HB3 ALA   227      72.830  87.250  19.420  0.00  0.00           H
ATOM   3664  C   ALA   227      70.460  87.870  19.820  0.00  0.00           C
ATOM   3665  O   ALA   227      70.430  88.630  18.830  0.00  0.00           O
ATOM   3666  N   THR   228      69.610  86.950  20.140  0.00  0.00           N
ATOM   3667  H   THR   228      69.830  86.380  20.950  0.00  0.00           H
ATOM   3668  CA  THR   228      68.390  86.790  19.370  0.00  0.00           C
ATOM   3669  HA  THR   228      68.790  86.620  18.370  0.00  0.00           H
ATOM   3670  CB  THR   228      67.490  85.740  20.010  0.00  0.00           C
ATOM   3671  HB  THR   228      67.280  86.060  21.030  0.00  0.00           H
ATOM   3672  CG2 THR   228      66.140  85.680  19.320  0.00  0.00           C
ATOM   3673 HG21 THR   228      66.300  85.990  18.280  0.00  0.00           H
ATOM   3674 HG22 THR   228      65.800  84.650  19.400  0.00  0.00           H
ATOM   3675 HG23 THR   228      65.340  86.260  19.780  0.00  0.00           H
ATOM   3676  OG1 THR   228      68.090  84.470  20.060  0.00  0.00           O
ATOM   3677  HG1 THR   228      68.880  84.730  20.550  0.00  0.00           H
ATOM   3678  C   THR   228      67.620  88.150  19.350  0.00  0.00           C
ATOM   3679  O   THR   228      67.220  88.720  18.360  0.00  0.00           O
ATOM   3680  N   ALA   229      67.560  88.820  20.540  0.00  0.00           N
ATOM   3681  H   ALA   229      67.880  88.340  21.370  0.00  0.00           H
ATOM   3682  CA  ALA   229      66.780  90.040  20.790  0.00  0.00           C
ATOM   3683  HA  ALA   229      65.810  90.000  20.290  0.00  0.00           H
ATOM   3684  CB  ALA   229      66.480  90.160  22.290  0.00  0.00           C
ATOM   3685  HB1 ALA   229      67.420  90.300  22.820  0.00  0.00           H
ATOM   3686  HB2 ALA   229      65.820  91.010  22.470  0.00  0.00           H
ATOM   3687  HB3 ALA   229      66.090  89.170  22.520  0.00  0.00           H
ATOM   3688  C   ALA   229      67.510  91.260  20.240  0.00  0.00           C
ATOM   3689  O   ALA   229      66.820  92.130  19.780  0.00  0.00           O
ATOM   3690  N   VAL   230      68.800  91.250  20.160  0.00  0.00           N
ATOM   3691  H   VAL   230      69.300  90.480  20.580  0.00  0.00           H
ATOM   3692  CA  VAL   230      69.520  92.320  19.440  0.00  0.00           C
ATOM   3693  HA  VAL   230      69.350  93.280  19.940  0.00  0.00           H
ATOM   3694  CB  VAL   230      71.040  92.170  19.690  0.00  0.00           C
ATOM   3695  HB  VAL   230      71.380  91.150  19.520  0.00  0.00           H
ATOM   3696  CG1 VAL   230      71.910  93.050  18.750  0.00  0.00           C
ATOM   3697 HG11 VAL   230      71.580  94.070  18.970  0.00  0.00           H
ATOM   3698 HG12 VAL   230      72.980  92.990  18.900  0.00  0.00           H
ATOM   3699 HG13 VAL   230      71.780  92.760  17.710  0.00  0.00           H
ATOM   3700  CG2 VAL   230      71.500  92.540  21.160  0.00  0.00           C
ATOM   3701 HG21 VAL   230      72.570  92.480  21.380  0.00  0.00           H
ATOM   3702 HG22 VAL   230      71.180  93.570  21.270  0.00  0.00           H
ATOM   3703 HG23 VAL   230      71.000  91.920  21.910  0.00  0.00           H
ATOM   3704  C   VAL   230      69.080  92.370  17.930  0.00  0.00           C
ATOM   3705  O   VAL   230      68.730  93.440  17.450  0.00  0.00           O
ATOM   3706  N   TYR   231      69.270  91.250  17.160  0.00  0.00           N
ATOM   3707  H   TYR   231      69.590  90.370  17.550  0.00  0.00           H
ATOM   3708  CA  TYR   231      68.870  91.130  15.770  0.00  0.00           C
ATOM   3709  HA  TYR   231      69.350  91.990  15.310  0.00  0.00           H
ATOM   3710  CB  TYR   231      69.470  89.860  15.070  0.00  0.00           C
ATOM   3711  HB2 TYR   231      69.420  90.050  14.000  0.00  0.00           H
ATOM   3712  HB3 TYR   231      68.820  89.010  15.320  0.00  0.00           H
ATOM   3713  CG  TYR   231      70.910  89.520  15.470  0.00  0.00           C
ATOM   3714  CD1 TYR   231      71.900  90.470  15.440  0.00  0.00           C
ATOM   3715  HD1 TYR   231      71.640  91.470  15.130  0.00  0.00           H
ATOM   3716  CE1 TYR   231      73.190  90.140  15.930  0.00  0.00           C
ATOM   3717  HE1 TYR   231      73.970  90.880  15.950  0.00  0.00           H
ATOM   3718  CZ  TYR   231      73.490  88.780  16.230  0.00  0.00           C
ATOM   3719  OH  TYR   231      74.720  88.520  16.620  0.00  0.00           O
ATOM   3720  HH  TYR   231      75.000  87.630  16.380  0.00  0.00           H
ATOM   3721  CE2 TYR   231      72.430  87.820  16.230  0.00  0.00           C
ATOM   3722  HE2 TYR   231      72.600  86.770  16.420  0.00  0.00           H
ATOM   3723  CD2 TYR   231      71.150  88.190  15.900  0.00  0.00           C
ATOM   3724  HD2 TYR   231      70.320  87.500  15.930  0.00  0.00           H
ATOM   3725  C   TYR   231      67.380  91.330  15.430  0.00  0.00           C
ATOM   3726  O   TYR   231      67.140  92.000  14.440  0.00  0.00           O
ATOM   3727  N   LYS   232      66.510  90.890  16.310  0.00  0.00           N
ATOM   3728  H   LYS   232      66.860  90.290  17.030  0.00  0.00           H
ATOM   3729  CA  LYS   232      65.000  91.190  16.270  0.00  0.00           C
ATOM   3730  HA  LYS   232      64.700  90.820  15.290  0.00  0.00           H
ATOM   3731  CB  LYS   232      64.170  90.440  17.290  0.00  0.00           C
ATOM   3732  HB2 LYS   232      63.260  91.040  17.420  0.00  0.00           H
ATOM   3733  HB3 LYS   232      64.660  90.460  18.270  0.00  0.00           H
ATOM   3734  CG  LYS   232      63.750  89.050  16.850  0.00  0.00           C
ATOM   3735  HG2 LYS   232      64.680  88.490  16.790  0.00  0.00           H
ATOM   3736  HG3 LYS   232      63.090  88.930  15.990  0.00  0.00           H
ATOM   3737  CD  LYS   232      63.050  88.210  18.010  0.00  0.00           C
ATOM   3738  HD2 LYS   232      62.080  88.700  18.100  0.00  0.00           H
ATOM   3739  HD3 LYS   232      63.640  88.390  18.910  0.00  0.00           H
ATOM   3740  CE  LYS   232      62.830  86.750  17.700  0.00  0.00           C
ATOM   3741  HE2 LYS   232      63.840  86.350  17.640  0.00  0.00           H
ATOM   3742  HE3 LYS   232      62.320  86.720  16.730  0.00  0.00           H
ATOM   3743  NZ  LYS   232      62.080  85.910  18.590  0.00  0.00           N
ATOM   3744  HZ1 LYS   232      62.040  84.990  18.180  0.00  0.00           H
ATOM   3745  HZ2 LYS   232      62.560  85.860  19.480  0.00  0.00           H
ATOM   3746  HZ3 LYS   232      61.160  86.290  18.730  0.00  0.00           H
ATOM   3747  C   LYS   232      64.850  92.730  16.280  0.00  0.00           C
ATOM   3748  O   LYS   232      64.200  93.440  15.470  0.00  0.00           O
ATOM   3749  N   SER   233      65.450  93.350  17.280  0.00  0.00           N
ATOM   3750  H   SER   233      65.720  92.790  18.080  0.00  0.00           H
ATOM   3751  CA  SER   233      65.460  94.820  17.540  0.00  0.00           C
ATOM   3752  HA  SER   233      64.460  95.250  17.600  0.00  0.00           H
ATOM   3753  CB  SER   233      66.020  95.130  18.960  0.00  0.00           C
ATOM   3754  HB2 SER   233      65.890  96.200  19.130  0.00  0.00           H
ATOM   3755  HB3 SER   233      67.080  94.880  19.040  0.00  0.00           H
ATOM   3756  OG  SER   233      65.430  94.360  20.000  0.00  0.00           O
ATOM   3757  HG  SER   233      65.800  93.490  20.150  0.00  0.00           H
ATOM   3758  C   SER   233      66.120  95.570  16.420  0.00  0.00           C
ATOM   3759  O   SER   233      65.680  96.710  16.170  0.00  0.00           O
ATOM   3760  N   ALA   234      67.150  95.030  15.820  0.00  0.00           N
ATOM   3761  H   ALA   234      67.560  94.170  16.160  0.00  0.00           H
ATOM   3762  CA  ALA   234      68.000  95.710  14.840  0.00  0.00           C
ATOM   3763  HA  ALA   234      68.010  96.740  15.200  0.00  0.00           H
ATOM   3764  CB  ALA   234      69.400  95.140  14.750  0.00  0.00           C
ATOM   3765  HB1 ALA   234      70.040  95.640  14.030  0.00  0.00           H
ATOM   3766  HB2 ALA   234      69.870  95.220  15.730  0.00  0.00           H
ATOM   3767  HB3 ALA   234      69.270  94.110  14.420  0.00  0.00           H
ATOM   3768  C   ALA   234      67.280  95.660  13.530  0.00  0.00           C
ATOM   3769  O   ALA   234      67.230  96.630  12.760  0.00  0.00           O
ATOM   3770  N   ALA   235      66.640  94.550  13.160  0.00  0.00           N
ATOM   3771  H   ALA   235      66.590  93.750  13.780  0.00  0.00           H
ATOM   3772  CA  ALA   235      65.930  94.460  11.890  0.00  0.00           C
ATOM   3773  HA  ALA   235      66.690  94.670  11.140  0.00  0.00           H
ATOM   3774  CB  ALA   235      65.430  93.000  11.630  0.00  0.00           C
ATOM   3775  HB1 ALA   235      66.210  92.260  11.850  0.00  0.00           H
ATOM   3776  HB2 ALA   235      64.560  92.820  12.260  0.00  0.00           H
ATOM   3777  HB3 ALA   235      65.050  92.860  10.620  0.00  0.00           H
ATOM   3778  C   ALA   235      64.780  95.470  11.810  0.00  0.00           C
ATOM   3779  O   ALA   235      64.540  95.960  10.690  0.00  0.00           O
ATOM   3780  N   MET   236      64.060  95.670  12.860  0.00  0.00           N
ATOM   3781  H   MET   236      64.380  95.200  13.690  0.00  0.00           H
ATOM   3782  CA  MET   236      62.970  96.660  12.870  0.00  0.00           C
ATOM   3783  HA  MET   236      62.240  96.470  12.080  0.00  0.00           H
ATOM   3784  CB  MET   236      62.260  96.650  14.220  0.00  0.00           C
ATOM   3785  HB2 MET   236      61.870  97.650  14.360  0.00  0.00           H
ATOM   3786  HB3 MET   236      63.050  96.580  14.980  0.00  0.00           H
ATOM   3787  CG  MET   236      61.310  95.530  14.550  0.00  0.00           C
ATOM   3788  HG2 MET   236      61.120  95.510  15.620  0.00  0.00           H
ATOM   3789  HG3 MET   236      61.670  94.540  14.260  0.00  0.00           H
ATOM   3790  SD  MET   236      59.740  95.770  13.830  0.00  0.00           S
ATOM   3791  CE  MET   236      59.770  95.010  12.140  0.00  0.00           C
ATOM   3792  HE1 MET   236      59.580  93.940  12.220  0.00  0.00           H
ATOM   3793  HE2 MET   236      59.030  95.560  11.560  0.00  0.00           H
ATOM   3794  HE3 MET   236      60.790  95.060  11.770  0.00  0.00           H
ATOM   3795  C   MET   236      63.660  98.070  12.690  0.00  0.00           C
ATOM   3796  O   MET   236      63.150  98.840  11.870  0.00  0.00           O
ATOM   3797  N   LEU   237      64.860  98.360  13.160  0.00  0.00           N
ATOM   3798  H   LEU   237      65.330  97.730  13.790  0.00  0.00           H
ATOM   3799  CA  LEU   237      65.520  99.750  12.950  0.00  0.00           C
ATOM   3800  HA  LEU   237      64.740 100.510  12.850  0.00  0.00           H
ATOM   3801  CB  LEU   237      66.330 100.030  14.210  0.00  0.00           C
ATOM   3802  HB2 LEU   237      66.720 101.050  14.160  0.00  0.00           H
ATOM   3803  HB3 LEU   237      67.150  99.310  14.210  0.00  0.00           H
ATOM   3804  CG  LEU   237      65.640 100.120  15.590  0.00  0.00           C
ATOM   3805  HG  LEU   237      65.080  99.190  15.680  0.00  0.00           H
ATOM   3806  CD1 LEU   237      66.660 100.110  16.730  0.00  0.00           C
ATOM   3807 HD11 LEU   237      67.230  99.190  16.630  0.00  0.00           H
ATOM   3808 HD12 LEU   237      67.300 100.980  16.660  0.00  0.00           H
ATOM   3809 HD13 LEU   237      66.200 100.040  17.720  0.00  0.00           H
ATOM   3810  CD2 LEU   237      64.660 101.230  15.670  0.00  0.00           C
ATOM   3811 HD21 LEU   237      63.620 100.920  15.570  0.00  0.00           H
ATOM   3812 HD22 LEU   237      64.700 101.720  16.640  0.00  0.00           H
ATOM   3813 HD23 LEU   237      64.930 102.030  14.980  0.00  0.00           H
ATOM   3814  C   LEU   237      66.230  99.780  11.580  0.00  0.00           C
ATOM   3815  O   LEU   237      66.910 100.750  11.380  0.00  0.00           O
ATOM   3816  N   ASP   238      66.150  98.820  10.660  0.00  0.00           N
ATOM   3817  H   ASP   238      65.540  98.040  10.840  0.00  0.00           H
ATOM   3818  CA  ASP   238      67.010  98.790   9.390  0.00  0.00           C
ATOM   3819  HA  ASP   238      66.950  97.750   9.080  0.00  0.00           H
ATOM   3820  CB  ASP   238      66.380  99.760   8.290  0.00  0.00           C
ATOM   3821  HB2 ASP   238      66.940  99.580   7.380  0.00  0.00           H
ATOM   3822  HB3 ASP   238      66.550 100.780   8.650  0.00  0.00           H
ATOM   3823  CG  ASP   238      64.910  99.640   7.920  0.00  0.00           C
ATOM   3824  OD1 ASP   238      64.610  98.700   7.180  0.00  0.00           O
ATOM   3825  OD2 ASP   238      64.000 100.380   8.400  0.00  0.00           O
ATOM   3826  C   ASP   238      68.510  98.880   9.630  0.00  0.00           C
ATOM   3827  O   ASP   238      69.210  99.450   8.790  0.00  0.00           O
ATOM   3828  N   MET   239      69.100  98.360  10.730  0.00  0.00           N
ATOM   3829  H   MET   239      68.540  97.810  11.360  0.00  0.00           H
ATOM   3830  CA  MET   239      70.510  98.450  10.980  0.00  0.00           C
ATOM   3831  HA  MET   239      71.010  99.280  10.470  0.00  0.00           H
ATOM   3832  CB  MET   239      70.820  98.540  12.450  0.00  0.00           C
ATOM   3833  HB2 MET   239      71.870  98.600  12.730  0.00  0.00           H
ATOM   3834  HB3 MET   239      70.440  97.640  12.950  0.00  0.00           H
ATOM   3835  CG  MET   239      70.230  99.820  13.080  0.00  0.00           C
ATOM   3836  HG2 MET   239      69.150  99.770  12.900  0.00  0.00           H
ATOM   3837  HG3 MET   239      70.800 100.670  12.700  0.00  0.00           H
ATOM   3838  SD  MET   239      70.380  99.850  14.920  0.00  0.00           S
ATOM   3839  CE  MET   239      72.130 100.200  15.280  0.00  0.00           C
ATOM   3840  HE1 MET   239      72.690  99.380  14.840  0.00  0.00           H
ATOM   3841  HE2 MET   239      72.440 101.120  14.780  0.00  0.00           H
ATOM   3842  HE3 MET   239      72.310 100.260  16.350  0.00  0.00           H
ATOM   3843  C   MET   239      71.300  97.290  10.410  0.00  0.00           C
ATOM   3844  O   MET   239      72.440  97.060  10.760  0.00  0.00           O
ATOM   3845  N   THR   240      70.660  96.430   9.610  0.00  0.00           N
ATOM   3846  H   THR   240      69.700  96.620   9.370  0.00  0.00           H
ATOM   3847  CA  THR   240      71.070  95.030   9.420  0.00  0.00           C
ATOM   3848  HA  THR   240      71.930  94.900  10.070  0.00  0.00           H
ATOM   3849  CB  THR   240      69.980  94.040   9.780  0.00  0.00           C
ATOM   3850  HB  THR   240      70.290  93.020   9.530  0.00  0.00           H
ATOM   3851  CG2 THR   240      69.560  94.110  11.210  0.00  0.00           C
ATOM   3852 HG21 THR   240      70.360  93.880  11.920  0.00  0.00           H
ATOM   3853 HG22 THR   240      69.100  95.070  11.440  0.00  0.00           H
ATOM   3854 HG23 THR   240      68.730  93.430  11.390  0.00  0.00           H
ATOM   3855  OG1 THR   240      68.780  94.280   9.030  0.00  0.00           O
ATOM   3856  HG1 THR   240      68.390  93.400   9.010  0.00  0.00           H
ATOM   3857  C   THR   240      71.600  94.660   8.040  0.00  0.00           C
ATOM   3858  O   THR   240      71.940  93.490   7.740  0.00  0.00           O
ATOM   3859  N   GLY   241      71.750  95.680   7.230  0.00  0.00           N
ATOM   3860  H   GLY   241      71.300  96.530   7.530  0.00  0.00           H
ATOM   3861  CA  GLY   241      72.140  95.720   5.830  0.00  0.00           C
ATOM   3862  HA2 GLY   241      71.210  95.930   5.290  0.00  0.00           H
ATOM   3863  HA3 GLY   241      72.470  94.740   5.490  0.00  0.00           H
ATOM   3864  C   GLY   241      73.090  96.920   5.600  0.00  0.00           C
ATOM   3865  O   GLY   241      73.820  97.370   6.530  0.00  0.00           O
ATOM   3866  N   ALA   242      73.060  97.420   4.390  0.00  0.00           N
ATOM   3867  H   ALA   242      72.400  97.110   3.700  0.00  0.00           H
ATOM   3868  CA  ALA   242      73.960  98.410   3.910  0.00  0.00           C
ATOM   3869  HA  ALA   242      74.960  97.970   3.850  0.00  0.00           H
ATOM   3870  CB  ALA   242      73.630  98.850   2.500  0.00  0.00           C
ATOM   3871  HB1 ALA   242      74.080  99.810   2.250  0.00  0.00           H
ATOM   3872  HB2 ALA   242      73.850  97.970   1.890  0.00  0.00           H
ATOM   3873  HB3 ALA   242      72.570  99.070   2.380  0.00  0.00           H
ATOM   3874  C   ALA   242      74.050  99.610   4.830  0.00  0.00           C
ATOM   3875  O   ALA   242      73.140  99.990   5.590  0.00  0.00           O
ATOM   3876  N   GLY   243      75.210 100.180   4.760  0.00  0.00           N
ATOM   3877  H   GLY   243      75.860  99.950   4.020  0.00  0.00           H
ATOM   3878  CA  GLY   243      75.680 101.140   5.790  0.00  0.00           C
ATOM   3879  HA2 GLY   243      74.850 101.800   6.020  0.00  0.00           H
ATOM   3880  HA3 GLY   243      76.430 101.790   5.350  0.00  0.00           H
ATOM   3881  C   GLY   243      76.310 100.650   7.090  0.00  0.00           C
ATOM   3882  O   GLY   243      76.760 101.510   7.830  0.00  0.00           O
ATOM   3883  N   TYR   244      76.270  99.350   7.370  0.00  0.00           N
ATOM   3884  H   TYR   244      75.840  98.760   6.670  0.00  0.00           H
ATOM   3885  CA  TYR   244      76.580  98.740   8.700  0.00  0.00           C
ATOM   3886  HA  TYR   244      77.100  99.530   9.240  0.00  0.00           H
ATOM   3887  CB  TYR   244      75.280  98.430   9.460  0.00  0.00           C
ATOM   3888  HB2 TYR   244      75.620  97.980  10.400  0.00  0.00           H
ATOM   3889  HB3 TYR   244      74.630  97.680   9.010  0.00  0.00           H
ATOM   3890  CG  TYR   244      74.360  99.610   9.840  0.00  0.00           C
ATOM   3891  CD1 TYR   244      74.630 100.330  11.020  0.00  0.00           C
ATOM   3892  HD1 TYR   244      75.430 100.050  11.700  0.00  0.00           H
ATOM   3893  CE1 TYR   244      73.870 101.440  11.340  0.00  0.00           C
ATOM   3894  HE1 TYR   244      74.070 101.960  12.270  0.00  0.00           H
ATOM   3895  CZ  TYR   244      72.960 101.970  10.410  0.00  0.00           C
ATOM   3896  OH  TYR   244      72.250 103.160  10.580  0.00  0.00           O
ATOM   3897  HH  TYR   244      72.760 103.820  11.060  0.00  0.00           H
ATOM   3898  CE2 TYR   244      72.830 101.400   9.150  0.00  0.00           C
ATOM   3899  HE2 TYR   244      72.170 101.810   8.400  0.00  0.00           H
ATOM   3900  CD2 TYR   244      73.470 100.130   8.910  0.00  0.00           C
ATOM   3901  HD2 TYR   244      73.340  99.620   7.960  0.00  0.00           H
ATOM   3902  C   TYR   244      77.650  97.590   8.590  0.00  0.00           C
ATOM   3903  O   TYR   244      77.770  96.840   7.610  0.00  0.00           O
ATOM   3904  N   VAL   245      78.420  97.360   9.650  0.00  0.00           N
ATOM   3905  H   VAL   245      78.340  97.990  10.440  0.00  0.00           H
ATOM   3906  CA  VAL   245      79.340  96.170   9.780  0.00  0.00           C
ATOM   3907  HA  VAL   245      79.040  95.400   9.060  0.00  0.00           H
ATOM   3908  CB  VAL   245      80.790  96.540   9.480  0.00  0.00           C
ATOM   3909  HB  VAL   245      81.100  97.400  10.070  0.00  0.00           H
ATOM   3910  CG1 VAL   245      81.810  95.400   9.720  0.00  0.00           C
ATOM   3911 HG11 VAL   245      82.130  95.400  10.760  0.00  0.00           H
ATOM   3912 HG12 VAL   245      81.550  94.380   9.420  0.00  0.00           H
ATOM   3913 HG13 VAL   245      82.650  95.640   9.080  0.00  0.00           H
ATOM   3914  CG2 VAL   245      80.720  96.980   7.980  0.00  0.00           C
ATOM   3915 HG21 VAL   245      81.720  97.270   7.640  0.00  0.00           H
ATOM   3916 HG22 VAL   245      80.210  96.220   7.410  0.00  0.00           H
ATOM   3917 HG23 VAL   245      80.230  97.950   7.940  0.00  0.00           H
ATOM   3918  C   VAL   245      79.190  95.570  11.150  0.00  0.00           C
ATOM   3919  O   VAL   245      79.160  96.330  12.130  0.00  0.00           O
ATOM   3920  N   TRP   246      79.050  94.230  11.240  0.00  0.00           N
ATOM   3921  H   TRP   246      79.090  93.770  10.340  0.00  0.00           H
ATOM   3922  CA  TRP   246      78.750  93.510  12.490  0.00  0.00           C
ATOM   3923  HA  TRP   246      78.580  94.200  13.310  0.00  0.00           H
ATOM   3924  CB  TRP   246      77.280  92.920  12.300  0.00  0.00           C
ATOM   3925  HB2 TRP   246      77.110  92.330  13.210  0.00  0.00           H
ATOM   3926  HB3 TRP   246      77.190  92.360  11.370  0.00  0.00           H
ATOM   3927  CG  TRP   246      76.050  93.790  12.360  0.00  0.00           C
ATOM   3928  CD1 TRP   246      75.560  94.660  11.430  0.00  0.00           C
ATOM   3929  HD1 TRP   246      75.930  94.690  10.410  0.00  0.00           H
ATOM   3930  NE1 TRP   246      74.490  95.390  11.890  0.00  0.00           N
ATOM   3931  HE1 TRP   246      73.920  96.000  11.320  0.00  0.00           H
ATOM   3932  CE2 TRP   246      74.240  95.040  13.190  0.00  0.00           C
ATOM   3933  CZ2 TRP   246      73.170  95.360  14.100  0.00  0.00           C
ATOM   3934  HZ2 TRP   246      72.350  96.030  13.900  0.00  0.00           H
ATOM   3935  CH2 TRP   246      73.210  94.720  15.410  0.00  0.00           C
ATOM   3936  HH2 TRP   246      72.490  94.930  16.190  0.00  0.00           H
ATOM   3937  CZ3 TRP   246      74.130  93.710  15.690  0.00  0.00           C
ATOM   3938  HZ3 TRP   246      74.170  93.280  16.680  0.00  0.00           H
ATOM   3939  CE3 TRP   246      75.100  93.410  14.780  0.00  0.00           C
ATOM   3940  HE3 TRP   246      75.830  92.640  14.970  0.00  0.00           H
ATOM   3941  CD2 TRP   246      75.220  94.080  13.500  0.00  0.00           C
ATOM   3942  C   TRP   246      79.650  92.360  12.850  0.00  0.00           C
ATOM   3943  O   TRP   246      79.880  91.530  11.920  0.00  0.00           O
ATOM   3944  N   LEU   247      80.180  92.310  14.040  0.00  0.00           N
ATOM   3945  H   LEU   247      80.040  93.100  14.660  0.00  0.00           H
ATOM   3946  CA  LEU   247      81.290  91.450  14.460  0.00  0.00           C
ATOM   3947  HA  LEU   247      81.350  90.630  13.750  0.00  0.00           H
ATOM   3948  CB  LEU   247      82.610  92.310  14.430  0.00  0.00           C
ATOM   3949  HB2 LEU   247      82.330  93.160  15.040  0.00  0.00           H
ATOM   3950  HB3 LEU   247      82.840  92.620  13.410  0.00  0.00           H
ATOM   3951  CG  LEU   247      83.920  91.710  15.040  0.00  0.00           C
ATOM   3952  HG  LEU   247      83.810  91.240  16.010  0.00  0.00           H
ATOM   3953  CD1 LEU   247      84.440  90.710  14.040  0.00  0.00           C
ATOM   3954 HD11 LEU   247      84.520  91.250  13.100  0.00  0.00           H
ATOM   3955 HD12 LEU   247      85.410  90.290  14.280  0.00  0.00           H
ATOM   3956 HD13 LEU   247      83.800  89.830  13.940  0.00  0.00           H
ATOM   3957  CD2 LEU   247      84.920  92.870  15.090  0.00  0.00           C
ATOM   3958 HD21 LEU   247      85.840  92.360  15.370  0.00  0.00           H
ATOM   3959 HD22 LEU   247      85.030  93.340  14.120  0.00  0.00           H
ATOM   3960 HD23 LEU   247      84.590  93.660  15.760  0.00  0.00           H
ATOM   3961  C   LEU   247      81.070  90.870  15.840  0.00  0.00           C
ATOM   3962  O   LEU   247      80.750  91.580  16.860  0.00  0.00           O
ATOM   3963  N   VAL   248      81.130  89.530  15.950  0.00  0.00           N
ATOM   3964  H   VAL   248      81.310  89.010  15.100  0.00  0.00           H
ATOM   3965  CA  VAL   248      80.670  88.810  17.170  0.00  0.00           C
ATOM   3966  HA  VAL   248      80.700  89.510  18.010  0.00  0.00           H
ATOM   3967  CB  VAL   248      79.160  88.380  17.100  0.00  0.00           C
ATOM   3968  HB  VAL   248      78.820  87.990  18.060  0.00  0.00           H
ATOM   3969  CG1 VAL   248      78.270  89.650  16.970  0.00  0.00           C
ATOM   3970 HG11 VAL   248      78.350  89.940  15.930  0.00  0.00           H
ATOM   3971 HG12 VAL   248      77.320  89.390  17.430  0.00  0.00           H
ATOM   3972 HG13 VAL   248      78.710  90.390  17.640  0.00  0.00           H
ATOM   3973  CG2 VAL   248      78.800  87.420  16.000  0.00  0.00           C
ATOM   3974 HG21 VAL   248      77.710  87.300  16.030  0.00  0.00           H
ATOM   3975 HG22 VAL   248      79.020  87.700  14.980  0.00  0.00           H
ATOM   3976 HG23 VAL   248      79.310  86.460  16.120  0.00  0.00           H
ATOM   3977  C   VAL   248      81.520  87.630  17.570  0.00  0.00           C
ATOM   3978  O   VAL   248      82.580  87.380  17.010  0.00  0.00           O
ATOM   3979  N   GLY   249      81.160  86.930  18.650  0.00  0.00           N
ATOM   3980  H   GLY   249      80.230  87.120  19.000  0.00  0.00           H
ATOM   3981  CA  GLY   249      81.730  85.620  18.980  0.00  0.00           C
ATOM   3982  HA2 GLY   249      81.770  85.550  20.060  0.00  0.00           H
ATOM   3983  HA3 GLY   249      82.770  85.560  18.660  0.00  0.00           H
ATOM   3984  C   GLY   249      80.880  84.470  18.450  0.00  0.00           C
ATOM   3985  O   GLY   249      80.180  84.520  17.400  0.00  0.00           O
ATOM   3986  N   GLU   250      80.970  83.400  19.240  0.00  0.00           N
ATOM   3987  H   GLU   250      81.530  83.490  20.070  0.00  0.00           H
ATOM   3988  CA  GLU   250      80.380  82.080  18.930  0.00  0.00           C
ATOM   3989  HA  GLU   250      80.400  81.770  17.890  0.00  0.00           H
ATOM   3990  CB  GLU   250      81.340  81.110  19.520  0.00  0.00           C
ATOM   3991  HB2 GLU   250      81.520  81.440  20.540  0.00  0.00           H
ATOM   3992  HB3 GLU   250      82.230  81.190  18.880  0.00  0.00           H
ATOM   3993  CG  GLU   250      80.840  79.620  19.460  0.00  0.00           C
ATOM   3994  HG2 GLU   250      80.520  79.310  18.460  0.00  0.00           H
ATOM   3995  HG3 GLU   250      80.020  79.500  20.170  0.00  0.00           H
ATOM   3996  CD  GLU   250      81.960  78.610  19.920  0.00  0.00           C
ATOM   3997  OE1 GLU   250      83.140  78.960  19.930  0.00  0.00           O
ATOM   3998  OE2 GLU   250      81.570  77.460  20.170  0.00  0.00           O
ATOM   3999  C   GLU   250      78.940  81.790  19.470  0.00  0.00           C
ATOM   4000  O   GLU   250      78.140  81.240  18.730  0.00  0.00           O
ATOM   4001  N   ARG   251      78.680  82.160  20.750  0.00  0.00           N
ATOM   4002  H   ARG   251      79.430  82.640  21.220  0.00  0.00           H
ATOM   4003  CA  ARG   251      77.360  82.260  21.340  0.00  0.00           C
ATOM   4004  HA  ARG   251      76.930  81.270  21.480  0.00  0.00           H
ATOM   4005  CB  ARG   251      77.500  82.970  22.700  0.00  0.00           C
ATOM   4006  HB2 ARG   251      76.530  83.170  23.160  0.00  0.00           H
ATOM   4007  HB3 ARG   251      77.970  83.940  22.580  0.00  0.00           H
ATOM   4008  CG  ARG   251      78.310  82.080  23.700  0.00  0.00           C
ATOM   4009  HG2 ARG   251      79.320  82.500  23.750  0.00  0.00           H
ATOM   4010  HG3 ARG   251      78.320  81.070  23.290  0.00  0.00           H
ATOM   4011  CD  ARG   251      77.740  82.040  25.140  0.00  0.00           C
ATOM   4012  HD2 ARG   251      78.090  81.180  25.720  0.00  0.00           H
ATOM   4013  HD3 ARG   251      76.660  81.980  25.060  0.00  0.00           H
ATOM   4014  NE  ARG   251      78.020  83.330  25.910  0.00  0.00           N
ATOM   4015  HE  ARG   251      78.760  83.950  25.600  0.00  0.00           H
ATOM   4016  CZ  ARG   251      77.370  83.780  26.960  0.00  0.00           C
ATOM   4017  NH1 ARG   251      76.440  83.070  27.580  0.00  0.00           N
ATOM   4018 HH11 ARG   251      76.180  82.120  27.330  0.00  0.00           H
ATOM   4019 HH12 ARG   251      76.210  83.410  28.500  0.00  0.00           H
ATOM   4020  NH2 ARG   251      77.640  84.990  27.330  0.00  0.00           N
ATOM   4021 HH21 ARG   251      78.180  85.630  26.760  0.00  0.00           H
ATOM   4022 HH22 ARG   251      77.250  85.530  28.080  0.00  0.00           H
ATOM   4023  C   ARG   251      76.320  82.970  20.460  0.00  0.00           C
ATOM   4024  O   ARG   251      75.220  82.480  20.190  0.00  0.00           O
ATOM   4025  N   GLU   252      76.750  84.100  19.900  0.00  0.00           N
ATOM   4026  H   GLU   252      77.700  84.370  20.130  0.00  0.00           H
ATOM   4027  CA  GLU   252      75.880  84.990  19.130  0.00  0.00           C
ATOM   4028  HA  GLU   252      74.840  84.920  19.460  0.00  0.00           H
ATOM   4029  CB  GLU   252      76.400  86.420  19.320  0.00  0.00           C
ATOM   4030  HB2 GLU   252      75.740  87.180  18.910  0.00  0.00           H
ATOM   4031  HB3 GLU   252      77.230  86.560  18.630  0.00  0.00           H
ATOM   4032  CG  GLU   252      76.810  86.870  20.760  0.00  0.00           C
ATOM   4033  HG2 GLU   252      75.970  86.630  21.410  0.00  0.00           H
ATOM   4034  HG3 GLU   252      76.700  87.950  20.840  0.00  0.00           H
ATOM   4035  CD  GLU   252      78.160  86.410  21.300  0.00  0.00           C
ATOM   4036  OE1 GLU   252      78.560  86.920  22.370  0.00  0.00           O
ATOM   4037  OE2 GLU   252      78.900  85.660  20.680  0.00  0.00           O
ATOM   4038  C   GLU   252      75.680  84.590  17.650  0.00  0.00           C
ATOM   4039  O   GLU   252      75.090  85.300  16.870  0.00  0.00           O
ATOM   4040  N   ILE   253      76.150  83.370  17.360  0.00  0.00           N
ATOM   4041  H   ILE   253      76.810  82.950  18.010  0.00  0.00           H
ATOM   4042  CA  ILE   253      75.860  82.580  16.160  0.00  0.00           C
ATOM   4043  HA  ILE   253      74.960  83.010  15.720  0.00  0.00           H
ATOM   4044  CB  ILE   253      77.000  82.800  15.130  0.00  0.00           C
ATOM   4045  HB  ILE   253      76.750  82.230  14.230  0.00  0.00           H
ATOM   4046  CG2 ILE   253      77.230  84.260  14.700  0.00  0.00           C
ATOM   4047 HG21 ILE   253      76.340  84.690  14.250  0.00  0.00           H
ATOM   4048 HG22 ILE   253      77.430  84.900  15.560  0.00  0.00           H
ATOM   4049 HG23 ILE   253      78.130  84.410  14.100  0.00  0.00           H
ATOM   4050  CG1 ILE   253      78.290  82.310  15.780  0.00  0.00           C
ATOM   4051 HG12 ILE   253      78.180  81.380  16.340  0.00  0.00           H
ATOM   4052 HG13 ILE   253      78.710  83.120  16.380  0.00  0.00           H
ATOM   4053  CD1 ILE   253      79.310  81.940  14.750  0.00  0.00           C
ATOM   4054 HD11 ILE   253      79.700  82.800  14.210  0.00  0.00           H
ATOM   4055 HD12 ILE   253      80.150  81.420  15.210  0.00  0.00           H
ATOM   4056 HD13 ILE   253      78.830  81.230  14.070  0.00  0.00           H
ATOM   4057  C   ILE   253      75.510  81.120  16.430  0.00  0.00           C
ATOM   4058  O   ILE   253      75.660  80.280  15.520  0.00  0.00           O
ATOM   4059  N   SER   254      75.200  80.740  17.660  0.00  0.00           N
ATOM   4060  H   SER   254      75.180  81.380  18.430  0.00  0.00           H
ATOM   4061  CA  SER   254      74.800  79.380  18.020  0.00  0.00           C
ATOM   4062  HA  SER   254      75.190  78.650  17.320  0.00  0.00           H
ATOM   4063  CB  SER   254      75.270  79.090  19.450  0.00  0.00           C
ATOM   4064  HB2 SER   254      74.960  78.130  19.870  0.00  0.00           H
ATOM   4065  HB3 SER   254      74.850  79.830  20.130  0.00  0.00           H
ATOM   4066  OG  SER   254      76.660  79.040  19.320  0.00  0.00           O
ATOM   4067  HG  SER   254      77.030  79.910  19.160  0.00  0.00           H
ATOM   4068  C   SER   254      73.240  79.370  18.050  0.00  0.00           C
ATOM   4069  O   SER   254      72.590  80.330  18.370  0.00  0.00           O
ATOM   4070  N   GLY   255      72.730  78.200  17.680  0.00  0.00           N
ATOM   4071  H   GLY   255      73.290  77.450  17.290  0.00  0.00           H
ATOM   4072  CA  GLY   255      71.360  77.810  17.890  0.00  0.00           C
ATOM   4073  HA2 GLY   255      71.240  77.390  18.890  0.00  0.00           H
ATOM   4074  HA3 GLY   255      71.190  77.000  17.180  0.00  0.00           H
ATOM   4075  C   GLY   255      70.320  78.880  17.550  0.00  0.00           C
ATOM   4076  O   GLY   255      70.290  79.290  16.370  0.00  0.00           O
ATOM   4077  N   SER   256      69.590  79.350  18.550  0.00  0.00           N
ATOM   4078  H   SER   256      69.800  78.960  19.450  0.00  0.00           H
ATOM   4079  CA  SER   256      68.690  80.520  18.450  0.00  0.00           C
ATOM   4080  HA  SER   256      67.800  80.140  17.940  0.00  0.00           H
ATOM   4081  CB  SER   256      68.090  80.940  19.810  0.00  0.00           C
ATOM   4082  HB2 SER   256      68.830  81.490  20.410  0.00  0.00           H
ATOM   4083  HB3 SER   256      67.720  80.040  20.290  0.00  0.00           H
ATOM   4084  OG  SER   256      66.940  81.750  19.550  0.00  0.00           O
ATOM   4085  HG  SER   256      67.070  82.550  20.060  0.00  0.00           H
ATOM   4086  C   SER   256      69.280  81.780  17.780  0.00  0.00           C
ATOM   4087  O   SER   256      68.650  82.310  16.890  0.00  0.00           O
ATOM   4088  N   ALA   257      70.450  82.380  18.180  0.00  0.00           N
ATOM   4089  H   ALA   257      71.070  81.850  18.760  0.00  0.00           H
ATOM   4090  CA  ALA   257      71.020  83.580  17.540  0.00  0.00           C
ATOM   4091  HA  ALA   257      70.240  84.330  17.690  0.00  0.00           H
ATOM   4092  CB  ALA   257      72.230  83.940  18.470  0.00  0.00           C
ATOM   4093  HB1 ALA   257      73.100  83.330  18.230  0.00  0.00           H
ATOM   4094  HB2 ALA   257      72.600  84.950  18.260  0.00  0.00           H
ATOM   4095  HB3 ALA   257      71.960  83.860  19.520  0.00  0.00           H
ATOM   4096  C   ALA   257      71.210  83.370  16.010  0.00  0.00           C
ATOM   4097  O   ALA   257      70.940  84.230  15.270  0.00  0.00           O
ATOM   4098  N   LEU   258      71.560  82.150  15.540  0.00  0.00           N
ATOM   4099  H   LEU   258      71.490  81.390  16.190  0.00  0.00           H
ATOM   4100  CA  LEU   258      71.680  81.810  14.110  0.00  0.00           C
ATOM   4101  HA  LEU   258      72.340  82.570  13.680  0.00  0.00           H
ATOM   4102  CB  LEU   258      72.440  80.450  13.920  0.00  0.00           C
ATOM   4103  HB2 LEU   258      71.700  79.700  14.190  0.00  0.00           H
ATOM   4104  HB3 LEU   258      73.300  80.340  14.580  0.00  0.00           H
ATOM   4105  CG  LEU   258      72.880  80.030  12.510  0.00  0.00           C
ATOM   4106  HG  LEU   258      72.060  79.890  11.800  0.00  0.00           H
ATOM   4107  CD1 LEU   258      73.920  81.020  11.940  0.00  0.00           C
ATOM   4108 HD11 LEU   258      74.800  80.940  12.580  0.00  0.00           H
ATOM   4109 HD12 LEU   258      74.180  80.680  10.940  0.00  0.00           H
ATOM   4110 HD13 LEU   258      73.580  82.050  11.890  0.00  0.00           H
ATOM   4111  CD2 LEU   258      73.440  78.540  12.490  0.00  0.00           C
ATOM   4112 HD21 LEU   258      72.610  77.990  12.920  0.00  0.00           H
ATOM   4113 HD22 LEU   258      73.470  78.130  11.480  0.00  0.00           H
ATOM   4114 HD23 LEU   258      74.380  78.550  13.060  0.00  0.00           H
ATOM   4115  C   LEU   258      70.350  81.920  13.370  0.00  0.00           C
ATOM   4116  O   LEU   258      70.320  82.430  12.240  0.00  0.00           O
ATOM   4117  N   ARG   259      69.180  81.590  14.000  0.00  0.00           N
ATOM   4118  H   ARG   259      69.260  81.360  14.980  0.00  0.00           H
ATOM   4119  CA  ARG   259      67.800  81.670  13.350  0.00  0.00           C
ATOM   4120  HA  ARG   259      67.870  81.120  12.410  0.00  0.00           H
ATOM   4121  CB  ARG   259      66.840  80.830  14.230  0.00  0.00           C
ATOM   4122  HB2 ARG   259      66.390  81.480  14.990  0.00  0.00           H
ATOM   4123  HB3 ARG   259      67.410  80.100  14.800  0.00  0.00           H
ATOM   4124  CG  ARG   259      65.770  80.050  13.520  0.00  0.00           C
ATOM   4125  HG2 ARG   259      66.060  79.010  13.390  0.00  0.00           H
ATOM   4126  HG3 ARG   259      65.670  80.400  12.490  0.00  0.00           H
ATOM   4127  CD  ARG   259      64.420  80.220  14.310  0.00  0.00           C
ATOM   4128  HD2 ARG   259      63.940  81.190  14.210  0.00  0.00           H
ATOM   4129  HD3 ARG   259      64.510  80.080  15.380  0.00  0.00           H
ATOM   4130  NE  ARG   259      63.440  79.160  13.850  0.00  0.00           N
ATOM   4131  HE  ARG   259      63.380  78.340  14.450  0.00  0.00           H
ATOM   4132  CZ  ARG   259      62.570  79.280  12.890  0.00  0.00           C
ATOM   4133  NH1 ARG   259      62.450  80.360  12.260  0.00  0.00           N
ATOM   4134 HH11 ARG   259      63.040  81.160  12.470  0.00  0.00           H
ATOM   4135 HH12 ARG   259      61.570  80.360  11.750  0.00  0.00           H
ATOM   4136  NH2 ARG   259      61.670  78.400  12.710  0.00  0.00           N
ATOM   4137 HH21 ARG   259      61.500  77.740  13.450  0.00  0.00           H
ATOM   4138 HH22 ARG   259      61.080  78.570  11.910  0.00  0.00           H
ATOM   4139  C   ARG   259      67.380  83.170  13.170  0.00  0.00           C
ATOM   4140  O   ARG   259      66.450  83.420  12.400  0.00  0.00           O
ATOM   4141  N   TYR   260      68.080  84.130  13.870  0.00  0.00           N
ATOM   4142  H   TYR   260      68.950  83.870  14.310  0.00  0.00           H
ATOM   4143  CA  TYR   260      67.760  85.590  13.750  0.00  0.00           C
ATOM   4144  HA  TYR   260      67.060  85.640  12.920  0.00  0.00           H
ATOM   4145  CB  TYR   260      66.980  86.050  14.950  0.00  0.00           C
ATOM   4146  HB2 TYR   260      66.790  87.120  14.920  0.00  0.00           H
ATOM   4147  HB3 TYR   260      67.570  85.700  15.800  0.00  0.00           H
ATOM   4148  CG  TYR   260      65.670  85.250  15.090  0.00  0.00           C
ATOM   4149  CD1 TYR   260      64.520  85.850  14.620  0.00  0.00           C
ATOM   4150  HD1 TYR   260      64.630  86.820  14.180  0.00  0.00           H
ATOM   4151  CE1 TYR   260      63.330  85.170  14.700  0.00  0.00           C
ATOM   4152  HE1 TYR   260      62.440  85.620  14.290  0.00  0.00           H
ATOM   4153  CZ  TYR   260      63.250  83.960  15.380  0.00  0.00           C
ATOM   4154  OH  TYR   260      62.050  83.270  15.450  0.00  0.00           O
ATOM   4155  HH  TYR   260      61.500  83.260  14.670  0.00  0.00           H
ATOM   4156  CE2 TYR   260      64.430  83.370  15.940  0.00  0.00           C
ATOM   4157  HE2 TYR   260      64.370  82.390  16.380  0.00  0.00           H
ATOM   4158  CD2 TYR   260      65.640  84.040  15.800  0.00  0.00           C
ATOM   4159  HD2 TYR   260      66.590  83.680  16.180  0.00  0.00           H
ATOM   4160  C   TYR   260      68.960  86.460  13.320  0.00  0.00           C
ATOM   4161  O   TYR   260      68.730  87.610  12.940  0.00  0.00           O
ATOM   4162  N   ALA   261      70.200  85.930  13.280  0.00  0.00           N
ATOM   4163  H   ALA   261      70.280  84.940  13.440  0.00  0.00           H
ATOM   4164  CA  ALA   261      71.380  86.730  12.970  0.00  0.00           C
ATOM   4165  HA  ALA   261      71.550  87.540  13.680  0.00  0.00           H
ATOM   4166  CB  ALA   261      72.590  85.790  13.080  0.00  0.00           C
ATOM   4167  HB1 ALA   261      73.420  86.320  12.610  0.00  0.00           H
ATOM   4168  HB2 ALA   261      72.750  85.530  14.130  0.00  0.00           H
ATOM   4169  HB3 ALA   261      72.470  84.880  12.510  0.00  0.00           H
ATOM   4170  C   ALA   261      71.280  87.330  11.490  0.00  0.00           C
ATOM   4171  O   ALA   261      70.710  86.630  10.600  0.00  0.00           O
ATOM   4172  N   PRO   262      71.800  88.500  11.130  0.00  0.00           N
ATOM   4173  CD  PRO   262      72.310  89.580  12.000  0.00  0.00           C
ATOM   4174  HD2 PRO   262      73.060  89.200  12.690  0.00  0.00           H
ATOM   4175  HD3 PRO   262      71.480  90.010  12.560  0.00  0.00           H
ATOM   4176  CG  PRO   262      72.890  90.600  11.060  0.00  0.00           C
ATOM   4177  HG2 PRO   262      73.900  90.410  10.680  0.00  0.00           H
ATOM   4178  HG3 PRO   262      72.870  91.570  11.550  0.00  0.00           H
ATOM   4179  CB  PRO   262      71.850  90.540   9.950  0.00  0.00           C
ATOM   4180  HB2 PRO   262      72.180  91.060   9.050  0.00  0.00           H
ATOM   4181  HB3 PRO   262      70.910  90.990  10.280  0.00  0.00           H
ATOM   4182  CA  PRO   262      71.780  89.050   9.760  0.00  0.00           C
ATOM   4183  HA  PRO   262      70.810  88.750   9.350  0.00  0.00           H
ATOM   4184  C   PRO   262      72.840  88.580   8.740  0.00  0.00           C
ATOM   4185  O   PRO   262      73.980  88.470   9.080  0.00  0.00           O
ATOM   4186  N   ASP   263      72.390  88.420   7.440  0.00  0.00           N
ATOM   4187  H   ASP   263      71.410  88.400   7.200  0.00  0.00           H
ATOM   4188  CA  ASP   263      73.310  88.110   6.390  0.00  0.00           C
ATOM   4189  HA  ASP   263      73.860  87.210   6.660  0.00  0.00           H
ATOM   4190  CB  ASP   263      72.610  87.780   5.090  0.00  0.00           C
ATOM   4191  HB2 ASP   263      73.370  87.430   4.380  0.00  0.00           H
ATOM   4192  HB3 ASP   263      72.150  88.620   4.560  0.00  0.00           H
ATOM   4193  CG  ASP   263      71.580  86.570   5.150  0.00  0.00           C
ATOM   4194  OD1 ASP   263      70.560  86.810   5.830  0.00  0.00           O
ATOM   4195  OD2 ASP   263      71.780  85.490   4.510  0.00  0.00           O
ATOM   4196  C   ASP   263      74.410  89.160   6.180  0.00  0.00           C
ATOM   4197  O   ASP   263      74.070  90.340   6.050  0.00  0.00           O
ATOM   4198  N   GLY   264      75.660  88.730   6.200  0.00  0.00           N
ATOM   4199  H   GLY   264      75.790  87.730   6.210  0.00  0.00           H
ATOM   4200  CA  GLY   264      76.830  89.570   6.300  0.00  0.00           C
ATOM   4201  HA2 GLY   264      76.510  90.580   6.090  0.00  0.00           H
ATOM   4202  HA3 GLY   264      77.610  89.270   5.600  0.00  0.00           H
ATOM   4203  C   GLY   264      77.520  89.710   7.710  0.00  0.00           C
ATOM   4204  O   GLY   264      78.530  90.360   7.750  0.00  0.00           O
ATOM   4205  N   ILE   265      77.030  89.250   8.820  0.00  0.00           N
ATOM   4206  H   ILE   265      76.040  89.030   8.840  0.00  0.00           H
ATOM   4207  CA  ILE   265      77.710  89.170  10.120  0.00  0.00           C
ATOM   4208  HA  ILE   265      77.950  90.190  10.390  0.00  0.00           H
ATOM   4209  CB  ILE   265      76.730  88.680  11.260  0.00  0.00           C
ATOM   4210  HB  ILE   265      75.850  89.290  11.100  0.00  0.00           H
ATOM   4211  CG2 ILE   265      76.200  87.300  11.010  0.00  0.00           C
ATOM   4212 HG21 ILE   265      76.920  86.560  11.370  0.00  0.00           H
ATOM   4213 HG22 ILE   265      75.270  87.120  11.540  0.00  0.00           H
ATOM   4214 HG23 ILE   265      76.100  87.180   9.930  0.00  0.00           H
ATOM   4215  CG1 ILE   265      77.250  88.930  12.670  0.00  0.00           C
ATOM   4216 HG12 ILE   265      77.650  89.940  12.570  0.00  0.00           H
ATOM   4217 HG13 ILE   265      77.950  88.130  12.900  0.00  0.00           H
ATOM   4218  CD1 ILE   265      76.190  88.940  13.670  0.00  0.00           C
ATOM   4219 HD11 ILE   265      76.610  88.890  14.680  0.00  0.00           H
ATOM   4220 HD12 ILE   265      75.560  89.830  13.640  0.00  0.00           H
ATOM   4221 HD13 ILE   265      75.530  88.090  13.530  0.00  0.00           H
ATOM   4222  C   ILE   265      79.030  88.410  10.050  0.00  0.00           C
ATOM   4223  O   ILE   265      79.190  87.400   9.400  0.00  0.00           O
ATOM   4224  N   ILE   266      80.020  88.880  10.850  0.00  0.00           N
ATOM   4225  H   ILE   266      79.900  89.770  11.320  0.00  0.00           H
ATOM   4226  CA  ILE   266      81.160  88.150  11.160  0.00  0.00           C
ATOM   4227  HA  ILE   266      81.210  87.320  10.460  0.00  0.00           H
ATOM   4228  CB  ILE   266      82.480  88.870  10.850  0.00  0.00           C
ATOM   4229  HB  ILE   266      82.670  89.500  11.720  0.00  0.00           H
ATOM   4230  CG2 ILE   266      83.670  87.870  10.740  0.00  0.00           C
ATOM   4231 HG21 ILE   266      83.440  87.110  10.000  0.00  0.00           H
ATOM   4232 HG22 ILE   266      84.590  88.420  10.500  0.00  0.00           H
ATOM   4233 HG23 ILE   266      83.770  87.350  11.700  0.00  0.00           H
ATOM   4234  CG1 ILE   266      82.490  89.760   9.600  0.00  0.00           C
ATOM   4235 HG12 ILE   266      83.380  90.380   9.540  0.00  0.00           H
ATOM   4236 HG13 ILE   266      81.640  90.430   9.710  0.00  0.00           H
ATOM   4237  CD1 ILE   266      82.310  88.980   8.240  0.00  0.00           C
ATOM   4238 HD11 ILE   266      82.080  89.620   7.390  0.00  0.00           H
ATOM   4239 HD12 ILE   266      83.260  88.520   7.970  0.00  0.00           H
ATOM   4240 HD13 ILE   266      81.590  88.190   8.450  0.00  0.00           H
ATOM   4241  C   ILE   266      81.030  87.490  12.520  0.00  0.00           C
ATOM   4242  O   ILE   266      80.830  88.210  13.510  0.00  0.00           O
ATOM   4243  N   GLY   267      81.340  86.190  12.610  0.00  0.00           N
ATOM   4244  H   GLY   267      81.780  85.730  11.830  0.00  0.00           H
ATOM   4245  CA  GLY   267      81.230  85.350  13.910  0.00  0.00           C
ATOM   4246  HA2 GLY   267      80.280  84.830  13.970  0.00  0.00           H
ATOM   4247  HA3 GLY   267      81.240  86.030  14.760  0.00  0.00           H
ATOM   4248  C   GLY   267      82.430  84.450  14.090  0.00  0.00           C
ATOM   4249  O   GLY   267      83.180  84.340  13.110  0.00  0.00           O
ATOM   4250  N   LEU   268      82.590  83.780  15.190  0.00  0.00           N
ATOM   4251  H   LEU   268      82.000  83.910  15.990  0.00  0.00           H
ATOM   4252  CA  LEU   268      83.850  82.840  15.390  0.00  0.00           C
ATOM   4253  HA  LEU   268      84.330  82.810  14.410  0.00  0.00           H
ATOM   4254  CB  LEU   268      84.860  83.400  16.410  0.00  0.00           C
ATOM   4255  HB2 LEU   268      85.620  82.620  16.550  0.00  0.00           H
ATOM   4256  HB3 LEU   268      84.340  83.630  17.340  0.00  0.00           H
ATOM   4257  CG  LEU   268      85.480  84.710  16.000  0.00  0.00           C
ATOM   4258  HG  LEU   268      84.720  85.460  15.750  0.00  0.00           H
ATOM   4259  CD1 LEU   268      86.400  85.360  17.000  0.00  0.00           C
ATOM   4260 HD11 LEU   268      87.390  84.910  16.960  0.00  0.00           H
ATOM   4261 HD12 LEU   268      86.470  86.430  16.860  0.00  0.00           H
ATOM   4262 HD13 LEU   268      86.070  85.210  18.030  0.00  0.00           H
ATOM   4263  CD2 LEU   268      86.370  84.440  14.760  0.00  0.00           C
ATOM   4264 HD21 LEU   268      85.730  84.160  13.920  0.00  0.00           H
ATOM   4265 HD22 LEU   268      86.860  85.350  14.410  0.00  0.00           H
ATOM   4266 HD23 LEU   268      87.010  83.580  14.940  0.00  0.00           H
ATOM   4267  C   LEU   268      83.510  81.440  15.790  0.00  0.00           C
ATOM   4268  O   LEU   268      82.500  81.140  16.380  0.00  0.00           O
ATOM   4269  N   GLN   269      84.310  80.460  15.340  0.00  0.00           N
ATOM   4270  H   GLN   269      85.030  80.760  14.700  0.00  0.00           H
ATOM   4271  CA  GLN   269      84.390  79.110  15.990  0.00  0.00           C
ATOM   4272  HA  GLN   269      83.780  79.040  16.900  0.00  0.00           H
ATOM   4273  CB  GLN   269      84.030  77.960  15.050  0.00  0.00           C
ATOM   4274  HB2 GLN   269      84.270  77.020  15.550  0.00  0.00           H
ATOM   4275  HB3 GLN   269      84.470  78.150  14.070  0.00  0.00           H
ATOM   4276  CG  GLN   269      82.480  78.000  14.830  0.00  0.00           C
ATOM   4277  HG2 GLN   269      82.130  78.910  14.350  0.00  0.00           H
ATOM   4278  HG3 GLN   269      82.050  77.920  15.840  0.00  0.00           H
ATOM   4279  CD  GLN   269      82.010  76.920  13.910  0.00  0.00           C
ATOM   4280  OE1 GLN   269      82.810  76.140  13.400  0.00  0.00           O
ATOM   4281  NE2 GLN   269      80.750  76.970  13.690  0.00  0.00           N
ATOM   4282 HE21 GLN   269      80.160  77.720  14.030  0.00  0.00           H
ATOM   4283 HE22 GLN   269      80.410  76.360  12.960  0.00  0.00           H
ATOM   4284  C   GLN   269      85.830  78.910  16.470  0.00  0.00           C
ATOM   4285  O   GLN   269      86.760  79.220  15.730  0.00  0.00           O
ATOM   4286  N   LEU   270      85.980  78.390  17.710  0.00  0.00           N
ATOM   4287  H   LEU   270      85.220  78.480  18.370  0.00  0.00           H
ATOM   4288  CA  LEU   270      87.340  78.010  18.260  0.00  0.00           C
ATOM   4289  HA  LEU   270      88.180  78.630  17.950  0.00  0.00           H
ATOM   4290  CB  LEU   270      87.140  77.940  19.750  0.00  0.00           C
ATOM   4291  HB2 LEU   270      86.290  77.280  19.890  0.00  0.00           H
ATOM   4292  HB3 LEU   270      86.840  78.870  20.220  0.00  0.00           H
ATOM   4293  CG  LEU   270      88.370  77.310  20.430  0.00  0.00           C
ATOM   4294  HG  LEU   270      88.590  76.340  19.990  0.00  0.00           H
ATOM   4295  CD1 LEU   270      89.570  78.310  20.350  0.00  0.00           C
ATOM   4296 HD11 LEU   270      89.940  78.500  19.340  0.00  0.00           H
ATOM   4297 HD12 LEU   270      89.350  79.190  20.950  0.00  0.00           H
ATOM   4298 HD13 LEU   270      90.390  77.830  20.880  0.00  0.00           H
ATOM   4299  CD2 LEU   270      88.110  77.090  21.910  0.00  0.00           C
ATOM   4300 HD21 LEU   270      89.000  76.660  22.380  0.00  0.00           H
ATOM   4301 HD22 LEU   270      87.900  78.080  22.310  0.00  0.00           H
ATOM   4302 HD23 LEU   270      87.240  76.450  22.040  0.00  0.00           H
ATOM   4303  C   LEU   270      87.570  76.650  17.600  0.00  0.00           C
ATOM   4304  O   LEU   270      87.030  75.610  18.020  0.00  0.00           O
ATOM   4305  N   ILE   271      88.530  76.580  16.660  0.00  0.00           N
ATOM   4306  H   ILE   271      89.080  77.400  16.460  0.00  0.00           H
ATOM   4307  CA  ILE   271      88.990  75.320  16.100  0.00  0.00           C
ATOM   4308  HA  ILE   271      88.270  74.860  15.420  0.00  0.00           H
ATOM   4309  CB  ILE   271      90.210  75.590  15.180  0.00  0.00           C
ATOM   4310  HB  ILE   271      90.900  76.280  15.660  0.00  0.00           H
ATOM   4311  CG2 ILE   271      90.870  74.260  14.740  0.00  0.00           C
ATOM   4312 HG21 ILE   271      91.800  74.370  14.180  0.00  0.00           H
ATOM   4313 HG22 ILE   271      91.290  73.810  15.640  0.00  0.00           H
ATOM   4314 HG23 ILE   271      90.120  73.710  14.180  0.00  0.00           H
ATOM   4315  CG1 ILE   271      89.780  76.350  13.900  0.00  0.00           C
ATOM   4316 HG12 ILE   271      89.070  77.120  14.190  0.00  0.00           H
ATOM   4317 HG13 ILE   271      89.240  75.670  13.230  0.00  0.00           H
ATOM   4318  CD1 ILE   271      90.990  76.990  13.180  0.00  0.00           C
ATOM   4319 HD11 ILE   271      91.690  77.500  13.840  0.00  0.00           H
ATOM   4320 HD12 ILE   271      91.540  76.250  12.610  0.00  0.00           H
ATOM   4321 HD13 ILE   271      90.510  77.670  12.480  0.00  0.00           H
ATOM   4322  C   ILE   271      89.150  74.180  17.190  0.00  0.00           C
ATOM   4323  O   ILE   271      89.970  74.410  18.100  0.00  0.00           O
ATOM   4324  N   ASN   272      88.470  73.030  17.010  0.00  0.00           N
ATOM   4325  H   ASN   272      87.780  72.940  16.270  0.00  0.00           H
ATOM   4326  CA  ASN   272      88.540  71.910  17.950  0.00  0.00           C
ATOM   4327  HA  ASN   272      87.910  71.200  17.420  0.00  0.00           H
ATOM   4328  CB  ASN   272      89.930  71.170  17.900  0.00  0.00           C
ATOM   4329  HB2 ASN   272      90.380  70.870  18.850  0.00  0.00           H
ATOM   4330  HB3 ASN   272      90.600  71.930  17.500  0.00  0.00           H
ATOM   4331  CG  ASN   272      89.900  69.950  16.950  0.00  0.00           C
ATOM   4332  OD1 ASN   272      88.940  69.180  17.040  0.00  0.00           O
ATOM   4333  ND2 ASN   272      90.860  69.750  16.080  0.00  0.00           N
ATOM   4334 HD21 ASN   272      91.740  70.240  16.130  0.00  0.00           H
ATOM   4335 HD22 ASN   272      90.710  68.940  15.510  0.00  0.00           H
ATOM   4336  C   ASN   272      88.010  72.230  19.360  0.00  0.00           C
ATOM   4337  O   ASN   272      88.030  71.360  20.240  0.00  0.00           O
ATOM   4338  N   GLY   273      87.360  73.370  19.640  0.00  0.00           N
ATOM   4339  H   GLY   273      87.410  74.080  18.930  0.00  0.00           H
ATOM   4340  CA  GLY   273      86.890  73.740  20.940  0.00  0.00           C
ATOM   4341  HA2 GLY   273      86.400  74.690  20.710  0.00  0.00           H
ATOM   4342  HA3 GLY   273      87.620  74.070  21.670  0.00  0.00           H
ATOM   4343  C   GLY   273      85.920  72.780  21.620  0.00  0.00           C
ATOM   4344  O   GLY   273      85.950  72.770  22.840  0.00  0.00           O
ATOM   4345  N   LYS   274      85.000  72.050  20.890  0.00  0.00           N
ATOM   4346  H   LYS   274      84.940  72.260  19.900  0.00  0.00           H
ATOM   4347  CA  LYS   274      83.970  71.100  21.440  0.00  0.00           C
ATOM   4348  HA  LYS   274      83.770  71.370  22.480  0.00  0.00           H
ATOM   4349  CB  LYS   274      82.590  71.160  20.750  0.00  0.00           C
ATOM   4350  HB2 LYS   274      82.040  70.330  21.210  0.00  0.00           H
ATOM   4351  HB3 LYS   274      82.700  70.980  19.680  0.00  0.00           H
ATOM   4352  CG  LYS   274      81.980  72.510  20.960  0.00  0.00           C
ATOM   4353  HG2 LYS   274      82.550  73.420  20.770  0.00  0.00           H
ATOM   4354  HG3 LYS   274      81.760  72.570  22.030  0.00  0.00           H
ATOM   4355  CD  LYS   274      80.620  72.820  20.220  0.00  0.00           C
ATOM   4356  HD2 LYS   274      79.750  72.240  20.530  0.00  0.00           H
ATOM   4357  HD3 LYS   274      80.690  72.640  19.150  0.00  0.00           H
ATOM   4358  CE  LYS   274      80.330  74.300  20.310  0.00  0.00           C
ATOM   4359  HE2 LYS   274      81.070  74.790  19.680  0.00  0.00           H
ATOM   4360  HE3 LYS   274      80.390  74.630  21.350  0.00  0.00           H
ATOM   4361  NZ  LYS   274      78.990  74.620  19.780  0.00  0.00           N
ATOM   4362  HZ1 LYS   274      78.260  74.150  20.300  0.00  0.00           H
ATOM   4363  HZ2 LYS   274      78.840  75.620  19.790  0.00  0.00           H
ATOM   4364  HZ3 LYS   274      78.790  74.480  18.800  0.00  0.00           H
ATOM   4365  C   LYS   274      84.520  69.690  21.390  0.00  0.00           C
ATOM   4366  O   LYS   274      83.900  68.720  21.930  0.00  0.00           O
ATOM   4367  N   ASN   275      85.630  69.450  20.680  0.00  0.00           N
ATOM   4368  H   ASN   275      86.210  70.210  20.360  0.00  0.00           H
ATOM   4369  CA  ASN   275      86.190  68.120  20.710  0.00  0.00           C
ATOM   4370  HA  ASN   275      85.390  67.390  20.520  0.00  0.00           H
ATOM   4371  CB  ASN   275      87.090  67.930  19.430  0.00  0.00           C
ATOM   4372  HB2 ASN   275      87.820  68.740  19.550  0.00  0.00           H
ATOM   4373  HB3 ASN   275      86.420  68.080  18.590  0.00  0.00           H
ATOM   4374  CG  ASN   275      87.810  66.650  19.280  0.00  0.00           C
ATOM   4375  OD1 ASN   275      87.670  65.720  20.090  0.00  0.00           O
ATOM   4376  ND2 ASN   275      88.620  66.550  18.260  0.00  0.00           N
ATOM   4377 HD21 ASN   275      88.800  67.340  17.650  0.00  0.00           H
ATOM   4378 HD22 ASN   275      89.150  65.710  18.110  0.00  0.00           H
ATOM   4379  C   ASN   275      86.930  67.760  22.000  0.00  0.00           C
ATOM   4380  O   ASN   275      88.100  67.850  22.120  0.00  0.00           O
ATOM   4381  N   GLU   276      86.190  67.270  22.990  0.00  0.00           N
ATOM   4382  H   GLU   276      85.190  67.220  22.900  0.00  0.00           H
ATOM   4383  CA  GLU   276      86.820  66.850  24.290  0.00  0.00           C
ATOM   4384  HA  GLU   276      87.130  67.770  24.800  0.00  0.00           H
ATOM   4385  CB  GLU   276      85.750  66.220  25.170  0.00  0.00           C
ATOM   4386  HB2 GLU   276      85.200  65.530  24.540  0.00  0.00           H
ATOM   4387  HB3 GLU   276      84.970  66.970  25.350  0.00  0.00           H
ATOM   4388  CG  GLU   276      86.200  65.570  26.520  0.00  0.00           C
ATOM   4389  HG2 GLU   276      86.600  66.290  27.230  0.00  0.00           H
ATOM   4390  HG3 GLU   276      86.880  64.740  26.320  0.00  0.00           H
ATOM   4391  CD  GLU   276      84.950  65.020  27.270  0.00  0.00           C
ATOM   4392  OE1 GLU   276      83.780  65.190  26.810  0.00  0.00           O
ATOM   4393  OE2 GLU   276      85.080  64.330  28.310  0.00  0.00           O
ATOM   4394  C   GLU   276      87.980  65.930  24.040  0.00  0.00           C
ATOM   4395  O   GLU   276      88.990  66.160  24.710  0.00  0.00           O
ATOM   4396  N   SER   277      88.020  64.950  23.150  0.00  0.00           N
ATOM   4397  H   SER   277      87.250  64.820  22.500  0.00  0.00           H
ATOM   4398  CA  SER   277      89.250  64.060  22.910  0.00  0.00           C
ATOM   4399  HA  SER   277      89.440  63.600  23.880  0.00  0.00           H
ATOM   4400  CB  SER   277      88.940  62.890  22.020  0.00  0.00           C
ATOM   4401  HB2 SER   277      87.910  62.580  22.190  0.00  0.00           H
ATOM   4402  HB3 SER   277      89.560  62.040  22.280  0.00  0.00           H
ATOM   4403  OG  SER   277      89.160  63.200  20.630  0.00  0.00           O
ATOM   4404  HG  SER   277      88.730  63.990  20.290  0.00  0.00           H
ATOM   4405  C   SER   277      90.510  64.730  22.500  0.00  0.00           C
ATOM   4406  O   SER   277      91.570  64.260  22.790  0.00  0.00           O
ATOM   4407  N   ALA   278      90.370  65.890  21.790  0.00  0.00           N
ATOM   4408  H   ALA   278      89.470  66.350  21.810  0.00  0.00           H
ATOM   4409  CA  ALA   278      91.510  66.700  21.450  0.00  0.00           C
ATOM   4410  HA  ALA   278      92.340  66.080  21.100  0.00  0.00           H
ATOM   4411  CB  ALA   278      91.150  67.660  20.270  0.00  0.00           C
ATOM   4412  HB1 ALA   278      91.970  68.320  19.970  0.00  0.00           H
ATOM   4413  HB2 ALA   278      90.780  67.090  19.420  0.00  0.00           H
ATOM   4414  HB3 ALA   278      90.390  68.380  20.570  0.00  0.00           H
ATOM   4415  C   ALA   278      92.080  67.510  22.670  0.00  0.00           C
ATOM   4416  O   ALA   278      93.310  67.570  22.920  0.00  0.00           O
ATOM   4417  N   HIE   279      91.230  67.950  23.600  0.00  0.00           N
ATOM   4418  H   HIE   279      90.260  67.710  23.460  0.00  0.00           H
ATOM   4419  CA  HIE   279      91.720  68.600  24.810  0.00  0.00           C
ATOM   4420  HA  HIE   279      92.520  69.290  24.540  0.00  0.00           H
ATOM   4421  CB  HIE   279      90.640  69.480  25.440  0.00  0.00           C
ATOM   4422  HB2 HIE   279      91.160  70.000  26.250  0.00  0.00           H
ATOM   4423  HB3 HIE   279      89.740  68.930  25.710  0.00  0.00           H
ATOM   4424  CG  HIE   279      90.080  70.580  24.490  0.00  0.00           C
ATOM   4425  ND1 HIE   279      90.740  71.700  24.090  0.00  0.00           N
ATOM   4426  CE1 HIE   279      89.990  72.210  23.100  0.00  0.00           C
ATOM   4427  HE1 HIE   279      90.310  73.080  22.540  0.00  0.00           H
ATOM   4428  NE2 HIE   279      88.820  71.600  22.990  0.00  0.00           N
ATOM   4429  HE2 HIE   279      87.990  71.780  22.440  0.00  0.00           H
ATOM   4430  CD2 HIE   279      88.950  70.500  23.790  0.00  0.00           C
ATOM   4431  HD2 HIE   279      88.150  69.800  24.000  0.00  0.00           H
ATOM   4432  C   HIE   279      92.380  67.560  25.720  0.00  0.00           C
ATOM   4433  O   HIE   279      93.430  67.810  26.290  0.00  0.00           O
ATOM   4434  N   ILE   280      91.730  66.420  25.880  0.00  0.00           N
ATOM   4435  H   ILE   280      90.800  66.320  25.490  0.00  0.00           H
ATOM   4436  CA  ILE   280      92.290  65.230  26.560  0.00  0.00           C
ATOM   4437  HA  ILE   280      92.530  65.430  27.600  0.00  0.00           H
ATOM   4438  CB  ILE   280      91.400  63.980  26.330  0.00  0.00           C
ATOM   4439  HB  ILE   280      91.280  64.020  25.240  0.00  0.00           H
ATOM   4440  CG2 ILE   280      92.200  62.660  26.470  0.00  0.00           C
ATOM   4441 HG21 ILE   280      92.980  62.620  25.710  0.00  0.00           H
ATOM   4442 HG22 ILE   280      92.640  62.680  27.470  0.00  0.00           H
ATOM   4443 HG23 ILE   280      91.650  61.740  26.250  0.00  0.00           H
ATOM   4444  CG1 ILE   280      90.050  64.060  27.140  0.00  0.00           C
ATOM   4445 HG12 ILE   280      89.600  64.980  26.780  0.00  0.00           H
ATOM   4446 HG13 ILE   280      90.290  64.070  28.210  0.00  0.00           H
ATOM   4447  CD1 ILE   280      89.140  62.840  26.830  0.00  0.00           C
ATOM   4448 HD11 ILE   280      88.160  63.010  27.280  0.00  0.00           H
ATOM   4449 HD12 ILE   280      88.870  62.720  25.780  0.00  0.00           H
ATOM   4450 HD13 ILE   280      89.570  61.970  27.320  0.00  0.00           H
ATOM   4451  C   ILE   280      93.720  64.930  26.020  0.00  0.00           C
ATOM   4452  O   ILE   280      94.650  64.680  26.750  0.00  0.00           O
ATOM   4453  N   SER   281      93.950  65.000  24.720  0.00  0.00           N
ATOM   4454  H   SER   281      93.190  65.060  24.060  0.00  0.00           H
ATOM   4455  CA  SER   281      95.300  64.740  24.200  0.00  0.00           C
ATOM   4456  HA  SER   281      95.670  63.820  24.660  0.00  0.00           H
ATOM   4457  CB  SER   281      95.160  64.670  22.690  0.00  0.00           C
ATOM   4458  HB2 SER   281      94.970  65.680  22.310  0.00  0.00           H
ATOM   4459  HB3 SER   281      94.280  64.060  22.510  0.00  0.00           H
ATOM   4460  OG  SER   281      96.180  63.980  21.970  0.00  0.00           O
ATOM   4461  HG  SER   281      97.000  64.450  22.140  0.00  0.00           H
ATOM   4462  C   SER   281      96.470  65.630  24.600  0.00  0.00           C
ATOM   4463  O   SER   281      97.440  65.290  25.250  0.00  0.00           O
ATOM   4464  N   ASP   282      96.240  66.930  24.250  0.00  0.00           N
ATOM   4465  H   ASP   282      95.290  67.110  23.940  0.00  0.00           H
ATOM   4466  CA  ASP   282      97.000  68.080  24.690  0.00  0.00           C
ATOM   4467  HA  ASP   282      97.990  67.870  24.300  0.00  0.00           H
ATOM   4468  CB  ASP   282      96.530  69.400  24.090  0.00  0.00           C
ATOM   4469  HB2 ASP   282      97.220  70.190  24.370  0.00  0.00           H
ATOM   4470  HB3 ASP   282      95.570  69.630  24.550  0.00  0.00           H
ATOM   4471  CG  ASP   282      96.460  69.360  22.560  0.00  0.00           C
ATOM   4472  OD1 ASP   282      97.270  68.550  22.030  0.00  0.00           O
ATOM   4473  OD2 ASP   282      95.850  70.230  21.910  0.00  0.00           O
ATOM   4474  C   ASP   282      97.260  68.190  26.150  0.00  0.00           C
ATOM   4475  O   ASP   282      98.310  68.530  26.700  0.00  0.00           O
ATOM   4476  N   ALA   283      96.170  68.090  26.920  0.00  0.00           N
ATOM   4477  H   ALA   283      95.310  67.920  26.420  0.00  0.00           H
ATOM   4478  CA  ALA   283      96.120  68.190  28.370  0.00  0.00           C
ATOM   4479  HA  ALA   283      96.670  69.110  28.550  0.00  0.00           H
ATOM   4480  CB  ALA   283      94.710  68.230  28.950  0.00  0.00           C
ATOM   4481  HB1 ALA   283      94.270  67.250  28.820  0.00  0.00           H
ATOM   4482  HB2 ALA   283      94.830  68.610  29.960  0.00  0.00           H
ATOM   4483  HB3 ALA   283      94.150  69.040  28.470  0.00  0.00           H
ATOM   4484  C   ALA   283      96.950  67.130  29.050  0.00  0.00           C
ATOM   4485  O   ALA   283      97.590  67.360  30.040  0.00  0.00           O
ATOM   4486  N   VAL   284      96.810  65.830  28.570  0.00  0.00           N
ATOM   4487  H   VAL   284      96.320  65.620  27.720  0.00  0.00           H
ATOM   4488  CA  VAL   284      97.570  64.720  29.130  0.00  0.00           C
ATOM   4489  HA  VAL   284      97.560  64.680  30.220  0.00  0.00           H
ATOM   4490  CB  VAL   284      96.830  63.380  28.770  0.00  0.00           C
ATOM   4491  HB  VAL   284      96.800  63.250  27.690  0.00  0.00           H
ATOM   4492  CG1 VAL   284      97.460  62.190  29.410  0.00  0.00           C
ATOM   4493 HG11 VAL   284      96.780  61.340  29.490  0.00  0.00           H
ATOM   4494 HG12 VAL   284      98.280  61.840  28.780  0.00  0.00           H
ATOM   4495 HG13 VAL   284      97.840  62.400  30.410  0.00  0.00           H
ATOM   4496  CG2 VAL   284      95.380  63.350  29.330  0.00  0.00           C
ATOM   4497 HG21 VAL   284      94.830  62.470  29.000  0.00  0.00           H
ATOM   4498 HG22 VAL   284      95.340  63.220  30.410  0.00  0.00           H
ATOM   4499 HG23 VAL   284      94.800  64.250  29.110  0.00  0.00           H
ATOM   4500  C   VAL   284      99.020  64.800  28.750  0.00  0.00           C
ATOM   4501  O   VAL   284      99.910  64.420  29.530  0.00  0.00           O
ATOM   4502  N   ALA   285      99.370  65.400  27.580  0.00  0.00           N
ATOM   4503  H   ALA   285      98.670  65.600  26.880  0.00  0.00           H
ATOM   4504  CA  ALA   285     100.770  65.590  27.250  0.00  0.00           C
ATOM   4505  HA  ALA   285     101.310  64.660  27.440  0.00  0.00           H
ATOM   4506  CB  ALA   285     100.880  65.940  25.810  0.00  0.00           C
ATOM   4507  HB1 ALA   285     101.890  66.140  25.470  0.00  0.00           H
ATOM   4508  HB2 ALA   285     100.400  65.060  25.390  0.00  0.00           H
ATOM   4509  HB3 ALA   285     100.270  66.830  25.650  0.00  0.00           H
ATOM   4510  C   ALA   285     101.390  66.640  28.200  0.00  0.00           C
ATOM   4511  O   ALA   285     102.400  66.440  28.790  0.00  0.00           O
ATOM   4512  N   VAL   286     100.670  67.770  28.440  0.00  0.00           N
ATOM   4513  H   VAL   286      99.820  67.910  27.910  0.00  0.00           H
ATOM   4514  CA  VAL   286     101.280  68.880  29.210  0.00  0.00           C
ATOM   4515  HA  VAL   286     102.340  68.840  28.930  0.00  0.00           H
ATOM   4516  CB  VAL   286     100.690  70.240  28.910  0.00  0.00           C
ATOM   4517  HB  VAL   286     100.740  70.290  27.830  0.00  0.00           H
ATOM   4518  CG1 VAL   286      99.260  70.470  29.380  0.00  0.00           C
ATOM   4519 HG11 VAL   286      99.200  70.540  30.470  0.00  0.00           H
ATOM   4520 HG12 VAL   286      98.990  71.460  29.030  0.00  0.00           H
ATOM   4521 HG13 VAL   286      98.590  69.720  28.960  0.00  0.00           H
ATOM   4522  CG2 VAL   286     101.440  71.450  29.550  0.00  0.00           C
ATOM   4523 HG21 VAL   286     102.490  71.230  29.340  0.00  0.00           H
ATOM   4524 HG22 VAL   286     101.090  72.360  29.060  0.00  0.00           H
ATOM   4525 HG23 VAL   286     101.380  71.490  30.640  0.00  0.00           H
ATOM   4526  C   VAL   286     101.290  68.550  30.670  0.00  0.00           C
ATOM   4527  O   VAL   286     102.240  68.870  31.380  0.00  0.00           O
ATOM   4528  N   VAL   287     100.320  67.820  31.230  0.00  0.00           N
ATOM   4529  H   VAL   287      99.570  67.480  30.660  0.00  0.00           H
ATOM   4530  CA  VAL   287     100.360  67.340  32.650  0.00  0.00           C
ATOM   4531  HA  VAL   287     100.720  68.180  33.240  0.00  0.00           H
ATOM   4532  CB  VAL   287      99.010  66.970  33.280  0.00  0.00           C
ATOM   4533  HB  VAL   287      98.570  66.230  32.610  0.00  0.00           H
ATOM   4534  CG1 VAL   287      99.130  66.370  34.680  0.00  0.00           C
ATOM   4535 HG11 VAL   287      99.800  65.510  34.710  0.00  0.00           H
ATOM   4536 HG12 VAL   287      99.470  67.160  35.350  0.00  0.00           H
ATOM   4537 HG13 VAL   287      98.180  65.920  34.990  0.00  0.00           H
ATOM   4538  CG2 VAL   287      98.040  68.160  33.150  0.00  0.00           C
ATOM   4539 HG21 VAL   287      97.130  67.860  33.680  0.00  0.00           H
ATOM   4540 HG22 VAL   287      98.440  69.010  33.700  0.00  0.00           H
ATOM   4541 HG23 VAL   287      97.910  68.400  32.090  0.00  0.00           H
ATOM   4542  C   VAL   287     101.450  66.280  32.860  0.00  0.00           C
ATOM   4543  O   VAL   287     102.250  66.390  33.760  0.00  0.00           O
ATOM   4544  N   ALA   288     101.630  65.370  31.900  0.00  0.00           N
ATOM   4545  H   ALA   288     101.050  65.320  31.080  0.00  0.00           H
ATOM   4546  CA  ALA   288     102.730  64.430  31.940  0.00  0.00           C
ATOM   4547  HA  ALA   288     102.700  63.900  32.890  0.00  0.00           H
ATOM   4548  CB  ALA   288     102.580  63.420  30.800  0.00  0.00           C
ATOM   4549  HB1 ALA   288     101.730  62.780  31.040  0.00  0.00           H
ATOM   4550  HB2 ALA   288     102.440  63.920  29.840  0.00  0.00           H
ATOM   4551  HB3 ALA   288     103.470  62.790  30.790  0.00  0.00           H
ATOM   4552  C   ALA   288     104.130  65.090  31.770  0.00  0.00           C
ATOM   4553  O   ALA   288     105.030  64.800  32.550  0.00  0.00           O
ATOM   4554  N   GLN   289     104.330  66.010  30.910  0.00  0.00           N
ATOM   4555  H   GLN   289     103.550  66.200  30.300  0.00  0.00           H
ATOM   4556  CA  GLN   289     105.620  66.750  30.830  0.00  0.00           C
ATOM   4557  HA  GLN   289     106.400  66.000  30.700  0.00  0.00           H
ATOM   4558  CB  GLN   289     105.480  67.690  29.600  0.00  0.00           C
ATOM   4559  HB2 GLN   289     104.600  68.300  29.800  0.00  0.00           H
ATOM   4560  HB3 GLN   289     105.360  67.180  28.650  0.00  0.00           H
ATOM   4561  CG  GLN   289     106.700  68.610  29.580  0.00  0.00           C
ATOM   4562  HG2 GLN   289     107.650  68.070  29.560  0.00  0.00           H
ATOM   4563  HG3 GLN   289     106.800  69.290  30.430  0.00  0.00           H
ATOM   4564  CD  GLN   289     106.500  69.560  28.430  0.00  0.00           C
ATOM   4565  OE1 GLN   289     106.930  69.260  27.320  0.00  0.00           O
ATOM   4566  NE2 GLN   289     105.830  70.660  28.670  0.00  0.00           N
ATOM   4567 HE21 GLN   289     105.540  70.850  29.620  0.00  0.00           H
ATOM   4568 HE22 GLN   289     105.670  71.390  28.000  0.00  0.00           H
ATOM   4569  C   GLN   289     105.890  67.590  32.110  0.00  0.00           C
ATOM   4570  O   GLN   289     106.970  67.510  32.710  0.00  0.00           O
ATOM   4571  N   ALA   290     104.840  68.240  32.660  0.00  0.00           N
ATOM   4572  H   ALA   290     103.960  68.170  32.160  0.00  0.00           H
ATOM   4573  CA  ALA   290     104.880  68.940  33.930  0.00  0.00           C
ATOM   4574  HA  ALA   290     105.640  69.710  33.780  0.00  0.00           H
ATOM   4575  CB  ALA   290     103.510  69.660  34.130  0.00  0.00           C
ATOM   4576  HB1 ALA   290     103.270  70.260  33.250  0.00  0.00           H
ATOM   4577  HB2 ALA   290     102.690  69.060  34.520  0.00  0.00           H
ATOM   4578  HB3 ALA   290     103.660  70.420  34.900  0.00  0.00           H
ATOM   4579  C   ALA   290     105.240  68.140  35.180  0.00  0.00           C
ATOM   4580  O   ALA   290     105.930  68.690  36.010  0.00  0.00           O
ATOM   4581  N   ILE   291     104.630  66.950  35.420  0.00  0.00           N
ATOM   4582  H   ILE   291     103.970  66.620  34.730  0.00  0.00           H
ATOM   4583  CA  ILE   291     104.920  65.990  36.470  0.00  0.00           C
ATOM   4584  HA  ILE   291     104.850  66.540  37.410  0.00  0.00           H
ATOM   4585  CB  ILE   291     103.960  64.790  36.510  0.00  0.00           C
ATOM   4586  HB  ILE   291     103.990  64.310  35.540  0.00  0.00           H
ATOM   4587  CG2 ILE   291     104.320  63.660  37.520  0.00  0.00           C
ATOM   4588 HG21 ILE   291     103.560  62.890  37.470  0.00  0.00           H
ATOM   4589 HG22 ILE   291     105.310  63.300  37.230  0.00  0.00           H
ATOM   4590 HG23 ILE   291     104.310  63.970  38.570  0.00  0.00           H
ATOM   4591  CG1 ILE   291     102.510  65.160  36.790  0.00  0.00           C
ATOM   4592 HG12 ILE   291     101.830  64.330  36.610  0.00  0.00           H
ATOM   4593 HG13 ILE   291     102.160  65.970  36.150  0.00  0.00           H
ATOM   4594  CD1 ILE   291     102.370  65.740  38.260  0.00  0.00           C
ATOM   4595 HD11 ILE   291     102.530  65.010  39.050  0.00  0.00           H
ATOM   4596 HD12 ILE   291     102.980  66.630  38.380  0.00  0.00           H
ATOM   4597 HD13 ILE   291     101.320  66.000  38.360  0.00  0.00           H
ATOM   4598  C   ILE   291     106.410  65.610  36.540  0.00  0.00           C
ATOM   4599  O   ILE   291     107.000  65.590  37.630  0.00  0.00           O
ATOM   4600  N   HIE   292     107.080  65.520  35.380  0.00  0.00           N
ATOM   4601  H   HIE   292     106.740  65.940  34.530  0.00  0.00           H
ATOM   4602  CA  HIE   292     108.550  65.180  35.390  0.00  0.00           C
ATOM   4603  HA  HIE   292     108.860  64.520  36.200  0.00  0.00           H
ATOM   4604  CB  HIE   292     108.900  64.420  34.120  0.00  0.00           C
ATOM   4605  HB2 HIE   292     109.980  64.390  34.010  0.00  0.00           H
ATOM   4606  HB3 HIE   292     108.560  65.030  33.280  0.00  0.00           H
ATOM   4607  CG  HIE   292     108.310  63.040  33.890  0.00  0.00           C
ATOM   4608  ND1 HIE   292     107.090  62.860  33.410  0.00  0.00           N
ATOM   4609  CE1 HIE   292     106.735  61.530  33.607  0.00  0.00           C
ATOM   4610  HE1 HIE   292     105.726  61.160  33.420  0.00  0.00           H
ATOM   4611  NE2 HIE   292     107.857  60.891  33.827  0.00  0.00           N
ATOM   4612  HE2 HIE   292     107.956  59.886  33.857  0.00  0.00           H
ATOM   4613  CD2 HIE   292     108.870  61.780  34.010  0.00  0.00           C
ATOM   4614  HD2 HIE   292     109.900  61.570  34.280  0.00  0.00           H
ATOM   4615  C   HIE   292     109.440  66.410  35.600  0.00  0.00           C
ATOM   4616  O   HIE   292     110.580  66.290  36.100  0.00  0.00           O
ATOM   4617  N   GLU   293     109.000  67.600  35.280  0.00  0.00           N
ATOM   4618  H   GLU   293     108.060  67.720  34.930  0.00  0.00           H
ATOM   4619  CA  GLU   293     109.610  68.810  35.700  0.00  0.00           C
ATOM   4620  HA  GLU   293     110.680  68.830  35.470  0.00  0.00           H
ATOM   4621  CB  GLU   293     109.090  69.980  34.910  0.00  0.00           C
ATOM   4622  HB2 GLU   293     108.000  69.950  34.920  0.00  0.00           H
ATOM   4623  HB3 GLU   293     109.420  69.770  33.890  0.00  0.00           H
ATOM   4624  CG  GLU   293     109.540  71.350  35.320  0.00  0.00           C
ATOM   4625  HG2 GLU   293     110.430  71.310  35.950  0.00  0.00           H
ATOM   4626  HG3 GLU   293     108.830  71.900  35.930  0.00  0.00           H
ATOM   4627  CD  GLU   293     109.860  72.170  34.070  0.00  0.00           C
ATOM   4628  OE1 GLU   293     108.950  72.590  33.370  0.00  0.00           O
ATOM   4629  OE2 GLU   293     111.060  72.350  33.760  0.00  0.00           O
ATOM   4630  C   GLU   293     109.460  68.990  37.220  0.00  0.00           C
ATOM   4631  O   GLU   293     110.430  69.500  37.820  0.00  0.00           O
ATOM   4632  N   LEU   294     108.370  68.480  37.850  0.00  0.00           N
ATOM   4633  H   LEU   294     107.590  68.230  37.250  0.00  0.00           H
ATOM   4634  CA  LEU   294     108.280  68.460  39.320  0.00  0.00           C
ATOM   4635  HA  LEU   294     108.460  69.480  39.680  0.00  0.00           H
ATOM   4636  CB  LEU   294     106.870  67.980  39.710  0.00  0.00           C
ATOM   4637  HB2 LEU   294     106.860  66.890  39.770  0.00  0.00           H
ATOM   4638  HB3 LEU   294     106.170  68.340  38.950  0.00  0.00           H
ATOM   4639  CG  LEU   294     106.280  68.440  41.070  0.00  0.00           C
ATOM   4640  HG  LEU   294     107.010  68.170  41.830  0.00  0.00           H
ATOM   4641  CD1 LEU   294     106.150  69.990  41.120  0.00  0.00           C
ATOM   4642 HD11 LEU   294     107.160  70.420  41.130  0.00  0.00           H
ATOM   4643 HD12 LEU   294     105.570  70.450  40.330  0.00  0.00           H
ATOM   4644 HD13 LEU   294     105.560  70.240  42.010  0.00  0.00           H
ATOM   4645  CD2 LEU   294     104.950  67.720  41.220  0.00  0.00           C
ATOM   4646 HD21 LEU   294     104.680  67.640  42.270  0.00  0.00           H
ATOM   4647 HD22 LEU   294     104.140  68.220  40.690  0.00  0.00           H
ATOM   4648 HD23 LEU   294     105.100  66.720  40.810  0.00  0.00           H
ATOM   4649  C   LEU   294     109.420  67.720  40.010  0.00  0.00           C
ATOM   4650  O   LEU   294     110.130  68.220  40.870  0.00  0.00           O
ATOM   4651  N   PHE   295     109.660  66.460  39.590  0.00  0.00           N
ATOM   4652  H   PHE   295     108.930  66.010  39.040  0.00  0.00           H
ATOM   4653  CA  PHE   295     110.620  65.590  40.380  0.00  0.00           C
ATOM   4654  HA  PHE   295     110.530  65.930  41.410  0.00  0.00           H
ATOM   4655  CB  PHE   295     110.170  64.110  40.320  0.00  0.00           C
ATOM   4656  HB2 PHE   295     110.980  63.560  40.800  0.00  0.00           H
ATOM   4657  HB3 PHE   295     110.050  63.910  39.260  0.00  0.00           H
ATOM   4658  CG  PHE   295     108.910  63.840  41.100  0.00  0.00           C
ATOM   4659  CD1 PHE   295     109.080  63.530  42.430  0.00  0.00           C
ATOM   4660  HD1 PHE   295     110.050  63.570  42.910  0.00  0.00           H
ATOM   4661  CE1 PHE   295     107.940  63.310  43.250  0.00  0.00           C
ATOM   4662  HE1 PHE   295     107.990  63.130  44.320  0.00  0.00           H
ATOM   4663  CZ  PHE   295     106.670  63.320  42.690  0.00  0.00           C
ATOM   4664  HZ  PHE   295     105.780  63.190  43.290  0.00  0.00           H
ATOM   4665  CE2 PHE   295     106.480  63.600  41.320  0.00  0.00           C
ATOM   4666  HE2 PHE   295     105.500  63.660  40.880  0.00  0.00           H
ATOM   4667  CD2 PHE   295     107.600  63.950  40.570  0.00  0.00           C
ATOM   4668  HD2 PHE   295     107.440  64.260  39.540  0.00  0.00           H
ATOM   4669  C   PHE   295     112.090  65.830  40.030  0.00  0.00           C
ATOM   4670  O   PHE   295     112.940  65.130  40.520  0.00  0.00           O
ATOM   4671  N   GLU   296     112.430  66.820  39.210  0.00  0.00           N
ATOM   4672  H   GLU   296     111.720  67.390  38.770  0.00  0.00           H
ATOM   4673  CA  GLU   296     113.800  67.250  38.970  0.00  0.00           C
ATOM   4674  HA  GLU   296     114.560  66.470  39.010  0.00  0.00           H
ATOM   4675  CB  GLU   296     113.780  67.970  37.590  0.00  0.00           C
ATOM   4676  HB2 GLU   296     113.230  68.910  37.610  0.00  0.00           H
ATOM   4677  HB3 GLU   296     113.270  67.330  36.870  0.00  0.00           H
ATOM   4678  CG  GLU   296     115.120  68.370  37.080  0.00  0.00           C
ATOM   4679  HG2 GLU   296     115.680  67.440  37.030  0.00  0.00           H
ATOM   4680  HG3 GLU   296     115.500  69.030  37.850  0.00  0.00           H
ATOM   4681  CD  GLU   296     114.960  69.050  35.760  0.00  0.00           C
ATOM   4682  OE1 GLU   296     115.490  68.580  34.790  0.00  0.00           O
ATOM   4683  OE2 GLU   296     114.380  70.130  35.660  0.00  0.00           O
ATOM   4684  C   GLU   296     114.300  68.310  40.020  0.00  0.00           C
ATOM   4685  O   GLU   296     115.460  68.290  40.540  0.00  0.00           O
ATOM   4686  N   MET   297     113.360  69.110  40.570  0.00  0.00           N
ATOM   4687  H   MET   297     112.390  68.970  40.340  0.00  0.00           H
ATOM   4688  CA  MET   297     113.470  69.790  41.870  0.00  0.00           C
ATOM   4689  HA  MET   297     114.440  70.280  41.980  0.00  0.00           H
ATOM   4690  CB  MET   297     112.350  70.790  41.970  0.00  0.00           C
ATOM   4691  HB2 MET   297     112.020  70.860  43.010  0.00  0.00           H
ATOM   4692  HB3 MET   297     111.440  70.510  41.430  0.00  0.00           H
ATOM   4693  CG  MET   297     112.740  72.150  41.370  0.00  0.00           C
ATOM   4694  HG2 MET   297     113.060  71.910  40.350  0.00  0.00           H
ATOM   4695  HG3 MET   297     113.560  72.600  41.930  0.00  0.00           H
ATOM   4696  SD  MET   297     111.370  73.240  41.080  0.00  0.00           S
ATOM   4697  CE  MET   297     110.240  72.310  39.910  0.00  0.00           C
ATOM   4698  HE1 MET   297     109.480  71.760  40.470  0.00  0.00           H
ATOM   4699  HE2 MET   297     109.660  73.080  39.390  0.00  0.00           H
ATOM   4700  HE3 MET   297     110.800  71.800  39.140  0.00  0.00           H
ATOM   4701  C   MET   297     113.510  68.880  43.150  0.00  0.00           C
ATOM   4702  O   MET   297     113.070  67.690  43.110  0.00  0.00           O
ATOM   4703  N   GLU   298     114.080  69.440  44.250  0.00  0.00           N
ATOM   4704  H   GLU   298     114.510  70.340  44.090  0.00  0.00           H
ATOM   4705  CA  GLU   298     114.170  68.890  45.640  0.00  0.00           C
ATOM   4706  HA  GLU   298     114.240  67.810  45.480  0.00  0.00           H
ATOM   4707  CB  GLU   298     115.390  69.430  46.320  0.00  0.00           C
ATOM   4708  HB2 GLU   298     115.370  68.980  47.310  0.00  0.00           H
ATOM   4709  HB3 GLU   298     115.170  70.470  46.550  0.00  0.00           H
ATOM   4710  CG  GLU   298     116.780  69.160  45.720  0.00  0.00           C
ATOM   4711  HG2 GLU   298     117.190  70.100  45.340  0.00  0.00           H
ATOM   4712  HG3 GLU   298     116.580  68.480  44.890  0.00  0.00           H
ATOM   4713  CD  GLU   298     117.760  68.510  46.700  0.00  0.00           C
ATOM   4714  OE1 GLU   298     118.830  69.120  46.940  0.00  0.00           O
ATOM   4715  OE2 GLU   298     117.550  67.360  47.140  0.00  0.00           O
ATOM   4716  C   GLU   298     112.930  69.070  46.490  0.00  0.00           C
ATOM   4717  O   GLU   298     112.180  70.000  46.360  0.00  0.00           O
ATOM   4718  N   ASN   299     112.730  68.200  47.490  0.00  0.00           N
ATOM   4719  H   ASN   299     113.330  67.390  47.610  0.00  0.00           H
ATOM   4720  CA  ASN   299     111.760  68.230  48.560  0.00  0.00           C
ATOM   4721  HA  ASN   299     111.900  67.430  49.280  0.00  0.00           H
ATOM   4722  CB  ASN   299     112.110  69.430  49.480  0.00  0.00           C
ATOM   4723  HB2 ASN   299     111.340  69.550  50.240  0.00  0.00           H
ATOM   4724  HB3 ASN   299     111.900  70.350  48.940  0.00  0.00           H
ATOM   4725  CG  ASN   299     113.510  69.310  50.120  0.00  0.00           C
ATOM   4726  OD1 ASN   299     114.020  68.220  50.360  0.00  0.00           O
ATOM   4727  ND2 ASN   299     114.170  70.410  50.240  0.00  0.00           N
ATOM   4728 HD21 ASN   299     113.670  71.290  50.200  0.00  0.00           H
ATOM   4729 HD22 ASN   299     115.030  70.400  50.780  0.00  0.00           H
ATOM   4730  C   ASN   299     110.250  68.090  48.200  0.00  0.00           C
ATOM   4731  O   ASN   299     109.390  68.690  48.810  0.00  0.00           O
ATOM   4732  N   ILE   300     109.930  67.330  47.100  0.00  0.00           N
ATOM   4733  H   ILE   300     110.630  66.820  46.590  0.00  0.00           H
ATOM   4734  CA  ILE   300     108.590  67.210  46.560  0.00  0.00           C
ATOM   4735  HA  ILE   300     108.190  68.220  46.440  0.00  0.00           H
ATOM   4736  CB  ILE   300     108.600  66.630  45.170  0.00  0.00           C
ATOM   4737  HB  ILE   300     109.110  65.670  45.200  0.00  0.00           H
ATOM   4738  CG2 ILE   300     107.260  66.220  44.520  0.00  0.00           C
ATOM   4739 HG21 ILE   300     106.570  67.050  44.380  0.00  0.00           H
ATOM   4740 HG22 ILE   300     107.450  65.840  43.510  0.00  0.00           H
ATOM   4741 HG23 ILE   300     106.760  65.390  45.030  0.00  0.00           H
ATOM   4742  CG1 ILE   300     109.270  67.560  44.120  0.00  0.00           C
ATOM   4743 HG12 ILE   300     109.200  67.170  43.100  0.00  0.00           H
ATOM   4744 HG13 ILE   300     110.340  67.750  44.270  0.00  0.00           H
ATOM   4745  CD1 ILE   300     108.690  68.940  44.020  0.00  0.00           C
ATOM   4746 HD11 ILE   300     109.050  69.390  43.100  0.00  0.00           H
ATOM   4747 HD12 ILE   300     107.610  68.830  43.960  0.00  0.00           H
ATOM   4748 HD13 ILE   300     109.050  69.590  44.810  0.00  0.00           H
ATOM   4749  C   ILE   300     107.690  66.390  47.570  0.00  0.00           C
ATOM   4750  O   ILE   300     108.160  65.330  48.010  0.00  0.00           O
ATOM   4751  N   THR   301     106.510  66.870  47.990  0.00  0.00           N
ATOM   4752  H   THR   301     106.100  67.650  47.490  0.00  0.00           H
ATOM   4753  CA  THR   301     105.510  66.230  48.900  0.00  0.00           C
ATOM   4754  HA  THR   301     106.010  65.340  49.260  0.00  0.00           H
ATOM   4755  CB  THR   301     105.100  67.130  50.110  0.00  0.00           C
ATOM   4756  HB  THR   301     104.650  66.480  50.870  0.00  0.00           H
ATOM   4757  CG2 THR   301     106.400  67.760  50.760  0.00  0.00           C
ATOM   4758 HG21 THR   301     106.880  68.410  50.020  0.00  0.00           H
ATOM   4759 HG22 THR   301     106.120  68.180  51.720  0.00  0.00           H
ATOM   4760 HG23 THR   301     107.120  66.940  50.780  0.00  0.00           H
ATOM   4761  OG1 THR   301     104.310  68.260  49.770  0.00  0.00           O
ATOM   4762  HG1 THR   301     104.940  68.840  49.330  0.00  0.00           H
ATOM   4763  C   THR   301     104.300  65.640  48.130  0.00  0.00           C
ATOM   4764  O   THR   301     103.820  66.180  47.170  0.00  0.00           O
ATOM   4765  N   ASP   302     103.740  64.500  48.580  0.00  0.00           N
ATOM   4766  H   ASP   302     103.960  64.150  49.500  0.00  0.00           H
ATOM   4767  CA  ASP   302     102.590  63.820  47.990  0.00  0.00           C
ATOM   4768  HA  ASP   302     102.780  63.680  46.930  0.00  0.00           H
ATOM   4769  CB  ASP   302     102.350  62.410  48.550  0.00  0.00           C
ATOM   4770  HB2 ASP   302     101.420  62.070  48.090  0.00  0.00           H
ATOM   4771  HB3 ASP   302     102.180  62.560  49.620  0.00  0.00           H
ATOM   4772  CG  ASP   302     103.320  61.270  48.190  0.00  0.00           C
ATOM   4773  OD1 ASP   302     104.310  61.520  47.390  0.00  0.00           O
ATOM   4774  OD2 ASP   302     103.200  60.180  48.780  0.00  0.00           O
ATOM   4775  C   ASP   302     101.290  64.580  48.310  0.00  0.00           C
ATOM   4776  O   ASP   302     101.200  65.270  49.300  0.00  0.00           O
ATOM   4777  N   PRO   303     100.200  64.490  47.460  0.00  0.00           N
ATOM   4778  CD  PRO   303     100.270  64.140  46.130  0.00  0.00           C
ATOM   4779  HD2 PRO   303     100.470  63.070  46.040  0.00  0.00           H
ATOM   4780  HD3 PRO   303     101.070  64.740  45.680  0.00  0.00           H
ATOM   4781  CG  PRO   303      99.000  64.540  45.420  0.00  0.00           C
ATOM   4782  HG2 PRO   303      98.640  63.850  44.660  0.00  0.00           H
ATOM   4783  HG3 PRO   303      99.100  65.490  44.890  0.00  0.00           H
ATOM   4784  CB  PRO   303      97.980  64.650  46.620  0.00  0.00           C
ATOM   4785  HB2 PRO   303      97.440  63.700  46.680  0.00  0.00           H
ATOM   4786  HB3 PRO   303      97.280  65.470  46.470  0.00  0.00           H
ATOM   4787  CA  PRO   303      98.880  64.950  47.820  0.00  0.00           C
ATOM   4788  HA  PRO   303      98.850  66.040  47.930  0.00  0.00           H
ATOM   4789  C   PRO   303      98.210  64.230  48.970  0.00  0.00           C
ATOM   4790  O   PRO   303      98.660  63.050  49.210  0.00  0.00           O
ATOM   4791  N   PRO   304      97.210  64.800  49.730  0.00  0.00           N
ATOM   4792  CD  PRO   304      96.680  66.110  49.590  0.00  0.00           C
ATOM   4793  HD2 PRO   304      96.380  66.490  48.610  0.00  0.00           H
ATOM   4794  HD3 PRO   304      97.290  66.840  50.120  0.00  0.00           H
ATOM   4795  CG  PRO   304      95.410  66.060  50.340  0.00  0.00           C
ATOM   4796  HG2 PRO   304      94.590  65.710  49.710  0.00  0.00           H
ATOM   4797  HG3 PRO   304      95.250  67.110  50.570  0.00  0.00           H
ATOM   4798  CB  PRO   304      95.670  65.000  51.470  0.00  0.00           C
ATOM   4799  HB2 PRO   304      94.760  64.520  51.840  0.00  0.00           H
ATOM   4800  HB3 PRO   304      96.300  65.420  52.260  0.00  0.00           H
ATOM   4801  CA  PRO   304      96.530  64.030  50.790  0.00  0.00           C
ATOM   4802  HA  PRO   304      97.320  63.700  51.460  0.00  0.00           H
ATOM   4803  C   PRO   304      95.800  62.820  50.300  0.00  0.00           C
ATOM   4804  O   PRO   304      95.310  62.830  49.160  0.00  0.00           O
ATOM   4805  N   ARG   305      95.700  61.800  51.170  0.00  0.00           N
ATOM   4806  H   ARG   305      95.950  61.850  52.140  0.00  0.00           H
ATOM   4807  CA  ARG   305      95.000  60.550  50.790  0.00  0.00           C
ATOM   4808  HA  ARG   305      94.920  60.480  49.700  0.00  0.00           H
ATOM   4809  CB  ARG   305      95.660  59.300  51.210  0.00  0.00           C
ATOM   4810  HB2 ARG   305      95.740  59.410  52.290  0.00  0.00           H
ATOM   4811  HB3 ARG   305      96.650  59.330  50.760  0.00  0.00           H
ATOM   4812  CG  ARG   305      94.970  58.000  50.640  0.00  0.00           C
ATOM   4813  HG2 ARG   305      94.930  58.100  49.560  0.00  0.00           H
ATOM   4814  HG3 ARG   305      93.980  57.860  51.070  0.00  0.00           H
ATOM   4815  CD  ARG   305      95.860  56.790  50.980  0.00  0.00           C
ATOM   4816  HD2 ARG   305      96.290  56.890  51.970  0.00  0.00           H
ATOM   4817  HD3 ARG   305      96.660  56.840  50.240  0.00  0.00           H
ATOM   4818  NE  ARG   305      95.170  55.580  50.950  0.00  0.00           N
ATOM   4819  HE  ARG   305      94.720  55.370  50.070  0.00  0.00           H
ATOM   4820  CZ  ARG   305      95.000  54.620  51.830  0.00  0.00           C
ATOM   4821  NH1 ARG   305      95.630  54.610  52.920  0.00  0.00           N
ATOM   4822 HH11 ARG   305      96.420  55.230  53.020  0.00  0.00           H
ATOM   4823 HH12 ARG   305      95.340  53.930  53.610  0.00  0.00           H
ATOM   4824  NH2 ARG   305      94.330  53.600  51.590  0.00  0.00           N
ATOM   4825 HH21 ARG   305      93.900  53.650  50.680  0.00  0.00           H
ATOM   4826 HH22 ARG   305      94.160  52.890  52.290  0.00  0.00           H
ATOM   4827  C   ARG   305      93.560  60.620  51.210  0.00  0.00           C
ATOM   4828  O   ARG   305      93.300  60.180  52.300  0.00  0.00           O
ATOM   4829  N   GLY   306      92.710  61.070  50.260  0.00  0.00           N
ATOM   4830  H   GLY   306      93.150  61.410  49.430  0.00  0.00           H
ATOM   4831  CA  GLY   306      91.320  61.460  50.480  0.00  0.00           C
ATOM   4832  HA2 GLY   306      90.800  60.680  51.040  0.00  0.00           H
ATOM   4833  HA3 GLY   306      90.850  61.640  49.520  0.00  0.00           H
ATOM   4834  C   GLY   306      91.170  62.810  51.140  0.00  0.00           C
ATOM   4835  O   GLY   306      92.110  63.550  51.400  0.00  0.00           O
ATOM   4836  N   CYX   307      89.930  63.150  51.330  0.00  0.00           N
ATOM   4837  H   CYX   307      89.200  62.570  50.920  0.00  0.00           H
ATOM   4838  CA  CYX   307      89.520  64.390  52.010  0.00  0.00           C
ATOM   4839  HA  CYX   307      90.290  65.120  51.760  0.00  0.00           H
ATOM   4840  CB  CYX   307      88.210  65.020  51.520  0.00  0.00           C
ATOM   4841  HB2 CYX   307      88.020  65.890  52.130  0.00  0.00           H
ATOM   4842  HB3 CYX   307      87.390  64.330  51.710  0.00  0.00           H
ATOM   4843  SG  CYX   307      88.230  65.520  49.800  0.00  0.00           S
ATOM   4844  C   CYX   307      89.560  64.340  53.550  0.00  0.00           C
ATOM   4845  O   CYX   307      89.960  65.260  54.310  0.00  0.00           O
ATOM   4846  N   VAL   308      89.100  63.210  54.100  0.00  0.00           N
ATOM   4847  H   VAL   308      88.860  62.500  53.420  0.00  0.00           H
ATOM   4848  CA  VAL   308      88.690  63.040  55.490  0.00  0.00           C
ATOM   4849  HA  VAL   308      87.940  63.810  55.670  0.00  0.00           H
ATOM   4850  CB  VAL   308      88.040  61.640  55.630  0.00  0.00           C
ATOM   4851  HB  VAL   308      88.850  60.940  55.410  0.00  0.00           H
ATOM   4852  CG1 VAL   308      87.580  61.470  57.100  0.00  0.00           C
ATOM   4853 HG11 VAL   308      86.740  62.120  57.350  0.00  0.00           H
ATOM   4854 HG12 VAL   308      87.190  60.450  57.160  0.00  0.00           H
ATOM   4855 HG13 VAL   308      88.440  61.520  57.760  0.00  0.00           H
ATOM   4856  CG2 VAL   308      86.880  61.370  54.660  0.00  0.00           C
ATOM   4857 HG21 VAL   308      86.310  60.490  54.970  0.00  0.00           H
ATOM   4858 HG22 VAL   308      86.280  62.270  54.500  0.00  0.00           H
ATOM   4859 HG23 VAL   308      87.280  61.120  53.680  0.00  0.00           H
ATOM   4860  C   VAL   308      89.760  63.210  56.620  0.00  0.00           C
ATOM   4861  O   VAL   308      90.720  62.450  56.710  0.00  0.00           O
ATOM   4862  N   GLY   309      89.610  64.270  57.360  0.00  0.00           N
ATOM   4863  H   GLY   309      88.800  64.860  57.270  0.00  0.00           H
ATOM   4864  CA  GLY   309      90.650  64.740  58.320  0.00  0.00           C
ATOM   4865  HA2 GLY   309      91.170  63.900  58.780  0.00  0.00           H
ATOM   4866  HA3 GLY   309      90.230  65.320  59.140  0.00  0.00           H
ATOM   4867  C   GLY   309      91.740  65.590  57.720  0.00  0.00           C
ATOM   4868  O   GLY   309      92.590  66.030  58.490  0.00  0.00           O
ATOM   4869  N   ASN   310      91.700  65.820  56.420  0.00  0.00           N
ATOM   4870  H   ASN   310      90.870  65.540  55.910  0.00  0.00           H
ATOM   4871  CA  ASN   310      92.750  66.610  55.690  0.00  0.00           C
ATOM   4872  HA  ASN   310      93.610  66.720  56.350  0.00  0.00           H
ATOM   4873  CB  ASN   310      93.180  65.880  54.410  0.00  0.00           C
ATOM   4874  HB2 ASN   310      94.040  66.460  54.070  0.00  0.00           H
ATOM   4875  HB3 ASN   310      92.420  65.810  53.630  0.00  0.00           H
ATOM   4876  CG  ASN   310      93.580  64.420  54.800  0.00  0.00           C
ATOM   4877  OD1 ASN   310      94.260  64.270  55.820  0.00  0.00           O
ATOM   4878  ND2 ASN   310      93.320  63.390  54.000  0.00  0.00           N
ATOM   4879 HD21 ASN   310      92.880  63.560  53.110  0.00  0.00           H
ATOM   4880 HD22 ASN   310      93.500  62.460  54.370  0.00  0.00           H
ATOM   4881  C   ASN   310      92.350  68.060  55.550  0.00  0.00           C
ATOM   4882  O   ASN   310      91.500  68.380  54.750  0.00  0.00           O
ATOM   4883  N   THR   311      92.990  68.950  56.340  0.00  0.00           N
ATOM   4884  H   THR   311      93.680  68.580  56.980  0.00  0.00           H
ATOM   4885  CA  THR   311      92.580  70.350  56.480  0.00  0.00           C
ATOM   4886  HA  THR   311      91.570  70.470  56.090  0.00  0.00           H
ATOM   4887  CB  THR   311      92.360  70.730  57.960  0.00  0.00           C
ATOM   4888  HB  THR   311      92.210  71.800  58.110  0.00  0.00           H
ATOM   4889  CG2 THR   311      91.100  70.010  58.530  0.00  0.00           C
ATOM   4890 HG21 THR   311      90.230  70.320  57.950  0.00  0.00           H
ATOM   4891 HG22 THR   311      91.190  68.930  58.630  0.00  0.00           H
ATOM   4892 HG23 THR   311      90.870  70.370  59.530  0.00  0.00           H
ATOM   4893  OG1 THR   311      93.410  70.420  58.820  0.00  0.00           O
ATOM   4894  HG1 THR   311      93.130  70.590  59.720  0.00  0.00           H
ATOM   4895  C   THR   311      93.650  71.300  55.890  0.00  0.00           C
ATOM   4896  O   THR   311      93.250  72.330  55.370  0.00  0.00           O
ATOM   4897  N   ASN   312      94.940  71.010  56.040  0.00  0.00           N
ATOM   4898  H   ASN   312      95.240  70.270  56.650  0.00  0.00           H
ATOM   4899  CA  ASN   312      96.060  71.710  55.460  0.00  0.00           C
ATOM   4900  HA  ASN   312      95.840  72.750  55.660  0.00  0.00           H
ATOM   4901  CB  ASN   312      97.330  71.290  56.130  0.00  0.00           C
ATOM   4902  HB2 ASN   312      98.230  71.740  55.700  0.00  0.00           H
ATOM   4903  HB3 ASN   312      97.430  70.200  56.090  0.00  0.00           H
ATOM   4904  CG  ASN   312      97.280  71.860  57.580  0.00  0.00           C
ATOM   4905  OD1 ASN   312      96.860  72.930  57.960  0.00  0.00           O
ATOM   4906  ND2 ASN   312      97.810  71.060  58.500  0.00  0.00           N
ATOM   4907 HD21 ASN   312      98.380  70.310  58.130  0.00  0.00           H
ATOM   4908 HD22 ASN   312      97.700  71.240  59.490  0.00  0.00           H
ATOM   4909  C   ASN   312      96.170  71.520  53.940  0.00  0.00           C
ATOM   4910  O   ASN   312      95.670  70.470  53.500  0.00  0.00           O
ATOM   4911  N   ILE   313      96.750  72.500  53.260  0.00  0.00           N
ATOM   4912  H   ILE   313      97.150  73.250  53.820  0.00  0.00           H
ATOM   4913  CA  ILE   313      96.930  72.390  51.840  0.00  0.00           C
ATOM   4914  HA  ILE   313      96.010  71.950  51.440  0.00  0.00           H
ATOM   4915  CB  ILE   313      97.170  73.770  51.140  0.00  0.00           C
ATOM   4916  HB  ILE   313      96.910  73.530  50.110  0.00  0.00           H
ATOM   4917  CG2 ILE   313      96.230  74.860  51.490  0.00  0.00           C
ATOM   4918 HG21 ILE   313      95.240  74.420  51.370  0.00  0.00           H
ATOM   4919 HG22 ILE   313      96.400  75.370  52.440  0.00  0.00           H
ATOM   4920 HG23 ILE   313      96.190  75.690  50.780  0.00  0.00           H
ATOM   4921  CG1 ILE   313      98.660  74.150  51.380  0.00  0.00           C
ATOM   4922 HG12 ILE   313      99.290  73.410  50.880  0.00  0.00           H
ATOM   4923 HG13 ILE   313      98.900  74.050  52.440  0.00  0.00           H
ATOM   4924  CD1 ILE   313      99.240  75.400  50.780  0.00  0.00           C
ATOM   4925 HD11 ILE   313      98.870  75.640  49.780  0.00  0.00           H
ATOM   4926 HD12 ILE   313      99.030  76.230  51.460  0.00  0.00           H
ATOM   4927 HD13 ILE   313     100.310  75.250  50.670  0.00  0.00           H
ATOM   4928  C   ILE   313      98.040  71.400  51.500  0.00  0.00           C
ATOM   4929  O   ILE   313      98.930  71.170  52.300  0.00  0.00           O
ATOM   4930  N   TRP   314      98.030  70.780  50.230  0.00  0.00           N
ATOM   4931  H   TRP   314      97.300  71.100  49.600  0.00  0.00           H
ATOM   4932  CA  TRP   314      99.140  70.110  49.660  0.00  0.00           C
ATOM   4933  HA  TRP   314      99.660  69.410  50.320  0.00  0.00           H
ATOM   4934  CB  TRP   314      98.580  69.500  48.360  0.00  0.00           C
ATOM   4935  HB2 TRP   314      98.230  70.270  47.670  0.00  0.00           H
ATOM   4936  HB3 TRP   314      97.710  68.860  48.510  0.00  0.00           H
ATOM   4937  CG  TRP   314      99.540  68.760  47.540  0.00  0.00           C
ATOM   4938  CD1 TRP   314     100.600  68.040  48.050  0.00  0.00           C
ATOM   4939  HD1 TRP   314     100.840  67.830  49.080  0.00  0.00           H
ATOM   4940  NE1 TRP   314     101.210  67.470  46.950  0.00  0.00           N
ATOM   4941  HE1 TRP   314     102.050  66.910  46.970  0.00  0.00           H
ATOM   4942  CE2 TRP   314     100.750  67.860  45.700  0.00  0.00           C
ATOM   4943  CZ2 TRP   314     101.110  67.620  44.440  0.00  0.00           C
ATOM   4944  HZ2 TRP   314     102.050  67.090  44.300  0.00  0.00           H
ATOM   4945  CH2 TRP   314     100.330  68.130  43.390  0.00  0.00           C
ATOM   4946  HH2 TRP   314     100.630  67.840  42.400  0.00  0.00           H
ATOM   4947  CZ3 TRP   314      99.210  68.880  43.700  0.00  0.00           C
ATOM   4948  HZ3 TRP   314      98.600  69.300  42.920  0.00  0.00           H
ATOM   4949  CE3 TRP   314      98.880  69.150  45.030  0.00  0.00           C
ATOM   4950  HE3 TRP   314      97.980  69.710  45.250  0.00  0.00           H
ATOM   4951  CD2 TRP   314      99.670  68.720  46.060  0.00  0.00           C
ATOM   4952  C   TRP   314     100.250  71.100  49.180  0.00  0.00           C
ATOM   4953  O   TRP   314      99.930  72.060  48.440  0.00  0.00           O
ATOM   4954  N   LYS   315     101.420  70.820  49.760  0.00  0.00           N
ATOM   4955  H   LYS   315     101.330  70.070  50.430  0.00  0.00           H
ATOM   4956  CA  LYS   315     102.530  71.820  49.930  0.00  0.00           C
ATOM   4957  HA  LYS   315     102.070  72.790  50.120  0.00  0.00           H
ATOM   4958  CB  LYS   315     103.500  71.450  51.180  0.00  0.00           C
ATOM   4959  HB2 LYS   315     103.960  70.470  51.060  0.00  0.00           H
ATOM   4960  HB3 LYS   315     102.840  71.440  52.040  0.00  0.00           H
ATOM   4961  CG  LYS   315     104.560  72.590  51.470  0.00  0.00           C
ATOM   4962  HG2 LYS   315     104.670  72.580  52.560  0.00  0.00           H
ATOM   4963  HG3 LYS   315     104.060  73.470  51.040  0.00  0.00           H
ATOM   4964  CD  LYS   315     105.850  72.310  50.770  0.00  0.00           C
ATOM   4965  HD2 LYS   315     105.650  72.270  49.700  0.00  0.00           H
ATOM   4966  HD3 LYS   315     106.250  71.310  50.930  0.00  0.00           H
ATOM   4967  CE  LYS   315     107.010  73.330  51.000  0.00  0.00           C
ATOM   4968  HE2 LYS   315     107.190  73.380  52.070  0.00  0.00           H
ATOM   4969  HE3 LYS   315     106.660  74.330  50.750  0.00  0.00           H
ATOM   4970  NZ  LYS   315     108.190  73.010  50.210  0.00  0.00           N
ATOM   4971  HZ1 LYS   315     108.880  73.730  50.390  0.00  0.00           H
ATOM   4972  HZ2 LYS   315     108.580  72.090  50.360  0.00  0.00           H
ATOM   4973  HZ3 LYS   315     108.140  73.060  49.210  0.00  0.00           H
ATOM   4974  C   LYS   315     103.240  72.030  48.670  0.00  0.00           C
ATOM   4975  O   LYS   315     103.710  73.140  48.400  0.00  0.00           O
ATOM   4976  N   THR   316     103.260  71.030  47.800  0.00  0.00           N
ATOM   4977  H   THR   316     102.960  70.100  48.070  0.00  0.00           H
ATOM   4978  CA  THR   316     103.940  71.120  46.520  0.00  0.00           C
ATOM   4979  HA  THR   316     104.790  71.800  46.590  0.00  0.00           H
ATOM   4980  CB  THR   316     104.400  69.690  46.290  0.00  0.00           C
ATOM   4981  HB  THR   316     103.580  68.980  46.410  0.00  0.00           H
ATOM   4982  CG2 THR   316     104.880  69.440  44.830  0.00  0.00           C
ATOM   4983 HG21 THR   316     105.490  70.270  44.480  0.00  0.00           H
ATOM   4984 HG22 THR   316     105.470  68.520  44.870  0.00  0.00           H
ATOM   4985 HG23 THR   316     104.040  69.140  44.200  0.00  0.00           H
ATOM   4986  OG1 THR   316     105.500  69.460  47.180  0.00  0.00           O
ATOM   4987  HG1 THR   316     106.290  69.990  47.050  0.00  0.00           H
ATOM   4988  C   THR   316     102.930  71.580  45.460  0.00  0.00           C
ATOM   4989  O   THR   316     103.220  71.920  44.350  0.00  0.00           O
ATOM   4990  N   GLY   317     101.630  71.650  45.820  0.00  0.00           N
ATOM   4991  H   GLY   317     101.460  71.620  46.810  0.00  0.00           H
ATOM   4992  CA  GLY   317     100.530  72.180  44.890  0.00  0.00           C
ATOM   4993  HA2 GLY   317      99.590  72.350  45.410  0.00  0.00           H
ATOM   4994  HA3 GLY   317     100.380  71.420  44.120  0.00  0.00           H
ATOM   4995  C   GLY   317     100.850  73.520  44.220  0.00  0.00           C
ATOM   4996  O   GLY   317     100.790  73.660  42.990  0.00  0.00           O
ATOM   4997  N   PRO   318     101.130  74.580  44.980  0.00  0.00           N
ATOM   4998  CD  PRO   318     101.020  74.640  46.480  0.00  0.00           C
ATOM   4999  HD2 PRO   318     101.860  74.270  47.070  0.00  0.00           H
ATOM   5000  HD3 PRO   318     100.090  74.230  46.860  0.00  0.00           H
ATOM   5001  CG  PRO   318     101.070  76.160  46.820  0.00  0.00           C
ATOM   5002  HG2 PRO   318     101.620  76.340  47.740  0.00  0.00           H
ATOM   5003  HG3 PRO   318     100.110  76.680  46.780  0.00  0.00           H
ATOM   5004  CB  PRO   318     101.920  76.770  45.700  0.00  0.00           C
ATOM   5005  HB2 PRO   318     102.990  76.850  45.910  0.00  0.00           H
ATOM   5006  HB3 PRO   318     101.520  77.760  45.470  0.00  0.00           H
ATOM   5007  CA  PRO   318     101.630  75.850  44.500  0.00  0.00           C
ATOM   5008  HA  PRO   318     100.750  76.250  44.010  0.00  0.00           H
ATOM   5009  C   PRO   318     102.760  75.770  43.420  0.00  0.00           C
ATOM   5010  O   PRO   318     102.650  76.340  42.320  0.00  0.00           O
ATOM   5011  N   LEU   319     103.850  75.130  43.760  0.00  0.00           N
ATOM   5012  H   LEU   319     104.030  74.910  44.730  0.00  0.00           H
ATOM   5013  CA  LEU   319     104.980  74.820  42.840  0.00  0.00           C
ATOM   5014  HA  LEU   319     105.340  75.820  42.590  0.00  0.00           H
ATOM   5015  CB  LEU   319     106.080  73.900  43.550  0.00  0.00           C
ATOM   5016  HB2 LEU   319     105.610  72.950  43.770  0.00  0.00           H
ATOM   5017  HB3 LEU   319     106.360  74.460  44.450  0.00  0.00           H
ATOM   5018  CG  LEU   319     107.280  73.520  42.800  0.00  0.00           C
ATOM   5019  HG  LEU   319     106.990  72.980  41.900  0.00  0.00           H
ATOM   5020  CD1 LEU   319     108.200  74.660  42.390  0.00  0.00           C
ATOM   5021 HD11 LEU   319     107.670  75.340  41.710  0.00  0.00           H
ATOM   5022 HD12 LEU   319     108.530  75.240  43.250  0.00  0.00           H
ATOM   5023 HD13 LEU   319     109.120  74.280  41.960  0.00  0.00           H
ATOM   5024  CD2 LEU   319     108.140  72.620  43.620  0.00  0.00           C
ATOM   5025 HD21 LEU   319     108.370  73.140  44.550  0.00  0.00           H
ATOM   5026 HD22 LEU   319     107.470  71.810  43.940  0.00  0.00           H
ATOM   5027 HD23 LEU   319     109.070  72.360  43.120  0.00  0.00           H
ATOM   5028  C   LEU   319     104.450  74.170  41.580  0.00  0.00           C
ATOM   5029  O   LEU   319     104.890  74.560  40.490  0.00  0.00           O
ATOM   5030  N   PHE   320     103.460  73.220  41.770  0.00  0.00           N
ATOM   5031  H   PHE   320     103.190  72.930  42.700  0.00  0.00           H
ATOM   5032  CA  PHE   320     103.060  72.570  40.550  0.00  0.00           C
ATOM   5033  HA  PHE   320     103.990  72.460  39.980  0.00  0.00           H
ATOM   5034  CB  PHE   320     102.360  71.210  40.940  0.00  0.00           C
ATOM   5035  HB2 PHE   320     101.430  71.490  41.440  0.00  0.00           H
ATOM   5036  HB3 PHE   320     102.990  70.630  41.610  0.00  0.00           H
ATOM   5037  CG  PHE   320     102.150  70.280  39.800  0.00  0.00           C
ATOM   5038  CD1 PHE   320     103.030  70.100  38.720  0.00  0.00           C
ATOM   5039  HD1 PHE   320     103.930  70.700  38.630  0.00  0.00           H
ATOM   5040  CE1 PHE   320     102.680  69.230  37.640  0.00  0.00           C
ATOM   5041  HE1 PHE   320     103.330  69.220  36.780  0.00  0.00           H
ATOM   5042  CZ  PHE   320     101.480  68.580  37.620  0.00  0.00           C
ATOM   5043  HZ  PHE   320     101.400  67.820  36.850  0.00  0.00           H
ATOM   5044  CE2 PHE   320     100.630  68.660  38.750  0.00  0.00           C
ATOM   5045  HE2 PHE   320      99.740  68.050  38.770  0.00  0.00           H
ATOM   5046  CD2 PHE   320     100.980  69.420  39.900  0.00  0.00           C
ATOM   5047  HD2 PHE   320     100.170  69.550  40.600  0.00  0.00           H
ATOM   5048  C   PHE   320     102.190  73.450  39.630  0.00  0.00           C
ATOM   5049  O   PHE   320     102.380  73.470  38.430  0.00  0.00           O
ATOM   5050  N   LYS   321     101.370  74.390  40.150  0.00  0.00           N
ATOM   5051  H   LYS   321     101.460  74.510  41.150  0.00  0.00           H
ATOM   5052  CA  LYS   321     100.780  75.500  39.380  0.00  0.00           C
ATOM   5053  HA  LYS   321     100.160  75.080  38.580  0.00  0.00           H
ATOM   5054  CB  LYS   321      99.780  76.330  40.320  0.00  0.00           C
ATOM   5055  HB2 LYS   321     100.400  76.830  41.060  0.00  0.00           H
ATOM   5056  HB3 LYS   321      99.090  75.580  40.710  0.00  0.00           H
ATOM   5057  CG  LYS   321      98.960  77.360  39.560  0.00  0.00           C
ATOM   5058  HG2 LYS   321      98.160  76.830  39.050  0.00  0.00           H
ATOM   5059  HG3 LYS   321      99.550  78.010  38.920  0.00  0.00           H
ATOM   5060  CD  LYS   321      98.230  78.360  40.480  0.00  0.00           C
ATOM   5061  HD2 LYS   321      98.910  79.000  41.050  0.00  0.00           H
[truncated: 7,431,140 more chars]
