# Supplementary material for: Reversible Control of Native GluN2B-Containing NMDA Receptors with Visible Light
Source: ACS Chem Neurosci. 2024 Sep 6;15(18):3321–43. doi: 10.1021/acschemneuro.4c00247 (PMC11413854; doi:10.1021/acschemneuro.4c00247)
Supplement: Supplementary file 3 — cn4c00247_si_003.zip [file cn4c00247_si_003.zip › Dataset-snapshots-QMMM/Snapshots/Rot1/2.pdb]

REMARK   3 REFINEMENT Structure from ORCA job: /scratchbeta/berraudr/orcajob__1942559.mesu2-XXXX/GS-qcg-QMXTB
ATOM      1  N   ASP     1     111.690  49.560  41.190  0.00  0.00           N
ATOM      2  H1  ASP     1     112.410  50.030  40.670  0.00  0.00           H
ATOM      3  H2  ASP     1     111.740  49.910  42.140  0.00  0.00           H
ATOM      4  H3  ASP     1     111.850  48.560  41.110  0.00  0.00           H
ATOM      5  CA  ASP     1     110.310  49.870  40.740  0.00  0.00           C
ATOM      6  HA  ASP     1     110.240  49.550  39.700  0.00  0.00           H
ATOM      7  CB  ASP     1     109.200  49.170  41.540  0.00  0.00           C
ATOM      8  HB2 ASP     1     108.290  49.260  40.940  0.00  0.00           H
ATOM      9  HB3 ASP     1     108.960  49.800  42.390  0.00  0.00           H
ATOM     10  CG  ASP     1     109.470  47.710  42.050  0.00  0.00           C
ATOM     11  OD1 ASP     1     110.360  47.040  41.420  0.00  0.00           O
ATOM     12  OD2 ASP     1     108.780  47.260  43.030  0.00  0.00           O
ATOM     13  C   ASP     1     110.050  51.390  40.900  0.00  0.00           C
ATOM     14  O   ASP     1     110.660  52.000  41.800  0.00  0.00           O
ATOM     15  N   PRO     2     109.280  52.120  40.070  0.00  0.00           N
ATOM     16  CD  PRO     2     108.560  51.610  38.870  0.00  0.00           C
ATOM     17  HD2 PRO     2     107.750  50.940  39.140  0.00  0.00           H
ATOM     18  HD3 PRO     2     109.260  51.000  38.310  0.00  0.00           H
ATOM     19  CG  PRO     2     108.090  52.780  38.020  0.00  0.00           C
ATOM     20  HG2 PRO     2     107.050  53.110  38.020  0.00  0.00           H
ATOM     21  HG3 PRO     2     108.200  52.510  36.970  0.00  0.00           H
ATOM     22  CB  PRO     2     109.000  53.930  38.480  0.00  0.00           C
ATOM     23  HB2 PRO     2     108.510  54.900  38.400  0.00  0.00           H
ATOM     24  HB3 PRO     2     109.960  53.800  37.980  0.00  0.00           H
ATOM     25  CA  PRO     2     109.160  53.560  40.040  0.00  0.00           C
ATOM     26  HA  PRO     2     110.060  54.000  40.450  0.00  0.00           H
ATOM     27  C   PRO     2     107.940  53.980  40.930  0.00  0.00           C
ATOM     28  O   PRO     2     107.060  53.180  41.190  0.00  0.00           O
ATOM     29  N   LYS     3     107.910  55.270  41.400  0.00  0.00           N
ATOM     30  H   LYS     3     108.770  55.800  41.330  0.00  0.00           H
ATOM     31  CA  LYS     3     106.810  55.880  42.050  0.00  0.00           C
ATOM     32  HA  LYS     3     106.580  55.190  42.870  0.00  0.00           H
ATOM     33  CB  LYS     3     107.320  57.210  42.700  0.00  0.00           C
ATOM     34  HB2 LYS     3     107.530  57.940  41.910  0.00  0.00           H
ATOM     35  HB3 LYS     3     108.190  57.040  43.340  0.00  0.00           H
ATOM     36  CG  LYS     3     106.220  57.720  43.650  0.00  0.00           C
ATOM     37  HG2 LYS     3     106.130  57.060  44.510  0.00  0.00           H
ATOM     38  HG3 LYS     3     105.260  57.820  43.140  0.00  0.00           H
ATOM     39  CD  LYS     3     106.640  59.100  44.180  0.00  0.00           C
ATOM     40  HD2 LYS     3     106.880  59.750  43.340  0.00  0.00           H
ATOM     41  HD3 LYS     3     107.530  58.960  44.800  0.00  0.00           H
ATOM     42  CE  LYS     3     105.600  59.810  45.030  0.00  0.00           C
ATOM     43  HE2 LYS     3     104.750  59.940  44.360  0.00  0.00           H
ATOM     44  HE3 LYS     3     105.880  60.830  45.270  0.00  0.00           H
ATOM     45  NZ  LYS     3     105.290  59.060  46.250  0.00  0.00           N
ATOM     46  HZ1 LYS     3     104.480  59.450  46.710  0.00  0.00           H
ATOM     47  HZ2 LYS     3     105.000  58.140  45.970  0.00  0.00           H
ATOM     48  HZ3 LYS     3     106.070  58.960  46.890  0.00  0.00           H
ATOM     49  C   LYS     3     105.470  55.960  41.220  0.00  0.00           C
ATOM     50  O   LYS     3     105.490  56.680  40.260  0.00  0.00           O
ATOM     51  N   ILE     4     104.380  55.230  41.520  0.00  0.00           N
ATOM     52  H   ILE     4     104.470  54.490  42.200  0.00  0.00           H
ATOM     53  CA  ILE     4     103.120  55.370  40.800  0.00  0.00           C
ATOM     54  HA  ILE     4     103.430  55.380  39.760  0.00  0.00           H
ATOM     55  CB  ILE     4     102.260  54.140  41.140  0.00  0.00           C
ATOM     56  HB  ILE     4     101.950  54.140  42.180  0.00  0.00           H
ATOM     57  CG2 ILE     4     100.990  54.260  40.310  0.00  0.00           C
ATOM     58 HG21 ILE     4     101.140  54.540  39.260  0.00  0.00           H
ATOM     59 HG22 ILE     4     100.430  53.340  40.450  0.00  0.00           H
ATOM     60 HG23 ILE     4     100.310  54.970  40.770  0.00  0.00           H
ATOM     61  CG1 ILE     4     102.900  52.790  40.800  0.00  0.00           C
ATOM     62 HG12 ILE     4     102.140  52.000  40.860  0.00  0.00           H
ATOM     63 HG13 ILE     4     103.550  52.490  41.630  0.00  0.00           H
ATOM     64  CD1 ILE     4     103.650  52.780  39.390  0.00  0.00           C
ATOM     65 HD11 ILE     4     103.950  51.790  39.040  0.00  0.00           H
ATOM     66 HD12 ILE     4     102.940  53.180  38.670  0.00  0.00           H
ATOM     67 HD13 ILE     4     104.580  53.320  39.530  0.00  0.00           H
ATOM     68  C   ILE     4     102.360  56.610  41.120  0.00  0.00           C
ATOM     69  O   ILE     4     102.050  56.830  42.310  0.00  0.00           O
ATOM     70  N   VAL     5     102.250  57.500  40.140  0.00  0.00           N
ATOM     71  H   VAL     5     102.500  57.190  39.210  0.00  0.00           H
ATOM     72  CA  VAL     5     101.740  58.850  40.200  0.00  0.00           C
ATOM     73  HA  VAL     5     101.630  59.110  41.260  0.00  0.00           H
ATOM     74  CB  VAL     5     102.600  59.910  39.460  0.00  0.00           C
ATOM     75  HB  VAL     5     102.790  59.570  38.440  0.00  0.00           H
ATOM     76  CG1 VAL     5     101.990  61.310  39.550  0.00  0.00           C
ATOM     77 HG11 VAL     5     101.050  61.310  39.010  0.00  0.00           H
ATOM     78 HG12 VAL     5     101.860  61.730  40.550  0.00  0.00           H
ATOM     79 HG13 VAL     5     102.700  61.980  39.050  0.00  0.00           H
ATOM     80  CG2 VAL     5     103.980  59.810  40.120  0.00  0.00           C
ATOM     81 HG21 VAL     5     104.540  60.710  39.880  0.00  0.00           H
ATOM     82 HG22 VAL     5     103.840  59.770  41.200  0.00  0.00           H
ATOM     83 HG23 VAL     5     104.490  58.910  39.770  0.00  0.00           H
ATOM     84  C   VAL     5     100.280  58.880  39.600  0.00  0.00           C
ATOM     85  O   VAL     5     100.130  58.720  38.360  0.00  0.00           O
ATOM     86  N   ASN     6      99.260  58.770  40.440  0.00  0.00           N
ATOM     87  H   ASN     6      99.370  58.760  41.450  0.00  0.00           H
ATOM     88  CA  ASN     6      97.870  58.980  39.950  0.00  0.00           C
ATOM     89  HA  ASN     6      97.680  58.240  39.170  0.00  0.00           H
ATOM     90  CB  ASN     6      96.900  58.510  41.050  0.00  0.00           C
ATOM     91  HB2 ASN     6      95.880  58.720  40.710  0.00  0.00           H
ATOM     92  HB3 ASN     6      97.160  59.030  41.970  0.00  0.00           H
ATOM     93  CG  ASN     6      97.000  57.000  41.390  0.00  0.00           C
ATOM     94  OD1 ASN     6      96.350  56.180  40.730  0.00  0.00           O
ATOM     95  ND2 ASN     6      97.790  56.600  42.350  0.00  0.00           N
ATOM     96 HD21 ASN     6      98.000  57.340  43.000  0.00  0.00           H
ATOM     97 HD22 ASN     6      97.770  55.610  42.570  0.00  0.00           H
ATOM     98  C   ASN     6      97.560  60.390  39.440  0.00  0.00           C
ATOM     99  O   ASN     6      97.690  61.390  40.170  0.00  0.00           O
ATOM    100  N   ILE     7      97.130  60.560  38.220  0.00  0.00           N
ATOM    101  H   ILE     7      97.150  59.730  37.640  0.00  0.00           H
ATOM    102  CA  ILE     7      96.180  61.630  37.760  0.00  0.00           C
ATOM    103  HA  ILE     7      96.260  62.490  38.420  0.00  0.00           H
ATOM    104  CB  ILE     7      96.660  62.190  36.400  0.00  0.00           C
ATOM    105  HB  ILE     7      96.270  61.560  35.610  0.00  0.00           H
ATOM    106  CG2 ILE     7      96.020  63.560  36.250  0.00  0.00           C
ATOM    107 HG21 ILE     7      96.320  64.030  35.310  0.00  0.00           H
ATOM    108 HG22 ILE     7      94.940  63.490  36.120  0.00  0.00           H
ATOM    109 HG23 ILE     7      96.270  64.200  37.100  0.00  0.00           H
ATOM    110  CG1 ILE     7      98.180  62.320  36.230  0.00  0.00           C
ATOM    111 HG12 ILE     7      98.890  61.810  36.880  0.00  0.00           H
ATOM    112 HG13 ILE     7      98.370  63.370  36.450  0.00  0.00           H
ATOM    113  CD1 ILE     7      98.450  61.990  34.800  0.00  0.00           C
ATOM    114 HD11 ILE     7      99.520  62.170  34.680  0.00  0.00           H
ATOM    115 HD12 ILE     7      98.180  60.970  34.540  0.00  0.00           H
ATOM    116 HD13 ILE     7      98.000  62.670  34.070  0.00  0.00           H
ATOM    117  C   ILE     7      94.740  61.130  37.550  0.00  0.00           C
ATOM    118  O   ILE     7      94.530  59.900  37.340  0.00  0.00           O
ATOM    119  N   GLY     8      93.840  62.010  37.940  0.00  0.00           N
ATOM    120  H   GLY     8      94.080  62.960  38.200  0.00  0.00           H
ATOM    121  CA  GLY     8      92.410  61.650  37.970  0.00  0.00           C
ATOM    122  HA2 GLY     8      91.890  61.940  38.890  0.00  0.00           H
ATOM    123  HA3 GLY     8      92.200  60.580  37.870  0.00  0.00           H
ATOM    124  C   GLY     8      91.730  62.270  36.780  0.00  0.00           C
ATOM    125  O   GLY     8      92.320  63.160  36.200  0.00  0.00           O
ATOM    126  N   ALA     9      90.500  61.940  36.350  0.00  0.00           N
ATOM    127  H   ALA     9      90.110  61.070  36.700  0.00  0.00           H
ATOM    128  CA  ALA     9      89.660  62.690  35.340  0.00  0.00           C
ATOM    129  HA  ALA     9      89.850  63.770  35.370  0.00  0.00           H
ATOM    130  CB  ALA     9      89.970  62.290  33.920  0.00  0.00           C
ATOM    131  HB1 ALA     9      89.490  61.330  33.720  0.00  0.00           H
ATOM    132  HB2 ALA     9      89.570  63.040  33.250  0.00  0.00           H
ATOM    133  HB3 ALA     9      91.050  62.220  33.770  0.00  0.00           H
ATOM    134  C   ALA     9      88.200  62.520  35.670  0.00  0.00           C
ATOM    135  O   ALA     9      87.810  61.510  36.320  0.00  0.00           O
ATOM    136  N   VAL    10      87.390  63.500  35.230  0.00  0.00           N
ATOM    137  H   VAL    10      87.850  64.340  34.920  0.00  0.00           H
ATOM    138  CA  VAL    10      85.940  63.470  35.040  0.00  0.00           C
ATOM    139  HA  VAL    10      85.710  62.420  35.240  0.00  0.00           H
ATOM    140  CB  VAL    10      85.170  64.390  36.090  0.00  0.00           C
ATOM    141  HB  VAL    10      85.220  65.450  35.860  0.00  0.00           H
ATOM    142  CG1 VAL    10      83.660  64.050  36.010  0.00  0.00           C
ATOM    143 HG11 VAL    10      83.070  64.760  36.590  0.00  0.00           H
ATOM    144 HG12 VAL    10      83.280  64.140  35.000  0.00  0.00           H
ATOM    145 HG13 VAL    10      83.420  63.080  36.450  0.00  0.00           H
ATOM    146  CG2 VAL    10      85.590  64.210  37.490  0.00  0.00           C
ATOM    147 HG21 VAL    10      86.420  64.880  37.690  0.00  0.00           H
ATOM    148 HG22 VAL    10      84.800  64.590  38.150  0.00  0.00           H
ATOM    149 HG23 VAL    10      85.770  63.160  37.730  0.00  0.00           H
ATOM    150  C   VAL    10      85.550  63.850  33.650  0.00  0.00           C
ATOM    151  O   VAL    10      85.620  64.930  33.190  0.00  0.00           O
ATOM    152  N   LEU    11      85.160  62.770  32.950  0.00  0.00           N
ATOM    153  H   LEU    11      85.040  61.860  33.370  0.00  0.00           H
ATOM    154  CA  LEU    11      84.920  62.790  31.450  0.00  0.00           C
ATOM    155  HA  LEU    11      85.020  63.820  31.090  0.00  0.00           H
ATOM    156  CB  LEU    11      86.010  62.070  30.690  0.00  0.00           C
ATOM    157  HB2 LEU    11      85.880  62.200  29.620  0.00  0.00           H
ATOM    158  HB3 LEU    11      85.850  60.990  30.750  0.00  0.00           H
ATOM    159  CG  LEU    11      87.480  62.480  31.030  0.00  0.00           C
ATOM    160  HG  LEU    11      87.610  62.510  32.110  0.00  0.00           H
ATOM    161  CD1 LEU    11      88.520  61.410  30.620  0.00  0.00           C
ATOM    162 HD11 LEU    11      88.470  61.250  29.540  0.00  0.00           H
ATOM    163 HD12 LEU    11      89.560  61.640  30.850  0.00  0.00           H
ATOM    164 HD13 LEU    11      88.310  60.380  30.900  0.00  0.00           H
ATOM    165  CD2 LEU    11      87.940  63.840  30.490  0.00  0.00           C
ATOM    166 HD21 LEU    11      87.380  64.060  29.590  0.00  0.00           H
ATOM    167 HD22 LEU    11      87.600  64.580  31.230  0.00  0.00           H
ATOM    168 HD23 LEU    11      89.010  64.020  30.570  0.00  0.00           H
ATOM    169  C   LEU    11      83.510  62.280  31.180  0.00  0.00           C
ATOM    170  O   LEU    11      82.900  61.610  31.990  0.00  0.00           O
ATOM    171  N   SER    12      83.020  62.690  30.010  0.00  0.00           N
ATOM    172  H   SER    12      83.630  63.200  29.380  0.00  0.00           H
ATOM    173  CA  SER    12      81.570  62.680  29.810  0.00  0.00           C
ATOM    174  HA  SER    12      81.090  63.140  30.670  0.00  0.00           H
ATOM    175  CB  SER    12      81.160  63.460  28.540  0.00  0.00           C
ATOM    176  HB2 SER    12      81.520  64.490  28.620  0.00  0.00           H
ATOM    177  HB3 SER    12      80.070  63.410  28.510  0.00  0.00           H
ATOM    178  OG  SER    12      81.650  62.910  27.280  0.00  0.00           O
ATOM    179  HG  SER    12      82.460  63.360  27.010  0.00  0.00           H
ATOM    180  C   SER    12      81.020  61.320  29.660  0.00  0.00           C
ATOM    181  O   SER    12      79.790  61.120  29.910  0.00  0.00           O
ATOM    182  N   THR    13      81.850  60.300  29.300  0.00  0.00           N
ATOM    183  H   THR    13      82.820  60.380  29.550  0.00  0.00           H
ATOM    184  CA  THR    13      81.410  58.930  28.920  0.00  0.00           C
ATOM    185  HA  THR    13      80.520  58.780  29.530  0.00  0.00           H
ATOM    186  CB  THR    13      80.950  58.790  27.440  0.00  0.00           C
ATOM    187  HB  THR    13      80.580  57.790  27.210  0.00  0.00           H
ATOM    188  CG2 THR    13      79.910  59.790  26.960  0.00  0.00           C
ATOM    189 HG21 THR    13      79.200  59.810  27.790  0.00  0.00           H
ATOM    190 HG22 THR    13      80.340  60.790  26.880  0.00  0.00           H
ATOM    191 HG23 THR    13      79.390  59.480  26.050  0.00  0.00           H
ATOM    192  OG1 THR    13      82.190  58.960  26.680  0.00  0.00           O
ATOM    193  HG1 THR    13      81.940  58.920  25.750  0.00  0.00           H
ATOM    194  C   THR    13      82.460  57.890  29.290  0.00  0.00           C
ATOM    195  O   THR    13      83.610  58.220  29.490  0.00  0.00           O
ATOM    196  N   LYS    14      82.070  56.580  29.320  0.00  0.00           N
ATOM    197  H   LYS    14      81.100  56.440  29.080  0.00  0.00           H
ATOM    198  CA  LYS    14      82.920  55.420  29.600  0.00  0.00           C
ATOM    199  HA  LYS    14      83.430  55.660  30.530  0.00  0.00           H
ATOM    200  CB  LYS    14      81.940  54.230  29.840  0.00  0.00           C
ATOM    201  HB2 LYS    14      81.690  53.830  28.860  0.00  0.00           H
ATOM    202  HB3 LYS    14      81.030  54.460  30.390  0.00  0.00           H
ATOM    203  CG  LYS    14      82.680  53.020  30.430  0.00  0.00           C
ATOM    204  HG2 LYS    14      83.610  52.850  29.890  0.00  0.00           H
ATOM    205  HG3 LYS    14      82.030  52.140  30.390  0.00  0.00           H
ATOM    206  CD  LYS    14      82.950  53.260  31.890  0.00  0.00           C
ATOM    207  HD2 LYS    14      81.990  53.440  32.360  0.00  0.00           H
ATOM    208  HD3 LYS    14      83.530  54.160  32.100  0.00  0.00           H
ATOM    209  CE  LYS    14      83.650  52.250  32.710  0.00  0.00           C
ATOM    210  HE2 LYS    14      84.690  52.220  32.380  0.00  0.00           H
ATOM    211  HE3 LYS    14      83.250  51.260  32.500  0.00  0.00           H
ATOM    212  NZ  LYS    14      83.670  52.630  34.150  0.00  0.00           N
ATOM    213  HZ1 LYS    14      84.010  51.840  34.660  0.00  0.00           H
ATOM    214  HZ2 LYS    14      84.310  53.380  34.350  0.00  0.00           H
ATOM    215  HZ3 LYS    14      82.800  52.900  34.590  0.00  0.00           H
ATOM    216  C   LYS    14      83.970  55.160  28.430  0.00  0.00           C
ATOM    217  O   LYS    14      84.970  54.650  28.800  0.00  0.00           O
ATOM    218  N   LYS    15      83.690  55.530  27.170  0.00  0.00           N
ATOM    219  H   LYS    15      82.770  55.900  26.980  0.00  0.00           H
ATOM    220  CA  LYS    15      84.590  55.700  26.030  0.00  0.00           C
ATOM    221  HA  LYS    15      85.070  54.750  25.790  0.00  0.00           H
ATOM    222  CB  LYS    15      83.800  56.130  24.780  0.00  0.00           C
ATOM    223  HB2 LYS    15      84.580  56.560  24.160  0.00  0.00           H
ATOM    224  HB3 LYS    15      83.060  56.790  25.230  0.00  0.00           H
ATOM    225  CG  LYS    15      83.070  54.950  24.080  0.00  0.00           C
ATOM    226  HG2 LYS    15      82.590  54.260  24.770  0.00  0.00           H
ATOM    227  HG3 LYS    15      83.830  54.380  23.560  0.00  0.00           H
ATOM    228  CD  LYS    15      82.060  55.460  23.110  0.00  0.00           C
ATOM    229  HD2 LYS    15      82.520  56.160  22.400  0.00  0.00           H
ATOM    230  HD3 LYS    15      81.290  56.010  23.660  0.00  0.00           H
ATOM    231  CE  LYS    15      81.250  54.380  22.330  0.00  0.00           C
ATOM    232  HE2 LYS    15      80.520  54.980  21.800  0.00  0.00           H
ATOM    233  HE3 LYS    15      80.720  53.720  23.030  0.00  0.00           H
ATOM    234  NZ  LYS    15      81.990  53.610  21.250  0.00  0.00           N
ATOM    235  HZ1 LYS    15      82.880  53.370  21.660  0.00  0.00           H
ATOM    236  HZ2 LYS    15      81.550  52.700  21.180  0.00  0.00           H
ATOM    237  HZ3 LYS    15      82.080  54.180  20.420  0.00  0.00           H
ATOM    238  C   LYS    15      85.640  56.760  26.290  0.00  0.00           C
ATOM    239  O   LYS    15      86.790  56.650  25.950  0.00  0.00           O
ATOM    240  N   HIE    16      85.210  57.880  26.930  0.00  0.00           N
ATOM    241  H   HIE    16      84.260  57.920  27.260  0.00  0.00           H
ATOM    242  CA  HIE    16      86.200  59.000  27.250  0.00  0.00           C
ATOM    243  HA  HIE    16      86.840  59.020  26.360  0.00  0.00           H
ATOM    244  CB  HIE    16      85.440  60.340  27.390  0.00  0.00           C
ATOM    245  HB2 HIE    16      86.140  61.090  27.750  0.00  0.00           H
ATOM    246  HB3 HIE    16      84.660  60.280  28.150  0.00  0.00           H
ATOM    247  CG  HIE    16      84.910  60.940  26.130  0.00  0.00           C
ATOM    248  ND1 HIE    16      83.620  61.450  26.020  0.00  0.00           N
ATOM    249  CE1 HIE    16      83.541  62.036  24.829  0.00  0.00           C
ATOM    250  HE1 HIE    16      82.649  62.592  24.542  0.00  0.00           H
ATOM    251  NE2 HIE    16      84.590  61.676  24.131  0.00  0.00           N
ATOM    252  HE2 HIE    16      84.732  61.878  23.152  0.00  0.00           H
ATOM    253  CD2 HIE    16      85.460  60.990  24.920  0.00  0.00           C
ATOM    254  HD2 HIE    16      86.450  60.640  24.680  0.00  0.00           H
ATOM    255  C   HIE    16      87.070  58.650  28.430  0.00  0.00           C
ATOM    256  O   HIE    16      88.300  58.840  28.320  0.00  0.00           O
ATOM    257  N   GLU    17      86.560  57.990  29.490  0.00  0.00           N
ATOM    258  H   GLU    17      85.560  57.890  29.380  0.00  0.00           H
ATOM    259  CA  GLU    17      87.290  57.230  30.440  0.00  0.00           C
ATOM    260  HA  GLU    17      87.890  57.910  31.060  0.00  0.00           H
ATOM    261  CB  GLU    17      86.330  56.510  31.350  0.00  0.00           C
ATOM    262  HB2 GLU    17      86.870  55.750  31.920  0.00  0.00           H
ATOM    263  HB3 GLU    17      85.570  55.950  30.800  0.00  0.00           H
ATOM    264  CG  GLU    17      85.530  57.370  32.360  0.00  0.00           C
ATOM    265  HG2 GLU    17      84.590  57.650  31.870  0.00  0.00           H
ATOM    266  HG3 GLU    17      86.050  58.310  32.550  0.00  0.00           H
ATOM    267  CD  GLU    17      85.180  56.600  33.650  0.00  0.00           C
ATOM    268  OE1 GLU    17      86.070  55.920  34.220  0.00  0.00           O
ATOM    269  OE2 GLU    17      84.040  56.620  34.180  0.00  0.00           O
ATOM    270  C   GLU    17      88.370  56.310  29.800  0.00  0.00           C
ATOM    271  O   GLU    17      89.500  56.210  30.210  0.00  0.00           O
ATOM    272  N   GLN    18      88.080  55.620  28.690  0.00  0.00           N
ATOM    273  H   GLN    18      87.110  55.440  28.460  0.00  0.00           H
ATOM    274  CA  GLN    18      89.060  54.710  27.990  0.00  0.00           C
ATOM    275  HA  GLN    18      89.620  54.250  28.810  0.00  0.00           H
ATOM    276  CB  GLN    18      88.290  53.600  27.170  0.00  0.00           C
ATOM    277  HB2 GLN    18      87.580  54.090  26.500  0.00  0.00           H
ATOM    278  HB3 GLN    18      87.670  52.980  27.820  0.00  0.00           H
ATOM    279  CG  GLN    18      89.220  52.580  26.420  0.00  0.00           C
ATOM    280  HG2 GLN    18      89.900  53.110  25.750  0.00  0.00           H
ATOM    281  HG3 GLN    18      88.660  51.910  25.760  0.00  0.00           H
ATOM    282  CD  GLN    18      89.910  51.620  27.320  0.00  0.00           C
ATOM    283  OE1 GLN    18      90.190  51.950  28.480  0.00  0.00           O
ATOM    284  NE2 GLN    18      90.280  50.470  26.870  0.00  0.00           N
ATOM    285 HE21 GLN    18      89.930  50.160  25.970  0.00  0.00           H
ATOM    286 HE22 GLN    18      90.760  49.770  27.410  0.00  0.00           H
ATOM    287  C   GLN    18      90.130  55.520  27.170  0.00  0.00           C
ATOM    288  O   GLN    18      91.260  55.150  27.330  0.00  0.00           O
ATOM    289  N   ILE    19      89.780  56.580  26.440  0.00  0.00           N
ATOM    290  H   ILE    19      88.820  56.850  26.600  0.00  0.00           H
ATOM    291  CA  ILE    19      90.690  57.420  25.810  0.00  0.00           C
ATOM    292  HA  ILE    19      91.290  56.760  25.180  0.00  0.00           H
ATOM    293  CB  ILE    19      89.930  58.420  24.820  0.00  0.00           C
ATOM    294  HB  ILE    19      89.150  58.880  25.430  0.00  0.00           H
ATOM    295  CG2 ILE    19      90.910  59.570  24.330  0.00  0.00           C
ATOM    296 HG21 ILE    19      91.380  60.030  25.190  0.00  0.00           H
ATOM    297 HG22 ILE    19      91.660  59.220  23.610  0.00  0.00           H
ATOM    298 HG23 ILE    19      90.350  60.390  23.870  0.00  0.00           H
ATOM    299  CG1 ILE    19      89.280  57.640  23.560  0.00  0.00           C
ATOM    300 HG12 ILE    19      88.840  56.710  23.920  0.00  0.00           H
ATOM    301 HG13 ILE    19      90.000  57.390  22.780  0.00  0.00           H
ATOM    302  CD1 ILE    19      88.250  58.580  22.900  0.00  0.00           C
ATOM    303 HD11 ILE    19      87.640  58.990  23.700  0.00  0.00           H
ATOM    304 HD12 ILE    19      88.820  59.390  22.440  0.00  0.00           H
ATOM    305 HD13 ILE    19      87.620  58.040  22.200  0.00  0.00           H
ATOM    306  C   ILE    19      91.620  58.140  26.790  0.00  0.00           C
ATOM    307  O   ILE    19      92.800  58.250  26.460  0.00  0.00           O
ATOM    308  N   PHE    20      91.160  58.460  27.970  0.00  0.00           N
ATOM    309  H   PHE    20      90.170  58.640  28.090  0.00  0.00           H
ATOM    310  CA  PHE    20      92.060  58.890  29.140  0.00  0.00           C
ATOM    311  HA  PHE    20      92.620  59.740  28.770  0.00  0.00           H
ATOM    312  CB  PHE    20      91.170  59.300  30.270  0.00  0.00           C
ATOM    313  HB2 PHE    20      90.440  58.520  30.470  0.00  0.00           H
ATOM    314  HB3 PHE    20      90.540  60.130  29.950  0.00  0.00           H
ATOM    315  CG  PHE    20      91.940  59.630  31.550  0.00  0.00           C
ATOM    316  CD1 PHE    20      92.900  60.670  31.590  0.00  0.00           C
ATOM    317  HD1 PHE    20      93.170  61.220  30.700  0.00  0.00           H
ATOM    318  CE1 PHE    20      93.570  60.900  32.790  0.00  0.00           C
ATOM    319  HE1 PHE    20      94.350  61.640  32.900  0.00  0.00           H
ATOM    320  CZ  PHE    20      93.200  60.240  33.920  0.00  0.00           C
ATOM    321  HZ  PHE    20      93.670  60.560  34.840  0.00  0.00           H
ATOM    322  CE2 PHE    20      92.280  59.170  33.830  0.00  0.00           C
ATOM    323  HE2 PHE    20      92.050  58.680  34.760  0.00  0.00           H
ATOM    324  CD2 PHE    20      91.590  58.850  32.690  0.00  0.00           C
ATOM    325  HD2 PHE    20      90.720  58.220  32.660  0.00  0.00           H
ATOM    326  C   PHE    20      93.070  57.820  29.630  0.00  0.00           C
ATOM    327  O   PHE    20      94.260  58.060  29.760  0.00  0.00           O
ATOM    328  N   ARG    21      92.680  56.540  29.900  0.00  0.00           N
ATOM    329  H   ARG    21      91.680  56.390  29.920  0.00  0.00           H
ATOM    330  CA  ARG    21      93.580  55.390  30.170  0.00  0.00           C
ATOM    331  HA  ARG    21      94.280  55.660  30.960  0.00  0.00           H
ATOM    332  CB  ARG    21      92.840  54.060  30.500  0.00  0.00           C
ATOM    333  HB2 ARG    21      93.580  53.270  30.550  0.00  0.00           H
ATOM    334  HB3 ARG    21      92.070  53.970  29.740  0.00  0.00           H
ATOM    335  CG  ARG    21      92.270  54.130  31.950  0.00  0.00           C
ATOM    336  HG2 ARG    21      91.520  54.920  32.010  0.00  0.00           H
ATOM    337  HG3 ARG    21      93.080  54.280  32.670  0.00  0.00           H
ATOM    338  CD  ARG    21      91.590  52.780  32.240  0.00  0.00           C
ATOM    339  HD2 ARG    21      91.200  52.850  33.250  0.00  0.00           H
ATOM    340  HD3 ARG    21      92.280  51.940  32.250  0.00  0.00           H
ATOM    341  NE  ARG    21      90.530  52.400  31.340  0.00  0.00           N
ATOM    342  HE  ARG    21      90.760  52.320  30.360  0.00  0.00           H
ATOM    343  CZ  ARG    21      89.330  51.980  31.710  0.00  0.00           C
ATOM    344  NH1 ARG    21      88.780  52.150  32.880  0.00  0.00           N
ATOM    345 HH11 ARG    21      89.210  52.750  33.570  0.00  0.00           H
ATOM    346 HH12 ARG    21      87.890  51.730  33.130  0.00  0.00           H
ATOM    347  NH2 ARG    21      88.610  51.370  30.830  0.00  0.00           N
ATOM    348 HH21 ARG    21      89.100  51.350  29.940  0.00  0.00           H
ATOM    349 HH22 ARG    21      87.760  50.870  31.040  0.00  0.00           H
ATOM    350  C   ARG    21      94.600  55.230  29.020  0.00  0.00           C
ATOM    351  O   ARG    21      95.800  55.090  29.260  0.00  0.00           O
ATOM    352  N   GLU    22      94.160  55.470  27.800  0.00  0.00           N
ATOM    353  H   GLU    22      93.190  55.720  27.620  0.00  0.00           H
ATOM    354  CA  GLU    22      94.970  55.290  26.590  0.00  0.00           C
ATOM    355  HA  GLU    22      95.460  54.310  26.660  0.00  0.00           H
ATOM    356  CB  GLU    22      94.020  55.230  25.360  0.00  0.00           C
ATOM    357  HB2 GLU    22      93.220  55.980  25.350  0.00  0.00           H
ATOM    358  HB3 GLU    22      93.510  54.270  25.360  0.00  0.00           H
ATOM    359  CG  GLU    22      94.800  55.280  24.020  0.00  0.00           C
ATOM    360  HG2 GLU    22      95.500  56.100  23.940  0.00  0.00           H
ATOM    361  HG3 GLU    22      94.040  55.470  23.260  0.00  0.00           H
ATOM    362  CD  GLU    22      95.560  53.970  23.530  0.00  0.00           C
ATOM    363  OE1 GLU    22      95.250  52.910  24.160  0.00  0.00           O
ATOM    364  OE2 GLU    22      96.490  53.960  22.740  0.00  0.00           O
ATOM    365  C   GLU    22      96.030  56.420  26.560  0.00  0.00           C
ATOM    366  O   GLU    22      97.170  56.070  26.240  0.00  0.00           O
ATOM    367  N   ALA    23      95.720  57.700  26.730  0.00  0.00           N
ATOM    368  H   ALA    23      94.740  57.930  26.770  0.00  0.00           H
ATOM    369  CA  ALA    23      96.730  58.810  26.720  0.00  0.00           C
ATOM    370  HA  ALA    23      97.310  58.740  25.800  0.00  0.00           H
ATOM    371  CB  ALA    23      95.930  60.120  26.660  0.00  0.00           C
ATOM    372  HB1 ALA    23      95.310  60.210  27.550  0.00  0.00           H
ATOM    373  HB2 ALA    23      96.680  60.900  26.530  0.00  0.00           H
ATOM    374  HB3 ALA    23      95.250  60.040  25.820  0.00  0.00           H
ATOM    375  C   ALA    23      97.790  58.720  27.860  0.00  0.00           C
ATOM    376  O   ALA    23      98.970  58.960  27.620  0.00  0.00           O
ATOM    377  N   VAL    24      97.300  58.340  29.070  0.00  0.00           N
ATOM    378  H   VAL    24      96.340  58.040  29.180  0.00  0.00           H
ATOM    379  CA  VAL    24      98.190  57.990  30.160  0.00  0.00           C
ATOM    380  HA  VAL    24      98.850  58.840  30.340  0.00  0.00           H
ATOM    381  CB  VAL    24      97.440  57.770  31.540  0.00  0.00           C
ATOM    382  HB  VAL    24      96.730  56.960  31.400  0.00  0.00           H
ATOM    383  CG1 VAL    24      98.460  57.400  32.640  0.00  0.00           C
ATOM    384 HG11 VAL    24      98.810  56.370  32.520  0.00  0.00           H
ATOM    385 HG12 VAL    24      99.310  58.080  32.600  0.00  0.00           H
ATOM    386 HG13 VAL    24      98.090  57.470  33.660  0.00  0.00           H
ATOM    387  CG2 VAL    24      96.700  59.020  31.950  0.00  0.00           C
ATOM    388 HG21 VAL    24      95.890  59.250  31.250  0.00  0.00           H
ATOM    389 HG22 VAL    24      96.270  58.810  32.930  0.00  0.00           H
ATOM    390 HG23 VAL    24      97.420  59.840  31.940  0.00  0.00           H
ATOM    391  C   VAL    24      99.070  56.790  29.850  0.00  0.00           C
ATOM    392  O   VAL    24     100.270  56.880  30.090  0.00  0.00           O
ATOM    393  N   ASN    25      98.650  55.770  29.140  0.00  0.00           N
ATOM    394  H   ASN    25      97.640  55.740  29.060  0.00  0.00           H
ATOM    395  CA  ASN    25      99.480  54.640  28.700  0.00  0.00           C
ATOM    396  HA  ASN    25      99.960  54.170  29.560  0.00  0.00           H
ATOM    397  CB  ASN    25      98.450  53.650  28.040  0.00  0.00           C
ATOM    398  HB2 ASN    25      97.920  54.070  27.180  0.00  0.00           H
ATOM    399  HB3 ASN    25      97.720  53.330  28.780  0.00  0.00           H
ATOM    400  CG  ASN    25      99.040  52.360  27.580  0.00  0.00           C
ATOM    401  OD1 ASN    25      98.910  51.970  26.370  0.00  0.00           O
ATOM    402  ND2 ASN    25      99.770  51.630  28.390  0.00  0.00           N
ATOM    403 HD21 ASN    25      99.970  51.980  29.320  0.00  0.00           H
ATOM    404 HD22 ASN    25     100.160  50.760  28.050  0.00  0.00           H
ATOM    405  C   ASN    25     100.510  55.050  27.610  0.00  0.00           C
ATOM    406  O   ASN    25     101.740  54.860  27.760  0.00  0.00           O
ATOM    407  N   GLN    26     100.090  55.840  26.600  0.00  0.00           N
ATOM    408  H   GLN    26      99.080  55.840  26.490  0.00  0.00           H
ATOM    409  CA  GLN    26     100.890  56.470  25.630  0.00  0.00           C
ATOM    410  HA  GLN    26     101.300  55.630  25.060  0.00  0.00           H
ATOM    411  CB  GLN    26      99.910  57.340  24.720  0.00  0.00           C
ATOM    412  HB2 GLN    26     100.470  58.100  24.180  0.00  0.00           H
ATOM    413  HB3 GLN    26      99.170  57.820  25.360  0.00  0.00           H
ATOM    414  CG  GLN    26      99.240  56.460  23.670  0.00  0.00           C
ATOM    415  HG2 GLN    26      98.440  55.880  24.130  0.00  0.00           H
ATOM    416  HG3 GLN    26     100.000  55.850  23.170  0.00  0.00           H
ATOM    417  CD  GLN    26      98.660  57.180  22.450  0.00  0.00           C
ATOM    418  OE1 GLN    26      98.950  58.320  22.080  0.00  0.00           O
ATOM    419  NE2 GLN    26      97.830  56.500  21.650  0.00  0.00           N
ATOM    420 HE21 GLN    26      97.650  55.540  21.890  0.00  0.00           H
ATOM    421 HE22 GLN    26      97.620  57.060  20.830  0.00  0.00           H
ATOM    422  C   GLN    26     102.010  57.280  26.340  0.00  0.00           C
ATOM    423  O   GLN    26     103.180  56.980  26.170  0.00  0.00           O
ATOM    424  N   ALA    27     101.700  58.300  27.110  0.00  0.00           N
ATOM    425  H   ALA    27     100.740  58.420  27.420  0.00  0.00           H
ATOM    426  CA  ALA    27     102.620  58.930  28.050  0.00  0.00           C
ATOM    427  HA  ALA    27     103.180  59.620  27.420  0.00  0.00           H
ATOM    428  CB  ALA    27     101.800  59.740  29.050  0.00  0.00           C
ATOM    429  HB1 ALA    27     102.600  60.190  29.660  0.00  0.00           H
ATOM    430  HB2 ALA    27     101.190  60.510  28.570  0.00  0.00           H
ATOM    431  HB3 ALA    27     101.210  59.170  29.770  0.00  0.00           H
ATOM    432  C   ALA    27     103.590  58.040  28.850  0.00  0.00           C
ATOM    433  O   ALA    27     104.800  58.300  28.900  0.00  0.00           O
ATOM    434  N   ASN    28     103.170  56.890  29.400  0.00  0.00           N
ATOM    435  H   ASN    28     102.190  56.700  29.490  0.00  0.00           H
ATOM    436  CA  ASN    28     104.120  55.910  30.010  0.00  0.00           C
ATOM    437  HA  ASN    28     104.720  56.520  30.680  0.00  0.00           H
ATOM    438  CB  ASN    28     103.420  54.860  30.810  0.00  0.00           C
ATOM    439  HB2 ASN    28     104.090  54.080  31.150  0.00  0.00           H
ATOM    440  HB3 ASN    28     102.580  54.540  30.200  0.00  0.00           H
ATOM    441  CG  ASN    28     102.730  55.380  32.030  0.00  0.00           C
ATOM    442  OD1 ASN    28     103.310  56.150  32.850  0.00  0.00           O
ATOM    443  ND2 ASN    28     101.540  54.880  32.290  0.00  0.00           N
ATOM    444 HD21 ASN    28     101.270  54.110  31.690  0.00  0.00           H
ATOM    445 HD22 ASN    28     101.090  55.100  33.160  0.00  0.00           H
ATOM    446  C   ASN    28     105.050  55.200  29.120  0.00  0.00           C
ATOM    447  O   ASN    28     106.170  54.800  29.560  0.00  0.00           O
ATOM    448  N   LYS    29     104.660  55.110  27.860  0.00  0.00           N
ATOM    449  H   LYS    29     103.720  55.460  27.720  0.00  0.00           H
ATOM    450  CA  LYS    29     105.390  54.590  26.720  0.00  0.00           C
ATOM    451  HA  LYS    29     105.970  53.730  27.060  0.00  0.00           H
ATOM    452  CB  LYS    29     104.540  54.070  25.580  0.00  0.00           C
ATOM    453  HB2 LYS    29     105.170  53.730  24.760  0.00  0.00           H
ATOM    454  HB3 LYS    29     104.050  54.900  25.070  0.00  0.00           H
ATOM    455  CG  LYS    29     103.630  52.950  25.960  0.00  0.00           C
ATOM    456  HG2 LYS    29     102.970  53.220  26.790  0.00  0.00           H
ATOM    457  HG3 LYS    29     104.300  52.140  26.270  0.00  0.00           H
ATOM    458  CD  LYS    29     102.780  52.460  24.750  0.00  0.00           C
ATOM    459  HD2 LYS    29     103.360  52.400  23.830  0.00  0.00           H
ATOM    460  HD3 LYS    29     102.090  53.300  24.660  0.00  0.00           H
ATOM    461  CE  LYS    29     102.000  51.190  25.120  0.00  0.00           C
ATOM    462  HE2 LYS    29     101.850  51.110  26.200  0.00  0.00           H
ATOM    463  HE3 LYS    29     102.630  50.370  24.810  0.00  0.00           H
ATOM    464  NZ  LYS    29     100.670  51.130  24.440  0.00  0.00           N
ATOM    465  HZ1 LYS    29     100.530  50.130  24.380  0.00  0.00           H
ATOM    466  HZ2 LYS    29      99.890  51.570  24.910  0.00  0.00           H
ATOM    467  HZ3 LYS    29     100.730  51.580  23.530  0.00  0.00           H
ATOM    468  C   LYS    29     106.410  55.630  26.190  0.00  0.00           C
ATOM    469  O   LYS    29     107.450  55.260  25.650  0.00  0.00           O
ATOM    470  N   ARG    30     106.100  56.930  26.370  0.00  0.00           N
ATOM    471  H   ARG    30     105.180  57.110  26.750  0.00  0.00           H
ATOM    472  CA  ARG    30     106.740  58.030  25.680  0.00  0.00           C
ATOM    473  HA  ARG    30     107.120  57.730  24.700  0.00  0.00           H
ATOM    474  CB  ARG    30     105.570  59.080  25.530  0.00  0.00           C
ATOM    475  HB2 ARG    30     105.340  59.520  26.500  0.00  0.00           H
ATOM    476  HB3 ARG    30     104.610  58.670  25.210  0.00  0.00           H
ATOM    477  CG  ARG    30     106.050  60.240  24.650  0.00  0.00           C
ATOM    478  HG2 ARG    30     106.080  60.030  23.580  0.00  0.00           H
ATOM    479  HG3 ARG    30     107.010  60.650  24.960  0.00  0.00           H
ATOM    480  CD  ARG    30     105.070  61.390  24.900  0.00  0.00           C
ATOM    481  HD2 ARG    30     105.470  62.320  24.490  0.00  0.00           H
ATOM    482  HD3 ARG    30     104.910  61.530  25.970  0.00  0.00           H
ATOM    483  NE  ARG    30     103.750  61.120  24.180  0.00  0.00           N
ATOM    484  HE  ARG    30     103.730  60.630  23.300  0.00  0.00           H
ATOM    485  CZ  ARG    30     102.520  61.400  24.580  0.00  0.00           C
ATOM    486  NH1 ARG    30     102.160  62.060  25.640  0.00  0.00           N
ATOM    487 HH11 ARG    30     102.860  62.490  26.220  0.00  0.00           H
ATOM    488 HH12 ARG    30     101.170  62.160  25.810  0.00  0.00           H
ATOM    489  NH2 ARG    30     101.500  61.060  23.900  0.00  0.00           N
ATOM    490 HH21 ARG    30     101.610  60.240  23.320  0.00  0.00           H
ATOM    491 HH22 ARG    30     100.580  61.350  24.160  0.00  0.00           H
ATOM    492  C   ARG    30     107.800  58.650  26.640  0.00  0.00           C
ATOM    493  O   ARG    30     108.780  59.230  26.130  0.00  0.00           O
ATOM    494  N   HIE    31     107.600  58.500  27.920  0.00  0.00           N
ATOM    495  H   HIE    31     106.670  58.210  28.180  0.00  0.00           H
ATOM    496  CA  HIE    31     108.500  59.060  28.950  0.00  0.00           C
ATOM    497  HA  HIE    31     109.200  59.790  28.530  0.00  0.00           H
ATOM    498  CB  HIE    31     107.650  59.780  30.020  0.00  0.00           C
ATOM    499  HB2 HIE    31     108.310  59.950  30.870  0.00  0.00           H
ATOM    500  HB3 HIE    31     106.830  59.180  30.420  0.00  0.00           H
ATOM    501  CG  HIE    31     107.080  61.100  29.600  0.00  0.00           C
ATOM    502  ND1 HIE    31     107.920  62.150  29.230  0.00  0.00           N
ATOM    503  CE1 HIE    31     107.080  63.140  28.840  0.00  0.00           C
ATOM    504  HE1 HIE    31     107.340  64.040  28.310  0.00  0.00           H
ATOM    505  NE2 HIE    31     105.810  62.760  28.970  0.00  0.00           N
ATOM    506  HE2 HIE    31     105.120  63.210  28.380  0.00  0.00           H
ATOM    507  CD2 HIE    31     105.730  61.450  29.440  0.00  0.00           C
ATOM    508  HD2 HIE    31     104.880  60.780  29.480  0.00  0.00           H
ATOM    509  C   HIE    31     109.350  58.000  29.580  0.00  0.00           C
ATOM    510  O   HIE    31     108.960  56.840  29.670  0.00  0.00           O
ATOM    511  N   PHE    32     110.480  58.550  30.060  0.00  0.00           N
ATOM    512  H   PHE    32     110.390  59.550  30.080  0.00  0.00           H
ATOM    513  CA  PHE    32     111.380  57.740  30.940  0.00  0.00           C
ATOM    514  HA  PHE    32     111.630  56.790  30.470  0.00  0.00           H
ATOM    515  CB  PHE    32     112.690  58.500  31.070  0.00  0.00           C
ATOM    516  HB2 PHE    32     112.580  59.410  31.650  0.00  0.00           H
ATOM    517  HB3 PHE    32     112.930  58.690  30.030  0.00  0.00           H
ATOM    518  CG  PHE    32     113.780  57.700  31.750  0.00  0.00           C
ATOM    519  CD1 PHE    32     114.270  56.460  31.260  0.00  0.00           C
ATOM    520  HD1 PHE    32     113.930  56.060  30.310  0.00  0.00           H
ATOM    521  CE1 PHE    32     115.250  55.720  32.000  0.00  0.00           C
ATOM    522  HE1 PHE    32     115.570  54.740  31.670  0.00  0.00           H
ATOM    523  CZ  PHE    32     115.720  56.200  33.200  0.00  0.00           C
ATOM    524  HZ  PHE    32     116.510  55.710  33.750  0.00  0.00           H
ATOM    525  CE2 PHE    32     115.180  57.370  33.800  0.00  0.00           C
ATOM    526  HE2 PHE    32     115.600  57.690  34.740  0.00  0.00           H
ATOM    527  CD2 PHE    32     114.280  58.110  33.050  0.00  0.00           C
ATOM    528  HD2 PHE    32     114.030  59.110  33.380  0.00  0.00           H
ATOM    529  C   PHE    32     110.760  57.490  32.320  0.00  0.00           C
ATOM    530  O   PHE    32     110.840  58.330  33.210  0.00  0.00           O
ATOM    531  N   THR    33     110.200  56.300  32.580  0.00  0.00           N
ATOM    532  H   THR    33     110.130  55.650  31.820  0.00  0.00           H
ATOM    533  CA  THR    33     109.520  55.960  33.840  0.00  0.00           C
ATOM    534  HA  THR    33     109.280  56.840  34.430  0.00  0.00           H
ATOM    535  CB  THR    33     108.180  55.270  33.520  0.00  0.00           C
ATOM    536  HB  THR    33     107.680  55.030  34.460  0.00  0.00           H
ATOM    537  CG2 THR    33     107.330  56.260  32.740  0.00  0.00           C
ATOM    538 HG21 THR    33     106.800  55.720  31.950  0.00  0.00           H
ATOM    539 HG22 THR    33     106.550  56.610  33.420  0.00  0.00           H
ATOM    540 HG23 THR    33     107.860  57.170  32.460  0.00  0.00           H
ATOM    541  OG1 THR    33     108.230  54.040  32.770  0.00  0.00           O
ATOM    542  HG1 THR    33     108.390  54.250  31.850  0.00  0.00           H
ATOM    543  C   THR    33     110.380  55.080  34.810  0.00  0.00           C
ATOM    544  O   THR    33     109.840  54.180  35.480  0.00  0.00           O
ATOM    545  N   ARG    34     111.680  55.380  34.980  0.00  0.00           N
ATOM    546  H   ARG    34     112.120  56.070  34.390  0.00  0.00           H
ATOM    547  CA  ARG    34     112.510  54.670  35.980  0.00  0.00           C
ATOM    548  HA  ARG    34     112.220  53.630  35.880  0.00  0.00           H
ATOM    549  CB  ARG    34     113.990  54.810  35.650  0.00  0.00           C
ATOM    550  HB2 ARG    34     114.260  55.860  35.750  0.00  0.00           H
ATOM    551  HB3 ARG    34     114.220  54.530  34.620  0.00  0.00           H
ATOM    552  CG  ARG    34     114.670  53.800  36.520  0.00  0.00           C
ATOM    553  HG2 ARG    34     114.360  52.810  36.180  0.00  0.00           H
ATOM    554  HG3 ARG    34     114.490  54.040  37.570  0.00  0.00           H
ATOM    555  CD  ARG    34     116.170  53.670  36.400  0.00  0.00           C
ATOM    556  HD2 ARG    34     116.470  53.430  35.380  0.00  0.00           H
ATOM    557  HD3 ARG    34     116.540  52.930  37.110  0.00  0.00           H
ATOM    558  NE  ARG    34     116.800  55.010  36.770  0.00  0.00           N
ATOM    559  HE  ARG    34     116.270  55.810  37.070  0.00  0.00           H
ATOM    560  CZ  ARG    34     118.130  55.140  36.670  0.00  0.00           C
ATOM    561  NH1 ARG    34     118.890  54.070  36.560  0.00  0.00           N
ATOM    562 HH11 ARG    34     118.430  53.170  36.570  0.00  0.00           H
ATOM    563 HH12 ARG    34     119.890  54.060  36.480  0.00  0.00           H
ATOM    564  NH2 ARG    34     118.630  56.350  36.780  0.00  0.00           N
ATOM    565 HH21 ARG    34     118.020  57.160  36.820  0.00  0.00           H
ATOM    566 HH22 ARG    34     119.580  56.540  37.060  0.00  0.00           H
ATOM    567  C   ARG    34     112.280  55.140  37.440  0.00  0.00           C
ATOM    568  O   ARG    34     112.130  54.350  38.410  0.00  0.00           O
ATOM    569  N   LYS    35     112.060  56.450  37.580  0.00  0.00           N
ATOM    570  H   LYS    35     112.320  57.050  36.810  0.00  0.00           H
ATOM    571  CA  LYS    35     111.800  57.120  38.870  0.00  0.00           C
ATOM    572  HA  LYS    35     112.350  56.570  39.640  0.00  0.00           H
ATOM    573  CB  LYS    35     112.320  58.620  38.830  0.00  0.00           C
ATOM    574  HB2 LYS    35     111.680  59.150  38.130  0.00  0.00           H
ATOM    575  HB3 LYS    35     113.370  58.610  38.550  0.00  0.00           H
ATOM    576  CG  LYS    35     112.330  59.320  40.160  0.00  0.00           C
ATOM    577  HG2 LYS    35     112.740  58.820  41.030  0.00  0.00           H
ATOM    578  HG3 LYS    35     111.320  59.460  40.550  0.00  0.00           H
ATOM    579  CD  LYS    35     112.970  60.700  39.940  0.00  0.00           C
ATOM    580  HD2 LYS    35     112.230  61.310  39.420  0.00  0.00           H
ATOM    581  HD3 LYS    35     113.960  60.820  39.500  0.00  0.00           H
ATOM    582  CE  LYS    35     113.100  61.280  41.390  0.00  0.00           C
ATOM    583  HE2 LYS    35     113.610  60.670  42.130  0.00  0.00           H
ATOM    584  HE3 LYS    35     112.130  61.390  41.880  0.00  0.00           H
ATOM    585  NZ  LYS    35     113.740  62.580  41.390  0.00  0.00           N
ATOM    586  HZ1 LYS    35     113.800  62.840  42.370  0.00  0.00           H
ATOM    587  HZ2 LYS    35     114.690  62.560  41.060  0.00  0.00           H
ATOM    588  HZ3 LYS    35     113.210  63.310  40.950  0.00  0.00           H
ATOM    589  C   LYS    35     110.380  57.120  39.280  0.00  0.00           C
ATOM    590  O   LYS    35     110.060  56.740  40.410  0.00  0.00           O
ATOM    591  N   ILE    36     109.550  57.540  38.290  0.00  0.00           N
ATOM    592  H   ILE    36     109.990  57.650  37.390  0.00  0.00           H
ATOM    593  CA  ILE    36     108.120  57.760  38.410  0.00  0.00           C
ATOM    594  HA  ILE    36     107.900  57.180  39.310  0.00  0.00           H
ATOM    595  CB  ILE    36     107.720  59.250  38.620  0.00  0.00           C
ATOM    596  HB  ILE    36     106.630  59.210  38.610  0.00  0.00           H
ATOM    597  CG2 ILE    36     108.030  59.810  40.010  0.00  0.00           C
ATOM    598 HG21 ILE    36     107.180  59.410  40.560  0.00  0.00           H
ATOM    599 HG22 ILE    36     109.070  59.640  40.310  0.00  0.00           H
ATOM    600 HG23 ILE    36     107.790  60.880  39.970  0.00  0.00           H
ATOM    601  CG1 ILE    36     108.160  60.220  37.540  0.00  0.00           C
ATOM    602 HG12 ILE    36     108.320  59.670  36.620  0.00  0.00           H
ATOM    603 HG13 ILE    36     109.100  60.660  37.870  0.00  0.00           H
ATOM    604  CD1 ILE    36     107.200  61.370  37.190  0.00  0.00           C
ATOM    605 HD11 ILE    36     106.910  61.850  38.130  0.00  0.00           H
ATOM    606 HD12 ILE    36     107.770  62.030  36.540  0.00  0.00           H
ATOM    607 HD13 ILE    36     106.350  61.050  36.590  0.00  0.00           H
ATOM    608  C   ILE    36     107.410  57.080  37.250  0.00  0.00           C
ATOM    609  O   ILE    36     107.900  56.850  36.140  0.00  0.00           O
ATOM    610  N   GLN    37     106.080  56.930  37.400  0.00  0.00           N
ATOM    611  H   GLN    37     105.710  57.030  38.340  0.00  0.00           H
ATOM    612  CA  GLN    37     105.170  56.310  36.430  0.00  0.00           C
ATOM    613  HA  GLN    37     105.500  56.710  35.470  0.00  0.00           H
ATOM    614  CB  GLN    37     105.360  54.820  36.440  0.00  0.00           C
ATOM    615  HB2 GLN    37     105.150  54.380  37.410  0.00  0.00           H
ATOM    616  HB3 GLN    37     106.390  54.610  36.150  0.00  0.00           H
ATOM    617  CG  GLN    37     104.360  54.150  35.430  0.00  0.00           C
ATOM    618  HG2 GLN    37     104.440  54.600  34.440  0.00  0.00           H
ATOM    619  HG3 GLN    37     103.320  54.200  35.750  0.00  0.00           H
ATOM    620  CD  GLN    37     104.660  52.640  35.290  0.00  0.00           C
ATOM    621  OE1 GLN    37     103.830  51.830  35.500  0.00  0.00           O
ATOM    622  NE2 GLN    37     105.930  52.290  35.070  0.00  0.00           N
ATOM    623 HE21 GLN    37     106.610  52.990  34.820  0.00  0.00           H
ATOM    624 HE22 GLN    37     106.150  51.300  34.990  0.00  0.00           H
ATOM    625  C   GLN    37     103.750  56.670  36.570  0.00  0.00           C
ATOM    626  O   GLN    37     103.210  56.680  37.700  0.00  0.00           O
ATOM    627  N   LEU    38     103.120  57.100  35.470  0.00  0.00           N
ATOM    628  H   LEU    38     103.610  57.210  34.600  0.00  0.00           H
ATOM    629  CA  LEU    38     101.730  57.570  35.470  0.00  0.00           C
ATOM    630  HA  LEU    38     101.520  58.320  36.230  0.00  0.00           H
ATOM    631  CB  LEU    38     101.440  58.360  34.190  0.00  0.00           C
ATOM    632  HB2 LEU    38     100.540  58.920  34.430  0.00  0.00           H
ATOM    633  HB3 LEU    38     101.340  57.690  33.340  0.00  0.00           H
ATOM    634  CG  LEU    38     102.510  59.380  33.880  0.00  0.00           C
ATOM    635  HG  LEU    38     103.510  58.960  33.910  0.00  0.00           H
ATOM    636  CD1 LEU    38     102.320  59.780  32.400  0.00  0.00           C
ATOM    637 HD11 LEU    38     102.630  58.970  31.740  0.00  0.00           H
ATOM    638 HD12 LEU    38     101.300  60.040  32.120  0.00  0.00           H
ATOM    639 HD13 LEU    38     103.020  60.570  32.140  0.00  0.00           H
ATOM    640  CD2 LEU    38     102.470  60.650  34.690  0.00  0.00           C
ATOM    641 HD21 LEU    38     101.500  61.100  34.480  0.00  0.00           H
ATOM    642 HD22 LEU    38     102.510  60.380  35.750  0.00  0.00           H
ATOM    643 HD23 LEU    38     103.230  61.380  34.410  0.00  0.00           H
ATOM    644  C   LEU    38     100.780  56.380  35.750  0.00  0.00           C
ATOM    645  O   LEU    38     100.960  55.260  35.340  0.00  0.00           O
ATOM    646  N   GLN    39      99.700  56.560  36.470  0.00  0.00           N
ATOM    647  H   GLN    39      99.690  57.360  37.090  0.00  0.00           H
ATOM    648  CA  GLN    39      98.490  55.710  36.550  0.00  0.00           C
ATOM    649  HA  GLN    39      98.390  55.070  35.670  0.00  0.00           H
ATOM    650  CB  GLN    39      98.600  54.850  37.870  0.00  0.00           C
ATOM    651  HB2 GLN    39      98.630  55.630  38.630  0.00  0.00           H
ATOM    652  HB3 GLN    39      99.570  54.360  37.950  0.00  0.00           H
ATOM    653  CG  GLN    39      97.400  53.960  38.270  0.00  0.00           C
ATOM    654  HG2 GLN    39      97.200  53.200  37.510  0.00  0.00           H
ATOM    655  HG3 GLN    39      96.480  54.530  38.400  0.00  0.00           H
ATOM    656  CD  GLN    39      97.720  53.130  39.540  0.00  0.00           C
ATOM    657  OE1 GLN    39      98.250  52.060  39.550  0.00  0.00           O
ATOM    658  NE2 GLN    39      97.200  53.660  40.620  0.00  0.00           N
ATOM    659 HE21 GLN    39      96.660  54.510  40.600  0.00  0.00           H
ATOM    660 HE22 GLN    39      97.360  53.160  41.480  0.00  0.00           H
ATOM    661  C   GLN    39      97.280  56.660  36.550  0.00  0.00           C
ATOM    662  O   GLN    39      97.450  57.850  37.000  0.00  0.00           O
ATOM    663  N   ALA    40      96.110  56.170  36.030  0.00  0.00           N
ATOM    664  H   ALA    40      96.190  55.320  35.500  0.00  0.00           H
ATOM    665  CA  ALA    40      94.870  56.840  35.930  0.00  0.00           C
ATOM    666  HA  ALA    40      95.000  57.900  36.140  0.00  0.00           H
ATOM    667  CB  ALA    40      94.360  56.810  34.440  0.00  0.00           C
ATOM    668  HB1 ALA    40      94.700  55.900  33.970  0.00  0.00           H
ATOM    669  HB2 ALA    40      93.270  56.720  34.480  0.00  0.00           H
ATOM    670  HB3 ALA    40      94.600  57.710  33.880  0.00  0.00           H
ATOM    671  C   ALA    40      93.720  56.390  36.850  0.00  0.00           C
ATOM    672  O   ALA    40      93.500  55.200  36.980  0.00  0.00           O
ATOM    673  N   THR    41      92.930  57.360  37.300  0.00  0.00           N
ATOM    674  H   THR    41      93.170  58.300  37.020  0.00  0.00           H
ATOM    675  CA  THR    41      91.670  57.130  38.050  0.00  0.00           C
ATOM    676  HA  THR    41      91.420  56.070  38.100  0.00  0.00           H
ATOM    677  CB  THR    41      91.790  57.560  39.470  0.00  0.00           C
ATOM    678  HB  THR    41      91.580  58.630  39.590  0.00  0.00           H
ATOM    679  CG2 THR    41      90.810  56.800  40.370  0.00  0.00           C
ATOM    680 HG21 THR    41      91.330  55.990  40.870  0.00  0.00           H
ATOM    681 HG22 THR    41      90.530  57.520  41.130  0.00  0.00           H
ATOM    682 HG23 THR    41      89.940  56.350  39.890  0.00  0.00           H
ATOM    683  OG1 THR    41      93.040  57.300  40.070  0.00  0.00           O
ATOM    684  HG1 THR    41      93.140  56.350  40.010  0.00  0.00           H
ATOM    685  C   THR    41      90.540  57.910  37.350  0.00  0.00           C
ATOM    686  O   THR    41      90.680  59.120  37.130  0.00  0.00           O
ATOM    687  N   SER    42      89.350  57.320  37.120  0.00  0.00           N
ATOM    688  H   SER    42      89.110  56.470  37.620  0.00  0.00           H
ATOM    689  CA  SER    42      88.260  58.030  36.340  0.00  0.00           C
ATOM    690  HA  SER    42      88.280  59.070  36.680  0.00  0.00           H
ATOM    691  CB  SER    42      88.500  57.970  34.790  0.00  0.00           C
ATOM    692  HB2 SER    42      89.390  58.520  34.490  0.00  0.00           H
ATOM    693  HB3 SER    42      87.650  58.420  34.280  0.00  0.00           H
ATOM    694  OG  SER    42      88.550  56.590  34.270  0.00  0.00           O
ATOM    695  HG  SER    42      87.680  56.190  34.240  0.00  0.00           H
ATOM    696  C   SER    42      86.880  57.640  36.670  0.00  0.00           C
ATOM    697  O   SER    42      86.560  56.540  37.130  0.00  0.00           O
ATOM    698  N   VAL    43      85.990  58.540  36.350  0.00  0.00           N
ATOM    699  H   VAL    43      86.350  59.280  35.760  0.00  0.00           H
ATOM    700  CA  VAL    43      84.520  58.570  36.640  0.00  0.00           C
ATOM    701  HA  VAL    43      84.070  57.590  36.520  0.00  0.00           H
ATOM    702  CB  VAL    43      84.220  59.260  38.090  0.00  0.00           C
ATOM    703  HB  VAL    43      83.130  59.240  38.110  0.00  0.00           H
ATOM    704  CG1 VAL    43      84.820  58.560  39.320  0.00  0.00           C
ATOM    705 HG11 VAL    43      84.370  58.890  40.250  0.00  0.00           H
ATOM    706 HG12 VAL    43      84.630  57.490  39.260  0.00  0.00           H
ATOM    707 HG13 VAL    43      85.870  58.860  39.270  0.00  0.00           H
ATOM    708  CG2 VAL    43      84.610  60.730  38.080  0.00  0.00           C
ATOM    709 HG21 VAL    43      85.640  60.780  37.730  0.00  0.00           H
ATOM    710 HG22 VAL    43      84.000  61.290  37.370  0.00  0.00           H
ATOM    711 HG23 VAL    43      84.630  61.150  39.080  0.00  0.00           H
ATOM    712  C   VAL    43      83.870  59.480  35.640  0.00  0.00           C
ATOM    713  O   VAL    43      84.580  60.260  35.060  0.00  0.00           O
ATOM    714  N   THR    44      82.560  59.370  35.450  0.00  0.00           N
ATOM    715  H   THR    44      82.010  58.810  36.090  0.00  0.00           H
ATOM    716  CA  THR    44      81.710  60.280  34.750  0.00  0.00           C
ATOM    717  HA  THR    44      82.280  60.910  34.060  0.00  0.00           H
ATOM    718  CB  THR    44      80.630  59.470  33.920  0.00  0.00           C
ATOM    719  HB  THR    44      79.910  60.210  33.570  0.00  0.00           H
ATOM    720  CG2 THR    44      81.260  58.690  32.750  0.00  0.00           C
ATOM    721 HG21 THR    44      80.420  58.250  32.210  0.00  0.00           H
ATOM    722 HG22 THR    44      81.980  59.310  32.210  0.00  0.00           H
ATOM    723 HG23 THR    44      81.910  57.930  33.170  0.00  0.00           H
ATOM    724  OG1 THR    44      79.900  58.540  34.670  0.00  0.00           O
ATOM    725  HG1 THR    44      80.510  57.800  34.750  0.00  0.00           H
ATOM    726  C   THR    44      81.010  61.350  35.680  0.00  0.00           C
ATOM    727  O   THR    44      81.000  61.150  36.930  0.00  0.00           O
ATOM    728  N   HIE    45      80.390  62.350  35.100  0.00  0.00           N
ATOM    729  H   HIE    45      80.330  62.340  34.090  0.00  0.00           H
ATOM    730  CA  HIE    45      79.590  63.370  35.850  0.00  0.00           C
ATOM    731  HA  HIE    45      80.360  63.710  36.550  0.00  0.00           H
ATOM    732  CB  HIE    45      79.130  64.550  34.970  0.00  0.00           C
ATOM    733  HB2 HIE    45      78.530  65.250  35.540  0.00  0.00           H
ATOM    734  HB3 HIE    45      78.420  64.070  34.290  0.00  0.00           H
ATOM    735  CG  HIE    45      80.210  65.170  34.150  0.00  0.00           C
ATOM    736  ND1 HIE    45      80.800  64.610  32.980  0.00  0.00           N
ATOM    737  CE1 HIE    45      81.890  65.300  32.770  0.00  0.00           C
ATOM    738  HE1 HIE    45      82.590  65.020  31.990  0.00  0.00           H
ATOM    739  NE2 HIE    45      82.030  66.290  33.620  0.00  0.00           N
ATOM    740  HE2 HIE    45      82.810  66.920  33.690  0.00  0.00           H
ATOM    741  CD2 HIE    45      80.980  66.290  34.470  0.00  0.00           C
ATOM    742  HD2 HIE    45      80.860  66.860  35.380  0.00  0.00           H
ATOM    743  C   HIE    45      78.450  62.670  36.540  0.00  0.00           C
ATOM    744  O   HIE    45      77.690  61.850  35.950  0.00  0.00           O
ATOM    745  N   ARG    46      78.450  62.790  37.880  0.00  0.00           N
ATOM    746  H   ARG    46      79.190  63.360  38.270  0.00  0.00           H
ATOM    747  CA  ARG    46      77.370  62.370  38.770  0.00  0.00           C
ATOM    748  HA  ARG    46      76.940  61.410  38.490  0.00  0.00           H
ATOM    749  CB  ARG    46      77.860  62.290  40.220  0.00  0.00           C
ATOM    750  HB2 ARG    46      77.150  61.640  40.730  0.00  0.00           H
ATOM    751  HB3 ARG    46      77.990  63.280  40.660  0.00  0.00           H
ATOM    752  CG  ARG    46      79.130  61.350  40.380  0.00  0.00           C
ATOM    753  HG2 ARG    46      79.250  61.060  41.430  0.00  0.00           H
ATOM    754  HG3 ARG    46      79.960  61.960  40.030  0.00  0.00           H
ATOM    755  CD  ARG    46      79.230  60.040  39.550  0.00  0.00           C
ATOM    756  HD2 ARG    46      79.430  60.350  38.520  0.00  0.00           H
ATOM    757  HD3 ARG    46      78.260  59.560  39.480  0.00  0.00           H
ATOM    758  NE  ARG    46      80.200  59.090  40.290  0.00  0.00           N
ATOM    759  HE  ARG    46      80.370  59.220  41.280  0.00  0.00           H
ATOM    760  CZ  ARG    46      80.770  58.110  39.700  0.00  0.00           C
ATOM    761  NH1 ARG    46      80.590  57.760  38.450  0.00  0.00           N
ATOM    762 HH11 ARG    46      79.880  58.250  37.930  0.00  0.00           H
ATOM    763 HH12 ARG    46      80.970  56.870  38.190  0.00  0.00           H
ATOM    764  NH2 ARG    46      81.650  57.470  40.280  0.00  0.00           N
ATOM    765 HH21 ARG    46      81.770  57.560  41.280  0.00  0.00           H
ATOM    766 HH22 ARG    46      82.270  56.840  39.780  0.00  0.00           H
ATOM    767  C   ARG    46      76.200  63.420  38.750  0.00  0.00           C
ATOM    768  O   ARG    46      76.500  64.610  38.420  0.00  0.00           O
ATOM    769  N   PRO    47      74.970  63.040  39.120  0.00  0.00           N
ATOM    770  CD  PRO    47      74.580  61.880  39.890  0.00  0.00           C
ATOM    771  HD2 PRO    47      74.940  61.910  40.920  0.00  0.00           H
ATOM    772  HD3 PRO    47      74.890  60.980  39.380  0.00  0.00           H
ATOM    773  CG  PRO    47      73.040  61.910  39.910  0.00  0.00           C
ATOM    774  HG2 PRO    47      72.660  62.400  40.800  0.00  0.00           H
ATOM    775  HG3 PRO    47      72.630  60.900  39.830  0.00  0.00           H
ATOM    776  CB  PRO    47      72.650  62.790  38.720  0.00  0.00           C
ATOM    777  HB2 PRO    47      71.790  63.410  38.970  0.00  0.00           H
ATOM    778  HB3 PRO    47      72.510  62.230  37.790  0.00  0.00           H
ATOM    779  CA  PRO    47      73.760  63.800  38.620  0.00  0.00           C
ATOM    780  HA  PRO    47      74.000  64.040  37.590  0.00  0.00           H
ATOM    781  C   PRO    47      73.510  65.200  39.430  0.00  0.00           C
ATOM    782  O   PRO    47      72.720  66.040  39.050  0.00  0.00           O
ATOM    783  N   ASN    48      74.280  65.420  40.540  0.00  0.00           N
ATOM    784  H   ASN    48      75.100  64.880  40.780  0.00  0.00           H
ATOM    785  CA  ASN    48      74.240  66.630  41.320  0.00  0.00           C
ATOM    786  HA  ASN    48      73.960  67.390  40.600  0.00  0.00           H
ATOM    787  CB  ASN    48      73.130  66.550  42.400  0.00  0.00           C
ATOM    788  HB2 ASN    48      72.240  66.360  41.780  0.00  0.00           H
ATOM    789  HB3 ASN    48      72.910  67.550  42.760  0.00  0.00           H
ATOM    790  CG  ASN    48      73.110  65.490  43.430  0.00  0.00           C
ATOM    791  OD1 ASN    48      74.160  65.300  44.080  0.00  0.00           O
ATOM    792  ND2 ASN    48      72.010  64.810  43.440  0.00  0.00           N
ATOM    793 HD21 ASN    48      71.360  65.140  42.740  0.00  0.00           H
ATOM    794 HD22 ASN    48      72.000  63.850  43.730  0.00  0.00           H
ATOM    795  C   ASN    48      75.580  67.040  41.900  0.00  0.00           C
ATOM    796  O   ASN    48      76.470  66.250  41.840  0.00  0.00           O
ATOM    797  N   ALA    49      75.720  68.320  42.240  0.00  0.00           N
ATOM    798  H   ALA    49      74.990  68.950  41.940  0.00  0.00           H
ATOM    799  CA  ALA    49      77.000  68.920  42.720  0.00  0.00           C
ATOM    800  HA  ALA    49      77.800  68.680  42.010  0.00  0.00           H
ATOM    801  CB  ALA    49      76.820  70.410  42.820  0.00  0.00           C
ATOM    802  HB1 ALA    49      77.740  70.970  43.040  0.00  0.00           H
ATOM    803  HB2 ALA    49      76.210  70.740  41.990  0.00  0.00           H
ATOM    804  HB3 ALA    49      76.190  70.540  43.700  0.00  0.00           H
ATOM    805  C   ALA    49      77.460  68.290  43.950  0.00  0.00           C
ATOM    806  O   ALA    49      78.670  68.120  44.020  0.00  0.00           O
ATOM    807  N   ILE    50      76.540  67.830  44.800  0.00  0.00           N
ATOM    808  H   ILE    50      75.570  68.010  44.590  0.00  0.00           H
ATOM    809  CA  ILE    50      76.900  67.150  46.040  0.00  0.00           C
ATOM    810  HA  ILE    50      77.720  67.690  46.510  0.00  0.00           H
ATOM    811  CB  ILE    50      75.840  67.070  47.150  0.00  0.00           C
ATOM    812  HB  ILE    50      74.940  66.760  46.610  0.00  0.00           H
ATOM    813  CG2 ILE    50      76.040  65.860  48.110  0.00  0.00           C
ATOM    814 HG21 ILE    50      77.000  65.880  48.630  0.00  0.00           H
ATOM    815 HG22 ILE    50      75.250  65.820  48.860  0.00  0.00           H
ATOM    816 HG23 ILE    50      75.960  64.930  47.550  0.00  0.00           H
ATOM    817  CG1 ILE    50      75.650  68.430  47.870  0.00  0.00           C
ATOM    818 HG12 ILE    50      75.860  69.290  47.230  0.00  0.00           H
ATOM    819 HG13 ILE    50      76.440  68.520  48.620  0.00  0.00           H
ATOM    820  CD1 ILE    50      74.340  68.660  48.710  0.00  0.00           C
ATOM    821 HD11 ILE    50      74.360  68.060  49.620  0.00  0.00           H
ATOM    822 HD12 ILE    50      74.240  69.710  48.970  0.00  0.00           H
ATOM    823 HD13 ILE    50      73.430  68.540  48.130  0.00  0.00           H
ATOM    824  C   ILE    50      77.460  65.820  45.550  0.00  0.00           C
ATOM    825  O   ILE    50      78.610  65.630  45.900  0.00  0.00           O
ATOM    826  N   GLN    51      76.770  64.860  44.890  0.00  0.00           N
ATOM    827  H   GLN    51      75.790  65.040  44.720  0.00  0.00           H
ATOM    828  CA  GLN    51      77.330  63.550  44.520  0.00  0.00           C
ATOM    829  HA  GLN    51      77.610  62.930  45.370  0.00  0.00           H
ATOM    830  CB  GLN    51      76.380  62.750  43.700  0.00  0.00           C
ATOM    831  HB2 GLN    51      76.930  61.970  43.190  0.00  0.00           H
ATOM    832  HB3 GLN    51      75.930  63.430  42.960  0.00  0.00           H
ATOM    833  CG  GLN    51      75.230  62.220  44.580  0.00  0.00           C
ATOM    834  HG2 GLN    51      74.720  63.070  45.030  0.00  0.00           H
ATOM    835  HG3 GLN    51      75.600  61.540  45.350  0.00  0.00           H
ATOM    836  CD  GLN    51      74.090  61.490  43.750  0.00  0.00           C
ATOM    837  OE1 GLN    51      73.140  62.130  43.410  0.00  0.00           O
ATOM    838  NE2 GLN    51      74.250  60.230  43.430  0.00  0.00           N
ATOM    839 HE21 GLN    51      75.090  59.810  43.800  0.00  0.00           H
ATOM    840 HE22 GLN    51      73.630  59.730  42.800  0.00  0.00           H
ATOM    841  C   GLN    51      78.570  63.710  43.670  0.00  0.00           C
ATOM    842  O   GLN    51      79.480  62.900  43.820  0.00  0.00           O
ATOM    843  N   MET    52      78.740  64.870  42.940  0.00  0.00           N
ATOM    844  H   MET    52      78.030  65.580  43.010  0.00  0.00           H
ATOM    845  CA  MET    52      80.010  65.050  42.160  0.00  0.00           C
ATOM    846  HA  MET    52      80.210  64.120  41.640  0.00  0.00           H
ATOM    847  CB  MET    52      79.910  66.200  41.080  0.00  0.00           C
ATOM    848  HB2 MET    52      79.820  67.140  41.630  0.00  0.00           H
ATOM    849  HB3 MET    52      79.000  66.040  40.510  0.00  0.00           H
ATOM    850  CG  MET    52      81.040  66.330  40.090  0.00  0.00           C
ATOM    851  HG2 MET    52      82.000  66.380  40.610  0.00  0.00           H
ATOM    852  HG3 MET    52      80.960  67.200  39.440  0.00  0.00           H
ATOM    853  SD  MET    52      81.130  64.820  39.010  0.00  0.00           S
ATOM    854  CE  MET    52      82.430  63.930  39.900  0.00  0.00           C
ATOM    855  HE1 MET    52      83.230  64.570  40.260  0.00  0.00           H
ATOM    856  HE2 MET    52      82.070  63.320  40.730  0.00  0.00           H
ATOM    857  HE3 MET    52      83.060  63.290  39.270  0.00  0.00           H
ATOM    858  C   MET    52      81.210  65.350  43.100  0.00  0.00           C
ATOM    859  O   MET    52      82.250  64.760  43.060  0.00  0.00           O
ATOM    860  N   ALA    53      80.950  66.260  43.940  0.00  0.00           N
ATOM    861  H   ALA    53      80.050  66.720  43.960  0.00  0.00           H
ATOM    862  CA  ALA    53      81.970  66.630  44.930  0.00  0.00           C
ATOM    863  HA  ALA    53      82.900  66.760  44.380  0.00  0.00           H
ATOM    864  CB  ALA    53      81.690  67.930  45.700  0.00  0.00           C
ATOM    865  HB1 ALA    53      82.720  68.250  45.850  0.00  0.00           H
ATOM    866  HB2 ALA    53      81.270  68.680  45.020  0.00  0.00           H
ATOM    867  HB3 ALA    53      81.180  67.850  46.660  0.00  0.00           H
ATOM    868  C   ALA    53      82.250  65.550  45.980  0.00  0.00           C
ATOM    869  O   ALA    53      83.440  65.470  46.340  0.00  0.00           O
ATOM    870  N   LEU    54      81.320  64.700  46.370  0.00  0.00           N
ATOM    871  H   LEU    54      80.380  64.950  46.090  0.00  0.00           H
ATOM    872  CA  LEU    54      81.600  63.470  47.140  0.00  0.00           C
ATOM    873  HA  LEU    54      82.220  63.760  47.990  0.00  0.00           H
ATOM    874  CB  LEU    54      80.290  62.910  47.610  0.00  0.00           C
ATOM    875  HB2 LEU    54      80.440  61.980  48.160  0.00  0.00           H
ATOM    876  HB3 LEU    54      79.580  62.630  46.830  0.00  0.00           H
ATOM    877  CG  LEU    54      79.500  63.860  48.450  0.00  0.00           C
ATOM    878  HG  LEU    54      79.120  64.740  47.930  0.00  0.00           H
ATOM    879  CD1 LEU    54      78.230  63.100  48.850  0.00  0.00           C
ATOM    880 HD11 LEU    54      78.470  62.140  49.310  0.00  0.00           H
ATOM    881 HD12 LEU    54      77.670  63.670  49.590  0.00  0.00           H
ATOM    882 HD13 LEU    54      77.590  63.080  47.970  0.00  0.00           H
ATOM    883  CD2 LEU    54      80.310  64.210  49.750  0.00  0.00           C
ATOM    884 HD21 LEU    54      79.670  64.780  50.430  0.00  0.00           H
ATOM    885 HD22 LEU    54      80.740  63.290  50.140  0.00  0.00           H
ATOM    886 HD23 LEU    54      81.150  64.890  49.630  0.00  0.00           H
ATOM    887  C   LEU    54      82.260  62.360  46.360  0.00  0.00           C
ATOM    888  O   LEU    54      83.120  61.690  46.960  0.00  0.00           O
ATOM    889  N   SER    55      82.130  62.260  45.060  0.00  0.00           N
ATOM    890  H   SER    55      81.360  62.770  44.650  0.00  0.00           H
ATOM    891  CA  SER    55      82.970  61.340  44.200  0.00  0.00           C
ATOM    892  HA  SER    55      82.990  60.340  44.620  0.00  0.00           H
ATOM    893  CB  SER    55      82.220  61.330  42.810  0.00  0.00           C
ATOM    894  HB2 SER    55      82.340  62.290  42.300  0.00  0.00           H
ATOM    895  HB3 SER    55      81.190  60.970  42.880  0.00  0.00           H
ATOM    896  OG  SER    55      82.920  60.530  41.890  0.00  0.00           O
ATOM    897  HG  SER    55      82.910  59.610  42.170  0.00  0.00           H
ATOM    898  C   SER    55      84.360  61.860  44.040  0.00  0.00           C
ATOM    899  O   SER    55      85.290  61.070  43.880  0.00  0.00           O
ATOM    900  N   VAL    56      84.600  63.180  44.110  0.00  0.00           N
ATOM    901  H   VAL    56      83.850  63.850  44.100  0.00  0.00           H
ATOM    902  CA  VAL    56      86.030  63.660  43.980  0.00  0.00           C
ATOM    903  HA  VAL    56      86.560  63.070  43.230  0.00  0.00           H
ATOM    904  CB  VAL    56      86.050  65.170  43.640  0.00  0.00           C
ATOM    905  HB  VAL    56      85.230  65.630  44.180  0.00  0.00           H
ATOM    906  CG1 VAL    56      87.350  65.920  43.740  0.00  0.00           C
ATOM    907 HG11 VAL    56      88.110  65.430  43.140  0.00  0.00           H
ATOM    908 HG12 VAL    56      87.230  66.950  43.400  0.00  0.00           H
ATOM    909 HG13 VAL    56      87.730  65.920  44.770  0.00  0.00           H
ATOM    910  CG2 VAL    56      85.580  65.360  42.200  0.00  0.00           C
ATOM    911 HG21 VAL    56      84.500  65.220  42.180  0.00  0.00           H
ATOM    912 HG22 VAL    56      85.830  66.380  41.880  0.00  0.00           H
ATOM    913 HG23 VAL    56      86.010  64.670  41.470  0.00  0.00           H
ATOM    914  C   VAL    56      86.880  63.330  45.190  0.00  0.00           C
ATOM    915  O   VAL    56      87.970  62.840  45.020  0.00  0.00           O
ATOM    916  N   CYX    57      86.300  63.470  46.420  0.00  0.00           N
ATOM    917  H   CYX    57      85.440  64.000  46.460  0.00  0.00           H
ATOM    918  CA  CYX    57      86.720  62.810  47.660  0.00  0.00           C
ATOM    919  HA  CYX    57      87.710  63.150  47.960  0.00  0.00           H
ATOM    920  CB  CYX    57      85.750  63.240  48.790  0.00  0.00           C
ATOM    921  HB2 CYX    57      85.990  62.740  49.730  0.00  0.00           H
ATOM    922  HB3 CYX    57      84.690  63.020  48.710  0.00  0.00           H
ATOM    923  SG  CYX    57      86.110  64.930  49.180  0.00  0.00           S
ATOM    924  C   CYX    57      86.830  61.250  47.630  0.00  0.00           C
ATOM    925  O   CYX    57      87.910  60.830  47.870  0.00  0.00           O
ATOM    926  N   GLU    58      85.770  60.460  47.330  0.00  0.00           N
ATOM    927  H   GLU    58      84.900  60.900  47.030  0.00  0.00           H
ATOM    928  CA  GLU    58      85.690  59.030  47.640  0.00  0.00           C
ATOM    929  HA  GLU    58      86.210  58.870  48.590  0.00  0.00           H
ATOM    930  CB  GLU    58      84.240  58.550  47.830  0.00  0.00           C
ATOM    931  HB2 GLU    58      84.190  57.470  47.650  0.00  0.00           H
ATOM    932  HB3 GLU    58      83.590  59.100  47.150  0.00  0.00           H
ATOM    933  CG  GLU    58      83.690  59.000  49.250  0.00  0.00           C
ATOM    934  HG2 GLU    58      82.600  58.970  49.240  0.00  0.00           H
ATOM    935  HG3 GLU    58      84.030  60.010  49.490  0.00  0.00           H
ATOM    936  CD  GLU    58      84.190  57.970  50.310  0.00  0.00           C
ATOM    937  OE1 GLU    58      83.670  56.780  50.300  0.00  0.00           O
ATOM    938  OE2 GLU    58      85.040  58.410  51.170  0.00  0.00           O
ATOM    939  C   GLU    58      86.310  58.220  46.460  0.00  0.00           C
ATOM    940  O   GLU    58      87.230  57.440  46.680  0.00  0.00           O
ATOM    941  N   ASP    59      85.990  58.570  45.180  0.00  0.00           N
ATOM    942  H   ASP    59      85.310  59.280  44.960  0.00  0.00           H
ATOM    943  CA  ASP    59      86.520  58.020  43.990  0.00  0.00           C
ATOM    944  HA  ASP    59      86.650  56.960  44.220  0.00  0.00           H
ATOM    945  CB  ASP    59      85.540  57.980  42.820  0.00  0.00           C
ATOM    946  HB2 ASP    59      85.920  57.300  42.060  0.00  0.00           H
ATOM    947  HB3 ASP    59      85.420  58.970  42.360  0.00  0.00           H
ATOM    948  CG  ASP    59      84.160  57.330  43.220  0.00  0.00           C
ATOM    949  OD1 ASP    59      84.160  56.160  43.680  0.00  0.00           O
ATOM    950  OD2 ASP    59      83.140  57.840  42.820  0.00  0.00           O
ATOM    951  C   ASP    59      87.970  58.490  43.580  0.00  0.00           C
ATOM    952  O   ASP    59      88.770  57.590  43.370  0.00  0.00           O
ATOM    953  N   LEU    60      88.190  59.820  43.390  0.00  0.00           N
ATOM    954  H   LEU    60      87.400  60.450  43.500  0.00  0.00           H
ATOM    955  CA  LEU    60      89.500  60.270  42.850  0.00  0.00           C
ATOM    956  HA  LEU    60      89.890  59.460  42.220  0.00  0.00           H
ATOM    957  CB  LEU    60      89.260  61.450  41.990  0.00  0.00           C
ATOM    958  HB2 LEU    60      90.140  61.890  41.540  0.00  0.00           H
ATOM    959  HB3 LEU    60      88.810  62.240  42.600  0.00  0.00           H
ATOM    960  CG  LEU    60      88.220  61.220  40.840  0.00  0.00           C
ATOM    961  HG  LEU    60      87.270  60.890  41.260  0.00  0.00           H
ATOM    962  CD1 LEU    60      87.960  62.470  39.960  0.00  0.00           C
ATOM    963 HD11 LEU    60      87.790  63.330  40.600  0.00  0.00           H
ATOM    964 HD12 LEU    60      88.710  62.710  39.210  0.00  0.00           H
ATOM    965 HD13 LEU    60      87.090  62.240  39.330  0.00  0.00           H
ATOM    966  CD2 LEU    60      88.710  60.230  39.820  0.00  0.00           C
ATOM    967 HD21 LEU    60      88.610  59.240  40.260  0.00  0.00           H
ATOM    968 HD22 LEU    60      88.140  60.220  38.880  0.00  0.00           H
ATOM    969 HD23 LEU    60      89.750  60.310  39.510  0.00  0.00           H
ATOM    970  C   LEU    60      90.550  60.520  43.920  0.00  0.00           C
ATOM    971  O   LEU    60      91.650  60.010  43.920  0.00  0.00           O
ATOM    972  N   ILE    61      90.200  61.320  44.880  0.00  0.00           N
ATOM    973  H   ILE    61      89.250  61.650  44.970  0.00  0.00           H
ATOM    974  CA  ILE    61      91.260  61.780  45.880  0.00  0.00           C
ATOM    975  HA  ILE    61      92.160  62.090  45.350  0.00  0.00           H
ATOM    976  CB  ILE    61      90.720  63.000  46.680  0.00  0.00           C
ATOM    977  HB  ILE    61      89.690  62.730  46.930  0.00  0.00           H
ATOM    978  CG2 ILE    61      91.400  63.350  48.060  0.00  0.00           C
ATOM    979 HG21 ILE    61      91.750  62.530  48.680  0.00  0.00           H
ATOM    980 HG22 ILE    61      92.290  63.940  47.860  0.00  0.00           H
ATOM    981 HG23 ILE    61      90.770  63.880  48.770  0.00  0.00           H
ATOM    982  CG1 ILE    61      90.770  64.190  45.710  0.00  0.00           C
ATOM    983 HG12 ILE    61      90.120  63.880  44.890  0.00  0.00           H
ATOM    984 HG13 ILE    61      91.810  64.280  45.390  0.00  0.00           H
ATOM    985  CD1 ILE    61      90.270  65.550  46.210  0.00  0.00           C
ATOM    986 HD11 ILE    61      90.160  66.110  45.280  0.00  0.00           H
ATOM    987 HD12 ILE    61      89.290  65.440  46.680  0.00  0.00           H
ATOM    988 HD13 ILE    61      90.880  66.160  46.880  0.00  0.00           H
ATOM    989  C   ILE    61      91.850  60.610  46.780  0.00  0.00           C
ATOM    990  O   ILE    61      92.930  60.620  47.420  0.00  0.00           O
ATOM    991  N   SER    62      91.110  59.540  46.830  0.00  0.00           N
ATOM    992  H   SER    62      90.250  59.590  46.300  0.00  0.00           H
ATOM    993  CA  SER    62      91.500  58.320  47.490  0.00  0.00           C
ATOM    994  HA  SER    62      91.730  58.570  48.520  0.00  0.00           H
ATOM    995  CB  SER    62      90.350  57.390  47.530  0.00  0.00           C
ATOM    996  HB2 SER    62      89.460  57.700  48.090  0.00  0.00           H
ATOM    997  HB3 SER    62      90.710  56.520  48.070  0.00  0.00           H
ATOM    998  OG  SER    62      89.880  57.030  46.270  0.00  0.00           O
ATOM    999  HG  SER    62      88.940  57.150  46.410  0.00  0.00           H
ATOM   1000  C   SER    62      92.620  57.550  46.840  0.00  0.00           C
ATOM   1001  O   SER    62      93.330  56.790  47.520  0.00  0.00           O
ATOM   1002  N   SER    63      92.870  57.860  45.570  0.00  0.00           N
ATOM   1003  H   SER    63      92.210  58.410  45.040  0.00  0.00           H
ATOM   1004  CA  SER    63      94.100  57.520  44.810  0.00  0.00           C
ATOM   1005  HA  SER    63      94.570  56.600  45.150  0.00  0.00           H
ATOM   1006  CB  SER    63      93.740  57.230  43.300  0.00  0.00           C
ATOM   1007  HB2 SER    63      94.630  57.030  42.710  0.00  0.00           H
ATOM   1008  HB3 SER    63      93.250  58.160  42.990  0.00  0.00           H
ATOM   1009  OG  SER    63      92.690  56.230  43.150  0.00  0.00           O
ATOM   1010  HG  SER    63      92.860  55.820  42.300  0.00  0.00           H
ATOM   1011  C   SER    63      95.190  58.510  44.890  0.00  0.00           C
ATOM   1012  O   SER    63      96.230  58.330  44.230  0.00  0.00           O
ATOM   1013  N   GLN    64      95.150  59.540  45.750  0.00  0.00           N
ATOM   1014  H   GLN    64      94.340  59.550  46.350  0.00  0.00           H
ATOM   1015  CA  GLN    64      96.240  60.580  45.900  0.00  0.00           C
ATOM   1016  HA  GLN    64      95.730  61.300  46.540  0.00  0.00           H
ATOM   1017  CB  GLN    64      97.470  60.090  46.620  0.00  0.00           C
ATOM   1018  HB2 GLN    64      98.150  60.940  46.650  0.00  0.00           H
ATOM   1019  HB3 GLN    64      97.850  59.310  45.960  0.00  0.00           H
ATOM   1020  CG  GLN    64      97.290  59.460  47.970  0.00  0.00           C
ATOM   1021  HG2 GLN    64      96.610  58.610  47.890  0.00  0.00           H
ATOM   1022  HG3 GLN    64      96.750  60.180  48.590  0.00  0.00           H
ATOM   1023  CD  GLN    64      98.490  58.930  48.740  0.00  0.00           C
ATOM   1024  OE1 GLN    64      98.960  57.870  48.380  0.00  0.00           O
ATOM   1025  NE2 GLN    64      99.060  59.630  49.700  0.00  0.00           N
ATOM   1026 HE21 GLN    64      98.730  60.550  49.930  0.00  0.00           H
ATOM   1027 HE22 GLN    64      99.770  59.140  50.220  0.00  0.00           H
ATOM   1028  C   GLN    64      96.520  61.200  44.560  0.00  0.00           C
ATOM   1029  O   GLN    64      97.690  61.230  44.160  0.00  0.00           O
ATOM   1030  N   VAL    65      95.500  61.780  43.910  0.00  0.00           N
ATOM   1031  H   VAL    65      94.580  61.910  44.320  0.00  0.00           H
ATOM   1032  CA  VAL    65      95.540  62.220  42.510  0.00  0.00           C
ATOM   1033  HA  VAL    65      96.100  61.510  41.890  0.00  0.00           H
ATOM   1034  CB  VAL    65      94.170  62.410  41.820  0.00  0.00           C
ATOM   1035  HB  VAL    65      94.310  62.850  40.840  0.00  0.00           H
ATOM   1036  CG1 VAL    65      93.550  61.010  41.450  0.00  0.00           C
ATOM   1037 HG11 VAL    65      92.530  61.050  41.060  0.00  0.00           H
ATOM   1038 HG12 VAL    65      94.170  60.380  40.810  0.00  0.00           H
ATOM   1039 HG13 VAL    65      93.440  60.490  42.400  0.00  0.00           H
ATOM   1040  CG2 VAL    65      93.220  63.280  42.710  0.00  0.00           C
ATOM   1041 HG21 VAL    65      92.230  63.400  42.270  0.00  0.00           H
ATOM   1042 HG22 VAL    65      93.050  62.690  43.610  0.00  0.00           H
ATOM   1043 HG23 VAL    65      93.720  64.220  42.920  0.00  0.00           H
ATOM   1044  C   VAL    65      96.350  63.500  42.490  0.00  0.00           C
ATOM   1045  O   VAL    65      96.040  64.340  43.330  0.00  0.00           O
ATOM   1046  N   TYR    66      97.260  63.730  41.550  0.00  0.00           N
ATOM   1047  H   TYR    66      97.520  62.920  40.990  0.00  0.00           H
ATOM   1048  CA  TYR    66      98.070  64.970  41.370  0.00  0.00           C
ATOM   1049  HA  TYR    66      98.250  65.420  42.350  0.00  0.00           H
ATOM   1050  CB  TYR    66      99.360  64.540  40.640  0.00  0.00           C
ATOM   1051  HB2 TYR    66      99.810  65.430  40.220  0.00  0.00           H
ATOM   1052  HB3 TYR    66      99.170  63.780  39.880  0.00  0.00           H
ATOM   1053  CG  TYR    66     100.350  63.920  41.670  0.00  0.00           C
ATOM   1054  CD1 TYR    66     100.070  62.670  42.270  0.00  0.00           C
ATOM   1055  HD1 TYR    66      99.170  62.140  42.020  0.00  0.00           H
ATOM   1056  CE1 TYR    66     100.960  62.070  43.130  0.00  0.00           C
ATOM   1057  HE1 TYR    66     100.660  61.130  43.570  0.00  0.00           H
ATOM   1058  CZ  TYR    66     102.210  62.750  43.410  0.00  0.00           C
ATOM   1059  OH  TYR    66     103.150  62.150  44.220  0.00  0.00           O
ATOM   1060  HH  TYR    66     102.820  61.600  44.930  0.00  0.00           H
ATOM   1061  CE2 TYR    66     102.480  64.050  42.900  0.00  0.00           C
ATOM   1062  HE2 TYR    66     103.450  64.500  43.010  0.00  0.00           H
ATOM   1063  CD2 TYR    66     101.560  64.580  41.960  0.00  0.00           C
ATOM   1064  HD2 TYR    66     101.700  65.530  41.460  0.00  0.00           H
ATOM   1065  C   TYR    66      97.430  66.060  40.570  0.00  0.00           C
ATOM   1066  O   TYR    66      97.690  67.210  40.840  0.00  0.00           O
ATOM   1067  N   ALA    67      96.570  65.690  39.620  0.00  0.00           N
ATOM   1068  H   ALA    67      96.360  64.720  39.460  0.00  0.00           H
ATOM   1069  CA  ALA    67      95.720  66.710  38.880  0.00  0.00           C
ATOM   1070  HA  ALA    67      95.610  67.630  39.460  0.00  0.00           H
ATOM   1071  CB  ALA    67      96.500  67.140  37.570  0.00  0.00           C
ATOM   1072  HB1 ALA    67      96.340  66.360  36.830  0.00  0.00           H
ATOM   1073  HB2 ALA    67      96.190  68.100  37.150  0.00  0.00           H
ATOM   1074  HB3 ALA    67      97.580  67.030  37.680  0.00  0.00           H
ATOM   1075  C   ALA    67      94.340  66.060  38.660  0.00  0.00           C
ATOM   1076  O   ALA    67      94.240  64.850  38.650  0.00  0.00           O
ATOM   1077  N   ILE    68      93.390  66.860  38.300  0.00  0.00           N
ATOM   1078  H   ILE    68      93.510  67.860  38.380  0.00  0.00           H
ATOM   1079  CA  ILE    68      92.110  66.310  37.680  0.00  0.00           C
ATOM   1080  HA  ILE    68      92.290  65.270  37.400  0.00  0.00           H
ATOM   1081  CB  ILE    68      90.920  66.480  38.670  0.00  0.00           C
ATOM   1082  HB  ILE    68      90.900  67.560  38.830  0.00  0.00           H
ATOM   1083  CG2 ILE    68      89.560  65.970  37.980  0.00  0.00           C
ATOM   1084 HG21 ILE    68      88.770  65.940  38.730  0.00  0.00           H
ATOM   1085 HG22 ILE    68      89.250  66.680  37.210  0.00  0.00           H
ATOM   1086 HG23 ILE    68      89.790  65.050  37.450  0.00  0.00           H
ATOM   1087  CG1 ILE    68      91.170  65.700  40.010  0.00  0.00           C
ATOM   1088 HG12 ILE    68      91.990  66.200  40.520  0.00  0.00           H
ATOM   1089 HG13 ILE    68      91.380  64.650  39.780  0.00  0.00           H
ATOM   1090  CD1 ILE    68      90.070  65.630  41.030  0.00  0.00           C
ATOM   1091 HD11 ILE    68      89.380  64.900  40.630  0.00  0.00           H
ATOM   1092 HD12 ILE    68      90.420  65.230  41.990  0.00  0.00           H
ATOM   1093 HD13 ILE    68      89.600  66.610  41.140  0.00  0.00           H
ATOM   1094  C   ILE    68      91.790  67.050  36.330  0.00  0.00           C
ATOM   1095  O   ILE    68      91.970  68.240  36.210  0.00  0.00           O
ATOM   1096  N   LEU    69      91.290  66.290  35.300  0.00  0.00           N
ATOM   1097  H   LEU    69      91.310  65.280  35.430  0.00  0.00           H
ATOM   1098  CA  LEU    69      90.810  66.880  34.070  0.00  0.00           C
ATOM   1099  HA  LEU    69      91.220  67.860  33.840  0.00  0.00           H
ATOM   1100  CB  LEU    69      91.250  65.900  32.980  0.00  0.00           C
ATOM   1101  HB2 LEU    69      90.700  66.080  32.060  0.00  0.00           H
ATOM   1102  HB3 LEU    69      90.940  64.900  33.280  0.00  0.00           H
ATOM   1103  CG  LEU    69      92.830  65.960  32.580  0.00  0.00           C
ATOM   1104  HG  LEU    69      93.000  66.970  32.190  0.00  0.00           H
ATOM   1105  CD1 LEU    69      93.800  65.480  33.540  0.00  0.00           C
ATOM   1106 HD11 LEU    69      94.820  65.470  33.150  0.00  0.00           H
ATOM   1107 HD12 LEU    69      93.750  66.220  34.340  0.00  0.00           H
ATOM   1108 HD13 LEU    69      93.620  64.490  33.970  0.00  0.00           H
ATOM   1109  CD2 LEU    69      92.970  64.910  31.470  0.00  0.00           C
ATOM   1110 HD21 LEU    69      92.310  65.110  30.630  0.00  0.00           H
ATOM   1111 HD22 LEU    69      93.970  64.790  31.070  0.00  0.00           H
ATOM   1112 HD23 LEU    69      92.810  63.930  31.930  0.00  0.00           H
ATOM   1113  C   LEU    69      89.260  66.930  34.070  0.00  0.00           C
ATOM   1114  O   LEU    69      88.710  66.110  34.760  0.00  0.00           O
ATOM   1115  N   VAL    70      88.600  67.860  33.410  0.00  0.00           N
ATOM   1116  H   VAL    70      89.090  68.540  32.860  0.00  0.00           H
ATOM   1117  CA  VAL    70      87.130  67.950  33.480  0.00  0.00           C
ATOM   1118  HA  VAL    70      86.770  66.920  33.510  0.00  0.00           H
ATOM   1119  CB  VAL    70      86.630  68.690  34.710  0.00  0.00           C
ATOM   1120  HB  VAL    70      87.000  68.190  35.600  0.00  0.00           H
ATOM   1121  CG1 VAL    70      87.160  70.080  34.830  0.00  0.00           C
ATOM   1122 HG11 VAL    70      86.770  70.750  34.070  0.00  0.00           H
ATOM   1123 HG12 VAL    70      87.020  70.590  35.790  0.00  0.00           H
ATOM   1124 HG13 VAL    70      88.240  70.030  34.720  0.00  0.00           H
ATOM   1125  CG2 VAL    70      85.090  68.700  34.770  0.00  0.00           C
ATOM   1126 HG21 VAL    70      84.820  69.170  35.710  0.00  0.00           H
ATOM   1127 HG22 VAL    70      84.640  69.280  33.970  0.00  0.00           H
ATOM   1128 HG23 VAL    70      84.670  67.690  34.700  0.00  0.00           H
ATOM   1129  C   VAL    70      86.620  68.490  32.130  0.00  0.00           C
ATOM   1130  O   VAL    70      86.850  69.640  31.750  0.00  0.00           O
ATOM   1131  N   SER    71      85.740  67.800  31.470  0.00  0.00           N
ATOM   1132  H   SER    71      85.460  67.000  32.010  0.00  0.00           H
ATOM   1133  CA  SER    71      84.870  68.180  30.340  0.00  0.00           C
ATOM   1134  HA  SER    71      85.240  69.160  30.040  0.00  0.00           H
ATOM   1135  CB  SER    71      84.970  67.130  29.300  0.00  0.00           C
ATOM   1136  HB2 SER    71      86.000  66.880  29.050  0.00  0.00           H
ATOM   1137  HB3 SER    71      84.510  67.490  28.380  0.00  0.00           H
ATOM   1138  OG  SER    71      84.240  66.020  29.660  0.00  0.00           O
ATOM   1139  HG  SER    71      84.510  65.280  29.110  0.00  0.00           H
ATOM   1140  C   SER    71      83.380  68.380  30.750  0.00  0.00           C
ATOM   1141  O   SER    71      83.030  68.340  31.960  0.00  0.00           O
ATOM   1142  N   HIE    72      82.470  68.750  29.790  0.00  0.00           N
ATOM   1143  H   HIE    72      82.720  68.840  28.810  0.00  0.00           H
ATOM   1144  CA  HIE    72      81.030  68.780  30.110  0.00  0.00           C
ATOM   1145  HA  HIE    72      81.020  69.210  31.110  0.00  0.00           H
ATOM   1146  CB  HIE    72      80.310  69.750  29.180  0.00  0.00           C
ATOM   1147  HB2 HIE    72      79.250  69.540  29.290  0.00  0.00           H
ATOM   1148  HB3 HIE    72      80.610  69.590  28.140  0.00  0.00           H
ATOM   1149  CG  HIE    72      80.460  71.180  29.530  0.00  0.00           C
ATOM   1150  ND1 HIE    72      81.190  71.630  30.630  0.00  0.00           N
ATOM   1151  CE1 HIE    72      81.090  72.990  30.520  0.00  0.00           C
ATOM   1152  HE1 HIE    72      81.610  73.660  31.200  0.00  0.00           H
ATOM   1153  NE2 HIE    72      80.350  73.320  29.440  0.00  0.00           N
ATOM   1154  HE2 HIE    72      80.190  74.260  29.090  0.00  0.00           H
ATOM   1155  CD2 HIE    72      79.880  72.200  28.820  0.00  0.00           C
ATOM   1156  HD2 HIE    72      79.230  72.160  27.960  0.00  0.00           H
ATOM   1157  C   HIE    72      80.410  67.350  30.240  0.00  0.00           C
ATOM   1158  O   HIE    72      80.880  66.430  29.530  0.00  0.00           O
ATOM   1159  N   PRO    73      79.280  67.170  30.970  0.00  0.00           N
ATOM   1160  CD  PRO    73      78.880  68.260  31.890  0.00  0.00           C
ATOM   1161  HD2 PRO    73      78.440  69.110  31.350  0.00  0.00           H
ATOM   1162  HD3 PRO    73      79.590  68.690  32.590  0.00  0.00           H
ATOM   1163  CG  PRO    73      77.710  67.620  32.650  0.00  0.00           C
ATOM   1164  HG2 PRO    73      77.050  68.350  33.110  0.00  0.00           H
ATOM   1165  HG3 PRO    73      78.010  67.110  33.570  0.00  0.00           H
ATOM   1166  CB  PRO    73      77.090  66.610  31.720  0.00  0.00           C
ATOM   1167  HB2 PRO    73      76.340  67.200  31.180  0.00  0.00           H
ATOM   1168  HB3 PRO    73      76.570  65.810  32.250  0.00  0.00           H
ATOM   1169  CA  PRO    73      78.240  66.190  30.790  0.00  0.00           C
ATOM   1170  HA  PRO    73      78.570  65.170  30.960  0.00  0.00           H
ATOM   1171  C   PRO    73      77.730  66.240  29.270  0.00  0.00           C
ATOM   1172  O   PRO    73      77.780  67.310  28.730  0.00  0.00           O
ATOM   1173  N   PRO    74      77.110  65.200  28.700  0.00  0.00           N
ATOM   1174  CD  PRO    74      76.640  63.920  29.310  0.00  0.00           C
ATOM   1175  HD2 PRO    74      76.060  64.130  30.210  0.00  0.00           H
ATOM   1176  HD3 PRO    74      77.550  63.400  29.590  0.00  0.00           H
ATOM   1177  CG  PRO    74      75.940  63.150  28.200  0.00  0.00           C
ATOM   1178  HG2 PRO    74      74.870  63.280  28.340  0.00  0.00           H
ATOM   1179  HG3 PRO    74      76.220  62.100  28.080  0.00  0.00           H
ATOM   1180  CB  PRO    74      76.320  63.730  26.880  0.00  0.00           C
ATOM   1181  HB2 PRO    74      75.510  63.590  26.160  0.00  0.00           H
ATOM   1182  HB3 PRO    74      77.300  63.300  26.670  0.00  0.00           H
ATOM   1183  CA  PRO    74      76.610  65.210  27.310  0.00  0.00           C
ATOM   1184  HA  PRO    74      77.410  65.580  26.660  0.00  0.00           H
ATOM   1185  C   PRO    74      75.390  66.150  27.020  0.00  0.00           C
ATOM   1186  O   PRO    74      75.080  66.340  25.860  0.00  0.00           O
ATOM   1187  N   ALA    75      74.640  66.630  28.020  0.00  0.00           N
ATOM   1188  H   ALA    75      74.850  66.340  28.960  0.00  0.00           H
ATOM   1189  CA  ALA    75      73.450  67.470  27.900  0.00  0.00           C
ATOM   1190  HA  ALA    75      73.520  68.130  27.030  0.00  0.00           H
ATOM   1191  CB  ALA    75      72.260  66.650  27.740  0.00  0.00           C
ATOM   1192  HB1 ALA    75      71.340  67.150  28.070  0.00  0.00           H
ATOM   1193  HB2 ALA    75      72.220  66.410  26.670  0.00  0.00           H
ATOM   1194  HB3 ALA    75      72.360  65.760  28.360  0.00  0.00           H
ATOM   1195  C   ALA    75      73.510  68.370  29.140  0.00  0.00           C
ATOM   1196  O   ALA    75      72.730  68.050  30.100  0.00  0.00           O
ATOM   1197  N   PRO    76      74.360  69.390  29.240  0.00  0.00           N
ATOM   1198  CD  PRO    76      75.210  69.880  28.160  0.00  0.00           C
ATOM   1199  HD2 PRO    76      74.570  69.900  27.280  0.00  0.00           H
ATOM   1200  HD3 PRO    76      76.010  69.160  28.010  0.00  0.00           H
ATOM   1201  CG  PRO    76      75.780  71.170  28.580  0.00  0.00           C
ATOM   1202  HG2 PRO    76      75.120  71.900  28.100  0.00  0.00           H
ATOM   1203  HG3 PRO    76      76.770  71.320  28.160  0.00  0.00           H
ATOM   1204  CB  PRO    76      75.760  71.100  30.090  0.00  0.00           C
ATOM   1205  HB2 PRO    76      75.510  72.050  30.570  0.00  0.00           H
ATOM   1206  HB3 PRO    76      76.700  70.630  30.390  0.00  0.00           H
ATOM   1207  CA  PRO    76      74.520  70.240  30.390  0.00  0.00           C
ATOM   1208  HA  PRO    76      74.750  69.630  31.260  0.00  0.00           H
ATOM   1209  C   PRO    76      73.320  71.070  30.590  0.00  0.00           C
ATOM   1210  O   PRO    76      72.970  71.850  29.740  0.00  0.00           O
ATOM   1211  N   THR    77      72.600  70.880  31.680  0.00  0.00           N
ATOM   1212  H   THR    77      72.940  70.140  32.280  0.00  0.00           H
ATOM   1213  CA  THR    77      71.410  71.640  32.080  0.00  0.00           C
ATOM   1214  HA  THR    77      70.860  71.880  31.170  0.00  0.00           H
ATOM   1215  CB  THR    77      70.540  70.850  33.010  0.00  0.00           C
ATOM   1216  HB  THR    77      69.720  71.530  33.220  0.00  0.00           H
ATOM   1217  CG2 THR    77      70.000  69.530  32.390  0.00  0.00           C
ATOM   1218 HG21 THR    77      70.720  68.710  32.350  0.00  0.00           H
ATOM   1219 HG22 THR    77      69.150  69.190  32.980  0.00  0.00           H
ATOM   1220 HG23 THR    77      69.740  69.700  31.340  0.00  0.00           H
ATOM   1221  OG1 THR    77      71.420  70.680  34.230  0.00  0.00           O
ATOM   1222  HG1 THR    77      70.970  71.080  34.980  0.00  0.00           H
ATOM   1223  C   THR    77      71.730  73.040  32.660  0.00  0.00           C
ATOM   1224  O   THR    77      70.900  73.920  32.670  0.00  0.00           O
ATOM   1225  N   ASP    78      72.980  73.250  33.050  0.00  0.00           N
ATOM   1226  H   ASP    78      73.670  72.540  32.850  0.00  0.00           H
ATOM   1227  CA  ASP    78      73.550  74.420  33.680  0.00  0.00           C
ATOM   1228  HA  ASP    78      72.840  75.220  33.470  0.00  0.00           H
ATOM   1229  CB  ASP    78      73.600  74.270  35.230  0.00  0.00           C
ATOM   1230  HB2 ASP    78      74.100  75.150  35.640  0.00  0.00           H
ATOM   1231  HB3 ASP    78      74.200  73.400  35.530  0.00  0.00           H
ATOM   1232  CG  ASP    78      72.200  74.280  35.910  0.00  0.00           C
ATOM   1233  OD1 ASP    78      71.290  75.110  35.560  0.00  0.00           O
ATOM   1234  OD2 ASP    78      71.960  73.460  36.880  0.00  0.00           O
ATOM   1235  C   ASP    78      74.920  74.800  33.050  0.00  0.00           C
ATOM   1236  O   ASP    78      75.640  73.930  32.580  0.00  0.00           O
ATOM   1237  N   HIE    79      75.410  75.980  33.320  0.00  0.00           N
ATOM   1238  H   HIE    79      74.810  76.520  33.930  0.00  0.00           H
ATOM   1239  CA  HIE    79      76.770  76.540  32.920  0.00  0.00           C
ATOM   1240  HA  HIE    79      77.110  75.980  32.050  0.00  0.00           H
ATOM   1241  CB  HIE    79      76.540  77.930  32.190  0.00  0.00           C
ATOM   1242  HB2 HIE    79      77.470  78.360  31.810  0.00  0.00           H
ATOM   1243  HB3 HIE    79      76.100  78.640  32.890  0.00  0.00           H
ATOM   1244  CG  HIE    79      75.560  77.760  31.020  0.00  0.00           C
ATOM   1245  ND1 HIE    79      75.730  77.060  29.850  0.00  0.00           N
ATOM   1246  CE1 HIE    79      74.630  77.270  29.120  0.00  0.00           C
ATOM   1247  HE1 HIE    79      74.370  76.740  28.210  0.00  0.00           H
ATOM   1248  NE2 HIE    79      73.860  78.130  29.730  0.00  0.00           N
ATOM   1249  HE2 HIE    79      73.010  78.480  29.310  0.00  0.00           H
ATOM   1250  CD2 HIE    79      74.370  78.420  30.960  0.00  0.00           C
ATOM   1251  HD2 HIE    79      73.900  79.000  31.750  0.00  0.00           H
ATOM   1252  C   HIE    79      77.920  76.560  33.900  0.00  0.00           C
ATOM   1253  O   HIE    79      78.900  77.210  33.560  0.00  0.00           O
ATOM   1254  N   LEU    80      77.770  75.900  35.040  0.00  0.00           N
ATOM   1255  H   LEU    80      76.940  75.380  35.310  0.00  0.00           H
ATOM   1256  CA  LEU    80      78.790  75.810  36.180  0.00  0.00           C
ATOM   1257  HA  LEU    80      79.680  76.120  35.640  0.00  0.00           H
ATOM   1258  CB  LEU    80      78.350  76.720  37.340  0.00  0.00           C
ATOM   1259  HB2 LEU    80      79.030  76.410  38.130  0.00  0.00           H
ATOM   1260  HB3 LEU    80      77.300  76.470  37.490  0.00  0.00           H
ATOM   1261  CG  LEU    80      78.410  78.250  37.160  0.00  0.00           C
ATOM   1262  HG  LEU    80      77.880  78.550  36.260  0.00  0.00           H
ATOM   1263  CD1 LEU    80      77.750  79.030  38.320  0.00  0.00           C
ATOM   1264 HD11 LEU    80      77.950  80.100  38.250  0.00  0.00           H
ATOM   1265 HD12 LEU    80      76.670  78.880  38.240  0.00  0.00           H
ATOM   1266 HD13 LEU    80      78.030  78.570  39.270  0.00  0.00           H
ATOM   1267  CD2 LEU    80      79.910  78.570  36.970  0.00  0.00           C
ATOM   1268 HD21 LEU    80      80.450  77.990  37.720  0.00  0.00           H
ATOM   1269 HD22 LEU    80      80.230  78.340  35.960  0.00  0.00           H
ATOM   1270 HD23 LEU    80      80.060  79.630  37.180  0.00  0.00           H
ATOM   1271  C   LEU    80      79.140  74.350  36.540  0.00  0.00           C
ATOM   1272  O   LEU    80      79.650  74.100  37.680  0.00  0.00           O
ATOM   1273  N   THR    81      78.930  73.410  35.650  0.00  0.00           N
ATOM   1274  H   THR    81      78.590  73.570  34.710  0.00  0.00           H
ATOM   1275  CA  THR    81      79.190  71.990  36.010  0.00  0.00           C
ATOM   1276  HA  THR    81      78.520  71.750  36.840  0.00  0.00           H
ATOM   1277  CB  THR    81      78.750  70.960  34.890  0.00  0.00           C
ATOM   1278  HB  THR    81      79.030  69.920  35.060  0.00  0.00           H
ATOM   1279  CG2 THR    81      77.280  71.110  34.570  0.00  0.00           C
ATOM   1280 HG21 THR    81      77.050  72.090  34.160  0.00  0.00           H
ATOM   1281 HG22 THR    81      76.940  70.330  33.900  0.00  0.00           H
ATOM   1282 HG23 THR    81      76.720  70.970  35.500  0.00  0.00           H
ATOM   1283  OG1 THR    81      79.530  71.280  33.750  0.00  0.00           O
ATOM   1284  HG1 THR    81      79.140  72.020  33.290  0.00  0.00           H
ATOM   1285  C   THR    81      80.620  71.620  36.480  0.00  0.00           C
ATOM   1286  O   THR    81      80.730  70.860  37.470  0.00  0.00           O
ATOM   1287  N   PRO    82      81.770  72.090  36.010  0.00  0.00           N
ATOM   1288  CD  PRO    82      81.960  72.880  34.770  0.00  0.00           C
ATOM   1289  HD2 PRO    82      81.350  73.770  34.610  0.00  0.00           H
ATOM   1290  HD3 PRO    82      81.720  72.180  33.980  0.00  0.00           H
ATOM   1291  CG  PRO    82      83.490  73.300  34.720  0.00  0.00           C
ATOM   1292  HG2 PRO    82      83.600  74.300  35.130  0.00  0.00           H
ATOM   1293  HG3 PRO    82      83.910  73.200  33.730  0.00  0.00           H
ATOM   1294  CB  PRO    82      84.120  72.240  35.610  0.00  0.00           C
ATOM   1295  HB2 PRO    82      84.960  72.740  36.090  0.00  0.00           H
ATOM   1296  HB3 PRO    82      84.460  71.390  35.020  0.00  0.00           H
ATOM   1297  CA  PRO    82      83.070  71.820  36.670  0.00  0.00           C
ATOM   1298  HA  PRO    82      83.150  70.740  36.810  0.00  0.00           H
ATOM   1299  C   PRO    82      83.300  72.380  38.080  0.00  0.00           C
ATOM   1300  O   PRO    82      84.230  71.980  38.730  0.00  0.00           O
ATOM   1301  N   THR    83      82.520  73.410  38.470  0.00  0.00           N
ATOM   1302  H   THR    83      81.720  73.600  37.880  0.00  0.00           H
ATOM   1303  CA  THR    83      82.650  74.140  39.810  0.00  0.00           C
ATOM   1304  HA  THR    83      83.490  74.820  39.670  0.00  0.00           H
ATOM   1305  CB  THR    83      81.500  75.150  40.030  0.00  0.00           C
ATOM   1306  HB  THR    83      80.630  74.690  39.580  0.00  0.00           H
ATOM   1307  CG2 THR    83      81.080  75.470  41.450  0.00  0.00           C
ATOM   1308 HG21 THR    83      82.050  75.600  41.920  0.00  0.00           H
ATOM   1309 HG22 THR    83      80.460  76.360  41.400  0.00  0.00           H
ATOM   1310 HG23 THR    83      80.500  74.670  41.910  0.00  0.00           H
ATOM   1311  OG1 THR    83      81.720  76.240  39.240  0.00  0.00           O
ATOM   1312  HG1 THR    83      81.640  77.010  39.820  0.00  0.00           H
ATOM   1313  C   THR    83      82.890  73.220  40.980  0.00  0.00           C
ATOM   1314  O   THR    83      83.860  73.450  41.650  0.00  0.00           O
ATOM   1315  N   PRO    84      82.130  72.140  41.330  0.00  0.00           N
ATOM   1316  CD  PRO    84      81.030  71.600  40.470  0.00  0.00           C
ATOM   1317  HD2 PRO    84      81.500  70.800  39.900  0.00  0.00           H
ATOM   1318  HD3 PRO    84      80.700  72.430  39.860  0.00  0.00           H
ATOM   1319  CG  PRO    84      80.090  71.070  41.500  0.00  0.00           C
ATOM   1320  HG2 PRO    84      79.440  70.320  41.040  0.00  0.00           H
ATOM   1321  HG3 PRO    84      79.510  71.880  41.940  0.00  0.00           H
ATOM   1322  CB  PRO    84      81.060  70.450  42.600  0.00  0.00           C
ATOM   1323  HB2 PRO    84      81.290  69.440  42.250  0.00  0.00           H
ATOM   1324  HB3 PRO    84      80.560  70.500  43.570  0.00  0.00           H
ATOM   1325  CA  PRO    84      82.280  71.380  42.580  0.00  0.00           C
ATOM   1326  HA  PRO    84      82.200  72.050  43.430  0.00  0.00           H
ATOM   1327  C   PRO    84      83.580  70.560  42.600  0.00  0.00           C
ATOM   1328  O   PRO    84      84.080  70.170  43.600  0.00  0.00           O
ATOM   1329  N   ILE    85      84.160  70.250  41.380  0.00  0.00           N
ATOM   1330  H   ILE    85      83.700  70.580  40.540  0.00  0.00           H
ATOM   1331  CA  ILE    85      85.450  69.610  41.160  0.00  0.00           C
ATOM   1332  HA  ILE    85      85.690  68.870  41.910  0.00  0.00           H
ATOM   1333  CB  ILE    85      85.500  68.970  39.760  0.00  0.00           C
ATOM   1334  HB  ILE    85      85.180  69.720  39.040  0.00  0.00           H
ATOM   1335  CG2 ILE    85      86.910  68.450  39.370  0.00  0.00           C
ATOM   1336 HG21 ILE    85      87.420  68.070  40.250  0.00  0.00           H
ATOM   1337 HG22 ILE    85      86.750  67.740  38.550  0.00  0.00           H
ATOM   1338 HG23 ILE    85      87.530  69.250  38.970  0.00  0.00           H
ATOM   1339  CG1 ILE    85      84.550  67.760  39.680  0.00  0.00           C
ATOM   1340 HG12 ILE    85      83.800  67.700  40.470  0.00  0.00           H
ATOM   1341 HG13 ILE    85      85.100  66.830  39.840  0.00  0.00           H
ATOM   1342  CD1 ILE    85      83.890  67.550  38.300  0.00  0.00           C
ATOM   1343 HD11 ILE    85      83.120  68.310  38.160  0.00  0.00           H
ATOM   1344 HD12 ILE    85      84.570  67.650  37.450  0.00  0.00           H
ATOM   1345 HD13 ILE    85      83.460  66.540  38.300  0.00  0.00           H
ATOM   1346  C   ILE    85      86.590  70.620  41.290  0.00  0.00           C
ATOM   1347  O   ILE    85      87.530  70.270  41.960  0.00  0.00           O
ATOM   1348  N   SER    86      86.410  71.830  40.800  0.00  0.00           N
ATOM   1349  H   SER    86      85.610  71.930  40.190  0.00  0.00           H
ATOM   1350  CA  SER    86      87.220  72.970  41.180  0.00  0.00           C
ATOM   1351  HA  SER    86      88.280  72.830  40.950  0.00  0.00           H
ATOM   1352  CB  SER    86      86.930  74.160  40.280  0.00  0.00           C
ATOM   1353  HB2 SER    86      85.880  74.370  40.500  0.00  0.00           H
ATOM   1354  HB3 SER    86      87.020  73.900  39.230  0.00  0.00           H
ATOM   1355  OG  SER    86      87.660  75.360  40.550  0.00  0.00           O
ATOM   1356  HG  SER    86      87.270  75.780  41.320  0.00  0.00           H
ATOM   1357  C   SER    86      87.180  73.310  42.670  0.00  0.00           C
ATOM   1358  O   SER    86      88.250  73.610  43.180  0.00  0.00           O
ATOM   1359  N   TYR    87      86.080  73.330  43.380  0.00  0.00           N
ATOM   1360  H   TYR    87      85.250  73.130  42.840  0.00  0.00           H
ATOM   1361  CA  TYR    87      85.990  73.610  44.810  0.00  0.00           C
ATOM   1362  HA  TYR    87      86.310  74.620  45.060  0.00  0.00           H
ATOM   1363  CB  TYR    87      84.480  73.540  45.230  0.00  0.00           C
ATOM   1364  HB2 TYR    87      84.420  73.400  46.310  0.00  0.00           H
ATOM   1365  HB3 TYR    87      83.970  72.740  44.700  0.00  0.00           H
ATOM   1366  CG  TYR    87      83.630  74.770  45.000  0.00  0.00           C
ATOM   1367  CD1 TYR    87      83.840  75.740  43.980  0.00  0.00           C
ATOM   1368  HD1 TYR    87      84.650  75.650  43.270  0.00  0.00           H
ATOM   1369  CE1 TYR    87      82.960  76.860  43.820  0.00  0.00           C
ATOM   1370  HE1 TYR    87      83.090  77.600  43.050  0.00  0.00           H
ATOM   1371  CZ  TYR    87      81.850  76.960  44.720  0.00  0.00           C
ATOM   1372  OH  TYR    87      80.950  77.990  44.640  0.00  0.00           O
ATOM   1373  HH  TYR    87      81.190  78.610  43.940  0.00  0.00           H
ATOM   1374  CE2 TYR    87      81.600  75.920  45.660  0.00  0.00           C
ATOM   1375  HE2 TYR    87      80.800  76.020  46.370  0.00  0.00           H
ATOM   1376  CD2 TYR    87      82.500  74.940  45.860  0.00  0.00           C
ATOM   1377  HD2 TYR    87      82.340  74.270  46.690  0.00  0.00           H
ATOM   1378  C   TYR    87      86.800  72.520  45.590  0.00  0.00           C
ATOM   1379  O   TYR    87      87.680  72.840  46.370  0.00  0.00           O
ATOM   1380  N   THR    88      86.460  71.290  45.350  0.00  0.00           N
ATOM   1381  H   THR    88      85.890  70.970  44.580  0.00  0.00           H
ATOM   1382  CA  THR    88      86.950  70.170  46.210  0.00  0.00           C
ATOM   1383  HA  THR    88      86.820  70.430  47.260  0.00  0.00           H
ATOM   1384  CB  THR    88      86.040  69.020  45.990  0.00  0.00           C
ATOM   1385  HB  THR    88      86.300  68.670  44.990  0.00  0.00           H
ATOM   1386  CG2 THR    88      86.230  67.770  46.870  0.00  0.00           C
ATOM   1387 HG21 THR    88      85.670  66.950  46.430  0.00  0.00           H
ATOM   1388 HG22 THR    88      87.250  67.400  46.820  0.00  0.00           H
ATOM   1389 HG23 THR    88      85.980  67.890  47.920  0.00  0.00           H
ATOM   1390  OG1 THR    88      84.700  69.360  46.260  0.00  0.00           O
ATOM   1391  HG1 THR    88      84.390  69.780  45.460  0.00  0.00           H
ATOM   1392  C   THR    88      88.430  69.790  45.930  0.00  0.00           C
ATOM   1393  O   THR    88      89.210  69.580  46.870  0.00  0.00           O
ATOM   1394  N   ALA    89      88.870  69.750  44.650  0.00  0.00           N
ATOM   1395  H   ALA    89      88.180  69.940  43.940  0.00  0.00           H
ATOM   1396  CA  ALA    89      90.260  69.860  44.410  0.00  0.00           C
ATOM   1397  HA  ALA    89      90.870  69.070  44.850  0.00  0.00           H
ATOM   1398  CB  ALA    89      90.600  69.660  42.910  0.00  0.00           C
ATOM   1399  HB1 ALA    89      90.330  70.570  42.380  0.00  0.00           H
ATOM   1400  HB2 ALA    89      91.660  69.470  42.740  0.00  0.00           H
ATOM   1401  HB3 ALA    89      90.010  68.880  42.410  0.00  0.00           H
ATOM   1402  C   ALA    89      91.030  71.040  44.980  0.00  0.00           C
ATOM   1403  O   ALA    89      92.090  70.910  45.690  0.00  0.00           O
ATOM   1404  N   GLY    90      90.440  72.230  44.740  0.00  0.00           N
ATOM   1405  H   GLY    90      89.570  72.260  44.220  0.00  0.00           H
ATOM   1406  CA  GLY    90      91.080  73.540  45.020  0.00  0.00           C
ATOM   1407  HA2 GLY    90      90.400  74.330  44.700  0.00  0.00           H
ATOM   1408  HA3 GLY    90      92.010  73.590  44.460  0.00  0.00           H
ATOM   1409  C   GLY    90      91.360  73.800  46.480  0.00  0.00           C
ATOM   1410  O   GLY    90      92.430  74.300  46.780  0.00  0.00           O
ATOM   1411  N   PHE    91      90.360  73.360  47.340  0.00  0.00           N
ATOM   1412  H   PHE    91      89.470  73.100  46.950  0.00  0.00           H
ATOM   1413  CA  PHE    91      90.560  73.080  48.810  0.00  0.00           C
ATOM   1414  HA  PHE    91      90.500  74.030  49.340  0.00  0.00           H
ATOM   1415  CB  PHE    91      89.400  72.140  49.260  0.00  0.00           C
ATOM   1416  HB2 PHE    91      89.480  71.170  48.770  0.00  0.00           H
ATOM   1417  HB3 PHE    91      88.550  72.640  48.800  0.00  0.00           H
ATOM   1418  CG  PHE    91      89.200  71.930  50.730  0.00  0.00           C
ATOM   1419  CD1 PHE    91      89.830  70.800  51.290  0.00  0.00           C
ATOM   1420  HD1 PHE    91      90.320  70.180  50.560  0.00  0.00           H
ATOM   1421  CE1 PHE    91      89.570  70.410  52.600  0.00  0.00           C
ATOM   1422  HE1 PHE    91      89.870  69.470  53.030  0.00  0.00           H
ATOM   1423  CZ  PHE    91      88.780  71.280  53.390  0.00  0.00           C
ATOM   1424  HZ  PHE    91      88.640  70.990  54.420  0.00  0.00           H
ATOM   1425  CE2 PHE    91      88.220  72.440  52.900  0.00  0.00           C
ATOM   1426  HE2 PHE    91      87.680  73.080  53.580  0.00  0.00           H
ATOM   1427  CD2 PHE    91      88.370  72.780  51.520  0.00  0.00           C
ATOM   1428  HD2 PHE    91      87.900  73.640  51.080  0.00  0.00           H
ATOM   1429  C   PHE    91      91.970  72.600  49.160  0.00  0.00           C
ATOM   1430  O   PHE    91      92.600  73.080  50.060  0.00  0.00           O
ATOM   1431  N   TYR    92      92.430  71.590  48.430  0.00  0.00           N
ATOM   1432  H   TYR    92      91.790  71.140  47.800  0.00  0.00           H
ATOM   1433  CA  TYR    92      93.720  70.970  48.860  0.00  0.00           C
ATOM   1434  HA  TYR    92      93.890  71.160  49.920  0.00  0.00           H
ATOM   1435  CB  TYR    92      93.650  69.450  48.620  0.00  0.00           C
ATOM   1436  HB2 TYR    92      94.640  69.080  48.890  0.00  0.00           H
ATOM   1437  HB3 TYR    92      93.300  69.310  47.590  0.00  0.00           H
ATOM   1438  CG  TYR    92      92.660  68.720  49.540  0.00  0.00           C
ATOM   1439  CD1 TYR    92      92.950  68.580  50.870  0.00  0.00           C
ATOM   1440  HD1 TYR    92      93.870  68.990  51.260  0.00  0.00           H
ATOM   1441  CE1 TYR    92      92.110  67.860  51.720  0.00  0.00           C
ATOM   1442  HE1 TYR    92      92.430  67.650  52.730  0.00  0.00           H
ATOM   1443  CZ  TYR    92      90.820  67.370  51.300  0.00  0.00           C
ATOM   1444  OH  TYR    92      89.850  66.860  52.140  0.00  0.00           O
ATOM   1445  HH  TYR    92      90.110  66.850  53.070  0.00  0.00           H
ATOM   1446  CE2 TYR    92      90.590  67.570  49.910  0.00  0.00           C
ATOM   1447  HE2 TYR    92      89.670  67.220  49.480  0.00  0.00           H
ATOM   1448  CD2 TYR    92      91.500  68.150  49.070  0.00  0.00           C
ATOM   1449  HD2 TYR    92      91.270  68.260  48.020  0.00  0.00           H
ATOM   1450  C   TYR    92      94.940  71.580  48.060  0.00  0.00           C
ATOM   1451  O   TYR    92      96.010  71.120  48.260  0.00  0.00           O
ATOM   1452  N   ARG    93      94.730  72.480  47.050  0.00  0.00           N
ATOM   1453  H   ARG    93      93.780  72.790  46.900  0.00  0.00           H
ATOM   1454  CA  ARG    93      95.640  72.920  46.020  0.00  0.00           C
ATOM   1455  HA  ARG    93      95.150  73.720  45.470  0.00  0.00           H
ATOM   1456  CB  ARG    93      96.990  73.450  46.560  0.00  0.00           C
ATOM   1457  HB2 ARG    93      97.610  73.940  45.820  0.00  0.00           H
ATOM   1458  HB3 ARG    93      97.550  72.650  47.050  0.00  0.00           H
ATOM   1459  CG  ARG    93      96.720  74.530  47.670  0.00  0.00           C
ATOM   1460  HG2 ARG    93      97.670  74.700  48.180  0.00  0.00           H
ATOM   1461  HG3 ARG    93      96.010  74.190  48.420  0.00  0.00           H
ATOM   1462  CD  ARG    93      96.140  75.900  47.290  0.00  0.00           C
ATOM   1463  HD2 ARG    93      95.250  75.710  46.700  0.00  0.00           H
ATOM   1464  HD3 ARG    93      96.850  76.340  46.590  0.00  0.00           H
ATOM   1465  NE  ARG    93      95.760  76.670  48.450  0.00  0.00           N
ATOM   1466  HE  ARG    93      96.410  77.410  48.680  0.00  0.00           H
ATOM   1467  CZ  ARG    93      94.700  76.620  49.250  0.00  0.00           C
ATOM   1468  NH1 ARG    93      93.740  75.820  49.080  0.00  0.00           N
ATOM   1469 HH11 ARG    93      93.770  75.140  48.340  0.00  0.00           H
ATOM   1470 HH12 ARG    93      92.930  75.840  49.700  0.00  0.00           H
ATOM   1471  NH2 ARG    93      94.570  77.480  50.240  0.00  0.00           N
ATOM   1472 HH21 ARG    93      95.400  77.850  50.690  0.00  0.00           H
ATOM   1473 HH22 ARG    93      93.780  77.430  50.860  0.00  0.00           H
ATOM   1474  C   ARG    93      95.960  71.880  44.930  0.00  0.00           C
ATOM   1475  O   ARG    93      96.990  71.880  44.260  0.00  0.00           O
ATOM   1476  N   ILE    94      94.990  71.000  44.650  0.00  0.00           N
ATOM   1477  H   ILE    94      94.050  71.190  44.990  0.00  0.00           H
ATOM   1478  CA  ILE    94      95.120  70.040  43.570  0.00  0.00           C
ATOM   1479  HA  ILE    94      96.150  69.720  43.440  0.00  0.00           H
ATOM   1480  CB  ILE    94      94.350  68.710  43.910  0.00  0.00           C
ATOM   1481  HB  ILE    94      93.360  69.080  44.190  0.00  0.00           H
ATOM   1482  CG2 ILE    94      94.370  67.700  42.770  0.00  0.00           C
ATOM   1483 HG21 ILE    94      93.690  66.880  43.010  0.00  0.00           H
ATOM   1484 HG22 ILE    94      94.020  68.140  41.830  0.00  0.00           H
ATOM   1485 HG23 ILE    94      95.390  67.360  42.560  0.00  0.00           H
ATOM   1486  CG1 ILE    94      95.120  68.010  45.080  0.00  0.00           C
ATOM   1487 HG12 ILE    94      95.310  68.710  45.890  0.00  0.00           H
ATOM   1488 HG13 ILE    94      96.010  67.440  44.810  0.00  0.00           H
ATOM   1489  CD1 ILE    94      94.220  66.830  45.610  0.00  0.00           C
ATOM   1490 HD11 ILE    94      94.660  66.350  46.480  0.00  0.00           H
ATOM   1491 HD12 ILE    94      93.320  67.300  46.020  0.00  0.00           H
ATOM   1492 HD13 ILE    94      93.940  66.030  44.930  0.00  0.00           H
ATOM   1493  C   ILE    94      94.610  70.810  42.280  0.00  0.00           C
ATOM   1494  O   ILE    94      93.510  71.330  42.360  0.00  0.00           O
ATOM   1495  N   PRO    95      95.380  70.950  41.180  0.00  0.00           N
ATOM   1496  CD  PRO    95      96.760  70.510  41.070  0.00  0.00           C
ATOM   1497  HD2 PRO    95      96.730  69.430  41.210  0.00  0.00           H
ATOM   1498  HD3 PRO    95      97.390  70.970  41.830  0.00  0.00           H
ATOM   1499  CG  PRO    95      97.250  70.840  39.590  0.00  0.00           C
ATOM   1500  HG2 PRO    95      97.110  70.000  38.910  0.00  0.00           H
ATOM   1501  HG3 PRO    95      98.310  71.100  39.620  0.00  0.00           H
ATOM   1502  CB  PRO    95      96.370  72.000  39.250  0.00  0.00           C
ATOM   1503  HB2 PRO    95      96.320  72.030  38.160  0.00  0.00           H
ATOM   1504  HB3 PRO    95      96.840  72.890  39.650  0.00  0.00           H
ATOM   1505  CA  PRO    95      95.010  71.730  39.960  0.00  0.00           C
ATOM   1506  HA  PRO    95      94.590  72.680  40.270  0.00  0.00           H
ATOM   1507  C   PRO    95      93.980  71.010  39.140  0.00  0.00           C
ATOM   1508  O   PRO    95      94.060  69.770  38.910  0.00  0.00           O
ATOM   1509  N   VAL    96      93.080  71.820  38.620  0.00  0.00           N
ATOM   1510  H   VAL    96      93.110  72.830  38.650  0.00  0.00           H
ATOM   1511  CA  VAL    96      92.020  71.320  37.750  0.00  0.00           C
ATOM   1512  HA  VAL    96      92.140  70.240  37.790  0.00  0.00           H
ATOM   1513  CB  VAL    96      90.570  71.520  38.280  0.00  0.00           C
ATOM   1514  HB  VAL    96      90.350  72.590  38.400  0.00  0.00           H
ATOM   1515  CG1 VAL    96      89.540  70.860  37.370  0.00  0.00           C
ATOM   1516 HG11 VAL    96      89.530  71.330  36.390  0.00  0.00           H
ATOM   1517 HG12 VAL    96      89.680  69.800  37.160  0.00  0.00           H
ATOM   1518 HG13 VAL    96      88.530  70.990  37.750  0.00  0.00           H
ATOM   1519  CG2 VAL    96      90.480  70.860  39.730  0.00  0.00           C
ATOM   1520 HG21 VAL    96      90.870  69.860  39.560  0.00  0.00           H
ATOM   1521 HG22 VAL    96      91.180  71.390  40.380  0.00  0.00           H
ATOM   1522 HG23 VAL    96      89.460  70.820  40.100  0.00  0.00           H
ATOM   1523  C   VAL    96      92.270  71.840  36.360  0.00  0.00           C
ATOM   1524  O   VAL    96      92.680  73.020  36.230  0.00  0.00           O
ATOM   1525  N   ILE    97      92.020  70.990  35.380  0.00  0.00           N
ATOM   1526  H   ILE    97      91.750  70.040  35.610  0.00  0.00           H
ATOM   1527  CA  ILE    97      92.250  71.310  34.000  0.00  0.00           C
ATOM   1528  HA  ILE    97      92.360  72.400  34.020  0.00  0.00           H
ATOM   1529  CB  ILE    97      93.490  70.550  33.430  0.00  0.00           C
ATOM   1530  HB  ILE    97      93.240  69.490  33.460  0.00  0.00           H
ATOM   1531  CG2 ILE    97      93.670  70.820  31.860  0.00  0.00           C
ATOM   1532 HG21 ILE    97      92.680  70.700  31.430  0.00  0.00           H
ATOM   1533 HG22 ILE    97      94.020  71.820  31.600  0.00  0.00           H
ATOM   1534 HG23 ILE    97      94.410  70.120  31.460  0.00  0.00           H
ATOM   1535  CG1 ILE    97      94.850  70.790  34.070  0.00  0.00           C
ATOM   1536 HG12 ILE    97      94.970  71.770  34.530  0.00  0.00           H
ATOM   1537 HG13 ILE    97      95.640  70.870  33.320  0.00  0.00           H
ATOM   1538  CD1 ILE    97      95.100  69.720  35.100  0.00  0.00           C
ATOM   1539 HD11 ILE    97      96.050  70.060  35.520  0.00  0.00           H
ATOM   1540 HD12 ILE    97      94.290  69.610  35.820  0.00  0.00           H
ATOM   1541 HD13 ILE    97      95.300  68.820  34.520  0.00  0.00           H
ATOM   1542  C   ILE    97      90.900  71.200  33.190  0.00  0.00           C
ATOM   1543  O   ILE    97      90.390  70.110  32.990  0.00  0.00           O
ATOM   1544  N   GLY    98      90.330  72.410  32.970  0.00  0.00           N
ATOM   1545  H   GLY    98      90.860  73.200  33.310  0.00  0.00           H
ATOM   1546  CA  GLY    98      89.070  72.470  32.240  0.00  0.00           C
ATOM   1547  HA2 GLY    98      88.390  73.280  32.490  0.00  0.00           H
ATOM   1548  HA3 GLY    98      88.530  71.620  32.650  0.00  0.00           H
ATOM   1549  C   GLY    98      89.220  72.260  30.710  0.00  0.00           C
ATOM   1550  O   GLY    98      89.820  73.020  29.960  0.00  0.00           O
ATOM   1551  N   LEU    99      88.680  71.190  30.150  0.00  0.00           N
ATOM   1552  H   LEU    99      88.170  70.620  30.810  0.00  0.00           H
ATOM   1553  CA  LEU    99      88.790  70.700  28.790  0.00  0.00           C
ATOM   1554  HA  LEU    99      89.790  70.980  28.440  0.00  0.00           H
ATOM   1555  CB  LEU    99      88.710  69.110  28.740  0.00  0.00           C
ATOM   1556  HB2 LEU    99      89.060  68.870  27.730  0.00  0.00           H
ATOM   1557  HB3 LEU    99      87.690  68.750  28.880  0.00  0.00           H
ATOM   1558  CG  LEU    99      89.500  68.330  29.700  0.00  0.00           C
ATOM   1559  HG  LEU    99      89.170  68.490  30.730  0.00  0.00           H
ATOM   1560  CD1 LEU    99      89.350  66.870  29.270  0.00  0.00           C
ATOM   1561 HD11 LEU    99      88.380  66.440  29.550  0.00  0.00           H
ATOM   1562 HD12 LEU    99      89.660  66.800  28.230  0.00  0.00           H
ATOM   1563 HD13 LEU    99      89.950  66.220  29.900  0.00  0.00           H
ATOM   1564  CD2 LEU    99      90.890  68.750  29.760  0.00  0.00           C
ATOM   1565 HD21 LEU    99      91.010  69.830  29.740  0.00  0.00           H
ATOM   1566 HD22 LEU    99      91.390  68.380  30.660  0.00  0.00           H
ATOM   1567 HD23 LEU    99      91.410  68.430  28.850  0.00  0.00           H
ATOM   1568  C   LEU    99      87.810  71.270  27.770  0.00  0.00           C
ATOM   1569  O   LEU    99      88.030  71.210  26.550  0.00  0.00           O
ATOM   1570  N   THR   100      86.660  71.820  28.260  0.00  0.00           N
ATOM   1571  H   THR   100      86.510  71.840  29.260  0.00  0.00           H
ATOM   1572  CA  THR   100      85.510  72.230  27.480  0.00  0.00           C
ATOM   1573  HA  THR   100      85.720  72.220  26.420  0.00  0.00           H
ATOM   1574  CB  THR   100      84.360  71.140  27.530  0.00  0.00           C
ATOM   1575  HB  THR   100      83.880  71.060  28.510  0.00  0.00           H
ATOM   1576  CG2 THR   100      83.190  71.480  26.540  0.00  0.00           C
ATOM   1577 HG21 THR   100      83.630  71.760  25.580  0.00  0.00           H
ATOM   1578 HG22 THR   100      82.650  70.530  26.530  0.00  0.00           H
ATOM   1579 HG23 THR   100      82.610  72.330  26.900  0.00  0.00           H
ATOM   1580  OG1 THR   100      84.910  69.870  27.220  0.00  0.00           O
ATOM   1581  HG1 THR   100      85.310  69.940  26.350  0.00  0.00           H
ATOM   1582  C   THR   100      84.970  73.550  27.930  0.00  0.00           C
ATOM   1583  O   THR   100      84.510  74.280  27.040  0.00  0.00           O
ATOM   1584  N   THR   101      84.930  73.930  29.260  0.00  0.00           N
ATOM   1585  H   THR   101      85.300  73.190  29.840  0.00  0.00           H
ATOM   1586  CA  THR   101      84.250  75.150  29.620  0.00  0.00           C
ATOM   1587  HA  THR   101      83.200  75.150  29.330  0.00  0.00           H
ATOM   1588  CB  THR   101      84.040  75.350  31.200  0.00  0.00           C
ATOM   1589  HB  THR   101      83.420  74.580  31.660  0.00  0.00           H
ATOM   1590  CG2 THR   101      85.220  75.420  32.150  0.00  0.00           C
ATOM   1591 HG21 THR   101      85.960  76.170  31.880  0.00  0.00           H
ATOM   1592 HG22 THR   101      84.830  75.720  33.120  0.00  0.00           H
ATOM   1593 HG23 THR   101      85.480  74.360  32.220  0.00  0.00           H
ATOM   1594  OG1 THR   101      83.430  76.540  31.450  0.00  0.00           O
ATOM   1595  HG1 THR   101      82.500  76.330  31.600  0.00  0.00           H
ATOM   1596  C   THR   101      84.780  76.480  29.030  0.00  0.00           C
ATOM   1597  O   THR   101      85.930  76.830  29.280  0.00  0.00           O
ATOM   1598  N   ARG   102      83.950  77.190  28.290  0.00  0.00           N
ATOM   1599  H   ARG   102      83.080  76.750  28.040  0.00  0.00           H
ATOM   1600  CA  ARG   102      84.190  78.580  27.790  0.00  0.00           C
ATOM   1601  HA  ARG   102      85.250  78.600  27.540  0.00  0.00           H
ATOM   1602  CB  ARG   102      83.410  78.680  26.510  0.00  0.00           C
ATOM   1603  HB2 ARG   102      83.680  79.610  26.000  0.00  0.00           H
ATOM   1604  HB3 ARG   102      82.350  78.620  26.750  0.00  0.00           H
ATOM   1605  CG  ARG   102      83.720  77.550  25.560  0.00  0.00           C
ATOM   1606  HG2 ARG   102      82.980  77.600  24.750  0.00  0.00           H
ATOM   1607  HG3 ARG   102      83.460  76.590  25.990  0.00  0.00           H
ATOM   1608  CD  ARG   102      85.110  77.440  24.980  0.00  0.00           C
ATOM   1609  HD2 ARG   102      85.180  76.560  24.330  0.00  0.00           H
ATOM   1610  HD3 ARG   102      85.820  77.390  25.810  0.00  0.00           H
ATOM   1611  NE  ARG   102      85.540  78.650  24.210  0.00  0.00           N
ATOM   1612  HE  ARG   102      86.160  79.250  24.720  0.00  0.00           H
ATOM   1613  CZ  ARG   102      85.220  78.820  22.920  0.00  0.00           C
ATOM   1614  NH1 ARG   102      84.540  78.000  22.200  0.00  0.00           N
ATOM   1615 HH11 ARG   102      84.080  77.240  22.690  0.00  0.00           H
ATOM   1616 HH12 ARG   102      84.130  78.360  21.350  0.00  0.00           H
ATOM   1617  NH2 ARG   102      85.590  79.890  22.400  0.00  0.00           N
ATOM   1618 HH21 ARG   102      86.070  80.600  22.940  0.00  0.00           H
ATOM   1619 HH22 ARG   102      85.200  80.140  21.500  0.00  0.00           H
ATOM   1620  C   ARG   102      83.820  79.800  28.680  0.00  0.00           C
ATOM   1621  O   ARG   102      84.040  80.940  28.270  0.00  0.00           O
ATOM   1622  N   MET   103      83.210  79.610  29.920  0.00  0.00           N
ATOM   1623  H   MET   103      83.040  78.650  30.200  0.00  0.00           H
ATOM   1624  CA  MET   103      82.720  80.730  30.810  0.00  0.00           C
ATOM   1625  HA  MET   103      82.300  81.480  30.150  0.00  0.00           H
ATOM   1626  CB  MET   103      81.680  80.290  31.810  0.00  0.00           C
ATOM   1627  HB2 MET   103      81.210  81.150  32.270  0.00  0.00           H
ATOM   1628  HB3 MET   103      82.240  79.660  32.500  0.00  0.00           H
ATOM   1629  CG  MET   103      80.560  79.380  31.130  0.00  0.00           C
ATOM   1630  HG2 MET   103      79.880  79.090  31.930  0.00  0.00           H
ATOM   1631  HG3 MET   103      81.080  78.520  30.700  0.00  0.00           H
ATOM   1632  SD  MET   103      79.590  80.090  29.790  0.00  0.00           S
ATOM   1633  CE  MET   103      79.160  81.820  30.220  0.00  0.00           C
ATOM   1634  HE1 MET   103      78.750  81.880  31.230  0.00  0.00           H
ATOM   1635  HE2 MET   103      80.070  82.410  30.160  0.00  0.00           H
ATOM   1636  HE3 MET   103      78.350  82.140  29.560  0.00  0.00           H
ATOM   1637  C   MET   103      83.930  81.420  31.530  0.00  0.00           C
ATOM   1638  O   MET   103      84.790  80.800  32.210  0.00  0.00           O
ATOM   1639  N   SER   104      84.010  82.750  31.480  0.00  0.00           N
ATOM   1640  H   SER   104      83.260  83.180  30.960  0.00  0.00           H
ATOM   1641  CA  SER   104      85.130  83.520  31.930  0.00  0.00           C
ATOM   1642  HA  SER   104      86.120  83.160  31.640  0.00  0.00           H
ATOM   1643  CB  SER   104      84.970  84.890  31.370  0.00  0.00           C
ATOM   1644  HB2 SER   104      85.750  85.520  31.790  0.00  0.00           H
ATOM   1645  HB3 SER   104      84.090  85.400  31.760  0.00  0.00           H
ATOM   1646  OG  SER   104      85.120  84.930  29.940  0.00  0.00           O
ATOM   1647  HG  SER   104      84.270  84.700  29.550  0.00  0.00           H
ATOM   1648  C   SER   104      85.250  83.660  33.480  0.00  0.00           C
ATOM   1649  O   SER   104      86.350  83.940  33.940  0.00  0.00           O
ATOM   1650  N   ILE   105      84.220  83.300  34.210  0.00  0.00           N
ATOM   1651  H   ILE   105      83.400  83.000  33.700  0.00  0.00           H
ATOM   1652  CA  ILE   105      84.280  83.170  35.640  0.00  0.00           C
ATOM   1653  HA  ILE   105      84.500  84.160  36.060  0.00  0.00           H
ATOM   1654  CB  ILE   105      82.840  82.940  36.270  0.00  0.00           C
ATOM   1655  HB  ILE   105      82.070  83.620  35.890  0.00  0.00           H
ATOM   1656  CG2 ILE   105      82.390  81.500  35.820  0.00  0.00           C
ATOM   1657 HG21 ILE   105      82.880  80.690  36.360  0.00  0.00           H
ATOM   1658 HG22 ILE   105      81.310  81.420  35.870  0.00  0.00           H
ATOM   1659 HG23 ILE   105      82.650  81.340  34.770  0.00  0.00           H
ATOM   1660  CG1 ILE   105      82.850  83.140  37.760  0.00  0.00           C
ATOM   1661 HG12 ILE   105      83.480  82.480  38.350  0.00  0.00           H
ATOM   1662 HG13 ILE   105      81.820  82.850  37.970  0.00  0.00           H
ATOM   1663  CD1 ILE   105      82.880  84.630  38.160  0.00  0.00           C
ATOM   1664 HD11 ILE   105      82.140  85.170  37.570  0.00  0.00           H
ATOM   1665 HD12 ILE   105      82.650  84.690  39.220  0.00  0.00           H
ATOM   1666 HD13 ILE   105      83.840  85.130  38.090  0.00  0.00           H
ATOM   1667  C   ILE   105      85.400  82.180  36.100  0.00  0.00           C
ATOM   1668  O   ILE   105      86.090  82.370  37.120  0.00  0.00           O
ATOM   1669  N   TYR   106      85.790  81.220  35.250  0.00  0.00           N
ATOM   1670  H   TYR   106      85.420  81.140  34.310  0.00  0.00           H
ATOM   1671  CA  TYR   106      86.790  80.240  35.650  0.00  0.00           C
ATOM   1672  HA  TYR   106      86.700  79.990  36.700  0.00  0.00           H
ATOM   1673  CB  TYR   106      86.670  78.930  34.880  0.00  0.00           C
ATOM   1674  HB2 TYR   106      87.480  78.200  34.920  0.00  0.00           H
ATOM   1675  HB3 TYR   106      86.550  79.210  33.830  0.00  0.00           H
ATOM   1676  CG  TYR   106      85.460  78.120  35.240  0.00  0.00           C
ATOM   1677  CD1 TYR   106      85.570  77.260  36.370  0.00  0.00           C
ATOM   1678  HD1 TYR   106      86.460  77.130  36.970  0.00  0.00           H
ATOM   1679  CE1 TYR   106      84.420  76.560  36.840  0.00  0.00           C
ATOM   1680  HE1 TYR   106      84.430  76.080  37.810  0.00  0.00           H
ATOM   1681  CZ  TYR   106      83.170  76.710  36.150  0.00  0.00           C
ATOM   1682  OH  TYR   106      82.110  76.020  36.540  0.00  0.00           O
ATOM   1683  HH  TYR   106      82.040  76.140  37.490  0.00  0.00           H
ATOM   1684  CE2 TYR   106      83.120  77.500  34.940  0.00  0.00           C
ATOM   1685  HE2 TYR   106      82.250  77.530  34.310  0.00  0.00           H
ATOM   1686  CD2 TYR   106      84.220  78.260  34.550  0.00  0.00           C
ATOM   1687  HD2 TYR   106      84.170  78.820  33.630  0.00  0.00           H
ATOM   1688  C   TYR   106      88.200  80.850  35.550  0.00  0.00           C
ATOM   1689  O   TYR   106      89.160  80.180  36.030  0.00  0.00           O
ATOM   1690  N   SER   107      88.400  82.010  34.970  0.00  0.00           N
ATOM   1691  H   SER   107      87.610  82.530  34.630  0.00  0.00           H
ATOM   1692  CA  SER   107      89.640  82.710  34.940  0.00  0.00           C
ATOM   1693  HA  SER   107      90.420  81.940  34.890  0.00  0.00           H
ATOM   1694  CB  SER   107      89.530  83.780  33.850  0.00  0.00           C
ATOM   1695  HB2 SER   107      90.490  84.300  33.810  0.00  0.00           H
ATOM   1696  HB3 SER   107      88.710  84.410  34.210  0.00  0.00           H
ATOM   1697  OG  SER   107      89.070  83.330  32.600  0.00  0.00           O
ATOM   1698  HG  SER   107      89.810  83.090  32.030  0.00  0.00           H
ATOM   1699  C   SER   107      89.840  83.560  36.240  0.00  0.00           C
ATOM   1700  O   SER   107      90.960  83.960  36.570  0.00  0.00           O
ATOM   1701  N   ASP   108      88.790  83.740  37.040  0.00  0.00           N
ATOM   1702  H   ASP   108      87.920  83.260  36.880  0.00  0.00           H
ATOM   1703  CA  ASP   108      88.860  84.520  38.290  0.00  0.00           C
ATOM   1704  HA  ASP   108      89.470  85.380  38.030  0.00  0.00           H
ATOM   1705  CB  ASP   108      87.460  85.020  38.720  0.00  0.00           C
ATOM   1706  HB2 ASP   108      86.840  84.150  38.920  0.00  0.00           H
ATOM   1707  HB3 ASP   108      87.070  85.610  37.890  0.00  0.00           H
ATOM   1708  CG  ASP   108      87.520  85.940  39.920  0.00  0.00           C
ATOM   1709  OD1 ASP   108      88.460  85.860  40.780  0.00  0.00           O
ATOM   1710  OD2 ASP   108      86.650  86.830  39.980  0.00  0.00           O
ATOM   1711  C   ASP   108      89.650  83.800  39.400  0.00  0.00           C
ATOM   1712  O   ASP   108      89.300  82.710  39.910  0.00  0.00           O
ATOM   1713  N   LYS   109      90.820  84.360  39.790  0.00  0.00           N
ATOM   1714  H   LYS   109      91.010  85.320  39.530  0.00  0.00           H
ATOM   1715  CA  LYS   109      91.720  83.810  40.750  0.00  0.00           C
ATOM   1716  HA  LYS   109      92.080  82.910  40.250  0.00  0.00           H
ATOM   1717  CB  LYS   109      93.020  84.620  40.890  0.00  0.00           C
ATOM   1718  HB2 LYS   109      92.880  85.400  41.640  0.00  0.00           H
ATOM   1719  HB3 LYS   109      93.280  85.060  39.920  0.00  0.00           H
ATOM   1720  CG  LYS   109      94.170  83.760  41.450  0.00  0.00           C
ATOM   1721  HG2 LYS   109      94.150  82.750  41.040  0.00  0.00           H
ATOM   1722  HG3 LYS   109      93.900  83.670  42.500  0.00  0.00           H
ATOM   1723  CD  LYS   109      95.570  84.360  41.260  0.00  0.00           C
ATOM   1724  HD2 LYS   109      96.260  83.540  41.480  0.00  0.00           H
ATOM   1725  HD3 LYS   109      95.640  85.080  42.080  0.00  0.00           H
ATOM   1726  CE  LYS   109      95.970  85.110  40.010  0.00  0.00           C
ATOM   1727  HE2 LYS   109      95.300  85.950  39.870  0.00  0.00           H
ATOM   1728  HE3 LYS   109      95.800  84.480  39.130  0.00  0.00           H
ATOM   1729  NZ  LYS   109      97.330  85.630  39.990  0.00  0.00           N
ATOM   1730  HZ1 LYS   109      98.010  84.920  40.250  0.00  0.00           H
ATOM   1731  HZ2 LYS   109      97.540  85.780  39.010  0.00  0.00           H
ATOM   1732  HZ3 LYS   109      97.440  86.490  40.510  0.00  0.00           H
ATOM   1733  C   LYS   109      91.100  83.460  42.120  0.00  0.00           C
ATOM   1734  O   LYS   109      91.490  82.440  42.720  0.00  0.00           O
ATOM   1735  N   SER   110      90.120  84.240  42.600  0.00  0.00           N
ATOM   1736  H   SER   110      89.770  84.810  41.850  0.00  0.00           H
ATOM   1737  CA  SER   110      89.500  84.190  44.000  0.00  0.00           C
ATOM   1738  HA  SER   110      90.310  83.940  44.670  0.00  0.00           H
ATOM   1739  CB  SER   110      88.840  85.490  44.450  0.00  0.00           C
ATOM   1740  HB2 SER   110      89.610  86.260  44.490  0.00  0.00           H
ATOM   1741  HB3 SER   110      88.410  85.480  45.450  0.00  0.00           H
ATOM   1742  OG  SER   110      87.840  85.800  43.490  0.00  0.00           O
ATOM   1743  HG  SER   110      88.160  85.500  42.640  0.00  0.00           H
ATOM   1744  C   SER   110      88.560  83.030  44.200  0.00  0.00           C
ATOM   1745  O   SER   110      88.560  82.540  45.320  0.00  0.00           O
ATOM   1746  N   ILE   111      87.870  82.520  43.240  0.00  0.00           N
ATOM   1747  H   ILE   111      87.960  83.010  42.360  0.00  0.00           H
ATOM   1748  CA  ILE   111      86.890  81.480  43.200  0.00  0.00           C
ATOM   1749  HA  ILE   111      86.530  81.440  44.230  0.00  0.00           H
ATOM   1750  CB  ILE   111      85.740  81.870  42.240  0.00  0.00           C
ATOM   1751  HB  ILE   111      86.080  81.740  41.220  0.00  0.00           H
ATOM   1752  CG2 ILE   111      84.580  80.860  42.430  0.00  0.00           C
ATOM   1753 HG21 ILE   111      83.970  80.860  41.530  0.00  0.00           H
ATOM   1754 HG22 ILE   111      85.070  79.890  42.390  0.00  0.00           H
ATOM   1755 HG23 ILE   111      84.000  81.010  43.330  0.00  0.00           H
ATOM   1756  CG1 ILE   111      85.230  83.370  42.420  0.00  0.00           C
ATOM   1757 HG12 ILE   111      86.050  84.090  42.370  0.00  0.00           H
ATOM   1758 HG13 ILE   111      84.810  83.570  43.410  0.00  0.00           H
ATOM   1759  CD1 ILE   111      84.220  83.770  41.360  0.00  0.00           C
ATOM   1760 HD11 ILE   111      84.530  83.500  40.350  0.00  0.00           H
ATOM   1761 HD12 ILE   111      83.300  83.260  41.620  0.00  0.00           H
ATOM   1762 HD13 ILE   111      84.090  84.850  41.480  0.00  0.00           H
ATOM   1763  C   ILE   111      87.590  80.140  42.750  0.00  0.00           C
ATOM   1764  O   ILE   111      87.270  79.060  43.180  0.00  0.00           O
ATOM   1765  N   HIE   112      88.530  80.290  41.770  0.00  0.00           N
ATOM   1766  H   HIE   112      88.550  81.220  41.370  0.00  0.00           H
ATOM   1767  CA  HIE   112      89.040  79.200  40.930  0.00  0.00           C
ATOM   1768  HA  HIE   112      88.880  78.260  41.460  0.00  0.00           H
ATOM   1769  CB  HIE   112      88.430  79.210  39.550  0.00  0.00           C
ATOM   1770  HB2 HIE   112      88.990  78.460  39.000  0.00  0.00           H
ATOM   1771  HB3 HIE   112      88.670  80.190  39.130  0.00  0.00           H
ATOM   1772  CG  HIE   112      86.910  79.030  39.440  0.00  0.00           C
ATOM   1773  ND1 HIE   112      86.250  77.860  39.630  0.00  0.00           N
ATOM   1774  CE1 HIE   112      85.042  77.930  39.146  0.00  0.00           C
ATOM   1775  HE1 HIE   112      84.381  77.065  39.090  0.00  0.00           H
ATOM   1776  NE2 HIE   112      84.806  79.206  38.964  0.00  0.00           N
ATOM   1777  HE2 HIE   112      83.907  79.601  38.728  0.00  0.00           H
ATOM   1778  CD2 HIE   112      85.950  79.920  39.140  0.00  0.00           C
ATOM   1779  HD2 HIE   112      86.050  81.000  39.060  0.00  0.00           H
ATOM   1780  C   HIE   112      90.580  79.270  40.880  0.00  0.00           C
ATOM   1781  O   HIE   112      91.260  79.730  39.930  0.00  0.00           O
ATOM   1782  N   LEU   113      91.050  78.930  42.050  0.00  0.00           N
ATOM   1783  H   LEU   113      90.340  78.740  42.740  0.00  0.00           H
ATOM   1784  CA  LEU   113      92.330  79.270  42.680  0.00  0.00           C
ATOM   1785  HA  LEU   113      92.620  80.310  42.490  0.00  0.00           H
ATOM   1786  CB  LEU   113      92.200  79.100  44.210  0.00  0.00           C
ATOM   1787  HB2 LEU   113      92.000  78.040  44.410  0.00  0.00           H
ATOM   1788  HB3 LEU   113      91.310  79.710  44.380  0.00  0.00           H
ATOM   1789  CG  LEU   113      93.350  79.580  45.120  0.00  0.00           C
ATOM   1790  HG  LEU   113      94.310  79.230  44.760  0.00  0.00           H
ATOM   1791  CD1 LEU   113      93.450  81.140  45.020  0.00  0.00           C
ATOM   1792 HD11 LEU   113      94.180  81.650  45.650  0.00  0.00           H
ATOM   1793 HD12 LEU   113      93.790  81.310  44.010  0.00  0.00           H
ATOM   1794 HD13 LEU   113      92.430  81.510  45.100  0.00  0.00           H
ATOM   1795  CD2 LEU   113      93.160  79.050  46.500  0.00  0.00           C
ATOM   1796 HD21 LEU   113      93.860  79.490  47.210  0.00  0.00           H
ATOM   1797 HD22 LEU   113      92.180  79.270  46.900  0.00  0.00           H
ATOM   1798 HD23 LEU   113      93.230  77.970  46.410  0.00  0.00           H
ATOM   1799  C   LEU   113      93.470  78.520  42.110  0.00  0.00           C
ATOM   1800  O   LEU   113      94.560  79.090  42.000  0.00  0.00           O
ATOM   1801  N   SER   114      93.250  77.290  41.690  0.00  0.00           N
ATOM   1802  H   SER   114      92.330  76.890  41.830  0.00  0.00           H
ATOM   1803  CA  SER   114      94.170  76.520  40.810  0.00  0.00           C
ATOM   1804  HA  SER   114      94.900  77.120  40.270  0.00  0.00           H
ATOM   1805  CB  SER   114      94.960  75.490  41.560  0.00  0.00           C
ATOM   1806  HB2 SER   114      94.310  74.690  41.920  0.00  0.00           H
ATOM   1807  HB3 SER   114      95.450  75.940  42.430  0.00  0.00           H
ATOM   1808  OG  SER   114      95.930  74.980  40.780  0.00  0.00           O
ATOM   1809  HG  SER   114      96.620  74.640  41.340  0.00  0.00           H
ATOM   1810  C   SER   114      93.360  75.900  39.650  0.00  0.00           C
ATOM   1811  O   SER   114      92.920  74.770  39.670  0.00  0.00           O
ATOM   1812  N   PHE   115      93.080  76.700  38.610  0.00  0.00           N
ATOM   1813  H   PHE   115      93.420  77.640  38.660  0.00  0.00           H
ATOM   1814  CA  PHE   115      92.180  76.310  37.510  0.00  0.00           C
ATOM   1815  HA  PHE   115      91.970  75.240  37.480  0.00  0.00           H
ATOM   1816  CB  PHE   115      90.770  76.800  37.670  0.00  0.00           C
ATOM   1817  HB2 PHE   115      90.740  77.880  37.500  0.00  0.00           H
ATOM   1818  HB3 PHE   115      90.420  76.530  38.670  0.00  0.00           H
ATOM   1819  CG  PHE   115      89.790  76.070  36.810  0.00  0.00           C
ATOM   1820  CD1 PHE   115      89.610  76.480  35.460  0.00  0.00           C
ATOM   1821  HD1 PHE   115      90.090  77.380  35.100  0.00  0.00           H
ATOM   1822  CE1 PHE   115      88.610  75.820  34.730  0.00  0.00           C
ATOM   1823  HE1 PHE   115      88.490  76.030  33.680  0.00  0.00           H
ATOM   1824  CZ  PHE   115      88.060  74.610  35.170  0.00  0.00           C
ATOM   1825  HZ  PHE   115      87.400  74.060  34.520  0.00  0.00           H
ATOM   1826  CE2 PHE   115      88.350  74.160  36.440  0.00  0.00           C
ATOM   1827  HE2 PHE   115      87.980  73.180  36.690  0.00  0.00           H
ATOM   1828  CD2 PHE   115      89.230  74.850  37.270  0.00  0.00           C
ATOM   1829  HD2 PHE   115      89.370  74.550  38.300  0.00  0.00           H
ATOM   1830  C   PHE   115      92.720  76.760  36.170  0.00  0.00           C
ATOM   1831  O   PHE   115      92.640  77.940  35.830  0.00  0.00           O
ATOM   1832  N   LEU   116      93.260  75.830  35.350  0.00  0.00           N
ATOM   1833  H   LEU   116      93.220  74.850  35.570  0.00  0.00           H
ATOM   1834  CA  LEU   116      93.680  76.030  33.960  0.00  0.00           C
ATOM   1835  HA  LEU   116      93.720  77.120  33.890  0.00  0.00           H
ATOM   1836  CB  LEU   116      95.050  75.400  33.600  0.00  0.00           C
ATOM   1837  HB2 LEU   116      95.340  75.780  32.620  0.00  0.00           H
ATOM   1838  HB3 LEU   116      94.990  74.310  33.590  0.00  0.00           H
ATOM   1839  CG  LEU   116      96.190  75.640  34.550  0.00  0.00           C
ATOM   1840  HG  LEU   116      96.200  76.720  34.730  0.00  0.00           H
ATOM   1841  CD1 LEU   116      96.060  74.900  35.850  0.00  0.00           C
ATOM   1842 HD11 LEU   116      97.070  74.710  36.210  0.00  0.00           H
ATOM   1843 HD12 LEU   116      95.550  75.470  36.640  0.00  0.00           H
ATOM   1844 HD13 LEU   116      95.570  73.940  35.710  0.00  0.00           H
ATOM   1845  CD2 LEU   116      97.420  75.070  33.900  0.00  0.00           C
ATOM   1846 HD21 LEU   116      98.280  75.290  34.530  0.00  0.00           H
ATOM   1847 HD22 LEU   116      97.250  74.010  33.760  0.00  0.00           H
ATOM   1848 HD23 LEU   116      97.480  75.580  32.940  0.00  0.00           H
ATOM   1849  C   LEU   116      92.570  75.490  33.040  0.00  0.00           C
ATOM   1850  O   LEU   116      91.730  74.710  33.510  0.00  0.00           O
ATOM   1851  N   ARG   117      92.690  75.700  31.690  0.00  0.00           N
ATOM   1852  H   ARG   117      93.340  76.400  31.370  0.00  0.00           H
ATOM   1853  CA  ARG   117      91.900  75.050  30.640  0.00  0.00           C
ATOM   1854  HA  ARG   117      91.770  74.020  30.990  0.00  0.00           H
ATOM   1855  CB  ARG   117      90.550  75.690  30.470  0.00  0.00           C
ATOM   1856  HB2 ARG   117      89.770  75.250  31.100  0.00  0.00           H
ATOM   1857  HB3 ARG   117      90.150  75.470  29.480  0.00  0.00           H
ATOM   1858  CG  ARG   117      90.570  77.200  30.700  0.00  0.00           C
ATOM   1859  HG2 ARG   117      91.390  77.670  30.160  0.00  0.00           H
ATOM   1860  HG3 ARG   117      90.630  77.440  31.760  0.00  0.00           H
ATOM   1861  CD  ARG   117      89.190  77.810  30.250  0.00  0.00           C
ATOM   1862  HD2 ARG   117      88.420  77.080  30.470  0.00  0.00           H
ATOM   1863  HD3 ARG   117      89.270  78.010  29.180  0.00  0.00           H
ATOM   1864  NE  ARG   117      88.880  79.090  30.880  0.00  0.00           N
ATOM   1865  HE  ARG   117      89.690  79.680  30.970  0.00  0.00           H
ATOM   1866  CZ  ARG   117      87.720  79.480  31.310  0.00  0.00           C
ATOM   1867  NH1 ARG   117      86.580  78.870  31.090  0.00  0.00           N
ATOM   1868 HH11 ARG   117      86.370  78.140  30.430  0.00  0.00           H
ATOM   1869 HH12 ARG   117      85.790  79.340  31.510  0.00  0.00           H
ATOM   1870  NH2 ARG   117      87.690  80.580  32.030  0.00  0.00           N
ATOM   1871 HH21 ARG   117      88.530  81.120  32.220  0.00  0.00           H
ATOM   1872 HH22 ARG   117      86.780  80.970  32.220  0.00  0.00           H
ATOM   1873  C   ARG   117      92.550  74.960  29.270  0.00  0.00           C
ATOM   1874  O   ARG   117      93.290  75.860  28.870  0.00  0.00           O
ATOM   1875  N   THR   118      92.340  73.870  28.540  0.00  0.00           N
ATOM   1876  H   THR   118      91.600  73.240  28.820  0.00  0.00           H
ATOM   1877  CA  THR   118      92.840  73.640  27.150  0.00  0.00           C
ATOM   1878  HA  THR   118      93.870  73.980  27.140  0.00  0.00           H
ATOM   1879  CB  THR   118      92.870  72.140  26.860  0.00  0.00           C
ATOM   1880  HB  THR   118      93.240  71.980  25.840  0.00  0.00           H
ATOM   1881  CG2 THR   118      93.710  71.360  27.900  0.00  0.00           C
ATOM   1882 HG21 THR   118      94.740  71.730  27.900  0.00  0.00           H
ATOM   1883 HG22 THR   118      93.290  71.590  28.880  0.00  0.00           H
ATOM   1884 HG23 THR   118      93.590  70.300  27.710  0.00  0.00           H
ATOM   1885  OG1 THR   118      91.630  71.490  27.030  0.00  0.00           O
ATOM   1886  HG1 THR   118      91.490  71.130  26.160  0.00  0.00           H
ATOM   1887  C   THR   118      92.000  74.350  26.060  0.00  0.00           C
ATOM   1888  O   THR   118      92.390  74.360  24.900  0.00  0.00           O
ATOM   1889  N   VAL   119      90.800  74.820  26.370  0.00  0.00           N
ATOM   1890  H   VAL   119      90.400  74.620  27.280  0.00  0.00           H
ATOM   1891  CA  VAL   119      90.020  75.870  25.650  0.00  0.00           C
ATOM   1892  HA  VAL   119      90.260  75.760  24.590  0.00  0.00           H
ATOM   1893  CB  VAL   119      88.530  75.650  25.760  0.00  0.00           C
ATOM   1894  HB  VAL   119      88.060  76.570  25.410  0.00  0.00           H
ATOM   1895  CG1 VAL   119      88.100  74.390  24.980  0.00  0.00           C
ATOM   1896 HG11 VAL   119      88.370  74.520  23.930  0.00  0.00           H
ATOM   1897 HG12 VAL   119      88.520  73.440  25.290  0.00  0.00           H
ATOM   1898 HG13 VAL   119      87.020  74.230  25.070  0.00  0.00           H
ATOM   1899  CG2 VAL   119      88.090  75.450  27.210  0.00  0.00           C
ATOM   1900 HG21 VAL   119      87.010  75.370  27.300  0.00  0.00           H
ATOM   1901 HG22 VAL   119      88.470  74.520  27.650  0.00  0.00           H
ATOM   1902 HG23 VAL   119      88.290  76.260  27.910  0.00  0.00           H
ATOM   1903  C   VAL   119      90.340  77.300  26.270  0.00  0.00           C
ATOM   1904  O   VAL   119      90.720  77.380  27.450  0.00  0.00           O
ATOM   1905  N   PRO   120      90.220  78.400  25.500  0.00  0.00           N
ATOM   1906  CD  PRO   120      90.300  78.360  23.990  0.00  0.00           C
ATOM   1907  HD2 PRO   120      89.620  77.600  23.600  0.00  0.00           H
ATOM   1908  HD3 PRO   120      91.290  78.120  23.600  0.00  0.00           H
ATOM   1909  CG  PRO   120      89.830  79.720  23.540  0.00  0.00           C
ATOM   1910  HG2 PRO   120      88.740  79.760  23.500  0.00  0.00           H
ATOM   1911  HG3 PRO   120      90.350  79.980  22.620  0.00  0.00           H
ATOM   1912  CB  PRO   120      90.300  80.600  24.620  0.00  0.00           C
ATOM   1913  HB2 PRO   120      89.790  81.560  24.640  0.00  0.00           H
ATOM   1914  HB3 PRO   120      91.370  80.740  24.440  0.00  0.00           H
ATOM   1915  CA  PRO   120      90.040  79.820  25.940  0.00  0.00           C
ATOM   1916  HA  PRO   120      90.750  80.120  26.710  0.00  0.00           H
ATOM   1917  C   PRO   120      88.640  80.020  26.530  0.00  0.00           C
ATOM   1918  O   PRO   120      87.700  79.330  26.030  0.00  0.00           O
ATOM   1919  N   PRO   121      88.350  81.100  27.320  0.00  0.00           N
ATOM   1920  CD  PRO   121      89.320  81.780  28.130  0.00  0.00           C
ATOM   1921  HD2 PRO   121      89.960  82.370  27.480  0.00  0.00           H
ATOM   1922  HD3 PRO   121      89.880  81.030  28.680  0.00  0.00           H
ATOM   1923  CG  PRO   121      88.520  82.680  29.040  0.00  0.00           C
ATOM   1924  HG2 PRO   121      88.540  83.680  28.610  0.00  0.00           H
ATOM   1925  HG3 PRO   121      88.900  82.620  30.060  0.00  0.00           H
ATOM   1926  CB  PRO   121      87.070  82.190  28.970  0.00  0.00           C
ATOM   1927  HB2 PRO   121      86.360  83.010  29.030  0.00  0.00           H
ATOM   1928  HB3 PRO   121      86.740  81.400  29.650  0.00  0.00           H
ATOM   1929  CA  PRO   121      86.990  81.530  27.580  0.00  0.00           C
ATOM   1930  HA  PRO   121      86.300  80.690  27.630  0.00  0.00           H
ATOM   1931  C   PRO   121      86.480  82.460  26.490  0.00  0.00           C
ATOM   1932  O   PRO   121      87.330  83.090  25.880  0.00  0.00           O
ATOM   1933  N   TYR   122      85.210  82.620  26.290  0.00  0.00           N
ATOM   1934  H   TYR   122      84.520  82.070  26.780  0.00  0.00           H
ATOM   1935  CA  TYR   122      84.660  83.510  25.240  0.00  0.00           C
ATOM   1936  HA  TYR   122      84.890  83.140  24.240  0.00  0.00           H
ATOM   1937  CB  TYR   122      83.120  83.570  25.330  0.00  0.00           C
ATOM   1938  HB2 TYR   122      82.820  84.310  24.580  0.00  0.00           H
ATOM   1939  HB3 TYR   122      82.940  84.050  26.290  0.00  0.00           H
ATOM   1940  CG  TYR   122      82.200  82.320  25.300  0.00  0.00           C
ATOM   1941  CD1 TYR   122      82.190  81.440  24.170  0.00  0.00           C
ATOM   1942  HD1 TYR   122      82.820  81.660  23.330  0.00  0.00           H
ATOM   1943  CE1 TYR   122      81.430  80.310  24.130  0.00  0.00           C
ATOM   1944  HE1 TYR   122      81.510  79.570  23.350  0.00  0.00           H
ATOM   1945  CZ  TYR   122      80.490  80.040  25.160  0.00  0.00           C
ATOM   1946  OH  TYR   122      79.680  78.930  25.050  0.00  0.00           O
ATOM   1947  HH  TYR   122      79.720  78.560  24.170  0.00  0.00           H
ATOM   1948  CE2 TYR   122      80.410  80.910  26.250  0.00  0.00           C
ATOM   1949  HE2 TYR   122      79.710  80.640  27.030  0.00  0.00           H
ATOM   1950  CD2 TYR   122      81.280  82.080  26.370  0.00  0.00           C
ATOM   1951  HD2 TYR   122      81.220  82.740  27.220  0.00  0.00           H
ATOM   1952  C   TYR   122      85.260  84.860  25.210  0.00  0.00           C
ATOM   1953  O   TYR   122      85.460  85.420  24.130  0.00  0.00           O
ATOM   1954  N   SER   123      85.500  85.500  26.370  0.00  0.00           N
ATOM   1955  H   SER   123      85.360  85.070  27.280  0.00  0.00           H
ATOM   1956  CA  SER   123      86.090  86.810  26.470  0.00  0.00           C
ATOM   1957  HA  SER   123      85.400  87.570  26.090  0.00  0.00           H
ATOM   1958  CB  SER   123      86.320  87.180  27.920  0.00  0.00           C
ATOM   1959  HB2 SER   123      85.320  87.250  28.340  0.00  0.00           H
ATOM   1960  HB3 SER   123      86.650  88.220  27.930  0.00  0.00           H
ATOM   1961  OG  SER   123      87.200  86.260  28.500  0.00  0.00           O
ATOM   1962  HG  SER   123      86.700  85.630  29.010  0.00  0.00           H
ATOM   1963  C   SER   123      87.360  87.050  25.580  0.00  0.00           C
ATOM   1964  O   SER   123      87.730  88.150  25.140  0.00  0.00           O
ATOM   1965  N   HIE   124      88.120  85.940  25.390  0.00  0.00           N
ATOM   1966  H   HIE   124      87.690  85.110  25.760  0.00  0.00           H
ATOM   1967  CA  HIE   124      89.350  85.900  24.600  0.00  0.00           C
ATOM   1968  HA  HIE   124      89.780  86.880  24.810  0.00  0.00           H
ATOM   1969  CB  HIE   124      90.300  84.820  25.010  0.00  0.00           C
ATOM   1970  HB2 HIE   124      91.050  84.760  24.220  0.00  0.00           H
ATOM   1971  HB3 HIE   124      89.710  83.910  24.910  0.00  0.00           H
ATOM   1972  CG  HIE   124      90.960  84.900  26.380  0.00  0.00           C
ATOM   1973  ND1 HIE   124      92.110  84.140  26.670  0.00  0.00           N
ATOM   1974  CE1 HIE   124      92.440  84.450  27.910  0.00  0.00           C
ATOM   1975  HE1 HIE   124      93.140  83.780  28.380  0.00  0.00           H
ATOM   1976  NE2 HIE   124      91.550  85.300  28.390  0.00  0.00           N
ATOM   1977  HE2 HIE   124      91.680  85.660  29.330  0.00  0.00           H
ATOM   1978  CD2 HIE   124      90.620  85.630  27.460  0.00  0.00           C
ATOM   1979  HD2 HIE   124      89.820  86.340  27.590  0.00  0.00           H
ATOM   1980  C   HIE   124      89.130  85.950  23.070  0.00  0.00           C
ATOM   1981  O   HIE   124      90.030  86.290  22.330  0.00  0.00           O
ATOM   1982  N   GLN   125      87.900  85.580  22.570  0.00  0.00           N
ATOM   1983  H   GLN   125      87.270  84.990  23.090  0.00  0.00           H
ATOM   1984  CA  GLN   125      87.490  85.900  21.230  0.00  0.00           C
ATOM   1985  HA  GLN   125      88.090  85.280  20.570  0.00  0.00           H
ATOM   1986  CB  GLN   125      85.990  85.520  21.070  0.00  0.00           C
ATOM   1987  HB2 GLN   125      85.640  85.910  20.110  0.00  0.00           H
ATOM   1988  HB3 GLN   125      85.320  86.000  21.780  0.00  0.00           H
ATOM   1989  CG  GLN   125      85.620  84.000  21.010  0.00  0.00           C
ATOM   1990  HG2 GLN   125      86.080  83.450  21.830  0.00  0.00           H
ATOM   1991  HG3 GLN   125      85.930  83.610  20.040  0.00  0.00           H
ATOM   1992  CD  GLN   125      84.100  83.810  21.210  0.00  0.00           C
ATOM   1993  OE1 GLN   125      83.520  82.900  20.600  0.00  0.00           O
ATOM   1994  NE2 GLN   125      83.410  84.560  21.980  0.00  0.00           N
ATOM   1995 HE21 GLN   125      83.910  85.110  22.660  0.00  0.00           H
ATOM   1996 HE22 GLN   125      82.440  84.310  22.100  0.00  0.00           H
ATOM   1997  C   GLN   125      87.690  87.410  20.820  0.00  0.00           C
ATOM   1998  O   GLN   125      87.960  87.710  19.650  0.00  0.00           O
ATOM   1999  N   ALA   126      87.800  88.360  21.780  0.00  0.00           N
ATOM   2000  H   ALA   126      87.580  88.100  22.730  0.00  0.00           H
ATOM   2001  CA  ALA   126      88.310  89.740  21.500  0.00  0.00           C
ATOM   2002  HA  ALA   126      87.620  90.210  20.810  0.00  0.00           H
ATOM   2003  CB  ALA   126      88.160  90.670  22.770  0.00  0.00           C
ATOM   2004  HB1 ALA   126      88.590  91.640  22.530  0.00  0.00           H
ATOM   2005  HB2 ALA   126      87.170  91.080  22.950  0.00  0.00           H
ATOM   2006  HB3 ALA   126      88.520  90.140  23.660  0.00  0.00           H
ATOM   2007  C   ALA   126      89.700  89.960  20.850  0.00  0.00           C
ATOM   2008  O   ALA   126      89.970  90.990  20.330  0.00  0.00           O
ATOM   2009  N   LEU   127      90.610  88.940  21.040  0.00  0.00           N
ATOM   2010  H   LEU   127      90.290  88.110  21.510  0.00  0.00           H
ATOM   2011  CA  LEU   127      91.920  88.920  20.370  0.00  0.00           C
ATOM   2012  HA  LEU   127      92.520  89.810  20.530  0.00  0.00           H
ATOM   2013  CB  LEU   127      92.630  87.620  20.920  0.00  0.00           C
ATOM   2014  HB2 LEU   127      93.540  87.420  20.350  0.00  0.00           H
ATOM   2015  HB3 LEU   127      92.000  86.740  20.790  0.00  0.00           H
ATOM   2016  CG  LEU   127      92.960  87.760  22.380  0.00  0.00           C
ATOM   2017  HG  LEU   127      92.090  88.040  22.990  0.00  0.00           H
ATOM   2018  CD1 LEU   127      93.560  86.460  22.870  0.00  0.00           C
ATOM   2019 HD11 LEU   127      93.730  86.480  23.950  0.00  0.00           H
ATOM   2020 HD12 LEU   127      92.830  85.700  22.620  0.00  0.00           H
ATOM   2021 HD13 LEU   127      94.500  86.210  22.390  0.00  0.00           H
ATOM   2022  CD2 LEU   127      94.050  88.770  22.630  0.00  0.00           C
ATOM   2023 HD21 LEU   127      93.670  89.760  22.390  0.00  0.00           H
ATOM   2024 HD22 LEU   127      94.360  88.730  23.670  0.00  0.00           H
ATOM   2025 HD23 LEU   127      94.970  88.580  22.070  0.00  0.00           H
ATOM   2026  C   LEU   127      91.780  88.690  18.890  0.00  0.00           C
ATOM   2027  O   LEU   127      92.430  89.410  18.150  0.00  0.00           O
ATOM   2028  N   VAL   128      90.880  87.780  18.390  0.00  0.00           N
ATOM   2029  H   VAL   128      90.430  87.160  19.050  0.00  0.00           H
ATOM   2030  CA  VAL   128      90.590  87.590  16.990  0.00  0.00           C
ATOM   2031  HA  VAL   128      91.500  87.420  16.410  0.00  0.00           H
ATOM   2032  CB  VAL   128      89.580  86.340  16.770  0.00  0.00           C
ATOM   2033  HB  VAL   128      88.610  86.660  17.140  0.00  0.00           H
ATOM   2034  CG1 VAL   128      89.550  86.070  15.280  0.00  0.00           C
ATOM   2035 HG11 VAL   128      88.860  86.820  14.880  0.00  0.00           H
ATOM   2036 HG12 VAL   128      90.490  86.170  14.750  0.00  0.00           H
ATOM   2037 HG13 VAL   128      89.180  85.080  15.040  0.00  0.00           H
ATOM   2038  CG2 VAL   128      90.120  85.060  17.460  0.00  0.00           C
ATOM   2039 HG21 VAL   128      91.100  84.800  17.050  0.00  0.00           H
ATOM   2040 HG22 VAL   128      90.210  85.230  18.530  0.00  0.00           H
ATOM   2041 HG23 VAL   128      89.410  84.250  17.330  0.00  0.00           H
ATOM   2042  C   VAL   128      89.750  88.720  16.410  0.00  0.00           C
ATOM   2043  O   VAL   128      90.050  89.170  15.300  0.00  0.00           O
ATOM   2044  N   TRP   129      88.790  89.280  17.160  0.00  0.00           N
ATOM   2045  H   TRP   129      88.540  88.840  18.030  0.00  0.00           H
ATOM   2046  CA  TRP   129      88.090  90.560  16.830  0.00  0.00           C
ATOM   2047  HA  TRP   129      87.610  90.410  15.860  0.00  0.00           H
ATOM   2048  CB  TRP   129      87.070  90.910  17.910  0.00  0.00           C
ATOM   2049  HB2 TRP   129      86.620  91.860  17.620  0.00  0.00           H
ATOM   2050  HB3 TRP   129      87.660  91.010  18.820  0.00  0.00           H
ATOM   2051  CG  TRP   129      85.900  90.000  18.160  0.00  0.00           C
ATOM   2052  CD1 TRP   129      85.430  89.030  17.400  0.00  0.00           C
ATOM   2053  HD1 TRP   129      85.900  88.660  16.500  0.00  0.00           H
ATOM   2054  NE1 TRP   129      84.300  88.480  17.950  0.00  0.00           N
ATOM   2055  HE1 TRP   129      83.780  87.770  17.450  0.00  0.00           H
ATOM   2056  CE2 TRP   129      83.930  89.180  19.100  0.00  0.00           C
ATOM   2057  CZ2 TRP   129      82.840  89.140  19.970  0.00  0.00           C
ATOM   2058  HZ2 TRP   129      82.060  88.380  19.930  0.00  0.00           H
ATOM   2059  CH2 TRP   129      82.750  89.980  21.060  0.00  0.00           C
ATOM   2060  HH2 TRP   129      81.890  89.980  21.720  0.00  0.00           H
ATOM   2061  CZ3 TRP   129      83.860  90.790  21.380  0.00  0.00           C
ATOM   2062  HZ3 TRP   129      83.790  91.280  22.340  0.00  0.00           H
ATOM   2063  CE3 TRP   129      84.930  90.950  20.430  0.00  0.00           C
ATOM   2064  HE3 TRP   129      85.730  91.650  20.610  0.00  0.00           H
ATOM   2065  CD2 TRP   129      84.970  90.110  19.300  0.00  0.00           C
ATOM   2066  C   TRP   129      89.080  91.720  16.720  0.00  0.00           C
ATOM   2067  O   TRP   129      88.930  92.440  15.740  0.00  0.00           O
ATOM   2068  N   PHE   130      89.930  91.990  17.640  0.00  0.00           N
ATOM   2069  H   PHE   130      89.880  91.540  18.550  0.00  0.00           H
ATOM   2070  CA  PHE   130      90.890  93.090  17.470  0.00  0.00           C
ATOM   2071  HA  PHE   130      90.420  93.990  17.070  0.00  0.00           H
ATOM   2072  CB  PHE   130      91.520  93.420  18.840  0.00  0.00           C
ATOM   2073  HB2 PHE   130      91.960  92.450  19.110  0.00  0.00           H
ATOM   2074  HB3 PHE   130      90.790  93.720  19.590  0.00  0.00           H
ATOM   2075  CG  PHE   130      92.680  94.310  18.840  0.00  0.00           C
ATOM   2076  CD1 PHE   130      92.410  95.590  19.080  0.00  0.00           C
ATOM   2077  HD1 PHE   130      91.410  96.000  19.060  0.00  0.00           H
ATOM   2078  CE1 PHE   130      93.450  96.490  19.280  0.00  0.00           C
ATOM   2079  HE1 PHE   130      93.290  97.520  19.580  0.00  0.00           H
ATOM   2080  CZ  PHE   130      94.770  96.160  19.150  0.00  0.00           C
ATOM   2081  HZ  PHE   130      95.510  96.880  19.470  0.00  0.00           H
ATOM   2082  CE2 PHE   130      95.030  94.750  18.960  0.00  0.00           C
ATOM   2083  HE2 PHE   130      96.080  94.490  18.960  0.00  0.00           H
ATOM   2084  CD2 PHE   130      94.000  93.840  18.740  0.00  0.00           C
ATOM   2085  HD2 PHE   130      94.190  92.770  18.700  0.00  0.00           H
ATOM   2086  C   PHE   130      91.850  92.860  16.240  0.00  0.00           C
ATOM   2087  O   PHE   130      92.040  93.800  15.440  0.00  0.00           O
ATOM   2088  N   GLU   131      92.320  91.660  15.980  0.00  0.00           N
ATOM   2089  H   GLU   131      92.160  90.910  16.650  0.00  0.00           H
ATOM   2090  CA  GLU   131      93.130  91.450  14.760  0.00  0.00           C
ATOM   2091  HA  GLU   131      93.870  92.250  14.660  0.00  0.00           H
ATOM   2092  CB  GLU   131      93.930  90.130  14.900  0.00  0.00           C
ATOM   2093  HB2 GLU   131      94.460  89.970  13.970  0.00  0.00           H
ATOM   2094  HB3 GLU   131      93.310  89.250  15.110  0.00  0.00           H
ATOM   2095  CG  GLU   131      95.010  90.230  15.960  0.00  0.00           C
ATOM   2096  HG2 GLU   131      95.200  89.170  16.100  0.00  0.00           H
ATOM   2097  HG3 GLU   131      94.540  90.720  16.810  0.00  0.00           H
ATOM   2098  CD  GLU   131      96.250  90.930  15.450  0.00  0.00           C
ATOM   2099  OE1 GLU   131      96.220  91.690  14.430  0.00  0.00           O
ATOM   2100  OE2 GLU   131      97.280  90.650  16.010  0.00  0.00           O
ATOM   2101  C   GLU   131      92.320  91.510  13.480  0.00  0.00           C
ATOM   2102  O   GLU   131      93.010  91.710  12.490  0.00  0.00           O
ATOM   2103  N   MET   132      91.000  91.540  13.530  0.00  0.00           N
ATOM   2104  H   MET   132      90.610  91.430  14.460  0.00  0.00           H
ATOM   2105  CA  MET   132      90.060  91.810  12.500  0.00  0.00           C
ATOM   2106  HA  MET   132      90.590  91.430  11.620  0.00  0.00           H
ATOM   2107  CB  MET   132      88.770  91.000  12.700  0.00  0.00           C
ATOM   2108  HB2 MET   132      88.030  91.600  13.230  0.00  0.00           H
ATOM   2109  HB3 MET   132      88.970  90.050  13.190  0.00  0.00           H
ATOM   2110  CG  MET   132      88.170  90.660  11.300  0.00  0.00           C
ATOM   2111  HG2 MET   132      88.940  90.360  10.580  0.00  0.00           H
ATOM   2112  HG3 MET   132      87.800  91.650  11.020  0.00  0.00           H
ATOM   2113  SD  MET   132      86.650  89.570  11.420  0.00  0.00           S
ATOM   2114  CE  MET   132      87.290  87.970  11.860  0.00  0.00           C
ATOM   2115  HE1 MET   132      86.430  87.310  11.870  0.00  0.00           H
ATOM   2116  HE2 MET   132      88.010  87.640  11.120  0.00  0.00           H
ATOM   2117  HE3 MET   132      87.820  88.070  12.820  0.00  0.00           H
ATOM   2118  C   MET   132      89.780  93.280  12.300  0.00  0.00           C
ATOM   2119  O   MET   132      89.810  93.780  11.180  0.00  0.00           O
ATOM   2120  N   MET   133      89.780  94.080  13.380  0.00  0.00           N
ATOM   2121  H   MET   133      89.860  93.700  14.310  0.00  0.00           H
ATOM   2122  CA  MET   133      89.790  95.550  13.330  0.00  0.00           C
ATOM   2123  HA  MET   133      89.070  95.890  12.590  0.00  0.00           H
ATOM   2124  CB  MET   133      89.350  96.090  14.730  0.00  0.00           C
ATOM   2125  HB2 MET   133      89.380  97.170  14.600  0.00  0.00           H
ATOM   2126  HB3 MET   133      90.050  95.870  15.530  0.00  0.00           H
ATOM   2127  CG  MET   133      87.910  95.810  15.310  0.00  0.00           C
ATOM   2128  HG2 MET   133      87.290  95.240  14.610  0.00  0.00           H
ATOM   2129  HG3 MET   133      87.330  96.730  15.390  0.00  0.00           H
ATOM   2130  SD  MET   133      87.790  95.170  17.040  0.00  0.00           S
ATOM   2131  CE  MET   133      88.400  96.630  17.990  0.00  0.00           C
ATOM   2132  HE1 MET   133      89.450  96.700  17.750  0.00  0.00           H
ATOM   2133  HE2 MET   133      87.850  97.550  17.780  0.00  0.00           H
ATOM   2134  HE3 MET   133      88.190  96.370  19.030  0.00  0.00           H
ATOM   2135  C   MET   133      91.110  96.150  12.860  0.00  0.00           C
ATOM   2136  O   MET   133      91.160  97.270  12.280  0.00  0.00           O
ATOM   2137  N   ARG   134      92.210  95.420  12.940  0.00  0.00           N
ATOM   2138  H   ARG   134      92.170  94.610  13.530  0.00  0.00           H
ATOM   2139  CA  ARG   134      93.530  95.760  12.230  0.00  0.00           C
ATOM   2140  HA  ARG   134      93.610  96.840  12.260  0.00  0.00           H
ATOM   2141  CB  ARG   134      94.760  95.160  12.960  0.00  0.00           C
ATOM   2142  HB2 ARG   134      95.680  95.290  12.400  0.00  0.00           H
ATOM   2143  HB3 ARG   134      94.620  94.090  13.090  0.00  0.00           H
ATOM   2144  CG  ARG   134      94.990  95.620  14.410  0.00  0.00           C
ATOM   2145  HG2 ARG   134      94.080  95.550  15.010  0.00  0.00           H
ATOM   2146  HG3 ARG   134      95.320  96.660  14.430  0.00  0.00           H
ATOM   2147  CD  ARG   134      96.150  94.960  15.170  0.00  0.00           C
ATOM   2148  HD2 ARG   134      96.040  93.870  15.260  0.00  0.00           H
ATOM   2149  HD3 ARG   134      96.100  95.260  16.220  0.00  0.00           H
ATOM   2150  NE  ARG   134      97.490  95.330  14.630  0.00  0.00           N
ATOM   2151  HE  ARG   134      97.910  96.220  14.900  0.00  0.00           H
ATOM   2152  CZ  ARG   134      98.310  94.590  13.850  0.00  0.00           C
ATOM   2153  NH1 ARG   134      98.060  93.360  13.470  0.00  0.00           N
ATOM   2154 HH11 ARG   134      97.270  92.880  13.880  0.00  0.00           H
ATOM   2155 HH12 ARG   134      98.720  92.800  12.940  0.00  0.00           H
ATOM   2156  NH2 ARG   134      99.390  95.180  13.480  0.00  0.00           N
ATOM   2157 HH21 ARG   134      99.570  96.140  13.730  0.00  0.00           H
ATOM   2158 HH22 ARG   134     100.060  94.710  12.880  0.00  0.00           H
ATOM   2159  C   ARG   134      93.470  95.470  10.780  0.00  0.00           C
ATOM   2160  O   ARG   134      93.630  96.330   9.950  0.00  0.00           O
ATOM   2161  N   LEU   135      93.130  94.240  10.520  0.00  0.00           N
ATOM   2162  H   LEU   135      92.980  93.600  11.300  0.00  0.00           H
ATOM   2163  CA  LEU   135      93.280  93.740   9.200  0.00  0.00           C
ATOM   2164  HA  LEU   135      94.330  93.900   8.940  0.00  0.00           H
ATOM   2165  CB  LEU   135      92.840  92.220   9.230  0.00  0.00           C
ATOM   2166  HB2 LEU   135      92.130  92.110  10.050  0.00  0.00           H
ATOM   2167  HB3 LEU   135      93.700  91.600   9.480  0.00  0.00           H
ATOM   2168  CG  LEU   135      92.180  91.690   7.970  0.00  0.00           C
ATOM   2169  HG  LEU   135      91.360  92.340   7.650  0.00  0.00           H
ATOM   2170  CD1 LEU   135      93.210  91.660   6.790  0.00  0.00           C
ATOM   2171 HD11 LEU   135      94.080  91.130   7.160  0.00  0.00           H
ATOM   2172 HD12 LEU   135      92.900  91.110   5.900  0.00  0.00           H
ATOM   2173 HD13 LEU   135      93.420  92.720   6.620  0.00  0.00           H
ATOM   2174  CD2 LEU   135      91.650  90.250   8.060  0.00  0.00           C
ATOM   2175 HD21 LEU   135      91.020  89.960   7.220  0.00  0.00           H
ATOM   2176 HD22 LEU   135      92.440  89.500   8.130  0.00  0.00           H
ATOM   2177 HD23 LEU   135      91.030  90.250   8.960  0.00  0.00           H
ATOM   2178  C   LEU   135      92.370  94.650   8.250  0.00  0.00           C
ATOM   2179  O   LEU   135      92.810  95.190   7.220  0.00  0.00           O
ATOM   2180  N   PHE   136      91.090  94.820   8.580  0.00  0.00           N
ATOM   2181  H   PHE   136      90.740  94.350   9.400  0.00  0.00           H
ATOM   2182  CA  PHE   136      90.170  95.680   7.840  0.00  0.00           C
ATOM   2183  HA  PHE   136      90.330  95.520   6.780  0.00  0.00           H
ATOM   2184  CB  PHE   136      88.780  95.000   7.950  0.00  0.00           C
ATOM   2185  HB2 PHE   136      88.040  95.700   7.550  0.00  0.00           H
ATOM   2186  HB3 PHE   136      88.520  94.740   8.980  0.00  0.00           H
ATOM   2187  CG  PHE   136      88.720  93.670   7.250  0.00  0.00           C
ATOM   2188  CD1 PHE   136      88.710  93.500   5.860  0.00  0.00           C
ATOM   2189  HD1 PHE   136      88.720  94.430   5.300  0.00  0.00           H
ATOM   2190  CE1 PHE   136      88.500  92.270   5.200  0.00  0.00           C
ATOM   2191  HE1 PHE   136      88.410  92.160   4.120  0.00  0.00           H
ATOM   2192  CZ  PHE   136      88.350  91.110   6.000  0.00  0.00           C
ATOM   2193  HZ  PHE   136      88.140  90.110   5.670  0.00  0.00           H
ATOM   2194  CE2 PHE   136      88.320  91.240   7.350  0.00  0.00           C
ATOM   2195  HE2 PHE   136      88.170  90.350   7.940  0.00  0.00           H
ATOM   2196  CD2 PHE   136      88.510  92.480   8.000  0.00  0.00           C
ATOM   2197  HD2 PHE   136      88.640  92.490   9.070  0.00  0.00           H
ATOM   2198  C   PHE   136      90.180  97.180   8.240  0.00  0.00           C
ATOM   2199  O   PHE   136      89.420  97.900   7.590  0.00  0.00           O
ATOM   2200  N   ASN   137      91.050  97.660   9.160  0.00  0.00           N
ATOM   2201  H   ASN   137      91.730  97.010   9.530  0.00  0.00           H
ATOM   2202  CA  ASN   137      91.140  99.090   9.570  0.00  0.00           C
ATOM   2203  HA  ASN   137      91.870  99.170  10.370  0.00  0.00           H
ATOM   2204  CB  ASN   137      91.760  99.910   8.480  0.00  0.00           C
ATOM   2205  HB2 ASN   137      91.880 100.940   8.840  0.00  0.00           H
ATOM   2206  HB3 ASN   137      91.100 100.040   7.620  0.00  0.00           H
ATOM   2207  CG  ASN   137      93.090  99.360   7.990  0.00  0.00           C
ATOM   2208  OD1 ASN   137      94.190  99.560   8.520  0.00  0.00           O
ATOM   2209  ND2 ASN   137      93.190  98.820   6.770  0.00  0.00           N
ATOM   2210 HD21 ASN   137      92.330  98.440   6.400  0.00  0.00           H
ATOM   2211 HD22 ASN   137      94.010  98.240   6.670  0.00  0.00           H
ATOM   2212  C   ASN   137      89.880  99.560  10.180  0.00  0.00           C
ATOM   2213  O   ASN   137      89.540 100.730  10.110  0.00  0.00           O
ATOM   2214  N   TRP   138      88.990  98.770  10.770  0.00  0.00           N
ATOM   2215  H   TRP   138      89.310  97.860  11.050  0.00  0.00           H
ATOM   2216  CA  TRP   138      87.850  99.220  11.510  0.00  0.00           C
ATOM   2217  HA  TRP   138      87.240  99.880  10.890  0.00  0.00           H
ATOM   2218  CB  TRP   138      86.940  97.980  11.990  0.00  0.00           C
ATOM   2219  HB2 TRP   138      86.110  98.350  12.590  0.00  0.00           H
ATOM   2220  HB3 TRP   138      87.610  97.290  12.500  0.00  0.00           H
ATOM   2221  CG  TRP   138      86.390  97.240  10.850  0.00  0.00           C
ATOM   2222  CD1 TRP   138      86.190  97.730   9.600  0.00  0.00           C
ATOM   2223  HD1 TRP   138      86.370  98.740   9.260  0.00  0.00           H
ATOM   2224  NE1 TRP   138      85.730  96.680   8.840  0.00  0.00           N
ATOM   2225  HE1 TRP   138      85.440  96.880   7.890  0.00  0.00           H
ATOM   2226  CE2 TRP   138      85.770  95.450   9.480  0.00  0.00           C
ATOM   2227  CZ2 TRP   138      85.510  94.120   9.070  0.00  0.00           C
ATOM   2228  HZ2 TRP   138      85.210  93.800   8.080  0.00  0.00           H
ATOM   2229  CH2 TRP   138      85.560  93.140  10.060  0.00  0.00           C
ATOM   2230  HH2 TRP   138      85.550  92.090   9.820  0.00  0.00           H
ATOM   2231  CZ3 TRP   138      85.830  93.440  11.440  0.00  0.00           C
ATOM   2232  HZ3 TRP   138      85.960  92.620  12.130  0.00  0.00           H
ATOM   2233  CE3 TRP   138      86.130  94.800  11.810  0.00  0.00           C
ATOM   2234  HE3 TRP   138      86.230  95.030  12.860  0.00  0.00           H
ATOM   2235  CD2 TRP   138      86.140  95.830  10.820  0.00  0.00           C
ATOM   2236  C   TRP   138      88.390  99.960  12.700  0.00  0.00           C
ATOM   2237  O   TRP   138      88.560  99.470  13.770  0.00  0.00           O
ATOM   2238  N   ASN   139      88.680 101.260  12.540  0.00  0.00           N
ATOM   2239  H   ASN   139      88.460 101.670  11.640  0.00  0.00           H
ATOM   2240  CA  ASN   139      89.070 102.270  13.520  0.00  0.00           C
ATOM   2241  HA  ASN   139      89.890 101.880  14.130  0.00  0.00           H
ATOM   2242  CB  ASN   139      89.530 103.500  12.750  0.00  0.00           C
ATOM   2243  HB2 ASN   139      89.850 104.340  13.360  0.00  0.00           H
ATOM   2244  HB3 ASN   139      88.760 103.830  12.050  0.00  0.00           H
ATOM   2245  CG  ASN   139      90.740 103.200  11.940  0.00  0.00           C
ATOM   2246  OD1 ASN   139      91.590 102.380  12.260  0.00  0.00           O
ATOM   2247  ND2 ASN   139      90.880 103.790  10.790  0.00  0.00           N
ATOM   2248 HD21 ASN   139      90.180 104.450  10.490  0.00  0.00           H
ATOM   2249 HD22 ASN   139      91.660 103.590  10.180  0.00  0.00           H
ATOM   2250  C   ASN   139      88.020 102.610  14.600  0.00  0.00           C
ATOM   2251  O   ASN   139      88.390 103.080  15.660  0.00  0.00           O
ATOM   2252  N   HIE   140      86.770 102.420  14.260  0.00  0.00           N
ATOM   2253  H   HIE   140      86.540 102.080  13.340  0.00  0.00           H
ATOM   2254  CA  HIE   140      85.660 102.750  15.120  0.00  0.00           C
ATOM   2255  HA  HIE   140      86.150 102.970  16.070  0.00  0.00           H
ATOM   2256  CB  HIE   140      84.950 104.050  14.650  0.00  0.00           C
ATOM   2257  HB2 HIE   140      83.980 104.180  15.120  0.00  0.00           H
ATOM   2258  HB3 HIE   140      84.770 103.950  13.580  0.00  0.00           H
ATOM   2259  CG  HIE   140      85.870 105.270  14.820  0.00  0.00           C
ATOM   2260  ND1 HIE   140      85.830 106.110  15.890  0.00  0.00           N
ATOM   2261  CE1 HIE   140      86.670 107.181  15.548  0.00  0.00           C
ATOM   2262  HE1 HIE   140      86.734 108.063  16.186  0.00  0.00           H
ATOM   2263  NE2 HIE   140      87.399 106.804  14.527  0.00  0.00           N
ATOM   2264  HE2 HIE   140      88.186 107.317  14.157  0.00  0.00           H
ATOM   2265  CD2 HIE   140      86.940 105.620  14.040  0.00  0.00           C
ATOM   2266  HD2 HIE   140      87.280 105.120  13.140  0.00  0.00           H
ATOM   2267  C   HIE   140      84.760 101.510  15.300  0.00  0.00           C
ATOM   2268  O   HIE   140      84.310 100.910  14.260  0.00  0.00           O
ATOM   2269  N   VAL   141      84.240 101.280  16.490  0.00  0.00           N
ATOM   2270  H   VAL   141      84.670 101.680  17.320  0.00  0.00           H
ATOM   2271  CA  VAL   141      83.160 100.310  16.750  0.00  0.00           C
ATOM   2272  HA  VAL   141      82.530 100.100  15.890  0.00  0.00           H
ATOM   2273  CB  VAL   141      83.770  98.920  17.140  0.00  0.00           C
ATOM   2274  HB  VAL   141      83.010  98.160  17.300  0.00  0.00           H
ATOM   2275  CG1 VAL   141      84.610  98.300  16.080  0.00  0.00           C
ATOM   2276 HG11 VAL   141      84.170  98.310  15.080  0.00  0.00           H
ATOM   2277 HG12 VAL   141      85.550  98.850  16.040  0.00  0.00           H
ATOM   2278 HG13 VAL   141      84.720  97.250  16.350  0.00  0.00           H
ATOM   2279  CG2 VAL   141      84.550  98.910  18.400  0.00  0.00           C
ATOM   2280 HG21 VAL   141      84.760  97.850  18.570  0.00  0.00           H
ATOM   2281 HG22 VAL   141      85.530  99.390  18.410  0.00  0.00           H
ATOM   2282 HG23 VAL   141      83.950  99.230  19.250  0.00  0.00           H
ATOM   2283  C   VAL   141      82.170 100.650  17.910  0.00  0.00           C
ATOM   2284  O   VAL   141      82.400 101.380  18.880  0.00  0.00           O
ATOM   2285  N   ILE   142      81.060 100.040  17.710  0.00  0.00           N
ATOM   2286  H   ILE   142      80.950  99.450  16.890  0.00  0.00           H
ATOM   2287  CA  ILE   142      80.130  99.940  18.760  0.00  0.00           C
ATOM   2288  HA  ILE   142      80.160 100.720  19.520  0.00  0.00           H
ATOM   2289  CB  ILE   142      78.730 100.050  18.120  0.00  0.00           C
ATOM   2290  HB  ILE   142      78.670  99.380  17.250  0.00  0.00           H
ATOM   2291  CG2 ILE   142      77.600  99.670  19.090  0.00  0.00           C
ATOM   2292 HG21 ILE   142      77.600 100.390  19.910  0.00  0.00           H
ATOM   2293 HG22 ILE   142      76.660  99.760  18.560  0.00  0.00           H
ATOM   2294 HG23 ILE   142      77.550  98.700  19.610  0.00  0.00           H
ATOM   2295  CG1 ILE   142      78.420 101.490  17.550  0.00  0.00           C
ATOM   2296 HG12 ILE   142      79.390 101.850  17.200  0.00  0.00           H
ATOM   2297 HG13 ILE   142      78.050 102.090  18.380  0.00  0.00           H
ATOM   2298  CD1 ILE   142      77.360 101.490  16.470  0.00  0.00           C
ATOM   2299 HD11 ILE   142      76.390 101.100  16.760  0.00  0.00           H
ATOM   2300 HD12 ILE   142      77.100 102.510  16.180  0.00  0.00           H
ATOM   2301 HD13 ILE   142      77.750 100.930  15.610  0.00  0.00           H
ATOM   2302  C   ILE   142      80.310  98.570  19.500  0.00  0.00           C
ATOM   2303  O   ILE   142      80.510  97.580  18.830  0.00  0.00           O
ATOM   2304  N   LEU   143      80.050  98.520  20.780  0.00  0.00           N
ATOM   2305  H   LEU   143      79.980  99.430  21.210  0.00  0.00           H
ATOM   2306  CA  LEU   143      80.150  97.310  21.570  0.00  0.00           C
ATOM   2307  HA  LEU   143      80.390  96.500  20.890  0.00  0.00           H
ATOM   2308  CB  LEU   143      81.400  97.430  22.490  0.00  0.00           C
ATOM   2309  HB2 LEU   143      81.330  98.320  23.120  0.00  0.00           H
ATOM   2310  HB3 LEU   143      82.250  97.440  21.810  0.00  0.00           H
ATOM   2311  CG  LEU   143      81.500  96.290  23.570  0.00  0.00           C
ATOM   2312  HG  LEU   143      80.580  96.110  24.130  0.00  0.00           H
ATOM   2313  CD1 LEU   143      81.870  95.070  22.820  0.00  0.00           C
ATOM   2314 HD11 LEU   143      82.840  95.240  22.370  0.00  0.00           H
ATOM   2315 HD12 LEU   143      81.980  94.310  23.600  0.00  0.00           H
ATOM   2316 HD13 LEU   143      81.120  94.890  22.050  0.00  0.00           H
ATOM   2317  CD2 LEU   143      82.480  96.580  24.710  0.00  0.00           C
ATOM   2318 HD21 LEU   143      82.340  95.860  25.520  0.00  0.00           H
ATOM   2319 HD22 LEU   143      83.490  96.630  24.320  0.00  0.00           H
ATOM   2320 HD23 LEU   143      82.400  97.620  25.030  0.00  0.00           H
ATOM   2321  C   LEU   143      78.860  97.120  22.420  0.00  0.00           C
ATOM   2322  O   LEU   143      78.680  97.900  23.390  0.00  0.00           O
ATOM   2323  N   ILE   144      77.940  96.230  22.060  0.00  0.00           N
ATOM   2324  H   ILE   144      78.270  95.660  21.300  0.00  0.00           H
ATOM   2325  CA  ILE   144      76.690  95.810  22.700  0.00  0.00           C
ATOM   2326  HA  ILE   144      76.480  96.520  23.500  0.00  0.00           H
ATOM   2327  CB  ILE   144      75.500  95.800  21.720  0.00  0.00           C
ATOM   2328  HB  ILE   144      75.770  95.160  20.890  0.00  0.00           H
ATOM   2329  CG2 ILE   144      74.230  95.170  22.280  0.00  0.00           C
ATOM   2330 HG21 ILE   144      73.800  95.700  23.130  0.00  0.00           H
ATOM   2331 HG22 ILE   144      73.470  95.150  21.500  0.00  0.00           H
ATOM   2332 HG23 ILE   144      74.340  94.120  22.550  0.00  0.00           H
ATOM   2333  CG1 ILE   144      75.120  97.270  21.300  0.00  0.00           C
ATOM   2334 HG12 ILE   144      76.080  97.670  20.960  0.00  0.00           H
ATOM   2335 HG13 ILE   144      74.990  97.900  22.180  0.00  0.00           H
ATOM   2336  CD1 ILE   144      74.040  97.560  20.210  0.00  0.00           C
ATOM   2337 HD11 ILE   144      74.450  97.190  19.270  0.00  0.00           H
ATOM   2338 HD12 ILE   144      73.150  96.990  20.470  0.00  0.00           H
ATOM   2339 HD13 ILE   144      73.870  98.630  20.090  0.00  0.00           H
ATOM   2340  C   ILE   144      76.990  94.520  23.470  0.00  0.00           C
ATOM   2341  O   ILE   144      77.140  93.440  22.890  0.00  0.00           O
ATOM   2342  N   VAL   145      77.010  94.530  24.830  0.00  0.00           N
ATOM   2343  H   VAL   145      76.890  95.440  25.270  0.00  0.00           H
ATOM   2344  CA  VAL   145      77.230  93.470  25.740  0.00  0.00           C
ATOM   2345  HA  VAL   145      77.250  92.560  25.150  0.00  0.00           H
ATOM   2346  CB  VAL   145      78.530  93.530  26.610  0.00  0.00           C
ATOM   2347  HB  VAL   145      78.690  92.590  27.150  0.00  0.00           H
ATOM   2348  CG1 VAL   145      79.790  93.760  25.730  0.00  0.00           C
ATOM   2349 HG11 VAL   145      80.690  93.930  26.320  0.00  0.00           H
ATOM   2350 HG12 VAL   145      80.090  92.880  25.170  0.00  0.00           H
ATOM   2351 HG13 VAL   145      79.620  94.510  24.960  0.00  0.00           H
ATOM   2352  CG2 VAL   145      78.570  94.600  27.750  0.00  0.00           C
ATOM   2353 HG21 VAL   145      79.460  94.560  28.370  0.00  0.00           H
ATOM   2354 HG22 VAL   145      78.420  95.620  27.410  0.00  0.00           H
ATOM   2355 HG23 VAL   145      77.770  94.300  28.420  0.00  0.00           H
ATOM   2356  C   VAL   145      76.090  93.270  26.780  0.00  0.00           C
ATOM   2357  O   VAL   145      75.410  94.210  27.210  0.00  0.00           O
ATOM   2358  N   SER   146      75.740  92.010  27.040  0.00  0.00           N
ATOM   2359  H   SER   146      76.260  91.240  26.650  0.00  0.00           H
ATOM   2360  CA  SER   146      74.960  91.620  28.200  0.00  0.00           C
ATOM   2361  HA  SER   146      73.970  92.070  28.170  0.00  0.00           H
ATOM   2362  CB  SER   146      74.790  90.040  28.210  0.00  0.00           C
ATOM   2363  HB2 SER   146      74.350  89.770  27.250  0.00  0.00           H
ATOM   2364  HB3 SER   146      74.170  89.670  29.030  0.00  0.00           H
ATOM   2365  OG  SER   146      76.050  89.400  28.170  0.00  0.00           O
ATOM   2366  HG  SER   146      76.470  89.380  29.040  0.00  0.00           H
ATOM   2367  C   SER   146      75.640  92.020  29.500  0.00  0.00           C
ATOM   2368  O   SER   146      76.830  91.970  29.630  0.00  0.00           O
ATOM   2369  N   ASP   147      74.820  92.610  30.370  0.00  0.00           N
ATOM   2370  H   ASP   147      73.850  92.780  30.160  0.00  0.00           H
ATOM   2371  CA  ASP   147      75.110  92.940  31.780  0.00  0.00           C
ATOM   2372  HA  ASP   147      76.130  93.320  31.780  0.00  0.00           H
ATOM   2373  CB  ASP   147      74.330  94.090  32.310  0.00  0.00           C
ATOM   2374  HB2 ASP   147      73.300  93.760  32.420  0.00  0.00           H
ATOM   2375  HB3 ASP   147      74.250  94.810  31.490  0.00  0.00           H
ATOM   2376  CG  ASP   147      74.880  94.750  33.550  0.00  0.00           C
ATOM   2377  OD1 ASP   147      74.150  95.470  34.260  0.00  0.00           O
ATOM   2378  OD2 ASP   147      76.040  94.600  33.820  0.00  0.00           O
ATOM   2379  C   ASP   147      75.160  91.780  32.740  0.00  0.00           C
ATOM   2380  O   ASP   147      74.390  91.680  33.730  0.00  0.00           O
ATOM   2381  N   ASP   148      75.990  90.850  32.370  0.00  0.00           N
ATOM   2382  H   ASP   148      76.410  90.860  31.450  0.00  0.00           H
ATOM   2383  CA  ASP   148      76.400  89.800  33.260  0.00  0.00           C
ATOM   2384  HA  ASP   148      76.040  89.970  34.280  0.00  0.00           H
ATOM   2385  CB  ASP   148      75.690  88.410  32.910  0.00  0.00           C
ATOM   2386  HB2 ASP   148      74.620  88.500  33.080  0.00  0.00           H
ATOM   2387  HB3 ASP   148      76.070  87.520  33.420  0.00  0.00           H
ATOM   2388  CG  ASP   148      75.720  87.990  31.380  0.00  0.00           C
ATOM   2389  OD1 ASP   148      76.550  88.470  30.550  0.00  0.00           O
ATOM   2390  OD2 ASP   148      74.820  87.240  30.910  0.00  0.00           O
ATOM   2391  C   ASP   148      77.990  89.700  33.190  0.00  0.00           C
ATOM   2392  O   ASP   148      78.650  90.320  32.330  0.00  0.00           O
ATOM   2393  N   HIE   149      78.490  88.780  34.030  0.00  0.00           N
ATOM   2394  H   HIE   149      77.860  88.340  34.690  0.00  0.00           H
ATOM   2395  CA  HIE   149      79.960  88.520  34.170  0.00  0.00           C
ATOM   2396  HA  HIE   149      80.380  89.470  34.490  0.00  0.00           H
ATOM   2397  CB  HIE   149      80.130  87.490  35.280  0.00  0.00           C
ATOM   2398  HB2 HIE   149      79.570  86.600  35.010  0.00  0.00           H
ATOM   2399  HB3 HIE   149      79.810  87.940  36.220  0.00  0.00           H
ATOM   2400  CG  HIE   149      81.600  87.200  35.400  0.00  0.00           C
ATOM   2401  ND1 HIE   149      82.320  86.270  34.630  0.00  0.00           N
ATOM   2402  CE1 HIE   149      83.610  86.460  34.930  0.00  0.00           C
ATOM   2403  HE1 HIE   149      84.410  86.110  34.290  0.00  0.00           H
ATOM   2404  NE2 HIE   149      83.750  87.300  35.940  0.00  0.00           N
ATOM   2405  HE2 HIE   149      84.650  87.560  36.320  0.00  0.00           H
ATOM   2406  CD2 HIE   149      82.480  87.870  36.220  0.00  0.00           C
ATOM   2407  HD2 HIE   149      82.210  88.670  36.900  0.00  0.00           H
ATOM   2408  C   HIE   149      80.680  88.250  32.860  0.00  0.00           C
ATOM   2409  O   HIE   149      81.800  88.630  32.710  0.00  0.00           O
ATOM   2410  N   GLU   150      80.010  87.530  31.950  0.00  0.00           N
ATOM   2411  H   GLU   150      79.060  87.240  32.170  0.00  0.00           H
ATOM   2412  CA  GLU   150      80.520  87.100  30.690  0.00  0.00           C
ATOM   2413  HA  GLU   150      81.550  86.790  30.870  0.00  0.00           H
ATOM   2414  CB  GLU   150      79.610  85.930  30.090  0.00  0.00           C
ATOM   2415  HB2 GLU   150      78.770  86.430  29.610  0.00  0.00           H
ATOM   2416  HB3 GLU   150      79.270  85.300  30.910  0.00  0.00           H
ATOM   2417  CG  GLU   150      80.400  85.060  29.050  0.00  0.00           C
ATOM   2418  HG2 GLU   150      80.570  85.670  28.160  0.00  0.00           H
ATOM   2419  HG3 GLU   150      79.810  84.180  28.790  0.00  0.00           H
ATOM   2420  CD  GLU   150      81.620  84.540  29.630  0.00  0.00           C
ATOM   2421  OE1 GLU   150      81.680  84.020  30.750  0.00  0.00           O
ATOM   2422  OE2 GLU   150      82.700  84.800  29.000  0.00  0.00           O
ATOM   2423  C   GLU   150      80.610  88.260  29.680  0.00  0.00           C
ATOM   2424  O   GLU   150      81.680  88.420  29.080  0.00  0.00           O
ATOM   2425  N   GLY   151      79.490  88.940  29.360  0.00  0.00           N
ATOM   2426  H   GLY   151      78.570  88.690  29.690  0.00  0.00           H
ATOM   2427  CA  GLY   151      79.560  90.110  28.500  0.00  0.00           C
ATOM   2428  HA2 GLY   151      78.580  90.580  28.460  0.00  0.00           H
ATOM   2429  HA3 GLY   151      79.990  89.730  27.580  0.00  0.00           H
ATOM   2430  C   GLY   151      80.510  91.200  29.090  0.00  0.00           C
ATOM   2431  O   GLY   151      81.350  91.610  28.360  0.00  0.00           O
ATOM   2432  N   ARG   152      80.530  91.400  30.420  0.00  0.00           N
ATOM   2433  H   ARG   152      79.770  90.960  30.910  0.00  0.00           H
ATOM   2434  CA  ARG   152      81.520  92.320  31.010  0.00  0.00           C
ATOM   2435  HA  ARG   152      81.320  93.230  30.440  0.00  0.00           H
ATOM   2436  CB  ARG   152      81.240  92.820  32.430  0.00  0.00           C
ATOM   2437  HB2 ARG   152      82.020  93.460  32.830  0.00  0.00           H
ATOM   2438  HB3 ARG   152      81.220  91.970  33.120  0.00  0.00           H
ATOM   2439  CG  ARG   152      79.930  93.640  32.450  0.00  0.00           C
ATOM   2440  HG2 ARG   152      79.140  92.990  32.050  0.00  0.00           H
ATOM   2441  HG3 ARG   152      79.940  94.550  31.850  0.00  0.00           H
ATOM   2442  CD  ARG   152      79.620  94.110  33.870  0.00  0.00           C
ATOM   2443  HD2 ARG   152      78.620  94.520  33.720  0.00  0.00           H
ATOM   2444  HD3 ARG   152      80.270  94.930  34.170  0.00  0.00           H
ATOM   2445  NE  ARG   152      79.700  93.010  34.890  0.00  0.00           N
ATOM   2446  HE  ARG   152      80.610  92.790  35.270  0.00  0.00           H
ATOM   2447  CZ  ARG   152      78.650  92.400  35.460  0.00  0.00           C
ATOM   2448  NH1 ARG   152      77.380  92.630  35.320  0.00  0.00           N
ATOM   2449 HH11 ARG   152      76.970  93.420  34.840  0.00  0.00           H
ATOM   2450 HH12 ARG   152      76.790  91.990  35.840  0.00  0.00           H
ATOM   2451  NH2 ARG   152      78.850  91.440  36.270  0.00  0.00           N
ATOM   2452 HH21 ARG   152      79.810  91.300  36.540  0.00  0.00           H
ATOM   2453 HH22 ARG   152      78.150  91.120  36.930  0.00  0.00           H
ATOM   2454  C   ARG   152      83.000  91.720  30.870  0.00  0.00           C
ATOM   2455  O   ARG   152      83.920  92.490  30.690  0.00  0.00           O
ATOM   2456  N   ALA   153      83.210  90.420  30.880  0.00  0.00           N
ATOM   2457  H   ALA   153      82.380  89.910  31.170  0.00  0.00           H
ATOM   2458  CA  ALA   153      84.540  89.810  30.730  0.00  0.00           C
ATOM   2459  HA  ALA   153      85.230  90.350  31.390  0.00  0.00           H
ATOM   2460  CB  ALA   153      84.560  88.340  31.200  0.00  0.00           C
ATOM   2461  HB1 ALA   153      84.400  88.240  32.280  0.00  0.00           H
ATOM   2462  HB2 ALA   153      83.670  87.920  30.740  0.00  0.00           H
ATOM   2463  HB3 ALA   153      85.500  87.860  30.910  0.00  0.00           H
ATOM   2464  C   ALA   153      85.140  90.130  29.290  0.00  0.00           C
ATOM   2465  O   ALA   153      86.350  90.410  29.170  0.00  0.00           O
ATOM   2466  N   ALA   154      84.270  90.180  28.230  0.00  0.00           N
ATOM   2467  H   ALA   154      83.330  89.850  28.390  0.00  0.00           H
ATOM   2468  CA  ALA   154      84.580  90.610  26.870  0.00  0.00           C
ATOM   2469  HA  ALA   154      85.530  90.190  26.530  0.00  0.00           H
ATOM   2470  CB  ALA   154      83.590  90.070  25.790  0.00  0.00           C
ATOM   2471  HB1 ALA   154      83.940  90.470  24.840  0.00  0.00           H
ATOM   2472  HB2 ALA   154      83.560  88.980  25.840  0.00  0.00           H
ATOM   2473  HB3 ALA   154      82.580  90.470  25.880  0.00  0.00           H
ATOM   2474  C   ALA   154      84.770  92.070  26.750  0.00  0.00           C
ATOM   2475  O   ALA   154      85.860  92.440  26.250  0.00  0.00           O
ATOM   2476  N   GLN   155      83.890  92.930  27.350  0.00  0.00           N
ATOM   2477  H   GLN   155      83.110  92.560  27.880  0.00  0.00           H
ATOM   2478  CA  GLN   155      84.120  94.340  27.500  0.00  0.00           C
ATOM   2479  HA  GLN   155      83.960  94.870  26.560  0.00  0.00           H
ATOM   2480  CB  GLN   155      82.990  94.910  28.410  0.00  0.00           C
ATOM   2481  HB2 GLN   155      83.290  94.610  29.410  0.00  0.00           H
ATOM   2482  HB3 GLN   155      82.020  94.470  28.200  0.00  0.00           H
ATOM   2483  CG  GLN   155      83.080  96.440  28.480  0.00  0.00           C
ATOM   2484  HG2 GLN   155      82.390  96.840  27.740  0.00  0.00           H
ATOM   2485  HG3 GLN   155      84.030  96.830  28.130  0.00  0.00           H
ATOM   2486  CD  GLN   155      82.830  97.080  29.870  0.00  0.00           C
ATOM   2487  OE1 GLN   155      81.980  96.620  30.620  0.00  0.00           O
ATOM   2488  NE2 GLN   155      83.620  98.050  30.240  0.00  0.00           N
ATOM   2489 HE21 GLN   155      84.280  98.510  29.630  0.00  0.00           H
ATOM   2490 HE22 GLN   155      83.540  98.370  31.190  0.00  0.00           H
ATOM   2491  C   GLN   155      85.540  94.600  28.080  0.00  0.00           C
ATOM   2492  O   GLN   155      86.320  95.210  27.350  0.00  0.00           O
ATOM   2493  N   LYS   156      85.850  94.110  29.300  0.00  0.00           N
ATOM   2494  H   LYS   156      85.100  93.620  29.760  0.00  0.00           H
ATOM   2495  CA  LYS   156      87.090  94.440  29.920  0.00  0.00           C
ATOM   2496  HA  LYS   156      87.240  95.510  29.970  0.00  0.00           H
ATOM   2497  CB  LYS   156      87.010  93.830  31.350  0.00  0.00           C
ATOM   2498  HB2 LYS   156      88.000  93.800  31.800  0.00  0.00           H
ATOM   2499  HB3 LYS   156      86.510  92.870  31.420  0.00  0.00           H
ATOM   2500  CG  LYS   156      86.170  94.720  32.180  0.00  0.00           C
ATOM   2501  HG2 LYS   156      85.150  94.860  31.840  0.00  0.00           H
ATOM   2502  HG3 LYS   156      86.560  95.720  31.990  0.00  0.00           H
ATOM   2503  CD  LYS   156      86.210  94.570  33.720  0.00  0.00           C
ATOM   2504  HD2 LYS   156      85.530  95.320  34.120  0.00  0.00           H
ATOM   2505  HD3 LYS   156      87.260  94.740  33.970  0.00  0.00           H
ATOM   2506  CE  LYS   156      85.750  93.110  34.110  0.00  0.00           C
ATOM   2507  HE2 LYS   156      86.520  92.390  33.830  0.00  0.00           H
ATOM   2508  HE3 LYS   156      84.740  92.930  33.730  0.00  0.00           H
ATOM   2509  NZ  LYS   156      85.590  93.000  35.550  0.00  0.00           N
ATOM   2510  HZ1 LYS   156      84.790  93.530  35.860  0.00  0.00           H
ATOM   2511  HZ2 LYS   156      85.380  92.030  35.740  0.00  0.00           H
ATOM   2512  HZ3 LYS   156      86.360  93.390  36.090  0.00  0.00           H
ATOM   2513  C   LYS   156      88.210  93.830  29.090  0.00  0.00           C
ATOM   2514  O   LYS   156      89.240  94.500  29.100  0.00  0.00           O
ATOM   2515  N   LYS   157      88.090  92.630  28.450  0.00  0.00           N
ATOM   2516  H   LYS   157      87.270  92.040  28.540  0.00  0.00           H
ATOM   2517  CA  LYS   157      89.120  92.250  27.500  0.00  0.00           C
ATOM   2518  HA  LYS   157      90.020  92.160  28.110  0.00  0.00           H
ATOM   2519  CB  LYS   157      88.890  90.690  27.150  0.00  0.00           C
ATOM   2520  HB2 LYS   157      88.140  90.570  26.370  0.00  0.00           H
ATOM   2521  HB3 LYS   157      88.560  90.200  28.070  0.00  0.00           H
ATOM   2522  CG  LYS   157      90.150  90.090  26.580  0.00  0.00           C
ATOM   2523  HG2 LYS   157      90.360  90.610  25.650  0.00  0.00           H
ATOM   2524  HG3 LYS   157      89.970  89.070  26.240  0.00  0.00           H
ATOM   2525  CD  LYS   157      91.340  90.130  27.520  0.00  0.00           C
ATOM   2526  HD2 LYS   157      91.180  89.890  28.570  0.00  0.00           H
ATOM   2527  HD3 LYS   157      91.670  91.170  27.460  0.00  0.00           H
ATOM   2528  CE  LYS   157      92.400  89.130  26.980  0.00  0.00           C
ATOM   2529  HE2 LYS   157      92.590  89.320  25.920  0.00  0.00           H
ATOM   2530  HE3 LYS   157      91.970  88.130  27.090  0.00  0.00           H
ATOM   2531  NZ  LYS   157      93.620  89.040  27.790  0.00  0.00           N
ATOM   2532  HZ1 LYS   157      93.920  89.970  28.040  0.00  0.00           H
ATOM   2533  HZ2 LYS   157      93.440  88.540  28.650  0.00  0.00           H
ATOM   2534  HZ3 LYS   157      94.430  88.600  27.370  0.00  0.00           H
ATOM   2535  C   LYS   157      89.300  93.200  26.350  0.00  0.00           C
ATOM   2536  O   LYS   157      90.460  93.530  26.170  0.00  0.00           O
ATOM   2537  N   LEU   158      88.290  93.610  25.630  0.00  0.00           N
ATOM   2538  H   LEU   158      87.360  93.260  25.810  0.00  0.00           H
ATOM   2539  CA  LEU   158      88.550  94.340  24.420  0.00  0.00           C
ATOM   2540  HA  LEU   158      89.350  93.840  23.880  0.00  0.00           H
ATOM   2541  CB  LEU   158      87.390  94.360  23.430  0.00  0.00           C
ATOM   2542  HB2 LEU   158      86.600  94.950  23.890  0.00  0.00           H
ATOM   2543  HB3 LEU   158      87.030  93.340  23.260  0.00  0.00           H
ATOM   2544  CG  LEU   158      87.690  94.960  22.000  0.00  0.00           C
ATOM   2545  HG  LEU   158      88.170  95.930  22.170  0.00  0.00           H
ATOM   2546  CD1 LEU   158      88.670  94.030  21.140  0.00  0.00           C
ATOM   2547 HD11 LEU   158      89.530  93.610  21.670  0.00  0.00           H
ATOM   2548 HD12 LEU   158      88.240  93.070  20.830  0.00  0.00           H
ATOM   2549 HD13 LEU   158      89.010  94.610  20.280  0.00  0.00           H
ATOM   2550  CD2 LEU   158      86.440  95.280  21.260  0.00  0.00           C
ATOM   2551 HD21 LEU   158      85.820  95.880  21.930  0.00  0.00           H
ATOM   2552 HD22 LEU   158      86.580  95.690  20.260  0.00  0.00           H
ATOM   2553 HD23 LEU   158      85.840  94.380  21.160  0.00  0.00           H
ATOM   2554  C   LEU   158      89.190  95.670  24.820  0.00  0.00           C
ATOM   2555  O   LEU   158      90.140  96.050  24.190  0.00  0.00           O
ATOM   2556  N   GLU   159      88.750  96.330  25.900  0.00  0.00           N
ATOM   2557  H   GLU   159      87.860  95.970  26.220  0.00  0.00           H
ATOM   2558  CA  GLU   159      89.220  97.590  26.340  0.00  0.00           C
ATOM   2559  HA  GLU   159      89.160  98.240  25.470  0.00  0.00           H
ATOM   2560  CB  GLU   159      88.340  98.280  27.440  0.00  0.00           C
ATOM   2561  HB2 GLU   159      88.770  99.270  27.600  0.00  0.00           H
ATOM   2562  HB3 GLU   159      88.380  97.770  28.410  0.00  0.00           H
ATOM   2563  CG  GLU   159      86.850  98.560  27.040  0.00  0.00           C
ATOM   2564  HG2 GLU   159      86.290  97.650  27.240  0.00  0.00           H
ATOM   2565  HG3 GLU   159      86.720  98.820  25.980  0.00  0.00           H
ATOM   2566  CD  GLU   159      86.250  99.710  27.830  0.00  0.00           C
ATOM   2567  OE1 GLU   159      86.740 100.890  27.800  0.00  0.00           O
ATOM   2568  OE2 GLU   159      85.350  99.390  28.630  0.00  0.00           O
ATOM   2569  C   GLU   159      90.680  97.530  26.690  0.00  0.00           C
ATOM   2570  O   GLU   159      91.500  98.330  26.230  0.00  0.00           O
ATOM   2571  N   THR   160      91.020  96.460  27.510  0.00  0.00           N
ATOM   2572  H   THR   160      90.300  95.770  27.650  0.00  0.00           H
ATOM   2573  CA  THR   160      92.430  96.140  27.820  0.00  0.00           C
ATOM   2574  HA  THR   160      92.770  96.880  28.550  0.00  0.00           H
ATOM   2575  CB  THR   160      92.510  94.810  28.520  0.00  0.00           C
ATOM   2576  HB  THR   160      92.150  94.060  27.820  0.00  0.00           H
ATOM   2577  CG2 THR   160      93.990  94.500  28.920  0.00  0.00           C
ATOM   2578 HG21 THR   160      94.700  94.640  28.100  0.00  0.00           H
ATOM   2579 HG22 THR   160      94.260  94.990  29.850  0.00  0.00           H
ATOM   2580 HG23 THR   160      94.100  93.420  29.010  0.00  0.00           H
ATOM   2581  OG1 THR   160      91.770  94.670  29.760  0.00  0.00           O
ATOM   2582  HG1 THR   160      90.830  94.650  29.570  0.00  0.00           H
ATOM   2583  C   THR   160      93.340  96.200  26.540  0.00  0.00           C
ATOM   2584  O   THR   160      94.370  96.910  26.500  0.00  0.00           O
ATOM   2585  N   LEU   161      92.910  95.520  25.470  0.00  0.00           N
ATOM   2586  H   LEU   161      92.100  94.920  25.550  0.00  0.00           H
ATOM   2587  CA  LEU   161      93.790  95.420  24.260  0.00  0.00           C
ATOM   2588  HA  LEU   161      94.830  95.170  24.510  0.00  0.00           H
ATOM   2589  CB  LEU   161      93.150  94.390  23.320  0.00  0.00           C
ATOM   2590  HB2 LEU   161      93.840  94.460  22.470  0.00  0.00           H
ATOM   2591  HB3 LEU   161      92.150  94.780  23.110  0.00  0.00           H
ATOM   2592  CG  LEU   161      93.140  92.920  23.840  0.00  0.00           C
ATOM   2593  HG  LEU   161      92.880  92.930  24.900  0.00  0.00           H
ATOM   2594  CD1 LEU   161      92.080  92.270  23.020  0.00  0.00           C
ATOM   2595 HD11 LEU   161      91.730  91.340  23.470  0.00  0.00           H
ATOM   2596 HD12 LEU   161      91.170  92.880  23.040  0.00  0.00           H
ATOM   2597 HD13 LEU   161      92.450  92.200  22.000  0.00  0.00           H
ATOM   2598  CD2 LEU   161      94.550  92.370  23.630  0.00  0.00           C
ATOM   2599 HD21 LEU   161      95.150  92.950  24.330  0.00  0.00           H
ATOM   2600 HD22 LEU   161      94.570  91.330  23.960  0.00  0.00           H
ATOM   2601 HD23 LEU   161      94.880  92.430  22.600  0.00  0.00           H
ATOM   2602  C   LEU   161      93.810  96.780  23.520  0.00  0.00           C
ATOM   2603  O   LEU   161      94.790  97.140  22.840  0.00  0.00           O
ATOM   2604  N   LEU   162      92.660  97.540  23.490  0.00  0.00           N
ATOM   2605  H   LEU   162      91.790  97.170  23.820  0.00  0.00           H
ATOM   2606  CA  LEU   162      92.610  98.760  22.760  0.00  0.00           C
ATOM   2607  HA  LEU   162      92.930  98.670  21.720  0.00  0.00           H
ATOM   2608  CB  LEU   162      91.080  99.190  22.760  0.00  0.00           C
ATOM   2609  HB2 LEU   162      91.070 100.250  22.490  0.00  0.00           H
ATOM   2610  HB3 LEU   162      90.630  99.130  23.750  0.00  0.00           H
ATOM   2611  CG  LEU   162      90.170  98.510  21.790  0.00  0.00           C
ATOM   2612  HG  LEU   162      90.220  97.430  21.950  0.00  0.00           H
ATOM   2613  CD1 LEU   162      88.740  98.890  22.130  0.00  0.00           C
ATOM   2614 HD11 LEU   162      88.580  99.890  21.720  0.00  0.00           H
ATOM   2615 HD12 LEU   162      87.910  98.340  21.690  0.00  0.00           H
ATOM   2616 HD13 LEU   162      88.550  98.820  23.200  0.00  0.00           H
ATOM   2617  CD2 LEU   162      90.410  98.750  20.310  0.00  0.00           C
ATOM   2618 HD21 LEU   162      91.390  98.360  20.050  0.00  0.00           H
ATOM   2619 HD22 LEU   162      89.680  98.260  19.660  0.00  0.00           H
ATOM   2620 HD23 LEU   162      90.310  99.810  20.100  0.00  0.00           H
ATOM   2621  C   LEU   162      93.490  99.840  23.370  0.00  0.00           C
ATOM   2622  O   LEU   162      94.110 100.650  22.620  0.00  0.00           O
ATOM   2623  N   GLU   163      93.530  99.950  24.710  0.00  0.00           N
ATOM   2624  H   GLU   163      93.010  99.300  25.300  0.00  0.00           H
ATOM   2625  CA  GLU   163      94.460 100.920  25.410  0.00  0.00           C
ATOM   2626  HA  GLU   163      94.410 101.870  24.890  0.00  0.00           H
ATOM   2627  CB  GLU   163      94.000 101.320  26.810  0.00  0.00           C
ATOM   2628  HB2 GLU   163      92.970 101.660  26.830  0.00  0.00           H
ATOM   2629  HB3 GLU   163      94.640 102.180  27.040  0.00  0.00           H
ATOM   2630  CG  GLU   163      94.210 100.210  27.840  0.00  0.00           C
ATOM   2631  HG2 GLU   163      95.280 100.050  28.000  0.00  0.00           H
ATOM   2632  HG3 GLU   163      93.850  99.230  27.530  0.00  0.00           H
ATOM   2633  CD  GLU   163      93.570 100.550  29.200  0.00  0.00           C
ATOM   2634  OE1 GLU   163      93.020  99.640  29.900  0.00  0.00           O
ATOM   2635  OE2 GLU   163      93.570 101.780  29.540  0.00  0.00           O
ATOM   2636  C   GLU   163      95.880 100.430  25.350  0.00  0.00           C
ATOM   2637  O   GLU   163      96.760 101.260  25.350  0.00  0.00           O
ATOM   2638  N   GLU   164      96.210  99.130  25.310  0.00  0.00           N
ATOM   2639  H   GLU   164      95.450  98.470  25.370  0.00  0.00           H
ATOM   2640  CA  GLU   164      97.530  98.580  25.190  0.00  0.00           C
ATOM   2641  HA  GLU   164      98.090  98.710  26.120  0.00  0.00           H
ATOM   2642  CB  GLU   164      97.430  97.090  25.020  0.00  0.00           C
ATOM   2643  HB2 GLU   164      97.060  96.700  24.070  0.00  0.00           H
ATOM   2644  HB3 GLU   164      96.730  96.680  25.740  0.00  0.00           H
ATOM   2645  CG  GLU   164      98.730  96.330  25.220  0.00  0.00           C
ATOM   2646  HG2 GLU   164      98.800  96.310  26.310  0.00  0.00           H
ATOM   2647  HG3 GLU   164      99.520  96.940  24.770  0.00  0.00           H
ATOM   2648  CD  GLU   164      98.680  94.930  24.630  0.00  0.00           C
ATOM   2649  OE1 GLU   164      97.570  94.320  24.370  0.00  0.00           O
ATOM   2650  OE2 GLU   164      99.820  94.470  24.230  0.00  0.00           O
ATOM   2651  C   GLU   164      98.350  99.200  24.010  0.00  0.00           C
ATOM   2652  O   GLU   164      99.540  99.630  24.250  0.00  0.00           O
ATOM   2653  N   LYS   165      97.750  99.170  22.860  0.00  0.00           N
ATOM   2654  H   LYS   165      96.820  98.800  22.970  0.00  0.00           H
ATOM   2655  CA  LYS   165      98.270  99.740  21.600  0.00  0.00           C
ATOM   2656  HA  LYS   165      99.270  99.370  21.380  0.00  0.00           H
ATOM   2657  CB  LYS   165      97.520  99.150  20.400  0.00  0.00           C
ATOM   2658  HB2 LYS   165      96.480  99.200  20.720  0.00  0.00           H
ATOM   2659  HB3 LYS   165      97.770  98.100  20.260  0.00  0.00           H
ATOM   2660  CG  LYS   165      97.700  99.890  19.040  0.00  0.00           C
ATOM   2661  HG2 LYS   165      98.740 100.100  18.790  0.00  0.00           H
ATOM   2662  HG3 LYS   165      97.220 100.870  19.160  0.00  0.00           H
ATOM   2663  CD  LYS   165      96.970  99.100  17.870  0.00  0.00           C
ATOM   2664  HD2 LYS   165      95.910  99.000  18.120  0.00  0.00           H
ATOM   2665  HD3 LYS   165      97.520  98.160  17.850  0.00  0.00           H
ATOM   2666  CE  LYS   165      97.070  99.680  16.400  0.00  0.00           C
ATOM   2667  HE2 LYS   165      96.730 100.710  16.390  0.00  0.00           H
ATOM   2668  HE3 LYS   165      96.430  99.040  15.790  0.00  0.00           H
ATOM   2669  NZ  LYS   165      98.420  99.690  15.870  0.00  0.00           N
ATOM   2670  HZ1 LYS   165      98.420 100.080  14.930  0.00  0.00           H
ATOM   2671  HZ2 LYS   165      99.080 100.290  16.340  0.00  0.00           H
ATOM   2672  HZ3 LYS   165      98.760  98.750  15.790  0.00  0.00           H
ATOM   2673  C   LYS   165      98.380 101.250  21.640  0.00  0.00           C
ATOM   2674  O   LYS   165      99.380 101.750  21.170  0.00  0.00           O
ATOM   2675  N   GLU   166      97.430 101.960  22.260  0.00  0.00           N
ATOM   2676  H   GLU   166      96.610 101.530  22.660  0.00  0.00           H
ATOM   2677  CA  GLU   166      97.680 103.370  22.440  0.00  0.00           C
ATOM   2678  HA  GLU   166      97.730 103.770  21.430  0.00  0.00           H
ATOM   2679  CB  GLU   166      96.370 103.980  23.060  0.00  0.00           C
ATOM   2680  HB2 GLU   166      96.270 103.740  24.120  0.00  0.00           H
ATOM   2681  HB3 GLU   166      95.480 103.520  22.620  0.00  0.00           H
ATOM   2682  CG  GLU   166      96.380 105.480  22.620  0.00  0.00           C
ATOM   2683  HG2 GLU   166      95.890 105.540  21.650  0.00  0.00           H
ATOM   2684  HG3 GLU   166      97.390 105.810  22.390  0.00  0.00           H
ATOM   2685  CD  GLU   166      95.580 106.340  23.560  0.00  0.00           C
ATOM   2686  OE1 GLU   166      94.320 106.130  23.760  0.00  0.00           O
ATOM   2687  OE2 GLU   166      96.210 107.270  24.060  0.00  0.00           O
ATOM   2688  C   GLU   166      99.020 103.740  23.250  0.00  0.00           C
ATOM   2689  O   GLU   166      99.890 104.490  22.720  0.00  0.00           O
ATOM   2690  N   SER   167      99.260 103.100  24.370  0.00  0.00           N
ATOM   2691  H   SER   167      98.580 102.400  24.610  0.00  0.00           H
ATOM   2692  CA  SER   167     100.370 103.350  25.260  0.00  0.00           C
ATOM   2693  HA  SER   167     100.310 104.430  25.380  0.00  0.00           H
ATOM   2694  CB  SER   167     100.110 102.620  26.600  0.00  0.00           C
ATOM   2695  HB2 SER   167     100.960 102.580  27.280  0.00  0.00           H
ATOM   2696  HB3 SER   167      99.830 101.600  26.340  0.00  0.00           H
ATOM   2697  OG  SER   167      98.950 103.250  27.200  0.00  0.00           O
ATOM   2698  HG  SER   167      98.520 102.690  27.850  0.00  0.00           H
ATOM   2699  C   SER   167     101.710 102.880  24.670  0.00  0.00           C
ATOM   2700  O   SER   167     102.680 103.700  24.720  0.00  0.00           O
ATOM   2701  N   LYS   168     101.700 101.720  24.050  0.00  0.00           N
ATOM   2702  H   LYS   168     100.830 101.190  24.090  0.00  0.00           H
ATOM   2703  CA  LYS   168     102.780 101.270  23.160  0.00  0.00           C
ATOM   2704  HA  LYS   168     103.710 101.230  23.720  0.00  0.00           H
ATOM   2705  CB  LYS   168     102.610  99.820  22.700  0.00  0.00           C
ATOM   2706  HB2 LYS   168     103.250  99.720  21.820  0.00  0.00           H
ATOM   2707  HB3 LYS   168     101.590  99.630  22.380  0.00  0.00           H
ATOM   2708  CG  LYS   168     102.970  98.730  23.750  0.00  0.00           C
ATOM   2709  HG2 LYS   168     102.490  98.900  24.710  0.00  0.00           H
ATOM   2710  HG3 LYS   168     104.060  98.690  23.700  0.00  0.00           H
ATOM   2711  CD  LYS   168     102.360  97.320  23.380  0.00  0.00           C
ATOM   2712  HD2 LYS   168     102.570  97.030  22.350  0.00  0.00           H
ATOM   2713  HD3 LYS   168     101.280  97.460  23.440  0.00  0.00           H
ATOM   2714  CE  LYS   168     102.890  96.260  24.430  0.00  0.00           C
ATOM   2715  HE2 LYS   168     102.380  96.510  25.360  0.00  0.00           H
ATOM   2716  HE3 LYS   168     103.970  96.320  24.570  0.00  0.00           H
ATOM   2717  NZ  LYS   168     102.470  94.870  24.110  0.00  0.00           N
ATOM   2718  HZ1 LYS   168     101.470  94.770  23.990  0.00  0.00           H
ATOM   2719  HZ2 LYS   168     102.920  94.520  23.270  0.00  0.00           H
ATOM   2720  HZ3 LYS   168     102.780  94.190  24.790  0.00  0.00           H
ATOM   2721  C   LYS   168     103.110 102.280  21.990  0.00  0.00           C
ATOM   2722  O   LYS   168     104.310 102.410  21.730  0.00  0.00           O
ATOM   2723  N   SER   169     102.120 102.950  21.390  0.00  0.00           N
ATOM   2724  H   SER   169     101.190 102.780  21.730  0.00  0.00           H
ATOM   2725  CA  SER   169     102.410 103.930  20.320  0.00  0.00           C
ATOM   2726  HA  SER   169     103.220 103.550  19.700  0.00  0.00           H
ATOM   2727  CB  SER   169     101.200 104.210  19.490  0.00  0.00           C
ATOM   2728  HB2 SER   169     100.700 103.310  19.120  0.00  0.00           H
ATOM   2729  HB3 SER   169     101.550 104.680  18.570  0.00  0.00           H
ATOM   2730  OG  SER   169     100.250 105.060  20.100  0.00  0.00           O
ATOM   2731  HG  SER   169     100.020 104.650  20.940  0.00  0.00           H
ATOM   2732  C   SER   169     103.040 105.250  20.960  0.00  0.00           C
ATOM   2733  O   SER   169     104.040 105.730  20.420  0.00  0.00           O
ATOM   2734  N   LYS   170     102.550 105.650  22.160  0.00  0.00           N
ATOM   2735  H   LYS   170     101.710 105.260  22.580  0.00  0.00           H
ATOM   2736  CA  LYS   170     103.100 106.740  22.910  0.00  0.00           C
ATOM   2737  HA  LYS   170     103.090 107.630  22.290  0.00  0.00           H
ATOM   2738  CB  LYS   170     102.210 107.100  24.180  0.00  0.00           C
ATOM   2739  HB2 LYS   170     102.830 107.490  24.990  0.00  0.00           H
ATOM   2740  HB3 LYS   170     101.750 106.210  24.620  0.00  0.00           H
ATOM   2741  CG  LYS   170     101.070 108.050  23.860  0.00  0.00           C
ATOM   2742  HG2 LYS   170     100.510 107.480  23.120  0.00  0.00           H
ATOM   2743  HG3 LYS   170     101.470 109.010  23.530  0.00  0.00           H
ATOM   2744  CD  LYS   170     100.150 108.220  25.050  0.00  0.00           C
ATOM   2745  HD2 LYS   170     100.860 108.550  25.800  0.00  0.00           H
ATOM   2746  HD3 LYS   170      99.840 107.190  25.220  0.00  0.00           H
ATOM   2747  CE  LYS   170      99.050 109.270  24.930  0.00  0.00           C
ATOM   2748  HE2 LYS   170      98.790 109.270  23.870  0.00  0.00           H
ATOM   2749  HE3 LYS   170      99.480 110.210  25.260  0.00  0.00           H
ATOM   2750  NZ  LYS   170      97.810 108.950  25.630  0.00  0.00           N
ATOM   2751  HZ1 LYS   170      97.990 108.670  26.580  0.00  0.00           H
ATOM   2752  HZ2 LYS   170      97.240 109.780  25.730  0.00  0.00           H
ATOM   2753  HZ3 LYS   170      97.320 108.140  25.270  0.00  0.00           H
ATOM   2754  C   LYS   170     104.520 106.500  23.330  0.00  0.00           C
ATOM   2755  O   LYS   170     105.360 107.450  23.320  0.00  0.00           O
ATOM   2756  N   LYS   171     104.950 105.330  23.630  0.00  0.00           N
ATOM   2757  H   LYS   171     104.340 104.550  23.870  0.00  0.00           H
ATOM   2758  CA  LYS   171     106.400 105.010  23.810  0.00  0.00           C
ATOM   2759  HA  LYS   171     106.840 105.770  24.440  0.00  0.00           H
ATOM   2760  CB  LYS   171     106.590 103.610  24.500  0.00  0.00           C
ATOM   2761  HB2 LYS   171     107.650 103.360  24.460  0.00  0.00           H
ATOM   2762  HB3 LYS   171     105.970 102.910  23.930  0.00  0.00           H
ATOM   2763  CG  LYS   171     106.110 103.620  26.000  0.00  0.00           C
ATOM   2764  HG2 LYS   171     105.030 103.700  25.910  0.00  0.00           H
ATOM   2765  HG3 LYS   171     106.480 104.550  26.420  0.00  0.00           H
ATOM   2766  CD  LYS   171     106.530 102.390  26.800  0.00  0.00           C
ATOM   2767  HD2 LYS   171     107.560 102.550  27.110  0.00  0.00           H
ATOM   2768  HD3 LYS   171     106.340 101.510  26.190  0.00  0.00           H
ATOM   2769  CE  LYS   171     105.760 102.170  28.110  0.00  0.00           C
ATOM   2770  HE2 LYS   171     106.240 101.590  28.900  0.00  0.00           H
ATOM   2771  HE3 LYS   171     104.810 101.670  27.940  0.00  0.00           H
ATOM   2772  NZ  LYS   171     105.500 103.480  28.760  0.00  0.00           N
ATOM   2773  HZ1 LYS   171     105.400 103.300  29.750  0.00  0.00           H
ATOM   2774  HZ2 LYS   171     106.200 104.140  28.460  0.00  0.00           H
ATOM   2775  HZ3 LYS   171     104.620 103.890  28.470  0.00  0.00           H
ATOM   2776  C   LYS   171     107.210 105.110  22.510  0.00  0.00           C
ATOM   2777  O   LYS   171     108.140 105.920  22.490  0.00  0.00           O
ATOM   2778  N   ARG   172     106.880 104.380  21.420  0.00  0.00           N
ATOM   2779  H   ARG   172     106.050 103.820  21.520  0.00  0.00           H
ATOM   2780  CA  ARG   172     107.540 104.600  20.040  0.00  0.00           C
ATOM   2781  HA  ARG   172     108.560 104.210  20.130  0.00  0.00           H
ATOM   2782  CB  ARG   172     106.820 103.800  18.920  0.00  0.00           C
ATOM   2783  HB2 ARG   172     107.260 104.040  17.950  0.00  0.00           H
ATOM   2784  HB3 ARG   172     105.780 104.150  18.930  0.00  0.00           H
ATOM   2785  CG  ARG   172     106.830 102.310  19.050  0.00  0.00           C
ATOM   2786  HG2 ARG   172     106.330 101.970  19.960  0.00  0.00           H
ATOM   2787  HG3 ARG   172     107.860 101.960  19.200  0.00  0.00           H
ATOM   2788  CD  ARG   172     106.040 101.550  17.970  0.00  0.00           C
ATOM   2789  HD2 ARG   172     105.070 102.020  17.900  0.00  0.00           H
ATOM   2790  HD3 ARG   172     105.900 100.520  18.290  0.00  0.00           H
ATOM   2791  NE  ARG   172     106.720 101.730  16.640  0.00  0.00           N
ATOM   2792  HE  ARG   172     106.490 102.600  16.180  0.00  0.00           H
ATOM   2793  CZ  ARG   172     107.790 101.110  16.140  0.00  0.00           C
ATOM   2794  NH1 ARG   172     108.460 100.130  16.640  0.00  0.00           N
ATOM   2795 HH11 ARG   172     108.160  99.680  17.500  0.00  0.00           H
ATOM   2796 HH12 ARG   172     109.310  99.840  16.190  0.00  0.00           H
ATOM   2797  NH2 ARG   172     108.230 101.580  14.990  0.00  0.00           N
ATOM   2798 HH21 ARG   172     107.540 102.040  14.420  0.00  0.00           H
ATOM   2799 HH22 ARG   172     108.840 100.870  14.620  0.00  0.00           H
ATOM   2800  C   ARG   172     107.660 106.040  19.790  0.00  0.00           C
ATOM   2801  O   ARG   172     108.690 106.450  19.250  0.00  0.00           O
ATOM   2802  N   ASN   173     106.630 106.820  19.970  0.00  0.00           N
ATOM   2803  H   ASN   173     105.780 106.460  20.390  0.00  0.00           H
ATOM   2804  CA  ASN   173     106.490 108.230  19.630  0.00  0.00           C
ATOM   2805  HA  ASN   173     106.960 108.330  18.660  0.00  0.00           H
ATOM   2806  CB  ASN   173     105.080 108.670  19.370  0.00  0.00           C
ATOM   2807  HB2 ASN   173     105.180 109.710  19.050  0.00  0.00           H
ATOM   2808  HB3 ASN   173     104.400 108.720  20.220  0.00  0.00           H
ATOM   2809  CG  ASN   173     104.440 107.870  18.240  0.00  0.00           C
ATOM   2810  OD1 ASN   173     105.050 107.330  17.340  0.00  0.00           O
ATOM   2811  ND2 ASN   173     103.160 107.790  18.210  0.00  0.00           N
ATOM   2812 HD21 ASN   173     102.520 108.180  18.890  0.00  0.00           H
ATOM   2813 HD22 ASN   173     102.870 107.220  17.430  0.00  0.00           H
ATOM   2814  C   ASN   173     107.430 109.140  20.480  0.00  0.00           C
ATOM   2815  O   ASN   173     107.810 110.190  19.970  0.00  0.00           O
ATOM   2816  N   TYR   174     107.860 108.730  21.680  0.00  0.00           N
ATOM   2817  H   TYR   174     107.450 107.860  21.980  0.00  0.00           H
ATOM   2818  CA  TYR   174     108.740 109.480  22.630  0.00  0.00           C
ATOM   2819  HA  TYR   174     108.280 110.460  22.730  0.00  0.00           H
ATOM   2820  CB  TYR   174     108.670 108.810  23.960  0.00  0.00           C
ATOM   2821  HB2 TYR   174     109.460 108.060  23.970  0.00  0.00           H
ATOM   2822  HB3 TYR   174     107.700 108.320  24.000  0.00  0.00           H
ATOM   2823  CG  TYR   174     108.780 109.770  25.140  0.00  0.00           C
ATOM   2824  CD1 TYR   174     109.980 110.080  25.840  0.00  0.00           C
ATOM   2825  HD1 TYR   174     110.850 109.450  25.770  0.00  0.00           H
ATOM   2826  CE1 TYR   174     110.020 111.130  26.770  0.00  0.00           C
ATOM   2827  HE1 TYR   174     110.950 111.360  27.260  0.00  0.00           H
ATOM   2828  CZ  TYR   174     108.860 111.820  27.110  0.00  0.00           C
ATOM   2829  OH  TYR   174     108.890 112.790  28.120  0.00  0.00           O
ATOM   2830  HH  TYR   174     109.360 113.610  27.970  0.00  0.00           H
ATOM   2831  CE2 TYR   174     107.670 111.460  26.500  0.00  0.00           C
ATOM   2832  HE2 TYR   174     106.730 111.830  26.880  0.00  0.00           H
ATOM   2833  CD2 TYR   174     107.610 110.450  25.520  0.00  0.00           C
ATOM   2834  HD2 TYR   174     106.640 110.240  25.090  0.00  0.00           H
ATOM   2835  C   TYR   174     110.130 109.620  22.160  0.00  0.00           C
ATOM   2836  O   TYR   174     110.920 110.490  22.490  0.00  0.00           O
ATOM   2837  N   GLU   175     110.490 108.710  21.240  0.00  0.00           N
ATOM   2838  H   GLU   175     109.850 107.930  21.140  0.00  0.00           H
ATOM   2839  CA  GLU   175     111.900 108.470  20.850  0.00  0.00           C
ATOM   2840  HA  GLU   175     112.510 108.490  21.750  0.00  0.00           H
ATOM   2841  CB  GLU   175     112.210 107.100  20.230  0.00  0.00           C
ATOM   2842  HB2 GLU   175     113.230 107.060  19.850  0.00  0.00           H
ATOM   2843  HB3 GLU   175     111.490 106.990  19.420  0.00  0.00           H
ATOM   2844  CG  GLU   175     112.070 105.980  21.280  0.00  0.00           C
ATOM   2845  HG2 GLU   175     112.000 105.040  20.740  0.00  0.00           H
ATOM   2846  HG3 GLU   175     111.110 106.020  21.790  0.00  0.00           H
ATOM   2847  CD  GLU   175     113.130 105.920  22.420  0.00  0.00           C
ATOM   2848  OE1 GLU   175     112.740 105.280  23.440  0.00  0.00           O
ATOM   2849  OE2 GLU   175     114.170 106.640  22.600  0.00  0.00           O
ATOM   2850  C   GLU   175     112.460 109.550  19.840  0.00  0.00           C
ATOM   2851  O   GLU   175     113.680 109.760  19.850  0.00  0.00           O
ATOM   2852  N   ASN   176     111.670 110.310  19.120  0.00  0.00           N
ATOM   2853  H   ASN   176     110.670 110.290  19.260  0.00  0.00           H
ATOM   2854  CA  ASN   176     112.110 111.170  17.970  0.00  0.00           C
ATOM   2855  HA  ASN   176     113.180 111.360  17.980  0.00  0.00           H
ATOM   2856  CB  ASN   176     111.860 110.500  16.570  0.00  0.00           C
ATOM   2857  HB2 ASN   176     112.170 111.150  15.750  0.00  0.00           H
ATOM   2858  HB3 ASN   176     110.790 110.340  16.460  0.00  0.00           H
ATOM   2859  CG  ASN   176     112.790 109.250  16.470  0.00  0.00           C
ATOM   2860  OD1 ASN   176     113.990 109.400  16.560  0.00  0.00           O
ATOM   2861  ND2 ASN   176     112.320 108.090  16.290  0.00  0.00           N
ATOM   2862 HD21 ASN   176     111.320 108.010  16.150  0.00  0.00           H
ATOM   2863 HD22 ASN   176     112.970 107.330  16.190  0.00  0.00           H
ATOM   2864  C   ASN   176     111.490 112.550  18.120  0.00  0.00           C
ATOM   2865  O   ASN   176     110.270 112.650  18.270  0.00  0.00           O
ATOM   2866  N   LEU   177     112.240 113.630  17.940  0.00  0.00           N
ATOM   2867  H   LEU   177     113.240 113.510  17.820  0.00  0.00           H
ATOM   2868  CA  LEU   177     111.760 115.020  18.060  0.00  0.00           C
ATOM   2869  HA  LEU   177     111.160 114.890  18.960  0.00  0.00           H
ATOM   2870  CB  LEU   177     112.990 115.960  18.300  0.00  0.00           C
ATOM   2871  HB2 LEU   177     113.620 115.940  17.400  0.00  0.00           H
ATOM   2872  HB3 LEU   177     113.600 115.470  19.060  0.00  0.00           H
ATOM   2873  CG  LEU   177     112.670 117.430  18.620  0.00  0.00           C
ATOM   2874  HG  LEU   177     112.150 117.900  17.790  0.00  0.00           H
ATOM   2875  CD1 LEU   177     111.740 117.450  19.890  0.00  0.00           C
ATOM   2876 HD11 LEU   177     110.830 116.860  19.770  0.00  0.00           H
ATOM   2877 HD12 LEU   177     112.280 116.890  20.660  0.00  0.00           H
ATOM   2878 HD13 LEU   177     111.490 118.440  20.260  0.00  0.00           H
ATOM   2879  CD2 LEU   177     113.900 118.190  18.950  0.00  0.00           C
ATOM   2880 HD21 LEU   177     114.280 117.910  19.930  0.00  0.00           H
ATOM   2881 HD22 LEU   177     114.720 118.040  18.260  0.00  0.00           H
ATOM   2882 HD23 LEU   177     113.630 119.250  19.010  0.00  0.00           H
ATOM   2883  C   LEU   177     110.850 115.500  16.980  0.00  0.00           C
ATOM   2884  O   LEU   177     109.960 116.300  17.130  0.00  0.00           O
ATOM   2885  N   ASP   178     111.000 114.990  15.740  0.00  0.00           N
ATOM   2886  H   ASP   178     111.760 114.320  15.640  0.00  0.00           H
ATOM   2887  CA  ASP   178     110.270 115.430  14.550  0.00  0.00           C
ATOM   2888  HA  ASP   178     110.310 116.520  14.580  0.00  0.00           H
ATOM   2889  CB  ASP   178     110.900 115.020  13.200  0.00  0.00           C
ATOM   2890  HB2 ASP   178     110.380 115.640  12.470  0.00  0.00           H
ATOM   2891  HB3 ASP   178     110.810 113.970  12.920  0.00  0.00           H
ATOM   2892  CG  ASP   178     112.390 115.370  13.100  0.00  0.00           C
ATOM   2893  OD1 ASP   178     113.140 115.730  14.060  0.00  0.00           O
ATOM   2894  OD2 ASP   178     112.950 115.360  11.950  0.00  0.00           O
ATOM   2895  C   ASP   178     108.780 114.990  14.610  0.00  0.00           C
ATOM   2896  O   ASP   178     108.500 113.980  15.150  0.00  0.00           O
ATOM   2897  N   GLN   179     107.950 115.760  14.030  0.00  0.00           N
ATOM   2898  H   GLN   179     108.350 116.560  13.570  0.00  0.00           H
ATOM   2899  CA  GLN   179     106.530 115.720  14.350  0.00  0.00           C
ATOM   2900  HA  GLN   179     106.340 114.640  14.400  0.00  0.00           H
ATOM   2901  CB  GLN   179     106.290 116.220  15.770  0.00  0.00           C
ATOM   2902  HB2 GLN   179     106.950 115.790  16.520  0.00  0.00           H
ATOM   2903  HB3 GLN   179     105.240 116.040  16.010  0.00  0.00           H
ATOM   2904  CG  GLN   179     106.560 117.730  16.010  0.00  0.00           C
ATOM   2905  HG2 GLN   179     105.950 118.360  15.350  0.00  0.00           H
ATOM   2906  HG3 GLN   179     107.580 117.870  15.670  0.00  0.00           H
ATOM   2907  CD  GLN   179     106.600 118.200  17.470  0.00  0.00           C
ATOM   2908  OE1 GLN   179     105.800 119.000  17.880  0.00  0.00           O
ATOM   2909  NE2 GLN   179     107.530 117.760  18.240  0.00  0.00           N
ATOM   2910 HE21 GLN   179     108.260 117.170  17.870  0.00  0.00           H
ATOM   2911 HE22 GLN   179     107.660 118.010  19.210  0.00  0.00           H
ATOM   2912  C   GLN   179     105.580 116.380  13.310  0.00  0.00           C
ATOM   2913  O   GLN   179     104.400 116.600  13.600  0.00  0.00           O
ATOM   2914  N   LEU   180     106.030 116.610  12.040  0.00  0.00           N
ATOM   2915  H   LEU   180     106.950 116.300  11.750  0.00  0.00           H
ATOM   2916  CA  LEU   180     105.140 116.980  10.930  0.00  0.00           C
ATOM   2917  HA  LEU   180     104.570 117.860  11.260  0.00  0.00           H
ATOM   2918  CB  LEU   180     105.980 117.690   9.830  0.00  0.00           C
ATOM   2919  HB2 LEU   180     106.520 116.890   9.330  0.00  0.00           H
ATOM   2920  HB3 LEU   180     106.730 118.360  10.250  0.00  0.00           H
ATOM   2921  CG  LEU   180     105.210 118.530   8.840  0.00  0.00           C
ATOM   2922  HG  LEU   180     104.290 118.890   9.290  0.00  0.00           H
ATOM   2923  CD1 LEU   180     106.040 119.770   8.430  0.00  0.00           C
ATOM   2924 HD11 LEU   180     106.880 119.490   7.800  0.00  0.00           H
ATOM   2925 HD12 LEU   180     105.400 120.450   7.870  0.00  0.00           H
ATOM   2926 HD13 LEU   180     106.420 120.280   9.320  0.00  0.00           H
ATOM   2927  CD2 LEU   180     104.860 117.660   7.630  0.00  0.00           C
ATOM   2928 HD21 LEU   180     104.200 118.230   6.980  0.00  0.00           H
ATOM   2929 HD22 LEU   180     105.650 117.350   6.930  0.00  0.00           H
ATOM   2930 HD23 LEU   180     104.190 116.850   7.920  0.00  0.00           H
ATOM   2931  C   LEU   180     104.250 115.820  10.430  0.00  0.00           C
ATOM   2932  O   LEU   180     103.120 116.080  10.020  0.00  0.00           O
ATOM   2933  N   SER   181     104.690 114.560  10.550  0.00  0.00           N
ATOM   2934  H   SER   181     105.530 114.420  11.100  0.00  0.00           H
ATOM   2935  CA  SER   181     103.850 113.360  10.260  0.00  0.00           C
ATOM   2936  HA  SER   181     103.130 113.570   9.470  0.00  0.00           H
ATOM   2937  CB  SER   181     104.740 112.250   9.740  0.00  0.00           C
ATOM   2938  HB2 SER   181     105.700 112.110  10.230  0.00  0.00           H
ATOM   2939  HB3 SER   181     104.860 112.420   8.670  0.00  0.00           H
ATOM   2940  OG  SER   181     104.110 110.990   9.840  0.00  0.00           O
ATOM   2941  HG  SER   181     104.740 110.330   9.560  0.00  0.00           H
ATOM   2942  C   SER   181     103.150 112.940  11.540  0.00  0.00           C
ATOM   2943  O   SER   181     103.700 112.900  12.630  0.00  0.00           O
ATOM   2944  N   TYR   182     101.870 112.610  11.540  0.00  0.00           N
ATOM   2945  H   TYR   182     101.320 112.720  10.690  0.00  0.00           H
ATOM   2946  CA  TYR   182     101.020 112.450  12.750  0.00  0.00           C
ATOM   2947  HA  TYR   182     101.590 111.820  13.440  0.00  0.00           H
ATOM   2948  CB  TYR   182     100.810 113.860  13.300  0.00  0.00           C
ATOM   2949  HB2 TYR   182      99.900 114.400  13.020  0.00  0.00           H
ATOM   2950  HB3 TYR   182     101.680 114.460  13.030  0.00  0.00           H
ATOM   2951  CG  TYR   182     100.800 113.860  14.800  0.00  0.00           C
ATOM   2952  CD1 TYR   182      99.610 113.760  15.520  0.00  0.00           C
ATOM   2953  HD1 TYR   182      98.700 113.590  14.970  0.00  0.00           H
ATOM   2954  CE1 TYR   182      99.550 114.100  16.870  0.00  0.00           C
ATOM   2955  HE1 TYR   182      98.640 113.990  17.440  0.00  0.00           H
ATOM   2956  CZ  TYR   182     100.750 114.450  17.560  0.00  0.00           C
ATOM   2957  OH  TYR   182     100.780 114.620  18.910  0.00  0.00           O
ATOM   2958  HH  TYR   182      99.940 114.920  19.250  0.00  0.00           H
ATOM   2959  CE2 TYR   182     102.010 114.420  16.890  0.00  0.00           C
ATOM   2960  HE2 TYR   182     102.960 114.630  17.370  0.00  0.00           H
ATOM   2961  CD2 TYR   182     102.000 114.110  15.530  0.00  0.00           C
ATOM   2962  HD2 TYR   182     102.900 114.000  14.940  0.00  0.00           H
ATOM   2963  C   TYR   182      99.650 111.760  12.630  0.00  0.00           C
ATOM   2964  O   TYR   182      98.990 111.500  13.680  0.00  0.00           O
ATOM   2965  N   ASP   183      99.240 111.510  11.380  0.00  0.00           N
ATOM   2966  H   ASP   183      99.930 111.740  10.680  0.00  0.00           H
ATOM   2967  CA  ASP   183      97.900 111.050  11.070  0.00  0.00           C
ATOM   2968  HA  ASP   183      97.250 111.120  11.940  0.00  0.00           H
ATOM   2969  CB  ASP   183      97.570 112.180  10.080  0.00  0.00           C
ATOM   2970  HB2 ASP   183      97.950 111.870   9.100  0.00  0.00           H
ATOM   2971  HB3 ASP   183      97.960 113.180  10.220  0.00  0.00           H
ATOM   2972  CG  ASP   183      96.070 112.390   9.960  0.00  0.00           C
ATOM   2973  OD1 ASP   183      95.200 111.770  10.590  0.00  0.00           O
ATOM   2974  OD2 ASP   183      95.710 113.440   9.290  0.00  0.00           O
ATOM   2975  C   ASP   183      97.840 109.620  10.540  0.00  0.00           C
ATOM   2976  O   ASP   183      96.770 109.070  10.400  0.00  0.00           O
ATOM   2977  N   ASN   184      99.040 109.030  10.250  0.00  0.00           N
ATOM   2978  H   ASN   184      99.870 109.550  10.480  0.00  0.00           H
ATOM   2979  CA  ASN   184      99.080 107.730   9.550  0.00  0.00           C
ATOM   2980  HA  ASN   184      98.200 107.710   8.900  0.00  0.00           H
ATOM   2981  CB  ASN   184     100.340 107.550   8.680  0.00  0.00           C
ATOM   2982  HB2 ASN   184     100.310 106.610   8.130  0.00  0.00           H
ATOM   2983  HB3 ASN   184     101.160 107.530   9.390  0.00  0.00           H
ATOM   2984  CG  ASN   184     100.590 108.610   7.620  0.00  0.00           C
ATOM   2985  OD1 ASN   184     101.630 109.290   7.660  0.00  0.00           O
ATOM   2986  ND2 ASN   184      99.680 108.740   6.680  0.00  0.00           N
ATOM   2987 HD21 ASN   184      98.930 108.070   6.560  0.00  0.00           H
ATOM   2988 HD22 ASN   184      99.590 109.550   6.080  0.00  0.00           H
ATOM   2989  C   ASN   184      98.890 106.480  10.520  0.00  0.00           C
ATOM   2990  O   ASN   184      99.650 106.270  11.430  0.00  0.00           O
ATOM   2991  N   LYS   185      97.900 105.670  10.180  0.00  0.00           N
ATOM   2992  H   LYS   185      97.300 106.030   9.460  0.00  0.00           H
ATOM   2993  CA  LYS   185      97.580 104.430  10.970  0.00  0.00           C
ATOM   2994  HA  LYS   185      96.780 103.820  10.550  0.00  0.00           H
ATOM   2995  CB  LYS   185      98.750 103.430  11.210  0.00  0.00           C
ATOM   2996  HB2 LYS   185      98.330 102.530  11.660  0.00  0.00           H
ATOM   2997  HB3 LYS   185      99.500 103.930  11.820  0.00  0.00           H
ATOM   2998  CG  LYS   185      99.410 103.000   9.830  0.00  0.00           C
ATOM   2999  HG2 LYS   185      99.930 103.840   9.370  0.00  0.00           H
ATOM   3000  HG3 LYS   185      98.630 102.680   9.140  0.00  0.00           H
ATOM   3001  CD  LYS   185     100.410 101.890  10.090  0.00  0.00           C
ATOM   3002  HD2 LYS   185      99.930 101.030  10.560  0.00  0.00           H
ATOM   3003  HD3 LYS   185     101.160 102.390  10.700  0.00  0.00           H
ATOM   3004  CE  LYS   185     101.000 101.460   8.680  0.00  0.00           C
ATOM   3005  HE2 LYS   185     101.420 102.330   8.180  0.00  0.00           H
ATOM   3006  HE3 LYS   185     100.230 101.090   8.000  0.00  0.00           H
ATOM   3007  NZ  LYS   185     102.020 100.450   8.840  0.00  0.00           N
ATOM   3008  HZ1 LYS   185     102.330 100.080   7.950  0.00  0.00           H
ATOM   3009  HZ2 LYS   185     102.840 100.800   9.310  0.00  0.00           H
ATOM   3010  HZ3 LYS   185     101.750  99.720   9.480  0.00  0.00           H
ATOM   3011  C   LYS   185      96.960 104.850  12.320  0.00  0.00           C
ATOM   3012  O   LYS   185      97.610 104.630  13.350  0.00  0.00           O
ATOM   3013  N   ARG   186      95.770 105.480  12.350  0.00  0.00           N
ATOM   3014  H   ARG   186      95.250 105.690  11.510  0.00  0.00           H
ATOM   3015  CA  ARG   186      95.040 105.730  13.650  0.00  0.00           C
ATOM   3016  HA  ARG   186      95.780 106.200  14.300  0.00  0.00           H
ATOM   3017  CB  ARG   186      93.740 106.540  13.420  0.00  0.00           C
ATOM   3018  HB2 ARG   186      93.270 106.770  14.380  0.00  0.00           H
ATOM   3019  HB3 ARG   186      92.930 105.940  12.980  0.00  0.00           H
ATOM   3020  CG  ARG   186      93.880 107.800  12.690  0.00  0.00           C
ATOM   3021  HG2 ARG   186      92.940 108.350  12.720  0.00  0.00           H
ATOM   3022  HG3 ARG   186      94.280 107.670  11.680  0.00  0.00           H
ATOM   3023  CD  ARG   186      94.840 108.730  13.440  0.00  0.00           C
ATOM   3024  HD2 ARG   186      95.840 108.370  13.190  0.00  0.00           H
ATOM   3025  HD3 ARG   186      94.780 108.660  14.530  0.00  0.00           H
ATOM   3026  NE  ARG   186      94.680 110.120  13.050  0.00  0.00           N
ATOM   3027  HE  ARG   186      95.280 110.390  12.280  0.00  0.00           H
ATOM   3028  CZ  ARG   186      93.980 111.100  13.550  0.00  0.00           C
ATOM   3029  NH1 ARG   186      93.480 110.950  14.730  0.00  0.00           N
ATOM   3030 HH11 ARG   186      93.620 110.090  15.250  0.00  0.00           H
ATOM   3031 HH12 ARG   186      93.150 111.760  15.230  0.00  0.00           H
ATOM   3032  NH2 ARG   186      93.960 112.320  13.020  0.00  0.00           N
ATOM   3033 HH21 ARG   186      94.320 112.370  12.080  0.00  0.00           H
ATOM   3034 HH22 ARG   186      93.390 113.010  13.480  0.00  0.00           H
ATOM   3035  C   ARG   186      94.730 104.380  14.220  0.00  0.00           C
ATOM   3036  O   ARG   186      94.170 103.520  13.540  0.00  0.00           O
ATOM   3037  N   GLY   187      95.000 104.130  15.500  0.00  0.00           N
ATOM   3038  H   GLY   187      95.150 104.950  16.080  0.00  0.00           H
ATOM   3039  CA  GLY   187      94.590 102.880  16.090  0.00  0.00           C
ATOM   3040  HA2 GLY   187      95.020 102.840  17.090  0.00  0.00           H
ATOM   3041  HA3 GLY   187      94.950 102.040  15.500  0.00  0.00           H
ATOM   3042  C   GLY   187      93.070 102.800  16.380  0.00  0.00           C
ATOM   3043  O   GLY   187      92.370 103.830  16.340  0.00  0.00           O
ATOM   3044  N   PRO   188      92.540 101.560  16.550  0.00  0.00           N
ATOM   3045  CD  PRO   188      93.120 100.260  16.590  0.00  0.00           C
ATOM   3046  HD2 PRO   188      93.520 100.160  17.600  0.00  0.00           H
ATOM   3047  HD3 PRO   188      93.780 100.230  15.730  0.00  0.00           H
ATOM   3048  CG  PRO   188      91.990  99.250  16.320  0.00  0.00           C
ATOM   3049  HG2 PRO   188      92.230  98.470  17.050  0.00  0.00           H
ATOM   3050  HG3 PRO   188      92.100  98.970  15.270  0.00  0.00           H
ATOM   3051  CB  PRO   188      90.650 100.020  16.580  0.00  0.00           C
ATOM   3052  HB2 PRO   188      90.270  99.700  17.550  0.00  0.00           H
ATOM   3053  HB3 PRO   188      90.070  99.920  15.660  0.00  0.00           H
ATOM   3054  CA  PRO   188      91.060 101.480  16.780  0.00  0.00           C
ATOM   3055  HA  PRO   188      90.490 102.080  16.070  0.00  0.00           H
ATOM   3056  C   PRO   188      90.520 101.900  18.130  0.00  0.00           C
ATOM   3057  O   PRO   188      91.230 101.990  19.100  0.00  0.00           O
ATOM   3058  N   LYS   189      89.180 102.150  18.210  0.00  0.00           N
ATOM   3059  H   LYS   189      88.650 102.170  17.350  0.00  0.00           H
ATOM   3060  CA  LYS   189      88.510 102.510  19.520  0.00  0.00           C
ATOM   3061  HA  LYS   189      88.960 101.840  20.250  0.00  0.00           H
ATOM   3062  CB  LYS   189      88.750 103.960  19.950  0.00  0.00           C
ATOM   3063  HB2 LYS   189      89.830 104.120  19.840  0.00  0.00           H
ATOM   3064  HB3 LYS   189      88.550 104.080  21.010  0.00  0.00           H
ATOM   3065  CG  LYS   189      87.900 105.070  19.210  0.00  0.00           C
ATOM   3066  HG2 LYS   189      87.000 105.320  19.780  0.00  0.00           H
ATOM   3067  HG3 LYS   189      87.510 104.710  18.260  0.00  0.00           H
ATOM   3068  CD  LYS   189      88.580 106.410  18.800  0.00  0.00           C
ATOM   3069  HD2 LYS   189      87.790 107.010  18.340  0.00  0.00           H
ATOM   3070  HD3 LYS   189      89.400 106.240  18.100  0.00  0.00           H
ATOM   3071  CE  LYS   189      89.120 107.160  20.020  0.00  0.00           C
ATOM   3072  HE2 LYS   189      89.790 106.510  20.580  0.00  0.00           H
ATOM   3073  HE3 LYS   189      88.260 107.420  20.640  0.00  0.00           H
ATOM   3074  NZ  LYS   189      89.790 108.470  19.740  0.00  0.00           N
ATOM   3075  HZ1 LYS   189      90.700 108.260  19.350  0.00  0.00           H
ATOM   3076  HZ2 LYS   189      89.330 109.020  19.030  0.00  0.00           H
ATOM   3077  HZ3 LYS   189      90.020 108.970  20.590  0.00  0.00           H
ATOM   3078  C   LYS   189      86.980 102.230  19.540  0.00  0.00           C
ATOM   3079  O   LYS   189      86.420 101.930  18.510  0.00  0.00           O
ATOM   3080  N   ALA   190      86.380 102.330  20.710  0.00  0.00           N
ATOM   3081  H   ALA   190      86.890 102.560  21.550  0.00  0.00           H
ATOM   3082  CA  ALA   190      84.920 102.250  20.780  0.00  0.00           C
ATOM   3083  HA  ALA   190      84.470 101.810  19.890  0.00  0.00           H
ATOM   3084  CB  ALA   190      84.550 101.390  21.990  0.00  0.00           C
ATOM   3085  HB1 ALA   190      84.780 100.350  21.750  0.00  0.00           H
ATOM   3086  HB2 ALA   190      85.220 101.710  22.790  0.00  0.00           H
ATOM   3087  HB3 ALA   190      83.500 101.490  22.260  0.00  0.00           H
ATOM   3088  C   ALA   190      84.450 103.710  20.820  0.00  0.00           C
ATOM   3089  O   ALA   190      84.850 104.530  21.660  0.00  0.00           O
ATOM   3090  N   ASP   191      83.440 103.970  19.920  0.00  0.00           N
ATOM   3091  H   ASP   191      83.050 103.170  19.440  0.00  0.00           H
ATOM   3092  CA  ASP   191      82.660 105.230  19.900  0.00  0.00           C
ATOM   3093  HA  ASP   191      83.320 106.080  20.060  0.00  0.00           H
ATOM   3094  CB  ASP   191      81.970 105.380  18.570  0.00  0.00           C
ATOM   3095  HB2 ASP   191      81.110 106.030  18.740  0.00  0.00           H
ATOM   3096  HB3 ASP   191      81.720 104.390  18.180  0.00  0.00           H
ATOM   3097  CG  ASP   191      82.930 106.010  17.530  0.00  0.00           C
ATOM   3098  OD1 ASP   191      84.030 106.490  17.910  0.00  0.00           O
ATOM   3099  OD2 ASP   191      82.530 106.290  16.420  0.00  0.00           O
ATOM   3100  C   ASP   191      81.660 105.140  21.050  0.00  0.00           C
ATOM   3101  O   ASP   191      81.340 106.150  21.700  0.00  0.00           O
ATOM   3102  N   LYS   192      81.000 103.980  21.290  0.00  0.00           N
ATOM   3103  H   LYS   192      81.360 103.180  20.800  0.00  0.00           H
ATOM   3104  CA  LYS   192      80.180 103.640  22.470  0.00  0.00           C
ATOM   3105  HA  LYS   192      80.620 104.200  23.290  0.00  0.00           H
ATOM   3106  CB  LYS   192      78.760 104.210  22.260  0.00  0.00           C
ATOM   3107  HB2 LYS   192      78.180 103.490  21.680  0.00  0.00           H
ATOM   3108  HB3 LYS   192      78.790 105.070  21.600  0.00  0.00           H
ATOM   3109  CG  LYS   192      78.120 104.470  23.610  0.00  0.00           C
ATOM   3110  HG2 LYS   192      78.810 105.080  24.190  0.00  0.00           H
ATOM   3111  HG3 LYS   192      77.840 103.580  24.170  0.00  0.00           H
ATOM   3112  CD  LYS   192      76.840 105.280  23.270  0.00  0.00           C
ATOM   3113  HD2 LYS   192      76.210 104.650  22.640  0.00  0.00           H
ATOM   3114  HD3 LYS   192      77.180 106.050  22.580  0.00  0.00           H
ATOM   3115  CE  LYS   192      76.100 105.770  24.550  0.00  0.00           C
ATOM   3116  HE2 LYS   192      76.750 105.970  25.400  0.00  0.00           H
ATOM   3117  HE3 LYS   192      75.390 104.960  24.730  0.00  0.00           H
ATOM   3118  NZ  LYS   192      75.420 107.070  24.170  0.00  0.00           N
ATOM   3119  HZ1 LYS   192      76.090 107.550  23.570  0.00  0.00           H
ATOM   3120  HZ2 LYS   192      74.550 107.050  23.650  0.00  0.00           H
ATOM   3121  HZ3 LYS   192      75.230 107.630  24.990  0.00  0.00           H
ATOM   3122  C   LYS   192      80.170 102.220  23.000  0.00  0.00           C
ATOM   3123  O   LYS   192      80.020 101.320  22.190  0.00  0.00           O
ATOM   3124  N   VAL   193      80.310 102.040  24.320  0.00  0.00           N
ATOM   3125  H   VAL   193      80.510 102.860  24.880  0.00  0.00           H
ATOM   3126  CA  VAL   193      79.980 100.800  24.970  0.00  0.00           C
ATOM   3127  HA  VAL   193      80.020 100.000  24.230  0.00  0.00           H
ATOM   3128  CB  VAL   193      81.100 100.520  26.050  0.00  0.00           C
ATOM   3129  HB  VAL   193      80.970 101.260  26.840  0.00  0.00           H
ATOM   3130  CG1 VAL   193      80.700  99.130  26.710  0.00  0.00           C
ATOM   3131 HG11 VAL   193      79.640  99.130  26.980  0.00  0.00           H
ATOM   3132 HG12 VAL   193      80.760  98.310  25.990  0.00  0.00           H
ATOM   3133 HG13 VAL   193      81.380  99.060  27.560  0.00  0.00           H
ATOM   3134  CG2 VAL   193      82.570 100.540  25.550  0.00  0.00           C
ATOM   3135 HG21 VAL   193      82.870  99.810  24.790  0.00  0.00           H
ATOM   3136 HG22 VAL   193      82.760 101.520  25.110  0.00  0.00           H
ATOM   3137 HG23 VAL   193      83.330 100.410  26.320  0.00  0.00           H
ATOM   3138  C   VAL   193      78.520 100.790  25.540  0.00  0.00           C
ATOM   3139  O   VAL   193      78.180 101.690  26.340  0.00  0.00           O
ATOM   3140  N   LEU   194      77.730  99.770  25.240  0.00  0.00           N
ATOM   3141  H   LEU   194      78.130  99.030  24.690  0.00  0.00           H
ATOM   3142  CA  LEU   194      76.340  99.670  25.700  0.00  0.00           C
ATOM   3143  HA  LEU   194      76.060 100.470  26.390  0.00  0.00           H
ATOM   3144  CB  LEU   194      75.500  99.950  24.390  0.00  0.00           C
ATOM   3145  HB2 LEU   194      74.460  99.640  24.550  0.00  0.00           H
ATOM   3146  HB3 LEU   194      75.840  99.210  23.670  0.00  0.00           H
ATOM   3147  CG  LEU   194      75.570 101.410  23.780  0.00  0.00           C
ATOM   3148  HG  LEU   194      76.620 101.680  23.850  0.00  0.00           H
ATOM   3149  CD1 LEU   194      75.090 101.410  22.310  0.00  0.00           C
ATOM   3150 HD11 LEU   194      74.100 100.970  22.300  0.00  0.00           H
ATOM   3151 HD12 LEU   194      74.980 102.400  21.870  0.00  0.00           H
ATOM   3152 HD13 LEU   194      75.830 100.800  21.790  0.00  0.00           H
ATOM   3153  CD2 LEU   194      74.730 102.310  24.630  0.00  0.00           C
ATOM   3154 HD21 LEU   194      73.680 102.030  24.630  0.00  0.00           H
ATOM   3155 HD22 LEU   194      75.140 102.330  25.640  0.00  0.00           H
ATOM   3156 HD23 LEU   194      74.780 103.340  24.290  0.00  0.00           H
ATOM   3157  C   LEU   194      76.130  98.310  26.350  0.00  0.00           C
ATOM   3158  O   LEU   194      76.070  97.280  25.700  0.00  0.00           O
ATOM   3159  N   GLN   195      76.000  98.350  27.680  0.00  0.00           N
ATOM   3160  H   GLN   195      75.940  99.260  28.110  0.00  0.00           H
ATOM   3161  CA  GLN   195      75.590  97.210  28.560  0.00  0.00           C
ATOM   3162  HA  GLN   195      75.930  96.310  28.030  0.00  0.00           H
ATOM   3163  CB  GLN   195      76.150  97.260  29.930  0.00  0.00           C
ATOM   3164  HB2 GLN   195      75.800  96.440  30.560  0.00  0.00           H
ATOM   3165  HB3 GLN   195      75.720  98.200  30.250  0.00  0.00           H
ATOM   3166  CG  GLN   195      77.660  97.210  30.000  0.00  0.00           C
ATOM   3167  HG2 GLN   195      78.180  97.870  29.300  0.00  0.00           H
ATOM   3168  HG3 GLN   195      78.030  96.200  29.850  0.00  0.00           H
ATOM   3169  CD  GLN   195      78.130  97.560  31.390  0.00  0.00           C
ATOM   3170  OE1 GLN   195      77.340  97.900  32.280  0.00  0.00           O
ATOM   3171  NE2 GLN   195      79.400  97.610  31.730  0.00  0.00           N
ATOM   3172 HE21 GLN   195      80.180  97.400  31.130  0.00  0.00           H
ATOM   3173 HE22 GLN   195      79.520  97.860  32.700  0.00  0.00           H
ATOM   3174  C   GLN   195      74.060  97.070  28.540  0.00  0.00           C
ATOM   3175  O   GLN   195      73.280  98.060  28.550  0.00  0.00           O
ATOM   3176  N   PHE   196      73.500  95.860  28.500  0.00  0.00           N
ATOM   3177  H   PHE   196      74.080  95.070  28.250  0.00  0.00           H
ATOM   3178  CA  PHE   196      72.050  95.580  28.550  0.00  0.00           C
ATOM   3179  HA  PHE   196      71.520  96.450  28.930  0.00  0.00           H
ATOM   3180  CB  PHE   196      71.570  95.470  27.150  0.00  0.00           C
ATOM   3181  HB2 PHE   196      72.020  96.190  26.460  0.00  0.00           H
ATOM   3182  HB3 PHE   196      70.520  95.780  27.180  0.00  0.00           H
ATOM   3183  CG  PHE   196      71.710  94.120  26.480  0.00  0.00           C
ATOM   3184  CD1 PHE   196      72.670  93.850  25.470  0.00  0.00           C
ATOM   3185  HD1 PHE   196      73.340  94.650  25.200  0.00  0.00           H
ATOM   3186  CE1 PHE   196      72.720  92.580  24.800  0.00  0.00           C
ATOM   3187  HE1 PHE   196      73.390  92.450  23.970  0.00  0.00           H
ATOM   3188  CZ  PHE   196      71.840  91.560  25.160  0.00  0.00           C
ATOM   3189  HZ  PHE   196      71.970  90.540  24.800  0.00  0.00           H
ATOM   3190  CE2 PHE   196      70.910  91.810  26.220  0.00  0.00           C
ATOM   3191  HE2 PHE   196      70.280  90.970  26.470  0.00  0.00           H
ATOM   3192  CD2 PHE   196      70.880  93.050  26.870  0.00  0.00           C
ATOM   3193  HD2 PHE   196      70.070  93.130  27.570  0.00  0.00           H
ATOM   3194  C   PHE   196      71.570  94.540  29.510  0.00  0.00           C
ATOM   3195  O   PHE   196      72.220  93.450  29.730  0.00  0.00           O
ATOM   3196  N   GLU   197      70.420  94.760  30.130  0.00  0.00           N
ATOM   3197  H   GLU   197      69.860  95.580  29.920  0.00  0.00           H
ATOM   3198  CA  GLU   197      69.930  93.770  31.180  0.00  0.00           C
ATOM   3199  HA  GLU   197      70.760  93.660  31.870  0.00  0.00           H
ATOM   3200  CB  GLU   197      68.730  94.310  32.020  0.00  0.00           C
ATOM   3201  HB2 GLU   197      67.880  94.650  31.420  0.00  0.00           H
ATOM   3202  HB3 GLU   197      69.020  95.260  32.470  0.00  0.00           H
ATOM   3203  CG  GLU   197      68.340  93.320  33.150  0.00  0.00           C
ATOM   3204  HG2 GLU   197      68.090  92.330  32.770  0.00  0.00           H
ATOM   3205  HG3 GLU   197      67.390  93.680  33.560  0.00  0.00           H
ATOM   3206  CD  GLU   197      69.420  93.210  34.300  0.00  0.00           C
ATOM   3207  OE1 GLU   197      70.490  93.910  34.300  0.00  0.00           O
ATOM   3208  OE2 GLU   197      69.320  92.420  35.270  0.00  0.00           O
ATOM   3209  C   GLU   197      69.710  92.340  30.630  0.00  0.00           C
ATOM   3210  O   GLU   197      68.810  92.240  29.790  0.00  0.00           O
ATOM   3211  N   PRO   198      70.400  91.250  31.130  0.00  0.00           N
ATOM   3212  CD  PRO   198      71.350  91.260  32.250  0.00  0.00           C
ATOM   3213  HD2 PRO   198      70.770  91.430  33.160  0.00  0.00           H
ATOM   3214  HD3 PRO   198      72.120  92.020  32.080  0.00  0.00           H
ATOM   3215  CG  PRO   198      72.070  89.930  32.070  0.00  0.00           C
ATOM   3216  HG2 PRO   198      72.420  89.610  33.050  0.00  0.00           H
ATOM   3217  HG3 PRO   198      72.840  90.170  31.340  0.00  0.00           H
ATOM   3218  CB  PRO   198      70.970  88.950  31.570  0.00  0.00           C
ATOM   3219  HB2 PRO   198      70.280  88.600  32.330  0.00  0.00           H
ATOM   3220  HB3 PRO   198      71.310  88.130  30.920  0.00  0.00           H
ATOM   3221  CA  PRO   198      70.170  89.840  30.650  0.00  0.00           C
ATOM   3222  HA  PRO   198      70.490  89.750  29.610  0.00  0.00           H
ATOM   3223  C   PRO   198      68.660  89.430  30.730  0.00  0.00           C
ATOM   3224  O   PRO   198      67.940  89.690  31.640  0.00  0.00           O
ATOM   3225  N   GLY   199      68.250  88.750  29.640  0.00  0.00           N
ATOM   3226  H   GLY   199      68.900  88.600  28.880  0.00  0.00           H
ATOM   3227  CA  GLY   199      66.930  88.130  29.470  0.00  0.00           C
ATOM   3228  HA2 GLY   199      66.620  87.740  30.440  0.00  0.00           H
ATOM   3229  HA3 GLY   199      67.000  87.250  28.830  0.00  0.00           H
ATOM   3230  C   GLY   199      65.770  89.030  29.020  0.00  0.00           C
ATOM   3231  O   GLY   199      64.590  88.620  28.940  0.00  0.00           O
ATOM   3232  N   THR   200      66.150  90.250  28.720  0.00  0.00           N
ATOM   3233  H   THR   200      67.070  90.560  28.990  0.00  0.00           H
ATOM   3234  CA  THR   200      65.180  91.280  28.190  0.00  0.00           C
ATOM   3235  HA  THR   200      64.290  91.250  28.830  0.00  0.00           H
ATOM   3236  CB  THR   200      65.840  92.670  28.210  0.00  0.00           C
ATOM   3237  HB  THR   200      66.650  92.790  27.490  0.00  0.00           H
ATOM   3238  CG2 THR   200      64.830  93.750  27.800  0.00  0.00           C
ATOM   3239 HG21 THR   200      63.960  93.660  28.450  0.00  0.00           H
ATOM   3240 HG22 THR   200      65.320  94.720  27.960  0.00  0.00           H
ATOM   3241 HG23 THR   200      64.520  93.680  26.760  0.00  0.00           H
ATOM   3242  OG1 THR   200      66.270  93.040  29.540  0.00  0.00           O
ATOM   3243  HG1 THR   200      67.230  92.960  29.490  0.00  0.00           H
ATOM   3244  C   THR   200      64.830  91.010  26.680  0.00  0.00           C
ATOM   3245  O   THR   200      65.660  90.840  25.830  0.00  0.00           O
ATOM   3246  N   LYS   201      63.560  90.800  26.370  0.00  0.00           N
ATOM   3247  H   LYS   201      62.950  90.840  27.170  0.00  0.00           H
ATOM   3248  CA  LYS   201      63.010  90.420  25.060  0.00  0.00           C
ATOM   3249  HA  LYS   201      63.780  89.780  24.630  0.00  0.00           H
ATOM   3250  CB  LYS   201      61.640  89.660  25.210  0.00  0.00           C
ATOM   3251  HB2 LYS   201      61.390  89.290  24.210  0.00  0.00           H
ATOM   3252  HB3 LYS   201      60.830  90.360  25.400  0.00  0.00           H
ATOM   3253  CG  LYS   201      61.780  88.470  26.200  0.00  0.00           C
ATOM   3254  HG2 LYS   201      60.850  87.930  26.020  0.00  0.00           H
ATOM   3255  HG3 LYS   201      61.720  88.830  27.220  0.00  0.00           H
ATOM   3256  CD  LYS   201      62.970  87.560  25.890  0.00  0.00           C
ATOM   3257  HD2 LYS   201      63.790  88.020  26.440  0.00  0.00           H
ATOM   3258  HD3 LYS   201      63.200  87.540  24.820  0.00  0.00           H
ATOM   3259  CE  LYS   201      62.740  86.150  26.400  0.00  0.00           C
ATOM   3260  HE2 LYS   201      61.840  85.910  25.840  0.00  0.00           H
ATOM   3261  HE3 LYS   201      62.490  86.240  27.450  0.00  0.00           H
ATOM   3262  NZ  LYS   201      63.900  85.210  26.180  0.00  0.00           N
ATOM   3263  HZ1 LYS   201      64.670  85.390  26.810  0.00  0.00           H
ATOM   3264  HZ2 LYS   201      63.710  84.220  26.220  0.00  0.00           H
ATOM   3265  HZ3 LYS   201      64.320  85.390  25.280  0.00  0.00           H
ATOM   3266  C   LYS   201      62.880  91.580  24.060  0.00  0.00           C
ATOM   3267  O   LYS   201      62.870  91.280  22.890  0.00  0.00           O
ATOM   3268  N   ASN   202      62.910  92.850  24.440  0.00  0.00           N
ATOM   3269  H   ASN   202      62.670  93.100  25.380  0.00  0.00           H
ATOM   3270  CA  ASN   202      62.920  93.950  23.480  0.00  0.00           C
ATOM   3271  HA  ASN   202      63.130  93.630  22.460  0.00  0.00           H
ATOM   3272  CB  ASN   202      61.550  94.740  23.530  0.00  0.00           C
ATOM   3273  HB2 ASN   202      61.490  95.230  24.500  0.00  0.00           H
ATOM   3274  HB3 ASN   202      60.750  94.010  23.520  0.00  0.00           H
ATOM   3275  CG  ASN   202      61.370  95.740  22.440  0.00  0.00           C
ATOM   3276  OD1 ASN   202      62.270  96.170  21.710  0.00  0.00           O
ATOM   3277  ND2 ASN   202      60.160  96.170  22.280  0.00  0.00           N
ATOM   3278 HD21 ASN   202      59.390  95.940  22.890  0.00  0.00           H
ATOM   3279 HD22 ASN   202      60.010  96.830  21.530  0.00  0.00           H
ATOM   3280  C   ASN   202      64.120  94.880  23.730  0.00  0.00           C
ATOM   3281  O   ASN   202      64.300  95.290  24.900  0.00  0.00           O
ATOM   3282  N   LEU   203      64.950  95.290  22.750  0.00  0.00           N
ATOM   3283  H   LEU   203      64.780  94.960  21.810  0.00  0.00           H
ATOM   3284  CA  LEU   203      66.100  96.130  22.900  0.00  0.00           C
ATOM   3285  HA  LEU   203      66.120  96.530  23.910  0.00  0.00           H
ATOM   3286  CB  LEU   203      67.420  95.290  22.790  0.00  0.00           C
ATOM   3287  HB2 LEU   203      68.210  96.010  23.000  0.00  0.00           H
ATOM   3288  HB3 LEU   203      67.620  94.860  21.810  0.00  0.00           H
ATOM   3289  CG  LEU   203      67.500  94.120  23.690  0.00  0.00           C
ATOM   3290  HG  LEU   203      66.710  94.230  24.430  0.00  0.00           H
ATOM   3291  CD1 LEU   203      67.310  92.780  22.940  0.00  0.00           C
ATOM   3292 HD11 LEU   203      68.000  92.730  22.100  0.00  0.00           H
ATOM   3293 HD12 LEU   203      67.360  92.000  23.710  0.00  0.00           H
ATOM   3294 HD13 LEU   203      66.280  92.730  22.590  0.00  0.00           H
ATOM   3295  CD2 LEU   203      68.760  94.230  24.570  0.00  0.00           C
ATOM   3296 HD21 LEU   203      68.670  95.220  25.030  0.00  0.00           H
ATOM   3297 HD22 LEU   203      68.790  93.410  25.290  0.00  0.00           H
ATOM   3298 HD23 LEU   203      69.680  94.260  23.990  0.00  0.00           H
ATOM   3299  C   LEU   203      65.970  97.260  21.840  0.00  0.00           C
ATOM   3300  O   LEU   203      66.930  97.910  21.350  0.00  0.00           O
ATOM   3301  N   THR   204      64.710  97.750  21.520  0.00  0.00           N
ATOM   3302  H   THR   204      63.860  97.370  21.900  0.00  0.00           H
ATOM   3303  CA  THR   204      64.440  98.860  20.500  0.00  0.00           C
ATOM   3304  HA  THR   204      64.980  98.560  19.600  0.00  0.00           H
ATOM   3305  CB  THR   204      62.970  98.990  20.100  0.00  0.00           C
ATOM   3306  HB  THR   204      62.350  99.050  21.000  0.00  0.00           H
ATOM   3307  CG2 THR   204      62.690 100.020  18.980  0.00  0.00           C
ATOM   3308 HG21 THR   204      61.610 100.220  18.990  0.00  0.00           H
ATOM   3309 HG22 THR   204      63.230 100.930  19.250  0.00  0.00           H
ATOM   3310 HG23 THR   204      63.100  99.750  18.010  0.00  0.00           H
ATOM   3311  OG1 THR   204      62.700  97.720  19.430  0.00  0.00           O
ATOM   3312  HG1 THR   204      62.650  97.120  20.170  0.00  0.00           H
ATOM   3313  C   THR   204      64.970 100.190  21.070  0.00  0.00           C
ATOM   3314  O   THR   204      65.480 101.010  20.340  0.00  0.00           O
ATOM   3315  N   ALA   205      65.010 100.330  22.400  0.00  0.00           N
ATOM   3316  H   ALA   205      64.610  99.650  23.030  0.00  0.00           H
ATOM   3317  CA  ALA   205      65.560 101.490  23.060  0.00  0.00           C
ATOM   3318  HA  ALA   205      65.230 102.340  22.450  0.00  0.00           H
ATOM   3319  CB  ALA   205      64.890 101.770  24.500  0.00  0.00           C
ATOM   3320  HB1 ALA   205      64.840 102.860  24.580  0.00  0.00           H
ATOM   3321  HB2 ALA   205      63.840 101.510  24.540  0.00  0.00           H
ATOM   3322  HB3 ALA   205      65.450 101.300  25.300  0.00  0.00           H
ATOM   3323  C   ALA   205      67.060 101.570  23.030  0.00  0.00           C
ATOM   3324  O   ALA   205      67.630 102.660  22.780  0.00  0.00           O
ATOM   3325  N   LEU   206      67.680 100.410  23.170  0.00  0.00           N
ATOM   3326  H   LEU   206      67.130  99.590  23.380  0.00  0.00           H
ATOM   3327  CA  LEU   206      69.140 100.280  23.020  0.00  0.00           C
ATOM   3328  HA  LEU   206      69.610 101.090  23.580  0.00  0.00           H
ATOM   3329  CB  LEU   206      69.530  98.870  23.540  0.00  0.00           C
ATOM   3330  HB2 LEU   206      69.070  98.150  22.860  0.00  0.00           H
ATOM   3331  HB3 LEU   206      68.920  98.680  24.430  0.00  0.00           H
ATOM   3332  CG  LEU   206      71.000  98.570  23.810  0.00  0.00           C
ATOM   3333  HG  LEU   206      71.570  98.940  22.950  0.00  0.00           H
ATOM   3334  CD1 LEU   206      71.600  99.140  25.140  0.00  0.00           C
ATOM   3335 HD11 LEU   206      70.950  98.930  25.990  0.00  0.00           H
ATOM   3336 HD12 LEU   206      72.610  98.760  25.240  0.00  0.00           H
ATOM   3337 HD13 LEU   206      71.890 100.190  25.030  0.00  0.00           H
ATOM   3338  CD2 LEU   206      71.110  97.000  23.800  0.00  0.00           C
ATOM   3339 HD21 LEU   206      72.120  96.820  24.180  0.00  0.00           H
ATOM   3340 HD22 LEU   206      70.410  96.510  24.470  0.00  0.00           H
ATOM   3341 HD23 LEU   206      71.010  96.760  22.740  0.00  0.00           H
ATOM   3342  C   LEU   206      69.750 100.450  21.550  0.00  0.00           C
ATOM   3343  O   LEU   206      70.660 101.210  21.360  0.00  0.00           O
ATOM   3344  N   LEU   207      69.200  99.730  20.580  0.00  0.00           N
ATOM   3345  H   LEU   207      68.490  99.070  20.860  0.00  0.00           H
ATOM   3346  CA  LEU   207      69.610  99.940  19.170  0.00  0.00           C
ATOM   3347  HA  LEU   207      70.700  99.960  19.150  0.00  0.00           H
ATOM   3348  CB  LEU   207      69.120  98.720  18.420  0.00  0.00           C
ATOM   3349  HB2 LEU   207      69.280  99.070  17.400  0.00  0.00           H
ATOM   3350  HB3 LEU   207      68.050  98.690  18.650  0.00  0.00           H
ATOM   3351  CG  LEU   207      69.790  97.300  18.700  0.00  0.00           C
ATOM   3352  HG  LEU   207      69.980  97.190  19.770  0.00  0.00           H
ATOM   3353  CD1 LEU   207      68.630  96.350  18.450  0.00  0.00           C
ATOM   3354 HD11 LEU   207      67.980  96.520  19.310  0.00  0.00           H
ATOM   3355 HD12 LEU   207      68.090  96.490  17.520  0.00  0.00           H
ATOM   3356 HD13 LEU   207      69.040  95.340  18.450  0.00  0.00           H
ATOM   3357  CD2 LEU   207      71.060  97.150  17.820  0.00  0.00           C
ATOM   3358 HD21 LEU   207      70.810  97.410  16.790  0.00  0.00           H
ATOM   3359 HD22 LEU   207      71.830  97.810  18.210  0.00  0.00           H
ATOM   3360 HD23 LEU   207      71.310  96.110  18.050  0.00  0.00           H
ATOM   3361  C   LEU   207      69.190 101.300  18.630  0.00  0.00           C
ATOM   3362  O   LEU   207      69.940 101.820  17.840  0.00  0.00           O
ATOM   3363  N   LEU   208      68.170 101.940  19.190  0.00  0.00           N
ATOM   3364  H   LEU   208      67.570 101.480  19.850  0.00  0.00           H
ATOM   3365  CA  LEU   208      67.950 103.370  18.950  0.00  0.00           C
ATOM   3366  HA  LEU   208      67.880 103.520  17.880  0.00  0.00           H
ATOM   3367  CB  LEU   208      66.550 103.790  19.410  0.00  0.00           C
ATOM   3368  HB2 LEU   208      66.440 104.870  19.540  0.00  0.00           H
ATOM   3369  HB3 LEU   208      66.370 103.220  20.320  0.00  0.00           H
ATOM   3370  CG  LEU   208      65.360 103.440  18.430  0.00  0.00           C
ATOM   3371  HG  LEU   208      65.500 102.380  18.230  0.00  0.00           H
ATOM   3372  CD1 LEU   208      63.990 103.760  18.990  0.00  0.00           C
ATOM   3373 HD11 LEU   208      63.950 104.850  18.950  0.00  0.00           H
ATOM   3374 HD12 LEU   208      63.200 103.270  18.410  0.00  0.00           H
ATOM   3375 HD13 LEU   208      63.850 103.350  20.000  0.00  0.00           H
ATOM   3376  CD2 LEU   208      65.470 104.080  17.030  0.00  0.00           C
ATOM   3377 HD21 LEU   208      66.300 103.650  16.470  0.00  0.00           H
ATOM   3378 HD22 LEU   208      64.570 103.870  16.450  0.00  0.00           H
ATOM   3379 HD23 LEU   208      65.520 105.160  17.180  0.00  0.00           H
ATOM   3380  C   LEU   208      69.020 104.260  19.490  0.00  0.00           C
ATOM   3381  O   LEU   208      69.470 105.230  18.900  0.00  0.00           O
ATOM   3382  N   GLU   209      69.570 104.040  20.680  0.00  0.00           N
ATOM   3383  H   GLU   209      69.310 103.200  21.190  0.00  0.00           H
ATOM   3384  CA  GLU   209      70.650 104.740  21.300  0.00  0.00           C
ATOM   3385  HA  GLU   209      70.430 105.810  21.290  0.00  0.00           H
ATOM   3386  CB  GLU   209      70.910 104.390  22.740  0.00  0.00           C
ATOM   3387  HB2 GLU   209      71.240 103.350  22.820  0.00  0.00           H
ATOM   3388  HB3 GLU   209      69.980 104.520  23.300  0.00  0.00           H
ATOM   3389  CG  GLU   209      71.990 105.340  23.360  0.00  0.00           C
ATOM   3390  HG2 GLU   209      71.730 106.290  22.880  0.00  0.00           H
ATOM   3391  HG3 GLU   209      72.980 105.130  22.960  0.00  0.00           H
ATOM   3392  CD  GLU   209      72.140 105.500  24.870  0.00  0.00           C
ATOM   3393  OE1 GLU   209      73.080 106.090  25.430  0.00  0.00           O
ATOM   3394  OE2 GLU   209      71.250 104.940  25.580  0.00  0.00           O
ATOM   3395  C   GLU   209      71.980 104.490  20.420  0.00  0.00           C
ATOM   3396  O   GLU   209      72.870 105.240  20.370  0.00  0.00           O
ATOM   3397  N   ALA   210      72.120 103.330  19.710  0.00  0.00           N
ATOM   3398  H   ALA   210      71.490 102.560  19.870  0.00  0.00           H
ATOM   3399  CA  ALA   210      73.240 102.920  18.870  0.00  0.00           C
ATOM   3400  HA  ALA   210      74.180 103.300  19.290  0.00  0.00           H
ATOM   3401  CB  ALA   210      73.300 101.400  18.880  0.00  0.00           C
ATOM   3402  HB1 ALA   210      72.410 100.900  18.520  0.00  0.00           H
ATOM   3403  HB2 ALA   210      74.260 101.020  18.530  0.00  0.00           H
ATOM   3404  HB3 ALA   210      73.290 101.000  19.900  0.00  0.00           H
ATOM   3405  C   ALA   210      73.150 103.440  17.400  0.00  0.00           C
ATOM   3406  O   ALA   210      74.160 103.670  16.710  0.00  0.00           O
ATOM   3407  N   LYS   211      71.920 103.650  16.960  0.00  0.00           N
ATOM   3408  H   LYS   211      71.260 103.440  17.690  0.00  0.00           H
ATOM   3409  CA  LYS   211      71.570 103.920  15.530  0.00  0.00           C
ATOM   3410  HA  LYS   211      72.250 103.280  14.980  0.00  0.00           H
ATOM   3411  CB  LYS   211      70.090 103.540  15.330  0.00  0.00           C
ATOM   3412  HB2 LYS   211      69.550 104.230  15.980  0.00  0.00           H
ATOM   3413  HB3 LYS   211      69.870 102.510  15.630  0.00  0.00           H
ATOM   3414  CG  LYS   211      69.610 103.720  13.870  0.00  0.00           C
ATOM   3415  HG2 LYS   211      70.270 103.250  13.140  0.00  0.00           H
ATOM   3416  HG3 LYS   211      69.640 104.780  13.600  0.00  0.00           H
ATOM   3417  CD  LYS   211      68.240 103.080  13.560  0.00  0.00           C
ATOM   3418  HD2 LYS   211      67.490 103.420  14.270  0.00  0.00           H
ATOM   3419  HD3 LYS   211      68.400 102.010  13.740  0.00  0.00           H
ATOM   3420  CE  LYS   211      67.840 103.510  12.180  0.00  0.00           C
ATOM   3421  HE2 LYS   211      68.540 103.220  11.400  0.00  0.00           H
ATOM   3422  HE3 LYS   211      67.820 104.580  11.990  0.00  0.00           H
ATOM   3423  NZ  LYS   211      66.540 102.990  11.840  0.00  0.00           N
ATOM   3424  HZ1 LYS   211      66.380 103.060  10.840  0.00  0.00           H
ATOM   3425  HZ2 LYS   211      66.380 102.000  11.920  0.00  0.00           H
ATOM   3426  HZ3 LYS   211      65.880 103.530  12.390  0.00  0.00           H
ATOM   3427  C   LYS   211      71.850 105.340  15.070  0.00  0.00           C
ATOM   3428  O   LYS   211      72.150 105.570  13.910  0.00  0.00           O
ATOM   3429  N   GLU   212      71.790 106.320  16.000  0.00  0.00           N
ATOM   3430  H   GLU   212      71.440 106.020  16.890  0.00  0.00           H
ATOM   3431  CA  GLU   212      72.190 107.790  15.920  0.00  0.00           C
ATOM   3432  HA  GLU   212      71.750 108.090  14.970  0.00  0.00           H
ATOM   3433  CB  GLU   212      71.490 108.600  17.050  0.00  0.00           C
ATOM   3434  HB2 GLU   212      70.420 108.400  16.940  0.00  0.00           H
ATOM   3435  HB3 GLU   212      71.690 109.660  16.920  0.00  0.00           H
ATOM   3436  CG  GLU   212      71.910 108.160  18.430  0.00  0.00           C
ATOM   3437  HG2 GLU   212      72.930 108.510  18.540  0.00  0.00           H
ATOM   3438  HG3 GLU   212      71.880 107.070  18.410  0.00  0.00           H
ATOM   3439  CD  GLU   212      70.950 108.610  19.530  0.00  0.00           C
ATOM   3440  OE1 GLU   212      71.430 108.750  20.680  0.00  0.00           O
ATOM   3441  OE2 GLU   212      69.780 108.800  19.200  0.00  0.00           O
ATOM   3442  C   GLU   212      73.700 108.090  15.730  0.00  0.00           C
ATOM   3443  O   GLU   212      74.130 109.230  15.580  0.00  0.00           O
ATOM   3444  N   LEU   213      74.460 107.020  15.710  0.00  0.00           N
ATOM   3445  H   LEU   213      74.200 106.040  15.730  0.00  0.00           H
ATOM   3446  CA  LEU   213      75.980 107.120  15.790  0.00  0.00           C
ATOM   3447  HA  LEU   213      76.210 108.120  16.150  0.00  0.00           H
ATOM   3448  CB  LEU   213      76.470 106.160  16.840  0.00  0.00           C
ATOM   3449  HB2 LEU   213      77.550 106.270  16.880  0.00  0.00           H
ATOM   3450  HB3 LEU   213      76.060 105.180  16.580  0.00  0.00           H
ATOM   3451  CG  LEU   213      76.010 106.380  18.300  0.00  0.00           C
ATOM   3452  HG  LEU   213      74.930 106.310  18.380  0.00  0.00           H
ATOM   3453  CD1 LEU   213      76.690 105.350  19.280  0.00  0.00           C
ATOM   3454 HD11 LEU   213      76.550 104.350  18.860  0.00  0.00           H
ATOM   3455 HD12 LEU   213      77.700 105.620  19.560  0.00  0.00           H
ATOM   3456 HD13 LEU   213      76.280 105.560  20.270  0.00  0.00           H
ATOM   3457  CD2 LEU   213      76.480 107.780  18.830  0.00  0.00           C
ATOM   3458 HD21 LEU   213      77.540 107.950  18.610  0.00  0.00           H
ATOM   3459 HD22 LEU   213      75.820 108.460  18.290  0.00  0.00           H
ATOM   3460 HD23 LEU   213      76.200 107.750  19.880  0.00  0.00           H
ATOM   3461  C   LEU   213      76.620 107.010  14.420  0.00  0.00           C
ATOM   3462  O   LEU   213      76.070 106.480  13.460  0.00  0.00           O
ATOM   3463  N   GLU   214      77.810 107.580  14.280  0.00  0.00           N
ATOM   3464  H   GLU   214      78.330 107.950  15.070  0.00  0.00           H
ATOM   3465  CA  GLU   214      78.550 107.490  13.040  0.00  0.00           C
ATOM   3466  HA  GLU   214      77.920 107.660  12.160  0.00  0.00           H
ATOM   3467  CB  GLU   214      79.620 108.580  12.990  0.00  0.00           C
ATOM   3468  HB2 GLU   214      80.590 108.110  13.140  0.00  0.00           H
ATOM   3469  HB3 GLU   214      79.360 109.410  13.650  0.00  0.00           H
ATOM   3470  CG  GLU   214      79.520 109.210  11.520  0.00  0.00           C
ATOM   3471  HG2 GLU   214      78.530 109.590  11.300  0.00  0.00           H
ATOM   3472  HG3 GLU   214      79.740 108.510  10.710  0.00  0.00           H
ATOM   3473  CD  GLU   214      80.580 110.250  11.520  0.00  0.00           C
ATOM   3474  OE1 GLU   214      81.740 109.860  11.660  0.00  0.00           O
ATOM   3475  OE2 GLU   214      80.330 111.430  11.120  0.00  0.00           O
ATOM   3476  C   GLU   214      79.170 106.120  12.790  0.00  0.00           C
ATOM   3477  O   GLU   214      79.110 105.550  11.640  0.00  0.00           O
ATOM   3478  N   ALA   215      79.600 105.470  13.900  0.00  0.00           N
ATOM   3479  H   ALA   215      79.470 105.940  14.780  0.00  0.00           H
ATOM   3480  CA  ALA   215      79.960 104.070  13.870  0.00  0.00           C
ATOM   3481  HA  ALA   215      80.770 104.000  13.130  0.00  0.00           H
ATOM   3482  CB  ALA   215      80.450 103.610  15.290  0.00  0.00           C
ATOM   3483  HB1 ALA   215      80.530 102.530  15.310  0.00  0.00           H
ATOM   3484  HB2 ALA   215      81.420 104.080  15.410  0.00  0.00           H
ATOM   3485  HB3 ALA   215      79.780 103.960  16.080  0.00  0.00           H
ATOM   3486  C   ALA   215      78.810 103.130  13.360  0.00  0.00           C
ATOM   3487  O   ALA   215      77.650 103.240  13.820  0.00  0.00           O
ATOM   3488  N   ARG   216      79.100 102.250  12.430  0.00  0.00           N
ATOM   3489  H   ARG   216      80.070 102.190  12.160  0.00  0.00           H
ATOM   3490  CA  ARG   216      78.190 101.160  12.000  0.00  0.00           C
ATOM   3491  HA  ARG   216      77.410 101.130  12.750  0.00  0.00           H
ATOM   3492  CB  ARG   216      77.720 101.520  10.600  0.00  0.00           C
ATOM   3493  HB2 ARG   216      77.260 100.630  10.190  0.00  0.00           H
ATOM   3494  HB3 ARG   216      78.570 101.870  10.010  0.00  0.00           H
ATOM   3495  CG  ARG   216      76.660 102.630  10.700  0.00  0.00           C
ATOM   3496  HG2 ARG   216      77.080 103.560  11.100  0.00  0.00           H
ATOM   3497  HG3 ARG   216      75.880 102.250  11.350  0.00  0.00           H
ATOM   3498  CD  ARG   216      75.900 102.950   9.380  0.00  0.00           C
ATOM   3499  HD2 ARG   216      75.170 103.710   9.630  0.00  0.00           H
ATOM   3500  HD3 ARG   216      75.370 102.060   9.040  0.00  0.00           H
ATOM   3501  NE  ARG   216      76.930 103.380   8.370  0.00  0.00           N
ATOM   3502  HE  ARG   216      77.340 102.620   7.850  0.00  0.00           H
ATOM   3503  CZ  ARG   216      77.320 104.620   8.160  0.00  0.00           C
ATOM   3504  NH1 ARG   216      76.910 105.610   8.830  0.00  0.00           N
ATOM   3505 HH11 ARG   216      76.320 105.470   9.640  0.00  0.00           H
ATOM   3506 HH12 ARG   216      77.310 106.510   8.630  0.00  0.00           H
ATOM   3507  NH2 ARG   216      78.150 104.890   7.230  0.00  0.00           N
ATOM   3508 HH21 ARG   216      78.580 104.130   6.720  0.00  0.00           H
ATOM   3509 HH22 ARG   216      78.540 105.820   7.080  0.00  0.00           H
ATOM   3510  C   ARG   216      78.770  99.730  12.160  0.00  0.00           C
ATOM   3511  O   ARG   216      78.020  98.790  12.110  0.00  0.00           O
ATOM   3512  N   VAL   217      80.120  99.620  12.360  0.00  0.00           N
ATOM   3513  H   VAL   217      80.770 100.400  12.350  0.00  0.00           H
ATOM   3514  CA  VAL   217      80.660  98.300  12.890  0.00  0.00           C
ATOM   3515  HA  VAL   217      80.290  97.530  12.210  0.00  0.00           H
ATOM   3516  CB  VAL   217      82.170  98.320  12.810  0.00  0.00           C
ATOM   3517  HB  VAL   217      82.630  99.000  13.530  0.00  0.00           H
ATOM   3518  CG1 VAL   217      82.690  96.890  13.080  0.00  0.00           C
ATOM   3519 HG11 VAL   217      82.230  96.170  12.400  0.00  0.00           H
ATOM   3520 HG12 VAL   217      83.760  96.930  12.870  0.00  0.00           H
ATOM   3521 HG13 VAL   217      82.550  96.570  14.110  0.00  0.00           H
ATOM   3522  CG2 VAL   217      82.730  98.820  11.460  0.00  0.00           C
ATOM   3523 HG21 VAL   217      82.600  99.900  11.360  0.00  0.00           H
ATOM   3524 HG22 VAL   217      83.790  98.610  11.400  0.00  0.00           H
ATOM   3525 HG23 VAL   217      82.170  98.390  10.630  0.00  0.00           H
ATOM   3526  C   VAL   217      80.240  98.010  14.380  0.00  0.00           C
ATOM   3527  O   VAL   217      80.660  98.780  15.290  0.00  0.00           O
ATOM   3528  N   ILE   218      79.550  96.880  14.560  0.00  0.00           N
ATOM   3529  H   ILE   218      79.360  96.250  13.780  0.00  0.00           H
ATOM   3530  CA  ILE   218      78.840  96.520  15.880  0.00  0.00           C
ATOM   3531  HA  ILE   218      79.230  97.250  16.580  0.00  0.00           H
ATOM   3532  CB  ILE   218      77.250  96.450  15.750  0.00  0.00           C
ATOM   3533  HB  ILE   218      76.940  95.560  15.210  0.00  0.00           H
ATOM   3534  CG2 ILE   218      76.680  96.220  17.200  0.00  0.00           C
ATOM   3535 HG21 ILE   218      75.600  96.370  17.260  0.00  0.00           H
ATOM   3536 HG22 ILE   218      76.970  95.230  17.550  0.00  0.00           H
ATOM   3537 HG23 ILE   218      77.130  96.930  17.900  0.00  0.00           H
ATOM   3538  CG1 ILE   218      76.640  97.710  15.100  0.00  0.00           C
ATOM   3539 HG12 ILE   218      77.320  98.010  14.290  0.00  0.00           H
ATOM   3540 HG13 ILE   218      76.380  98.520  15.780  0.00  0.00           H
ATOM   3541  CD1 ILE   218      75.290  97.290  14.370  0.00  0.00           C
ATOM   3542 HD11 ILE   218      74.760  96.670  15.090  0.00  0.00           H
ATOM   3543 HD12 ILE   218      74.600  98.090  14.100  0.00  0.00           H
ATOM   3544 HD13 ILE   218      75.470  96.610  13.540  0.00  0.00           H
ATOM   3545  C   ILE   218      79.400  95.140  16.370  0.00  0.00           C
ATOM   3546  O   ILE   218      79.160  94.090  15.720  0.00  0.00           O
ATOM   3547  N   ILE   219      80.080  95.100  17.510  0.00  0.00           N
ATOM   3548  H   ILE   219      80.210  96.050  17.830  0.00  0.00           H
ATOM   3549  CA  ILE   219      80.460  93.890  18.220  0.00  0.00           C
ATOM   3550  HA  ILE   219      80.750  93.190  17.430  0.00  0.00           H
ATOM   3551  CB  ILE   219      81.820  94.200  18.920  0.00  0.00           C
ATOM   3552  HB  ILE   219      81.670  94.930  19.710  0.00  0.00           H
ATOM   3553  CG2 ILE   219      82.350  93.080  19.650  0.00  0.00           C
ATOM   3554 HG21 ILE   219      83.090  93.450  20.350  0.00  0.00           H
ATOM   3555 HG22 ILE   219      81.630  92.620  20.330  0.00  0.00           H
ATOM   3556 HG23 ILE   219      82.650  92.290  18.960  0.00  0.00           H
ATOM   3557  CG1 ILE   219      82.830  94.870  17.880  0.00  0.00           C
ATOM   3558 HG12 ILE   219      82.510  95.900  17.700  0.00  0.00           H
ATOM   3559 HG13 ILE   219      82.630  94.440  16.900  0.00  0.00           H
ATOM   3560  CD1 ILE   219      84.340  94.890  18.090  0.00  0.00           C
ATOM   3561 HD11 ILE   219      84.710  93.940  18.450  0.00  0.00           H
ATOM   3562 HD12 ILE   219      84.730  95.220  17.120  0.00  0.00           H
ATOM   3563 HD13 ILE   219      84.590  95.690  18.790  0.00  0.00           H
ATOM   3564  C   ILE   219      79.430  93.420  19.250  0.00  0.00           C
ATOM   3565  O   ILE   219      78.960  94.290  19.960  0.00  0.00           O
ATOM   3566  N   LEU   220      79.030  92.140  19.290  0.00  0.00           N
ATOM   3567  H   LEU   220      79.500  91.480  18.690  0.00  0.00           H
ATOM   3568  CA  LEU   220      77.920  91.600  20.150  0.00  0.00           C
ATOM   3569  HA  LEU   220      77.520  92.400  20.780  0.00  0.00           H
ATOM   3570  CB  LEU   220      76.700  91.150  19.280  0.00  0.00           C
ATOM   3571  HB2 LEU   220      76.990  90.340  18.600  0.00  0.00           H
ATOM   3572  HB3 LEU   220      76.520  92.090  18.760  0.00  0.00           H
ATOM   3573  CG  LEU   220      75.440  90.600  19.990  0.00  0.00           C
ATOM   3574  HG  LEU   220      75.720  89.630  20.410  0.00  0.00           H
ATOM   3575  CD1 LEU   220      74.970  91.390  21.240  0.00  0.00           C
ATOM   3576 HD11 LEU   220      75.690  91.440  22.050  0.00  0.00           H
ATOM   3577 HD12 LEU   220      74.680  92.400  20.970  0.00  0.00           H
ATOM   3578 HD13 LEU   220      74.030  90.920  21.510  0.00  0.00           H
ATOM   3579  CD2 LEU   220      74.360  90.310  18.980  0.00  0.00           C
ATOM   3580 HD21 LEU   220      74.660  89.520  18.300  0.00  0.00           H
ATOM   3581 HD22 LEU   220      73.410  90.040  19.450  0.00  0.00           H
ATOM   3582 HD23 LEU   220      74.050  91.210  18.450  0.00  0.00           H
ATOM   3583  C   LEU   220      78.430  90.530  21.150  0.00  0.00           C
ATOM   3584  O   LEU   220      79.190  89.640  20.760  0.00  0.00           O
ATOM   3585  N   SER   221      78.000  90.530  22.410  0.00  0.00           N
ATOM   3586  H   SER   221      77.530  91.330  22.790  0.00  0.00           H
ATOM   3587  CA  SER   221      78.230  89.360  23.260  0.00  0.00           C
ATOM   3588  HA  SER   221      78.500  88.440  22.740  0.00  0.00           H
ATOM   3589  CB  SER   221      79.470  89.670  24.130  0.00  0.00           C
ATOM   3590  HB2 SER   221      79.190  90.540  24.730  0.00  0.00           H
ATOM   3591  HB3 SER   221      80.400  89.880  23.610  0.00  0.00           H
ATOM   3592  OG  SER   221      79.700  88.560  25.000  0.00  0.00           O
ATOM   3593  HG  SER   221      80.150  87.890  24.470  0.00  0.00           H
ATOM   3594  C   SER   221      77.050  89.130  24.110  0.00  0.00           C
ATOM   3595  O   SER   221      76.630  90.030  24.830  0.00  0.00           O
ATOM   3596  N   ALA   222      76.430  87.930  24.000  0.00  0.00           N
ATOM   3597  H   ALA   222      76.880  87.160  23.520  0.00  0.00           H
ATOM   3598  CA  ALA   222      75.120  87.570  24.600  0.00  0.00           C
ATOM   3599  HA  ALA   222      75.060  88.090  25.550  0.00  0.00           H
ATOM   3600  CB  ALA   222      74.080  88.090  23.690  0.00  0.00           C
ATOM   3601  HB1 ALA   222      73.150  87.900  24.220  0.00  0.00           H
ATOM   3602  HB2 ALA   222      74.280  89.140  23.490  0.00  0.00           H
ATOM   3603  HB3 ALA   222      74.150  87.560  22.740  0.00  0.00           H
ATOM   3604  C   ALA   222      75.100  86.070  24.800  0.00  0.00           C
ATOM   3605  O   ALA   222      75.780  85.270  24.120  0.00  0.00           O
ATOM   3606  N   SER   223      74.180  85.680  25.690  0.00  0.00           N
ATOM   3607  H   SER   223      73.710  86.340  26.280  0.00  0.00           H
ATOM   3608  CA  SER   223      73.630  84.300  25.520  0.00  0.00           C
ATOM   3609  HA  SER   223      74.440  83.580  25.510  0.00  0.00           H
ATOM   3610  CB  SER   223      72.690  83.850  26.710  0.00  0.00           C
ATOM   3611  HB2 SER   223      73.290  83.750  27.620  0.00  0.00           H
ATOM   3612  HB3 SER   223      72.320  82.850  26.480  0.00  0.00           H
ATOM   3613  OG  SER   223      71.580  84.780  26.850  0.00  0.00           O
ATOM   3614  HG  SER   223      72.010  85.610  27.080  0.00  0.00           H
ATOM   3615  C   SER   223      72.820  84.170  24.240  0.00  0.00           C
ATOM   3616  O   SER   223      72.480  85.130  23.600  0.00  0.00           O
ATOM   3617  N   GLU   224      72.470  82.910  23.970  0.00  0.00           N
ATOM   3618  H   GLU   224      72.680  82.190  24.640  0.00  0.00           H
ATOM   3619  CA  GLU   224      71.930  82.540  22.650  0.00  0.00           C
ATOM   3620  HA  GLU   224      72.600  82.790  21.830  0.00  0.00           H
ATOM   3621  CB  GLU   224      72.020  81.000  22.540  0.00  0.00           C
ATOM   3622  HB2 GLU   224      71.320  80.540  23.240  0.00  0.00           H
ATOM   3623  HB3 GLU   224      73.020  80.670  22.810  0.00  0.00           H
ATOM   3624  CG  GLU   224      71.670  80.400  21.180  0.00  0.00           C
ATOM   3625  HG2 GLU   224      72.560  80.620  20.580  0.00  0.00           H
ATOM   3626  HG3 GLU   224      70.770  80.850  20.780  0.00  0.00           H
ATOM   3627  CD  GLU   224      71.480  78.860  21.130  0.00  0.00           C
ATOM   3628  OE1 GLU   224      70.370  78.410  20.840  0.00  0.00           O
ATOM   3629  OE2 GLU   224      72.350  78.150  21.570  0.00  0.00           O
ATOM   3630  C   GLU   224      70.540  83.100  22.320  0.00  0.00           C
ATOM   3631  O   GLU   224      70.260  83.740  21.290  0.00  0.00           O
ATOM   3632  N   ASP   225      69.740  83.120  23.360  0.00  0.00           N
ATOM   3633  H   ASP   225      70.070  82.680  24.210  0.00  0.00           H
ATOM   3634  CA  ASP   225      68.450  83.800  23.410  0.00  0.00           C
ATOM   3635  HA  ASP   225      67.900  83.450  22.520  0.00  0.00           H
ATOM   3636  CB  ASP   225      67.670  83.350  24.720  0.00  0.00           C
ATOM   3637  HB2 ASP   225      66.870  84.080  24.830  0.00  0.00           H
ATOM   3638  HB3 ASP   225      68.260  83.370  25.630  0.00  0.00           H
ATOM   3639  CG  ASP   225      67.110  81.940  24.600  0.00  0.00           C
ATOM   3640  OD1 ASP   225      65.950  81.620  25.090  0.00  0.00           O
ATOM   3641  OD2 ASP   225      67.790  81.120  23.990  0.00  0.00           O
ATOM   3642  C   ASP   225      68.570  85.330  23.360  0.00  0.00           C
ATOM   3643  O   ASP   225      67.820  85.990  22.580  0.00  0.00           O
ATOM   3644  N   ASP   226      69.520  85.830  24.160  0.00  0.00           N
ATOM   3645  H   ASP   226      70.170  85.240  24.650  0.00  0.00           H
ATOM   3646  CA  ASP   226      69.620  87.290  24.290  0.00  0.00           C
ATOM   3647  HA  ASP   226      68.690  87.810  24.510  0.00  0.00           H
ATOM   3648  CB  ASP   226      70.470  87.630  25.480  0.00  0.00           C
ATOM   3649  HB2 ASP   226      70.830  88.650  25.300  0.00  0.00           H
ATOM   3650  HB3 ASP   226      71.370  87.010  25.510  0.00  0.00           H
ATOM   3651  CG  ASP   226      69.660  87.790  26.800  0.00  0.00           C
ATOM   3652  OD1 ASP   226      70.400  87.820  27.800  0.00  0.00           O
ATOM   3653  OD2 ASP   226      68.380  87.740  26.770  0.00  0.00           O
ATOM   3654  C   ASP   226      70.140  87.830  22.930  0.00  0.00           C
ATOM   3655  O   ASP   226      69.590  88.790  22.350  0.00  0.00           O
ATOM   3656  N   ALA   227      71.170  87.190  22.320  0.00  0.00           N
ATOM   3657  H   ALA   227      71.520  86.320  22.690  0.00  0.00           H
ATOM   3658  CA  ALA   227      71.550  87.510  20.920  0.00  0.00           C
ATOM   3659  HA  ALA   227      72.080  88.450  20.790  0.00  0.00           H
ATOM   3660  CB  ALA   227      72.550  86.430  20.510  0.00  0.00           C
ATOM   3661  HB1 ALA   227      72.890  86.580  19.490  0.00  0.00           H
ATOM   3662  HB2 ALA   227      73.440  86.540  21.130  0.00  0.00           H
ATOM   3663  HB3 ALA   227      72.140  85.440  20.700  0.00  0.00           H
ATOM   3664  C   ALA   227      70.350  87.420  19.920  0.00  0.00           C
ATOM   3665  O   ALA   227      70.340  88.250  18.960  0.00  0.00           O
ATOM   3666  N   THR   228      69.450  86.420  20.190  0.00  0.00           N
ATOM   3667  H   THR   228      69.700  85.660  20.810  0.00  0.00           H
ATOM   3668  CA  THR   228      68.320  86.340  19.310  0.00  0.00           C
ATOM   3669  HA  THR   228      68.690  86.360  18.290  0.00  0.00           H
ATOM   3670  CB  THR   228      67.490  85.000  19.650  0.00  0.00           C
ATOM   3671  HB  THR   228      67.280  84.980  20.720  0.00  0.00           H
ATOM   3672  CG2 THR   228      66.250  84.860  18.810  0.00  0.00           C
ATOM   3673 HG21 THR   228      66.480  85.010  17.760  0.00  0.00           H
ATOM   3674 HG22 THR   228      65.700  83.930  18.970  0.00  0.00           H
ATOM   3675 HG23 THR   228      65.640  85.720  19.080  0.00  0.00           H
ATOM   3676  OG1 THR   228      68.360  83.910  19.350  0.00  0.00           O
ATOM   3677  HG1 THR   228      69.070  83.900  20.010  0.00  0.00           H
ATOM   3678  C   THR   228      67.340  87.500  19.450  0.00  0.00           C
ATOM   3679  O   THR   228      66.970  87.970  18.390  0.00  0.00           O
ATOM   3680  N   ALA   229      67.160  88.150  20.590  0.00  0.00           N
ATOM   3681  H   ALA   229      67.600  87.800  21.430  0.00  0.00           H
ATOM   3682  CA  ALA   229      66.340  89.380  20.780  0.00  0.00           C
ATOM   3683  HA  ALA   229      65.440  89.280  20.170  0.00  0.00           H
ATOM   3684  CB  ALA   229      65.920  89.430  22.280  0.00  0.00           C
ATOM   3685  HB1 ALA   229      65.160  90.200  22.410  0.00  0.00           H
ATOM   3686  HB2 ALA   229      65.590  88.460  22.640  0.00  0.00           H
ATOM   3687  HB3 ALA   229      66.740  89.690  22.950  0.00  0.00           H
ATOM   3688  C   ALA   229      67.090  90.690  20.300  0.00  0.00           C
ATOM   3689  O   ALA   229      66.490  91.690  19.910  0.00  0.00           O
ATOM   3690  N   VAL   230      68.430  90.650  20.260  0.00  0.00           N
ATOM   3691  H   VAL   230      68.940  89.840  20.580  0.00  0.00           H
ATOM   3692  CA  VAL   230      69.260  91.750  19.770  0.00  0.00           C
ATOM   3693  HA  VAL   230      68.830  92.680  20.150  0.00  0.00           H
ATOM   3694  CB  VAL   230      70.700  91.590  20.280  0.00  0.00           C
ATOM   3695  HB  VAL   230      71.150  90.650  19.950  0.00  0.00           H
ATOM   3696  CG1 VAL   230      71.690  92.630  19.720  0.00  0.00           C
ATOM   3697 HG11 VAL   230      72.670  92.530  20.190  0.00  0.00           H
ATOM   3698 HG12 VAL   230      71.860  92.440  18.660  0.00  0.00           H
ATOM   3699 HG13 VAL   230      71.400  93.670  19.860  0.00  0.00           H
ATOM   3700  CG2 VAL   230      70.880  91.690  21.820  0.00  0.00           C
ATOM   3701 HG21 VAL   230      70.160  91.040  22.310  0.00  0.00           H
ATOM   3702 HG22 VAL   230      71.850  91.380  22.220  0.00  0.00           H
ATOM   3703 HG23 VAL   230      70.580  92.690  22.140  0.00  0.00           H
ATOM   3704  C   VAL   230      69.020  91.770  18.260  0.00  0.00           C
ATOM   3705  O   VAL   230      68.550  92.790  17.790  0.00  0.00           O
ATOM   3706  N   TYR   231      69.270  90.710  17.510  0.00  0.00           N
ATOM   3707  H   TYR   231      69.730  89.990  18.040  0.00  0.00           H
ATOM   3708  CA  TYR   231      68.970  90.430  16.090  0.00  0.00           C
ATOM   3709  HA  TYR   231      69.690  91.090  15.590  0.00  0.00           H
ATOM   3710  CB  TYR   231      69.330  88.960  15.650  0.00  0.00           C
ATOM   3711  HB2 TYR   231      69.070  88.780  14.610  0.00  0.00           H
ATOM   3712  HB3 TYR   231      68.760  88.240  16.230  0.00  0.00           H
ATOM   3713  CG  TYR   231      70.730  88.400  15.800  0.00  0.00           C
ATOM   3714  CD1 TYR   231      71.830  89.250  15.420  0.00  0.00           C
ATOM   3715  HD1 TYR   231      71.750  90.300  15.170  0.00  0.00           H
ATOM   3716  CE1 TYR   231      73.180  88.820  15.400  0.00  0.00           C
ATOM   3717  HE1 TYR   231      74.030  89.480  15.300  0.00  0.00           H
ATOM   3718  CZ  TYR   231      73.420  87.510  15.840  0.00  0.00           C
ATOM   3719  OH  TYR   231      74.670  87.050  15.920  0.00  0.00           O
ATOM   3720  HH  TYR   231      74.780  86.150  16.250  0.00  0.00           H
ATOM   3721  CE2 TYR   231      72.310  86.630  16.160  0.00  0.00           C
ATOM   3722  HE2 TYR   231      72.400  85.620  16.530  0.00  0.00           H
ATOM   3723  CD2 TYR   231      70.990  87.070  16.080  0.00  0.00           C
ATOM   3724  HD2 TYR   231      70.170  86.440  16.390  0.00  0.00           H
ATOM   3725  C   TYR   231      67.590  90.890  15.720  0.00  0.00           C
ATOM   3726  O   TYR   231      67.510  91.840  14.880  0.00  0.00           O
ATOM   3727  N   LYS   232      66.570  90.230  16.330  0.00  0.00           N
ATOM   3728  H   LYS   232      66.780  89.450  16.930  0.00  0.00           H
ATOM   3729  CA  LYS   232      65.170  90.630  16.060  0.00  0.00           C
ATOM   3730  HA  LYS   232      64.980  90.390  15.010  0.00  0.00           H
ATOM   3731  CB  LYS   232      64.240  89.750  16.930  0.00  0.00           C
ATOM   3732  HB2 LYS   232      63.270  90.220  17.040  0.00  0.00           H
ATOM   3733  HB3 LYS   232      64.590  89.700  17.960  0.00  0.00           H
ATOM   3734  CG  LYS   232      64.030  88.280  16.400  0.00  0.00           C
ATOM   3735  HG2 LYS   232      64.980  87.900  16.030  0.00  0.00           H
ATOM   3736  HG3 LYS   232      63.320  88.350  15.570  0.00  0.00           H
ATOM   3737  CD  LYS   232      63.520  87.420  17.660  0.00  0.00           C
ATOM   3738  HD2 LYS   232      62.650  87.960  18.040  0.00  0.00           H
ATOM   3739  HD3 LYS   232      64.270  87.400  18.460  0.00  0.00           H
ATOM   3740  CE  LYS   232      63.060  86.030  17.250  0.00  0.00           C
ATOM   3741  HE2 LYS   232      63.870  85.410  16.870  0.00  0.00           H
ATOM   3742  HE3 LYS   232      62.280  86.150  16.500  0.00  0.00           H
ATOM   3743  NZ  LYS   232      62.550  85.250  18.420  0.00  0.00           N
ATOM   3744  HZ1 LYS   232      63.240  85.160  19.150  0.00  0.00           H
ATOM   3745  HZ2 LYS   232      61.850  85.820  18.880  0.00  0.00           H
ATOM   3746  HZ3 LYS   232      62.240  84.320  18.180  0.00  0.00           H
ATOM   3747  C   LYS   232      64.830  92.070  16.310  0.00  0.00           C
ATOM   3748  O   LYS   232      64.020  92.630  15.570  0.00  0.00           O
ATOM   3749  N   SER   233      65.460  92.710  17.290  0.00  0.00           N
ATOM   3750  H   SER   233      66.150  92.210  17.840  0.00  0.00           H
ATOM   3751  CA  SER   233      65.310  94.160  17.530  0.00  0.00           C
ATOM   3752  HA  SER   233      64.270  94.510  17.600  0.00  0.00           H
ATOM   3753  CB  SER   233      65.920  94.690  18.790  0.00  0.00           C
ATOM   3754  HB2 SER   233      65.920  95.780  18.840  0.00  0.00           H
ATOM   3755  HB3 SER   233      66.980  94.440  18.770  0.00  0.00           H
ATOM   3756  OG  SER   233      65.300  94.110  19.840  0.00  0.00           O
ATOM   3757  HG  SER   233      65.610  93.200  19.810  0.00  0.00           H
ATOM   3758  C   SER   233      65.960  94.950  16.340  0.00  0.00           C
ATOM   3759  O   SER   233      65.230  95.750  15.800  0.00  0.00           O
ATOM   3760  N   ALA   234      67.170  94.500  15.910  0.00  0.00           N
ATOM   3761  H   ALA   234      67.670  93.780  16.410  0.00  0.00           H
ATOM   3762  CA  ALA   234      67.820  95.140  14.770  0.00  0.00           C
ATOM   3763  HA  ALA   234      67.940  96.200  14.980  0.00  0.00           H
ATOM   3764  CB  ALA   234      69.270  94.520  14.700  0.00  0.00           C
ATOM   3765  HB1 ALA   234      69.160  93.440  14.800  0.00  0.00           H
ATOM   3766  HB2 ALA   234      69.610  94.820  13.710  0.00  0.00           H
ATOM   3767  HB3 ALA   234      69.900  94.980  15.470  0.00  0.00           H
ATOM   3768  C   ALA   234      67.110  94.950  13.440  0.00  0.00           C
ATOM   3769  O   ALA   234      67.140  95.790  12.550  0.00  0.00           O
ATOM   3770  N   ALA   235      66.490  93.770  13.270  0.00  0.00           N
ATOM   3771  H   ALA   235      66.720  93.020  13.910  0.00  0.00           H
ATOM   3772  CA  ALA   235      65.820  93.320  12.030  0.00  0.00           C
ATOM   3773  HA  ALA   235      66.580  93.370  11.250  0.00  0.00           H
ATOM   3774  CB  ALA   235      65.440  91.850  12.060  0.00  0.00           C
ATOM   3775  HB1 ALA   235      66.240  91.180  12.360  0.00  0.00           H
ATOM   3776  HB2 ALA   235      64.590  91.570  12.690  0.00  0.00           H
ATOM   3777  HB3 ALA   235      65.270  91.520  11.030  0.00  0.00           H
ATOM   3778  C   ALA   235      64.630  94.280  11.740  0.00  0.00           C
ATOM   3779  O   ALA   235      64.410  94.610  10.580  0.00  0.00           O
ATOM   3780  N   MET   236      63.970  94.750  12.780  0.00  0.00           N
ATOM   3781  H   MET   236      64.310  94.470  13.690  0.00  0.00           H
ATOM   3782  CA  MET   236      62.880  95.700  12.700  0.00  0.00           C
ATOM   3783  HA  MET   236      62.110  95.540  11.950  0.00  0.00           H
ATOM   3784  CB  MET   236      62.110  95.850  14.020  0.00  0.00           C
ATOM   3785  HB2 MET   236      61.660  96.840  14.110  0.00  0.00           H
ATOM   3786  HB3 MET   236      62.840  95.750  14.830  0.00  0.00           H
ATOM   3787  CG  MET   236      61.140  94.700  14.360  0.00  0.00           C
ATOM   3788  HG2 MET   236      60.520  95.030  15.190  0.00  0.00           H
ATOM   3789  HG3 MET   236      61.760  93.840  14.630  0.00  0.00           H
ATOM   3790  SD  MET   236      59.920  94.250  13.060  0.00  0.00           S
ATOM   3791  CE  MET   236      58.940  95.820  13.130  0.00  0.00           C
ATOM   3792  HE1 MET   236      57.980  95.790  12.620  0.00  0.00           H
ATOM   3793  HE2 MET   236      58.550  95.980  14.130  0.00  0.00           H
ATOM   3794  HE3 MET   236      59.580  96.590  12.710  0.00  0.00           H
ATOM   3795  C   MET   236      63.390  97.140  12.500  0.00  0.00           C
ATOM   3796  O   MET   236      62.640  97.950  11.920  0.00  0.00           O
ATOM   3797  N   LEU   237      64.570  97.440  13.090  0.00  0.00           N
ATOM   3798  H   LEU   237      65.080  96.690  13.540  0.00  0.00           H
ATOM   3799  CA  LEU   237      65.180  98.790  13.090  0.00  0.00           C
ATOM   3800  HA  LEU   237      64.350  99.490  13.060  0.00  0.00           H
ATOM   3801  CB  LEU   237      66.090  98.910  14.310  0.00  0.00           C
ATOM   3802  HB2 LEU   237      67.010  99.440  14.100  0.00  0.00           H
ATOM   3803  HB3 LEU   237      66.330  97.880  14.580  0.00  0.00           H
ATOM   3804  CG  LEU   237      65.390  99.520  15.540  0.00  0.00           C
ATOM   3805  HG  LEU   237      64.730  98.780  15.990  0.00  0.00           H
ATOM   3806  CD1 LEU   237      66.570  99.830  16.610  0.00  0.00           C
ATOM   3807 HD11 LEU   237      67.320 100.490  16.170  0.00  0.00           H
ATOM   3808 HD12 LEU   237      66.160 100.110  17.580  0.00  0.00           H
ATOM   3809 HD13 LEU   237      67.110  98.900  16.780  0.00  0.00           H
ATOM   3810  CD2 LEU   237      64.750 100.860  15.290  0.00  0.00           C
ATOM   3811 HD21 LEU   237      64.310 101.160  16.240  0.00  0.00           H
ATOM   3812 HD22 LEU   237      65.580 101.450  14.920  0.00  0.00           H
ATOM   3813 HD23 LEU   237      63.950 100.840  14.550  0.00  0.00           H
ATOM   3814  C   LEU   237      65.960  99.080  11.770  0.00  0.00           C
ATOM   3815  O   LEU   237      66.600 100.090  11.630  0.00  0.00           O
ATOM   3816  N   ASP   238      65.970  98.140  10.790  0.00  0.00           N
ATOM   3817  H   ASP   238      65.540  97.240  10.960  0.00  0.00           H
ATOM   3818  CA  ASP   238      66.770  98.130   9.540  0.00  0.00           C
ATOM   3819  HA  ASP   238      66.650  97.130   9.110  0.00  0.00           H
ATOM   3820  CB  ASP   238      66.220  99.210   8.620  0.00  0.00           C
ATOM   3821  HB2 ASP   238      66.760  99.230   7.670  0.00  0.00           H
ATOM   3822  HB3 ASP   238      66.440 100.170   9.080  0.00  0.00           H
ATOM   3823  CG  ASP   238      64.740  99.030   8.220  0.00  0.00           C
ATOM   3824  OD1 ASP   238      64.390  97.950   7.660  0.00  0.00           O
ATOM   3825  OD2 ASP   238      63.930  99.920   8.620  0.00  0.00           O
ATOM   3826  C   ASP   238      68.310  98.250   9.780  0.00  0.00           C
ATOM   3827  O   ASP   238      69.030  98.680   8.870  0.00  0.00           O
ATOM   3828  N   MET   239      68.830  97.800  10.930  0.00  0.00           N
ATOM   3829  H   MET   239      68.230  97.570  11.710  0.00  0.00           H
ATOM   3830  CA  MET   239      70.330  97.790  11.250  0.00  0.00           C
ATOM   3831  HA  MET   239      70.740  98.630  10.690  0.00  0.00           H
ATOM   3832  CB  MET   239      70.710  98.120  12.650  0.00  0.00           C
ATOM   3833  HB2 MET   239      71.780  98.310  12.720  0.00  0.00           H
ATOM   3834  HB3 MET   239      70.400  97.280  13.270  0.00  0.00           H
ATOM   3835  CG  MET   239      70.070  99.410  13.120  0.00  0.00           C
ATOM   3836  HG2 MET   239      68.990  99.440  13.030  0.00  0.00           H
ATOM   3837  HG3 MET   239      70.490 100.190  12.490  0.00  0.00           H
ATOM   3838  SD  MET   239      70.580  99.960  14.770  0.00  0.00           S
ATOM   3839  CE  MET   239      72.230 100.630  14.350  0.00  0.00           C
ATOM   3840  HE1 MET   239      72.880  99.770  14.210  0.00  0.00           H
ATOM   3841  HE2 MET   239      72.190 101.310  13.500  0.00  0.00           H
ATOM   3842  HE3 MET   239      72.730 100.980  15.260  0.00  0.00           H
ATOM   3843  C   MET   239      71.120  96.670  10.670  0.00  0.00           C
ATOM   3844  O   MET   239      72.210  96.300  11.050  0.00  0.00           O
ATOM   3845  N   THR   240      70.480  95.810   9.830  0.00  0.00           N
ATOM   3846  H   THR   240      69.510  96.070   9.690  0.00  0.00           H
ATOM   3847  CA  THR   240      70.920  94.500   9.210  0.00  0.00           C
ATOM   3848  HA  THR   240      71.910  94.180   9.530  0.00  0.00           H
ATOM   3849  CB  THR   240      69.900  93.380   9.420  0.00  0.00           C
ATOM   3850  HB  THR   240      70.360  92.480   9.030  0.00  0.00           H
ATOM   3851  CG2 THR   240      69.610  93.200  10.900  0.00  0.00           C
ATOM   3852 HG21 THR   240      68.990  93.990  11.320  0.00  0.00           H
ATOM   3853 HG22 THR   240      69.040  92.280  10.980  0.00  0.00           H
ATOM   3854 HG23 THR   240      70.520  93.060  11.470  0.00  0.00           H
ATOM   3855  OG1 THR   240      68.650  93.700   8.840  0.00  0.00           O
ATOM   3856  HG1 THR   240      68.290  92.920   8.420  0.00  0.00           H
ATOM   3857  C   THR   240      71.100  94.690   7.690  0.00  0.00           C
ATOM   3858  O   THR   240      71.350  93.720   6.920  0.00  0.00           O
ATOM   3859  N   GLY   241      71.020  95.980   7.170  0.00  0.00           N
ATOM   3860  H   GLY   241      70.850  96.650   7.910  0.00  0.00           H
ATOM   3861  CA  GLY   241      71.270  96.560   5.860  0.00  0.00           C
ATOM   3862  HA2 GLY   241      70.680  97.470   5.730  0.00  0.00           H
ATOM   3863  HA3 GLY   241      70.850  95.850   5.160  0.00  0.00           H
ATOM   3864  C   GLY   241      72.690  96.810   5.570  0.00  0.00           C
ATOM   3865  O   GLY   241      73.530  96.860   6.480  0.00  0.00           O
ATOM   3866  N   ALA   242      72.980  97.060   4.290  0.00  0.00           N
ATOM   3867  H   ALA   242      72.190  97.250   3.690  0.00  0.00           H
ATOM   3868  CA  ALA   242      74.290  97.380   3.860  0.00  0.00           C
ATOM   3869  HA  ALA   242      74.980  96.670   4.320  0.00  0.00           H
ATOM   3870  CB  ALA   242      74.390  97.300   2.300  0.00  0.00           C
ATOM   3871  HB1 ALA   242      73.700  98.080   1.980  0.00  0.00           H
ATOM   3872  HB2 ALA   242      75.380  97.590   1.960  0.00  0.00           H
ATOM   3873  HB3 ALA   242      74.290  96.260   1.980  0.00  0.00           H
ATOM   3874  C   ALA   242      74.700  98.800   4.280  0.00  0.00           C
ATOM   3875  O   ALA   242      73.940  99.700   4.100  0.00  0.00           O
ATOM   3876  N   GLY   243      75.960  98.930   4.760  0.00  0.00           N
ATOM   3877  H   GLY   243      76.500  98.080   4.820  0.00  0.00           H
ATOM   3878  CA  GLY   243      76.330 100.070   5.630  0.00  0.00           C
ATOM   3879  HA2 GLY   243      75.430 100.690   5.700  0.00  0.00           H
ATOM   3880  HA3 GLY   243      77.190 100.630   5.240  0.00  0.00           H
ATOM   3881  C   GLY   243      76.730  99.700   7.090  0.00  0.00           C
ATOM   3882  O   GLY   243      77.390 100.420   7.810  0.00  0.00           O
ATOM   3883  N   TYR   244      76.390  98.460   7.510  0.00  0.00           N
ATOM   3884  H   TYR   244      75.770  97.900   6.940  0.00  0.00           H
ATOM   3885  CA  TYR   244      76.680  97.830   8.760  0.00  0.00           C
ATOM   3886  HA  TYR   244      77.290  98.530   9.340  0.00  0.00           H
ATOM   3887  CB  TYR   244      75.320  97.520   9.530  0.00  0.00           C
ATOM   3888  HB2 TYR   244      75.650  97.040  10.450  0.00  0.00           H
ATOM   3889  HB3 TYR   244      74.820  96.680   9.050  0.00  0.00           H
ATOM   3890  CG  TYR   244      74.420  98.710   9.920  0.00  0.00           C
ATOM   3891  CD1 TYR   244      74.680  99.290  11.240  0.00  0.00           C
ATOM   3892  HD1 TYR   244      75.430  98.920  11.920  0.00  0.00           H
ATOM   3893  CE1 TYR   244      73.930 100.520  11.470  0.00  0.00           C
ATOM   3894  HE1 TYR   244      73.980 101.040  12.420  0.00  0.00           H
ATOM   3895  CZ  TYR   244      73.110 101.030  10.480  0.00  0.00           C
ATOM   3896  OH  TYR   244      72.290 102.040  10.770  0.00  0.00           O
ATOM   3897  HH  TYR   244      72.780 102.780  11.150  0.00  0.00           H
ATOM   3898  CE2 TYR   244      72.910 100.410   9.230  0.00  0.00           C
ATOM   3899  HE2 TYR   244      72.360 100.920   8.450  0.00  0.00           H
ATOM   3900  CD2 TYR   244      73.620  99.260   8.940  0.00  0.00           C
ATOM   3901  HD2 TYR   244      73.480  98.800   7.970  0.00  0.00           H
ATOM   3902  C   TYR   244      77.590  96.600   8.540  0.00  0.00           C
ATOM   3903  O   TYR   244      77.680  96.010   7.470  0.00  0.00           O
ATOM   3904  N   VAL   245      78.300  96.310   9.590  0.00  0.00           N
ATOM   3905  H   VAL   245      78.140  96.810  10.450  0.00  0.00           H
ATOM   3906  CA  VAL   245      79.100  95.100   9.700  0.00  0.00           C
ATOM   3907  HA  VAL   245      78.770  94.310   9.030  0.00  0.00           H
ATOM   3908  CB  VAL   245      80.570  95.250   9.300  0.00  0.00           C
ATOM   3909  HB  VAL   245      81.150  95.960   9.890  0.00  0.00           H
ATOM   3910  CG1 VAL   245      81.460  94.050   9.670  0.00  0.00           C
ATOM   3911 HG11 VAL   245      82.500  94.280   9.430  0.00  0.00           H
ATOM   3912 HG12 VAL   245      81.360  93.800  10.720  0.00  0.00           H
ATOM   3913 HG13 VAL   245      81.190  93.170   9.080  0.00  0.00           H
ATOM   3914  CG2 VAL   245      80.720  95.540   7.750  0.00  0.00           C
ATOM   3915 HG21 VAL   245      80.260  96.470   7.420  0.00  0.00           H
ATOM   3916 HG22 VAL   245      81.800  95.590   7.580  0.00  0.00           H
ATOM   3917 HG23 VAL   245      80.230  94.730   7.210  0.00  0.00           H
ATOM   3918  C   VAL   245      78.980  94.610  11.210  0.00  0.00           C
ATOM   3919  O   VAL   245      79.090  95.380  12.170  0.00  0.00           O
ATOM   3920  N   TRP   246      78.670  93.260  11.360  0.00  0.00           N
ATOM   3921  H   TRP   246      78.480  92.770  10.500  0.00  0.00           H
ATOM   3922  CA  TRP   246      78.340  92.560  12.570  0.00  0.00           C
ATOM   3923  HA  TRP   246      78.250  93.280  13.390  0.00  0.00           H
ATOM   3924  CB  TRP   246      76.980  91.860  12.400  0.00  0.00           C
ATOM   3925  HB2 TRP   246      76.790  91.110  13.160  0.00  0.00           H
ATOM   3926  HB3 TRP   246      76.980  91.270  11.490  0.00  0.00           H
ATOM   3927  CG  TRP   246      75.730  92.670  12.440  0.00  0.00           C
ATOM   3928  CD1 TRP   246      75.050  93.290  11.430  0.00  0.00           C
ATOM   3929  HD1 TRP   246      75.320  93.300  10.390  0.00  0.00           H
ATOM   3930  NE1 TRP   246      74.020  94.070  11.980  0.00  0.00           N
ATOM   3931  HE1 TRP   246      73.430  94.740  11.500  0.00  0.00           H
ATOM   3932  CE2 TRP   246      74.000  93.950  13.340  0.00  0.00           C
ATOM   3933  CZ2 TRP   246      73.170  94.630  14.310  0.00  0.00           C
ATOM   3934  HZ2 TRP   246      72.360  95.280  14.020  0.00  0.00           H
ATOM   3935  CH2 TRP   246      73.430  94.420  15.710  0.00  0.00           C
ATOM   3936  HH2 TRP   246      72.860  94.880  16.500  0.00  0.00           H
ATOM   3937  CZ3 TRP   246      74.550  93.590  16.040  0.00  0.00           C
ATOM   3938  HZ3 TRP   246      74.660  93.410  17.100  0.00  0.00           H
ATOM   3939  CE3 TRP   246      75.350  92.870  15.090  0.00  0.00           C
ATOM   3940  HE3 TRP   246      76.200  92.340  15.480  0.00  0.00           H
ATOM   3941  CD2 TRP   246      75.070  93.090  13.680  0.00  0.00           C
ATOM   3942  C   TRP   246      79.510  91.550  12.870  0.00  0.00           C
ATOM   3943  O   TRP   246      79.880  90.700  12.050  0.00  0.00           O
ATOM   3944  N   LEU   247      80.140  91.800  14.030  0.00  0.00           N
ATOM   3945  H   LEU   247      79.890  92.610  14.580  0.00  0.00           H
ATOM   3946  CA  LEU   247      81.300  91.100  14.580  0.00  0.00           C
ATOM   3947  HA  LEU   247      81.570  90.340  13.850  0.00  0.00           H
ATOM   3948  CB  LEU   247      82.460  92.020  14.740  0.00  0.00           C
ATOM   3949  HB2 LEU   247      82.280  92.700  15.570  0.00  0.00           H
ATOM   3950  HB3 LEU   247      82.530  92.620  13.830  0.00  0.00           H
ATOM   3951  CG  LEU   247      83.820  91.320  15.110  0.00  0.00           C
ATOM   3952  HG  LEU   247      83.710  90.880  16.100  0.00  0.00           H
ATOM   3953  CD1 LEU   247      84.360  90.340  14.020  0.00  0.00           C
ATOM   3954 HD11 LEU   247      83.590  89.580  13.910  0.00  0.00           H
ATOM   3955 HD12 LEU   247      84.500  90.880  13.080  0.00  0.00           H
ATOM   3956 HD13 LEU   247      85.220  89.920  14.530  0.00  0.00           H
ATOM   3957  CD2 LEU   247      84.890  92.390  15.160  0.00  0.00           C
ATOM   3958 HD21 LEU   247      84.960  92.920  14.200  0.00  0.00           H
ATOM   3959 HD22 LEU   247      84.580  93.020  16.000  0.00  0.00           H
ATOM   3960 HD23 LEU   247      85.860  91.990  15.430  0.00  0.00           H
ATOM   3961  C   LEU   247      81.010  90.370  15.920  0.00  0.00           C
ATOM   3962  O   LEU   247      80.990  91.050  16.940  0.00  0.00           O
ATOM   3963  N   VAL   248      80.860  89.030  15.930  0.00  0.00           N
ATOM   3964  H   VAL   248      80.630  88.640  15.030  0.00  0.00           H
ATOM   3965  CA  VAL   248      80.380  88.170  17.100  0.00  0.00           C
ATOM   3966  HA  VAL   248      80.360  88.810  17.980  0.00  0.00           H
ATOM   3967  CB  VAL   248      78.820  87.900  17.010  0.00  0.00           C
ATOM   3968  HB  VAL   248      78.490  87.760  18.040  0.00  0.00           H
ATOM   3969  CG1 VAL   248      78.260  89.240  16.440  0.00  0.00           C
ATOM   3970 HG11 VAL   248      78.660  90.130  16.930  0.00  0.00           H
ATOM   3971 HG12 VAL   248      78.230  89.210  15.350  0.00  0.00           H
ATOM   3972 HG13 VAL   248      77.200  89.160  16.700  0.00  0.00           H
ATOM   3973  CG2 VAL   248      78.290  86.710  16.200  0.00  0.00           C
ATOM   3974 HG21 VAL   248      77.200  86.680  16.330  0.00  0.00           H
ATOM   3975 HG22 VAL   248      78.390  86.940  15.140  0.00  0.00           H
ATOM   3976 HG23 VAL   248      78.850  85.820  16.470  0.00  0.00           H
ATOM   3977  C   VAL   248      81.380  87.010  17.480  0.00  0.00           C
ATOM   3978  O   VAL   248      82.420  86.800  16.890  0.00  0.00           O
ATOM   3979  N   GLY   249      81.040  86.270  18.520  0.00  0.00           N
ATOM   3980  H   GLY   249      80.200  86.530  19.020  0.00  0.00           H
ATOM   3981  CA  GLY   249      81.700  85.080  19.030  0.00  0.00           C
ATOM   3982  HA2 GLY   249      81.410  85.060  20.080  0.00  0.00           H
ATOM   3983  HA3 GLY   249      82.750  85.170  18.770  0.00  0.00           H
ATOM   3984  C   GLY   249      81.110  83.860  18.310  0.00  0.00           C
ATOM   3985  O   GLY   249      80.800  83.910  17.130  0.00  0.00           O
ATOM   3986  N   GLU   250      80.870  82.820  19.100  0.00  0.00           N
ATOM   3987  H   GLU   250      81.350  82.860  19.990  0.00  0.00           H
ATOM   3988  CA  GLU   250      80.460  81.500  18.610  0.00  0.00           C
ATOM   3989  HA  GLU   250      80.410  81.530  17.520  0.00  0.00           H
ATOM   3990  CB  GLU   250      81.540  80.510  19.080  0.00  0.00           C
ATOM   3991  HB2 GLU   250      81.910  80.610  20.100  0.00  0.00           H
ATOM   3992  HB3 GLU   250      82.400  80.610  18.410  0.00  0.00           H
ATOM   3993  CG  GLU   250      81.150  79.090  18.900  0.00  0.00           C
ATOM   3994  HG2 GLU   250      80.940  78.990  17.830  0.00  0.00           H
ATOM   3995  HG3 GLU   250      80.250  78.920  19.490  0.00  0.00           H
ATOM   3996  CD  GLU   250      82.240  78.010  19.120  0.00  0.00           C
ATOM   3997  OE1 GLU   250      83.200  78.300  19.840  0.00  0.00           O
ATOM   3998  OE2 GLU   250      82.190  76.910  18.580  0.00  0.00           O
ATOM   3999  C   GLU   250      79.100  81.130  19.150  0.00  0.00           C
ATOM   4000  O   GLU   250      78.260  80.570  18.410  0.00  0.00           O
ATOM   4001  N   ARG   251      78.710  81.600  20.390  0.00  0.00           N
ATOM   4002  H   ARG   251      79.360  82.130  20.950  0.00  0.00           H
ATOM   4003  CA  ARG   251      77.420  81.420  21.090  0.00  0.00           C
ATOM   4004  HA  ARG   251      77.120  80.370  21.140  0.00  0.00           H
ATOM   4005  CB  ARG   251      77.520  81.790  22.520  0.00  0.00           C
ATOM   4006  HB2 ARG   251      77.690  82.870  22.460  0.00  0.00           H
ATOM   4007  HB3 ARG   251      78.400  81.300  22.930  0.00  0.00           H
ATOM   4008  CG  ARG   251      76.340  81.440  23.450  0.00  0.00           C
ATOM   4009  HG2 ARG   251      75.840  80.540  23.100  0.00  0.00           H
ATOM   4010  HG3 ARG   251      75.670  82.300  23.450  0.00  0.00           H
ATOM   4011  CD  ARG   251      76.740  81.280  24.940  0.00  0.00           C
ATOM   4012  HD2 ARG   251      77.450  80.450  24.920  0.00  0.00           H
ATOM   4013  HD3 ARG   251      75.850  80.840  25.400  0.00  0.00           H
ATOM   4014  NE  ARG   251      77.200  82.520  25.540  0.00  0.00           N
ATOM   4015  HE  ARG   251      77.620  83.070  24.800  0.00  0.00           H
ATOM   4016  CZ  ARG   251      77.060  83.110  26.680  0.00  0.00           C
ATOM   4017  NH1 ARG   251      76.610  82.430  27.680  0.00  0.00           N
ATOM   4018 HH11 ARG   251      76.630  81.420  27.620  0.00  0.00           H
ATOM   4019 HH12 ARG   251      76.420  82.900  28.560  0.00  0.00           H
ATOM   4020  NH2 ARG   251      77.430  84.290  26.780  0.00  0.00           N
ATOM   4021 HH21 ARG   251      77.960  84.790  26.080  0.00  0.00           H
ATOM   4022 HH22 ARG   251      77.080  84.820  27.570  0.00  0.00           H
ATOM   4023  C   ARG   251      76.300  82.180  20.470  0.00  0.00           C
ATOM   4024  O   ARG   251      75.120  81.780  20.630  0.00  0.00           O
ATOM   4025  N   GLU   252      76.580  83.350  19.910  0.00  0.00           N
ATOM   4026  H   GLU   252      77.510  83.700  20.120  0.00  0.00           H
ATOM   4027  CA  GLU   252      75.710  84.330  19.180  0.00  0.00           C
ATOM   4028  HA  GLU   252      74.730  84.350  19.670  0.00  0.00           H
ATOM   4029  CB  GLU   252      76.250  85.750  19.220  0.00  0.00           C
ATOM   4030  HB2 GLU   252      75.460  86.380  18.820  0.00  0.00           H
ATOM   4031  HB3 GLU   252      77.060  85.930  18.510  0.00  0.00           H
ATOM   4032  CG  GLU   252      76.640  86.130  20.710  0.00  0.00           C
ATOM   4033  HG2 GLU   252      75.850  85.740  21.350  0.00  0.00           H
ATOM   4034  HG3 GLU   252      76.560  87.220  20.750  0.00  0.00           H
ATOM   4035  CD  GLU   252      78.030  85.720  21.190  0.00  0.00           C
ATOM   4036  OE1 GLU   252      78.390  86.080  22.340  0.00  0.00           O
ATOM   4037  OE2 GLU   252      78.830  85.180  20.390  0.00  0.00           O
ATOM   4038  C   GLU   252      75.380  83.920  17.700  0.00  0.00           C
ATOM   4039  O   GLU   252      74.550  84.610  17.030  0.00  0.00           O
ATOM   4040  N   ILE   253      76.040  82.900  17.130  0.00  0.00           N
ATOM   4041  H   ILE   253      76.800  82.470  17.630  0.00  0.00           H
ATOM   4042  CA  ILE   253      75.680  82.180  15.910  0.00  0.00           C
ATOM   4043  HA  ILE   253      74.640  82.470  15.770  0.00  0.00           H
ATOM   4044  CB  ILE   253      76.650  82.630  14.700  0.00  0.00           C
ATOM   4045  HB  ILE   253      76.460  82.000  13.830  0.00  0.00           H
ATOM   4046  CG2 ILE   253      76.460  84.070  14.270  0.00  0.00           C
ATOM   4047 HG21 ILE   253      76.500  84.700  15.160  0.00  0.00           H
ATOM   4048 HG22 ILE   253      77.320  84.290  13.640  0.00  0.00           H
ATOM   4049 HG23 ILE   253      75.580  84.260  13.660  0.00  0.00           H
ATOM   4050  CG1 ILE   253      78.160  82.360  14.960  0.00  0.00           C
ATOM   4051 HG12 ILE   253      78.250  81.650  15.780  0.00  0.00           H
ATOM   4052 HG13 ILE   253      78.670  83.250  15.330  0.00  0.00           H
ATOM   4053  CD1 ILE   253      78.840  81.830  13.690  0.00  0.00           C
ATOM   4054 HD11 ILE   253      78.760  82.500  12.840  0.00  0.00           H
ATOM   4055 HD12 ILE   253      79.920  81.710  13.780  0.00  0.00           H
ATOM   4056 HD13 ILE   253      78.390  80.880  13.400  0.00  0.00           H
ATOM   4057  C   ILE   253      75.560  80.650  16.170  0.00  0.00           C
ATOM   4058  O   ILE   253      75.850  79.820  15.330  0.00  0.00           O
ATOM   4059  N   SER   254      75.390  80.320  17.470  0.00  0.00           N
ATOM   4060  H   SER   254      75.130  81.040  18.130  0.00  0.00           H
ATOM   4061  CA  SER   254      74.940  78.950  17.790  0.00  0.00           C
ATOM   4062  HA  SER   254      75.480  78.280  17.120  0.00  0.00           H
ATOM   4063  CB  SER   254      75.430  78.630  19.240  0.00  0.00           C
ATOM   4064  HB2 SER   254      74.940  77.710  19.570  0.00  0.00           H
ATOM   4065  HB3 SER   254      75.200  79.480  19.880  0.00  0.00           H
ATOM   4066  OG  SER   254      76.820  78.370  19.140  0.00  0.00           O
ATOM   4067  HG  SER   254      77.140  79.210  18.780  0.00  0.00           H
ATOM   4068  C   SER   254      73.410  78.660  17.800  0.00  0.00           C
ATOM   4069  O   SER   254      72.580  79.570  17.710  0.00  0.00           O
ATOM   4070  N   GLY   255      73.070  77.370  17.600  0.00  0.00           N
ATOM   4071  H   GLY   255      73.780  76.650  17.580  0.00  0.00           H
ATOM   4072  CA  GLY   255      71.660  76.900  17.830  0.00  0.00           C
ATOM   4073  HA2 GLY   255      71.500  76.790  18.900  0.00  0.00           H
ATOM   4074  HA3 GLY   255      71.430  75.950  17.350  0.00  0.00           H
ATOM   4075  C   GLY   255      70.520  77.800  17.280  0.00  0.00           C
ATOM   4076  O   GLY   255      70.280  77.940  16.070  0.00  0.00           O
ATOM   4077  N   SER   256      69.780  78.370  18.230  0.00  0.00           N
ATOM   4078  H   SER   256      69.990  78.220  19.210  0.00  0.00           H
ATOM   4079  CA  SER   256      68.620  79.170  17.910  0.00  0.00           C
ATOM   4080  HA  SER   256      68.000  78.740  17.130  0.00  0.00           H
ATOM   4081  CB  SER   256      67.670  79.270  19.090  0.00  0.00           C
ATOM   4082  HB2 SER   256      67.340  78.270  19.390  0.00  0.00           H
ATOM   4083  HB3 SER   256      66.870  79.890  18.700  0.00  0.00           H
ATOM   4084  OG  SER   256      68.290  79.860  20.250  0.00  0.00           O
ATOM   4085  HG  SER   256      69.070  79.340  20.450  0.00  0.00           H
ATOM   4086  C   SER   256      69.000  80.590  17.550  0.00  0.00           C
ATOM   4087  O   SER   256      68.230  81.220  16.820  0.00  0.00           O
ATOM   4088  N   ALA   257      70.120  81.170  17.990  0.00  0.00           N
ATOM   4089  H   ALA   257      70.760  80.650  18.560  0.00  0.00           H
ATOM   4090  CA  ALA   257      70.610  82.450  17.460  0.00  0.00           C
ATOM   4091  HA  ALA   257      69.860  83.210  17.670  0.00  0.00           H
ATOM   4092  CB  ALA   257      71.860  82.870  18.210  0.00  0.00           C
ATOM   4093  HB1 ALA   257      72.210  83.850  17.870  0.00  0.00           H
ATOM   4094  HB2 ALA   257      71.650  82.890  19.280  0.00  0.00           H
ATOM   4095  HB3 ALA   257      72.600  82.110  17.990  0.00  0.00           H
ATOM   4096  C   ALA   257      70.910  82.490  15.990  0.00  0.00           C
ATOM   4097  O   ALA   257      70.670  83.500  15.300  0.00  0.00           O
ATOM   4098  N   LEU   258      71.470  81.410  15.450  0.00  0.00           N
ATOM   4099  H   LEU   258      71.660  80.610  16.030  0.00  0.00           H
ATOM   4100  CA  LEU   258      71.640  81.260  13.980  0.00  0.00           C
ATOM   4101  HA  LEU   258      72.290  82.080  13.680  0.00  0.00           H
ATOM   4102  CB  LEU   258      72.480  80.000  13.800  0.00  0.00           C
ATOM   4103  HB2 LEU   258      71.970  79.190  14.310  0.00  0.00           H
ATOM   4104  HB3 LEU   258      73.450  80.190  14.240  0.00  0.00           H
ATOM   4105  CG  LEU   258      72.690  79.730  12.290  0.00  0.00           C
ATOM   4106  HG  LEU   258      71.780  79.430  11.770  0.00  0.00           H
ATOM   4107  CD1 LEU   258      73.270  80.950  11.480  0.00  0.00           C
ATOM   4108 HD11 LEU   258      72.510  81.720  11.320  0.00  0.00           H
ATOM   4109 HD12 LEU   258      74.080  81.370  12.070  0.00  0.00           H
ATOM   4110 HD13 LEU   258      73.600  80.680  10.480  0.00  0.00           H
ATOM   4111  CD2 LEU   258      73.750  78.670  12.290  0.00  0.00           C
ATOM   4112 HD21 LEU   258      73.410  77.740  12.740  0.00  0.00           H
ATOM   4113 HD22 LEU   258      73.980  78.520  11.230  0.00  0.00           H
ATOM   4114 HD23 LEU   258      74.710  78.990  12.700  0.00  0.00           H
ATOM   4115  C   LEU   258      70.290  81.350  13.190  0.00  0.00           C
ATOM   4116  O   LEU   258      70.350  81.860  12.100  0.00  0.00           O
ATOM   4117  N   ARG   259      69.110  81.070  13.790  0.00  0.00           N
ATOM   4118  H   ARG   259      69.110  80.660  14.710  0.00  0.00           H
ATOM   4119  CA  ARG   259      67.850  81.230  13.130  0.00  0.00           C
ATOM   4120  HA  ARG   259      67.790  80.690  12.190  0.00  0.00           H
ATOM   4121  CB  ARG   259      66.760  80.610  14.010  0.00  0.00           C
ATOM   4122  HB2 ARG   259      66.520  81.100  14.950  0.00  0.00           H
ATOM   4123  HB3 ARG   259      67.050  79.580  14.250  0.00  0.00           H
ATOM   4124  CG  ARG   259      65.390  80.530  13.310  0.00  0.00           C
ATOM   4125  HG2 ARG   259      65.420  80.220  12.270  0.00  0.00           H
ATOM   4126  HG3 ARG   259      64.860  81.490  13.310  0.00  0.00           H
ATOM   4127  CD  ARG   259      64.430  79.650  14.150  0.00  0.00           C
ATOM   4128  HD2 ARG   259      64.340  80.080  15.150  0.00  0.00           H
ATOM   4129  HD3 ARG   259      64.840  78.640  14.180  0.00  0.00           H
ATOM   4130  NE  ARG   259      63.100  79.700  13.500  0.00  0.00           N
ATOM   4131  HE  ARG   259      62.460  80.400  13.850  0.00  0.00           H
ATOM   4132  CZ  ARG   259      62.610  78.900  12.550  0.00  0.00           C
ATOM   4133  NH1 ARG   259      63.270  77.980  11.990  0.00  0.00           N
ATOM   4134 HH11 ARG   259      64.180  77.740  12.380  0.00  0.00           H
ATOM   4135 HH12 ARG   259      62.740  77.290  11.470  0.00  0.00           H
ATOM   4136  NH2 ARG   259      61.350  78.960  12.150  0.00  0.00           N
ATOM   4137 HH21 ARG   259      60.720  79.520  12.690  0.00  0.00           H
ATOM   4138 HH22 ARG   259      60.990  78.320  11.450  0.00  0.00           H
ATOM   4139  C   ARG   259      67.460  82.660  12.810  0.00  0.00           C
ATOM   4140  O   ARG   259      66.610  82.870  11.970  0.00  0.00           O
ATOM   4141  N   TYR   260      68.040  83.640  13.470  0.00  0.00           N
ATOM   4142  H   TYR   260      68.800  83.310  14.050  0.00  0.00           H
ATOM   4143  CA  TYR   260      67.680  85.000  13.440  0.00  0.00           C
ATOM   4144  HA  TYR   260      67.080  85.060  12.530  0.00  0.00           H
ATOM   4145  CB  TYR   260      66.880  85.420  14.570  0.00  0.00           C
ATOM   4146  HB2 TYR   260      66.730  86.500  14.530  0.00  0.00           H
ATOM   4147  HB3 TYR   260      67.440  85.120  15.460  0.00  0.00           H
ATOM   4148  CG  TYR   260      65.520  84.700  14.660  0.00  0.00           C
ATOM   4149  CD1 TYR   260      64.460  85.120  13.810  0.00  0.00           C
ATOM   4150  HD1 TYR   260      64.530  85.990  13.180  0.00  0.00           H
ATOM   4151  CE1 TYR   260      63.270  84.370  13.860  0.00  0.00           C
ATOM   4152  HE1 TYR   260      62.480  84.630  13.170  0.00  0.00           H
ATOM   4153  CZ  TYR   260      63.080  83.320  14.740  0.00  0.00           C
ATOM   4154  OH  TYR   260      61.970  82.600  14.700  0.00  0.00           O
ATOM   4155  HH  TYR   260      61.260  83.190  14.440  0.00  0.00           H
ATOM   4156  CE2 TYR   260      64.100  82.970  15.640  0.00  0.00           C
ATOM   4157  HE2 TYR   260      63.890  82.160  16.320  0.00  0.00           H
ATOM   4158  CD2 TYR   260      65.340  83.620  15.560  0.00  0.00           C
ATOM   4159  HD2 TYR   260      66.290  83.390  16.020  0.00  0.00           H
ATOM   4160  C   TYR   260      68.790  85.920  13.140  0.00  0.00           C
ATOM   4161  O   TYR   260      68.590  87.040  12.770  0.00  0.00           O
ATOM   4162  N   ALA   261      69.990  85.400  13.110  0.00  0.00           N
ATOM   4163  H   ALA   261      69.990  84.400  13.270  0.00  0.00           H
ATOM   4164  CA  ALA   261      71.240  85.950  12.600  0.00  0.00           C
ATOM   4165  HA  ALA   261      71.540  86.800  13.210  0.00  0.00           H
ATOM   4166  CB  ALA   261      72.410  84.910  12.730  0.00  0.00           C
ATOM   4167  HB1 ALA   261      72.840  84.660  13.700  0.00  0.00           H
ATOM   4168  HB2 ALA   261      72.040  83.990  12.270  0.00  0.00           H
ATOM   4169  HB3 ALA   261      73.310  85.210  12.210  0.00  0.00           H
ATOM   4170  C   ALA   261      71.120  86.560  11.190  0.00  0.00           C
ATOM   4171  O   ALA   261      70.530  85.930  10.320  0.00  0.00           O
ATOM   4172  N   PRO   262      71.680  87.740  10.930  0.00  0.00           N
ATOM   4173  CD  PRO   262      72.430  88.620  11.860  0.00  0.00           C
ATOM   4174  HD2 PRO   262      73.360  88.160  12.210  0.00  0.00           H
ATOM   4175  HD3 PRO   262      71.840  89.030  12.680  0.00  0.00           H
ATOM   4176  CG  PRO   262      72.770  89.870  11.000  0.00  0.00           C
ATOM   4177  HG2 PRO   262      73.730  89.810  10.490  0.00  0.00           H
ATOM   4178  HG3 PRO   262      72.680  90.780  11.600  0.00  0.00           H
ATOM   4179  CB  PRO   262      71.620  89.840   9.970  0.00  0.00           C
ATOM   4180  HB2 PRO   262      71.780  90.520   9.130  0.00  0.00           H
ATOM   4181  HB3 PRO   262      70.650  90.110  10.380  0.00  0.00           H
ATOM   4182  CA  PRO   262      71.590  88.370   9.630  0.00  0.00           C
ATOM   4183  HA  PRO   262      70.600  88.190   9.220  0.00  0.00           H
ATOM   4184  C   PRO   262      72.670  87.700   8.690  0.00  0.00           C
ATOM   4185  O   PRO   262      73.840  87.500   9.080  0.00  0.00           O
ATOM   4186  N   ASP   263      72.200  87.470   7.480  0.00  0.00           N
ATOM   4187  H   ASP   263      71.280  87.770   7.190  0.00  0.00           H
ATOM   4188  CA  ASP   263      73.100  87.010   6.390  0.00  0.00           C
ATOM   4189  HA  ASP   263      73.690  86.170   6.770  0.00  0.00           H
ATOM   4190  CB  ASP   263      72.410  86.560   5.060  0.00  0.00           C
ATOM   4191  HB2 ASP   263      73.040  86.400   4.190  0.00  0.00           H
ATOM   4192  HB3 ASP   263      71.760  87.400   4.810  0.00  0.00           H
ATOM   4193  CG  ASP   263      71.470  85.350   5.220  0.00  0.00           C
ATOM   4194  OD1 ASP   263      71.990  84.260   4.980  0.00  0.00           O
ATOM   4195  OD2 ASP   263      70.240  85.470   5.600  0.00  0.00           O
ATOM   4196  C   ASP   263      74.180  88.080   6.140  0.00  0.00           C
ATOM   4197  O   ASP   263      74.000  89.280   5.990  0.00  0.00           O
ATOM   4198  N   GLY   264      75.450  87.660   6.090  0.00  0.00           N
ATOM   4199  H   GLY   264      75.510  86.670   5.860  0.00  0.00           H
ATOM   4200  CA  GLY   264      76.620  88.530   6.230  0.00  0.00           C
ATOM   4201  HA2 GLY   264      76.490  89.470   5.690  0.00  0.00           H
ATOM   4202  HA3 GLY   264      77.340  87.940   5.670  0.00  0.00           H
ATOM   4203  C   GLY   264      77.090  88.850   7.650  0.00  0.00           C
ATOM   4204  O   GLY   264      78.110  89.570   7.790  0.00  0.00           O
ATOM   4205  N   ILE   265      76.620  88.250   8.690  0.00  0.00           N
ATOM   4206  H   ILE   265      75.830  87.630   8.630  0.00  0.00           H
ATOM   4207  CA  ILE   265      77.330  88.330  10.020  0.00  0.00           C
ATOM   4208  HA  ILE   265      77.510  89.410  10.120  0.00  0.00           H
ATOM   4209  CB  ILE   265      76.370  87.800  11.100  0.00  0.00           C
ATOM   4210  HB  ILE   265      75.450  88.370  10.970  0.00  0.00           H
ATOM   4211  CG2 ILE   265      76.030  86.330  10.910  0.00  0.00           C
ATOM   4212 HG21 ILE   265      75.850  85.960   9.900  0.00  0.00           H
ATOM   4213 HG22 ILE   265      76.910  85.730  11.120  0.00  0.00           H
ATOM   4214 HG23 ILE   265      75.250  86.030  11.610  0.00  0.00           H
ATOM   4215  CG1 ILE   265      76.950  88.030  12.500  0.00  0.00           C
ATOM   4216 HG12 ILE   265      77.610  88.890  12.410  0.00  0.00           H
ATOM   4217 HG13 ILE   265      77.630  87.230  12.800  0.00  0.00           H
ATOM   4218  CD1 ILE   265      75.880  88.280  13.510  0.00  0.00           C
ATOM   4219 HD11 ILE   265      75.140  87.480  13.460  0.00  0.00           H
ATOM   4220 HD12 ILE   265      76.340  88.210  14.500  0.00  0.00           H
ATOM   4221 HD13 ILE   265      75.440  89.280  13.580  0.00  0.00           H
ATOM   4222  C   ILE   265      78.710  87.600   9.900  0.00  0.00           C
ATOM   4223  O   ILE   265      78.840  86.550   9.300  0.00  0.00           O
ATOM   4224  N   ILE   266      79.690  88.130  10.600  0.00  0.00           N
ATOM   4225  H   ILE   266      79.600  89.070  10.960  0.00  0.00           H
ATOM   4226  CA  ILE   266      80.880  87.460  11.090  0.00  0.00           C
ATOM   4227  HA  ILE   266      81.030  86.570  10.480  0.00  0.00           H
ATOM   4228  CB  ILE   266      82.180  88.310  10.920  0.00  0.00           C
ATOM   4229  HB  ILE   266      82.200  89.030  11.740  0.00  0.00           H
ATOM   4230  CG2 ILE   266      83.440  87.380  11.200  0.00  0.00           C
ATOM   4231 HG21 ILE   266      84.410  87.820  10.940  0.00  0.00           H
ATOM   4232 HG22 ILE   266      83.390  87.030  12.230  0.00  0.00           H
ATOM   4233 HG23 ILE   266      83.420  86.580  10.460  0.00  0.00           H
ATOM   4234  CG1 ILE   266      82.290  89.140   9.680  0.00  0.00           C
ATOM   4235 HG12 ILE   266      83.200  89.730   9.740  0.00  0.00           H
ATOM   4236 HG13 ILE   266      81.440  89.820   9.640  0.00  0.00           H
ATOM   4237  CD1 ILE   266      82.360  88.270   8.370  0.00  0.00           C
ATOM   4238 HD11 ILE   266      81.690  87.410   8.370  0.00  0.00           H
ATOM   4239 HD12 ILE   266      81.850  88.890   7.630  0.00  0.00           H
ATOM   4240 HD13 ILE   266      83.340  87.990   7.970  0.00  0.00           H
ATOM   4241  C   ILE   266      80.670  86.930  12.490  0.00  0.00           C
ATOM   4242  O   ILE   266      80.400  87.720  13.360  0.00  0.00           O
ATOM   4243  N   GLY   267      80.820  85.630  12.760  0.00  0.00           N
ATOM   4244  H   GLY   267      80.990  85.040  11.970  0.00  0.00           H
ATOM   4245  CA  GLY   267      80.970  84.870  14.050  0.00  0.00           C
ATOM   4246  HA2 GLY   267      80.160  84.170  14.200  0.00  0.00           H
ATOM   4247  HA3 GLY   267      81.090  85.560  14.880  0.00  0.00           H
ATOM   4248  C   GLY   267      82.190  84.070  13.880  0.00  0.00           C
ATOM   4249  O   GLY   267      82.710  83.850  12.810  0.00  0.00           O
ATOM   4250  N   LEU   268      82.710  83.640  15.020  0.00  0.00           N
ATOM   4251  H   LEU   268      82.190  83.910  15.840  0.00  0.00           H
ATOM   4252  CA  LEU   268      83.920  82.760  15.120  0.00  0.00           C
ATOM   4253  HA  LEU   268      84.250  82.670  14.090  0.00  0.00           H
ATOM   4254  CB  LEU   268      84.950  83.450  16.020  0.00  0.00           C
ATOM   4255  HB2 LEU   268      85.880  82.890  15.920  0.00  0.00           H
ATOM   4256  HB3 LEU   268      84.700  83.430  17.090  0.00  0.00           H
ATOM   4257  CG  LEU   268      85.210  84.910  15.580  0.00  0.00           C
ATOM   4258  HG  LEU   268      84.290  85.490  15.650  0.00  0.00           H
ATOM   4259  CD1 LEU   268      86.130  85.600  16.650  0.00  0.00           C
ATOM   4260 HD11 LEU   268      85.620  85.810  17.590  0.00  0.00           H
ATOM   4261 HD12 LEU   268      86.960  84.940  16.900  0.00  0.00           H
ATOM   4262 HD13 LEU   268      86.470  86.570  16.280  0.00  0.00           H
ATOM   4263  CD2 LEU   268      85.910  84.880  14.170  0.00  0.00           C
ATOM   4264 HD21 LEU   268      86.540  84.000  14.050  0.00  0.00           H
ATOM   4265 HD22 LEU   268      85.130  84.850  13.400  0.00  0.00           H
ATOM   4266 HD23 LEU   268      86.480  85.800  14.140  0.00  0.00           H
ATOM   4267  C   LEU   268      83.530  81.350  15.500  0.00  0.00           C
ATOM   4268  O   LEU   268      82.370  81.110  15.970  0.00  0.00           O
ATOM   4269  N   GLN   269      84.360  80.290  15.280  0.00  0.00           N
ATOM   4270  H   GLN   269      85.180  80.470  14.720  0.00  0.00           H
ATOM   4271  CA  GLN   269      84.180  78.940  15.920  0.00  0.00           C
ATOM   4272  HA  GLN   269      83.550  79.030  16.800  0.00  0.00           H
ATOM   4273  CB  GLN   269      83.460  77.930  14.960  0.00  0.00           C
ATOM   4274  HB2 GLN   269      83.480  76.910  15.340  0.00  0.00           H
ATOM   4275  HB3 GLN   269      83.980  77.910  14.000  0.00  0.00           H
ATOM   4276  CG  GLN   269      81.960  78.230  14.720  0.00  0.00           C
ATOM   4277  HG2 GLN   269      81.750  79.280  14.530  0.00  0.00           H
ATOM   4278  HG3 GLN   269      81.420  78.060  15.650  0.00  0.00           H
ATOM   4279  CD  GLN   269      81.270  77.260  13.750  0.00  0.00           C
ATOM   4280  OE1 GLN   269      81.720  76.160  13.480  0.00  0.00           O
ATOM   4281  NE2 GLN   269      80.090  77.660  13.320  0.00  0.00           N
ATOM   4282 HE21 GLN   269      79.600  78.270  13.960  0.00  0.00           H
ATOM   4283 HE22 GLN   269      79.670  77.070  12.620  0.00  0.00           H
ATOM   4284  C   GLN   269      85.500  78.310  16.380  0.00  0.00           C
ATOM   4285  O   GLN   269      86.370  78.010  15.540  0.00  0.00           O
ATOM   4286  N   LEU   270      85.570  77.900  17.650  0.00  0.00           N
ATOM   4287  H   LEU   270      84.750  78.110  18.190  0.00  0.00           H
ATOM   4288  CA  LEU   270      86.710  77.350  18.270  0.00  0.00           C
ATOM   4289  HA  LEU   270      87.560  77.950  17.960  0.00  0.00           H
ATOM   4290  CB  LEU   270      86.600  77.420  19.800  0.00  0.00           C
ATOM   4291  HB2 LEU   270      85.750  76.810  20.110  0.00  0.00           H
ATOM   4292  HB3 LEU   270      86.390  78.440  20.120  0.00  0.00           H
ATOM   4293  CG  LEU   270      87.860  76.990  20.480  0.00  0.00           C
ATOM   4294  HG  LEU   270      88.190  76.080  19.980  0.00  0.00           H
ATOM   4295  CD1 LEU   270      88.860  78.100  20.510  0.00  0.00           C
ATOM   4296 HD11 LEU   270      89.740  77.770  21.070  0.00  0.00           H
ATOM   4297 HD12 LEU   270      89.210  78.390  19.520  0.00  0.00           H
ATOM   4298 HD13 LEU   270      88.440  79.040  20.860  0.00  0.00           H
ATOM   4299  CD2 LEU   270      87.640  76.570  21.940  0.00  0.00           C
ATOM   4300 HD21 LEU   270      86.720  76.010  22.080  0.00  0.00           H
ATOM   4301 HD22 LEU   270      88.470  75.900  22.170  0.00  0.00           H
ATOM   4302 HD23 LEU   270      87.630  77.480  22.540  0.00  0.00           H
ATOM   4303  C   LEU   270      86.970  75.970  17.600  0.00  0.00           C
ATOM   4304  O   LEU   270      86.160  75.070  17.770  0.00  0.00           O
ATOM   4305  N   ILE   271      87.990  75.790  16.740  0.00  0.00           N
ATOM   4306  H   ILE   271      88.650  76.540  16.580  0.00  0.00           H
ATOM   4307  CA  ILE   271      88.380  74.500  16.260  0.00  0.00           C
ATOM   4308  HA  ILE   271      87.520  74.070  15.740  0.00  0.00           H
ATOM   4309  CB  ILE   271      89.540  74.650  15.270  0.00  0.00           C
ATOM   4310  HB  ILE   271      90.330  75.000  15.930  0.00  0.00           H
ATOM   4311  CG2 ILE   271      89.930  73.210  14.700  0.00  0.00           C
ATOM   4312 HG21 ILE   271      90.850  73.360  14.130  0.00  0.00           H
ATOM   4313 HG22 ILE   271      90.200  72.520  15.500  0.00  0.00           H
ATOM   4314 HG23 ILE   271      89.270  72.680  14.020  0.00  0.00           H
ATOM   4315  CG1 ILE   271      89.380  75.680  14.130  0.00  0.00           C
ATOM   4316 HG12 ILE   271      88.690  76.490  14.360  0.00  0.00           H
ATOM   4317 HG13 ILE   271      88.950  75.120  13.300  0.00  0.00           H
ATOM   4318  CD1 ILE   271      90.660  76.170  13.510  0.00  0.00           C
ATOM   4319 HD11 ILE   271      90.610  77.120  12.980  0.00  0.00           H
ATOM   4320 HD12 ILE   271      91.430  76.230  14.280  0.00  0.00           H
ATOM   4321 HD13 ILE   271      91.060  75.360  12.890  0.00  0.00           H
ATOM   4322  C   ILE   271      88.600  73.480  17.390  0.00  0.00           C
ATOM   4323  O   ILE   271      89.170  73.870  18.390  0.00  0.00           O
ATOM   4324  N   ASN   272      88.270  72.180  17.120  0.00  0.00           N
ATOM   4325  H   ASN   272      87.960  71.880  16.200  0.00  0.00           H
ATOM   4326  CA  ASN   272      88.390  71.200  18.110  0.00  0.00           C
ATOM   4327  HA  ASN   272      87.730  70.370  17.840  0.00  0.00           H
ATOM   4328  CB  ASN   272      89.860  70.720  18.160  0.00  0.00           C
ATOM   4329  HB2 ASN   272      90.020  70.130  19.070  0.00  0.00           H
ATOM   4330  HB3 ASN   272      90.500  71.600  18.180  0.00  0.00           H
ATOM   4331  CG  ASN   272      90.420  69.800  17.030  0.00  0.00           C
ATOM   4332  OD1 ASN   272      90.020  68.670  16.840  0.00  0.00           O
ATOM   4333  ND2 ASN   272      91.500  70.190  16.330  0.00  0.00           N
ATOM   4334 HD21 ASN   272      91.950  71.060  16.570  0.00  0.00           H
ATOM   4335 HD22 ASN   272      91.930  69.430  15.830  0.00  0.00           H
ATOM   4336  C   ASN   272      87.800  71.530  19.550  0.00  0.00           C
ATOM   4337  O   ASN   272      88.020  70.840  20.510  0.00  0.00           O
ATOM   4338  N   GLY   273      87.020  72.610  19.710  0.00  0.00           N
ATOM   4339  H   GLY   273      86.720  73.090  18.880  0.00  0.00           H
ATOM   4340  CA  GLY   273      86.550  73.160  21.020  0.00  0.00           C
ATOM   4341  HA2 GLY   273      85.930  73.990  20.690  0.00  0.00           H
ATOM   4342  HA3 GLY   273      87.360  73.570  21.610  0.00  0.00           H
ATOM   4343  C   GLY   273      85.580  72.250  21.780  0.00  0.00           C
ATOM   4344  O   GLY   273      85.580  72.240  22.990  0.00  0.00           O
ATOM   4345  N   LYS   274      84.810  71.320  21.120  0.00  0.00           N
ATOM   4346  H   LYS   274      84.780  71.480  20.120  0.00  0.00           H
ATOM   4347  CA  LYS   274      83.990  70.250  21.670  0.00  0.00           C
ATOM   4348  HA  LYS   274      83.890  70.290  22.750  0.00  0.00           H
ATOM   4349  CB  LYS   274      82.650  70.380  20.970  0.00  0.00           C
ATOM   4350  HB2 LYS   274      82.040  69.580  21.380  0.00  0.00           H
ATOM   4351  HB3 LYS   274      82.790  70.390  19.890  0.00  0.00           H
ATOM   4352  CG  LYS   274      81.860  71.670  21.330  0.00  0.00           C
ATOM   4353  HG2 LYS   274      81.080  71.800  20.570  0.00  0.00           H
ATOM   4354  HG3 LYS   274      82.490  72.560  21.380  0.00  0.00           H
ATOM   4355  CD  LYS   274      81.200  71.650  22.710  0.00  0.00           C
ATOM   4356  HD2 LYS   274      81.870  71.390  23.530  0.00  0.00           H
ATOM   4357  HD3 LYS   274      80.560  70.780  22.570  0.00  0.00           H
ATOM   4358  CE  LYS   274      80.190  72.770  23.080  0.00  0.00           C
ATOM   4359  HE2 LYS   274      80.600  73.780  23.030  0.00  0.00           H
ATOM   4360  HE3 LYS   274      79.830  72.680  24.110  0.00  0.00           H
ATOM   4361  NZ  LYS   274      79.090  72.790  22.130  0.00  0.00           N
ATOM   4362  HZ1 LYS   274      78.390  73.430  22.480  0.00  0.00           H
ATOM   4363  HZ2 LYS   274      79.280  72.860  21.140  0.00  0.00           H
ATOM   4364  HZ3 LYS   274      78.640  71.910  22.340  0.00  0.00           H
ATOM   4365  C   LYS   274      84.690  68.860  21.510  0.00  0.00           C
ATOM   4366  O   LYS   274      84.090  67.760  21.990  0.00  0.00           O
ATOM   4367  N   ASN   275      85.820  68.770  20.780  0.00  0.00           N
ATOM   4368  H   ASN   275      86.300  69.630  20.580  0.00  0.00           H
ATOM   4369  CA  ASN   275      86.500  67.420  20.620  0.00  0.00           C
ATOM   4370  HA  ASN   275      85.710  66.700  20.430  0.00  0.00           H
ATOM   4371  CB  ASN   275      87.290  67.570  19.300  0.00  0.00           C
ATOM   4372  HB2 ASN   275      87.880  68.490  19.250  0.00  0.00           H
ATOM   4373  HB3 ASN   275      86.610  67.820  18.490  0.00  0.00           H
ATOM   4374  CG  ASN   275      88.090  66.280  18.950  0.00  0.00           C
ATOM   4375  OD1 ASN   275      88.210  65.410  19.800  0.00  0.00           O
ATOM   4376  ND2 ASN   275      88.560  66.110  17.730  0.00  0.00           N
ATOM   4377 HD21 ASN   275      88.220  66.740  17.020  0.00  0.00           H
ATOM   4378 HD22 ASN   275      88.870  65.170  17.540  0.00  0.00           H
ATOM   4379  C   ASN   275      87.250  66.930  21.840  0.00  0.00           C
ATOM   4380  O   ASN   275      88.500  66.910  21.910  0.00  0.00           O
ATOM   4381  N   GLU   276      86.420  66.540  22.820  0.00  0.00           N
ATOM   4382  H   GLU   276      85.440  66.670  22.630  0.00  0.00           H
ATOM   4383  CA  GLU   276      86.890  66.010  24.090  0.00  0.00           C
ATOM   4384  HA  GLU   276      87.260  66.830  24.710  0.00  0.00           H
ATOM   4385  CB  GLU   276      85.720  65.460  24.900  0.00  0.00           C
ATOM   4386  HB2 GLU   276      85.250  64.650  24.350  0.00  0.00           H
ATOM   4387  HB3 GLU   276      85.040  66.300  25.070  0.00  0.00           H
ATOM   4388  CG  GLU   276      85.890  64.900  26.300  0.00  0.00           C
ATOM   4389  HG2 GLU   276      86.360  65.670  26.910  0.00  0.00           H
ATOM   4390  HG3 GLU   276      86.650  64.120  26.260  0.00  0.00           H
ATOM   4391  CD  GLU   276      84.530  64.410  26.930  0.00  0.00           C
ATOM   4392  OE1 GLU   276      83.430  64.590  26.340  0.00  0.00           O
ATOM   4393  OE2 GLU   276      84.640  64.000  28.120  0.00  0.00           O
ATOM   4394  C   GLU   276      88.030  64.930  23.960  0.00  0.00           C
ATOM   4395  O   GLU   276      88.890  64.950  24.870  0.00  0.00           O
ATOM   4396  N   SER   277      88.020  64.130  22.880  0.00  0.00           N
ATOM   4397  H   SER   277      87.190  64.020  22.310  0.00  0.00           H
ATOM   4398  CA  SER   277      89.120  63.210  22.580  0.00  0.00           C
ATOM   4399  HA  SER   277      89.240  62.660  23.520  0.00  0.00           H
ATOM   4400  CB  SER   277      88.740  62.330  21.410  0.00  0.00           C
ATOM   4401  HB2 SER   277      87.710  62.000  21.560  0.00  0.00           H
ATOM   4402  HB3 SER   277      89.390  61.460  21.480  0.00  0.00           H
ATOM   4403  OG  SER   277      88.990  62.920  20.120  0.00  0.00           O
ATOM   4404  HG  SER   277      88.620  63.800  20.050  0.00  0.00           H
ATOM   4405  C   SER   277      90.460  63.920  22.350  0.00  0.00           C
ATOM   4406  O   SER   277      91.430  63.450  22.840  0.00  0.00           O
ATOM   4407  N   ALA   278      90.520  65.000  21.640  0.00  0.00           N
ATOM   4408  H   ALA   278      89.670  65.500  21.450  0.00  0.00           H
ATOM   4409  CA  ALA   278      91.790  65.680  21.370  0.00  0.00           C
ATOM   4410  HA  ALA   278      92.500  64.940  21.010  0.00  0.00           H
ATOM   4411  CB  ALA   278      91.580  66.620  20.200  0.00  0.00           C
ATOM   4412  HB1 ALA   278      90.760  67.240  20.570  0.00  0.00           H
ATOM   4413  HB2 ALA   278      92.440  67.250  19.980  0.00  0.00           H
ATOM   4414  HB3 ALA   278      91.180  66.160  19.300  0.00  0.00           H
ATOM   4415  C   ALA   278      92.270  66.270  22.720  0.00  0.00           C
ATOM   4416  O   ALA   278      93.390  65.940  23.150  0.00  0.00           O
ATOM   4417  N   HIE   279      91.380  67.030  23.490  0.00  0.00           N
ATOM   4418  H   HIE   279      90.470  67.170  23.080  0.00  0.00           H
ATOM   4419  CA  HIE   279      91.720  67.640  24.840  0.00  0.00           C
ATOM   4420  HA  HIE   279      92.750  68.000  24.760  0.00  0.00           H
ATOM   4421  CB  HIE   279      90.690  68.810  25.210  0.00  0.00           C
ATOM   4422  HB2 HIE   279      90.920  69.320  26.140  0.00  0.00           H
ATOM   4423  HB3 HIE   279      89.760  68.230  25.190  0.00  0.00           H
ATOM   4424  CG  HIE   279      90.510  69.960  24.230  0.00  0.00           C
ATOM   4425  ND1 HIE   279      91.150  71.140  24.310  0.00  0.00           N
ATOM   4426  CE1 HIE   279      90.710  71.920  23.330  0.00  0.00           C
ATOM   4427  HE1 HIE   279      90.890  72.950  23.070  0.00  0.00           H
ATOM   4428  NE2 HIE   279      89.750  71.270  22.630  0.00  0.00           N
ATOM   4429  HE2 HIE   279      89.430  71.500  21.700  0.00  0.00           H
ATOM   4430  CD2 HIE   279      89.580  70.070  23.270  0.00  0.00           C
ATOM   4431  HD2 HIE   279      88.840  69.320  23.040  0.00  0.00           H
ATOM   4432  C   HIE   279      91.880  66.660  25.980  0.00  0.00           C
ATOM   4433  O   HIE   279      92.310  67.010  27.060  0.00  0.00           O
ATOM   4434  N   ILE   280      91.660  65.350  25.690  0.00  0.00           N
ATOM   4435  H   ILE   280      91.090  65.160  24.880  0.00  0.00           H
ATOM   4436  CA  ILE   280      92.180  64.390  26.640  0.00  0.00           C
ATOM   4437  HA  ILE   280      92.170  64.840  27.630  0.00  0.00           H
ATOM   4438  CB  ILE   280      91.220  63.250  26.700  0.00  0.00           C
ATOM   4439  HB  ILE   280      91.150  62.880  25.680  0.00  0.00           H
ATOM   4440  CG2 ILE   280      91.970  62.130  27.360  0.00  0.00           C
ATOM   4441 HG21 ILE   280      92.690  61.690  26.670  0.00  0.00           H
ATOM   4442 HG22 ILE   280      92.480  62.350  28.300  0.00  0.00           H
ATOM   4443 HG23 ILE   280      91.240  61.360  27.610  0.00  0.00           H
ATOM   4444  CG1 ILE   280      89.880  63.460  27.400  0.00  0.00           C
ATOM   4445 HG12 ILE   280      89.490  64.460  27.220  0.00  0.00           H
ATOM   4446 HG13 ILE   280      90.030  63.270  28.470  0.00  0.00           H
ATOM   4447  CD1 ILE   280      88.820  62.440  27.010  0.00  0.00           C
ATOM   4448 HD11 ILE   280      88.690  62.310  25.930  0.00  0.00           H
ATOM   4449 HD12 ILE   280      89.010  61.490  27.520  0.00  0.00           H
ATOM   4450 HD13 ILE   280      87.850  62.680  27.430  0.00  0.00           H
ATOM   4451  C   ILE   280      93.630  63.920  26.350  0.00  0.00           C
ATOM   4452  O   ILE   280      94.450  63.910  27.240  0.00  0.00           O
ATOM   4453  N   SER   281      94.040  63.640  25.100  0.00  0.00           N
ATOM   4454  H   SER   281      93.410  63.890  24.350  0.00  0.00           H
ATOM   4455  CA  SER   281      95.410  63.310  24.830  0.00  0.00           C
ATOM   4456  HA  SER   281      95.710  62.380  25.310  0.00  0.00           H
ATOM   4457  CB  SER   281      95.400  63.100  23.310  0.00  0.00           C
ATOM   4458  HB2 SER   281      94.840  63.890  22.800  0.00  0.00           H
ATOM   4459  HB3 SER   281      94.890  62.200  22.950  0.00  0.00           H
ATOM   4460  OG  SER   281      96.790  62.930  22.780  0.00  0.00           O
ATOM   4461  HG  SER   281      97.250  62.170  23.150  0.00  0.00           H
ATOM   4462  C   SER   281      96.380  64.500  25.050  0.00  0.00           C
ATOM   4463  O   SER   281      97.510  64.250  25.530  0.00  0.00           O
ATOM   4464  N   ASP   282      95.920  65.750  24.810  0.00  0.00           N
ATOM   4465  H   ASP   282      94.990  65.910  24.440  0.00  0.00           H
ATOM   4466  CA  ASP   282      96.640  66.990  24.980  0.00  0.00           C
ATOM   4467  HA  ASP   282      97.610  66.860  24.510  0.00  0.00           H
ATOM   4468  CB  ASP   282      96.000  68.140  24.150  0.00  0.00           C
ATOM   4469  HB2 ASP   282      96.370  69.130  24.450  0.00  0.00           H
ATOM   4470  HB3 ASP   282      94.970  68.190  24.500  0.00  0.00           H
ATOM   4471  CG  ASP   282      96.330  68.030  22.630  0.00  0.00           C
ATOM   4472  OD1 ASP   282      97.180  67.200  22.190  0.00  0.00           O
ATOM   4473  OD2 ASP   282      95.740  68.800  21.850  0.00  0.00           O
ATOM   4474  C   ASP   282      96.910  67.410  26.420  0.00  0.00           C
ATOM   4475  O   ASP   282      98.050  67.790  26.790  0.00  0.00           O
ATOM   4476  N   ALA   283      95.850  67.480  27.210  0.00  0.00           N
ATOM   4477  H   ALA   283      94.950  67.260  26.800  0.00  0.00           H
ATOM   4478  CA  ALA   283      95.860  67.710  28.660  0.00  0.00           C
ATOM   4479  HA  ALA   283      96.310  68.690  28.820  0.00  0.00           H
ATOM   4480  CB  ALA   283      94.400  67.580  29.170  0.00  0.00           C
ATOM   4481  HB1 ALA   283      93.940  66.600  29.050  0.00  0.00           H
ATOM   4482  HB2 ALA   283      94.510  67.710  30.240  0.00  0.00           H
ATOM   4483  HB3 ALA   283      93.790  68.430  28.870  0.00  0.00           H
ATOM   4484  C   ALA   283      96.720  66.680  29.370  0.00  0.00           C
ATOM   4485  O   ALA   283      97.510  67.000  30.280  0.00  0.00           O
ATOM   4486  N   VAL   284      96.740  65.360  28.920  0.00  0.00           N
ATOM   4487  H   VAL   284      96.120  65.160  28.150  0.00  0.00           H
ATOM   4488  CA  VAL   284      97.740  64.360  29.320  0.00  0.00           C
ATOM   4489  HA  VAL   284      97.810  64.380  30.410  0.00  0.00           H
ATOM   4490  CB  VAL   284      97.190  62.940  28.880  0.00  0.00           C
ATOM   4491  HB  VAL   284      96.990  62.950  27.810  0.00  0.00           H
ATOM   4492  CG1 VAL   284      98.280  61.930  29.000  0.00  0.00           C
ATOM   4493 HG11 VAL   284      99.140  62.190  28.390  0.00  0.00           H
ATOM   4494 HG12 VAL   284      98.680  61.970  30.020  0.00  0.00           H
ATOM   4495 HG13 VAL   284      97.930  60.920  28.770  0.00  0.00           H
ATOM   4496  CG2 VAL   284      95.960  62.510  29.720  0.00  0.00           C
ATOM   4497 HG21 VAL   284      96.140  62.200  30.750  0.00  0.00           H
ATOM   4498 HG22 VAL   284      95.230  63.310  29.760  0.00  0.00           H
ATOM   4499 HG23 VAL   284      95.450  61.700  29.190  0.00  0.00           H
ATOM   4500  C   VAL   284      99.140  64.610  28.810  0.00  0.00           C
ATOM   4501  O   VAL   284     100.050  64.590  29.650  0.00  0.00           O
ATOM   4502  N   ALA   285      99.390  64.860  27.540  0.00  0.00           N
ATOM   4503  H   ALA   285      98.650  64.740  26.850  0.00  0.00           H
ATOM   4504  CA  ALA   285     100.720  65.080  27.040  0.00  0.00           C
ATOM   4505  HA  ALA   285     101.310  64.180  27.210  0.00  0.00           H
ATOM   4506  CB  ALA   285     100.600  65.380  25.640  0.00  0.00           C
ATOM   4507  HB1 ALA   285     100.290  64.530  25.030  0.00  0.00           H
ATOM   4508  HB2 ALA   285      99.940  66.250  25.490  0.00  0.00           H
ATOM   4509  HB3 ALA   285     101.540  65.710  25.200  0.00  0.00           H
ATOM   4510  C   ALA   285     101.330  66.210  27.900  0.00  0.00           C
ATOM   4511  O   ALA   285     102.460  66.010  28.300  0.00  0.00           O
ATOM   4512  N   VAL   286     100.540  67.280  28.240  0.00  0.00           N
ATOM   4513  H   VAL   286      99.600  67.360  27.860  0.00  0.00           H
ATOM   4514  CA  VAL   286     101.110  68.360  29.050  0.00  0.00           C
ATOM   4515  HA  VAL   286     102.070  68.610  28.600  0.00  0.00           H
ATOM   4516  CB  VAL   286     100.170  69.580  28.980  0.00  0.00           C
ATOM   4517  HB  VAL   286      99.100  69.390  29.080  0.00  0.00           H
ATOM   4518  CG1 VAL   286     100.580  70.630  29.980  0.00  0.00           C
ATOM   4519 HG11 VAL   286     100.540  70.350  31.030  0.00  0.00           H
ATOM   4520 HG12 VAL   286     101.570  71.030  29.770  0.00  0.00           H
ATOM   4521 HG13 VAL   286      99.900  71.460  29.810  0.00  0.00           H
ATOM   4522  CG2 VAL   286     100.360  70.270  27.610  0.00  0.00           C
ATOM   4523 HG21 VAL   286      99.840  69.690  26.850  0.00  0.00           H
ATOM   4524 HG22 VAL   286     100.040  71.300  27.470  0.00  0.00           H
ATOM   4525 HG23 VAL   286     101.410  70.300  27.310  0.00  0.00           H
ATOM   4526  C   VAL   286     101.380  67.930  30.530  0.00  0.00           C
ATOM   4527  O   VAL   286     102.470  68.040  31.020  0.00  0.00           O
ATOM   4528  N   VAL   287     100.270  67.420  31.200  0.00  0.00           N
ATOM   4529  H   VAL   287      99.440  67.260  30.650  0.00  0.00           H
ATOM   4530  CA  VAL   287     100.330  66.900  32.560  0.00  0.00           C
ATOM   4531  HA  VAL   287     100.600  67.780  33.140  0.00  0.00           H
ATOM   4532  CB  VAL   287      98.950  66.560  33.140  0.00  0.00           C
ATOM   4533  HB  VAL   287      98.600  65.800  32.450  0.00  0.00           H
ATOM   4534  CG1 VAL   287      98.920  65.940  34.580  0.00  0.00           C
ATOM   4535 HG11 VAL   287      99.390  64.960  34.520  0.00  0.00           H
ATOM   4536 HG12 VAL   287      99.610  66.470  35.240  0.00  0.00           H
ATOM   4537 HG13 VAL   287      97.940  65.720  35.000  0.00  0.00           H
ATOM   4538  CG2 VAL   287      97.960  67.700  33.210  0.00  0.00           C
ATOM   4539 HG21 VAL   287      98.160  68.280  34.110  0.00  0.00           H
ATOM   4540 HG22 VAL   287      98.160  68.390  32.390  0.00  0.00           H
ATOM   4541 HG23 VAL   287      96.920  67.360  33.170  0.00  0.00           H
ATOM   4542  C   VAL   287     101.370  65.880  32.830  0.00  0.00           C
ATOM   4543  O   VAL   287     102.110  65.950  33.820  0.00  0.00           O
ATOM   4544  N   ALA   288     101.500  64.900  31.960  0.00  0.00           N
ATOM   4545  H   ALA   288     100.810  64.830  31.230  0.00  0.00           H
ATOM   4546  CA  ALA   288     102.730  64.060  31.870  0.00  0.00           C
ATOM   4547  HA  ALA   288     102.730  63.500  32.810  0.00  0.00           H
ATOM   4548  CB  ALA   288     102.620  63.170  30.610  0.00  0.00           C
ATOM   4549  HB1 ALA   288     101.680  62.620  30.690  0.00  0.00           H
ATOM   4550  HB2 ALA   288     102.650  63.830  29.750  0.00  0.00           H
ATOM   4551  HB3 ALA   288     103.430  62.430  30.610  0.00  0.00           H
ATOM   4552  C   ALA   288     104.140  64.760  31.820  0.00  0.00           C
ATOM   4553  O   ALA   288     104.960  64.400  32.680  0.00  0.00           O
ATOM   4554  N   GLN   289     104.390  65.690  30.920  0.00  0.00           N
ATOM   4555  H   GLN   289     103.740  65.990  30.200  0.00  0.00           H
ATOM   4556  CA  GLN   289     105.700  66.350  31.010  0.00  0.00           C
ATOM   4557  HA  GLN   289     106.480  65.590  30.960  0.00  0.00           H
ATOM   4558  CB  GLN   289     106.030  67.280  29.780  0.00  0.00           C
ATOM   4559  HB2 GLN   289     105.480  66.800  28.970  0.00  0.00           H
ATOM   4560  HB3 GLN   289     107.110  67.320  29.600  0.00  0.00           H
ATOM   4561  CG  GLN   289     105.590  68.770  29.790  0.00  0.00           C
ATOM   4562  HG2 GLN   289     105.930  69.280  30.690  0.00  0.00           H
ATOM   4563  HG3 GLN   289     104.500  68.720  29.810  0.00  0.00           H
ATOM   4564  CD  GLN   289     106.010  69.510  28.510  0.00  0.00           C
ATOM   4565  OE1 GLN   289     106.560  68.930  27.600  0.00  0.00           O
ATOM   4566  NE2 GLN   289     105.630  70.790  28.410  0.00  0.00           N
ATOM   4567 HE21 GLN   289     105.100  71.270  29.120  0.00  0.00           H
ATOM   4568 HE22 GLN   289     105.760  71.240  27.520  0.00  0.00           H
ATOM   4569  C   GLN   289     105.830  67.090  32.290  0.00  0.00           C
ATOM   4570  O   GLN   289     106.920  67.230  32.910  0.00  0.00           O
ATOM   4571  N   ALA   290     104.710  67.650  32.770  0.00  0.00           N
ATOM   4572  H   ALA   290     103.830  67.600  32.270  0.00  0.00           H
ATOM   4573  CA  ALA   290     104.760  68.480  34.020  0.00  0.00           C
ATOM   4574  HA  ALA   290     105.580  69.190  33.910  0.00  0.00           H
ATOM   4575  CB  ALA   290     103.460  69.230  34.240  0.00  0.00           C
ATOM   4576  HB1 ALA   290     103.430  69.750  35.200  0.00  0.00           H
ATOM   4577  HB2 ALA   290     103.240  69.910  33.410  0.00  0.00           H
ATOM   4578  HB3 ALA   290     102.640  68.510  34.210  0.00  0.00           H
ATOM   4579  C   ALA   290     105.090  67.600  35.170  0.00  0.00           C
ATOM   4580  O   ALA   290     105.910  67.940  36.010  0.00  0.00           O
ATOM   4581  N   ILE   291     104.500  66.420  35.290  0.00  0.00           N
ATOM   4582  H   ILE   291     103.730  66.220  34.660  0.00  0.00           H
ATOM   4583  CA  ILE   291     104.870  65.440  36.340  0.00  0.00           C
ATOM   4584  HA  ILE   291     104.840  66.020  37.260  0.00  0.00           H
ATOM   4585  CB  ILE   291     103.770  64.430  36.350  0.00  0.00           C
ATOM   4586  HB  ILE   291     103.530  64.270  35.300  0.00  0.00           H
ATOM   4587  CG2 ILE   291     104.320  63.090  36.840  0.00  0.00           C
ATOM   4588 HG21 ILE   291     104.800  63.130  37.810  0.00  0.00           H
ATOM   4589 HG22 ILE   291     103.510  62.360  36.900  0.00  0.00           H
ATOM   4590 HG23 ILE   291     105.020  62.630  36.140  0.00  0.00           H
ATOM   4591  CG1 ILE   291     102.650  64.990  37.250  0.00  0.00           C
ATOM   4592 HG12 ILE   291     102.360  66.000  36.960  0.00  0.00           H
ATOM   4593 HG13 ILE   291     102.900  64.900  38.310  0.00  0.00           H
ATOM   4594  CD1 ILE   291     101.360  64.070  36.980  0.00  0.00           C
ATOM   4595 HD11 ILE   291     101.620  63.040  36.750  0.00  0.00           H
ATOM   4596 HD12 ILE   291     100.730  64.060  37.880  0.00  0.00           H
ATOM   4597 HD13 ILE   291     100.820  64.460  36.120  0.00  0.00           H
ATOM   4598  C   ILE   291     106.330  64.870  36.120  0.00  0.00           C
ATOM   4599  O   ILE   291     107.010  64.580  37.100  0.00  0.00           O
ATOM   4600  N   HIE   292     106.830  64.760  34.950  0.00  0.00           N
ATOM   4601  H   HIE   292     106.200  64.790  34.160  0.00  0.00           H
ATOM   4602  CA  HIE   292     108.210  64.310  34.770  0.00  0.00           C
ATOM   4603  HA  HIE   292     108.620  63.540  35.420  0.00  0.00           H
ATOM   4604  CB  HIE   292     108.330  63.630  33.400  0.00  0.00           C
ATOM   4605  HB2 HIE   292     109.400  63.470  33.250  0.00  0.00           H
ATOM   4606  HB3 HIE   292     107.950  64.310  32.630  0.00  0.00           H
ATOM   4607  CG  HIE   292     107.580  62.370  33.400  0.00  0.00           C
ATOM   4608  ND1 HIE   292     106.310  62.110  32.840  0.00  0.00           N
ATOM   4609  CE1 HIE   292     105.919  60.971  33.752  0.00  0.00           C
ATOM   4610  HE1 HIE   292     104.879  60.653  33.829  0.00  0.00           H
ATOM   4611  NE2 HIE   292     107.035  60.309  33.926  0.00  0.00           N
ATOM   4612  HE2 HIE   292     107.097  59.333  34.177  0.00  0.00           H
ATOM   4613  CD2 HIE   292     108.100  61.130  33.720  0.00  0.00           C
ATOM   4614  HD2 HIE   292     109.140  60.950  33.950  0.00  0.00           H
ATOM   4615  C   HIE   292     109.200  65.530  35.080  0.00  0.00           C
ATOM   4616  O   HIE   292     110.290  65.290  35.550  0.00  0.00           O
ATOM   4617  N   GLU   293     108.750  66.840  34.970  0.00  0.00           N
ATOM   4618  H   GLU   293     107.860  66.900  34.490  0.00  0.00           H
ATOM   4619  CA  GLU   293     109.520  67.990  35.450  0.00  0.00           C
ATOM   4620  HA  GLU   293     110.540  67.880  35.080  0.00  0.00           H
ATOM   4621  CB  GLU   293     108.870  69.290  34.780  0.00  0.00           C
ATOM   4622  HB2 GLU   293     107.830  69.300  35.110  0.00  0.00           H
ATOM   4623  HB3 GLU   293     108.970  69.060  33.720  0.00  0.00           H
ATOM   4624  CG  GLU   293     109.510  70.650  35.150  0.00  0.00           C
ATOM   4625  HG2 GLU   293     110.580  70.410  35.080  0.00  0.00           H
ATOM   4626  HG3 GLU   293     109.240  70.940  36.170  0.00  0.00           H
ATOM   4627  CD  GLU   293     109.260  71.820  34.120  0.00  0.00           C
ATOM   4628  OE1 GLU   293     108.190  71.880  33.460  0.00  0.00           O
ATOM   4629  OE2 GLU   293     110.140  72.690  33.910  0.00  0.00           O
ATOM   4630  C   GLU   293     109.510  68.220  36.900  0.00  0.00           C
ATOM   4631  O   GLU   293     110.530  68.480  37.520  0.00  0.00           O
ATOM   4632  N   LEU   294     108.330  67.850  37.460  0.00  0.00           N
ATOM   4633  H   LEU   294     107.640  67.460  36.830  0.00  0.00           H
ATOM   4634  CA  LEU   294     108.120  68.000  38.920  0.00  0.00           C
ATOM   4635  HA  LEU   294     108.240  69.080  39.060  0.00  0.00           H
ATOM   4636  CB  LEU   294     106.660  67.770  39.240  0.00  0.00           C
ATOM   4637  HB2 LEU   294     106.440  66.720  39.010  0.00  0.00           H
ATOM   4638  HB3 LEU   294     106.080  68.420  38.580  0.00  0.00           H
ATOM   4639  CG  LEU   294     106.190  68.030  40.720  0.00  0.00           C
ATOM   4640  HG  LEU   294     106.850  67.450  41.350  0.00  0.00           H
ATOM   4641  CD1 LEU   294     106.230  69.500  40.960  0.00  0.00           C
ATOM   4642 HD11 LEU   294     105.820  69.700  41.950  0.00  0.00           H
ATOM   4643 HD12 LEU   294     107.260  69.850  40.920  0.00  0.00           H
ATOM   4644 HD13 LEU   294     105.580  70.030  40.270  0.00  0.00           H
ATOM   4645  CD2 LEU   294     104.800  67.450  40.930  0.00  0.00           C
ATOM   4646 HD21 LEU   294     104.380  67.800  41.880  0.00  0.00           H
ATOM   4647 HD22 LEU   294     104.150  67.800  40.130  0.00  0.00           H
ATOM   4648 HD23 LEU   294     104.820  66.360  40.960  0.00  0.00           H
ATOM   4649  C   LEU   294     109.190  67.210  39.640  0.00  0.00           C
ATOM   4650  O   LEU   294     109.810  67.820  40.550  0.00  0.00           O
ATOM   4651  N   PHE   295     109.380  65.910  39.180  0.00  0.00           N
ATOM   4652  H   PHE   295     108.770  65.550  38.460  0.00  0.00           H
ATOM   4653  CA  PHE   295     110.290  64.960  39.790  0.00  0.00           C
ATOM   4654  HA  PHE   295     110.350  65.260  40.840  0.00  0.00           H
ATOM   4655  CB  PHE   295     109.750  63.490  39.710  0.00  0.00           C
ATOM   4656  HB2 PHE   295     110.560  62.760  39.780  0.00  0.00           H
ATOM   4657  HB3 PHE   295     109.360  63.360  38.710  0.00  0.00           H
ATOM   4658  CG  PHE   295     108.710  63.200  40.750  0.00  0.00           C
ATOM   4659  CD1 PHE   295     109.040  62.620  41.980  0.00  0.00           C
ATOM   4660  HD1 PHE   295     110.050  62.340  42.230  0.00  0.00           H
ATOM   4661  CE1 PHE   295     108.030  62.540  42.960  0.00  0.00           C
ATOM   4662  HE1 PHE   295     108.130  62.140  43.960  0.00  0.00           H
ATOM   4663  CZ  PHE   295     106.690  62.810  42.630  0.00  0.00           C
ATOM   4664  HZ  PHE   295     105.840  62.510  43.220  0.00  0.00           H
ATOM   4665  CE2 PHE   295     106.360  63.360  41.340  0.00  0.00           C
ATOM   4666  HE2 PHE   295     105.350  63.600  41.050  0.00  0.00           H
ATOM   4667  CD2 PHE   295     107.410  63.560  40.420  0.00  0.00           C
ATOM   4668  HD2 PHE   295     107.140  63.990  39.470  0.00  0.00           H
ATOM   4669  C   PHE   295     111.780  65.180  39.370  0.00  0.00           C
ATOM   4670  O   PHE   295     112.580  64.310  39.700  0.00  0.00           O
ATOM   4671  N   GLU   296     112.180  66.330  38.870  0.00  0.00           N
ATOM   4672  H   GLU   296     111.460  66.960  38.530  0.00  0.00           H
ATOM   4673  CA  GLU   296     113.580  66.760  38.800  0.00  0.00           C
ATOM   4674  HA  GLU   296     114.110  65.810  38.700  0.00  0.00           H
ATOM   4675  CB  GLU   296     113.660  67.730  37.660  0.00  0.00           C
ATOM   4676  HB2 GLU   296     113.310  68.730  37.920  0.00  0.00           H
ATOM   4677  HB3 GLU   296     113.010  67.280  36.910  0.00  0.00           H
ATOM   4678  CG  GLU   296     115.010  67.840  36.970  0.00  0.00           C
ATOM   4679  HG2 GLU   296     115.730  67.990  37.770  0.00  0.00           H
ATOM   4680  HG3 GLU   296     115.030  68.750  36.380  0.00  0.00           H
ATOM   4681  CD  GLU   296     115.320  66.580  36.040  0.00  0.00           C
ATOM   4682  OE1 GLU   296     116.050  66.820  35.080  0.00  0.00           O
ATOM   4683  OE2 GLU   296     114.850  65.440  36.350  0.00  0.00           O
ATOM   4684  C   GLU   296     114.060  67.410  40.150  0.00  0.00           C
ATOM   4685  O   GLU   296     115.190  67.380  40.470  0.00  0.00           O
ATOM   4686  N   MET   297     113.180  68.140  40.790  0.00  0.00           N
ATOM   4687  H   MET   297     112.240  68.020  40.450  0.00  0.00           H
ATOM   4688  CA  MET   297     113.280  69.000  41.970  0.00  0.00           C
ATOM   4689  HA  MET   297     114.190  69.600  41.920  0.00  0.00           H
ATOM   4690  CB  MET   297     112.180  70.050  41.950  0.00  0.00           C
ATOM   4691  HB2 MET   297     112.060  70.650  42.860  0.00  0.00           H
ATOM   4692  HB3 MET   297     111.230  69.520  41.890  0.00  0.00           H
ATOM   4693  CG  MET   297     112.340  70.830  40.690  0.00  0.00           C
ATOM   4694  HG2 MET   297     112.420  70.200  39.810  0.00  0.00           H
ATOM   4695  HG3 MET   297     113.300  71.340  40.640  0.00  0.00           H
ATOM   4696  SD  MET   297     111.150  72.100  40.410  0.00  0.00           S
ATOM   4697  CE  MET   297     109.640  71.340  39.680  0.00  0.00           C
ATOM   4698  HE1 MET   297     109.340  70.410  40.170  0.00  0.00           H
ATOM   4699  HE2 MET   297     108.860  72.100  39.640  0.00  0.00           H
ATOM   4700  HE3 MET   297     109.980  71.140  38.670  0.00  0.00           H
ATOM   4701  C   MET   297     113.320  68.320  43.320  0.00  0.00           C
ATOM   4702  O   MET   297     113.220  67.130  43.380  0.00  0.00           O
ATOM   4703  N   GLU   298     113.590  68.990  44.430  0.00  0.00           N
ATOM   4704  H   GLU   298     113.810  69.980  44.380  0.00  0.00           H
ATOM   4705  CA  GLU   298     113.670  68.440  45.780  0.00  0.00           C
ATOM   4706  HA  GLU   298     114.180  67.500  45.580  0.00  0.00           H
ATOM   4707  CB  GLU   298     114.740  69.300  46.550  0.00  0.00           C
ATOM   4708  HB2 GLU   298     114.620  69.030  47.600  0.00  0.00           H
ATOM   4709  HB3 GLU   298     114.450  70.350  46.480  0.00  0.00           H
ATOM   4710  CG  GLU   298     116.110  69.120  46.060  0.00  0.00           C
ATOM   4711  HG2 GLU   298     116.850  69.700  46.610  0.00  0.00           H
ATOM   4712  HG3 GLU   298     116.230  69.380  45.010  0.00  0.00           H
ATOM   4713  CD  GLU   298     116.570  67.690  46.300  0.00  0.00           C
ATOM   4714  OE1 GLU   298     116.680  67.290  47.450  0.00  0.00           O
ATOM   4715  OE2 GLU   298     117.010  67.050  45.310  0.00  0.00           O
ATOM   4716  C   GLU   298     112.470  68.390  46.650  0.00  0.00           C
ATOM   4717  O   GLU   298     111.460  69.090  46.500  0.00  0.00           O
ATOM   4718  N   ASN   299     112.490  67.390  47.530  0.00  0.00           N
ATOM   4719  H   ASN   299     113.290  66.780  47.460  0.00  0.00           H
ATOM   4720  CA  ASN   299     111.500  67.300  48.660  0.00  0.00           C
ATOM   4721  HA  ASN   299     111.590  66.290  49.070  0.00  0.00           H
ATOM   4722  CB  ASN   299     111.850  68.350  49.750  0.00  0.00           C
ATOM   4723  HB2 ASN   299     111.240  68.140  50.630  0.00  0.00           H
ATOM   4724  HB3 ASN   299     111.540  69.310  49.330  0.00  0.00           H
ATOM   4725  CG  ASN   299     113.250  68.380  50.250  0.00  0.00           C
ATOM   4726  OD1 ASN   299     113.890  67.370  50.390  0.00  0.00           O
ATOM   4727  ND2 ASN   299     113.760  69.550  50.490  0.00  0.00           N
ATOM   4728 HD21 ASN   299     113.220  70.400  50.560  0.00  0.00           H
ATOM   4729 HD22 ASN   299     114.760  69.570  50.600  0.00  0.00           H
ATOM   4730  C   ASN   299     110.060  67.300  48.220  0.00  0.00           C
ATOM   4731  O   ASN   299     109.210  68.030  48.790  0.00  0.00           O
ATOM   4732  N   ILE   300     109.810  66.710  47.090  0.00  0.00           N
ATOM   4733  H   ILE   300     110.610  66.220  46.700  0.00  0.00           H
ATOM   4734  CA  ILE   300     108.440  66.530  46.530  0.00  0.00           C
ATOM   4735  HA  ILE   300     107.980  67.500  46.370  0.00  0.00           H
ATOM   4736  CB  ILE   300     108.500  65.760  45.150  0.00  0.00           C
ATOM   4737  HB  ILE   300     108.930  64.780  45.340  0.00  0.00           H
ATOM   4738  CG2 ILE   300     107.060  65.560  44.620  0.00  0.00           C
ATOM   4739 HG21 ILE   300     106.630  64.730  45.190  0.00  0.00           H
ATOM   4740 HG22 ILE   300     106.440  66.440  44.800  0.00  0.00           H
ATOM   4741 HG23 ILE   300     107.040  65.310  43.560  0.00  0.00           H
ATOM   4742  CG1 ILE   300     109.370  66.380  44.150  0.00  0.00           C
ATOM   4743 HG12 ILE   300     109.250  65.860  43.200  0.00  0.00           H
ATOM   4744 HG13 ILE   300     110.420  66.290  44.440  0.00  0.00           H
ATOM   4745  CD1 ILE   300     109.070  67.840  43.850  0.00  0.00           C
ATOM   4746 HD11 ILE   300     108.120  67.990  43.330  0.00  0.00           H
ATOM   4747 HD12 ILE   300     109.150  68.350  44.810  0.00  0.00           H
ATOM   4748 HD13 ILE   300     109.870  68.280  43.260  0.00  0.00           H
ATOM   4749  C   ILE   300     107.540  65.720  47.500  0.00  0.00           C
ATOM   4750  O   ILE   300     107.960  64.710  48.080  0.00  0.00           O
ATOM   4751  N   THR   301     106.240  66.080  47.630  0.00  0.00           N
ATOM   4752  H   THR   301     105.960  66.920  47.140  0.00  0.00           H
ATOM   4753  CA  THR   301     105.250  65.450  48.510  0.00  0.00           C
ATOM   4754  HA  THR   301     105.690  64.600  49.020  0.00  0.00           H
ATOM   4755  CB  THR   301     104.780  66.360  49.710  0.00  0.00           C
ATOM   4756  HB  THR   301     104.120  65.800  50.370  0.00  0.00           H
ATOM   4757  CG2 THR   301     105.880  67.010  50.520  0.00  0.00           C
ATOM   4758 HG21 THR   301     106.380  67.780  49.940  0.00  0.00           H
ATOM   4759 HG22 THR   301     105.540  67.430  51.460  0.00  0.00           H
ATOM   4760 HG23 THR   301     106.720  66.330  50.680  0.00  0.00           H
ATOM   4761  OG1 THR   301     104.040  67.470  49.280  0.00  0.00           O
ATOM   4762  HG1 THR   301     104.290  67.680  48.370  0.00  0.00           H
ATOM   4763  C   THR   301     104.020  64.860  47.710  0.00  0.00           C
ATOM   4764  O   THR   301     103.610  65.420  46.650  0.00  0.00           O
ATOM   4765  N   ASP   302     103.410  63.790  48.270  0.00  0.00           N
ATOM   4766  H   ASP   302     103.670  63.520  49.200  0.00  0.00           H
ATOM   4767  CA  ASP   302     102.110  63.280  47.780  0.00  0.00           C
ATOM   4768  HA  ASP   302     102.170  63.150  46.700  0.00  0.00           H
ATOM   4769  CB  ASP   302     101.900  61.850  48.330  0.00  0.00           C
ATOM   4770  HB2 ASP   302     100.890  61.490  48.130  0.00  0.00           H
ATOM   4771  HB3 ASP   302     102.180  61.900  49.380  0.00  0.00           H
ATOM   4772  CG  ASP   302     102.790  60.740  47.690  0.00  0.00           C
ATOM   4773  OD1 ASP   302     103.000  60.680  46.490  0.00  0.00           O
ATOM   4774  OD2 ASP   302     103.390  60.020  48.500  0.00  0.00           O
ATOM   4775  C   ASP   302     100.920  64.160  48.230  0.00  0.00           C
ATOM   4776  O   ASP   302     100.900  64.680  49.370  0.00  0.00           O
ATOM   4777  N   PRO   303      99.910  64.270  47.400  0.00  0.00           N
ATOM   4778  CD  PRO   303      99.870  63.820  46.010  0.00  0.00           C
ATOM   4779  HD2 PRO   303      99.800  62.750  45.800  0.00  0.00           H
ATOM   4780  HD3 PRO   303     100.710  64.260  45.480  0.00  0.00           H
ATOM   4781  CG  PRO   303      98.670  64.610  45.450  0.00  0.00           C
ATOM   4782  HG2 PRO   303      98.360  64.080  44.560  0.00  0.00           H
ATOM   4783  HG3 PRO   303      98.880  65.650  45.170  0.00  0.00           H
ATOM   4784  CB  PRO   303      97.640  64.460  46.570  0.00  0.00           C
ATOM   4785  HB2 PRO   303      97.170  63.480  46.560  0.00  0.00           H
ATOM   4786  HB3 PRO   303      96.940  65.290  46.520  0.00  0.00           H
ATOM   4787  CA  PRO   303      98.590  64.680  47.800  0.00  0.00           C
ATOM   4788  HA  PRO   303      98.630  65.730  48.060  0.00  0.00           H
ATOM   4789  C   PRO   303      97.990  63.760  48.940  0.00  0.00           C
ATOM   4790  O   PRO   303      98.430  62.610  49.190  0.00  0.00           O
ATOM   4791  N   PRO   304      96.830  64.160  49.650  0.00  0.00           N
ATOM   4792  CD  PRO   304      96.350  65.460  49.690  0.00  0.00           C
ATOM   4793  HD2 PRO   304      96.170  65.760  48.650  0.00  0.00           H
ATOM   4794  HD3 PRO   304      97.090  66.040  50.240  0.00  0.00           H
ATOM   4795  CG  PRO   304      95.030  65.410  50.500  0.00  0.00           C
ATOM   4796  HG2 PRO   304      94.100  65.230  49.960  0.00  0.00           H
ATOM   4797  HG3 PRO   304      95.000  66.340  51.080  0.00  0.00           H
ATOM   4798  CB  PRO   304      95.220  64.240  51.430  0.00  0.00           C
ATOM   4799  HB2 PRO   304      94.240  63.790  51.620  0.00  0.00           H
ATOM   4800  HB3 PRO   304      95.720  64.600  52.330  0.00  0.00           H
ATOM   4801  CA  PRO   304      96.180  63.410  50.670  0.00  0.00           C
ATOM   4802  HA  PRO   304      96.870  63.110  51.460  0.00  0.00           H
ATOM   4803  C   PRO   304      95.490  62.190  50.130  0.00  0.00           C
ATOM   4804  O   PRO   304      94.860  62.250  49.060  0.00  0.00           O
ATOM   4805  N   ARG   305      95.340  61.170  50.970  0.00  0.00           N
ATOM   4806  H   ARG   305      96.010  61.120  51.720  0.00  0.00           H
ATOM   4807  CA  ARG   305      94.650  59.930  50.580  0.00  0.00           C
ATOM   4808  HA  ARG   305      94.560  59.900  49.490  0.00  0.00           H
ATOM   4809  CB  ARG   305      95.410  58.760  51.170  0.00  0.00           C
ATOM   4810  HB2 ARG   305      95.250  58.770  52.250  0.00  0.00           H
ATOM   4811  HB3 ARG   305      96.440  58.850  50.840  0.00  0.00           H
ATOM   4812  CG  ARG   305      94.800  57.470  50.650  0.00  0.00           C
ATOM   4813  HG2 ARG   305      94.980  57.440  49.570  0.00  0.00           H
ATOM   4814  HG3 ARG   305      93.720  57.480  50.740  0.00  0.00           H
ATOM   4815  CD  ARG   305      95.290  56.210  51.310  0.00  0.00           C
ATOM   4816  HD2 ARG   305      95.220  56.190  52.390  0.00  0.00           H
ATOM   4817  HD3 ARG   305      96.310  56.200  50.930  0.00  0.00           H
ATOM   4818  NE  ARG   305      94.520  55.040  50.960  0.00  0.00           N
ATOM   4819  HE  ARG   305      93.590  55.250  50.630  0.00  0.00           H
ATOM   4820  CZ  ARG   305      94.810  53.830  51.190  0.00  0.00           C
ATOM   4821  NH1 ARG   305      96.020  53.320  51.190  0.00  0.00           N
ATOM   4822 HH11 ARG   305      96.840  53.900  51.230  0.00  0.00           H
ATOM   4823 HH12 ARG   305      96.110  52.390  50.810  0.00  0.00           H
ATOM   4824  NH2 ARG   305      93.890  52.980  51.260  0.00  0.00           N
ATOM   4825 HH21 ARG   305      92.920  53.250  51.130  0.00  0.00           H
ATOM   4826 HH22 ARG   305      94.180  52.040  51.050  0.00  0.00           H
ATOM   4827  C   ARG   305      93.220  60.010  51.110  0.00  0.00           C
ATOM   4828  O   ARG   305      93.100  59.720  52.270  0.00  0.00           O
ATOM   4829  N   GLY   306      92.250  60.380  50.290  0.00  0.00           N
ATOM   4830  H   GLY   306      92.560  60.720  49.390  0.00  0.00           H
ATOM   4831  CA  GLY   306      90.900  60.620  50.680  0.00  0.00           C
ATOM   4832  HA2 GLY   306      90.560  59.920  51.450  0.00  0.00           H
ATOM   4833  HA3 GLY   306      90.270  60.490  49.800  0.00  0.00           H
ATOM   4834  C   GLY   306      90.610  61.940  51.370  0.00  0.00           C
ATOM   4835  O   GLY   306      91.520  62.630  51.810  0.00  0.00           O
ATOM   4836  N   CYX   307      89.360  62.300  51.570  0.00  0.00           N
ATOM   4837  H   CYX   307      88.660  61.650  51.250  0.00  0.00           H
ATOM   4838  CA  CYX   307      89.060  63.620  52.250  0.00  0.00           C
ATOM   4839  HA  CYX   307      89.730  64.420  51.950  0.00  0.00           H
ATOM   4840  CB  CYX   307      87.710  64.120  51.660  0.00  0.00           C
ATOM   4841  HB2 CYX   307      87.210  64.900  52.230  0.00  0.00           H
ATOM   4842  HB3 CYX   307      87.050  63.260  51.690  0.00  0.00           H
ATOM   4843  SG  CYX   307      87.940  64.750  50.020  0.00  0.00           S
ATOM   4844  C   CYX   307      88.890  63.420  53.780  0.00  0.00           C
ATOM   4845  O   CYX   307      89.210  64.360  54.470  0.00  0.00           O
ATOM   4846  N   VAL   308      88.400  62.260  54.320  0.00  0.00           N
ATOM   4847  H   VAL   308      88.480  61.420  53.770  0.00  0.00           H
ATOM   4848  CA  VAL   308      87.790  62.110  55.560  0.00  0.00           C
ATOM   4849  HA  VAL   308      87.020  62.840  55.820  0.00  0.00           H
ATOM   4850  CB  VAL   308      87.160  60.650  55.660  0.00  0.00           C
ATOM   4851  HB  VAL   308      87.920  59.890  55.480  0.00  0.00           H
ATOM   4852  CG1 VAL   308      86.470  60.450  57.040  0.00  0.00           C
ATOM   4853 HG11 VAL   308      85.750  61.250  57.230  0.00  0.00           H
ATOM   4854 HG12 VAL   308      85.980  59.480  57.030  0.00  0.00           H
ATOM   4855 HG13 VAL   308      87.210  60.350  57.830  0.00  0.00           H
ATOM   4856  CG2 VAL   308      86.130  60.580  54.540  0.00  0.00           C
ATOM   4857 HG21 VAL   308      85.300  61.270  54.700  0.00  0.00           H
ATOM   4858 HG22 VAL   308      86.560  60.830  53.570  0.00  0.00           H
ATOM   4859 HG23 VAL   308      85.810  59.530  54.510  0.00  0.00           H
ATOM   4860  C   VAL   308      88.860  62.190  56.670  0.00  0.00           C
ATOM   4861  O   VAL   308      89.810  61.400  56.580  0.00  0.00           O
ATOM   4862  N   GLY   309      88.760  63.030  57.670  0.00  0.00           N
ATOM   4863  H   GLY   309      87.910  63.580  57.690  0.00  0.00           H
ATOM   4864  CA  GLY   309      89.880  63.430  58.590  0.00  0.00           C
ATOM   4865  HA2 GLY   309      90.270  62.570  59.130  0.00  0.00           H
ATOM   4866  HA3 GLY   309      89.430  64.040  59.380  0.00  0.00           H
ATOM   4867  C   GLY   309      91.020  64.350  58.010  0.00  0.00           C
ATOM   4868  O   GLY   309      91.700  64.980  58.820  0.00  0.00           O
ATOM   4869  N   ASN   310      91.180  64.580  56.690  0.00  0.00           N
ATOM   4870  H   ASN   310      90.450  64.210  56.090  0.00  0.00           H
ATOM   4871  CA  ASN   310      92.170  65.480  56.080  0.00  0.00           C
ATOM   4872  HA  ASN   310      92.970  65.580  56.820  0.00  0.00           H
ATOM   4873  CB  ASN   310      92.770  64.810  54.810  0.00  0.00           C
ATOM   4874  HB2 ASN   310      93.580  65.400  54.380  0.00  0.00           H
ATOM   4875  HB3 ASN   310      91.990  64.730  54.050  0.00  0.00           H
ATOM   4876  CG  ASN   310      93.180  63.340  55.010  0.00  0.00           C
ATOM   4877  OD1 ASN   310      93.600  62.930  56.070  0.00  0.00           O
ATOM   4878  ND2 ASN   310      93.010  62.440  54.060  0.00  0.00           N
ATOM   4879 HD21 ASN   310      92.430  62.760  53.290  0.00  0.00           H
ATOM   4880 HD22 ASN   310      93.410  61.540  54.260  0.00  0.00           H
ATOM   4881  C   ASN   310      91.680  66.860  55.790  0.00  0.00           C
ATOM   4882  O   ASN   310      90.680  67.090  55.100  0.00  0.00           O
ATOM   4883  N   THR   311      92.500  67.860  56.150  0.00  0.00           N
ATOM   4884  H   THR   311      93.340  67.670  56.680  0.00  0.00           H
ATOM   4885  CA  THR   311      92.100  69.250  55.970  0.00  0.00           C
ATOM   4886  HA  THR   311      91.360  69.250  55.170  0.00  0.00           H
ATOM   4887  CB  THR   311      91.420  69.790  57.210  0.00  0.00           C
ATOM   4888  HB  THR   311      91.070  70.810  57.050  0.00  0.00           H
ATOM   4889  CG2 THR   311      90.110  69.060  57.600  0.00  0.00           C
ATOM   4890 HG21 THR   311      89.550  69.750  58.230  0.00  0.00           H
ATOM   4891 HG22 THR   311      89.570  68.870  56.670  0.00  0.00           H
ATOM   4892 HG23 THR   311      90.330  68.160  58.170  0.00  0.00           H
ATOM   4893  OG1 THR   311      92.240  69.870  58.390  0.00  0.00           O
ATOM   4894  HG1 THR   311      92.340  69.000  58.780  0.00  0.00           H
ATOM   4895  C   THR   311      93.110  70.250  55.470  0.00  0.00           C
ATOM   4896  O   THR   311      92.740  71.250  54.870  0.00  0.00           O
ATOM   4897  N   ASN   312      94.440  69.980  55.540  0.00  0.00           N
ATOM   4898  H   ASN   312      94.710  69.030  55.750  0.00  0.00           H
ATOM   4899  CA  ASN   312      95.560  70.890  55.180  0.00  0.00           C
ATOM   4900  HA  ASN   312      95.280  71.900  55.470  0.00  0.00           H
ATOM   4901  CB  ASN   312      96.850  70.490  55.910  0.00  0.00           C
ATOM   4902  HB2 ASN   312      97.720  71.030  55.520  0.00  0.00           H
ATOM   4903  HB3 ASN   312      97.180  69.470  55.690  0.00  0.00           H
ATOM   4904  CG  ASN   312      96.790  70.670  57.430  0.00  0.00           C
ATOM   4905  OD1 ASN   312      96.140  71.610  57.920  0.00  0.00           O
ATOM   4906  ND2 ASN   312      97.460  69.870  58.200  0.00  0.00           N
ATOM   4907 HD21 ASN   312      97.940  69.080  57.780  0.00  0.00           H
ATOM   4908 HD22 ASN   312      97.380  69.760  59.200  0.00  0.00           H
ATOM   4909  C   ASN   312      95.830  70.860  53.720  0.00  0.00           C
ATOM   4910  O   ASN   312      95.400  69.880  53.100  0.00  0.00           O
ATOM   4911  N   ILE   313      96.470  71.880  53.170  0.00  0.00           N
ATOM   4912  H   ILE   313      96.690  72.710  53.700  0.00  0.00           H
ATOM   4913  CA  ILE   313      96.980  71.820  51.760  0.00  0.00           C
ATOM   4914  HA  ILE   313      96.090  71.530  51.210  0.00  0.00           H
ATOM   4915  CB  ILE   313      97.320  73.190  51.140  0.00  0.00           C
ATOM   4916  HB  ILE   313      97.610  72.980  50.120  0.00  0.00           H
ATOM   4917  CG2 ILE   313      96.150  74.180  51.240  0.00  0.00           C
ATOM   4918 HG21 ILE   313      95.930  74.430  52.270  0.00  0.00           H
ATOM   4919 HG22 ILE   313      96.410  75.110  50.740  0.00  0.00           H
ATOM   4920 HG23 ILE   313      95.250  73.730  50.810  0.00  0.00           H
ATOM   4921  CG1 ILE   313      98.620  73.720  51.680  0.00  0.00           C
ATOM   4922 HG12 ILE   313      99.320  72.880  51.680  0.00  0.00           H
ATOM   4923 HG13 ILE   313      98.490  74.070  52.700  0.00  0.00           H
ATOM   4924  CD1 ILE   313      99.180  74.930  50.880  0.00  0.00           C
ATOM   4925 HD11 ILE   313      98.630  75.820  51.190  0.00  0.00           H
ATOM   4926 HD12 ILE   313     100.240  75.080  51.080  0.00  0.00           H
ATOM   4927 HD13 ILE   313      99.040  74.740  49.810  0.00  0.00           H
ATOM   4928  C   ILE   313      98.030  70.740  51.600  0.00  0.00           C
ATOM   4929  O   ILE   313      98.750  70.260  52.520  0.00  0.00           O
ATOM   4930  N   TRP   314      98.110  70.430  50.290  0.00  0.00           N
ATOM   4931  H   TRP   314      97.570  71.020  49.670  0.00  0.00           H
ATOM   4932  CA  TRP   314      99.150  69.700  49.700  0.00  0.00           C
ATOM   4933  HA  TRP   314      99.290  68.960  50.480  0.00  0.00           H
ATOM   4934  CB  TRP   314      98.660  69.050  48.330  0.00  0.00           C
ATOM   4935  HB2 TRP   314      98.190  69.770  47.670  0.00  0.00           H
ATOM   4936  HB3 TRP   314      97.970  68.220  48.530  0.00  0.00           H
ATOM   4937  CG  TRP   314      99.720  68.410  47.540  0.00  0.00           C
ATOM   4938  CD1 TRP   314     100.760  67.740  47.930  0.00  0.00           C
ATOM   4939  HD1 TRP   314     101.010  67.390  48.920  0.00  0.00           H
ATOM   4940  NE1 TRP   314     101.420  67.270  46.850  0.00  0.00           N
ATOM   4941  HE1 TRP   314     102.210  66.640  46.770  0.00  0.00           H
ATOM   4942  CE2 TRP   314     100.840  67.640  45.620  0.00  0.00           C
ATOM   4943  CZ2 TRP   314     101.130  67.510  44.310  0.00  0.00           C
ATOM   4944  HZ2 TRP   314     102.010  66.970  43.990  0.00  0.00           H
ATOM   4945  CH2 TRP   314     100.340  68.020  43.340  0.00  0.00           C
ATOM   4946  HH2 TRP   314     100.530  67.810  42.300  0.00  0.00           H
ATOM   4947  CZ3 TRP   314      99.150  68.650  43.770  0.00  0.00           C
ATOM   4948  HZ3 TRP   314      98.390  68.950  43.070  0.00  0.00           H
ATOM   4949  CE3 TRP   314      98.820  68.780  45.160  0.00  0.00           C
ATOM   4950  HE3 TRP   314      97.980  69.410  45.400  0.00  0.00           H
ATOM   4951  CD2 TRP   314      99.690  68.330  46.140  0.00  0.00           C
ATOM   4952  C   TRP   314     100.300  70.710  49.430  0.00  0.00           C
ATOM   4953  O   TRP   314     100.260  71.620  48.580  0.00  0.00           O
ATOM   4954  N   LYS   315     101.370  70.460  50.170  0.00  0.00           N
ATOM   4955  H   LYS   315     101.310  69.660  50.780  0.00  0.00           H
ATOM   4956  CA  LYS   315     102.570  71.350  50.120  0.00  0.00           C
ATOM   4957  HA  LYS   315     102.350  72.370  50.440  0.00  0.00           H
ATOM   4958  CB  LYS   315     103.660  70.750  50.990  0.00  0.00           C
ATOM   4959  HB2 LYS   315     104.160  69.950  50.450  0.00  0.00           H
ATOM   4960  HB3 LYS   315     103.180  70.310  51.860  0.00  0.00           H
ATOM   4961  CG  LYS   315     104.810  71.640  51.540  0.00  0.00           C
ATOM   4962  HG2 LYS   315     105.340  71.140  52.340  0.00  0.00           H
ATOM   4963  HG3 LYS   315     104.270  72.480  51.980  0.00  0.00           H
ATOM   4964  CD  LYS   315     105.880  72.000  50.460  0.00  0.00           C
ATOM   4965  HD2 LYS   315     105.310  72.400  49.620  0.00  0.00           H
ATOM   4966  HD3 LYS   315     106.460  71.140  50.140  0.00  0.00           H
ATOM   4967  CE  LYS   315     106.740  73.100  51.050  0.00  0.00           C
ATOM   4968  HE2 LYS   315     107.210  72.700  51.940  0.00  0.00           H
ATOM   4969  HE3 LYS   315     106.080  73.940  51.300  0.00  0.00           H
ATOM   4970  NZ  LYS   315     107.800  73.540  50.080  0.00  0.00           N
ATOM   4971  HZ1 LYS   315     107.380  74.050  49.320  0.00  0.00           H
ATOM   4972  HZ2 LYS   315     108.540  74.040  50.540  0.00  0.00           H
ATOM   4973  HZ3 LYS   315     108.440  72.840  49.730  0.00  0.00           H
ATOM   4974  C   LYS   315     103.030  71.510  48.700  0.00  0.00           C
ATOM   4975  O   LYS   315     103.250  72.670  48.370  0.00  0.00           O
ATOM   4976  N   THR   316     103.080  70.440  47.850  0.00  0.00           N
ATOM   4977  H   THR   316     103.040  69.510  48.240  0.00  0.00           H
ATOM   4978  CA  THR   316     103.550  70.590  46.420  0.00  0.00           C
ATOM   4979  HA  THR   316     104.450  71.200  46.340  0.00  0.00           H
ATOM   4980  CB  THR   316     104.030  69.210  45.800  0.00  0.00           C
ATOM   4981  HB  THR   316     103.200  68.640  45.390  0.00  0.00           H
ATOM   4982  CG2 THR   316     105.070  69.190  44.640  0.00  0.00           C
ATOM   4983 HG21 THR   316     105.080  68.180  44.210  0.00  0.00           H
ATOM   4984 HG22 THR   316     104.950  70.020  43.940  0.00  0.00           H
ATOM   4985 HG23 THR   316     106.060  69.350  45.070  0.00  0.00           H
ATOM   4986  OG1 THR   316     104.750  68.540  46.800  0.00  0.00           O
ATOM   4987  HG1 THR   316     105.490  69.110  47.010  0.00  0.00           H
ATOM   4988  C   THR   316     102.540  71.150  45.420  0.00  0.00           C
ATOM   4989  O   THR   316     102.990  71.560  44.380  0.00  0.00           O
ATOM   4990  N   GLY   317     101.230  71.110  45.660  0.00  0.00           N
ATOM   4991  H   GLY   317     100.900  70.610  46.470  0.00  0.00           H
ATOM   4992  CA  GLY   317     100.210  71.700  44.790  0.00  0.00           C
ATOM   4993  HA2 GLY   317      99.320  71.850  45.390  0.00  0.00           H
ATOM   4994  HA3 GLY   317      99.880  71.000  44.020  0.00  0.00           H
ATOM   4995  C   GLY   317     100.530  73.180  44.240  0.00  0.00           C
ATOM   4996  O   GLY   317     100.500  73.360  42.990  0.00  0.00           O
ATOM   4997  N   PRO   318     100.940  74.130  45.160  0.00  0.00           N
ATOM   4998  CD  PRO   318     100.710  74.130  46.620  0.00  0.00           C
ATOM   4999  HD2 PRO   318     101.640  73.790  47.080  0.00  0.00           H
ATOM   5000  HD3 PRO   318      99.850  73.510  46.860  0.00  0.00           H
ATOM   5001  CG  PRO   318     100.470  75.550  46.980  0.00  0.00           C
ATOM   5002  HG2 PRO   318     100.810  75.770  47.990  0.00  0.00           H
ATOM   5003  HG3 PRO   318      99.460  75.810  46.660  0.00  0.00           H
ATOM   5004  CB  PRO   318     101.410  76.340  46.070  0.00  0.00           C
ATOM   5005  HB2 PRO   318     102.420  76.480  46.460  0.00  0.00           H
ATOM   5006  HB3 PRO   318     101.080  77.370  45.910  0.00  0.00           H
ATOM   5007  CA  PRO   318     101.340  75.460  44.730  0.00  0.00           C
ATOM   5008  HA  PRO   318     100.460  75.840  44.210  0.00  0.00           H
ATOM   5009  C   PRO   318     102.520  75.470  43.740  0.00  0.00           C
ATOM   5010  O   PRO   318     102.380  76.100  42.710  0.00  0.00           O
ATOM   5011  N   LEU   319     103.640  74.790  44.020  0.00  0.00           N
ATOM   5012  H   LEU   319     103.680  74.390  44.950  0.00  0.00           H
ATOM   5013  CA  LEU   319     104.770  74.570  43.120  0.00  0.00           C
ATOM   5014  HA  LEU   319     105.180  75.570  42.970  0.00  0.00           H
ATOM   5015  CB  LEU   319     105.870  73.710  43.750  0.00  0.00           C
ATOM   5016  HB2 LEU   319     105.320  72.840  44.140  0.00  0.00           H
ATOM   5017  HB3 LEU   319     106.360  74.260  44.550  0.00  0.00           H
ATOM   5018  CG  LEU   319     106.930  73.240  42.770  0.00  0.00           C
ATOM   5019  HG  LEU   319     106.510  73.000  41.790  0.00  0.00           H
ATOM   5020  CD1 LEU   319     107.860  74.440  42.370  0.00  0.00           C
ATOM   5021 HD11 LEU   319     108.500  74.160  41.530  0.00  0.00           H
ATOM   5022 HD12 LEU   319     107.310  75.260  41.920  0.00  0.00           H
ATOM   5023 HD13 LEU   319     108.380  74.750  43.270  0.00  0.00           H
ATOM   5024  CD2 LEU   319     107.720  72.060  43.370  0.00  0.00           C
ATOM   5025 HD21 LEU   319     107.090  71.200  43.590  0.00  0.00           H
ATOM   5026 HD22 LEU   319     108.530  71.870  42.660  0.00  0.00           H
ATOM   5027 HD23 LEU   319     108.190  72.420  44.280  0.00  0.00           H
ATOM   5028  C   LEU   319     104.320  73.930  41.810  0.00  0.00           C
ATOM   5029  O   LEU   319     104.660  74.430  40.760  0.00  0.00           O
ATOM   5030  N   PHE   320     103.520  72.870  41.820  0.00  0.00           N
ATOM   5031  H   PHE   320     103.570  72.410  42.710  0.00  0.00           H
ATOM   5032  CA  PHE   320     102.990  72.170  40.620  0.00  0.00           C
ATOM   5033  HA  PHE   320     103.880  71.910  40.050  0.00  0.00           H
ATOM   5034  CB  PHE   320     102.240  70.950  41.120  0.00  0.00           C
ATOM   5035  HB2 PHE   320     101.450  71.310  41.790  0.00  0.00           H
ATOM   5036  HB3 PHE   320     102.950  70.340  41.680  0.00  0.00           H
ATOM   5037  CG  PHE   320     101.770  70.010  40.020  0.00  0.00           C
ATOM   5038  CD1 PHE   320     102.590  69.740  38.960  0.00  0.00           C
ATOM   5039  HD1 PHE   320     103.630  70.030  38.980  0.00  0.00           H
ATOM   5040  CE1 PHE   320     102.140  68.970  37.930  0.00  0.00           C
ATOM   5041  HE1 PHE   320     102.790  68.800  37.080  0.00  0.00           H
ATOM   5042  CZ  PHE   320     100.790  68.420  37.930  0.00  0.00           C
ATOM   5043  HZ  PHE   320     100.430  67.710  37.200  0.00  0.00           H
ATOM   5044  CE2 PHE   320     100.040  68.610  39.070  0.00  0.00           C
ATOM   5045  HE2 PHE   320      99.060  68.150  39.060  0.00  0.00           H
ATOM   5046  CD2 PHE   320     100.510  69.420  40.140  0.00  0.00           C
ATOM   5047  HD2 PHE   320      99.870  69.660  40.980  0.00  0.00           H
ATOM   5048  C   PHE   320     102.110  73.210  39.810  0.00  0.00           C
ATOM   5049  O   PHE   320     102.000  73.220  38.570  0.00  0.00           O
ATOM   5050  N   LYS   321     101.330  74.100  40.460  0.00  0.00           N
ATOM   5051  H   LYS   321     101.280  74.000  41.470  0.00  0.00           H
ATOM   5052  CA  LYS   321     100.580  75.170  39.810  0.00  0.00           C
ATOM   5053  HA  LYS   321     100.070  74.640  39.000  0.00  0.00           H
ATOM   5054  CB  LYS   321      99.650  76.040  40.670  0.00  0.00           C
ATOM   5055  HB2 LYS   321     100.070  76.550  41.540  0.00  0.00           H
ATOM   5056  HB3 LYS   321      98.860  75.450  41.130  0.00  0.00           H
ATOM   5057  CG  LYS   321      98.950  77.180  39.850  0.00  0.00           C
ATOM   5058  HG2 LYS   321      98.310  76.690  39.110  0.00  0.00           H
ATOM   5059  HG3 LYS   321      99.610  77.740  39.190  0.00  0.00           H
ATOM   5060  CD  LYS   321      98.130  78.120  40.740  0.00  0.00           C
ATOM   5061  HD2 LYS   321      98.820  78.830  41.200  0.00  0.00           H
[truncated: 7,431,140 more chars]
