# Supplementary material for: Reversible Control of Native GluN2B-Containing NMDA Receptors with Visible Light
Source: ACS Chem Neurosci. 2024 Sep 6;15(18):3321–43. doi: 10.1021/acschemneuro.4c00247 (PMC11413854; doi:10.1021/acschemneuro.4c00247)
Supplement: Supplementary file 3 — cn4c00247_si_003.zip [file cn4c00247_si_003.zip › Dataset-snapshots-QMMM/Snapshots/Rot1/3.pdb]

REMARK   3 REFINEMENT Structure from ORCA job: /scratch/rbp/orcajob_GS-qcg-QMXTB_9130/GS-qcg-QMXTB
ATOM      1  N   ASP     1     112.190  49.690  41.250  0.00  0.00           N
ATOM      2  H1  ASP     1     112.250  50.200  42.120  0.00  0.00           H
ATOM      3  H2  ASP     1     112.400  48.720  41.430  0.00  0.00           H
ATOM      4  H3  ASP     1     112.770  50.130  40.550  0.00  0.00           H
ATOM      5  CA  ASP     1     110.850  49.780  40.590  0.00  0.00           C
ATOM      6  HA  ASP     1     110.890  49.330  39.590  0.00  0.00           H
ATOM      7  CB  ASP     1     109.770  48.900  41.250  0.00  0.00           C
ATOM      8  HB2 ASP     1     108.900  48.860  40.590  0.00  0.00           H
ATOM      9  HB3 ASP     1     109.530  49.320  42.220  0.00  0.00           H
ATOM     10  CG  ASP     1     110.210  47.410  41.530  0.00  0.00           C
ATOM     11  OD1 ASP     1     111.310  46.930  41.160  0.00  0.00           O
ATOM     12  OD2 ASP     1     109.350  46.780  42.200  0.00  0.00           O
ATOM     13  C   ASP     1     110.450  51.230  40.580  0.00  0.00           C
ATOM     14  O   ASP     1     110.440  51.950  41.610  0.00  0.00           O
ATOM     15  N   PRO     2     109.990  51.710  39.440  0.00  0.00           N
ATOM     16  CD  PRO     2     109.680  50.920  38.290  0.00  0.00           C
ATOM     17  HD2 PRO     2     109.100  50.040  38.560  0.00  0.00           H
ATOM     18  HD3 PRO     2     110.610  50.640  37.790  0.00  0.00           H
ATOM     19  CG  PRO     2     108.820  51.750  37.400  0.00  0.00           C
ATOM     20  HG2 PRO     2     107.760  51.520  37.530  0.00  0.00           H
ATOM     21  HG3 PRO     2     109.140  51.550  36.370  0.00  0.00           H
ATOM     22  CB  PRO     2     109.080  53.170  37.820  0.00  0.00           C
ATOM     23  HB2 PRO     2     108.230  53.840  37.710  0.00  0.00           H
ATOM     24  HB3 PRO     2     109.960  53.570  37.320  0.00  0.00           H
ATOM     25  CA  PRO     2     109.430  53.060  39.310  0.00  0.00           C
ATOM     26  HA  PRO     2     110.140  53.850  39.560  0.00  0.00           H
ATOM     27  C   PRO     2     108.150  53.220  40.160  0.00  0.00           C
ATOM     28  O   PRO     2     107.310  52.320  40.160  0.00  0.00           O
ATOM     29  N   LYS     3     107.970  54.420  40.700  0.00  0.00           N
ATOM     30  H   LYS     3     108.750  55.050  40.620  0.00  0.00           H
ATOM     31  CA  LYS     3     106.860  54.810  41.560  0.00  0.00           C
ATOM     32  HA  LYS     3     106.550  53.930  42.130  0.00  0.00           H
ATOM     33  CB  LYS     3     107.300  55.950  42.480  0.00  0.00           C
ATOM     34  HB2 LYS     3     107.810  56.780  42.000  0.00  0.00           H
ATOM     35  HB3 LYS     3     108.030  55.560  43.180  0.00  0.00           H
ATOM     36  CG  LYS     3     106.130  56.620  43.180  0.00  0.00           C
ATOM     37  HG2 LYS     3     105.750  55.840  43.840  0.00  0.00           H
ATOM     38  HG3 LYS     3     105.340  56.930  42.490  0.00  0.00           H
ATOM     39  CD  LYS     3     106.640  57.730  44.110  0.00  0.00           C
ATOM     40  HD2 LYS     3     107.110  58.530  43.540  0.00  0.00           H
ATOM     41  HD3 LYS     3     107.430  57.400  44.780  0.00  0.00           H
ATOM     42  CE  LYS     3     105.440  58.320  44.830  0.00  0.00           C
ATOM     43  HE2 LYS     3     104.610  58.450  44.140  0.00  0.00           H
ATOM     44  HE3 LYS     3     105.820  59.290  45.150  0.00  0.00           H
ATOM     45  NZ  LYS     3     105.000  57.570  46.030  0.00  0.00           N
ATOM     46  HZ1 LYS     3     105.770  57.380  46.660  0.00  0.00           H
ATOM     47  HZ2 LYS     3     104.440  58.230  46.550  0.00  0.00           H
ATOM     48  HZ3 LYS     3     104.420  56.750  45.920  0.00  0.00           H
ATOM     49  C   LYS     3     105.590  55.180  40.770  0.00  0.00           C
ATOM     50  O   LYS     3     105.630  55.930  39.830  0.00  0.00           O
ATOM     51  N   ILE     4     104.420  54.600  41.080  0.00  0.00           N
ATOM     52  H   ILE     4     104.460  54.060  41.940  0.00  0.00           H
ATOM     53  CA  ILE     4     103.120  54.780  40.370  0.00  0.00           C
ATOM     54  HA  ILE     4     103.560  54.860  39.370  0.00  0.00           H
ATOM     55  CB  ILE     4     102.190  53.560  40.410  0.00  0.00           C
ATOM     56  HB  ILE     4     102.170  53.070  41.380  0.00  0.00           H
ATOM     57  CG2 ILE     4     100.760  53.880  40.000  0.00  0.00           C
ATOM     58 HG21 ILE     4     100.360  52.900  39.730  0.00  0.00           H
ATOM     59 HG22 ILE     4     100.210  54.410  40.770  0.00  0.00           H
ATOM     60 HG23 ILE     4     100.740  54.490  39.090  0.00  0.00           H
ATOM     61  CG1 ILE     4     102.800  52.520  39.440  0.00  0.00           C
ATOM     62 HG12 ILE     4     103.870  52.580  39.640  0.00  0.00           H
ATOM     63 HG13 ILE     4     102.690  52.770  38.390  0.00  0.00           H
ATOM     64  CD1 ILE     4     102.270  51.090  39.720  0.00  0.00           C
ATOM     65 HD11 ILE     4     102.510  50.760  40.730  0.00  0.00           H
ATOM     66 HD12 ILE     4     101.190  51.020  39.610  0.00  0.00           H
ATOM     67 HD13 ILE     4     102.630  50.330  39.030  0.00  0.00           H
ATOM     68  C   ILE     4     102.590  56.130  40.800  0.00  0.00           C
ATOM     69  O   ILE     4     102.400  56.450  41.990  0.00  0.00           O
ATOM     70  N   VAL     5     102.480  57.130  39.840  0.00  0.00           N
ATOM     71  H   VAL     5     102.570  56.810  38.880  0.00  0.00           H
ATOM     72  CA  VAL     5     101.890  58.360  39.990  0.00  0.00           C
ATOM     73  HA  VAL     5     101.750  58.650  41.040  0.00  0.00           H
ATOM     74  CB  VAL     5     102.870  59.480  39.450  0.00  0.00           C
ATOM     75  HB  VAL     5     103.370  59.170  38.530  0.00  0.00           H
ATOM     76  CG1 VAL     5     102.070  60.840  39.320  0.00  0.00           C
ATOM     77 HG11 VAL     5     102.800  61.650  39.290  0.00  0.00           H
ATOM     78 HG12 VAL     5     101.690  60.770  38.300  0.00  0.00           H
ATOM     79 HG13 VAL     5     101.350  60.890  40.130  0.00  0.00           H
ATOM     80  CG2 VAL     5     103.850  59.610  40.570  0.00  0.00           C
ATOM     81 HG21 VAL     5     104.450  60.490  40.330  0.00  0.00           H
ATOM     82 HG22 VAL     5     103.410  59.800  41.550  0.00  0.00           H
ATOM     83 HG23 VAL     5     104.510  58.740  40.630  0.00  0.00           H
ATOM     84  C   VAL     5     100.570  58.260  39.280  0.00  0.00           C
ATOM     85  O   VAL     5     100.510  57.950  38.050  0.00  0.00           O
ATOM     86  N   ASN     6      99.420  58.390  40.040  0.00  0.00           N
ATOM     87  H   ASN     6      99.540  58.490  41.040  0.00  0.00           H
ATOM     88  CA  ASN     6      98.040  58.290  39.500  0.00  0.00           C
ATOM     89  HA  ASN     6      97.880  57.470  38.800  0.00  0.00           H
ATOM     90  CB  ASN     6      97.060  57.860  40.560  0.00  0.00           C
ATOM     91  HB2 ASN     6      96.070  57.950  40.130  0.00  0.00           H
ATOM     92  HB3 ASN     6      97.170  58.570  41.390  0.00  0.00           H
ATOM     93  CG  ASN     6      97.360  56.470  41.140  0.00  0.00           C
ATOM     94  OD1 ASN     6      96.790  55.490  40.770  0.00  0.00           O
ATOM     95  ND2 ASN     6      98.190  56.360  42.180  0.00  0.00           N
ATOM     96 HD21 ASN     6      98.790  57.130  42.430  0.00  0.00           H
ATOM     97 HD22 ASN     6      98.220  55.460  42.650  0.00  0.00           H
ATOM     98  C   ASN     6      97.670  59.630  38.780  0.00  0.00           C
ATOM     99  O   ASN     6      97.880  60.750  39.210  0.00  0.00           O
ATOM    100  N   ILE     7      97.090  59.470  37.560  0.00  0.00           N
ATOM    101  H   ILE     7      97.120  58.560  37.120  0.00  0.00           H
ATOM    102  CA  ILE     7      96.430  60.580  36.860  0.00  0.00           C
ATOM    103  HA  ILE     7      96.680  61.510  37.390  0.00  0.00           H
ATOM    104  CB  ILE     7      96.840  60.680  35.390  0.00  0.00           C
ATOM    105  HB  ILE     7      96.480  59.760  34.920  0.00  0.00           H
ATOM    106  CG2 ILE     7      96.170  61.800  34.730  0.00  0.00           C
ATOM    107 HG21 ILE     7      96.560  62.090  33.760  0.00  0.00           H
ATOM    108 HG22 ILE     7      95.180  61.380  34.570  0.00  0.00           H
ATOM    109 HG23 ILE     7      96.040  62.650  35.410  0.00  0.00           H
ATOM    110  CG1 ILE     7      98.380  60.640  35.170  0.00  0.00           C
ATOM    111 HG12 ILE     7      98.500  60.640  34.090  0.00  0.00           H
ATOM    112 HG13 ILE     7      98.860  59.770  35.600  0.00  0.00           H
ATOM    113  CD1 ILE     7      99.170  61.820  35.590  0.00  0.00           C
ATOM    114 HD11 ILE     7     100.220  61.630  35.340  0.00  0.00           H
ATOM    115 HD12 ILE     7      98.790  62.700  35.060  0.00  0.00           H
ATOM    116 HD13 ILE     7      99.050  61.880  36.670  0.00  0.00           H
ATOM    117  C   ILE     7      94.920  60.380  37.010  0.00  0.00           C
ATOM    118  O   ILE     7      94.400  59.280  36.820  0.00  0.00           O
ATOM    119  N   GLY     8      94.170  61.420  37.280  0.00  0.00           N
ATOM    120  H   GLY     8      94.620  62.320  37.370  0.00  0.00           H
ATOM    121  CA  GLY     8      92.650  61.380  37.350  0.00  0.00           C
ATOM    122  HA2 GLY     8      92.280  61.820  38.280  0.00  0.00           H
ATOM    123  HA3 GLY     8      92.330  60.340  37.370  0.00  0.00           H
ATOM    124  C   GLY     8      91.950  62.060  36.160  0.00  0.00           C
ATOM    125  O   GLY     8      92.490  63.040  35.610  0.00  0.00           O
ATOM    126  N   ALA     9      90.720  61.550  35.850  0.00  0.00           N
ATOM    127  H   ALA     9      90.510  60.610  36.160  0.00  0.00           H
ATOM    128  CA  ALA     9      89.970  62.170  34.790  0.00  0.00           C
ATOM    129  HA  ALA     9      90.260  63.210  34.910  0.00  0.00           H
ATOM    130  CB  ALA     9      90.370  61.550  33.470  0.00  0.00           C
ATOM    131  HB1 ALA     9      91.450  61.370  33.460  0.00  0.00           H
ATOM    132  HB2 ALA     9      89.840  60.610  33.400  0.00  0.00           H
ATOM    133  HB3 ALA     9      89.940  62.170  32.680  0.00  0.00           H
ATOM    134  C   ALA     9      88.410  62.060  35.060  0.00  0.00           C
ATOM    135  O   ALA     9      87.900  61.040  35.570  0.00  0.00           O
ATOM    136  N   VAL    10      87.680  63.120  34.770  0.00  0.00           N
ATOM    137  H   VAL    10      88.150  63.960  34.490  0.00  0.00           H
ATOM    138  CA  VAL    10      86.240  63.220  34.650  0.00  0.00           C
ATOM    139  HA  VAL    10      85.770  62.290  34.970  0.00  0.00           H
ATOM    140  CB  VAL    10      85.680  64.350  35.580  0.00  0.00           C
ATOM    141  HB  VAL    10      85.840  65.400  35.330  0.00  0.00           H
ATOM    142  CG1 VAL    10      84.200  64.160  35.450  0.00  0.00           C
ATOM    143 HG11 VAL    10      83.900  63.180  35.820  0.00  0.00           H
ATOM    144 HG12 VAL    10      83.770  64.920  36.110  0.00  0.00           H
ATOM    145 HG13 VAL    10      83.750  64.410  34.490  0.00  0.00           H
ATOM    146  CG2 VAL    10      86.180  64.070  36.980  0.00  0.00           C
ATOM    147 HG21 VAL    10      85.660  64.800  37.610  0.00  0.00           H
ATOM    148 HG22 VAL    10      85.990  63.030  37.240  0.00  0.00           H
ATOM    149 HG23 VAL    10      87.260  64.200  37.030  0.00  0.00           H
ATOM    150  C   VAL    10      85.820  63.390  33.260  0.00  0.00           C
ATOM    151  O   VAL    10      86.210  64.350  32.570  0.00  0.00           O
ATOM    152  N   LEU    11      85.140  62.430  32.630  0.00  0.00           N
ATOM    153  H   LEU    11      84.850  61.640  33.190  0.00  0.00           H
ATOM    154  CA  LEU    11      84.960  62.280  31.150  0.00  0.00           C
ATOM    155  HA  LEU    11      85.390  63.120  30.610  0.00  0.00           H
ATOM    156  CB  LEU    11      85.820  61.090  30.620  0.00  0.00           C
ATOM    157  HB2 LEU    11      85.680  60.980  29.540  0.00  0.00           H
ATOM    158  HB3 LEU    11      85.370  60.190  31.040  0.00  0.00           H
ATOM    159  CG  LEU    11      87.350  61.230  30.940  0.00  0.00           C
ATOM    160  HG  LEU    11      87.430  61.490  31.990  0.00  0.00           H
ATOM    161  CD1 LEU    11      88.160  59.960  30.840  0.00  0.00           C
ATOM    162 HD11 LEU    11      88.000  59.610  29.820  0.00  0.00           H
ATOM    163 HD12 LEU    11      89.220  60.030  31.100  0.00  0.00           H
ATOM    164 HD13 LEU    11      87.740  59.260  31.560  0.00  0.00           H
ATOM    165  CD2 LEU    11      87.980  62.280  30.130  0.00  0.00           C
ATOM    166 HD21 LEU    11      89.070  62.220  30.100  0.00  0.00           H
ATOM    167 HD22 LEU    11      87.450  62.240  29.180  0.00  0.00           H
ATOM    168 HD23 LEU    11      87.790  63.270  30.540  0.00  0.00           H
ATOM    169  C   LEU    11      83.480  62.120  30.750  0.00  0.00           C
ATOM    170  O   LEU    11      82.620  61.720  31.590  0.00  0.00           O
ATOM    171  N   SER    12      83.150  62.430  29.480  0.00  0.00           N
ATOM    172  H   SER    12      83.750  62.880  28.810  0.00  0.00           H
ATOM    173  CA  SER    12      81.790  62.210  29.020  0.00  0.00           C
ATOM    174  HA  SER    12      81.180  62.800  29.710  0.00  0.00           H
ATOM    175  CB  SER    12      81.570  62.830  27.630  0.00  0.00           C
ATOM    176  HB2 SER    12      82.080  63.790  27.530  0.00  0.00           H
ATOM    177  HB3 SER    12      80.500  63.050  27.630  0.00  0.00           H
ATOM    178  OG  SER    12      82.030  62.020  26.600  0.00  0.00           O
ATOM    179  HG  SER    12      82.740  62.520  26.180  0.00  0.00           H
ATOM    180  C   SER    12      81.190  60.750  29.040  0.00  0.00           C
ATOM    181  O   SER    12      80.010  60.600  29.420  0.00  0.00           O
ATOM    182  N   THR    13      81.920  59.700  28.750  0.00  0.00           N
ATOM    183  H   THR    13      82.820  59.930  28.340  0.00  0.00           H
ATOM    184  CA  THR    13      81.470  58.330  28.620  0.00  0.00           C
ATOM    185  HA  THR    13      80.850  58.090  29.490  0.00  0.00           H
ATOM    186  CB  THR    13      80.820  57.970  27.300  0.00  0.00           C
ATOM    187  HB  THR    13      80.290  57.020  27.420  0.00  0.00           H
ATOM    188  CG2 THR    13      79.810  58.950  26.630  0.00  0.00           C
ATOM    189 HG21 THR    13      78.850  58.930  27.150  0.00  0.00           H
ATOM    190 HG22 THR    13      80.210  59.960  26.590  0.00  0.00           H
ATOM    191 HG23 THR    13      79.500  58.580  25.660  0.00  0.00           H
ATOM    192  OG1 THR    13      81.740  57.820  26.280  0.00  0.00           O
ATOM    193  HG1 THR    13      81.330  57.200  25.670  0.00  0.00           H
ATOM    194  C   THR    13      82.670  57.340  28.810  0.00  0.00           C
ATOM    195  O   THR    13      83.800  57.720  28.830  0.00  0.00           O
ATOM    196  N   LYS    14      82.320  56.040  28.970  0.00  0.00           N
ATOM    197  H   LYS    14      81.330  55.870  28.890  0.00  0.00           H
ATOM    198  CA  LYS    14      83.200  54.910  29.270  0.00  0.00           C
ATOM    199  HA  LYS    14      83.700  55.140  30.210  0.00  0.00           H
ATOM    200  CB  LYS    14      82.320  53.630  29.540  0.00  0.00           C
ATOM    201  HB2 LYS    14      82.020  53.220  28.570  0.00  0.00           H
ATOM    202  HB3 LYS    14      81.370  53.830  30.050  0.00  0.00           H
ATOM    203  CG  LYS    14      83.100  52.580  30.280  0.00  0.00           C
ATOM    204  HG2 LYS    14      83.950  52.300  29.660  0.00  0.00           H
ATOM    205  HG3 LYS    14      82.480  51.680  30.360  0.00  0.00           H
ATOM    206  CD  LYS    14      83.540  53.000  31.760  0.00  0.00           C
ATOM    207  HD2 LYS    14      84.320  53.750  31.810  0.00  0.00           H
ATOM    208  HD3 LYS    14      83.820  52.120  32.350  0.00  0.00           H
ATOM    209  CE  LYS    14      82.360  53.650  32.570  0.00  0.00           C
ATOM    210  HE2 LYS    14      81.610  52.920  32.860  0.00  0.00           H
ATOM    211  HE3 LYS    14      81.930  54.410  31.910  0.00  0.00           H
ATOM    212  NZ  LYS    14      82.930  54.260  33.770  0.00  0.00           N
ATOM    213  HZ1 LYS    14      83.650  54.950  33.600  0.00  0.00           H
ATOM    214  HZ2 LYS    14      82.280  54.890  34.220  0.00  0.00           H
ATOM    215  HZ3 LYS    14      83.320  53.530  34.350  0.00  0.00           H
ATOM    216  C   LYS    14      84.220  54.710  28.220  0.00  0.00           C
ATOM    217  O   LYS    14      85.380  54.530  28.500  0.00  0.00           O
ATOM    218  N   LYS    15      83.740  54.850  26.940  0.00  0.00           N
ATOM    219  H   LYS    15      82.790  55.210  26.910  0.00  0.00           H
ATOM    220  CA  LYS    15      84.550  54.760  25.750  0.00  0.00           C
ATOM    221  HA  LYS    15      85.050  53.790  25.710  0.00  0.00           H
ATOM    222  CB  LYS    15      83.610  54.800  24.490  0.00  0.00           C
ATOM    223  HB2 LYS    15      84.140  55.150  23.600  0.00  0.00           H
ATOM    224  HB3 LYS    15      82.920  55.630  24.630  0.00  0.00           H
ATOM    225  CG  LYS    15      82.970  53.430  24.050  0.00  0.00           C
ATOM    226  HG2 LYS    15      82.360  53.080  24.890  0.00  0.00           H
ATOM    227  HG3 LYS    15      83.740  52.700  23.820  0.00  0.00           H
ATOM    228  CD  LYS    15      82.030  53.580  22.750  0.00  0.00           C
ATOM    229  HD2 LYS    15      82.630  53.840  21.880  0.00  0.00           H
ATOM    230  HD3 LYS    15      81.290  54.380  22.830  0.00  0.00           H
ATOM    231  CE  LYS    15      81.400  52.290  22.390  0.00  0.00           C
ATOM    232  HE2 LYS    15      80.990  51.960  23.350  0.00  0.00           H
ATOM    233  HE3 LYS    15      82.170  51.570  22.110  0.00  0.00           H
ATOM    234  NZ  LYS    15      80.460  52.570  21.250  0.00  0.00           N
ATOM    235  HZ1 LYS    15      79.870  53.370  21.450  0.00  0.00           H
ATOM    236  HZ2 LYS    15      80.890  52.890  20.400  0.00  0.00           H
ATOM    237  HZ3 LYS    15      79.800  51.820  21.070  0.00  0.00           H
ATOM    238  C   LYS    15      85.690  55.770  25.790  0.00  0.00           C
ATOM    239  O   LYS    15      86.790  55.550  25.350  0.00  0.00           O
ATOM    240  N   HIE    16      85.340  57.000  26.320  0.00  0.00           N
ATOM    241  H   HIE    16      84.370  57.130  26.560  0.00  0.00           H
ATOM    242  CA  HIE    16      86.290  58.130  26.510  0.00  0.00           C
ATOM    243  HA  HIE    16      86.930  58.300  25.650  0.00  0.00           H
ATOM    244  CB  HIE    16      85.570  59.510  26.640  0.00  0.00           C
ATOM    245  HB2 HIE    16      86.220  60.300  27.020  0.00  0.00           H
ATOM    246  HB3 HIE    16      84.690  59.410  27.280  0.00  0.00           H
ATOM    247  CG  HIE    16      85.090  60.020  25.300  0.00  0.00           C
ATOM    248  ND1 HIE    16      83.800  59.940  24.810  0.00  0.00           N
ATOM    249  CE1 HIE    16      83.751  60.647  23.682  0.00  0.00           C
ATOM    250  HE1 HIE    16      82.807  60.784  23.156  0.00  0.00           H
ATOM    251  NE2 HIE    16      84.976  60.974  23.349  0.00  0.00           N
ATOM    252  HE2 HIE    16      85.239  61.435  22.490  0.00  0.00           H
ATOM    253  CD2 HIE    16      85.840  60.600  24.330  0.00  0.00           C
ATOM    254  HD2 HIE    16      86.910  60.770  24.340  0.00  0.00           H
ATOM    255  C   HIE    16      87.250  57.920  27.710  0.00  0.00           C
ATOM    256  O   HIE    16      88.430  58.300  27.680  0.00  0.00           O
ATOM    257  N   GLU    17      86.890  57.270  28.830  0.00  0.00           N
ATOM    258  H   GLU    17      85.920  57.060  28.990  0.00  0.00           H
ATOM    259  CA  GLU    17      87.920  56.800  29.780  0.00  0.00           C
ATOM    260  HA  GLU    17      88.580  57.610  30.100  0.00  0.00           H
ATOM    261  CB  GLU    17      87.280  56.050  30.970  0.00  0.00           C
ATOM    262  HB2 GLU    17      88.110  55.950  31.670  0.00  0.00           H
ATOM    263  HB3 GLU    17      87.000  55.070  30.590  0.00  0.00           H
ATOM    264  CG  GLU    17      86.090  56.770  31.650  0.00  0.00           C
ATOM    265  HG2 GLU    17      85.200  56.670  31.030  0.00  0.00           H
ATOM    266  HG3 GLU    17      86.370  57.800  31.880  0.00  0.00           H
ATOM    267  CD  GLU    17      85.670  56.140  33.050  0.00  0.00           C
ATOM    268  OE1 GLU    17      86.490  55.410  33.660  0.00  0.00           O
ATOM    269  OE2 GLU    17      84.550  56.370  33.500  0.00  0.00           O
ATOM    270  C   GLU    17      88.820  55.710  29.230  0.00  0.00           C
ATOM    271  O   GLU    17      89.980  55.610  29.670  0.00  0.00           O
ATOM    272  N   GLN    18      88.350  54.800  28.310  0.00  0.00           N
ATOM    273  H   GLN    18      87.360  54.750  28.120  0.00  0.00           H
ATOM    274  CA  GLN    18      89.270  53.900  27.600  0.00  0.00           C
ATOM    275  HA  GLN    18      89.800  53.400  28.410  0.00  0.00           H
ATOM    276  CB  GLN    18      88.530  52.880  26.780  0.00  0.00           C
ATOM    277  HB2 GLN    18      88.000  53.330  25.930  0.00  0.00           H
ATOM    278  HB3 GLN    18      87.750  52.320  27.290  0.00  0.00           H
ATOM    279  CG  GLN    18      89.430  51.870  25.980  0.00  0.00           C
ATOM    280  HG2 GLN    18      89.850  52.340  25.090  0.00  0.00           H
ATOM    281  HG3 GLN    18      88.660  51.160  25.670  0.00  0.00           H
ATOM    282  CD  GLN    18      90.450  51.210  26.850  0.00  0.00           C
ATOM    283  OE1 GLN    18      90.370  51.050  28.040  0.00  0.00           O
ATOM    284  NE2 GLN    18      91.490  50.690  26.340  0.00  0.00           N
ATOM    285 HE21 GLN    18      91.720  50.980  25.400  0.00  0.00           H
ATOM    286 HE22 GLN    18      92.180  50.150  26.850  0.00  0.00           H
ATOM    287  C   GLN    18      90.240  54.680  26.610  0.00  0.00           C
ATOM    288  O   GLN    18      91.430  54.320  26.500  0.00  0.00           O
ATOM    289  N   ILE    19      89.750  55.870  26.080  0.00  0.00           N
ATOM    290  H   ILE    19      88.750  55.990  26.040  0.00  0.00           H
ATOM    291  CA  ILE    19      90.640  56.830  25.410  0.00  0.00           C
ATOM    292  HA  ILE    19      91.300  56.320  24.710  0.00  0.00           H
ATOM    293  CB  ILE    19      89.830  57.810  24.570  0.00  0.00           C
ATOM    294  HB  ILE    19      88.980  58.190  25.160  0.00  0.00           H
ATOM    295  CG2 ILE    19      90.680  58.960  24.070  0.00  0.00           C
ATOM    296 HG21 ILE    19      91.070  59.570  24.880  0.00  0.00           H
ATOM    297 HG22 ILE    19      91.550  58.680  23.480  0.00  0.00           H
ATOM    298 HG23 ILE    19      89.970  59.570  23.490  0.00  0.00           H
ATOM    299  CG1 ILE    19      89.250  57.070  23.340  0.00  0.00           C
ATOM    300 HG12 ILE    19      88.820  56.180  23.780  0.00  0.00           H
ATOM    301 HG13 ILE    19      89.970  56.890  22.550  0.00  0.00           H
ATOM    302  CD1 ILE    19      87.960  57.780  22.690  0.00  0.00           C
ATOM    303 HD11 ILE    19      88.300  58.570  22.030  0.00  0.00           H
ATOM    304 HD12 ILE    19      87.520  56.990  22.080  0.00  0.00           H
ATOM    305 HD13 ILE    19      87.240  58.220  23.380  0.00  0.00           H
ATOM    306  C   ILE    19      91.770  57.460  26.230  0.00  0.00           C
ATOM    307  O   ILE    19      92.900  57.570  25.800  0.00  0.00           O
ATOM    308  N   PHE    20      91.480  57.820  27.460  0.00  0.00           N
ATOM    309  H   PHE    20      90.490  57.850  27.680  0.00  0.00           H
ATOM    310  CA  PHE    20      92.390  58.390  28.400  0.00  0.00           C
ATOM    311  HA  PHE    20      93.020  59.160  27.950  0.00  0.00           H
ATOM    312  CB  PHE    20      91.550  59.070  29.460  0.00  0.00           C
ATOM    313  HB2 PHE    20      90.630  58.510  29.630  0.00  0.00           H
ATOM    314  HB3 PHE    20      91.120  59.970  29.010  0.00  0.00           H
ATOM    315  CG  PHE    20      92.210  59.320  30.750  0.00  0.00           C
ATOM    316  CD1 PHE    20      93.150  60.370  30.970  0.00  0.00           C
ATOM    317  HD1 PHE    20      93.360  61.130  30.230  0.00  0.00           H
ATOM    318  CE1 PHE    20      93.930  60.420  32.140  0.00  0.00           C
ATOM    319  HE1 PHE    20      94.650  61.210  32.330  0.00  0.00           H
ATOM    320  CZ  PHE    20      93.770  59.430  33.100  0.00  0.00           C
ATOM    321  HZ  PHE    20      94.390  59.560  33.970  0.00  0.00           H
ATOM    322  CE2 PHE    20      92.740  58.480  32.930  0.00  0.00           C
ATOM    323  HE2 PHE    20      92.660  57.760  33.730  0.00  0.00           H
ATOM    324  CD2 PHE    20      91.990  58.360  31.760  0.00  0.00           C
ATOM    325  HD2 PHE    20      91.220  57.610  31.690  0.00  0.00           H
ATOM    326  C   PHE    20      93.390  57.290  28.860  0.00  0.00           C
ATOM    327  O   PHE    20      94.610  57.500  29.040  0.00  0.00           O
ATOM    328  N   ARG    21      92.870  56.090  29.170  0.00  0.00           N
ATOM    329  H   ARG    21      91.880  55.950  29.290  0.00  0.00           H
ATOM    330  CA  ARG    21      93.750  54.930  29.460  0.00  0.00           C
ATOM    331  HA  ARG    21      94.320  55.110  30.370  0.00  0.00           H
ATOM    332  CB  ARG    21      92.920  53.650  29.650  0.00  0.00           C
ATOM    333  HB2 ARG    21      93.630  52.820  29.580  0.00  0.00           H
ATOM    334  HB3 ARG    21      92.150  53.670  28.880  0.00  0.00           H
ATOM    335  CG  ARG    21      92.350  53.690  31.080  0.00  0.00           C
ATOM    336  HG2 ARG    21      91.630  54.500  31.160  0.00  0.00           H
ATOM    337  HG3 ARG    21      93.210  53.850  31.740  0.00  0.00           H
ATOM    338  CD  ARG    21      91.590  52.380  31.340  0.00  0.00           C
ATOM    339  HD2 ARG    21      91.460  52.200  32.410  0.00  0.00           H
ATOM    340  HD3 ARG    21      92.190  51.530  31.040  0.00  0.00           H
ATOM    341  NE  ARG    21      90.270  52.330  30.700  0.00  0.00           N
ATOM    342  HE  ARG    21      90.130  51.610  30.000  0.00  0.00           H
ATOM    343  CZ  ARG    21      89.140  52.730  31.270  0.00  0.00           C
ATOM    344  NH1 ARG    21      89.180  53.550  32.280  0.00  0.00           N
ATOM    345 HH11 ARG    21      90.050  53.940  32.600  0.00  0.00           H
ATOM    346 HH12 ARG    21      88.350  53.660  32.850  0.00  0.00           H
ATOM    347  NH2 ARG    21      87.970  52.160  30.930  0.00  0.00           N
ATOM    348 HH21 ARG    21      87.950  51.350  30.320  0.00  0.00           H
ATOM    349 HH22 ARG    21      87.160  52.330  31.510  0.00  0.00           H
ATOM    350  C   ARG    21      94.770  54.720  28.340  0.00  0.00           C
ATOM    351  O   ARG    21      95.920  54.640  28.660  0.00  0.00           O
ATOM    352  N   GLU    22      94.390  54.600  27.090  0.00  0.00           N
ATOM    353  H   GLU    22      93.410  54.710  26.880  0.00  0.00           H
ATOM    354  CA  GLU    22      95.310  54.220  26.030  0.00  0.00           C
ATOM    355  HA  GLU    22      95.900  53.360  26.350  0.00  0.00           H
ATOM    356  CB  GLU    22      94.540  53.920  24.710  0.00  0.00           C
ATOM    357  HB2 GLU    22      93.790  54.680  24.490  0.00  0.00           H
ATOM    358  HB3 GLU    22      94.020  52.970  24.860  0.00  0.00           H
ATOM    359  CG  GLU    22      95.410  53.730  23.520  0.00  0.00           C
ATOM    360  HG2 GLU    22      95.910  54.660  23.250  0.00  0.00           H
ATOM    361  HG3 GLU    22      94.720  53.490  22.710  0.00  0.00           H
ATOM    362  CD  GLU    22      96.570  52.730  23.660  0.00  0.00           C
ATOM    363  OE1 GLU    22      96.220  51.660  24.310  0.00  0.00           O
ATOM    364  OE2 GLU    22      97.720  52.850  23.140  0.00  0.00           O
ATOM    365  C   GLU    22      96.350  55.310  25.770  0.00  0.00           C
ATOM    366  O   GLU    22      97.540  55.030  25.660  0.00  0.00           O
ATOM    367  N   ALA    23      95.880  56.560  25.870  0.00  0.00           N
ATOM    368  H   ALA    23      94.880  56.680  25.840  0.00  0.00           H
ATOM    369  CA  ALA    23      96.740  57.760  25.940  0.00  0.00           C
ATOM    370  HA  ALA    23      97.350  57.700  25.040  0.00  0.00           H
ATOM    371  CB  ALA    23      95.740  59.020  25.940  0.00  0.00           C
ATOM    372  HB1 ALA    23      95.170  58.920  25.020  0.00  0.00           H
ATOM    373  HB2 ALA    23      95.060  58.980  26.790  0.00  0.00           H
ATOM    374  HB3 ALA    23      96.310  59.950  25.990  0.00  0.00           H
ATOM    375  C   ALA    23      97.760  57.760  27.110  0.00  0.00           C
ATOM    376  O   ALA    23      98.870  58.270  26.950  0.00  0.00           O
ATOM    377  N   VAL    24      97.410  57.300  28.340  0.00  0.00           N
ATOM    378  H   VAL    24      96.450  57.090  28.560  0.00  0.00           H
ATOM    379  CA  VAL    24      98.330  57.100  29.450  0.00  0.00           C
ATOM    380  HA  VAL    24      98.850  58.040  29.630  0.00  0.00           H
ATOM    381  CB  VAL    24      97.460  56.990  30.700  0.00  0.00           C
ATOM    382  HB  VAL    24      96.590  56.380  30.450  0.00  0.00           H
ATOM    383  CG1 VAL    24      98.140  56.530  31.970  0.00  0.00           C
ATOM    384 HG11 VAL    24      97.480  56.710  32.810  0.00  0.00           H
ATOM    385 HG12 VAL    24      98.230  55.450  31.870  0.00  0.00           H
ATOM    386 HG13 VAL    24      99.130  56.970  32.080  0.00  0.00           H
ATOM    387  CG2 VAL    24      96.750  58.300  31.020  0.00  0.00           C
ATOM    388 HG21 VAL    24      95.910  58.150  31.690  0.00  0.00           H
ATOM    389 HG22 VAL    24      97.500  59.030  31.320  0.00  0.00           H
ATOM    390 HG23 VAL    24      96.320  58.790  30.150  0.00  0.00           H
ATOM    391  C   VAL    24      99.280  55.880  29.230  0.00  0.00           C
ATOM    392  O   VAL    24     100.360  55.990  29.860  0.00  0.00           O
ATOM    393  N   ASN    25      98.910  54.780  28.480  0.00  0.00           N
ATOM    394  H   ASN    25      97.980  54.730  28.100  0.00  0.00           H
ATOM    395  CA  ASN    25      99.900  53.790  28.040  0.00  0.00           C
ATOM    396  HA  ASN    25     100.500  53.600  28.930  0.00  0.00           H
ATOM    397  CB  ASN    25      99.200  52.570  27.500  0.00  0.00           C
ATOM    398  HB2 ASN    25      98.900  52.730  26.460  0.00  0.00           H
ATOM    399  HB3 ASN    25      98.270  52.480  28.070  0.00  0.00           H
ATOM    400  CG  ASN    25     100.150  51.410  27.690  0.00  0.00           C
ATOM    401  OD1 ASN    25     101.320  51.600  27.880  0.00  0.00           O
ATOM    402  ND2 ASN    25      99.680  50.180  27.650  0.00  0.00           N
ATOM    403 HD21 ASN    25      98.700  50.070  27.440  0.00  0.00           H
ATOM    404 HD22 ASN    25     100.340  49.460  27.880  0.00  0.00           H
ATOM    405  C   ASN    25     100.960  54.430  27.100  0.00  0.00           C
ATOM    406  O   ASN    25     102.160  54.290  27.300  0.00  0.00           O
ATOM    407  N   GLN    26     100.460  55.220  26.130  0.00  0.00           N
ATOM    408  H   GLN    26      99.460  55.250  26.030  0.00  0.00           H
ATOM    409  CA  GLN    26     101.360  55.840  25.150  0.00  0.00           C
ATOM    410  HA  GLN    26     101.900  54.980  24.750  0.00  0.00           H
ATOM    411  CB  GLN    26     100.490  56.540  24.070  0.00  0.00           C
ATOM    412  HB2 GLN    26     101.220  57.140  23.530  0.00  0.00           H
ATOM    413  HB3 GLN    26      99.720  57.200  24.460  0.00  0.00           H
ATOM    414  CG  GLN    26      99.970  55.530  23.020  0.00  0.00           C
ATOM    415  HG2 GLN    26      99.350  54.780  23.510  0.00  0.00           H
ATOM    416  HG3 GLN    26     100.860  55.060  22.590  0.00  0.00           H
ATOM    417  CD  GLN    26      99.020  56.130  22.050  0.00  0.00           C
ATOM    418  OE1 GLN    26      99.070  57.320  21.680  0.00  0.00           O
ATOM    419  NE2 GLN    26      97.830  55.520  21.800  0.00  0.00           N
ATOM    420 HE21 GLN    26      97.780  54.590  22.170  0.00  0.00           H
ATOM    421 HE22 GLN    26      97.090  56.080  21.410  0.00  0.00           H
ATOM    422  C   GLN    26     102.400  56.780  25.800  0.00  0.00           C
ATOM    423  O   GLN    26     103.550  56.900  25.370  0.00  0.00           O
ATOM    424  N   ALA    27     102.010  57.440  26.910  0.00  0.00           N
ATOM    425  H   ALA    27     101.040  57.260  27.120  0.00  0.00           H
ATOM    426  CA  ALA    27     102.750  58.450  27.600  0.00  0.00           C
ATOM    427  HA  ALA    27     103.080  59.240  26.930  0.00  0.00           H
ATOM    428  CB  ALA    27     101.820  59.030  28.660  0.00  0.00           C
ATOM    429  HB1 ALA    27     102.290  59.900  29.120  0.00  0.00           H
ATOM    430  HB2 ALA    27     100.970  59.480  28.160  0.00  0.00           H
ATOM    431  HB3 ALA    27     101.500  58.300  29.400  0.00  0.00           H
ATOM    432  C   ALA    27     103.950  57.790  28.350  0.00  0.00           C
ATOM    433  O   ALA    27     105.120  58.270  28.320  0.00  0.00           O
ATOM    434  N   ASN    28     103.670  56.640  28.910  0.00  0.00           N
ATOM    435  H   ASN    28     102.810  56.150  28.690  0.00  0.00           H
ATOM    436  CA  ASN    28     104.660  55.780  29.570  0.00  0.00           C
ATOM    437  HA  ASN    28     105.220  56.410  30.260  0.00  0.00           H
ATOM    438  CB  ASN    28     104.040  54.550  30.320  0.00  0.00           C
ATOM    439  HB2 ASN    28     104.760  53.770  30.580  0.00  0.00           H
ATOM    440  HB3 ASN    28     103.300  54.120  29.660  0.00  0.00           H
ATOM    441  CG  ASN    28     103.280  54.900  31.550  0.00  0.00           C
ATOM    442  OD1 ASN    28     103.650  55.810  32.280  0.00  0.00           O
ATOM    443  ND2 ASN    28     102.260  54.090  31.870  0.00  0.00           N
ATOM    444 HD21 ASN    28     102.070  53.250  31.340  0.00  0.00           H
ATOM    445 HD22 ASN    28     101.850  54.220  32.790  0.00  0.00           H
ATOM    446  C   ASN    28     105.730  55.250  28.560  0.00  0.00           C
ATOM    447  O   ASN    28     106.900  55.050  28.860  0.00  0.00           O
ATOM    448  N   LYS    29     105.280  54.950  27.320  0.00  0.00           N
ATOM    449  H   LYS    29     104.290  54.970  27.090  0.00  0.00           H
ATOM    450  CA  LYS    29     106.160  54.580  26.130  0.00  0.00           C
ATOM    451  HA  LYS    29     106.870  53.820  26.470  0.00  0.00           H
ATOM    452  CB  LYS    29     105.220  54.000  25.010  0.00  0.00           C
ATOM    453  HB2 LYS    29     105.860  53.800  24.150  0.00  0.00           H
ATOM    454  HB3 LYS    29     104.470  54.770  24.820  0.00  0.00           H
ATOM    455  CG  LYS    29     104.560  52.730  25.350  0.00  0.00           C
ATOM    456  HG2 LYS    29     103.740  52.800  26.070  0.00  0.00           H
ATOM    457  HG3 LYS    29     105.330  52.060  25.750  0.00  0.00           H
ATOM    458  CD  LYS    29     103.940  51.970  24.130  0.00  0.00           C
ATOM    459  HD2 LYS    29     104.590  52.040  23.260  0.00  0.00           H
ATOM    460  HD3 LYS    29     103.060  52.520  23.780  0.00  0.00           H
ATOM    461  CE  LYS    29     103.510  50.570  24.550  0.00  0.00           C
ATOM    462  HE2 LYS    29     104.380  50.040  24.950  0.00  0.00           H
ATOM    463  HE3 LYS    29     103.190  50.070  23.640  0.00  0.00           H
ATOM    464  NZ  LYS    29     102.360  50.620  25.440  0.00  0.00           N
ATOM    465  HZ1 LYS    29     102.320  49.720  25.880  0.00  0.00           H
ATOM    466  HZ2 LYS    29     102.490  51.280  26.190  0.00  0.00           H
ATOM    467  HZ3 LYS    29     101.500  50.720  24.920  0.00  0.00           H
ATOM    468  C   LYS    29     106.980  55.760  25.660  0.00  0.00           C
ATOM    469  O   LYS    29     108.160  55.510  25.440  0.00  0.00           O
ATOM    470  N   ARG    30     106.450  56.970  25.740  0.00  0.00           N
ATOM    471  H   ARG    30     105.490  57.010  26.040  0.00  0.00           H
ATOM    472  CA  ARG    30     107.020  58.280  25.240  0.00  0.00           C
ATOM    473  HA  ARG    30     107.480  58.080  24.270  0.00  0.00           H
ATOM    474  CB  ARG    30     105.940  59.310  25.040  0.00  0.00           C
ATOM    475  HB2 ARG    30     105.520  59.500  26.030  0.00  0.00           H
ATOM    476  HB3 ARG    30     105.190  58.860  24.390  0.00  0.00           H
ATOM    477  CG  ARG    30     106.440  60.570  24.480  0.00  0.00           C
ATOM    478  HG2 ARG    30     107.010  60.290  23.590  0.00  0.00           H
ATOM    479  HG3 ARG    30     107.150  61.130  25.090  0.00  0.00           H
ATOM    480  CD  ARG    30     105.360  61.590  24.100  0.00  0.00           C
ATOM    481  HD2 ARG    30     105.720  62.140  23.230  0.00  0.00           H
ATOM    482  HD3 ARG    30     105.290  62.280  24.940  0.00  0.00           H
ATOM    483  NE  ARG    30     104.130  61.080  23.600  0.00  0.00           N
ATOM    484  HE  ARG    30     104.100  60.500  22.770  0.00  0.00           H
ATOM    485  CZ  ARG    30     102.920  61.170  24.070  0.00  0.00           C
ATOM    486  NH1 ARG    30     102.750  61.880  25.170  0.00  0.00           N
ATOM    487 HH11 ARG    30     103.480  62.520  25.460  0.00  0.00           H
ATOM    488 HH12 ARG    30     101.930  61.690  25.720  0.00  0.00           H
ATOM    489  NH2 ARG    30     101.960  60.540  23.500  0.00  0.00           N
ATOM    490 HH21 ARG    30     102.090  59.880  22.740  0.00  0.00           H
ATOM    491 HH22 ARG    30     101.030  60.850  23.720  0.00  0.00           H
ATOM    492  C   ARG    30     108.120  58.790  26.200  0.00  0.00           C
ATOM    493  O   ARG    30     109.210  59.150  25.740  0.00  0.00           O
ATOM    494  N   HIE    31     107.930  58.750  27.480  0.00  0.00           N
ATOM    495  H   HIE    31     106.990  58.520  27.750  0.00  0.00           H
ATOM    496  CA  HIE    31     108.850  59.100  28.570  0.00  0.00           C
ATOM    497  HA  HIE    31     109.520  59.830  28.120  0.00  0.00           H
ATOM    498  CB  HIE    31     108.120  59.770  29.750  0.00  0.00           C
ATOM    499  HB2 HIE    31     108.810  60.000  30.550  0.00  0.00           H
ATOM    500  HB3 HIE    31     107.320  59.100  30.070  0.00  0.00           H
ATOM    501  CG  HIE    31     107.670  61.110  29.150  0.00  0.00           C
ATOM    502  ND1 HIE    31     108.480  62.200  29.110  0.00  0.00           N
ATOM    503  CE1 HIE    31     107.730  63.160  28.580  0.00  0.00           C
ATOM    504  HE1 HIE    31     107.970  64.220  28.540  0.00  0.00           H
ATOM    505  NE2 HIE    31     106.570  62.710  28.170  0.00  0.00           N
ATOM    506  HE2 HIE    31     105.850  63.340  27.850  0.00  0.00           H
ATOM    507  CD2 HIE    31     106.490  61.380  28.530  0.00  0.00           C
ATOM    508  HD2 HIE    31     105.670  60.720  28.270  0.00  0.00           H
ATOM    509  C   HIE    31     109.760  57.960  29.030  0.00  0.00           C
ATOM    510  O   HIE    31     109.300  56.800  29.090  0.00  0.00           O
ATOM    511  N   PHE    32     110.930  58.300  29.500  0.00  0.00           N
ATOM    512  H   PHE    32     111.220  59.230  29.260  0.00  0.00           H
ATOM    513  CA  PHE    32     111.720  57.410  30.290  0.00  0.00           C
ATOM    514  HA  PHE    32     111.910  56.480  29.770  0.00  0.00           H
ATOM    515  CB  PHE    32     113.090  58.020  30.390  0.00  0.00           C
ATOM    516  HB2 PHE    32     113.020  58.960  30.950  0.00  0.00           H
ATOM    517  HB3 PHE    32     113.400  58.310  29.380  0.00  0.00           H
ATOM    518  CG  PHE    32     114.120  57.130  31.060  0.00  0.00           C
ATOM    519  CD1 PHE    32     114.560  56.020  30.290  0.00  0.00           C
ATOM    520  HD1 PHE    32     114.200  55.840  29.290  0.00  0.00           H
ATOM    521  CE1 PHE    32     115.460  55.040  30.840  0.00  0.00           C
ATOM    522  HE1 PHE    32     115.690  54.120  30.340  0.00  0.00           H
ATOM    523  CZ  PHE    32     116.000  55.310  32.090  0.00  0.00           C
ATOM    524  HZ  PHE    32     116.660  54.540  32.460  0.00  0.00           H
ATOM    525  CE2 PHE    32     115.630  56.440  32.850  0.00  0.00           C
ATOM    526  HE2 PHE    32     116.050  56.610  33.830  0.00  0.00           H
ATOM    527  CD2 PHE    32     114.710  57.360  32.310  0.00  0.00           C
ATOM    528  HD2 PHE    32     114.540  58.310  32.810  0.00  0.00           H
ATOM    529  C   PHE    32     110.980  57.170  31.680  0.00  0.00           C
ATOM    530  O   PHE    32     110.720  58.010  32.540  0.00  0.00           O
ATOM    531  N   THR    33     110.430  55.970  31.890  0.00  0.00           N
ATOM    532  H   THR    33     110.390  55.330  31.110  0.00  0.00           H
ATOM    533  CA  THR    33     109.520  55.560  33.030  0.00  0.00           C
ATOM    534  HA  THR    33     109.420  56.400  33.730  0.00  0.00           H
ATOM    535  CB  THR    33     108.160  55.160  32.540  0.00  0.00           C
ATOM    536  HB  THR    33     107.740  54.590  33.370  0.00  0.00           H
ATOM    537  CG2 THR    33     107.320  56.370  32.180  0.00  0.00           C
ATOM    538 HG21 THR    33     107.600  56.820  31.230  0.00  0.00           H
ATOM    539 HG22 THR    33     106.290  56.010  32.120  0.00  0.00           H
ATOM    540 HG23 THR    33     107.350  57.120  32.970  0.00  0.00           H
ATOM    541  OG1 THR    33     108.180  54.330  31.390  0.00  0.00           O
ATOM    542  HG1 THR    33     107.900  54.900  30.670  0.00  0.00           H
ATOM    543  C   THR    33     110.240  54.510  33.900  0.00  0.00           C
ATOM    544  O   THR    33     109.990  53.290  34.050  0.00  0.00           O
ATOM    545  N   ARG    34     111.170  55.160  34.690  0.00  0.00           N
ATOM    546  H   ARG    34     111.280  56.150  34.540  0.00  0.00           H
ATOM    547  CA  ARG    34     112.120  54.390  35.540  0.00  0.00           C
ATOM    548  HA  ARG    34     111.710  53.410  35.760  0.00  0.00           H
ATOM    549  CB  ARG    34     113.490  54.270  34.830  0.00  0.00           C
ATOM    550  HB2 ARG    34     114.040  55.180  35.040  0.00  0.00           H
ATOM    551  HB3 ARG    34     113.310  54.260  33.750  0.00  0.00           H
ATOM    552  CG  ARG    34     114.180  53.000  35.270  0.00  0.00           C
ATOM    553  HG2 ARG    34     113.740  52.140  34.770  0.00  0.00           H
ATOM    554  HG3 ARG    34     113.930  52.720  36.300  0.00  0.00           H
ATOM    555  CD  ARG    34     115.670  52.870  34.960  0.00  0.00           C
ATOM    556  HD2 ARG    34     115.840  52.880  33.890  0.00  0.00           H
ATOM    557  HD3 ARG    34     115.980  51.890  35.310  0.00  0.00           H
ATOM    558  NE  ARG    34     116.450  53.860  35.750  0.00  0.00           N
ATOM    559  HE  ARG    34     116.080  54.320  36.570  0.00  0.00           H
ATOM    560  CZ  ARG    34     117.690  54.290  35.520  0.00  0.00           C
ATOM    561  NH1 ARG    34     118.470  53.780  34.620  0.00  0.00           N
ATOM    562 HH11 ARG    34     118.150  53.210  33.850  0.00  0.00           H
ATOM    563 HH12 ARG    34     119.460  54.010  34.590  0.00  0.00           H
ATOM    564  NH2 ARG    34     118.270  55.130  36.310  0.00  0.00           N
ATOM    565 HH21 ARG    34     117.670  55.520  37.010  0.00  0.00           H
ATOM    566 HH22 ARG    34     119.210  55.440  36.100  0.00  0.00           H
ATOM    567  C   ARG    34     112.160  54.970  36.980  0.00  0.00           C
ATOM    568  O   ARG    34     112.330  54.220  37.920  0.00  0.00           O
ATOM    569  N   LYS    35     112.100  56.250  37.190  0.00  0.00           N
ATOM    570  H   LYS    35     111.960  56.810  36.360  0.00  0.00           H
ATOM    571  CA  LYS    35     111.720  56.840  38.500  0.00  0.00           C
ATOM    572  HA  LYS    35     112.290  56.280  39.250  0.00  0.00           H
ATOM    573  CB  LYS    35     112.310  58.210  38.650  0.00  0.00           C
ATOM    574  HB2 LYS    35     111.830  58.860  37.920  0.00  0.00           H
ATOM    575  HB3 LYS    35     113.370  57.990  38.470  0.00  0.00           H
ATOM    576  CG  LYS    35     112.210  58.860  40.010  0.00  0.00           C
ATOM    577  HG2 LYS    35     112.370  58.220  40.870  0.00  0.00           H
ATOM    578  HG3 LYS    35     111.240  59.350  40.060  0.00  0.00           H
ATOM    579  CD  LYS    35     113.300  60.000  40.020  0.00  0.00           C
ATOM    580  HD2 LYS    35     113.050  60.580  39.140  0.00  0.00           H
ATOM    581  HD3 LYS    35     114.270  59.490  39.980  0.00  0.00           H
ATOM    582  CE  LYS    35     113.200  60.910  41.220  0.00  0.00           C
ATOM    583  HE2 LYS    35     113.490  60.290  42.070  0.00  0.00           H
ATOM    584  HE3 LYS    35     112.190  61.290  41.360  0.00  0.00           H
ATOM    585  NZ  LYS    35     114.160  62.070  40.980  0.00  0.00           N
ATOM    586  HZ1 LYS    35     113.930  62.730  40.240  0.00  0.00           H
ATOM    587  HZ2 LYS    35     114.080  62.640  41.810  0.00  0.00           H
ATOM    588  HZ3 LYS    35     115.130  61.820  40.930  0.00  0.00           H
ATOM    589  C   LYS    35     110.210  56.850  38.800  0.00  0.00           C
ATOM    590  O   LYS    35     109.820  56.560  39.970  0.00  0.00           O
ATOM    591  N   ILE    36     109.390  57.010  37.760  0.00  0.00           N
ATOM    592  H   ILE    36     109.810  57.190  36.860  0.00  0.00           H
ATOM    593  CA  ILE    36     107.920  57.060  37.920  0.00  0.00           C
ATOM    594  HA  ILE    36     107.620  56.620  38.870  0.00  0.00           H
ATOM    595  CB  ILE    36     107.480  58.560  37.900  0.00  0.00           C
ATOM    596  HB  ILE    36     106.390  58.480  37.800  0.00  0.00           H
ATOM    597  CG2 ILE    36     107.940  59.430  39.110  0.00  0.00           C
ATOM    598 HG21 ILE    36     107.300  60.310  39.220  0.00  0.00           H
ATOM    599 HG22 ILE    36     107.990  58.890  40.050  0.00  0.00           H
ATOM    600 HG23 ILE    36     108.950  59.820  38.960  0.00  0.00           H
ATOM    601  CG1 ILE    36     107.880  59.310  36.640  0.00  0.00           C
ATOM    602 HG12 ILE    36     107.660  58.600  35.850  0.00  0.00           H
ATOM    603 HG13 ILE    36     108.940  59.530  36.600  0.00  0.00           H
ATOM    604  CD1 ILE    36     107.010  60.590  36.420  0.00  0.00           C
ATOM    605 HD11 ILE    36     107.260  61.230  37.260  0.00  0.00           H
ATOM    606 HD12 ILE    36     107.460  61.080  35.560  0.00  0.00           H
ATOM    607 HD13 ILE    36     105.940  60.370  36.410  0.00  0.00           H
ATOM    608  C   ILE    36     107.280  56.220  36.820  0.00  0.00           C
ATOM    609  O   ILE    36     107.850  56.060  35.710  0.00  0.00           O
ATOM    610  N   GLN    37     106.050  55.920  37.030  0.00  0.00           N
ATOM    611  H   GLN    37     105.630  56.080  37.940  0.00  0.00           H
ATOM    612  CA  GLN    37     105.140  55.230  36.060  0.00  0.00           C
ATOM    613  HA  GLN    37     105.450  55.230  35.010  0.00  0.00           H
ATOM    614  CB  GLN    37     105.170  53.730  36.400  0.00  0.00           C
ATOM    615  HB2 GLN    37     104.780  53.490  37.390  0.00  0.00           H
ATOM    616  HB3 GLN    37     106.240  53.540  36.480  0.00  0.00           H
ATOM    617  CG  GLN    37     104.540  52.920  35.310  0.00  0.00           C
ATOM    618  HG2 GLN    37     105.040  53.100  34.350  0.00  0.00           H
ATOM    619  HG3 GLN    37     103.520  53.270  35.180  0.00  0.00           H
ATOM    620  CD  GLN    37     104.440  51.480  35.550  0.00  0.00           C
ATOM    621  OE1 GLN    37     103.490  50.940  36.150  0.00  0.00           O
ATOM    622  NE2 GLN    37     105.400  50.660  35.180  0.00  0.00           N
ATOM    623 HE21 GLN    37     106.320  51.010  34.940  0.00  0.00           H
ATOM    624 HE22 GLN    37     105.310  49.680  35.400  0.00  0.00           H
ATOM    625  C   GLN    37     103.690  55.770  36.210  0.00  0.00           C
ATOM    626  O   GLN    37     103.250  56.120  37.290  0.00  0.00           O
ATOM    627  N   LEU    38     102.940  55.840  35.110  0.00  0.00           N
ATOM    628  H   LEU    38     103.370  55.690  34.210  0.00  0.00           H
ATOM    629  CA  LEU    38     101.610  56.460  35.100  0.00  0.00           C
ATOM    630  HA  LEU    38     101.510  57.020  36.030  0.00  0.00           H
ATOM    631  CB  LEU    38     101.560  57.580  34.060  0.00  0.00           C
ATOM    632  HB2 LEU    38     100.680  58.190  34.260  0.00  0.00           H
ATOM    633  HB3 LEU    38     101.410  57.170  33.060  0.00  0.00           H
ATOM    634  CG  LEU    38     102.670  58.730  34.120  0.00  0.00           C
ATOM    635  HG  LEU    38     103.610  58.190  34.150  0.00  0.00           H
ATOM    636  CD1 LEU    38     102.590  59.550  32.830  0.00  0.00           C
ATOM    637 HD11 LEU    38     103.440  60.210  32.700  0.00  0.00           H
ATOM    638 HD12 LEU    38     102.630  58.920  31.950  0.00  0.00           H
ATOM    639 HD13 LEU    38     101.690  60.170  32.760  0.00  0.00           H
ATOM    640  CD2 LEU    38     102.750  59.640  35.370  0.00  0.00           C
ATOM    641 HD21 LEU    38     102.360  59.110  36.250  0.00  0.00           H
ATOM    642 HD22 LEU    38     103.770  60.000  35.450  0.00  0.00           H
ATOM    643 HD23 LEU    38     102.030  60.430  35.170  0.00  0.00           H
ATOM    644  C   LEU    38     100.500  55.490  35.070  0.00  0.00           C
ATOM    645  O   LEU    38     100.380  54.500  34.280  0.00  0.00           O
ATOM    646  N   GLN    39      99.570  55.750  36.000  0.00  0.00           N
ATOM    647  H   GLN    39      99.680  56.530  36.620  0.00  0.00           H
ATOM    648  CA  GLN    39      98.400  54.930  36.230  0.00  0.00           C
ATOM    649  HA  GLN    39      98.370  54.190  35.420  0.00  0.00           H
ATOM    650  CB  GLN    39      98.430  54.060  37.520  0.00  0.00           C
ATOM    651  HB2 GLN    39      98.560  54.630  38.440  0.00  0.00           H
ATOM    652  HB3 GLN    39      99.350  53.470  37.460  0.00  0.00           H
ATOM    653  CG  GLN    39      97.270  53.070  37.690  0.00  0.00           C
ATOM    654  HG2 GLN    39      97.270  52.470  36.780  0.00  0.00           H
ATOM    655  HG3 GLN    39      96.330  53.610  37.670  0.00  0.00           H
ATOM    656  CD  GLN    39      97.360  52.130  38.870  0.00  0.00           C
ATOM    657  OE1 GLN    39      97.420  50.900  38.700  0.00  0.00           O
ATOM    658  NE2 GLN    39      97.320  52.650  40.090  0.00  0.00           N
ATOM    659 HE21 GLN    39      97.320  53.660  40.170  0.00  0.00           H
ATOM    660 HE22 GLN    39      97.390  52.110  40.940  0.00  0.00           H
ATOM    661  C   GLN    39      97.150  55.770  36.070  0.00  0.00           C
ATOM    662  O   GLN    39      97.110  56.920  36.520  0.00  0.00           O
ATOM    663  N   ALA    40      96.240  55.240  35.340  0.00  0.00           N
ATOM    664  H   ALA    40      96.340  54.310  34.960  0.00  0.00           H
ATOM    665  CA  ALA    40      94.980  55.840  34.950  0.00  0.00           C
ATOM    666  HA  ALA    40      95.190  56.900  34.790  0.00  0.00           H
ATOM    667  CB  ALA    40      94.610  55.380  33.560  0.00  0.00           C
ATOM    668  HB1 ALA    40      94.280  54.350  33.700  0.00  0.00           H
ATOM    669  HB2 ALA    40      93.940  56.120  33.130  0.00  0.00           H
ATOM    670  HB3 ALA    40      95.530  55.360  32.980  0.00  0.00           H
ATOM    671  C   ALA    40      93.950  55.660  36.040  0.00  0.00           C
ATOM    672  O   ALA    40      93.810  54.490  36.540  0.00  0.00           O
ATOM    673  N   THR    41      93.200  56.720  36.430  0.00  0.00           N
ATOM    674  H   THR    41      93.440  57.620  36.050  0.00  0.00           H
ATOM    675  CA  THR    41      92.050  56.620  37.320  0.00  0.00           C
ATOM    676  HA  THR    41      91.600  55.630  37.220  0.00  0.00           H
ATOM    677  CB  THR    41      92.420  56.850  38.730  0.00  0.00           C
ATOM    678  HB  THR    41      91.500  56.630  39.280  0.00  0.00           H
ATOM    679  CG2 THR    41      93.620  56.040  39.260  0.00  0.00           C
ATOM    680 HG21 THR    41      94.560  56.290  38.770  0.00  0.00           H
ATOM    681 HG22 THR    41      93.900  56.190  40.300  0.00  0.00           H
ATOM    682 HG23 THR    41      93.350  54.980  39.160  0.00  0.00           H
ATOM    683  OG1 THR    41      92.630  58.190  39.080  0.00  0.00           O
ATOM    684  HG1 THR    41      93.100  58.610  38.340  0.00  0.00           H
ATOM    685  C   THR    41      91.010  57.640  36.840  0.00  0.00           C
ATOM    686  O   THR    41      91.370  58.680  36.270  0.00  0.00           O
ATOM    687  N   SER    42      89.740  57.400  36.970  0.00  0.00           N
ATOM    688  H   SER    42      89.430  56.760  37.680  0.00  0.00           H
ATOM    689  CA  SER    42      88.690  57.960  36.060  0.00  0.00           C
ATOM    690  HA  SER    42      88.760  59.040  35.960  0.00  0.00           H
ATOM    691  CB  SER    42      88.990  57.420  34.680  0.00  0.00           C
ATOM    692  HB2 SER    42      90.010  57.740  34.450  0.00  0.00           H
ATOM    693  HB3 SER    42      88.410  57.930  33.910  0.00  0.00           H
ATOM    694  OG  SER    42      88.900  56.040  34.550  0.00  0.00           O
ATOM    695  HG  SER    42      88.020  55.770  34.280  0.00  0.00           H
ATOM    696  C   SER    42      87.260  57.590  36.450  0.00  0.00           C
ATOM    697  O   SER    42      87.000  56.550  37.070  0.00  0.00           O
ATOM    698  N   VAL    43      86.380  58.580  36.170  0.00  0.00           N
ATOM    699  H   VAL    43      86.770  59.420  35.750  0.00  0.00           H
ATOM    700  CA  VAL    43      84.930  58.500  36.330  0.00  0.00           C
ATOM    701  HA  VAL    43      84.670  57.450  36.320  0.00  0.00           H
ATOM    702  CB  VAL    43      84.410  59.090  37.660  0.00  0.00           C
ATOM    703  HB  VAL    43      83.330  59.020  37.790  0.00  0.00           H
ATOM    704  CG1 VAL    43      85.170  58.440  38.880  0.00  0.00           C
ATOM    705 HG11 VAL    43      86.250  58.570  38.850  0.00  0.00           H
ATOM    706 HG12 VAL    43      84.690  58.840  39.770  0.00  0.00           H
ATOM    707 HG13 VAL    43      85.000  57.370  38.810  0.00  0.00           H
ATOM    708  CG2 VAL    43      84.730  60.570  37.790  0.00  0.00           C
ATOM    709 HG21 VAL    43      85.790  60.710  37.600  0.00  0.00           H
ATOM    710 HG22 VAL    43      84.110  61.240  37.200  0.00  0.00           H
ATOM    711 HG23 VAL    43      84.740  60.910  38.830  0.00  0.00           H
ATOM    712  C   VAL    43      84.260  59.240  35.130  0.00  0.00           C
ATOM    713  O   VAL    43      84.840  60.160  34.530  0.00  0.00           O
ATOM    714  N   THR    44      83.000  58.940  34.860  0.00  0.00           N
ATOM    715  H   THR    44      82.520  58.210  35.350  0.00  0.00           H
ATOM    716  CA  THR    44      82.170  59.820  34.000  0.00  0.00           C
ATOM    717  HA  THR    44      82.830  60.430  33.380  0.00  0.00           H
ATOM    718  CB  THR    44      81.100  59.080  33.080  0.00  0.00           C
ATOM    719  HB  THR    44      80.620  59.930  32.610  0.00  0.00           H
ATOM    720  CG2 THR    44      81.750  58.210  32.020  0.00  0.00           C
ATOM    721 HG21 THR    44      82.440  57.570  32.580  0.00  0.00           H
ATOM    722 HG22 THR    44      80.940  57.610  31.620  0.00  0.00           H
ATOM    723 HG23 THR    44      82.240  58.880  31.300  0.00  0.00           H
ATOM    724  OG1 THR    44      80.200  58.300  33.830  0.00  0.00           O
ATOM    725  HG1 THR    44      79.330  58.660  33.670  0.00  0.00           H
ATOM    726  C   THR    44      81.470  60.810  34.910  0.00  0.00           C
ATOM    727  O   THR    44      81.460  60.660  36.060  0.00  0.00           O
ATOM    728  N   HIE    45      80.950  61.930  34.320  0.00  0.00           N
ATOM    729  H   HIE    45      80.790  61.920  33.320  0.00  0.00           H
ATOM    730  CA  HIE    45      80.190  62.940  34.970  0.00  0.00           C
ATOM    731  HA  HIE    45      80.750  63.510  35.710  0.00  0.00           H
ATOM    732  CB  HIE    45      79.750  64.110  34.060  0.00  0.00           C
ATOM    733  HB2 HIE    45      79.220  64.840  34.670  0.00  0.00           H
ATOM    734  HB3 HIE    45      78.970  63.790  33.370  0.00  0.00           H
ATOM    735  CG  HIE    45      80.900  64.680  33.350  0.00  0.00           C
ATOM    736  ND1 HIE    45      81.450  64.170  32.160  0.00  0.00           N
ATOM    737  CE1 HIE    45      82.160  65.180  31.690  0.00  0.00           C
ATOM    738  HE1 HIE    45      82.870  65.040  30.880  0.00  0.00           H
ATOM    739  NE2 HIE    45      82.200  66.180  32.590  0.00  0.00           N
ATOM    740  HE2 HIE    45      82.610  67.090  32.430  0.00  0.00           H
ATOM    741  CD2 HIE    45      81.350  65.930  33.590  0.00  0.00           C
ATOM    742  HD2 HIE    45      81.090  66.630  34.380  0.00  0.00           H
ATOM    743  C   HIE    45      78.990  62.270  35.690  0.00  0.00           C
ATOM    744  O   HIE    45      78.020  61.810  35.040  0.00  0.00           O
ATOM    745  N   ARG    46      79.040  62.390  37.030  0.00  0.00           N
ATOM    746  H   ARG    46      79.800  62.980  37.330  0.00  0.00           H
ATOM    747  CA  ARG    46      78.000  61.890  38.030  0.00  0.00           C
ATOM    748  HA  ARG    46      77.880  60.810  37.890  0.00  0.00           H
ATOM    749  CB  ARG    46      78.610  62.050  39.450  0.00  0.00           C
ATOM    750  HB2 ARG    46      77.810  61.770  40.140  0.00  0.00           H
ATOM    751  HB3 ARG    46      78.930  63.070  39.630  0.00  0.00           H
ATOM    752  CG  ARG    46      79.760  61.040  39.760  0.00  0.00           C
ATOM    753  HG2 ARG    46      79.850  60.920  40.840  0.00  0.00           H
ATOM    754  HG3 ARG    46      80.670  61.470  39.360  0.00  0.00           H
ATOM    755  CD  ARG    46      79.650  59.630  39.220  0.00  0.00           C
ATOM    756  HD2 ARG    46      79.830  59.650  38.140  0.00  0.00           H
ATOM    757  HD3 ARG    46      78.600  59.390  39.390  0.00  0.00           H
ATOM    758  NE  ARG    46      80.610  58.800  39.920  0.00  0.00           N
ATOM    759  HE  ARG    46      81.150  59.200  40.670  0.00  0.00           H
ATOM    760  CZ  ARG    46      80.720  57.470  39.810  0.00  0.00           C
ATOM    761  NH1 ARG    46      79.920  56.710  39.060  0.00  0.00           N
ATOM    762 HH11 ARG    46      79.060  57.060  38.660  0.00  0.00           H
ATOM    763 HH12 ARG    46      80.090  55.720  39.080  0.00  0.00           H
ATOM    764  NH2 ARG    46      81.660  56.880  40.460  0.00  0.00           N
ATOM    765 HH21 ARG    46      82.290  57.360  41.100  0.00  0.00           H
ATOM    766 HH22 ARG    46      81.740  55.870  40.430  0.00  0.00           H
ATOM    767  C   ARG    46      76.680  62.710  37.960  0.00  0.00           C
ATOM    768  O   ARG    46      76.750  63.880  37.600  0.00  0.00           O
ATOM    769  N   PRO    47      75.480  62.280  38.470  0.00  0.00           N
ATOM    770  CD  PRO    47      75.220  60.960  38.950  0.00  0.00           C
ATOM    771  HD2 PRO    47      75.730  60.810  39.900  0.00  0.00           H
ATOM    772  HD3 PRO    47      75.640  60.220  38.270  0.00  0.00           H
ATOM    773  CG  PRO    47      73.690  60.740  38.950  0.00  0.00           C
ATOM    774  HG2 PRO    47      73.210  60.280  39.810  0.00  0.00           H
ATOM    775  HG3 PRO    47      73.480  60.090  38.100  0.00  0.00           H
ATOM    776  CB  PRO    47      73.070  62.140  38.670  0.00  0.00           C
ATOM    777  HB2 PRO    47      72.720  62.520  39.620  0.00  0.00           H
ATOM    778  HB3 PRO    47      72.310  62.110  37.890  0.00  0.00           H
ATOM    779  CA  PRO    47      74.220  62.930  38.100  0.00  0.00           C
ATOM    780  HA  PRO    47      74.170  62.940  37.010  0.00  0.00           H
ATOM    781  C   PRO    47      74.040  64.390  38.470  0.00  0.00           C
ATOM    782  O   PRO    47      73.260  65.100  37.810  0.00  0.00           O
ATOM    783  N   ASN    48      74.690  64.800  39.550  0.00  0.00           N
ATOM    784  H   ASN    48      75.310  64.110  39.950  0.00  0.00           H
ATOM    785  CA  ASN    48      74.610  66.140  40.130  0.00  0.00           C
ATOM    786  HA  ASN    48      74.360  66.910  39.410  0.00  0.00           H
ATOM    787  CB  ASN    48      73.410  66.110  41.050  0.00  0.00           C
ATOM    788  HB2 ASN    48      72.500  65.810  40.540  0.00  0.00           H
ATOM    789  HB3 ASN    48      73.230  67.110  41.460  0.00  0.00           H
ATOM    790  CG  ASN    48      73.490  65.150  42.250  0.00  0.00           C
ATOM    791  OD1 ASN    48      74.430  65.130  43.010  0.00  0.00           O
ATOM    792  ND2 ASN    48      72.540  64.210  42.190  0.00  0.00           N
ATOM    793 HD21 ASN    48      71.680  64.290  41.660  0.00  0.00           H
ATOM    794 HD22 ASN    48      72.710  63.350  42.680  0.00  0.00           H
ATOM    795  C   ASN    48      75.900  66.600  40.840  0.00  0.00           C
ATOM    796  O   ASN    48      76.860  65.840  40.820  0.00  0.00           O
ATOM    797  N   ALA    49      75.920  67.810  41.290  0.00  0.00           N
ATOM    798  H   ALA    49      75.010  68.240  41.270  0.00  0.00           H
ATOM    799  CA  ALA    49      77.040  68.510  41.790  0.00  0.00           C
ATOM    800  HA  ALA    49      77.920  68.540  41.150  0.00  0.00           H
ATOM    801  CB  ALA    49      76.580  69.970  41.960  0.00  0.00           C
ATOM    802  HB1 ALA    49      75.760  69.830  42.650  0.00  0.00           H
ATOM    803  HB2 ALA    49      77.360  70.620  42.360  0.00  0.00           H
ATOM    804  HB3 ALA    49      76.300  70.450  41.010  0.00  0.00           H
ATOM    805  C   ALA    49      77.510  67.840  43.050  0.00  0.00           C
ATOM    806  O   ALA    49      78.680  67.580  43.240  0.00  0.00           O
ATOM    807  N   ILE    50      76.570  67.460  43.920  0.00  0.00           N
ATOM    808  H   ILE    50      75.630  67.800  43.810  0.00  0.00           H
ATOM    809  CA  ILE    50      76.990  66.800  45.190  0.00  0.00           C
ATOM    810  HA  ILE    50      77.860  67.390  45.480  0.00  0.00           H
ATOM    811  CB  ILE    50      75.870  66.840  46.180  0.00  0.00           C
ATOM    812  HB  ILE    50      75.010  66.370  45.700  0.00  0.00           H
ATOM    813  CG2 ILE    50      76.210  66.120  47.520  0.00  0.00           C
ATOM    814 HG21 ILE    50      76.380  65.070  47.320  0.00  0.00           H
ATOM    815 HG22 ILE    50      77.150  66.460  47.970  0.00  0.00           H
ATOM    816 HG23 ILE    50      75.360  66.020  48.190  0.00  0.00           H
ATOM    817  CG1 ILE    50      75.370  68.290  46.590  0.00  0.00           C
ATOM    818 HG12 ILE    50      75.370  68.940  45.720  0.00  0.00           H
ATOM    819 HG13 ILE    50      76.130  68.650  47.290  0.00  0.00           H
ATOM    820  CD1 ILE    50      73.980  68.250  47.240  0.00  0.00           C
ATOM    821 HD11 ILE    50      73.300  67.760  46.540  0.00  0.00           H
ATOM    822 HD12 ILE    50      74.000  67.670  48.170  0.00  0.00           H
ATOM    823 HD13 ILE    50      73.690  69.280  47.450  0.00  0.00           H
ATOM    824  C   ILE    50      77.480  65.320  44.940  0.00  0.00           C
ATOM    825  O   ILE    50      78.530  64.940  45.510  0.00  0.00           O
ATOM    826  N   GLN    51      76.870  64.500  44.070  0.00  0.00           N
ATOM    827  H   GLN    51      75.990  64.770  43.640  0.00  0.00           H
ATOM    828  CA  GLN    51      77.380  63.190  43.760  0.00  0.00           C
ATOM    829  HA  GLN    51      77.440  62.700  44.730  0.00  0.00           H
ATOM    830  CB  GLN    51      76.430  62.290  42.920  0.00  0.00           C
ATOM    831  HB2 GLN    51      76.960  61.380  42.630  0.00  0.00           H
ATOM    832  HB3 GLN    51      76.170  62.940  42.090  0.00  0.00           H
ATOM    833  CG  GLN    51      75.180  61.970  43.680  0.00  0.00           C
ATOM    834  HG2 GLN    51      74.700  62.930  43.860  0.00  0.00           H
ATOM    835  HG3 GLN    51      75.380  61.450  44.610  0.00  0.00           H
ATOM    836  CD  GLN    51      74.220  61.110  42.900  0.00  0.00           C
ATOM    837  OE1 GLN    51      73.110  61.450  42.940  0.00  0.00           O
ATOM    838  NE2 GLN    51      74.660  60.080  42.250  0.00  0.00           N
ATOM    839 HE21 GLN    51      75.630  59.770  42.240  0.00  0.00           H
ATOM    840 HE22 GLN    51      74.020  59.450  41.790  0.00  0.00           H
ATOM    841  C   GLN    51      78.790  63.380  43.060  0.00  0.00           C
ATOM    842  O   GLN    51      79.650  62.580  43.350  0.00  0.00           O
ATOM    843  N   MET    52      79.010  64.370  42.200  0.00  0.00           N
ATOM    844  H   MET    52      78.290  65.070  42.160  0.00  0.00           H
ATOM    845  CA  MET    52      80.340  64.640  41.560  0.00  0.00           C
ATOM    846  HA  MET    52      80.580  63.630  41.200  0.00  0.00           H
ATOM    847  CB  MET    52      80.080  65.650  40.430  0.00  0.00           C
ATOM    848  HB2 MET    52      80.110  66.680  40.790  0.00  0.00           H
ATOM    849  HB3 MET    52      79.150  65.370  39.950  0.00  0.00           H
ATOM    850  CG  MET    52      81.120  65.750  39.320  0.00  0.00           C
ATOM    851  HG2 MET    52      82.040  66.010  39.840  0.00  0.00           H
ATOM    852  HG3 MET    52      80.840  66.570  38.660  0.00  0.00           H
ATOM    853  SD  MET    52      81.390  64.260  38.330  0.00  0.00           S
ATOM    854  CE  MET    52      82.810  63.610  39.300  0.00  0.00           C
ATOM    855  HE1 MET    52      83.010  62.560  39.090  0.00  0.00           H
ATOM    856  HE2 MET    52      83.630  64.280  39.050  0.00  0.00           H
ATOM    857  HE3 MET    52      82.580  63.550  40.370  0.00  0.00           H
ATOM    858  C   MET    52      81.480  65.030  42.530  0.00  0.00           C
ATOM    859  O   MET    52      82.560  64.390  42.530  0.00  0.00           O
ATOM    860  N   ALA    53      81.190  65.990  43.410  0.00  0.00           N
ATOM    861  H   ALA    53      80.220  66.280  43.330  0.00  0.00           H
ATOM    862  CA  ALA    53      82.040  66.290  44.520  0.00  0.00           C
ATOM    863  HA  ALA    53      83.000  66.590  44.120  0.00  0.00           H
ATOM    864  CB  ALA    53      81.480  67.360  45.350  0.00  0.00           C
ATOM    865  HB1 ALA    53      81.590  68.310  44.820  0.00  0.00           H
ATOM    866  HB2 ALA    53      80.410  67.250  45.470  0.00  0.00           H
ATOM    867  HB3 ALA    53      81.970  67.420  46.330  0.00  0.00           H
ATOM    868  C   ALA    53      82.320  65.100  45.440  0.00  0.00           C
ATOM    869  O   ALA    53      83.520  64.860  45.680  0.00  0.00           O
ATOM    870  N   LEU    54      81.340  64.310  45.810  0.00  0.00           N
ATOM    871  H   LEU    54      80.410  64.600  45.550  0.00  0.00           H
ATOM    872  CA  LEU    54      81.660  63.090  46.590  0.00  0.00           C
ATOM    873  HA  LEU    54      82.190  63.250  47.530  0.00  0.00           H
ATOM    874  CB  LEU    54      80.310  62.440  46.950  0.00  0.00           C
ATOM    875  HB2 LEU    54      80.430  61.370  47.140  0.00  0.00           H
ATOM    876  HB3 LEU    54      79.740  62.450  46.020  0.00  0.00           H
ATOM    877  CG  LEU    54      79.470  63.070  48.050  0.00  0.00           C
ATOM    878  HG  LEU    54      79.450  64.150  47.880  0.00  0.00           H
ATOM    879  CD1 LEU    54      78.080  62.340  48.080  0.00  0.00           C
ATOM    880 HD11 LEU    54      77.360  62.820  48.740  0.00  0.00           H
ATOM    881 HD12 LEU    54      77.590  62.240  47.110  0.00  0.00           H
ATOM    882 HD13 LEU    54      78.240  61.340  48.500  0.00  0.00           H
ATOM    883  CD2 LEU    54      80.130  62.740  49.420  0.00  0.00           C
ATOM    884 HD21 LEU    54      81.120  63.180  49.500  0.00  0.00           H
ATOM    885 HD22 LEU    54      79.600  63.230  50.240  0.00  0.00           H
ATOM    886 HD23 LEU    54      80.320  61.680  49.610  0.00  0.00           H
ATOM    887  C   LEU    54      82.540  62.080  45.880  0.00  0.00           C
ATOM    888  O   LEU    54      83.450  61.460  46.410  0.00  0.00           O
ATOM    889  N   SER    55      82.250  61.800  44.590  0.00  0.00           N
ATOM    890  H   SER    55      81.450  62.230  44.140  0.00  0.00           H
ATOM    891  CA  SER    55      83.030  60.930  43.700  0.00  0.00           C
ATOM    892  HA  SER    55      83.000  59.980  44.240  0.00  0.00           H
ATOM    893  CB  SER    55      82.210  60.900  42.390  0.00  0.00           C
ATOM    894  HB2 SER    55      81.960  61.880  41.990  0.00  0.00           H
ATOM    895  HB3 SER    55      81.290  60.350  42.590  0.00  0.00           H
ATOM    896  OG  SER    55      82.870  60.290  41.380  0.00  0.00           O
ATOM    897  HG  SER    55      83.310  59.490  41.670  0.00  0.00           H
ATOM    898  C   SER    55      84.460  61.430  43.450  0.00  0.00           C
ATOM    899  O   SER    55      85.360  60.550  43.290  0.00  0.00           O
ATOM    900  N   VAL    56      84.700  62.760  43.370  0.00  0.00           N
ATOM    901  H   VAL    56      83.960  63.440  43.380  0.00  0.00           H
ATOM    902  CA  VAL    56      86.030  63.330  43.360  0.00  0.00           C
ATOM    903  HA  VAL    56      86.570  62.850  42.540  0.00  0.00           H
ATOM    904  CB  VAL    56      86.080  64.870  43.090  0.00  0.00           C
ATOM    905  HB  VAL    56      85.420  65.320  43.840  0.00  0.00           H
ATOM    906  CG1 VAL    56      87.540  65.320  43.170  0.00  0.00           C
ATOM    907 HG11 VAL    56      87.720  66.330  42.800  0.00  0.00           H
ATOM    908 HG12 VAL    56      87.940  65.260  44.180  0.00  0.00           H
ATOM    909 HG13 VAL    56      88.080  64.640  42.520  0.00  0.00           H
ATOM    910  CG2 VAL    56      85.470  65.360  41.730  0.00  0.00           C
ATOM    911 HG21 VAL    56      84.920  66.250  42.040  0.00  0.00           H
ATOM    912 HG22 VAL    56      86.240  65.580  40.990  0.00  0.00           H
ATOM    913 HG23 VAL    56      84.810  64.680  41.190  0.00  0.00           H
ATOM    914  C   VAL    56      86.850  62.900  44.550  0.00  0.00           C
ATOM    915  O   VAL    56      87.970  62.480  44.420  0.00  0.00           O
ATOM    916  N   CYX    57      86.320  62.960  45.750  0.00  0.00           N
ATOM    917  H   CYX    57      85.330  63.150  45.810  0.00  0.00           H
ATOM    918  CA  CYX    57      86.880  62.220  46.900  0.00  0.00           C
ATOM    919  HA  CYX    57      87.940  62.480  46.940  0.00  0.00           H
ATOM    920  CB  CYX    57      86.140  62.610  48.250  0.00  0.00           C
ATOM    921  HB2 CYX    57      86.460  62.060  49.140  0.00  0.00           H
ATOM    922  HB3 CYX    57      85.070  62.490  48.110  0.00  0.00           H
ATOM    923  SG  CYX    57      86.550  64.240  48.800  0.00  0.00           S
ATOM    924  C   CYX    57      87.000  60.660  46.840  0.00  0.00           C
ATOM    925  O   CYX    57      88.070  60.120  46.920  0.00  0.00           O
ATOM    926  N   GLU    58      85.870  59.990  46.670  0.00  0.00           N
ATOM    927  H   GLU    58      84.980  60.470  46.590  0.00  0.00           H
ATOM    928  CA  GLU    58      85.790  58.500  46.840  0.00  0.00           C
ATOM    929  HA  GLU    58      86.240  58.220  47.790  0.00  0.00           H
ATOM    930  CB  GLU    58      84.240  58.210  46.760  0.00  0.00           C
ATOM    931  HB2 GLU    58      84.060  57.160  46.540  0.00  0.00           H
ATOM    932  HB3 GLU    58      83.750  58.680  45.910  0.00  0.00           H
ATOM    933  CG  GLU    58      83.430  58.570  48.040  0.00  0.00           C
ATOM    934  HG2 GLU    58      83.210  59.640  48.110  0.00  0.00           H
ATOM    935  HG3 GLU    58      83.950  58.350  48.970  0.00  0.00           H
ATOM    936  CD  GLU    58      82.200  57.710  48.090  0.00  0.00           C
ATOM    937  OE1 GLU    58      81.310  57.720  47.200  0.00  0.00           O
ATOM    938  OE2 GLU    58      82.060  56.990  49.120  0.00  0.00           O
ATOM    939  C   GLU    58      86.450  57.770  45.720  0.00  0.00           C
ATOM    940  O   GLU    58      86.870  56.640  45.950  0.00  0.00           O
ATOM    941  N   ASP    59      86.520  58.330  44.470  0.00  0.00           N
ATOM    942  H   ASP    59      86.180  59.270  44.340  0.00  0.00           H
ATOM    943  CA  ASP    59      86.880  57.610  43.280  0.00  0.00           C
ATOM    944  HA  ASP    59      86.970  56.550  43.510  0.00  0.00           H
ATOM    945  CB  ASP    59      85.780  57.750  42.230  0.00  0.00           C
ATOM    946  HB2 ASP    59      86.040  57.100  41.390  0.00  0.00           H
ATOM    947  HB3 ASP    59      85.730  58.780  41.870  0.00  0.00           H
ATOM    948  CG  ASP    59      84.390  57.270  42.630  0.00  0.00           C
ATOM    949  OD1 ASP    59      84.210  56.180  43.270  0.00  0.00           O
ATOM    950  OD2 ASP    59      83.380  57.940  42.200  0.00  0.00           O
ATOM    951  C   ASP    59      88.170  58.040  42.660  0.00  0.00           C
ATOM    952  O   ASP    59      88.680  57.220  41.860  0.00  0.00           O
ATOM    953  N   LEU    60      88.750  59.160  43.020  0.00  0.00           N
ATOM    954  H   LEU    60      88.130  59.710  43.600  0.00  0.00           H
ATOM    955  CA  LEU    60      90.010  59.790  42.470  0.00  0.00           C
ATOM    956  HA  LEU    60      90.580  59.200  41.760  0.00  0.00           H
ATOM    957  CB  LEU    60      89.490  61.030  41.650  0.00  0.00           C
ATOM    958  HB2 LEU    60      90.360  61.640  41.390  0.00  0.00           H
ATOM    959  HB3 LEU    60      88.940  61.620  42.380  0.00  0.00           H
ATOM    960  CG  LEU    60      88.690  60.840  40.340  0.00  0.00           C
ATOM    961  HG  LEU    60      87.700  60.440  40.530  0.00  0.00           H
ATOM    962  CD1 LEU    60      88.370  62.130  39.620  0.00  0.00           C
ATOM    963 HD11 LEU    60      87.820  62.830  40.240  0.00  0.00           H
ATOM    964 HD12 LEU    60      89.270  62.660  39.300  0.00  0.00           H
ATOM    965 HD13 LEU    60      87.720  61.990  38.760  0.00  0.00           H
ATOM    966  CD2 LEU    60      89.440  59.970  39.350  0.00  0.00           C
ATOM    967 HD21 LEU    60      88.860  59.800  38.450  0.00  0.00           H
ATOM    968 HD22 LEU    60      90.420  60.450  39.280  0.00  0.00           H
ATOM    969 HD23 LEU    60      89.490  59.000  39.840  0.00  0.00           H
ATOM    970  C   LEU    60      90.970  60.210  43.570  0.00  0.00           C
ATOM    971  O   LEU    60      92.140  59.740  43.540  0.00  0.00           O
ATOM    972  N   ILE    61      90.620  61.140  44.450  0.00  0.00           N
ATOM    973  H   ILE    61      89.680  61.510  44.440  0.00  0.00           H
ATOM    974  CA  ILE    61      91.520  61.670  45.580  0.00  0.00           C
ATOM    975  HA  ILE    61      92.400  62.010  45.030  0.00  0.00           H
ATOM    976  CB  ILE    61      90.940  62.890  46.400  0.00  0.00           C
ATOM    977  HB  ILE    61      89.900  62.620  46.570  0.00  0.00           H
ATOM    978  CG2 ILE    61      91.590  63.050  47.750  0.00  0.00           C
ATOM    979 HG21 ILE    61      91.360  64.010  48.210  0.00  0.00           H
ATOM    980 HG22 ILE    61      91.200  62.310  48.450  0.00  0.00           H
ATOM    981 HG23 ILE    61      92.660  62.900  47.640  0.00  0.00           H
ATOM    982  CG1 ILE    61      90.930  64.140  45.540  0.00  0.00           C
ATOM    983 HG12 ILE    61      90.550  63.880  44.550  0.00  0.00           H
ATOM    984 HG13 ILE    61      91.930  64.540  45.420  0.00  0.00           H
ATOM    985  CD1 ILE    61      90.090  65.250  46.210  0.00  0.00           C
ATOM    986 HD11 ILE    61      89.170  64.790  46.560  0.00  0.00           H
ATOM    987 HD12 ILE    61      90.570  65.500  47.160  0.00  0.00           H
ATOM    988 HD13 ILE    61      89.890  66.070  45.520  0.00  0.00           H
ATOM    989  C   ILE    61      91.960  60.500  46.450  0.00  0.00           C
ATOM    990  O   ILE    61      93.160  60.330  46.720  0.00  0.00           O
ATOM    991  N   SER    62      91.020  59.620  46.790  0.00  0.00           N
ATOM    992  H   SER    62      90.100  59.920  46.480  0.00  0.00           H
ATOM    993  CA  SER    62      91.260  58.250  47.430  0.00  0.00           C
ATOM    994  HA  SER    62      91.450  58.400  48.490  0.00  0.00           H
ATOM    995  CB  SER    62      90.050  57.400  47.280  0.00  0.00           C
ATOM    996  HB2 SER    62      89.280  57.930  47.840  0.00  0.00           H
ATOM    997  HB3 SER    62      90.370  56.470  47.760  0.00  0.00           H
ATOM    998  OG  SER    62      89.670  57.290  45.880  0.00  0.00           O
ATOM    999  HG  SER    62      88.720  57.210  45.780  0.00  0.00           H
ATOM   1000  C   SER    62      92.460  57.500  46.770  0.00  0.00           C
ATOM   1001  O   SER    62      93.070  56.660  47.450  0.00  0.00           O
ATOM   1002  N   SER    63      92.950  57.780  45.560  0.00  0.00           N
ATOM   1003  H   SER    63      92.340  58.350  44.990  0.00  0.00           H
ATOM   1004  CA  SER    63      94.150  57.090  44.890  0.00  0.00           C
ATOM   1005  HA  SER    63      94.410  56.270  45.570  0.00  0.00           H
ATOM   1006  CB  SER    63      93.680  56.590  43.580  0.00  0.00           C
ATOM   1007  HB2 SER    63      93.590  57.490  42.960  0.00  0.00           H
ATOM   1008  HB3 SER    63      92.680  56.160  43.650  0.00  0.00           H
ATOM   1009  OG  SER    63      94.630  55.690  42.970  0.00  0.00           O
ATOM   1010  HG  SER    63      95.320  56.150  42.490  0.00  0.00           H
ATOM   1011  C   SER    63      95.370  58.030  44.740  0.00  0.00           C
ATOM   1012  O   SER    63      96.280  57.800  43.900  0.00  0.00           O
ATOM   1013  N   GLN    64      95.490  59.100  45.540  0.00  0.00           N
ATOM   1014  H   GLN    64      94.890  59.170  46.360  0.00  0.00           H
ATOM   1015  CA  GLN    64      96.600  60.090  45.300  0.00  0.00           C
ATOM   1016  HA  GLN    64      96.350  60.860  46.030  0.00  0.00           H
ATOM   1017  CB  GLN    64      97.960  59.630  45.880  0.00  0.00           C
ATOM   1018  HB2 GLN    64      98.520  60.560  45.770  0.00  0.00           H
ATOM   1019  HB3 GLN    64      98.440  58.770  45.420  0.00  0.00           H
ATOM   1020  CG  GLN    64      97.890  59.300  47.360  0.00  0.00           C
ATOM   1021  HG2 GLN    64      97.280  58.420  47.570  0.00  0.00           H
ATOM   1022  HG3 GLN    64      97.480  60.180  47.850  0.00  0.00           H
ATOM   1023  CD  GLN    64      99.260  58.980  47.990  0.00  0.00           C
ATOM   1024  OE1 GLN    64     100.130  58.270  47.500  0.00  0.00           O
ATOM   1025  NE2 GLN    64      99.320  59.250  49.220  0.00  0.00           N
ATOM   1026 HE21 GLN    64      98.610  59.910  49.520  0.00  0.00           H
ATOM   1027 HE22 GLN    64     100.050  58.900  49.820  0.00  0.00           H
ATOM   1028  C   GLN    64      96.800  60.710  43.890  0.00  0.00           C
ATOM   1029  O   GLN    64      97.940  61.040  43.610  0.00  0.00           O
ATOM   1030  N   VAL    65      95.720  60.890  43.150  0.00  0.00           N
ATOM   1031  H   VAL    65      94.840  60.570  43.510  0.00  0.00           H
ATOM   1032  CA  VAL    65      95.830  61.540  41.800  0.00  0.00           C
ATOM   1033  HA  VAL    65      96.300  60.830  41.100  0.00  0.00           H
ATOM   1034  CB  VAL    65      94.480  61.770  41.230  0.00  0.00           C
ATOM   1035  HB  VAL    65      94.600  62.210  40.240  0.00  0.00           H
ATOM   1036  CG1 VAL    65      93.770  60.470  40.830  0.00  0.00           C
ATOM   1037 HG11 VAL    65      93.030  60.620  40.040  0.00  0.00           H
ATOM   1038 HG12 VAL    65      94.450  59.720  40.420  0.00  0.00           H
ATOM   1039 HG13 VAL    65      93.240  60.010  41.670  0.00  0.00           H
ATOM   1040  CG2 VAL    65      93.490  62.570  42.130  0.00  0.00           C
ATOM   1041 HG21 VAL    65      93.840  63.600  42.200  0.00  0.00           H
ATOM   1042 HG22 VAL    65      92.570  62.600  41.540  0.00  0.00           H
ATOM   1043 HG23 VAL    65      93.440  62.080  43.110  0.00  0.00           H
ATOM   1044  C   VAL    65      96.630  62.920  41.760  0.00  0.00           C
ATOM   1045  O   VAL    65      96.340  63.850  42.500  0.00  0.00           O
ATOM   1046  N   TYR    66      97.670  62.950  40.960  0.00  0.00           N
ATOM   1047  H   TYR    66      97.880  62.220  40.290  0.00  0.00           H
ATOM   1048  CA  TYR    66      98.510  64.150  40.740  0.00  0.00           C
ATOM   1049  HA  TYR    66      98.740  64.700  41.660  0.00  0.00           H
ATOM   1050  CB  TYR    66      99.910  63.840  40.100  0.00  0.00           C
ATOM   1051  HB2 TYR    66     100.350  64.730  39.670  0.00  0.00           H
ATOM   1052  HB3 TYR    66      99.700  63.120  39.320  0.00  0.00           H
ATOM   1053  CG  TYR    66     100.950  63.320  41.170  0.00  0.00           C
ATOM   1054  CD1 TYR    66     100.620  62.290  42.150  0.00  0.00           C
ATOM   1055  HD1 TYR    66      99.690  61.750  42.240  0.00  0.00           H
ATOM   1056  CE1 TYR    66     101.600  61.880  43.090  0.00  0.00           C
ATOM   1057  HE1 TYR    66     101.280  61.170  43.840  0.00  0.00           H
ATOM   1058  CZ  TYR    66     102.940  62.350  43.000  0.00  0.00           C
ATOM   1059  OH  TYR    66     103.810  62.010  43.960  0.00  0.00           O
ATOM   1060  HH  TYR    66     103.520  61.420  44.660  0.00  0.00           H
ATOM   1061  CE2 TYR    66     103.270  63.330  42.030  0.00  0.00           C
ATOM   1062  HE2 TYR    66     104.250  63.760  41.980  0.00  0.00           H
ATOM   1063  CD2 TYR    66     102.230  63.800  41.190  0.00  0.00           C
ATOM   1064  HD2 TYR    66     102.410  64.660  40.560  0.00  0.00           H
ATOM   1065  C   TYR    66      97.820  65.290  39.930  0.00  0.00           C
ATOM   1066  O   TYR    66      98.240  66.410  40.000  0.00  0.00           O
ATOM   1067  N   ALA    67      96.780  64.970  39.190  0.00  0.00           N
ATOM   1068  H   ALA    67      96.450  64.010  39.270  0.00  0.00           H
ATOM   1069  CA  ALA    67      96.030  65.940  38.360  0.00  0.00           C
ATOM   1070  HA  ALA    67      95.930  66.840  38.970  0.00  0.00           H
ATOM   1071  CB  ALA    67      96.880  66.220  37.100  0.00  0.00           C
ATOM   1072  HB1 ALA    67      97.810  66.740  37.330  0.00  0.00           H
ATOM   1073  HB2 ALA    67      96.980  65.290  36.550  0.00  0.00           H
ATOM   1074  HB3 ALA    67      96.260  66.870  36.480  0.00  0.00           H
ATOM   1075  C   ALA    67      94.550  65.440  37.980  0.00  0.00           C
ATOM   1076  O   ALA    67      94.370  64.230  37.870  0.00  0.00           O
ATOM   1077  N   ILE    68      93.620  66.270  37.650  0.00  0.00           N
ATOM   1078  H   ILE    68      93.750  67.260  37.820  0.00  0.00           H
ATOM   1079  CA  ILE    68      92.260  65.880  37.350  0.00  0.00           C
ATOM   1080  HA  ILE    68      92.260  64.800  37.190  0.00  0.00           H
ATOM   1081  CB  ILE    68      91.240  65.890  38.490  0.00  0.00           C
ATOM   1082  HB  ILE    68      91.020  66.940  38.670  0.00  0.00           H
ATOM   1083  CG2 ILE    68      90.000  65.000  38.020  0.00  0.00           C
ATOM   1084 HG21 ILE    68      90.370  64.000  37.800  0.00  0.00           H
ATOM   1085 HG22 ILE    68      89.140  65.090  38.680  0.00  0.00           H
ATOM   1086 HG23 ILE    68      89.620  65.260  37.030  0.00  0.00           H
ATOM   1087  CG1 ILE    68      91.850  65.370  39.780  0.00  0.00           C
ATOM   1088 HG12 ILE    68      92.670  66.000  40.130  0.00  0.00           H
ATOM   1089 HG13 ILE    68      92.280  64.370  39.720  0.00  0.00           H
ATOM   1090  CD1 ILE    68      90.900  65.230  40.890  0.00  0.00           C
ATOM   1091 HD11 ILE    68      90.490  66.200  41.190  0.00  0.00           H
ATOM   1092 HD12 ILE    68      90.200  64.460  40.600  0.00  0.00           H
ATOM   1093 HD13 ILE    68      91.420  64.910  41.800  0.00  0.00           H
ATOM   1094  C   ILE    68      91.790  66.540  36.110  0.00  0.00           C
ATOM   1095  O   ILE    68      91.560  67.770  36.050  0.00  0.00           O
ATOM   1096  N   LEU    69      91.660  65.730  35.050  0.00  0.00           N
ATOM   1097  H   LEU    69      91.900  64.750  35.190  0.00  0.00           H
ATOM   1098  CA  LEU    69      91.150  66.180  33.770  0.00  0.00           C
ATOM   1099  HA  LEU    69      91.670  67.080  33.430  0.00  0.00           H
ATOM   1100  CB  LEU    69      91.390  65.120  32.660  0.00  0.00           C
ATOM   1101  HB2 LEU    69      90.680  65.340  31.860  0.00  0.00           H
ATOM   1102  HB3 LEU    69      91.100  64.130  33.020  0.00  0.00           H
ATOM   1103  CG  LEU    69      92.840  65.060  31.990  0.00  0.00           C
ATOM   1104  HG  LEU    69      93.030  66.080  31.660  0.00  0.00           H
ATOM   1105  CD1 LEU    69      93.870  64.560  32.910  0.00  0.00           C
ATOM   1106 HD11 LEU    69      93.730  63.490  33.100  0.00  0.00           H
ATOM   1107 HD12 LEU    69      94.870  64.660  32.480  0.00  0.00           H
ATOM   1108 HD13 LEU    69      93.990  65.180  33.800  0.00  0.00           H
ATOM   1109  CD2 LEU    69      92.880  64.150  30.730  0.00  0.00           C
ATOM   1110 HD21 LEU    69      93.850  64.260  30.240  0.00  0.00           H
ATOM   1111 HD22 LEU    69      92.660  63.120  31.020  0.00  0.00           H
ATOM   1112 HD23 LEU    69      92.110  64.520  30.060  0.00  0.00           H
ATOM   1113  C   LEU    69      89.610  66.400  33.970  0.00  0.00           C
ATOM   1114  O   LEU    69      89.000  65.570  34.650  0.00  0.00           O
ATOM   1115  N   VAL    70      88.960  67.310  33.220  0.00  0.00           N
ATOM   1116  H   VAL    70      89.520  67.930  32.660  0.00  0.00           H
ATOM   1117  CA  VAL    70      87.480  67.450  33.120  0.00  0.00           C
ATOM   1118  HA  VAL    70      86.980  66.490  33.260  0.00  0.00           H
ATOM   1119  CB  VAL    70      86.970  68.270  34.300  0.00  0.00           C
ATOM   1120  HB  VAL    70      87.300  67.720  35.170  0.00  0.00           H
ATOM   1121  CG1 VAL    70      87.520  69.730  34.350  0.00  0.00           C
ATOM   1122 HG11 VAL    70      88.600  69.590  34.250  0.00  0.00           H
ATOM   1123 HG12 VAL    70      87.050  70.290  33.540  0.00  0.00           H
ATOM   1124 HG13 VAL    70      87.280  70.110  35.340  0.00  0.00           H
ATOM   1125  CG2 VAL    70      85.420  68.310  34.310  0.00  0.00           C
ATOM   1126 HG21 VAL    70      85.050  67.290  34.270  0.00  0.00           H
ATOM   1127 HG22 VAL    70      84.970  68.910  35.100  0.00  0.00           H
ATOM   1128 HG23 VAL    70      85.010  68.800  33.420  0.00  0.00           H
ATOM   1129  C   VAL    70      86.980  67.880  31.730  0.00  0.00           C
ATOM   1130  O   VAL    70      87.310  68.950  31.240  0.00  0.00           O
ATOM   1131  N   SER    71      86.050  67.110  31.140  0.00  0.00           N
ATOM   1132  H   SER    71      85.820  66.200  31.500  0.00  0.00           H
ATOM   1133  CA  SER    71      85.350  67.590  29.910  0.00  0.00           C
ATOM   1134  HA  SER    71      85.820  68.500  29.530  0.00  0.00           H
ATOM   1135  CB  SER    71      85.380  66.500  28.870  0.00  0.00           C
ATOM   1136  HB2 SER    71      86.410  66.330  28.550  0.00  0.00           H
ATOM   1137  HB3 SER    71      84.800  66.780  27.980  0.00  0.00           H
ATOM   1138  OG  SER    71      84.930  65.220  29.400  0.00  0.00           O
ATOM   1139  HG  SER    71      85.050  64.590  28.690  0.00  0.00           H
ATOM   1140  C   SER    71      83.890  68.020  30.170  0.00  0.00           C
ATOM   1141  O   SER    71      83.680  68.640  31.180  0.00  0.00           O
ATOM   1142  N   HIE    72      82.920  67.750  29.260  0.00  0.00           N
ATOM   1143  H   HIE    72      83.140  67.140  28.490  0.00  0.00           H
ATOM   1144  CA  HIE    72      81.490  68.070  29.480  0.00  0.00           C
ATOM   1145  HA  HIE    72      81.370  68.470  30.490  0.00  0.00           H
ATOM   1146  CB  HIE    72      81.060  69.200  28.620  0.00  0.00           C
ATOM   1147  HB2 HIE    72      80.550  68.770  27.760  0.00  0.00           H
ATOM   1148  HB3 HIE    72      81.890  69.810  28.260  0.00  0.00           H
ATOM   1149  CG  HIE    72      80.130  70.170  29.250  0.00  0.00           C
ATOM   1150  ND1 HIE    72      80.530  70.840  30.350  0.00  0.00           N
ATOM   1151  CE1 HIE    72      79.520  71.740  30.610  0.00  0.00           C
ATOM   1152  HE1 HIE    72      79.530  72.460  31.410  0.00  0.00           H
ATOM   1153  NE2 HIE    72      78.500  71.530  29.780  0.00  0.00           N
ATOM   1154  HE2 HIE    72      77.630  72.040  29.880  0.00  0.00           H
ATOM   1155  CD2 HIE    72      78.940  70.670  28.810  0.00  0.00           C
ATOM   1156  HD2 HIE    72      78.350  70.260  28.000  0.00  0.00           H
ATOM   1157  C   HIE    72      80.680  66.840  29.360  0.00  0.00           C
ATOM   1158  O   HIE    72      81.060  65.850  28.730  0.00  0.00           O
ATOM   1159  N   PRO    73      79.500  66.750  30.010  0.00  0.00           N
ATOM   1160  CD  PRO    73      79.040  67.630  31.110  0.00  0.00           C
ATOM   1161  HD2 PRO    73      78.610  68.470  30.570  0.00  0.00           H
ATOM   1162  HD3 PRO    73      79.760  67.740  31.920  0.00  0.00           H
ATOM   1163  CG  PRO    73      77.850  66.840  31.690  0.00  0.00           C
ATOM   1164  HG2 PRO    73      77.020  67.450  32.050  0.00  0.00           H
ATOM   1165  HG3 PRO    73      78.250  66.160  32.440  0.00  0.00           H
ATOM   1166  CB  PRO    73      77.370  66.010  30.530  0.00  0.00           C
ATOM   1167  HB2 PRO    73      76.780  66.690  29.920  0.00  0.00           H
ATOM   1168  HB3 PRO    73      76.680  65.210  30.800  0.00  0.00           H
ATOM   1169  CA  PRO    73      78.660  65.620  29.790  0.00  0.00           C
ATOM   1170  HA  PRO    73      79.070  64.750  30.290  0.00  0.00           H
ATOM   1171  C   PRO    73      78.290  65.270  28.340  0.00  0.00           C
ATOM   1172  O   PRO    73      78.500  66.090  27.460  0.00  0.00           O
ATOM   1173  N   PRO    74      77.660  64.100  28.040  0.00  0.00           N
ATOM   1174  CD  PRO    74      77.800  62.940  28.820  0.00  0.00           C
ATOM   1175  HD2 PRO    74      77.040  62.860  29.600  0.00  0.00           H
ATOM   1176  HD3 PRO    74      78.810  62.820  29.220  0.00  0.00           H
ATOM   1177  CG  PRO    74      77.540  61.720  27.790  0.00  0.00           C
ATOM   1178  HG2 PRO    74      76.880  60.960  28.210  0.00  0.00           H
ATOM   1179  HG3 PRO    74      78.480  61.270  27.470  0.00  0.00           H
ATOM   1180  CB  PRO    74      76.690  62.300  26.720  0.00  0.00           C
ATOM   1181  HB2 PRO    74      75.650  62.130  27.010  0.00  0.00           H
ATOM   1182  HB3 PRO    74      76.950  61.740  25.820  0.00  0.00           H
ATOM   1183  CA  PRO    74      77.070  63.810  26.690  0.00  0.00           C
ATOM   1184  HA  PRO    74      77.870  63.960  25.960  0.00  0.00           H
ATOM   1185  C   PRO    74      75.840  64.690  26.180  0.00  0.00           C
ATOM   1186  O   PRO    74      75.860  64.970  24.990  0.00  0.00           O
ATOM   1187  N   ALA    75      74.970  65.080  27.020  0.00  0.00           N
ATOM   1188  H   ALA    75      74.870  64.480  27.830  0.00  0.00           H
ATOM   1189  CA  ALA    75      73.990  66.170  26.730  0.00  0.00           C
ATOM   1190  HA  ALA    75      74.280  66.690  25.820  0.00  0.00           H
ATOM   1191  CB  ALA    75      72.610  65.550  26.410  0.00  0.00           C
ATOM   1192  HB1 ALA    75      72.200  64.880  27.170  0.00  0.00           H
ATOM   1193  HB2 ALA    75      71.890  66.360  26.310  0.00  0.00           H
ATOM   1194  HB3 ALA    75      72.610  65.080  25.430  0.00  0.00           H
ATOM   1195  C   ALA    75      73.910  67.220  27.940  0.00  0.00           C
ATOM   1196  O   ALA    75      74.180  66.880  29.110  0.00  0.00           O
ATOM   1197  N   PRO    76      73.670  68.540  27.670  0.00  0.00           N
ATOM   1198  CD  PRO    76      73.340  69.080  26.330  0.00  0.00           C
ATOM   1199  HD2 PRO    76      72.400  68.670  25.960  0.00  0.00           H
ATOM   1200  HD3 PRO    76      74.150  68.890  25.630  0.00  0.00           H
ATOM   1201  CG  PRO    76      73.330  70.620  26.430  0.00  0.00           C
ATOM   1202  HG2 PRO    76      72.290  70.950  26.490  0.00  0.00           H
ATOM   1203  HG3 PRO    76      73.730  71.180  25.580  0.00  0.00           H
ATOM   1204  CB  PRO    76      74.010  70.890  27.730  0.00  0.00           C
ATOM   1205  HB2 PRO    76      73.640  71.790  28.220  0.00  0.00           H
ATOM   1206  HB3 PRO    76      75.100  70.880  27.620  0.00  0.00           H
ATOM   1207  CA  PRO    76      73.740  69.700  28.610  0.00  0.00           C
ATOM   1208  HA  PRO    76      74.640  69.530  29.200  0.00  0.00           H
ATOM   1209  C   PRO    76      72.540  69.860  29.470  0.00  0.00           C
ATOM   1210  O   PRO    76      71.370  69.860  29.050  0.00  0.00           O
ATOM   1211  N   THR    77      72.760  70.340  30.680  0.00  0.00           N
ATOM   1212  H   THR    77      73.750  70.480  30.850  0.00  0.00           H
ATOM   1213  CA  THR    77      71.780  70.870  31.580  0.00  0.00           C
ATOM   1214  HA  THR    77      70.890  71.060  30.980  0.00  0.00           H
ATOM   1215  CB  THR    77      71.350  69.800  32.680  0.00  0.00           C
ATOM   1216  HB  THR    77      70.360  70.100  33.030  0.00  0.00           H
ATOM   1217  CG2 THR    77      71.270  68.430  32.130  0.00  0.00           C
ATOM   1218 HG21 THR    77      72.240  68.000  31.880  0.00  0.00           H
ATOM   1219 HG22 THR    77      70.770  67.890  32.940  0.00  0.00           H
ATOM   1220 HG23 THR    77      70.610  68.440  31.260  0.00  0.00           H
ATOM   1221  OG1 THR    77      72.300  69.850  33.750  0.00  0.00           O
ATOM   1222  HG1 THR    77      73.190  69.680  33.420  0.00  0.00           H
ATOM   1223  C   THR    77      72.180  72.140  32.220  0.00  0.00           C
ATOM   1224  O   THR    77      71.270  72.950  32.450  0.00  0.00           O
ATOM   1225  N   ASP    78      73.440  72.400  32.590  0.00  0.00           N
ATOM   1226  H   ASP    78      74.060  71.610  32.480  0.00  0.00           H
ATOM   1227  CA  ASP    78      74.000  73.560  33.260  0.00  0.00           C
ATOM   1228  HA  ASP    78      73.430  74.430  32.960  0.00  0.00           H
ATOM   1229  CB  ASP    78      73.900  73.400  34.790  0.00  0.00           C
ATOM   1230  HB2 ASP    78      73.830  74.410  35.170  0.00  0.00           H
ATOM   1231  HB3 ASP    78      74.870  73.030  35.120  0.00  0.00           H
ATOM   1232  CG  ASP    78      72.840  72.600  35.480  0.00  0.00           C
ATOM   1233  OD1 ASP    78      71.720  73.110  35.580  0.00  0.00           O
ATOM   1234  OD2 ASP    78      73.170  71.570  36.140  0.00  0.00           O
ATOM   1235  C   ASP    78      75.430  73.860  32.760  0.00  0.00           C
ATOM   1236  O   ASP    78      76.280  72.960  32.690  0.00  0.00           O
ATOM   1237  N   HIE    79      75.710  75.130  32.430  0.00  0.00           N
ATOM   1238  H   HIE    79      74.910  75.750  32.370  0.00  0.00           H
ATOM   1239  CA  HIE    79      77.060  75.580  32.070  0.00  0.00           C
ATOM   1240  HA  HIE    79      77.260  75.100  31.110  0.00  0.00           H
ATOM   1241  CB  HIE    79      77.040  77.100  31.740  0.00  0.00           C
ATOM   1242  HB2 HIE    79      77.980  77.250  31.220  0.00  0.00           H
ATOM   1243  HB3 HIE    79      76.930  77.590  32.710  0.00  0.00           H
ATOM   1244  CG  HIE    79      75.930  77.560  30.850  0.00  0.00           C
ATOM   1245  ND1 HIE    79      75.600  76.980  29.650  0.00  0.00           N
ATOM   1246  CE1 HIE    79      74.440  77.470  29.280  0.00  0.00           C
ATOM   1247  HE1 HIE    79      73.940  77.260  28.350  0.00  0.00           H
ATOM   1248  NE2 HIE    79      73.970  78.340  30.260  0.00  0.00           N
ATOM   1249  HE2 HIE    79      73.080  78.820  30.190  0.00  0.00           H
ATOM   1250  CD2 HIE    79      74.880  78.280  31.260  0.00  0.00           C
ATOM   1251  HD2 HIE    79      74.830  78.760  32.230  0.00  0.00           H
ATOM   1252  C   HIE    79      78.160  75.240  33.030  0.00  0.00           C
ATOM   1253  O   HIE    79      79.300  74.940  32.550  0.00  0.00           O
ATOM   1254  N   LEU    80      78.020  75.250  34.330  0.00  0.00           N
ATOM   1255  H   LEU    80      77.090  75.490  34.630  0.00  0.00           H
ATOM   1256  CA  LEU    80      79.070  75.280  35.240  0.00  0.00           C
ATOM   1257  HA  LEU    80      79.920  75.660  34.680  0.00  0.00           H
ATOM   1258  CB  LEU    80      78.820  76.270  36.410  0.00  0.00           C
ATOM   1259  HB2 LEU    80      79.640  76.410  37.120  0.00  0.00           H
ATOM   1260  HB3 LEU    80      78.000  75.900  37.020  0.00  0.00           H
ATOM   1261  CG  LEU    80      78.360  77.640  35.950  0.00  0.00           C
ATOM   1262  HG  LEU    80      77.590  77.590  35.190  0.00  0.00           H
ATOM   1263  CD1 LEU    80      77.840  78.490  37.100  0.00  0.00           C
ATOM   1264 HD11 LEU    80      77.040  78.030  37.670  0.00  0.00           H
ATOM   1265 HD12 LEU    80      78.650  78.790  37.760  0.00  0.00           H
ATOM   1266 HD13 LEU    80      77.360  79.340  36.600  0.00  0.00           H
ATOM   1267  CD2 LEU    80      79.580  78.420  35.320  0.00  0.00           C
ATOM   1268 HD21 LEU    80      79.220  79.420  35.070  0.00  0.00           H
ATOM   1269 HD22 LEU    80      80.370  78.490  36.070  0.00  0.00           H
ATOM   1270 HD23 LEU    80      79.880  77.890  34.420  0.00  0.00           H
ATOM   1271  C   LEU    80      79.610  73.910  35.640  0.00  0.00           C
ATOM   1272  O   LEU    80      80.120  73.740  36.750  0.00  0.00           O
ATOM   1273  N   THR    81      79.360  72.860  34.860  0.00  0.00           N
ATOM   1274  H   THR    81      78.940  72.980  33.940  0.00  0.00           H
ATOM   1275  CA  THR    81      79.520  71.520  35.340  0.00  0.00           C
ATOM   1276  HA  THR    81      78.740  71.380  36.090  0.00  0.00           H
ATOM   1277  CB  THR    81      79.160  70.470  34.270  0.00  0.00           C
ATOM   1278  HB  THR    81      80.000  70.360  33.580  0.00  0.00           H
ATOM   1279  CG2 THR    81      78.860  69.080  34.890  0.00  0.00           C
ATOM   1280 HG21 THR    81      79.780  68.640  35.280  0.00  0.00           H
ATOM   1281 HG22 THR    81      78.110  69.090  35.680  0.00  0.00           H
ATOM   1282 HG23 THR    81      78.430  68.450  34.100  0.00  0.00           H
ATOM   1283  OG1 THR    81      77.930  70.770  33.670  0.00  0.00           O
ATOM   1284  HG1 THR    81      77.190  70.740  34.270  0.00  0.00           H
ATOM   1285  C   THR    81      80.880  71.110  36.020  0.00  0.00           C
ATOM   1286  O   THR    81      80.820  70.360  37.020  0.00  0.00           O
ATOM   1287  N   PRO    82      82.030  71.640  35.570  0.00  0.00           N
ATOM   1288  CD  PRO    82      82.240  72.300  34.320  0.00  0.00           C
ATOM   1289  HD2 PRO    82      82.020  73.370  34.380  0.00  0.00           H
ATOM   1290  HD3 PRO    82      81.730  71.760  33.520  0.00  0.00           H
ATOM   1291  CG  PRO    82      83.690  72.050  33.980  0.00  0.00           C
ATOM   1292  HG2 PRO    82      84.130  72.810  33.330  0.00  0.00           H
ATOM   1293  HG3 PRO    82      83.690  71.090  33.460  0.00  0.00           H
ATOM   1294  CB  PRO    82      84.370  72.020  35.340  0.00  0.00           C
ATOM   1295  HB2 PRO    82      84.610  73.060  35.570  0.00  0.00           H
ATOM   1296  HB3 PRO    82      85.300  71.450  35.240  0.00  0.00           H
ATOM   1297  CA  PRO    82      83.310  71.380  36.200  0.00  0.00           C
ATOM   1298  HA  PRO    82      83.530  70.310  36.210  0.00  0.00           H
ATOM   1299  C   PRO    82      83.440  71.880  37.640  0.00  0.00           C
ATOM   1300  O   PRO    82      84.370  71.460  38.280  0.00  0.00           O
ATOM   1301  N   THR    83      82.610  72.740  38.220  0.00  0.00           N
ATOM   1302  H   THR    83      81.790  73.010  37.690  0.00  0.00           H
ATOM   1303  CA  THR    83      82.840  73.450  39.520  0.00  0.00           C
ATOM   1304  HA  THR    83      83.790  73.990  39.460  0.00  0.00           H
ATOM   1305  CB  THR    83      81.770  74.560  39.800  0.00  0.00           C
ATOM   1306  HB  THR    83      80.760  74.190  39.600  0.00  0.00           H
ATOM   1307  CG2 THR    83      81.770  75.010  41.260  0.00  0.00           C
ATOM   1308 HG21 THR    83      81.060  75.810  41.480  0.00  0.00           H
ATOM   1309 HG22 THR    83      81.530  74.140  41.860  0.00  0.00           H
ATOM   1310 HG23 THR    83      82.770  75.380  41.500  0.00  0.00           H
ATOM   1311  OG1 THR    83      82.120  75.690  39.020  0.00  0.00           O
ATOM   1312  HG1 THR    83      81.550  76.450  39.160  0.00  0.00           H
ATOM   1313  C   THR    83      83.090  72.470  40.640  0.00  0.00           C
ATOM   1314  O   THR    83      84.170  72.600  41.210  0.00  0.00           O
ATOM   1315  N   PRO    84      82.250  71.420  40.900  0.00  0.00           N
ATOM   1316  CD  PRO    84      81.070  70.930  40.280  0.00  0.00           C
ATOM   1317  HD2 PRO    84      80.870  70.990  39.210  0.00  0.00           H
ATOM   1318  HD3 PRO    84      80.220  71.450  40.730  0.00  0.00           H
ATOM   1319  CG  PRO    84      80.950  69.510  40.730  0.00  0.00           C
ATOM   1320  HG2 PRO    84      81.550  68.870  40.070  0.00  0.00           H
ATOM   1321  HG3 PRO    84      79.920  69.170  40.660  0.00  0.00           H
ATOM   1322  CB  PRO    84      81.480  69.540  42.170  0.00  0.00           C
ATOM   1323  HB2 PRO    84      81.780  68.560  42.540  0.00  0.00           H
ATOM   1324  HB3 PRO    84      80.630  69.850  42.780  0.00  0.00           H
ATOM   1325  CA  PRO    84      82.590  70.610  42.090  0.00  0.00           C
ATOM   1326  HA  PRO    84      82.500  71.220  43.000  0.00  0.00           H
ATOM   1327  C   PRO    84      83.900  69.840  42.050  0.00  0.00           C
ATOM   1328  O   PRO    84      84.410  69.460  43.070  0.00  0.00           O
ATOM   1329  N   ILE    85      84.450  69.630  40.830  0.00  0.00           N
ATOM   1330  H   ILE    85      83.900  69.870  40.030  0.00  0.00           H
ATOM   1331  CA  ILE    85      85.820  69.090  40.440  0.00  0.00           C
ATOM   1332  HA  ILE    85      86.030  68.310  41.170  0.00  0.00           H
ATOM   1333  CB  ILE    85      85.850  68.480  39.020  0.00  0.00           C
ATOM   1334  HB  ILE    85      85.670  69.260  38.290  0.00  0.00           H
ATOM   1335  CG2 ILE    85      87.290  68.030  38.620  0.00  0.00           C
ATOM   1336 HG21 ILE    85      87.480  67.680  37.610  0.00  0.00           H
ATOM   1337 HG22 ILE    85      87.900  68.930  38.670  0.00  0.00           H
ATOM   1338 HG23 ILE    85      87.640  67.280  39.330  0.00  0.00           H
ATOM   1339  CG1 ILE    85      84.860  67.300  38.890  0.00  0.00           C
ATOM   1340 HG12 ILE    85      84.280  67.380  39.810  0.00  0.00           H
ATOM   1341 HG13 ILE    85      85.360  66.340  38.980  0.00  0.00           H
ATOM   1342  CD1 ILE    85      83.930  67.370  37.650  0.00  0.00           C
ATOM   1343 HD11 ILE    85      84.510  67.300  36.730  0.00  0.00           H
ATOM   1344 HD12 ILE    85      83.250  66.520  37.650  0.00  0.00           H
ATOM   1345 HD13 ILE    85      83.420  68.340  37.670  0.00  0.00           H
ATOM   1346  C   ILE    85      86.890  70.210  40.610  0.00  0.00           C
ATOM   1347  O   ILE    85      87.940  69.890  41.120  0.00  0.00           O
ATOM   1348  N   SER    86      86.710  71.480  40.310  0.00  0.00           N
ATOM   1349  H   SER    86      85.750  71.700  40.070  0.00  0.00           H
ATOM   1350  CA  SER    86      87.600  72.560  40.630  0.00  0.00           C
ATOM   1351  HA  SER    86      88.620  72.260  40.400  0.00  0.00           H
ATOM   1352  CB  SER    86      87.230  73.790  39.840  0.00  0.00           C
ATOM   1353  HB2 SER    86      86.240  74.100  40.180  0.00  0.00           H
ATOM   1354  HB3 SER    86      87.180  73.600  38.770  0.00  0.00           H
ATOM   1355  OG  SER    86      88.200  74.800  39.980  0.00  0.00           O
ATOM   1356  HG  SER    86      88.870  74.520  40.600  0.00  0.00           H
ATOM   1357  C   SER    86      87.670  72.830  42.100  0.00  0.00           C
ATOM   1358  O   SER    86      88.780  73.060  42.550  0.00  0.00           O
ATOM   1359  N   TYR    87      86.530  72.750  42.790  0.00  0.00           N
ATOM   1360  H   TYR    87      85.620  72.620  42.390  0.00  0.00           H
ATOM   1361  CA  TYR    87      86.560  73.070  44.240  0.00  0.00           C
ATOM   1362  HA  TYR    87      87.050  74.010  44.470  0.00  0.00           H
ATOM   1363  CB  TYR    87      85.050  73.200  44.640  0.00  0.00           C
ATOM   1364  HB2 TYR    87      85.010  72.900  45.680  0.00  0.00           H
ATOM   1365  HB3 TYR    87      84.440  72.450  44.140  0.00  0.00           H
ATOM   1366  CG  TYR    87      84.460  74.570  44.480  0.00  0.00           C
ATOM   1367  CD1 TYR    87      85.060  75.580  43.760  0.00  0.00           C
ATOM   1368  HD1 TYR    87      86.080  75.490  43.410  0.00  0.00           H
ATOM   1369  CE1 TYR    87      84.400  76.730  43.450  0.00  0.00           C
ATOM   1370  HE1 TYR    87      84.870  77.490  42.830  0.00  0.00           H
ATOM   1371  CZ  TYR    87      83.110  77.000  43.960  0.00  0.00           C
ATOM   1372  OH  TYR    87      82.480  78.120  43.630  0.00  0.00           O
ATOM   1373  HH  TYR    87      82.570  78.350  42.700  0.00  0.00           H
ATOM   1374  CE2 TYR    87      82.520  76.000  44.800  0.00  0.00           C
ATOM   1375  HE2 TYR    87      81.540  76.130  45.240  0.00  0.00           H
ATOM   1376  CD2 TYR    87      83.230  74.810  45.050  0.00  0.00           C
ATOM   1377  HD2 TYR    87      82.820  74.130  45.780  0.00  0.00           H
ATOM   1378  C   TYR    87      87.260  71.930  45.020  0.00  0.00           C
ATOM   1379  O   TYR    87      88.250  72.220  45.660  0.00  0.00           O
ATOM   1380  N   THR    88      86.760  70.700  44.960  0.00  0.00           N
ATOM   1381  H   THR    88      85.950  70.550  44.380  0.00  0.00           H
ATOM   1382  CA  THR    88      87.320  69.600  45.730  0.00  0.00           C
ATOM   1383  HA  THR    88      87.250  69.870  46.780  0.00  0.00           H
ATOM   1384  CB  THR    88      86.490  68.340  45.580  0.00  0.00           C
ATOM   1385  HB  THR    88      86.670  67.860  44.620  0.00  0.00           H
ATOM   1386  CG2 THR    88      86.790  67.240  46.630  0.00  0.00           C
ATOM   1387 HG21 THR    88      86.970  67.640  47.630  0.00  0.00           H
ATOM   1388 HG22 THR    88      86.030  66.470  46.600  0.00  0.00           H
ATOM   1389 HG23 THR    88      87.740  66.750  46.380  0.00  0.00           H
ATOM   1390  OG1 THR    88      85.120  68.550  45.600  0.00  0.00           O
ATOM   1391  HG1 THR    88      84.820  69.010  44.810  0.00  0.00           H
ATOM   1392  C   THR    88      88.810  69.310  45.430  0.00  0.00           C
ATOM   1393  O   THR    88      89.580  69.060  46.370  0.00  0.00           O
ATOM   1394  N   ALA    89      89.280  69.480  44.180  0.00  0.00           N
ATOM   1395  H   ALA    89      88.600  69.780  43.490  0.00  0.00           H
ATOM   1396  CA  ALA    89      90.690  69.400  43.850  0.00  0.00           C
ATOM   1397  HA  ALA    89      91.000  68.450  44.280  0.00  0.00           H
ATOM   1398  CB  ALA    89      90.760  69.220  42.380  0.00  0.00           C
ATOM   1399  HB1 ALA    89      91.810  69.020  42.220  0.00  0.00           H
ATOM   1400  HB2 ALA    89      90.100  68.380  42.150  0.00  0.00           H
ATOM   1401  HB3 ALA    89      90.530  70.150  41.870  0.00  0.00           H
ATOM   1402  C   ALA    89      91.500  70.580  44.350  0.00  0.00           C
ATOM   1403  O   ALA    89      92.590  70.400  44.900  0.00  0.00           O
ATOM   1404  N   GLY    90      91.030  71.810  44.050  0.00  0.00           N
ATOM   1405  H   GLY    90      90.180  71.840  43.500  0.00  0.00           H
ATOM   1406  CA  GLY    90      91.570  73.040  44.650  0.00  0.00           C
ATOM   1407  HA2 GLY    90      90.910  73.890  44.450  0.00  0.00           H
ATOM   1408  HA3 GLY    90      92.540  73.220  44.190  0.00  0.00           H
ATOM   1409  C   GLY    90      91.760  73.120  46.180  0.00  0.00           C
ATOM   1410  O   GLY    90      92.810  73.530  46.600  0.00  0.00           O
ATOM   1411  N   PHE    91      90.800  72.620  46.990  0.00  0.00           N
ATOM   1412  H   PHE    91      89.930  72.370  46.540  0.00  0.00           H
ATOM   1413  CA  PHE    91      90.910  72.470  48.430  0.00  0.00           C
ATOM   1414  HA  PHE    91      91.010  73.470  48.860  0.00  0.00           H
ATOM   1415  CB  PHE    91      89.700  71.680  48.860  0.00  0.00           C
ATOM   1416  HB2 PHE    91      89.730  70.760  48.280  0.00  0.00           H
ATOM   1417  HB3 PHE    91      88.810  72.250  48.590  0.00  0.00           H
ATOM   1418  CG  PHE    91      89.610  71.470  50.360  0.00  0.00           C
ATOM   1419  CD1 PHE    91      90.140  70.280  50.970  0.00  0.00           C
ATOM   1420  HD1 PHE    91      90.770  69.650  50.350  0.00  0.00           H
ATOM   1421  CE1 PHE    91      89.980  70.070  52.370  0.00  0.00           C
ATOM   1422  HE1 PHE    91      90.270  69.130  52.810  0.00  0.00           H
ATOM   1423  CZ  PHE    91      89.210  70.890  53.200  0.00  0.00           C
ATOM   1424  HZ  PHE    91      89.050  70.700  54.260  0.00  0.00           H
ATOM   1425  CE2 PHE    91      88.620  72.010  52.570  0.00  0.00           C
ATOM   1426  HE2 PHE    91      87.970  72.630  53.170  0.00  0.00           H
ATOM   1427  CD2 PHE    91      88.790  72.240  51.170  0.00  0.00           C
ATOM   1428  HD2 PHE    91      88.160  73.000  50.740  0.00  0.00           H
ATOM   1429  C   PHE    91      92.280  71.740  48.780  0.00  0.00           C
ATOM   1430  O   PHE    91      92.990  72.110  49.680  0.00  0.00           O
ATOM   1431  N   TYR    92      92.710  70.770  47.980  0.00  0.00           N
ATOM   1432  H   TYR    92      92.080  70.310  47.340  0.00  0.00           H
ATOM   1433  CA  TYR    92      93.960  70.030  48.210  0.00  0.00           C
ATOM   1434  HA  TYR    92      94.340  70.300  49.200  0.00  0.00           H
ATOM   1435  CB  TYR    92      93.780  68.520  48.280  0.00  0.00           C
ATOM   1436  HB2 TYR    92      94.730  68.060  48.530  0.00  0.00           H
ATOM   1437  HB3 TYR    92      93.540  68.110  47.300  0.00  0.00           H
ATOM   1438  CG  TYR    92      92.800  67.970  49.260  0.00  0.00           C
ATOM   1439  CD1 TYR    92      93.090  68.020  50.620  0.00  0.00           C
ATOM   1440  HD1 TYR    92      94.050  68.400  50.960  0.00  0.00           H
ATOM   1441  CE1 TYR    92      92.220  67.390  51.560  0.00  0.00           C
ATOM   1442  HE1 TYR    92      92.490  67.460  52.600  0.00  0.00           H
ATOM   1443  CZ  TYR    92      91.050  66.790  51.210  0.00  0.00           C
ATOM   1444  OH  TYR    92      90.260  66.270  52.190  0.00  0.00           O
ATOM   1445  HH  TYR    92      90.650  66.510  53.030  0.00  0.00           H
ATOM   1446  CE2 TYR    92      90.710  66.810  49.840  0.00  0.00           C
ATOM   1447  HE2 TYR    92      89.780  66.430  49.450  0.00  0.00           H
ATOM   1448  CD2 TYR    92      91.560  67.400  48.860  0.00  0.00           C
ATOM   1449  HD2 TYR    92      91.310  67.370  47.820  0.00  0.00           H
ATOM   1450  C   TYR    92      95.030  70.560  47.200  0.00  0.00           C
ATOM   1451  O   TYR    92      96.090  69.940  47.070  0.00  0.00           O
ATOM   1452  N   ARG    93      94.800  71.740  46.520  0.00  0.00           N
ATOM   1453  H   ARG    93      93.960  72.230  46.810  0.00  0.00           H
ATOM   1454  CA  ARG    93      95.730  72.280  45.500  0.00  0.00           C
ATOM   1455  HA  ARG    93      95.180  73.050  44.960  0.00  0.00           H
ATOM   1456  CB  ARG    93      96.960  72.930  46.180  0.00  0.00           C
ATOM   1457  HB2 ARG    93      97.590  73.420  45.440  0.00  0.00           H
ATOM   1458  HB3 ARG    93      97.530  72.080  46.550  0.00  0.00           H
ATOM   1459  CG  ARG    93      96.650  73.890  47.280  0.00  0.00           C
ATOM   1460  HG2 ARG    93      97.600  74.210  47.720  0.00  0.00           H
ATOM   1461  HG3 ARG    93      96.080  73.400  48.070  0.00  0.00           H
ATOM   1462  CD  ARG    93      95.970  75.170  46.770  0.00  0.00           C
ATOM   1463  HD2 ARG    93      94.970  74.940  46.410  0.00  0.00           H
ATOM   1464  HD3 ARG    93      96.550  75.670  45.990  0.00  0.00           H
ATOM   1465  NE  ARG    93      95.980  76.100  47.930  0.00  0.00           N
ATOM   1466  HE  ARG    93      96.850  76.550  48.160  0.00  0.00           H
ATOM   1467  CZ  ARG    93      95.000  76.190  48.780  0.00  0.00           C
ATOM   1468  NH1 ARG    93      93.870  75.530  48.660  0.00  0.00           N
ATOM   1469 HH11 ARG    93      93.710  75.130  47.750  0.00  0.00           H
ATOM   1470 HH12 ARG    93      93.110  75.600  49.320  0.00  0.00           H
ATOM   1471  NH2 ARG    93      95.070  76.970  49.810  0.00  0.00           N
ATOM   1472 HH21 ARG    93      95.920  77.480  50.000  0.00  0.00           H
ATOM   1473 HH22 ARG    93      94.390  76.770  50.540  0.00  0.00           H
ATOM   1474  C   ARG    93      96.100  71.230  44.430  0.00  0.00           C
ATOM   1475  O   ARG    93      97.150  71.410  43.870  0.00  0.00           O
ATOM   1476  N   ILE    94      95.320  70.180  44.210  0.00  0.00           N
ATOM   1477  H   ILE    94      94.530  70.080  44.820  0.00  0.00           H
ATOM   1478  CA  ILE    94      95.520  69.280  43.060  0.00  0.00           C
ATOM   1479  HA  ILE    94      96.580  69.030  43.010  0.00  0.00           H
ATOM   1480  CB  ILE    94      94.680  68.000  43.290  0.00  0.00           C
ATOM   1481  HB  ILE    94      93.650  68.230  43.590  0.00  0.00           H
ATOM   1482  CG2 ILE    94      94.660  67.060  42.070  0.00  0.00           C
ATOM   1483 HG21 ILE    94      94.290  67.720  41.280  0.00  0.00           H
ATOM   1484 HG22 ILE    94      95.710  66.840  41.900  0.00  0.00           H
ATOM   1485 HG23 ILE    94      94.080  66.160  42.210  0.00  0.00           H
ATOM   1486  CG1 ILE    94      95.380  67.290  44.510  0.00  0.00           C
ATOM   1487 HG12 ILE    94      95.290  67.960  45.370  0.00  0.00           H
ATOM   1488 HG13 ILE    94      96.380  66.930  44.270  0.00  0.00           H
ATOM   1489  CD1 ILE    94      94.560  66.130  45.150  0.00  0.00           C
ATOM   1490 HD11 ILE    94      93.630  66.590  45.490  0.00  0.00           H
ATOM   1491 HD12 ILE    94      94.400  65.430  44.330  0.00  0.00           H
ATOM   1492 HD13 ILE    94      95.170  65.750  45.970  0.00  0.00           H
ATOM   1493  C   ILE    94      95.040  69.980  41.840  0.00  0.00           C
ATOM   1494  O   ILE    94      93.870  70.410  41.810  0.00  0.00           O
ATOM   1495  N   PRO    95      95.900  70.170  40.800  0.00  0.00           N
ATOM   1496  CD  PRO    95      97.340  69.910  40.870  0.00  0.00           C
ATOM   1497  HD2 PRO    95      97.380  68.840  41.030  0.00  0.00           H
ATOM   1498  HD3 PRO    95      97.930  70.310  41.690  0.00  0.00           H
ATOM   1499  CG  PRO    95      97.900  70.320  39.560  0.00  0.00           C
ATOM   1500  HG2 PRO    95      98.040  69.450  38.920  0.00  0.00           H
ATOM   1501  HG3 PRO    95      98.840  70.800  39.820  0.00  0.00           H
ATOM   1502  CB  PRO    95      96.870  71.240  38.880  0.00  0.00           C
ATOM   1503  HB2 PRO    95      96.740  71.000  37.830  0.00  0.00           H
ATOM   1504  HB3 PRO    95      97.210  72.270  38.990  0.00  0.00           H
ATOM   1505  CA  PRO    95      95.550  70.920  39.530  0.00  0.00           C
ATOM   1506  HA  PRO    95      95.090  71.830  39.930  0.00  0.00           H
ATOM   1507  C   PRO    95      94.560  70.280  38.590  0.00  0.00           C
ATOM   1508  O   PRO    95      94.540  69.060  38.400  0.00  0.00           O
ATOM   1509  N   VAL    96      93.660  71.070  37.960  0.00  0.00           N
ATOM   1510  H   VAL    96      93.760  72.070  38.100  0.00  0.00           H
ATOM   1511  CA  VAL    96      92.580  70.650  37.100  0.00  0.00           C
ATOM   1512  HA  VAL    96      92.560  69.570  37.050  0.00  0.00           H
ATOM   1513  CB  VAL    96      91.110  70.990  37.700  0.00  0.00           C
ATOM   1514  HB  VAL    96      91.140  72.010  38.080  0.00  0.00           H
ATOM   1515  CG1 VAL    96      90.020  70.830  36.730  0.00  0.00           C
ATOM   1516 HG11 VAL    96      89.110  71.140  37.250  0.00  0.00           H
ATOM   1517 HG12 VAL    96      90.210  71.440  35.850  0.00  0.00           H
ATOM   1518 HG13 VAL    96      89.960  69.810  36.350  0.00  0.00           H
ATOM   1519  CG2 VAL    96      90.960  69.960  38.830  0.00  0.00           C
ATOM   1520 HG21 VAL    96      91.440  70.380  39.720  0.00  0.00           H
ATOM   1521 HG22 VAL    96      89.930  69.870  39.160  0.00  0.00           H
ATOM   1522 HG23 VAL    96      91.360  68.980  38.590  0.00  0.00           H
ATOM   1523  C   VAL    96      92.790  71.110  35.710  0.00  0.00           C
ATOM   1524  O   VAL    96      93.150  72.260  35.430  0.00  0.00           O
ATOM   1525  N   ILE    97      92.530  70.270  34.740  0.00  0.00           N
ATOM   1526  H   ILE    97      91.980  69.460  34.970  0.00  0.00           H
ATOM   1527  CA  ILE    97      92.730  70.660  33.300  0.00  0.00           C
ATOM   1528  HA  ILE    97      92.990  71.710  33.190  0.00  0.00           H
ATOM   1529  CB  ILE    97      93.920  69.900  32.590  0.00  0.00           C
ATOM   1530  HB  ILE    97      93.830  68.820  32.710  0.00  0.00           H
ATOM   1531  CG2 ILE    97      94.030  70.450  31.180  0.00  0.00           C
ATOM   1532 HG21 ILE    97      93.340  69.940  30.500  0.00  0.00           H
ATOM   1533 HG22 ILE    97      93.990  71.520  31.010  0.00  0.00           H
ATOM   1534 HG23 ILE    97      95.020  70.200  30.800  0.00  0.00           H
ATOM   1535  CG1 ILE    97      95.150  70.360  33.430  0.00  0.00           C
ATOM   1536 HG12 ILE    97      95.010  71.290  33.970  0.00  0.00           H
ATOM   1537 HG13 ILE    97      96.010  70.430  32.760  0.00  0.00           H
ATOM   1538  CD1 ILE    97      95.720  69.280  34.370  0.00  0.00           C
ATOM   1539 HD11 ILE    97      95.940  68.390  33.780  0.00  0.00           H
ATOM   1540 HD12 ILE    97      96.650  69.600  34.840  0.00  0.00           H
ATOM   1541 HD13 ILE    97      94.930  68.930  35.040  0.00  0.00           H
ATOM   1542  C   ILE    97      91.370  70.580  32.590  0.00  0.00           C
ATOM   1543  O   ILE    97      90.830  69.510  32.380  0.00  0.00           O
ATOM   1544  N   GLY    98      90.820  71.720  32.190  0.00  0.00           N
ATOM   1545  H   GLY    98      91.080  72.650  32.490  0.00  0.00           H
ATOM   1546  CA  GLY    98      89.520  71.680  31.530  0.00  0.00           C
ATOM   1547  HA2 GLY    98      88.990  72.620  31.680  0.00  0.00           H
ATOM   1548  HA3 GLY    98      89.000  70.750  31.780  0.00  0.00           H
ATOM   1549  C   GLY    98      89.600  71.400  29.980  0.00  0.00           C
ATOM   1550  O   GLY    98      90.050  72.190  29.110  0.00  0.00           O
ATOM   1551  N   LEU    99      89.060  70.240  29.540  0.00  0.00           N
ATOM   1552  H   LEU    99      88.600  69.760  30.290  0.00  0.00           H
ATOM   1553  CA  LEU    99      89.090  69.720  28.150  0.00  0.00           C
ATOM   1554  HA  LEU    99      90.070  69.800  27.690  0.00  0.00           H
ATOM   1555  CB  LEU    99      88.830  68.160  28.260  0.00  0.00           C
ATOM   1556  HB2 LEU    99      88.910  67.730  27.260  0.00  0.00           H
ATOM   1557  HB3 LEU    99      87.760  68.120  28.460  0.00  0.00           H
ATOM   1558  CG  LEU    99      89.610  67.210  29.270  0.00  0.00           C
ATOM   1559  HG  LEU    99      89.320  67.460  30.290  0.00  0.00           H
ATOM   1560  CD1 LEU    99      89.220  65.840  28.950  0.00  0.00           C
ATOM   1561 HD11 LEU    99      88.220  65.790  29.400  0.00  0.00           H
ATOM   1562 HD12 LEU    99      89.050  65.710  27.880  0.00  0.00           H
ATOM   1563 HD13 LEU    99      89.870  65.060  29.340  0.00  0.00           H
ATOM   1564  CD2 LEU    99      91.170  67.280  28.960  0.00  0.00           C
ATOM   1565 HD21 LEU    99      91.540  68.200  29.410  0.00  0.00           H
ATOM   1566 HD22 LEU    99      91.690  66.470  29.460  0.00  0.00           H
ATOM   1567 HD23 LEU    99      91.370  67.360  27.890  0.00  0.00           H
ATOM   1568  C   LEU    99      88.030  70.380  27.260  0.00  0.00           C
ATOM   1569  O   LEU    99      88.120  70.220  26.050  0.00  0.00           O
ATOM   1570  N   THR   100      87.120  71.110  27.890  0.00  0.00           N
ATOM   1571  H   THR   100      87.110  71.160  28.900  0.00  0.00           H
ATOM   1572  CA  THR   100      85.930  71.490  27.100  0.00  0.00           C
ATOM   1573  HA  THR   100      86.200  71.590  26.050  0.00  0.00           H
ATOM   1574  CB  THR   100      84.780  70.450  27.240  0.00  0.00           C
ATOM   1575  HB  THR   100      84.280  70.430  28.210  0.00  0.00           H
ATOM   1576  CG2 THR   100      83.640  70.500  26.160  0.00  0.00           C
ATOM   1577 HG21 THR   100      83.020  71.330  26.470  0.00  0.00           H
ATOM   1578 HG22 THR   100      83.960  70.630  25.120  0.00  0.00           H
ATOM   1579 HG23 THR   100      83.110  69.550  26.280  0.00  0.00           H
ATOM   1580  OG1 THR   100      85.350  69.140  27.110  0.00  0.00           O
ATOM   1581  HG1 THR   100      85.590  69.130  26.180  0.00  0.00           H
ATOM   1582  C   THR   100      85.300  72.880  27.400  0.00  0.00           C
ATOM   1583  O   THR   100      84.550  73.330  26.570  0.00  0.00           O
ATOM   1584  N   THR   101      85.490  73.440  28.610  0.00  0.00           N
ATOM   1585  H   THR   101      86.170  73.040  29.230  0.00  0.00           H
ATOM   1586  CA  THR   101      84.680  74.580  29.090  0.00  0.00           C
ATOM   1587  HA  THR   101      83.660  74.570  28.720  0.00  0.00           H
ATOM   1588  CB  THR   101      84.630  74.530  30.660  0.00  0.00           C
ATOM   1589  HB  THR   101      84.380  73.490  30.810  0.00  0.00           H
ATOM   1590  CG2 THR   101      85.930  74.860  31.380  0.00  0.00           C
ATOM   1591 HG21 THR   101      86.280  75.830  31.030  0.00  0.00           H
ATOM   1592 HG22 THR   101      85.820  74.830  32.470  0.00  0.00           H
ATOM   1593 HG23 THR   101      86.690  74.130  31.110  0.00  0.00           H
ATOM   1594  OG1 THR   101      83.750  75.590  30.990  0.00  0.00           O
ATOM   1595  HG1 THR   101      82.860  75.400  30.680  0.00  0.00           H
ATOM   1596  C   THR   101      85.170  75.900  28.530  0.00  0.00           C
ATOM   1597  O   THR   101      86.360  76.140  28.400  0.00  0.00           O
ATOM   1598  N   ARG   102      84.190  76.770  28.160  0.00  0.00           N
ATOM   1599  H   ARG   102      83.240  76.430  28.240  0.00  0.00           H
ATOM   1600  CA  ARG   102      84.410  78.010  27.350  0.00  0.00           C
ATOM   1601  HA  ARG   102      85.470  78.130  27.130  0.00  0.00           H
ATOM   1602  CB  ARG   102      83.650  78.150  26.020  0.00  0.00           C
ATOM   1603  HB2 ARG   102      84.010  79.070  25.560  0.00  0.00           H
ATOM   1604  HB3 ARG   102      82.620  78.230  26.380  0.00  0.00           H
ATOM   1605  CG  ARG   102      83.760  77.010  25.030  0.00  0.00           C
ATOM   1606  HG2 ARG   102      82.960  77.030  24.300  0.00  0.00           H
ATOM   1607  HG3 ARG   102      83.790  76.090  25.620  0.00  0.00           H
ATOM   1608  CD  ARG   102      85.140  76.900  24.320  0.00  0.00           C
ATOM   1609  HD2 ARG   102      85.160  75.960  23.790  0.00  0.00           H
ATOM   1610  HD3 ARG   102      85.950  76.850  25.050  0.00  0.00           H
ATOM   1611  NE  ARG   102      85.400  78.100  23.450  0.00  0.00           N
ATOM   1612  HE  ARG   102      86.190  78.640  23.790  0.00  0.00           H
ATOM   1613  CZ  ARG   102      84.970  78.230  22.210  0.00  0.00           C
ATOM   1614  NH1 ARG   102      84.220  77.430  21.530  0.00  0.00           N
ATOM   1615 HH11 ARG   102      83.760  76.610  21.880  0.00  0.00           H
ATOM   1616 HH12 ARG   102      84.080  77.500  20.530  0.00  0.00           H
ATOM   1617  NH2 ARG   102      85.360  79.290  21.560  0.00  0.00           N
ATOM   1618 HH21 ARG   102      85.990  79.960  21.980  0.00  0.00           H
ATOM   1619 HH22 ARG   102      85.300  79.360  20.560  0.00  0.00           H
ATOM   1620  C   ARG   102      84.090  79.240  28.300  0.00  0.00           C
ATOM   1621  O   ARG   102      84.420  80.310  27.950  0.00  0.00           O
ATOM   1622  N   MET   103      83.480  79.060  29.490  0.00  0.00           N
ATOM   1623  H   MET   103      83.340  78.090  29.750  0.00  0.00           H
ATOM   1624  CA  MET   103      83.100  80.150  30.400  0.00  0.00           C
ATOM   1625  HA  MET   103      82.530  80.840  29.770  0.00  0.00           H
ATOM   1626  CB  MET   103      82.130  79.630  31.460  0.00  0.00           C
ATOM   1627  HB2 MET   103      81.910  80.560  31.990  0.00  0.00           H
ATOM   1628  HB3 MET   103      82.700  78.950  32.090  0.00  0.00           H
ATOM   1629  CG  MET   103      80.910  78.900  30.850  0.00  0.00           C
ATOM   1630  HG2 MET   103      80.250  78.640  31.670  0.00  0.00           H
ATOM   1631  HG3 MET   103      81.190  77.920  30.450  0.00  0.00           H
ATOM   1632  SD  MET   103      79.830  79.780  29.630  0.00  0.00           S
ATOM   1633  CE  MET   103      79.270  81.230  30.550  0.00  0.00           C
ATOM   1634  HE1 MET   103      78.540  80.870  31.270  0.00  0.00           H
ATOM   1635  HE2 MET   103      80.040  81.930  30.880  0.00  0.00           H
ATOM   1636  HE3 MET   103      78.550  81.680  29.860  0.00  0.00           H
ATOM   1637  C   MET   103      84.320  80.810  31.000  0.00  0.00           C
ATOM   1638  O   MET   103      85.300  80.140  31.350  0.00  0.00           O
ATOM   1639  N   SER   104      84.250  82.130  31.050  0.00  0.00           N
ATOM   1640  H   SER   104      83.510  82.630  30.570  0.00  0.00           H
ATOM   1641  CA  SER   104      85.250  83.080  31.480  0.00  0.00           C
ATOM   1642  HA  SER   104      86.240  82.800  31.120  0.00  0.00           H
ATOM   1643  CB  SER   104      84.950  84.580  31.030  0.00  0.00           C
ATOM   1644  HB2 SER   104      85.620  85.180  31.640  0.00  0.00           H
ATOM   1645  HB3 SER   104      83.930  84.880  31.250  0.00  0.00           H
ATOM   1646  OG  SER   104      85.200  84.830  29.720  0.00  0.00           O
ATOM   1647  HG  SER   104      84.460  84.490  29.220  0.00  0.00           H
ATOM   1648  C   SER   104      85.370  83.110  33.010  0.00  0.00           C
ATOM   1649  O   SER   104      86.330  83.670  33.560  0.00  0.00           O
ATOM   1650  N   ILE   105      84.450  82.430  33.720  0.00  0.00           N
ATOM   1651  H   ILE   105      83.720  82.040  33.140  0.00  0.00           H
ATOM   1652  CA  ILE   105      84.560  82.170  35.160  0.00  0.00           C
ATOM   1653  HA  ILE   105      84.790  83.130  35.630  0.00  0.00           H
ATOM   1654  CB  ILE   105      83.280  81.750  35.870  0.00  0.00           C
ATOM   1655  HB  ILE   105      82.480  82.460  35.620  0.00  0.00           H
ATOM   1656  CG2 ILE   105      82.790  80.380  35.400  0.00  0.00           C
ATOM   1657 HG21 ILE   105      82.740  80.390  34.310  0.00  0.00           H
ATOM   1658 HG22 ILE   105      83.480  79.660  35.810  0.00  0.00           H
ATOM   1659 HG23 ILE   105      81.870  80.200  35.950  0.00  0.00           H
ATOM   1660  CG1 ILE   105      83.370  81.700  37.450  0.00  0.00           C
ATOM   1661 HG12 ILE   105      84.170  81.020  37.740  0.00  0.00           H
ATOM   1662 HG13 ILE   105      82.380  81.400  37.790  0.00  0.00           H
ATOM   1663  CD1 ILE   105      83.640  83.100  38.090  0.00  0.00           C
ATOM   1664 HD11 ILE   105      84.690  83.360  38.040  0.00  0.00           H
ATOM   1665 HD12 ILE   105      82.980  83.830  37.620  0.00  0.00           H
ATOM   1666 HD13 ILE   105      83.370  83.010  39.140  0.00  0.00           H
ATOM   1667  C   ILE   105      85.720  81.280  35.580  0.00  0.00           C
ATOM   1668  O   ILE   105      86.370  81.520  36.610  0.00  0.00           O
ATOM   1669  N   TYR   106      86.020  80.250  34.790  0.00  0.00           N
ATOM   1670  H   TYR   106      85.430  79.920  34.040  0.00  0.00           H
ATOM   1671  CA  TYR   106      87.190  79.470  35.150  0.00  0.00           C
ATOM   1672  HA  TYR   106      87.160  79.220  36.210  0.00  0.00           H
ATOM   1673  CB  TYR   106      87.180  78.100  34.540  0.00  0.00           C
ATOM   1674  HB2 TYR   106      88.070  77.550  34.870  0.00  0.00           H
ATOM   1675  HB3 TYR   106      87.360  78.090  33.470  0.00  0.00           H
ATOM   1676  CG  TYR   106      85.990  77.230  34.780  0.00  0.00           C
ATOM   1677  CD1 TYR   106      85.860  76.590  36.010  0.00  0.00           C
ATOM   1678  HD1 TYR   106      86.690  76.660  36.690  0.00  0.00           H
ATOM   1679  CE1 TYR   106      84.590  76.000  36.340  0.00  0.00           C
ATOM   1680  HE1 TYR   106      84.450  75.520  37.300  0.00  0.00           H
ATOM   1681  CZ  TYR   106      83.590  75.940  35.320  0.00  0.00           C
ATOM   1682  OH  TYR   106      82.370  75.430  35.610  0.00  0.00           O
ATOM   1683  HH  TYR   106      82.270  75.250  36.550  0.00  0.00           H
ATOM   1684  CE2 TYR   106      83.810  76.490  34.070  0.00  0.00           C
ATOM   1685  HE2 TYR   106      83.020  76.520  33.330  0.00  0.00           H
ATOM   1686  CD2 TYR   106      85.020  77.100  33.830  0.00  0.00           C
ATOM   1687  HD2 TYR   106      85.200  77.390  32.810  0.00  0.00           H
ATOM   1688  C   TYR   106      88.520  80.100  34.990  0.00  0.00           C
ATOM   1689  O   TYR   106      89.550  79.570  35.420  0.00  0.00           O
ATOM   1690  N   SER   107      88.570  81.350  34.440  0.00  0.00           N
ATOM   1691  H   SER   107      87.700  81.690  34.060  0.00  0.00           H
ATOM   1692  CA  SER   107      89.790  82.250  34.500  0.00  0.00           C
ATOM   1693  HA  SER   107      90.650  81.610  34.330  0.00  0.00           H
ATOM   1694  CB  SER   107      89.820  83.310  33.420  0.00  0.00           C
ATOM   1695  HB2 SER   107      90.800  83.790  33.400  0.00  0.00           H
ATOM   1696  HB3 SER   107      89.150  84.110  33.760  0.00  0.00           H
ATOM   1697  OG  SER   107      89.440  82.840  32.180  0.00  0.00           O
ATOM   1698  HG  SER   107      90.250  82.600  31.720  0.00  0.00           H
ATOM   1699  C   SER   107      90.060  82.960  35.770  0.00  0.00           C
ATOM   1700  O   SER   107      91.190  83.440  35.980  0.00  0.00           O
ATOM   1701  N   ASP   108      89.040  83.050  36.650  0.00  0.00           N
ATOM   1702  H   ASP   108      88.160  82.570  36.550  0.00  0.00           H
ATOM   1703  CA  ASP   108      89.170  83.770  37.850  0.00  0.00           C
ATOM   1704  HA  ASP   108      89.710  84.690  37.600  0.00  0.00           H
ATOM   1705  CB  ASP   108      87.820  84.040  38.440  0.00  0.00           C
ATOM   1706  HB2 ASP   108      87.380  83.150  38.900  0.00  0.00           H
ATOM   1707  HB3 ASP   108      87.210  84.390  37.610  0.00  0.00           H
ATOM   1708  CG  ASP   108      87.890  85.070  39.590  0.00  0.00           C
ATOM   1709  OD1 ASP   108      88.570  85.000  40.630  0.00  0.00           O
ATOM   1710  OD2 ASP   108      87.110  86.050  39.400  0.00  0.00           O
ATOM   1711  C   ASP   108      90.060  82.980  38.850  0.00  0.00           C
ATOM   1712  O   ASP   108      89.750  81.820  39.310  0.00  0.00           O
ATOM   1713  N   LYS   109      91.180  83.610  39.280  0.00  0.00           N
ATOM   1714  H   LYS   109      91.270  84.560  38.950  0.00  0.00           H
ATOM   1715  CA  LYS   109      92.180  83.090  40.220  0.00  0.00           C
ATOM   1716  HA  LYS   109      92.340  82.080  39.850  0.00  0.00           H
ATOM   1717  CB  LYS   109      93.370  83.990  40.180  0.00  0.00           C
ATOM   1718  HB2 LYS   109      93.970  83.940  41.090  0.00  0.00           H
ATOM   1719  HB3 LYS   109      92.960  85.000  40.190  0.00  0.00           H
ATOM   1720  CG  LYS   109      94.250  83.790  38.930  0.00  0.00           C
ATOM   1721  HG2 LYS   109      93.660  83.650  38.030  0.00  0.00           H
ATOM   1722  HG3 LYS   109      94.790  82.850  39.070  0.00  0.00           H
ATOM   1723  CD  LYS   109      95.260  84.900  38.710  0.00  0.00           C
ATOM   1724  HD2 LYS   109      95.950  85.030  39.540  0.00  0.00           H
ATOM   1725  HD3 LYS   109      94.770  85.830  38.410  0.00  0.00           H
ATOM   1726  CE  LYS   109      96.130  84.360  37.590  0.00  0.00           C
ATOM   1727  HE2 LYS   109      95.490  84.220  36.720  0.00  0.00           H
ATOM   1728  HE3 LYS   109      96.580  83.410  37.890  0.00  0.00           H
ATOM   1729  NZ  LYS   109      97.210  85.370  37.130  0.00  0.00           N
ATOM   1730  HZ1 LYS   109      97.820  85.080  36.380  0.00  0.00           H
ATOM   1731  HZ2 LYS   109      96.800  86.230  36.820  0.00  0.00           H
ATOM   1732  HZ3 LYS   109      97.850  85.650  37.870  0.00  0.00           H
ATOM   1733  C   LYS   109      91.630  82.940  41.670  0.00  0.00           C
ATOM   1734  O   LYS   109      92.110  82.050  42.370  0.00  0.00           O
ATOM   1735  N   SER   110      90.760  83.770  42.140  0.00  0.00           N
ATOM   1736  H   SER   110      90.420  84.520  41.550  0.00  0.00           H
ATOM   1737  CA  SER   110      90.190  83.720  43.520  0.00  0.00           C
ATOM   1738  HA  SER   110      91.020  83.490  44.190  0.00  0.00           H
ATOM   1739  CB  SER   110      89.680  85.050  43.980  0.00  0.00           C
ATOM   1740  HB2 SER   110      90.450  85.810  43.920  0.00  0.00           H
ATOM   1741  HB3 SER   110      89.360  84.960  45.020  0.00  0.00           H
ATOM   1742  OG  SER   110      88.530  85.500  43.200  0.00  0.00           O
ATOM   1743  HG  SER   110      88.640  85.320  42.260  0.00  0.00           H
ATOM   1744  C   SER   110      89.130  82.600  43.690  0.00  0.00           C
ATOM   1745  O   SER   110      88.790  82.350  44.840  0.00  0.00           O
ATOM   1746  N   ILE   111      88.600  82.020  42.630  0.00  0.00           N
ATOM   1747  H   ILE   111      88.890  82.410  41.740  0.00  0.00           H
ATOM   1748  CA  ILE   111      87.590  80.970  42.710  0.00  0.00           C
ATOM   1749  HA  ILE   111      87.500  80.710  43.760  0.00  0.00           H
ATOM   1750  CB  ILE   111      86.180  81.410  42.150  0.00  0.00           C
ATOM   1751  HB  ILE   111      86.320  81.590  41.080  0.00  0.00           H
ATOM   1752  CG2 ILE   111      85.010  80.440  42.320  0.00  0.00           C
ATOM   1753 HG21 ILE   111      84.290  80.810  41.600  0.00  0.00           H
ATOM   1754 HG22 ILE   111      85.280  79.440  41.980  0.00  0.00           H
ATOM   1755 HG23 ILE   111      84.670  80.450  43.360  0.00  0.00           H
ATOM   1756  CG1 ILE   111      85.700  82.640  42.840  0.00  0.00           C
ATOM   1757 HG12 ILE   111      86.500  83.340  42.620  0.00  0.00           H
ATOM   1758 HG13 ILE   111      85.480  82.410  43.880  0.00  0.00           H
ATOM   1759  CD1 ILE   111      84.530  83.390  42.150  0.00  0.00           C
ATOM   1760 HD11 ILE   111      84.550  84.470  42.300  0.00  0.00           H
ATOM   1761 HD12 ILE   111      84.530  83.150  41.090  0.00  0.00           H
ATOM   1762 HD13 ILE   111      83.540  83.050  42.480  0.00  0.00           H
ATOM   1763  C   ILE   111      88.160  79.690  42.140  0.00  0.00           C
ATOM   1764  O   ILE   111      88.140  78.680  42.840  0.00  0.00           O
ATOM   1765  N   HIE   112      88.880  79.700  41.010  0.00  0.00           N
ATOM   1766  H   HIE   112      88.840  80.570  40.500  0.00  0.00           H
ATOM   1767  CA  HIE   112      89.370  78.500  40.270  0.00  0.00           C
ATOM   1768  HA  HIE   112      88.940  77.700  40.880  0.00  0.00           H
ATOM   1769  CB  HIE   112      88.710  78.450  38.910  0.00  0.00           C
ATOM   1770  HB2 HIE   112      89.050  77.540  38.410  0.00  0.00           H
ATOM   1771  HB3 HIE   112      89.040  79.250  38.260  0.00  0.00           H
ATOM   1772  CG  HIE   112      87.220  78.340  39.040  0.00  0.00           C
ATOM   1773  ND1 HIE   112      86.630  77.210  39.530  0.00  0.00           N
ATOM   1774  CE1 HIE   112      85.358  77.195  39.141  0.00  0.00           C
ATOM   1775  HE1 HIE   112      84.720  76.320  39.262  0.00  0.00           H
ATOM   1776  NE2 HIE   112      85.062  78.448  38.899  0.00  0.00           N
ATOM   1777  HE2 HIE   112      84.127  78.810  38.782  0.00  0.00           H
ATOM   1778  CD2 HIE   112      86.200  79.190  38.830  0.00  0.00           C
ATOM   1779  HD2 HIE   112      86.260  80.240  38.590  0.00  0.00           H
ATOM   1780  C   HIE   112      90.890  78.370  40.480  0.00  0.00           C
ATOM   1781  O   HIE   112      91.730  78.480  39.570  0.00  0.00           O
ATOM   1782  N   LEU   113      91.280  78.110  41.750  0.00  0.00           N
ATOM   1783  H   LEU   113      90.520  77.810  42.350  0.00  0.00           H
ATOM   1784  CA  LEU   113      92.610  78.370  42.340  0.00  0.00           C
ATOM   1785  HA  LEU   113      92.720  79.450  42.180  0.00  0.00           H
ATOM   1786  CB  LEU   113      92.510  78.130  43.880  0.00  0.00           C
ATOM   1787  HB2 LEU   113      92.290  77.070  43.990  0.00  0.00           H
ATOM   1788  HB3 LEU   113      91.690  78.710  44.310  0.00  0.00           H
ATOM   1789  CG  LEU   113      93.860  78.410  44.610  0.00  0.00           C
ATOM   1790  HG  LEU   113      94.760  77.960  44.190  0.00  0.00           H
ATOM   1791  CD1 LEU   113      94.170  79.940  44.700  0.00  0.00           C
ATOM   1792 HD11 LEU   113      94.550  80.410  43.800  0.00  0.00           H
ATOM   1793 HD12 LEU   113      93.260  80.390  45.110  0.00  0.00           H
ATOM   1794 HD13 LEU   113      94.920  80.080  45.470  0.00  0.00           H
ATOM   1795  CD2 LEU   113      93.700  77.990  46.110  0.00  0.00           C
ATOM   1796 HD21 LEU   113      94.520  78.270  46.760  0.00  0.00           H
ATOM   1797 HD22 LEU   113      92.700  78.270  46.450  0.00  0.00           H
ATOM   1798 HD23 LEU   113      93.630  76.900  46.070  0.00  0.00           H
ATOM   1799  C   LEU   113      93.760  77.550  41.690  0.00  0.00           C
ATOM   1800  O   LEU   113      94.800  78.140  41.490  0.00  0.00           O
ATOM   1801  N   SER   114      93.450  76.400  41.230  0.00  0.00           N
ATOM   1802  H   SER   114      92.500  76.070  41.310  0.00  0.00           H
ATOM   1803  CA  SER   114      94.300  75.580  40.420  0.00  0.00           C
ATOM   1804  HA  SER   114      95.050  76.250  40.000  0.00  0.00           H
ATOM   1805  CB  SER   114      95.180  74.580  41.170  0.00  0.00           C
ATOM   1806  HB2 SER   114      94.650  73.680  41.470  0.00  0.00           H
ATOM   1807  HB3 SER   114      95.500  75.090  42.080  0.00  0.00           H
ATOM   1808  OG  SER   114      96.220  74.310  40.300  0.00  0.00           O
ATOM   1809  HG  SER   114      97.050  74.160  40.760  0.00  0.00           H
ATOM   1810  C   SER   114      93.610  74.850  39.240  0.00  0.00           C
ATOM   1811  O   SER   114      93.500  73.630  39.240  0.00  0.00           O
ATOM   1812  N   PHE   115      93.370  75.660  38.240  0.00  0.00           N
ATOM   1813  H   PHE   115      93.480  76.660  38.350  0.00  0.00           H
ATOM   1814  CA  PHE   115      92.570  75.200  37.100  0.00  0.00           C
ATOM   1815  HA  PHE   115      92.670  74.130  36.920  0.00  0.00           H
ATOM   1816  CB  PHE   115      91.120  75.510  37.400  0.00  0.00           C
ATOM   1817  HB2 PHE   115      91.000  76.590  37.510  0.00  0.00           H
ATOM   1818  HB3 PHE   115      90.840  75.230  38.420  0.00  0.00           H
ATOM   1819  CG  PHE   115      90.100  74.950  36.390  0.00  0.00           C
ATOM   1820  CD1 PHE   115      90.060  75.520  35.070  0.00  0.00           C
ATOM   1821  HD1 PHE   115      90.740  76.330  34.820  0.00  0.00           H
ATOM   1822  CE1 PHE   115      89.080  75.040  34.150  0.00  0.00           C
ATOM   1823  HE1 PHE   115      88.880  75.490  33.180  0.00  0.00           H
ATOM   1824  CZ  PHE   115      88.250  73.990  34.530  0.00  0.00           C
ATOM   1825  HZ  PHE   115      87.540  73.590  33.810  0.00  0.00           H
ATOM   1826  CE2 PHE   115      88.290  73.450  35.830  0.00  0.00           C
ATOM   1827  HE2 PHE   115      87.650  72.600  35.970  0.00  0.00           H
ATOM   1828  CD2 PHE   115      89.230  73.940  36.790  0.00  0.00           C
ATOM   1829  HD2 PHE   115      89.320  73.460  37.760  0.00  0.00           H
ATOM   1830  C   PHE   115      93.140  75.860  35.790  0.00  0.00           C
ATOM   1831  O   PHE   115      93.200  77.060  35.680  0.00  0.00           O
ATOM   1832  N   LEU   116      93.590  75.000  34.850  0.00  0.00           N
ATOM   1833  H   LEU   116      93.470  74.010  35.030  0.00  0.00           H
ATOM   1834  CA  LEU   116      94.090  75.280  33.480  0.00  0.00           C
ATOM   1835  HA  LEU   116      94.290  76.350  33.420  0.00  0.00           H
ATOM   1836  CB  LEU   116      95.400  74.480  33.320  0.00  0.00           C
ATOM   1837  HB2 LEU   116      95.620  74.660  32.270  0.00  0.00           H
ATOM   1838  HB3 LEU   116      95.330  73.430  33.590  0.00  0.00           H
ATOM   1839  CG  LEU   116      96.540  75.020  34.270  0.00  0.00           C
ATOM   1840  HG  LEU   116      96.370  76.040  34.610  0.00  0.00           H
ATOM   1841  CD1 LEU   116      96.690  74.300  35.560  0.00  0.00           C
ATOM   1842 HD11 LEU   116      96.950  73.240  35.440  0.00  0.00           H
ATOM   1843 HD12 LEU   116      97.470  74.820  36.110  0.00  0.00           H
ATOM   1844 HD13 LEU   116      95.700  74.420  36.000  0.00  0.00           H
ATOM   1845  CD2 LEU   116      97.790  75.040  33.390  0.00  0.00           C
ATOM   1846 HD21 LEU   116      98.000  74.070  32.940  0.00  0.00           H
ATOM   1847 HD22 LEU   116      97.610  75.830  32.660  0.00  0.00           H
ATOM   1848 HD23 LEU   116      98.680  75.290  33.960  0.00  0.00           H
ATOM   1849  C   LEU   116      93.040  74.760  32.480  0.00  0.00           C
ATOM   1850  O   LEU   116      92.110  73.980  32.770  0.00  0.00           O
ATOM   1851  N   ARG   117      93.270  75.000  31.200  0.00  0.00           N
ATOM   1852  H   ARG   117      93.880  75.790  31.060  0.00  0.00           H
ATOM   1853  CA  ARG   117      92.510  74.330  30.100  0.00  0.00           C
ATOM   1854  HA  ARG   117      92.570  73.290  30.410  0.00  0.00           H
ATOM   1855  CB  ARG   117      91.080  74.800  29.990  0.00  0.00           C
ATOM   1856  HB2 ARG   117      90.500  74.330  30.790  0.00  0.00           H
ATOM   1857  HB3 ARG   117      90.670  74.460  29.050  0.00  0.00           H
ATOM   1858  CG  ARG   117      90.920  76.280  30.060  0.00  0.00           C
ATOM   1859  HG2 ARG   117      91.500  76.780  29.280  0.00  0.00           H
ATOM   1860  HG3 ARG   117      91.370  76.600  31.000  0.00  0.00           H
ATOM   1861  CD  ARG   117      89.450  76.720  29.860  0.00  0.00           C
ATOM   1862  HD2 ARG   117      88.830  76.130  30.540  0.00  0.00           H
ATOM   1863  HD3 ARG   117      89.090  76.770  28.830  0.00  0.00           H
ATOM   1864  NE  ARG   117      89.490  78.050  30.460  0.00  0.00           N
ATOM   1865  HE  ARG   117      90.370  78.340  30.870  0.00  0.00           H
ATOM   1866  CZ  ARG   117      88.470  78.870  30.580  0.00  0.00           C
ATOM   1867  NH1 ARG   117      87.270  78.580  30.170  0.00  0.00           N
ATOM   1868 HH11 ARG   117      87.070  77.750  29.620  0.00  0.00           H
ATOM   1869 HH12 ARG   117      86.540  79.210  30.480  0.00  0.00           H
ATOM   1870  NH2 ARG   117      88.740  79.990  31.150  0.00  0.00           N
ATOM   1871 HH21 ARG   117      89.670  80.330  31.310  0.00  0.00           H
ATOM   1872 HH22 ARG   117      87.930  80.590  31.250  0.00  0.00           H
ATOM   1873  C   ARG   117      93.140  74.250  28.750  0.00  0.00           C
ATOM   1874  O   ARG   117      93.760  75.180  28.310  0.00  0.00           O
ATOM   1875  N   THR   118      92.890  73.130  28.010  0.00  0.00           N
ATOM   1876  H   THR   118      92.290  72.440  28.440  0.00  0.00           H
ATOM   1877  CA  THR   118      93.450  72.930  26.640  0.00  0.00           C
ATOM   1878  HA  THR   118      94.460  73.300  26.480  0.00  0.00           H
ATOM   1879  CB  THR   118      93.330  71.490  26.330  0.00  0.00           C
ATOM   1880  HB  THR   118      93.490  71.360  25.260  0.00  0.00           H
ATOM   1881  CG2 THR   118      94.540  70.870  27.010  0.00  0.00           C
ATOM   1882 HG21 THR   118      95.460  71.400  26.750  0.00  0.00           H
ATOM   1883 HG22 THR   118      94.450  70.990  28.090  0.00  0.00           H
ATOM   1884 HG23 THR   118      94.590  69.840  26.660  0.00  0.00           H
ATOM   1885  OG1 THR   118      92.130  70.910  26.700  0.00  0.00           O
ATOM   1886  HG1 THR   118      91.700  70.600  25.900  0.00  0.00           H
ATOM   1887  C   THR   118      92.580  73.660  25.670  0.00  0.00           C
ATOM   1888  O   THR   118      92.990  73.800  24.490  0.00  0.00           O
ATOM   1889  N   VAL   119      91.390  74.260  26.020  0.00  0.00           N
ATOM   1890  H   VAL   119      91.100  74.140  26.980  0.00  0.00           H
ATOM   1891  CA  VAL   119      90.670  75.230  25.140  0.00  0.00           C
ATOM   1892  HA  VAL   119      91.210  75.350  24.210  0.00  0.00           H
ATOM   1893  CB  VAL   119      89.200  74.820  24.700  0.00  0.00           C
ATOM   1894  HB  VAL   119      88.720  75.610  24.110  0.00  0.00           H
ATOM   1895  CG1 VAL   119      89.090  73.460  23.980  0.00  0.00           C
ATOM   1896 HG11 VAL   119      89.740  73.510  23.110  0.00  0.00           H
ATOM   1897 HG12 VAL   119      89.360  72.660  24.680  0.00  0.00           H
ATOM   1898 HG13 VAL   119      88.060  73.390  23.650  0.00  0.00           H
ATOM   1899  CG2 VAL   119      88.300  74.680  25.910  0.00  0.00           C
ATOM   1900 HG21 VAL   119      88.560  73.660  26.200  0.00  0.00           H
ATOM   1901 HG22 VAL   119      88.390  75.470  26.650  0.00  0.00           H
ATOM   1902 HG23 VAL   119      87.270  74.630  25.560  0.00  0.00           H
ATOM   1903  C   VAL   119      90.540  76.660  25.740  0.00  0.00           C
ATOM   1904  O   VAL   119      90.430  76.690  26.960  0.00  0.00           O
ATOM   1905  N   PRO   120      90.530  77.790  25.030  0.00  0.00           N
ATOM   1906  CD  PRO   120      90.680  77.920  23.590  0.00  0.00           C
ATOM   1907  HD2 PRO   120      90.050  77.230  23.020  0.00  0.00           H
ATOM   1908  HD3 PRO   120      91.740  77.920  23.350  0.00  0.00           H
ATOM   1909  CG  PRO   120      90.250  79.360  23.320  0.00  0.00           C
ATOM   1910  HG2 PRO   120      89.180  79.420  23.150  0.00  0.00           H
ATOM   1911  HG3 PRO   120      90.690  79.790  22.410  0.00  0.00           H
ATOM   1912  CB  PRO   120      90.830  80.080  24.560  0.00  0.00           C
ATOM   1913  HB2 PRO   120      90.440  81.100  24.600  0.00  0.00           H
ATOM   1914  HB3 PRO   120      91.910  80.190  24.410  0.00  0.00           H
ATOM   1915  CA  PRO   120      90.390  79.090  25.690  0.00  0.00           C
ATOM   1916  HA  PRO   120      90.960  79.340  26.580  0.00  0.00           H
ATOM   1917  C   PRO   120      88.910  79.380  26.020  0.00  0.00           C
ATOM   1918  O   PRO   120      88.000  78.770  25.450  0.00  0.00           O
ATOM   1919  N   PRO   121      88.600  80.350  26.890  0.00  0.00           N
ATOM   1920  CD  PRO   121      89.540  81.000  27.840  0.00  0.00           C
ATOM   1921  HD2 PRO   121      90.500  81.140  27.360  0.00  0.00           H
ATOM   1922  HD3 PRO   121      89.740  80.380  28.720  0.00  0.00           H
ATOM   1923  CG  PRO   121      88.790  82.250  28.240  0.00  0.00           C
ATOM   1924  HG2 PRO   121      89.000  83.060  27.550  0.00  0.00           H
ATOM   1925  HG3 PRO   121      89.040  82.610  29.230  0.00  0.00           H
ATOM   1926  CB  PRO   121      87.350  81.880  28.230  0.00  0.00           C
ATOM   1927  HB2 PRO   121      86.800  82.810  28.090  0.00  0.00           H
ATOM   1928  HB3 PRO   121      87.140  81.320  29.140  0.00  0.00           H
ATOM   1929  CA  PRO   121      87.240  80.880  27.060  0.00  0.00           C
ATOM   1930  HA  PRO   121      86.650  80.000  27.360  0.00  0.00           H
ATOM   1931  C   PRO   121      86.570  81.550  25.830  0.00  0.00           C
ATOM   1932  O   PRO   121      87.290  81.870  24.860  0.00  0.00           O
ATOM   1933  N   TYR   122      85.320  81.920  25.790  0.00  0.00           N
ATOM   1934  H   TYR   122      84.780  81.740  26.620  0.00  0.00           H
ATOM   1935  CA  TYR   122      84.740  82.600  24.620  0.00  0.00           C
ATOM   1936  HA  TYR   122      85.130  82.060  23.760  0.00  0.00           H
ATOM   1937  CB  TYR   122      83.190  82.700  24.640  0.00  0.00           C
ATOM   1938  HB2 TYR   122      82.940  83.310  23.770  0.00  0.00           H
ATOM   1939  HB3 TYR   122      82.900  83.290  25.510  0.00  0.00           H
ATOM   1940  CG  TYR   122      82.200  81.520  24.650  0.00  0.00           C
ATOM   1941  CD1 TYR   122      82.270  80.610  23.620  0.00  0.00           C
ATOM   1942  HD1 TYR   122      82.950  80.930  22.850  0.00  0.00           H
ATOM   1943  CE1 TYR   122      81.340  79.530  23.490  0.00  0.00           C
ATOM   1944  HE1 TYR   122      81.280  78.900  22.610  0.00  0.00           H
ATOM   1945  CZ  TYR   122      80.440  79.300  24.570  0.00  0.00           C
ATOM   1946  OH  TYR   122      79.500  78.290  24.580  0.00  0.00           O
ATOM   1947  HH  TYR   122      79.010  78.210  25.400  0.00  0.00           H
ATOM   1948  CE2 TYR   122      80.450  80.180  25.660  0.00  0.00           C
ATOM   1949  HE2 TYR   122      79.740  80.050  26.460  0.00  0.00           H
ATOM   1950  CD2 TYR   122      81.270  81.360  25.720  0.00  0.00           C
ATOM   1951  HD2 TYR   122      81.300  82.080  26.520  0.00  0.00           H
ATOM   1952  C   TYR   122      85.200  84.050  24.450  0.00  0.00           C
ATOM   1953  O   TYR   122      85.450  84.430  23.290  0.00  0.00           O
ATOM   1954  N   SER   123      85.480  84.760  25.550  0.00  0.00           N
ATOM   1955  H   SER   123      85.220  84.340  26.430  0.00  0.00           H
ATOM   1956  CA  SER   123      85.950  86.140  25.450  0.00  0.00           C
ATOM   1957  HA  SER   123      85.180  86.720  24.950  0.00  0.00           H
ATOM   1958  CB  SER   123      86.110  86.700  26.850  0.00  0.00           C
ATOM   1959  HB2 SER   123      85.220  86.690  27.460  0.00  0.00           H
ATOM   1960  HB3 SER   123      86.590  87.680  26.780  0.00  0.00           H
ATOM   1961  OG  SER   123      87.090  85.880  27.480  0.00  0.00           O
ATOM   1962  HG  SER   123      86.680  85.330  28.150  0.00  0.00           H
ATOM   1963  C   SER   123      87.270  86.290  24.740  0.00  0.00           C
ATOM   1964  O   SER   123      87.600  87.420  24.270  0.00  0.00           O
ATOM   1965  N   HIE   124      88.000  85.170  24.670  0.00  0.00           N
ATOM   1966  H   HIE   124      87.720  84.360  25.200  0.00  0.00           H
ATOM   1967  CA  HIE   124      89.290  85.220  23.970  0.00  0.00           C
ATOM   1968  HA  HIE   124      89.670  86.200  24.250  0.00  0.00           H
ATOM   1969  CB  HIE   124      90.370  84.170  24.350  0.00  0.00           C
ATOM   1970  HB2 HIE   124      91.280  84.330  23.780  0.00  0.00           H
ATOM   1971  HB3 HIE   124      90.130  83.180  23.960  0.00  0.00           H
ATOM   1972  CG  HIE   124      90.850  84.100  25.770  0.00  0.00           C
ATOM   1973  ND1 HIE   124      91.940  83.320  26.120  0.00  0.00           N
ATOM   1974  CE1 HIE   124      92.240  83.570  27.380  0.00  0.00           C
ATOM   1975  HE1 HIE   124      93.100  83.190  27.920  0.00  0.00           H
ATOM   1976  NE2 HIE   124      91.470  84.510  27.790  0.00  0.00           N
ATOM   1977  HE2 HIE   124      91.540  84.880  28.730  0.00  0.00           H
ATOM   1978  CD2 HIE   124      90.530  84.860  26.840  0.00  0.00           C
ATOM   1979  HD2 HIE   124      89.730  85.590  26.920  0.00  0.00           H
ATOM   1980  C   HIE   124      89.160  85.210  22.410  0.00  0.00           C
ATOM   1981  O   HIE   124      90.120  85.390  21.740  0.00  0.00           O
ATOM   1982  N   GLN   125      87.910  85.190  21.880  0.00  0.00           N
ATOM   1983  H   GLN   125      87.090  85.030  22.440  0.00  0.00           H
ATOM   1984  CA  GLN   125      87.630  85.510  20.480  0.00  0.00           C
ATOM   1985  HA  GLN   125      88.290  84.850  19.910  0.00  0.00           H
ATOM   1986  CB  GLN   125      86.160  85.260  20.290  0.00  0.00           C
ATOM   1987  HB2 GLN   125      85.970  85.440  19.230  0.00  0.00           H
ATOM   1988  HB3 GLN   125      85.610  85.800  21.070  0.00  0.00           H
ATOM   1989  CG  GLN   125      85.940  83.720  20.410  0.00  0.00           C
ATOM   1990  HG2 GLN   125      86.340  83.380  21.370  0.00  0.00           H
ATOM   1991  HG3 GLN   125      86.430  83.220  19.580  0.00  0.00           H
ATOM   1992  CD  GLN   125      84.500  83.290  20.410  0.00  0.00           C
ATOM   1993  OE1 GLN   125      84.080  82.370  19.750  0.00  0.00           O
ATOM   1994  NE2 GLN   125      83.550  84.000  20.970  0.00  0.00           N
ATOM   1995 HE21 GLN   125      83.770  84.810  21.540  0.00  0.00           H
ATOM   1996 HE22 GLN   125      82.580  83.790  20.780  0.00  0.00           H
ATOM   1997  C   GLN   125      88.040  86.930  20.220  0.00  0.00           C
ATOM   1998  O   GLN   125      88.440  87.150  19.070  0.00  0.00           O
ATOM   1999  N   ALA   126      88.040  87.880  21.150  0.00  0.00           N
ATOM   2000  H   ALA   126      87.570  87.580  21.990  0.00  0.00           H
ATOM   2001  CA  ALA   126      88.420  89.280  20.910  0.00  0.00           C
ATOM   2002  HA  ALA   126      87.760  89.680  20.140  0.00  0.00           H
ATOM   2003  CB  ALA   126      88.270  90.210  22.150  0.00  0.00           C
ATOM   2004  HB1 ALA   126      89.210  90.320  22.690  0.00  0.00           H
ATOM   2005  HB2 ALA   126      87.900  91.210  21.920  0.00  0.00           H
ATOM   2006  HB3 ALA   126      87.550  89.790  22.860  0.00  0.00           H
ATOM   2007  C   ALA   126      89.890  89.540  20.370  0.00  0.00           C
ATOM   2008  O   ALA   126      90.160  90.550  19.740  0.00  0.00           O
ATOM   2009  N   LEU   127      90.780  88.580  20.660  0.00  0.00           N
ATOM   2010  H   LEU   127      90.430  87.730  21.080  0.00  0.00           H
ATOM   2011  CA  LEU   127      92.170  88.570  20.170  0.00  0.00           C
ATOM   2012  HA  LEU   127      92.730  89.480  20.410  0.00  0.00           H
ATOM   2013  CB  LEU   127      92.890  87.340  20.860  0.00  0.00           C
ATOM   2014  HB2 LEU   127      93.920  87.220  20.540  0.00  0.00           H
ATOM   2015  HB3 LEU   127      92.300  86.460  20.580  0.00  0.00           H
ATOM   2016  CG  LEU   127      92.910  87.330  22.400  0.00  0.00           C
ATOM   2017  HG  LEU   127      91.980  87.580  22.900  0.00  0.00           H
ATOM   2018  CD1 LEU   127      93.440  85.940  22.920  0.00  0.00           C
ATOM   2019 HD11 LEU   127      93.300  85.820  23.990  0.00  0.00           H
ATOM   2020 HD12 LEU   127      92.850  85.230  22.340  0.00  0.00           H
ATOM   2021 HD13 LEU   127      94.510  85.810  22.750  0.00  0.00           H
ATOM   2022  CD2 LEU   127      93.960  88.360  23.050  0.00  0.00           C
ATOM   2023 HD21 LEU   127      95.010  88.050  23.010  0.00  0.00           H
ATOM   2024 HD22 LEU   127      94.010  89.250  22.420  0.00  0.00           H
ATOM   2025 HD23 LEU   127      93.650  88.540  24.080  0.00  0.00           H
ATOM   2026  C   LEU   127      92.180  88.380  18.610  0.00  0.00           C
ATOM   2027  O   LEU   127      92.860  89.060  17.900  0.00  0.00           O
ATOM   2028  N   VAL   128      91.310  87.490  18.150  0.00  0.00           N
ATOM   2029  H   VAL   128      90.730  87.020  18.830  0.00  0.00           H
ATOM   2030  CA  VAL   128      90.990  87.300  16.720  0.00  0.00           C
ATOM   2031  HA  VAL   128      91.880  87.280  16.090  0.00  0.00           H
ATOM   2032  CB  VAL   128      90.100  86.140  16.310  0.00  0.00           C
ATOM   2033  HB  VAL   128      89.040  86.370  16.440  0.00  0.00           H
ATOM   2034  CG1 VAL   128      90.290  85.680  14.870  0.00  0.00           C
ATOM   2035 HG11 VAL   128      89.620  84.840  14.700  0.00  0.00           H
ATOM   2036 HG12 VAL   128      90.090  86.530  14.220  0.00  0.00           H
ATOM   2037 HG13 VAL   128      91.310  85.330  14.730  0.00  0.00           H
ATOM   2038  CG2 VAL   128      90.470  84.900  17.250  0.00  0.00           C
ATOM   2039 HG21 VAL   128      90.030  83.990  16.850  0.00  0.00           H
ATOM   2040 HG22 VAL   128      91.530  84.660  17.230  0.00  0.00           H
ATOM   2041 HG23 VAL   128      90.110  85.080  18.270  0.00  0.00           H
ATOM   2042  C   VAL   128      90.280  88.590  16.230  0.00  0.00           C
ATOM   2043  O   VAL   128      90.780  89.110  15.290  0.00  0.00           O
ATOM   2044  N   TRP   129      89.170  89.070  16.830  0.00  0.00           N
ATOM   2045  H   TRP   129      88.860  88.640  17.690  0.00  0.00           H
ATOM   2046  CA  TRP   129      88.440  90.270  16.380  0.00  0.00           C
ATOM   2047  HA  TRP   129      88.080  90.080  15.370  0.00  0.00           H
ATOM   2048  CB  TRP   129      87.450  90.620  17.430  0.00  0.00           C
ATOM   2049  HB2 TRP   129      87.030  91.510  16.960  0.00  0.00           H
ATOM   2050  HB3 TRP   129      87.900  90.800  18.400  0.00  0.00           H
ATOM   2051  CG  TRP   129      86.340  89.670  17.610  0.00  0.00           C
ATOM   2052  CD1 TRP   129      86.050  88.640  16.780  0.00  0.00           C
ATOM   2053  HD1 TRP   129      86.530  88.450  15.840  0.00  0.00           H
ATOM   2054  NE1 TRP   129      84.940  87.950  17.270  0.00  0.00           N
ATOM   2055  HE1 TRP   129      84.450  87.220  16.760  0.00  0.00           H
ATOM   2056  CE2 TRP   129      84.470  88.510  18.420  0.00  0.00           C
ATOM   2057  CZ2 TRP   129      83.310  88.210  19.180  0.00  0.00           C
ATOM   2058  HZ2 TRP   129      82.700  87.380  18.840  0.00  0.00           H
ATOM   2059  CH2 TRP   129      83.120  89.050  20.300  0.00  0.00           C
ATOM   2060  HH2 TRP   129      82.190  89.020  20.850  0.00  0.00           H
ATOM   2061  CZ3 TRP   129      84.010  90.110  20.640  0.00  0.00           C
ATOM   2062  HZ3 TRP   129      83.890  90.700  21.540  0.00  0.00           H
ATOM   2063  CE3 TRP   129      85.110  90.410  19.800  0.00  0.00           C
ATOM   2064  HE3 TRP   129      85.640  91.340  19.930  0.00  0.00           H
ATOM   2065  CD2 TRP   129      85.320  89.680  18.640  0.00  0.00           C
ATOM   2066  C   TRP   129      89.300  91.550  16.170  0.00  0.00           C
ATOM   2067  O   TRP   129      89.100  92.240  15.210  0.00  0.00           O
ATOM   2068  N   PHE   130      90.250  91.840  17.090  0.00  0.00           N
ATOM   2069  H   PHE   130      90.360  91.170  17.840  0.00  0.00           H
ATOM   2070  CA  PHE   130      91.280  92.920  17.010  0.00  0.00           C
ATOM   2071  HA  PHE   130      90.650  93.800  16.880  0.00  0.00           H
ATOM   2072  CB  PHE   130      92.070  92.810  18.290  0.00  0.00           C
ATOM   2073  HB2 PHE   130      92.480  91.810  18.410  0.00  0.00           H
ATOM   2074  HB3 PHE   130      91.460  93.130  19.140  0.00  0.00           H
ATOM   2075  CG  PHE   130      93.180  93.770  18.200  0.00  0.00           C
ATOM   2076  CD1 PHE   130      92.870  95.120  18.470  0.00  0.00           C
ATOM   2077  HD1 PHE   130      91.860  95.390  18.740  0.00  0.00           H
ATOM   2078  CE1 PHE   130      93.830  96.110  18.400  0.00  0.00           C
ATOM   2079  HE1 PHE   130      93.570  97.140  18.610  0.00  0.00           H
ATOM   2080  CZ  PHE   130      95.160  95.720  18.410  0.00  0.00           C
ATOM   2081  HZ  PHE   130      95.990  96.370  18.640  0.00  0.00           H
ATOM   2082  CE2 PHE   130      95.530  94.380  18.160  0.00  0.00           C
ATOM   2083  HE2 PHE   130      96.580  94.120  18.210  0.00  0.00           H
ATOM   2084  CD2 PHE   130      94.520  93.410  18.050  0.00  0.00           C
ATOM   2085  HD2 PHE   130      94.760  92.360  17.970  0.00  0.00           H
ATOM   2086  C   PHE   130      92.130  92.740  15.720  0.00  0.00           C
ATOM   2087  O   PHE   130      92.410  93.710  15.030  0.00  0.00           O
ATOM   2088  N   GLU   131      92.530  91.490  15.350  0.00  0.00           N
ATOM   2089  H   GLU   131      92.270  90.810  16.050  0.00  0.00           H
ATOM   2090  CA  GLU   131      93.240  91.220  14.120  0.00  0.00           C
ATOM   2091  HA  GLU   131      93.980  92.020  14.030  0.00  0.00           H
ATOM   2092  CB  GLU   131      93.990  89.910  14.270  0.00  0.00           C
ATOM   2093  HB2 GLU   131      94.370  89.600  13.300  0.00  0.00           H
ATOM   2094  HB3 GLU   131      93.340  89.060  14.500  0.00  0.00           H
ATOM   2095  CG  GLU   131      95.130  89.920  15.340  0.00  0.00           C
ATOM   2096  HG2 GLU   131      95.480  88.890  15.440  0.00  0.00           H
ATOM   2097  HG3 GLU   131      94.890  90.360  16.300  0.00  0.00           H
ATOM   2098  CD  GLU   131      96.220  90.760  14.760  0.00  0.00           C
ATOM   2099  OE1 GLU   131      96.490  90.610  13.500  0.00  0.00           O
ATOM   2100  OE2 GLU   131      96.810  91.640  15.470  0.00  0.00           O
ATOM   2101  C   GLU   131      92.520  91.260  12.790  0.00  0.00           C
ATOM   2102  O   GLU   131      93.160  91.650  11.740  0.00  0.00           O
ATOM   2103  N   MET   132      91.230  90.990  12.820  0.00  0.00           N
ATOM   2104  H   MET   132      90.920  90.570  13.680  0.00  0.00           H
ATOM   2105  CA  MET   132      90.270  91.340  11.810  0.00  0.00           C
ATOM   2106  HA  MET   132      90.790  91.240  10.850  0.00  0.00           H
ATOM   2107  CB  MET   132      88.960  90.560  11.990  0.00  0.00           C
ATOM   2108  HB2 MET   132      88.190  90.930  11.310  0.00  0.00           H
ATOM   2109  HB3 MET   132      88.480  90.650  12.960  0.00  0.00           H
ATOM   2110  CG  MET   132      89.210  89.140  11.610  0.00  0.00           C
ATOM   2111  HG2 MET   132      89.780  88.570  12.350  0.00  0.00           H
ATOM   2112  HG3 MET   132      89.870  89.060  10.750  0.00  0.00           H
ATOM   2113  SD  MET   132      87.700  88.120  11.300  0.00  0.00           S
ATOM   2114  CE  MET   132      87.750  87.290  12.890  0.00  0.00           C
ATOM   2115  HE1 MET   132      86.770  86.860  13.140  0.00  0.00           H
ATOM   2116  HE2 MET   132      88.590  86.600  12.920  0.00  0.00           H
ATOM   2117  HE3 MET   132      87.930  88.090  13.600  0.00  0.00           H
ATOM   2118  C   MET   132      89.970  92.810  11.630  0.00  0.00           C
ATOM   2119  O   MET   132      89.820  93.230  10.490  0.00  0.00           O
ATOM   2120  N   MET   133      89.870  93.610  12.730  0.00  0.00           N
ATOM   2121  H   MET   133      89.910  93.170  13.640  0.00  0.00           H
ATOM   2122  CA  MET   133      89.830  95.090  12.730  0.00  0.00           C
ATOM   2123  HA  MET   133      88.930  95.410  12.190  0.00  0.00           H
ATOM   2124  CB  MET   133      89.660  95.660  14.120  0.00  0.00           C
ATOM   2125  HB2 MET   133      89.770  96.740  14.170  0.00  0.00           H
ATOM   2126  HB3 MET   133      90.410  95.240  14.790  0.00  0.00           H
ATOM   2127  CG  MET   133      88.240  95.370  14.730  0.00  0.00           C
ATOM   2128  HG2 MET   133      87.790  94.460  14.330  0.00  0.00           H
ATOM   2129  HG3 MET   133      87.580  96.100  14.240  0.00  0.00           H
ATOM   2130  SD  MET   133      88.100  95.270  16.620  0.00  0.00           S
ATOM   2131  CE  MET   133      89.050  96.710  17.130  0.00  0.00           C
ATOM   2132  HE1 MET   133      90.090  96.390  17.110  0.00  0.00           H
ATOM   2133  HE2 MET   133      88.880  97.540  16.440  0.00  0.00           H
ATOM   2134  HE3 MET   133      88.610  96.990  18.090  0.00  0.00           H
ATOM   2135  C   MET   133      91.060  95.600  11.980  0.00  0.00           C
ATOM   2136  O   MET   133      90.870  96.380  11.070  0.00  0.00           O
ATOM   2137  N   ARG   134      92.240  95.080  12.320  0.00  0.00           N
ATOM   2138  H   ARG   134      92.280  94.460  13.120  0.00  0.00           H
ATOM   2139  CA  ARG   134      93.480  95.430  11.670  0.00  0.00           C
ATOM   2140  HA  ARG   134      93.620  96.510  11.650  0.00  0.00           H
ATOM   2141  CB  ARG   134      94.630  94.820  12.470  0.00  0.00           C
ATOM   2142  HB2 ARG   134      95.530  94.930  11.860  0.00  0.00           H
ATOM   2143  HB3 ARG   134      94.460  93.740  12.490  0.00  0.00           H
ATOM   2144  CG  ARG   134      94.890  95.530  13.730  0.00  0.00           C
ATOM   2145  HG2 ARG   134      93.970  95.450  14.320  0.00  0.00           H
ATOM   2146  HG3 ARG   134      94.980  96.570  13.440  0.00  0.00           H
ATOM   2147  CD  ARG   134      96.210  95.020  14.420  0.00  0.00           C
ATOM   2148  HD2 ARG   134      96.070  93.950  14.580  0.00  0.00           H
ATOM   2149  HD3 ARG   134      96.450  95.520  15.360  0.00  0.00           H
ATOM   2150  NE  ARG   134      97.380  95.130  13.540  0.00  0.00           N
ATOM   2151  HE  ARG   134      97.520  96.070  13.200  0.00  0.00           H
ATOM   2152  CZ  ARG   134      98.380  94.330  13.280  0.00  0.00           C
ATOM   2153  NH1 ARG   134      98.510  93.180  13.770  0.00  0.00           N
ATOM   2154 HH11 ARG   134      97.840  92.790  14.420  0.00  0.00           H
ATOM   2155 HH12 ARG   134      99.280  92.650  13.380  0.00  0.00           H
ATOM   2156  NH2 ARG   134      99.370  94.700  12.520  0.00  0.00           N
ATOM   2157 HH21 ARG   134      99.400  95.630  12.140  0.00  0.00           H
ATOM   2158 HH22 ARG   134     100.220  94.150  12.520  0.00  0.00           H
ATOM   2159  C   ARG   134      93.590  95.030  10.250  0.00  0.00           C
ATOM   2160  O   ARG   134      94.110  95.770   9.440  0.00  0.00           O
ATOM   2161  N   LEU   135      93.190  93.780   9.940  0.00  0.00           N
ATOM   2162  H   LEU   135      92.950  93.210  10.740  0.00  0.00           H
ATOM   2163  CA  LEU   135      93.220  93.180   8.630  0.00  0.00           C
ATOM   2164  HA  LEU   135      94.250  93.300   8.290  0.00  0.00           H
ATOM   2165  CB  LEU   135      92.880  91.660   8.740  0.00  0.00           C
ATOM   2166  HB2 LEU   135      91.850  91.660   9.100  0.00  0.00           H
ATOM   2167  HB3 LEU   135      93.570  91.090   9.360  0.00  0.00           H
ATOM   2168  CG  LEU   135      92.820  90.900   7.410  0.00  0.00           C
ATOM   2169  HG  LEU   135      91.930  91.330   6.950  0.00  0.00           H
ATOM   2170  CD1 LEU   135      94.160  91.190   6.670  0.00  0.00           C
ATOM   2171 HD11 LEU   135      94.290  92.230   6.380  0.00  0.00           H
ATOM   2172 HD12 LEU   135      94.980  90.870   7.300  0.00  0.00           H
ATOM   2173 HD13 LEU   135      94.260  90.510   5.820  0.00  0.00           H
ATOM   2174  CD2 LEU   135      92.530  89.420   7.570  0.00  0.00           C
ATOM   2175 HD21 LEU   135      92.220  88.960   6.630  0.00  0.00           H
ATOM   2176 HD22 LEU   135      93.480  88.960   7.830  0.00  0.00           H
ATOM   2177 HD23 LEU   135      91.750  89.170   8.290  0.00  0.00           H
ATOM   2178  C   LEU   135      92.290  93.850   7.620  0.00  0.00           C
ATOM   2179  O   LEU   135      92.750  94.090   6.520  0.00  0.00           O
ATOM   2180  N   PHE   136      91.090  94.210   8.070  0.00  0.00           N
ATOM   2181  H   PHE   136      90.760  93.920   8.980  0.00  0.00           H
ATOM   2182  CA  PHE   136      90.050  94.790   7.190  0.00  0.00           C
ATOM   2183  HA  PHE   136      90.450  94.860   6.170  0.00  0.00           H
ATOM   2184  CB  PHE   136      88.750  93.940   7.230  0.00  0.00           C
ATOM   2185  HB2 PHE   136      88.000  94.450   6.620  0.00  0.00           H
ATOM   2186  HB3 PHE   136      88.400  94.030   8.260  0.00  0.00           H
ATOM   2187  CG  PHE   136      88.880  92.460   6.980  0.00  0.00           C
ATOM   2188  CD1 PHE   136      89.080  91.920   5.700  0.00  0.00           C
ATOM   2189  HD1 PHE   136      89.250  92.580   4.860  0.00  0.00           H
ATOM   2190  CE1 PHE   136      88.930  90.590   5.410  0.00  0.00           C
ATOM   2191  HE1 PHE   136      89.060  90.230   4.400  0.00  0.00           H
ATOM   2192  CZ  PHE   136      88.750  89.700   6.450  0.00  0.00           C
ATOM   2193  HZ  PHE   136      88.600  88.670   6.180  0.00  0.00           H
ATOM   2194  CE2 PHE   136      88.620  90.160   7.770  0.00  0.00           C
ATOM   2195  HE2 PHE   136      88.480  89.430   8.550  0.00  0.00           H
ATOM   2196  CD2 PHE   136      88.620  91.580   8.040  0.00  0.00           C
ATOM   2197  HD2 PHE   136      88.430  91.890   9.060  0.00  0.00           H
ATOM   2198  C   PHE   136      89.790  96.360   7.460  0.00  0.00           C
ATOM   2199  O   PHE   136      88.860  96.970   6.830  0.00  0.00           O
ATOM   2200  N   ASN   137      90.740  96.950   8.170  0.00  0.00           N
ATOM   2201  H   ASN   137      91.510  96.440   8.560  0.00  0.00           H
ATOM   2202  CA  ASN   137      90.780  98.390   8.380  0.00  0.00           C
ATOM   2203  HA  ASN   137      91.560  98.560   9.130  0.00  0.00           H
ATOM   2204  CB  ASN   137      91.250  99.080   7.030  0.00  0.00           C
ATOM   2205  HB2 ASN   137      91.680 100.060   7.250  0.00  0.00           H
ATOM   2206  HB3 ASN   137      90.450  98.980   6.290  0.00  0.00           H
ATOM   2207  CG  ASN   137      92.470  98.400   6.440  0.00  0.00           C
ATOM   2208  OD1 ASN   137      92.400  97.800   5.400  0.00  0.00           O
ATOM   2209  ND2 ASN   137      93.570  98.510   7.220  0.00  0.00           N
ATOM   2210 HD21 ASN   137      93.580  99.000   8.110  0.00  0.00           H
ATOM   2211 HD22 ASN   137      94.450  98.110   6.930  0.00  0.00           H
ATOM   2212  C   ASN   137      89.570  99.010   9.000  0.00  0.00           C
ATOM   2213  O   ASN   137      89.070 100.080   8.610  0.00  0.00           O
ATOM   2214  N   TRP   138      89.100  98.350  10.050  0.00  0.00           N
ATOM   2215  H   TRP   138      89.670  97.600  10.400  0.00  0.00           H
ATOM   2216  CA  TRP   138      87.990  98.870  10.930  0.00  0.00           C
ATOM   2217  HA  TRP   138      87.500  99.590  10.280  0.00  0.00           H
ATOM   2218  CB  TRP   138      87.010  97.750  11.260  0.00  0.00           C
ATOM   2219  HB2 TRP   138      86.070  98.220  11.540  0.00  0.00           H
ATOM   2220  HB3 TRP   138      87.350  97.150  12.100  0.00  0.00           H
ATOM   2221  CG  TRP   138      86.650  96.760  10.150  0.00  0.00           C
ATOM   2222  CD1 TRP   138      86.370  97.120   8.840  0.00  0.00           C
ATOM   2223  HD1 TRP   138      86.540  98.090   8.390  0.00  0.00           H
ATOM   2224  NE1 TRP   138      85.970  96.010   8.090  0.00  0.00           N
ATOM   2225  HE1 TRP   138      85.710  96.000   7.110  0.00  0.00           H
ATOM   2226  CE2 TRP   138      85.910  94.920   8.920  0.00  0.00           C
ATOM   2227  CZ2 TRP   138      85.630  93.560   8.730  0.00  0.00           C
ATOM   2228  HZ2 TRP   138      85.530  93.160   7.730  0.00  0.00           H
ATOM   2229  CH2 TRP   138      85.660  92.660   9.830  0.00  0.00           C
ATOM   2230  HH2 TRP   138      85.410  91.630   9.610  0.00  0.00           H
ATOM   2231  CZ3 TRP   138      85.930  93.120  11.130  0.00  0.00           C
ATOM   2232  HZ3 TRP   138      85.890  92.410  11.950  0.00  0.00           H
ATOM   2233  CE3 TRP   138      86.030  94.480  11.340  0.00  0.00           C
ATOM   2234  HE3 TRP   138      86.250  94.790  12.350  0.00  0.00           H
ATOM   2235  CD2 TRP   138      86.260  95.390  10.240  0.00  0.00           C
ATOM   2236  C   TRP   138      88.520  99.680  12.070  0.00  0.00           C
ATOM   2237  O   TRP   138      88.590  99.210  13.210  0.00  0.00           O
ATOM   2238  N   ASN   139      88.980 100.900  11.860  0.00  0.00           N
ATOM   2239  H   ASN   139      88.780 101.350  10.970  0.00  0.00           H
ATOM   2240  CA  ASN   139      89.590 101.730  12.900  0.00  0.00           C
ATOM   2241  HA  ASN   139      90.350 101.220  13.480  0.00  0.00           H
ATOM   2242  CB  ASN   139      90.310 102.940  12.280  0.00  0.00           C
ATOM   2243  HB2 ASN   139      90.850 103.390  13.110  0.00  0.00           H
ATOM   2244  HB3 ASN   139      89.580 103.650  11.870  0.00  0.00           H
ATOM   2245  CG  ASN   139      91.410 102.540  11.380  0.00  0.00           C
ATOM   2246  OD1 ASN   139      92.090 101.500  11.440  0.00  0.00           O
ATOM   2247  ND2 ASN   139      91.630 103.390  10.410  0.00  0.00           N
ATOM   2248 HD21 ASN   139      91.010 104.190  10.460  0.00  0.00           H
ATOM   2249 HD22 ASN   139      92.430 103.300   9.800  0.00  0.00           H
ATOM   2250  C   ASN   139      88.530 102.150  13.970  0.00  0.00           C
ATOM   2251  O   ASN   139      88.970 102.530  15.040  0.00  0.00           O
ATOM   2252  N   HIE   140      87.250 102.040  13.730  0.00  0.00           N
ATOM   2253  H   HIE   140      86.930 101.740  12.820  0.00  0.00           H
ATOM   2254  CA  HIE   140      86.250 102.520  14.650  0.00  0.00           C
ATOM   2255  HA  HIE   140      86.620 102.620  15.670  0.00  0.00           H
ATOM   2256  CB  HIE   140      85.890 103.990  14.400  0.00  0.00           C
ATOM   2257  HB2 HIE   140      85.030 104.290  15.000  0.00  0.00           H
ATOM   2258  HB3 HIE   140      85.710 104.130  13.330  0.00  0.00           H
ATOM   2259  CG  HIE   140      86.960 104.980  14.710  0.00  0.00           C
ATOM   2260  ND1 HIE   140      87.100 105.630  15.920  0.00  0.00           N
ATOM   2261  CE1 HIE   140      88.740 105.550  15.825  0.00  0.00           C
ATOM   2262  HE1 HIE   140      89.406 105.668  16.680  0.00  0.00           H
ATOM   2263  NE2 HIE   140      88.886 105.891  14.569  0.00  0.00           N
ATOM   2264  HE2 HIE   140      89.701 106.347  14.183  0.00  0.00           H
ATOM   2265  CD2 HIE   140      87.780 105.540  13.860  0.00  0.00           C
ATOM   2266  HD2 HIE   140      87.680 105.560  12.780  0.00  0.00           H
ATOM   2267  C   HIE   140      85.030 101.620  14.640  0.00  0.00           C
ATOM   2268  O   HIE   140      84.370 101.520  13.600  0.00  0.00           O
ATOM   2269  N   VAL   141      84.780 100.910  15.690  0.00  0.00           N
ATOM   2270  H   VAL   141      85.390 100.930  16.500  0.00  0.00           H
ATOM   2271  CA  VAL   141      83.700  99.880  15.820  0.00  0.00           C
ATOM   2272  HA  VAL   141      83.070  99.850  14.930  0.00  0.00           H
ATOM   2273  CB  VAL   141      84.390  98.510  15.970  0.00  0.00           C
ATOM   2274  HB  VAL   141      83.600  97.760  15.930  0.00  0.00           H
ATOM   2275  CG1 VAL   141      85.260  98.170  14.750  0.00  0.00           C
ATOM   2276 HG11 VAL   141      85.340  97.110  14.520  0.00  0.00           H
ATOM   2277 HG12 VAL   141      84.910  98.620  13.820  0.00  0.00           H
ATOM   2278 HG13 VAL   141      86.260  98.580  14.880  0.00  0.00           H
ATOM   2279  CG2 VAL   141      85.250  98.380  17.330  0.00  0.00           C
ATOM   2280 HG21 VAL   141      85.600  97.350  17.410  0.00  0.00           H
ATOM   2281 HG22 VAL   141      86.130  99.030  17.300  0.00  0.00           H
ATOM   2282 HG23 VAL   141      84.630  98.650  18.180  0.00  0.00           H
ATOM   2283  C   VAL   141      82.810 100.140  17.010  0.00  0.00           C
ATOM   2284  O   VAL   141      83.080 100.880  17.950  0.00  0.00           O
ATOM   2285  N   ILE   142      81.560  99.700  16.900  0.00  0.00           N
ATOM   2286  H   ILE   142      81.490  99.300  15.980  0.00  0.00           H
ATOM   2287  CA  ILE   142      80.470  99.590  17.900  0.00  0.00           C
ATOM   2288  HA  ILE   142      80.680 100.340  18.660  0.00  0.00           H
ATOM   2289  CB  ILE   142      79.090  99.780  17.200  0.00  0.00           C
ATOM   2290  HB  ILE   142      79.040  99.090  16.360  0.00  0.00           H
ATOM   2291  CG2 ILE   142      78.090  99.420  18.330  0.00  0.00           C
ATOM   2292 HG21 ILE   142      78.330  99.980  19.240  0.00  0.00           H
ATOM   2293 HG22 ILE   142      77.090  99.780  18.080  0.00  0.00           H
ATOM   2294 HG23 ILE   142      78.030  98.360  18.560  0.00  0.00           H
ATOM   2295  CG1 ILE   142      78.920 101.270  16.760  0.00  0.00           C
ATOM   2296 HG12 ILE   142      79.760 101.610  16.160  0.00  0.00           H
ATOM   2297 HG13 ILE   142      79.010 101.850  17.680  0.00  0.00           H
ATOM   2298  CD1 ILE   142      77.600 101.620  15.980  0.00  0.00           C
ATOM   2299 HD11 ILE   142      77.800 102.590  15.530  0.00  0.00           H
ATOM   2300 HD12 ILE   142      77.420 100.880  15.190  0.00  0.00           H
ATOM   2301 HD13 ILE   142      76.870 101.730  16.780  0.00  0.00           H
ATOM   2302  C   ILE   142      80.760  98.270  18.590  0.00  0.00           C
ATOM   2303  O   ILE   142      81.050  97.250  17.900  0.00  0.00           O
ATOM   2304  N   LEU   143      80.450  98.190  19.910  0.00  0.00           N
ATOM   2305  H   LEU   143      80.230  99.000  20.470  0.00  0.00           H
ATOM   2306  CA  LEU   143      80.480  96.880  20.610  0.00  0.00           C
ATOM   2307  HA  LEU   143      80.500  96.030  19.930  0.00  0.00           H
ATOM   2308  CB  LEU   143      81.750  96.780  21.400  0.00  0.00           C
ATOM   2309  HB2 LEU   143      81.950  97.720  21.920  0.00  0.00           H
ATOM   2310  HB3 LEU   143      82.590  96.610  20.720  0.00  0.00           H
ATOM   2311  CG  LEU   143      81.700  95.610  22.390  0.00  0.00           C
ATOM   2312  HG  LEU   143      80.770  95.770  22.950  0.00  0.00           H
ATOM   2313  CD1 LEU   143      81.740  94.190  21.700  0.00  0.00           C
ATOM   2314 HD11 LEU   143      81.510  93.520  22.520  0.00  0.00           H
ATOM   2315 HD12 LEU   143      80.890  94.100  21.010  0.00  0.00           H
ATOM   2316 HD13 LEU   143      82.720  94.020  21.260  0.00  0.00           H
ATOM   2317  CD2 LEU   143      82.930  95.750  23.360  0.00  0.00           C
ATOM   2318 HD21 LEU   143      82.800  96.620  24.010  0.00  0.00           H
ATOM   2319 HD22 LEU   143      83.030  94.930  24.070  0.00  0.00           H
ATOM   2320 HD23 LEU   143      83.830  95.830  22.760  0.00  0.00           H
ATOM   2321  C   LEU   143      79.180  96.770  21.470  0.00  0.00           C
ATOM   2322  O   LEU   143      78.930  97.650  22.400  0.00  0.00           O
ATOM   2323  N   ILE   144      78.430  95.650  21.330  0.00  0.00           N
ATOM   2324  H   ILE   144      78.530  95.170  20.450  0.00  0.00           H
ATOM   2325  CA  ILE   144      77.260  95.180  22.190  0.00  0.00           C
ATOM   2326  HA  ILE   144      77.040  95.920  22.960  0.00  0.00           H
ATOM   2327  CB  ILE   144      75.940  94.980  21.390  0.00  0.00           C
ATOM   2328  HB  ILE   144      76.150  94.160  20.700  0.00  0.00           H
ATOM   2329  CG2 ILE   144      74.800  94.680  22.400  0.00  0.00           C
ATOM   2330 HG21 ILE   144      74.870  95.350  23.250  0.00  0.00           H
ATOM   2331 HG22 ILE   144      73.830  94.970  21.980  0.00  0.00           H
ATOM   2332 HG23 ILE   144      74.850  93.620  22.660  0.00  0.00           H
ATOM   2333  CG1 ILE   144      75.580  96.090  20.410  0.00  0.00           C
ATOM   2334 HG12 ILE   144      76.520  96.430  19.970  0.00  0.00           H
ATOM   2335 HG13 ILE   144      75.200  96.950  20.960  0.00  0.00           H
ATOM   2336  CD1 ILE   144      74.590  95.620  19.380  0.00  0.00           C
ATOM   2337 HD11 ILE   144      74.830  94.650  18.940  0.00  0.00           H
ATOM   2338 HD12 ILE   144      73.600  95.580  19.850  0.00  0.00           H
ATOM   2339 HD13 ILE   144      74.650  96.420  18.640  0.00  0.00           H
ATOM   2340  C   ILE   144      77.740  94.010  23.090  0.00  0.00           C
ATOM   2341  O   ILE   144      78.260  92.990  22.620  0.00  0.00           O
ATOM   2342  N   VAL   145      77.430  94.030  24.380  0.00  0.00           N
ATOM   2343  H   VAL   145      77.040  94.890  24.740  0.00  0.00           H
ATOM   2344  CA  VAL   145      77.760  92.970  25.300  0.00  0.00           C
ATOM   2345  HA  VAL   145      77.780  92.030  24.740  0.00  0.00           H
ATOM   2346  CB  VAL   145      79.100  93.090  26.110  0.00  0.00           C
ATOM   2347  HB  VAL   145      79.240  92.080  26.480  0.00  0.00           H
ATOM   2348  CG1 VAL   145      80.210  93.360  25.130  0.00  0.00           C
ATOM   2349 HG11 VAL   145      80.210  92.570  24.380  0.00  0.00           H
ATOM   2350 HG12 VAL   145      80.060  94.360  24.740  0.00  0.00           H
ATOM   2351 HG13 VAL   145      81.170  93.460  25.650  0.00  0.00           H
ATOM   2352  CG2 VAL   145      79.200  94.050  27.320  0.00  0.00           C
ATOM   2353 HG21 VAL   145      78.590  93.750  28.170  0.00  0.00           H
ATOM   2354 HG22 VAL   145      80.210  93.980  27.710  0.00  0.00           H
ATOM   2355 HG23 VAL   145      78.910  95.020  26.920  0.00  0.00           H
ATOM   2356  C   VAL   145      76.690  92.740  26.300  0.00  0.00           C
ATOM   2357  O   VAL   145      76.060  93.690  26.860  0.00  0.00           O
ATOM   2358  N   SER   146      76.320  91.500  26.500  0.00  0.00           N
ATOM   2359  H   SER   146      76.690  90.820  25.850  0.00  0.00           H
ATOM   2360  CA  SER   146      75.530  91.060  27.620  0.00  0.00           C
ATOM   2361  HA  SER   146      74.500  91.400  27.650  0.00  0.00           H
ATOM   2362  CB  SER   146      75.510  89.560  27.580  0.00  0.00           C
ATOM   2363  HB2 SER   146      76.510  89.160  27.450  0.00  0.00           H
ATOM   2364  HB3 SER   146      75.000  89.220  26.680  0.00  0.00           H
ATOM   2365  OG  SER   146      74.990  88.990  28.750  0.00  0.00           O
ATOM   2366  HG  SER   146      75.750  88.830  29.310  0.00  0.00           H
ATOM   2367  C   SER   146      76.210  91.480  28.950  0.00  0.00           C
ATOM   2368  O   SER   146      77.380  91.360  29.090  0.00  0.00           O
ATOM   2369  N   ASP   147      75.360  92.010  29.850  0.00  0.00           N
ATOM   2370  H   ASP   147      74.400  92.150  29.570  0.00  0.00           H
ATOM   2371  CA  ASP   147      75.750  92.420  31.260  0.00  0.00           C
ATOM   2372  HA  ASP   147      76.740  92.850  31.100  0.00  0.00           H
ATOM   2373  CB  ASP   147      74.890  93.600  31.750  0.00  0.00           C
ATOM   2374  HB2 ASP   147      73.870  93.240  31.890  0.00  0.00           H
ATOM   2375  HB3 ASP   147      74.880  94.470  31.080  0.00  0.00           H
ATOM   2376  CG  ASP   147      75.280  94.240  33.080  0.00  0.00           C
ATOM   2377  OD1 ASP   147      74.550  95.140  33.450  0.00  0.00           O
ATOM   2378  OD2 ASP   147      76.340  93.930  33.700  0.00  0.00           O
ATOM   2379  C   ASP   147      75.750  91.290  32.270  0.00  0.00           C
ATOM   2380  O   ASP   147      74.970  91.220  33.200  0.00  0.00           O
ATOM   2381  N   ASP   148      76.580  90.300  31.930  0.00  0.00           N
ATOM   2382  H   ASP   148      77.200  90.520  31.170  0.00  0.00           H
ATOM   2383  CA  ASP   148      76.890  89.150  32.710  0.00  0.00           C
ATOM   2384  HA  ASP   148      76.550  89.230  33.740  0.00  0.00           H
ATOM   2385  CB  ASP   148      76.020  87.960  32.280  0.00  0.00           C
ATOM   2386  HB2 ASP   148      75.010  88.300  32.070  0.00  0.00           H
ATOM   2387  HB3 ASP   148      75.980  87.160  33.020  0.00  0.00           H
ATOM   2388  CG  ASP   148      76.490  87.300  30.970  0.00  0.00           C
ATOM   2389  OD1 ASP   148      76.240  86.090  30.750  0.00  0.00           O
ATOM   2390  OD2 ASP   148      77.000  87.990  30.110  0.00  0.00           O
ATOM   2391  C   ASP   148      78.400  88.880  32.710  0.00  0.00           C
ATOM   2392  O   ASP   148      79.200  89.570  32.110  0.00  0.00           O
ATOM   2393  N   HIE   149      78.790  87.840  33.430  0.00  0.00           N
ATOM   2394  H   HIE   149      78.010  87.310  33.790  0.00  0.00           H
ATOM   2395  CA  HIE   149      80.180  87.460  33.530  0.00  0.00           C
ATOM   2396  HA  HIE   149      80.810  88.280  33.880  0.00  0.00           H
ATOM   2397  CB  HIE   149      80.260  86.180  34.420  0.00  0.00           C
ATOM   2398  HB2 HIE   149      79.770  85.370  33.890  0.00  0.00           H
ATOM   2399  HB3 HIE   149      79.630  86.300  35.300  0.00  0.00           H
ATOM   2400  CG  HIE   149      81.640  85.950  34.900  0.00  0.00           C
ATOM   2401  ND1 HIE   149      82.700  85.450  34.140  0.00  0.00           N
ATOM   2402  CE1 HIE   149      83.820  85.650  34.830  0.00  0.00           C
ATOM   2403  HE1 HIE   149      84.690  85.010  34.740  0.00  0.00           H
ATOM   2404  NE2 HIE   149      83.530  86.420  35.920  0.00  0.00           N
ATOM   2405  HE2 HIE   149      84.060  86.450  36.780  0.00  0.00           H
ATOM   2406  CD2 HIE   149      82.150  86.620  35.930  0.00  0.00           C
ATOM   2407  HD2 HIE   149      81.570  87.280  36.550  0.00  0.00           H
ATOM   2408  C   HIE   149      80.750  87.180  32.090  0.00  0.00           C
ATOM   2409  O   HIE   149      81.890  87.510  31.910  0.00  0.00           O
ATOM   2410  N   GLU   150      80.050  86.600  31.160  0.00  0.00           N
ATOM   2411  H   GLU   150      79.150  86.200  31.420  0.00  0.00           H
ATOM   2412  CA  GLU   150      80.630  86.170  29.970  0.00  0.00           C
ATOM   2413  HA  GLU   150      81.610  85.700  30.070  0.00  0.00           H
ATOM   2414  CB  GLU   150      79.830  85.020  29.450  0.00  0.00           C
ATOM   2415  HB2 GLU   150      78.910  85.330  28.970  0.00  0.00           H
ATOM   2416  HB3 GLU   150      79.660  84.320  30.280  0.00  0.00           H
ATOM   2417  CG  GLU   150      80.680  84.360  28.280  0.00  0.00           C
ATOM   2418  HG2 GLU   150      80.720  85.160  27.540  0.00  0.00           H
ATOM   2419  HG3 GLU   150      80.020  83.590  27.870  0.00  0.00           H
ATOM   2420  CD  GLU   150      82.070  83.810  28.670  0.00  0.00           C
ATOM   2421  OE1 GLU   150      82.040  83.290  29.790  0.00  0.00           O
ATOM   2422  OE2 GLU   150      83.150  84.050  27.990  0.00  0.00           O
ATOM   2423  C   GLU   150      80.820  87.300  28.960  0.00  0.00           C
ATOM   2424  O   GLU   150      81.740  87.480  28.240  0.00  0.00           O
ATOM   2425  N   GLY   151      79.790  88.260  29.040  0.00  0.00           N
ATOM   2426  H   GLY   151      79.100  88.240  29.770  0.00  0.00           H
ATOM   2427  CA  GLY   151      79.740  89.460  28.140  0.00  0.00           C
ATOM   2428  HA2 GLY   151      78.720  89.820  28.070  0.00  0.00           H
ATOM   2429  HA3 GLY   151      79.930  89.120  27.120  0.00  0.00           H
ATOM   2430  C   GLY   151      80.740  90.550  28.470  0.00  0.00           C
ATOM   2431  O   GLY   151      81.530  91.190  27.630  0.00  0.00           O
ATOM   2432  N   ARG   152      80.730  90.860  29.780  0.00  0.00           N
ATOM   2433  H   ARG   152      80.140  90.320  30.400  0.00  0.00           H
ATOM   2434  CA  ARG   152      81.690  91.860  30.330  0.00  0.00           C
ATOM   2435  HA  ARG   152      81.640  92.730  29.680  0.00  0.00           H
ATOM   2436  CB  ARG   152      81.330  92.200  31.790  0.00  0.00           C
ATOM   2437  HB2 ARG   152      82.080  92.900  32.180  0.00  0.00           H
ATOM   2438  HB3 ARG   152      81.490  91.270  32.330  0.00  0.00           H
ATOM   2439  CG  ARG   152      79.920  92.740  31.990  0.00  0.00           C
ATOM   2440  HG2 ARG   152      79.150  92.030  31.670  0.00  0.00           H
ATOM   2441  HG3 ARG   152      79.730  93.580  31.320  0.00  0.00           H
ATOM   2442  CD  ARG   152      79.540  93.150  33.420  0.00  0.00           C
ATOM   2443  HD2 ARG   152      78.510  93.510  33.350  0.00  0.00           H
ATOM   2444  HD3 ARG   152      80.150  93.980  33.760  0.00  0.00           H
ATOM   2445  NE  ARG   152      79.650  92.020  34.280  0.00  0.00           N
ATOM   2446  HE  ARG   152      80.570  91.670  34.530  0.00  0.00           H
ATOM   2447  CZ  ARG   152      78.700  91.520  35.000  0.00  0.00           C
ATOM   2448  NH1 ARG   152      77.490  91.860  34.980  0.00  0.00           N
ATOM   2449 HH11 ARG   152      77.100  92.590  34.400  0.00  0.00           H
ATOM   2450 HH12 ARG   152      76.800  91.500  35.620  0.00  0.00           H
ATOM   2451  NH2 ARG   152      78.990  90.520  35.820  0.00  0.00           N
ATOM   2452 HH21 ARG   152      79.980  90.330  35.890  0.00  0.00           H
ATOM   2453 HH22 ARG   152      78.300  90.110  36.430  0.00  0.00           H
ATOM   2454  C   ARG   152      83.190  91.380  30.360  0.00  0.00           C
ATOM   2455  O   ARG   152      84.100  92.150  30.250  0.00  0.00           O
ATOM   2456  N   ALA   153      83.390  90.040  30.330  0.00  0.00           N
ATOM   2457  H   ALA   153      82.530  89.520  30.340  0.00  0.00           H
ATOM   2458  CA  ALA   153      84.680  89.440  30.050  0.00  0.00           C
ATOM   2459  HA  ALA   153      85.410  89.910  30.720  0.00  0.00           H
ATOM   2460  CB  ALA   153      84.640  87.940  30.360  0.00  0.00           C
ATOM   2461  HB1 ALA   153      83.940  87.400  29.720  0.00  0.00           H
ATOM   2462  HB2 ALA   153      85.640  87.500  30.340  0.00  0.00           H
ATOM   2463  HB3 ALA   153      84.340  87.720  31.390  0.00  0.00           H
ATOM   2464  C   ALA   153      85.260  89.580  28.660  0.00  0.00           C
ATOM   2465  O   ALA   153      86.500  89.890  28.580  0.00  0.00           O
ATOM   2466  N   ALA   154      84.440  89.600  27.620  0.00  0.00           N
ATOM   2467  H   ALA   154      83.500  89.360  27.880  0.00  0.00           H
ATOM   2468  CA  ALA   154      84.780  89.920  26.270  0.00  0.00           C
ATOM   2469  HA  ALA   154      85.730  89.480  25.980  0.00  0.00           H
ATOM   2470  CB  ALA   154      83.690  89.310  25.250  0.00  0.00           C
ATOM   2471  HB1 ALA   154      84.010  89.140  24.220  0.00  0.00           H
ATOM   2472  HB2 ALA   154      83.360  88.340  25.630  0.00  0.00           H
ATOM   2473  HB3 ALA   154      82.780  89.880  25.440  0.00  0.00           H
ATOM   2474  C   ALA   154      85.030  91.380  26.020  0.00  0.00           C
ATOM   2475  O   ALA   154      85.910  91.800  25.300  0.00  0.00           O
ATOM   2476  N   GLN   155      84.310  92.190  26.750  0.00  0.00           N
ATOM   2477  H   GLN   155      83.450  91.860  27.160  0.00  0.00           H
ATOM   2478  CA  GLN   155      84.530  93.610  26.820  0.00  0.00           C
ATOM   2479  HA  GLN   155      84.530  93.930  25.770  0.00  0.00           H
ATOM   2480  CB  GLN   155      83.370  94.290  27.560  0.00  0.00           C
ATOM   2481  HB2 GLN   155      83.380  93.870  28.570  0.00  0.00           H
ATOM   2482  HB3 GLN   155      82.430  94.110  27.050  0.00  0.00           H
ATOM   2483  CG  GLN   155      83.560  95.820  27.550  0.00  0.00           C
ATOM   2484  HG2 GLN   155      83.510  96.170  26.520  0.00  0.00           H
ATOM   2485  HG3 GLN   155      84.530  95.970  28.020  0.00  0.00           H
ATOM   2486  CD  GLN   155      82.570  96.690  28.420  0.00  0.00           C
ATOM   2487  OE1 GLN   155      81.690  96.300  29.130  0.00  0.00           O
ATOM   2488  NE2 GLN   155      82.800  97.990  28.430  0.00  0.00           N
ATOM   2489 HE21 GLN   155      83.560  98.470  27.970  0.00  0.00           H
ATOM   2490 HE22 GLN   155      82.050  98.580  28.760  0.00  0.00           H
ATOM   2491  C   GLN   155      85.940  94.040  27.330  0.00  0.00           C
ATOM   2492  O   GLN   155      86.620  94.790  26.660  0.00  0.00           O
ATOM   2493  N   LYS   156      86.280  93.650  28.590  0.00  0.00           N
ATOM   2494  H   LYS   156      85.610  92.990  28.950  0.00  0.00           H
ATOM   2495  CA  LYS   156      87.650  93.780  29.190  0.00  0.00           C
ATOM   2496  HA  LYS   156      87.830  94.830  29.420  0.00  0.00           H
ATOM   2497  CB  LYS   156      87.570  92.990  30.510  0.00  0.00           C
ATOM   2498  HB2 LYS   156      88.550  92.910  30.970  0.00  0.00           H
ATOM   2499  HB3 LYS   156      87.240  91.980  30.270  0.00  0.00           H
ATOM   2500  CG  LYS   156      86.550  93.720  31.460  0.00  0.00           C
ATOM   2501  HG2 LYS   156      85.590  93.980  31.010  0.00  0.00           H
ATOM   2502  HG3 LYS   156      86.960  94.690  31.730  0.00  0.00           H
ATOM   2503  CD  LYS   156      86.190  92.940  32.740  0.00  0.00           C
ATOM   2504  HD2 LYS   156      87.130  92.670  33.210  0.00  0.00           H
ATOM   2505  HD3 LYS   156      85.670  92.030  32.450  0.00  0.00           H
ATOM   2506  CE  LYS   156      85.300  93.820  33.660  0.00  0.00           C
ATOM   2507  HE2 LYS   156      84.320  94.010  33.220  0.00  0.00           H
ATOM   2508  HE3 LYS   156      85.700  94.830  33.660  0.00  0.00           H
ATOM   2509  NZ  LYS   156      85.220  93.280  35.090  0.00  0.00           N
ATOM   2510  HZ1 LYS   156      86.160  93.360  35.450  0.00  0.00           H
ATOM   2511  HZ2 LYS   156      84.470  93.740  35.580  0.00  0.00           H
ATOM   2512  HZ3 LYS   156      84.960  92.310  35.010  0.00  0.00           H
ATOM   2513  C   LYS   156      88.750  93.180  28.200  0.00  0.00           C
ATOM   2514  O   LYS   156      89.870  93.780  28.100  0.00  0.00           O
ATOM   2515  N   LYS   157      88.500  92.030  27.520  0.00  0.00           N
ATOM   2516  H   LYS   157      87.550  91.700  27.640  0.00  0.00           H
ATOM   2517  CA  LYS   157      89.460  91.380  26.640  0.00  0.00           C
ATOM   2518  HA  LYS   157      90.410  91.310  27.170  0.00  0.00           H
ATOM   2519  CB  LYS   157      89.100  89.950  26.300  0.00  0.00           C
ATOM   2520  HB2 LYS   157      88.390  89.970  25.470  0.00  0.00           H
ATOM   2521  HB3 LYS   157      88.660  89.600  27.240  0.00  0.00           H
ATOM   2522  CG  LYS   157      90.190  88.930  25.980  0.00  0.00           C
ATOM   2523  HG2 LYS   157      90.780  89.210  25.110  0.00  0.00           H
ATOM   2524  HG3 LYS   157      89.700  87.980  25.790  0.00  0.00           H
ATOM   2525  CD  LYS   157      91.090  88.600  27.180  0.00  0.00           C
ATOM   2526  HD2 LYS   157      90.490  88.050  27.900  0.00  0.00           H
ATOM   2527  HD3 LYS   157      91.490  89.440  27.750  0.00  0.00           H
ATOM   2528  CE  LYS   157      92.270  87.690  26.810  0.00  0.00           C
ATOM   2529  HE2 LYS   157      92.970  88.100  26.090  0.00  0.00           H
ATOM   2530  HE3 LYS   157      91.950  86.730  26.400  0.00  0.00           H
ATOM   2531  NZ  LYS   157      93.040  87.460  28.120  0.00  0.00           N
ATOM   2532  HZ1 LYS   157      93.740  86.740  28.040  0.00  0.00           H
ATOM   2533  HZ2 LYS   157      93.510  88.270  28.490  0.00  0.00           H
ATOM   2534  HZ3 LYS   157      92.320  87.110  28.740  0.00  0.00           H
ATOM   2535  C   LYS   157      89.740  92.170  25.390  0.00  0.00           C
ATOM   2536  O   LYS   157      90.890  92.440  25.030  0.00  0.00           O
ATOM   2537  N   LEU   158      88.650  92.760  24.810  0.00  0.00           N
ATOM   2538  H   LEU   158      87.730  92.430  25.060  0.00  0.00           H
ATOM   2539  CA  LEU   158      88.770  93.730  23.710  0.00  0.00           C
ATOM   2540  HA  LEU   158      89.390  93.220  22.970  0.00  0.00           H
ATOM   2541  CB  LEU   158      87.470  93.970  22.890  0.00  0.00           C
ATOM   2542  HB2 LEU   158      86.770  94.500  23.530  0.00  0.00           H
ATOM   2543  HB3 LEU   158      86.950  93.060  22.600  0.00  0.00           H
ATOM   2544  CG  LEU   158      87.630  94.720  21.510  0.00  0.00           C
ATOM   2545  HG  LEU   158      88.070  95.690  21.720  0.00  0.00           H
ATOM   2546  CD1 LEU   158      88.480  94.030  20.530  0.00  0.00           C
ATOM   2547 HD11 LEU   158      89.510  94.220  20.820  0.00  0.00           H
ATOM   2548 HD12 LEU   158      88.230  92.970  20.600  0.00  0.00           H
ATOM   2549 HD13 LEU   158      88.330  94.460  19.540  0.00  0.00           H
ATOM   2550  CD2 LEU   158      86.290  95.020  20.820  0.00  0.00           C
ATOM   2551 HD21 LEU   158      85.760  94.110  20.530  0.00  0.00           H
ATOM   2552 HD22 LEU   158      85.640  95.510  21.550  0.00  0.00           H
ATOM   2553 HD23 LEU   158      86.410  95.650  19.940  0.00  0.00           H
ATOM   2554  C   LEU   158      89.550  94.910  24.210  0.00  0.00           C
ATOM   2555  O   LEU   158      90.650  95.240  23.700  0.00  0.00           O
ATOM   2556  N   GLU   159      89.000  95.630  25.280  0.00  0.00           N
ATOM   2557  H   GLU   159      88.060  95.350  25.530  0.00  0.00           H
ATOM   2558  CA  GLU   159      89.450  96.980  25.660  0.00  0.00           C
ATOM   2559  HA  GLU   159      89.360  97.530  24.730  0.00  0.00           H
ATOM   2560  CB  GLU   159      88.470  97.530  26.720  0.00  0.00           C
ATOM   2561  HB2 GLU   159      88.870  98.470  27.120  0.00  0.00           H
ATOM   2562  HB3 GLU   159      88.150  96.840  27.490  0.00  0.00           H
ATOM   2563  CG  GLU   159      87.160  98.150  26.090  0.00  0.00           C
ATOM   2564  HG2 GLU   159      86.660  97.370  25.510  0.00  0.00           H
ATOM   2565  HG3 GLU   159      87.450  98.990  25.470  0.00  0.00           H
ATOM   2566  CD  GLU   159      86.150  98.640  27.120  0.00  0.00           C
ATOM   2567  OE1 GLU   159      86.420  98.340  28.340  0.00  0.00           O
ATOM   2568  OE2 GLU   159      85.070  99.200  26.780  0.00  0.00           O
ATOM   2569  C   GLU   159      90.920  97.050  26.070  0.00  0.00           C
ATOM   2570  O   GLU   159      91.550  98.080  25.820  0.00  0.00           O
ATOM   2571  N   THR   160      91.490  95.970  26.540  0.00  0.00           N
ATOM   2572  H   THR   160      90.940  95.170  26.810  0.00  0.00           H
ATOM   2573  CA  THR   160      92.910  95.970  26.940  0.00  0.00           C
ATOM   2574  HA  THR   160      93.100  96.850  27.560  0.00  0.00           H
ATOM   2575  CB  THR   160      93.180  94.720  27.770  0.00  0.00           C
ATOM   2576  HB  THR   160      92.910  93.840  27.170  0.00  0.00           H
ATOM   2577  CG2 THR   160      94.610  94.470  28.250  0.00  0.00           C
ATOM   2578 HG21 THR   160      95.400  94.620  27.510  0.00  0.00           H
ATOM   2579 HG22 THR   160      94.810  95.210  29.030  0.00  0.00           H
ATOM   2580 HG23 THR   160      94.740  93.420  28.510  0.00  0.00           H
ATOM   2581  OG1 THR   160      92.400  94.700  28.970  0.00  0.00           O
ATOM   2582  HG1 THR   160      91.500  94.410  28.770  0.00  0.00           H
ATOM   2583  C   THR   160      93.880  96.090  25.760  0.00  0.00           C
ATOM   2584  O   THR   160      94.950  96.810  25.790  0.00  0.00           O
ATOM   2585  N   LEU   161      93.490  95.500  24.650  0.00  0.00           N
ATOM   2586  H   LEU   161      92.670  94.940  24.490  0.00  0.00           H
ATOM   2587  CA  LEU   161      94.400  95.550  23.440  0.00  0.00           C
ATOM   2588  HA  LEU   161      95.370  95.140  23.710  0.00  0.00           H
ATOM   2589  CB  LEU   161      93.860  94.620  22.330  0.00  0.00           C
ATOM   2590  HB2 LEU   161      94.500  94.770  21.460  0.00  0.00           H
ATOM   2591  HB3 LEU   161      92.880  94.980  22.030  0.00  0.00           H
ATOM   2592  CG  LEU   161      93.760  93.080  22.460  0.00  0.00           C
ATOM   2593  HG  LEU   161      93.570  92.950  23.520  0.00  0.00           H
ATOM   2594  CD1 LEU   161      92.590  92.390  21.710  0.00  0.00           C
ATOM   2595 HD11 LEU   161      92.880  92.140  20.690  0.00  0.00           H
ATOM   2596 HD12 LEU   161      92.340  91.420  22.140  0.00  0.00           H
ATOM   2597 HD13 LEU   161      91.690  93.020  21.690  0.00  0.00           H
ATOM   2598  CD2 LEU   161      95.060  92.360  22.180  0.00  0.00           C
ATOM   2599 HD21 LEU   161      95.020  91.540  22.900  0.00  0.00           H
ATOM   2600 HD22 LEU   161      95.220  92.070  21.140  0.00  0.00           H
ATOM   2601 HD23 LEU   161      95.870  92.960  22.590  0.00  0.00           H
ATOM   2602  C   LEU   161      94.530  96.910  22.880  0.00  0.00           C
ATOM   2603  O   LEU   161      95.570  97.250  22.310  0.00  0.00           O
ATOM   2604  N   LEU   162      93.480  97.760  23.040  0.00  0.00           N
ATOM   2605  H   LEU   162      92.780  97.480  23.700  0.00  0.00           H
ATOM   2606  CA  LEU   162      93.420  99.120  22.440  0.00  0.00           C
ATOM   2607  HA  LEU   162      93.750  98.940  21.410  0.00  0.00           H
ATOM   2608  CB  LEU   162      91.950  99.620  22.310  0.00  0.00           C
ATOM   2609  HB2 LEU   162      91.860 100.550  21.750  0.00  0.00           H
ATOM   2610  HB3 LEU   162      91.640  99.950  23.300  0.00  0.00           H
ATOM   2611  CG  LEU   162      90.900  98.630  21.820  0.00  0.00           C
ATOM   2612  HG  LEU   162      90.750  97.960  22.660  0.00  0.00           H
ATOM   2613  CD1 LEU   162      89.530  99.250  21.590  0.00  0.00           C
ATOM   2614 HD11 LEU   162      89.170  99.540  22.580  0.00  0.00           H
ATOM   2615 HD12 LEU   162      89.560 100.200  21.060  0.00  0.00           H
ATOM   2616 HD13 LEU   162      88.840  98.570  21.090  0.00  0.00           H
ATOM   2617  CD2 LEU   162      91.240  97.780  20.590  0.00  0.00           C
ATOM   2618 HD21 LEU   162      90.510  96.970  20.570  0.00  0.00           H
ATOM   2619 HD22 LEU   162      91.130  98.350  19.670  0.00  0.00           H
ATOM   2620 HD23 LEU   162      92.220  97.310  20.650  0.00  0.00           H
ATOM   2621  C   LEU   162      94.410 100.040  23.180  0.00  0.00           C
ATOM   2622  O   LEU   162      95.230 100.740  22.560  0.00  0.00           O
ATOM   2623  N   GLU   163      94.400 100.100  24.530  0.00  0.00           N
ATOM   2624  H   GLU   163      93.620  99.590  24.920  0.00  0.00           H
ATOM   2625  CA  GLU   163      95.210 100.870  25.380  0.00  0.00           C
ATOM   2626  HA  GLU   163      95.370 101.820  24.860  0.00  0.00           H
ATOM   2627  CB  GLU   163      94.550 101.140  26.680  0.00  0.00           C
ATOM   2628  HB2 GLU   163      93.620 101.660  26.460  0.00  0.00           H
ATOM   2629  HB3 GLU   163      95.210 101.770  27.280  0.00  0.00           H
ATOM   2630  CG  GLU   163      94.220  99.830  27.420  0.00  0.00           C
ATOM   2631  HG2 GLU   163      95.210  99.400  27.630  0.00  0.00           H
ATOM   2632  HG3 GLU   163      93.580  99.230  26.760  0.00  0.00           H
ATOM   2633  CD  GLU   163      93.400 100.090  28.700  0.00  0.00           C
ATOM   2634  OE1 GLU   163      93.840  99.490  29.780  0.00  0.00           O
ATOM   2635  OE2 GLU   163      92.510 100.960  28.610  0.00  0.00           O
ATOM   2636  C   GLU   163      96.660 100.270  25.550  0.00  0.00           C
ATOM   2637  O   GLU   163      97.580 100.990  25.770  0.00  0.00           O
ATOM   2638  N   GLU   164      96.860  98.980  25.260  0.00  0.00           N
ATOM   2639  H   GLU   164      96.050  98.390  25.130  0.00  0.00           H
ATOM   2640  CA  GLU   164      98.140  98.320  25.050  0.00  0.00           C
ATOM   2641  HA  GLU   164      98.820  98.480  25.890  0.00  0.00           H
ATOM   2642  CB  GLU   164      98.040  96.850  24.780  0.00  0.00           C
ATOM   2643  HB2 GLU   164      97.310  96.720  23.980  0.00  0.00           H
ATOM   2644  HB3 GLU   164      97.710  96.290  25.660  0.00  0.00           H
ATOM   2645  CG  GLU   164      99.340  96.090  24.540  0.00  0.00           C
ATOM   2646  HG2 GLU   164     100.020  96.310  25.360  0.00  0.00           H
ATOM   2647  HG3 GLU   164      99.740  96.660  23.700  0.00  0.00           H
ATOM   2648  CD  GLU   164      99.300  94.630  24.180  0.00  0.00           C
ATOM   2649  OE1 GLU   164      98.200  93.960  24.160  0.00  0.00           O
ATOM   2650  OE2 GLU   164     100.370  94.150  23.880  0.00  0.00           O
ATOM   2651  C   GLU   164      98.820  99.000  23.840  0.00  0.00           C
ATOM   2652  O   GLU   164      99.820  99.670  24.020  0.00  0.00           O
ATOM   2653  N   LYS   165      98.200  99.000  22.670  0.00  0.00           N
ATOM   2654  H   LYS   165      97.370  98.440  22.580  0.00  0.00           H
ATOM   2655  CA  LYS   165      98.720  99.630  21.430  0.00  0.00           C
ATOM   2656  HA  LYS   165      99.720  99.210  21.340  0.00  0.00           H
ATOM   2657  CB  LYS   165      97.820  99.200  20.250  0.00  0.00           C
ATOM   2658  HB2 LYS   165      96.860  99.640  20.540  0.00  0.00           H
ATOM   2659  HB3 LYS   165      97.650  98.130  20.330  0.00  0.00           H
ATOM   2660  CG  LYS   165      98.350  99.690  18.890  0.00  0.00           C
ATOM   2661  HG2 LYS   165      99.310  99.190  18.740  0.00  0.00           H
ATOM   2662  HG3 LYS   165      98.430 100.770  18.970  0.00  0.00           H
ATOM   2663  CD  LYS   165      97.280  99.440  17.900  0.00  0.00           C
ATOM   2664  HD2 LYS   165      96.320  99.900  18.090  0.00  0.00           H
ATOM   2665  HD3 LYS   165      97.150  98.360  17.830  0.00  0.00           H
ATOM   2666  CE  LYS   165      97.640  99.980  16.560  0.00  0.00           C
ATOM   2667  HE2 LYS   165      97.580 101.060  16.660  0.00  0.00           H
ATOM   2668  HE3 LYS   165      96.890  99.690  15.820  0.00  0.00           H
ATOM   2669  NZ  LYS   165      99.020  99.700  16.160  0.00  0.00           N
ATOM   2670  HZ1 LYS   165      99.040  98.690  16.150  0.00  0.00           H
ATOM   2671  HZ2 LYS   165      99.200 100.000  15.220  0.00  0.00           H
ATOM   2672  HZ3 LYS   165      99.710 100.140  16.750  0.00  0.00           H
ATOM   2673  C   LYS   165      98.850 101.160  21.600  0.00  0.00           C
ATOM   2674  O   LYS   165      99.800 101.760  21.110  0.00  0.00           O
ATOM   2675  N   GLU   166      97.920 101.790  22.280  0.00  0.00           N
ATOM   2676  H   GLU   166      97.050 101.330  22.480  0.00  0.00           H
ATOM   2677  CA  GLU   166      97.930 103.210  22.430  0.00  0.00           C
ATOM   2678  HA  GLU   166      98.060 103.680  21.460  0.00  0.00           H
ATOM   2679  CB  GLU   166      96.510 103.660  22.870  0.00  0.00           C
ATOM   2680  HB2 GLU   166      96.400 103.400  23.920  0.00  0.00           H
ATOM   2681  HB3 GLU   166      95.770 103.450  22.100  0.00  0.00           H
ATOM   2682  CG  GLU   166      96.440 105.170  22.980  0.00  0.00           C
ATOM   2683  HG2 GLU   166      96.570 105.620  22.000  0.00  0.00           H
ATOM   2684  HG3 GLU   166      97.280 105.600  23.520  0.00  0.00           H
ATOM   2685  CD  GLU   166      95.110 105.650  23.700  0.00  0.00           C
ATOM   2686  OE1 GLU   166      94.320 106.350  23.070  0.00  0.00           O
ATOM   2687  OE2 GLU   166      94.800 105.330  24.860  0.00  0.00           O
ATOM   2688  C   GLU   166      99.140 103.630  23.280  0.00  0.00           C
ATOM   2689  O   GLU   166      99.930 104.540  22.850  0.00  0.00           O
ATOM   2690  N   SER   167      99.500 103.020  24.440  0.00  0.00           N
ATOM   2691  H   SER   167      98.860 102.260  24.650  0.00  0.00           H
ATOM   2692  CA  SER   167     100.700 103.140  25.170  0.00  0.00           C
ATOM   2693  HA  SER   167     100.720 104.190  25.460  0.00  0.00           H
ATOM   2694  CB  SER   167     100.580 102.310  26.410  0.00  0.00           C
ATOM   2695  HB2 SER   167     101.450 102.500  27.040  0.00  0.00           H
ATOM   2696  HB3 SER   167     100.610 101.270  26.090  0.00  0.00           H
ATOM   2697  OG  SER   167      99.430 102.680  27.090  0.00  0.00           O
ATOM   2698  HG  SER   167      98.690 102.300  26.590  0.00  0.00           H
ATOM   2699  C   SER   167     101.920 102.760  24.340  0.00  0.00           C
ATOM   2700  O   SER   167     102.840 103.580  24.210  0.00  0.00           O
ATOM   2701  N   LYS   168     102.010 101.530  23.730  0.00  0.00           N
ATOM   2702  H   LYS   168     101.280 100.870  23.960  0.00  0.00           H
ATOM   2703  CA  LYS   168     103.120 101.070  22.870  0.00  0.00           C
ATOM   2704  HA  LYS   168     104.030 101.200  23.450  0.00  0.00           H
ATOM   2705  CB  LYS   168     102.970  99.600  22.470  0.00  0.00           C
ATOM   2706  HB2 LYS   168     103.610  99.370  21.620  0.00  0.00           H
ATOM   2707  HB3 LYS   168     101.950  99.490  22.120  0.00  0.00           H
ATOM   2708  CG  LYS   168     103.280  98.550  23.560  0.00  0.00           C
ATOM   2709  HG2 LYS   168     102.860  98.850  24.510  0.00  0.00           H
ATOM   2710  HG3 LYS   168     104.370  98.450  23.540  0.00  0.00           H
ATOM   2711  CD  LYS   168     102.880  97.110  23.140  0.00  0.00           C
ATOM   2712  HD2 LYS   168     102.960  96.990  22.060  0.00  0.00           H
ATOM   2713  HD3 LYS   168     101.830  97.000  23.400  0.00  0.00           H
ATOM   2714  CE  LYS   168     103.730  96.060  23.810  0.00  0.00           C
ATOM   2715  HE2 LYS   168     103.790  96.230  24.880  0.00  0.00           H
ATOM   2716  HE3 LYS   168     104.710  96.180  23.340  0.00  0.00           H
ATOM   2717  NZ  LYS   168     103.280  94.670  23.520  0.00  0.00           N
ATOM   2718  HZ1 LYS   168     103.370  94.450  22.540  0.00  0.00           H
ATOM   2719  HZ2 LYS   168     103.900  94.040  24.010  0.00  0.00           H
ATOM   2720  HZ3 LYS   168     102.310  94.580  23.790  0.00  0.00           H
ATOM   2721  C   LYS   168     103.380 102.010  21.720  0.00  0.00           C
ATOM   2722  O   LYS   168     104.560 102.240  21.410  0.00  0.00           O
ATOM   2723  N   SER   169     102.410 102.650  21.100  0.00  0.00           N
ATOM   2724  H   SER   169     101.450 102.430  21.330  0.00  0.00           H
ATOM   2725  CA  SER   169     102.500 103.810  20.190  0.00  0.00           C
ATOM   2726  HA  SER   169     103.160 103.630  19.350  0.00  0.00           H
ATOM   2727  CB  SER   169     101.210 104.130  19.500  0.00  0.00           C
ATOM   2728  HB2 SER   169     100.630 104.750  20.180  0.00  0.00           H
ATOM   2729  HB3 SER   169     100.710 103.230  19.150  0.00  0.00           H
ATOM   2730  OG  SER   169     101.640 105.030  18.490  0.00  0.00           O
ATOM   2731  HG  SER   169     101.540 104.590  17.640  0.00  0.00           H
ATOM   2732  C   SER   169     103.110 104.950  20.950  0.00  0.00           C
ATOM   2733  O   SER   169     104.220 105.390  20.460  0.00  0.00           O
ATOM   2734  N   LYS   170     102.480 105.550  22.010  0.00  0.00           N
ATOM   2735  H   LYS   170     101.690 105.050  22.380  0.00  0.00           H
ATOM   2736  CA  LYS   170     103.020 106.750  22.620  0.00  0.00           C
ATOM   2737  HA  LYS   170     103.000 107.500  21.830  0.00  0.00           H
ATOM   2738  CB  LYS   170     102.230 107.160  23.920  0.00  0.00           C
ATOM   2739  HB2 LYS   170     102.770 107.920  24.480  0.00  0.00           H
ATOM   2740  HB3 LYS   170     102.130 106.320  24.600  0.00  0.00           H
ATOM   2741  CG  LYS   170     100.800 107.590  23.590  0.00  0.00           C
ATOM   2742  HG2 LYS   170     100.210 106.740  23.230  0.00  0.00           H
ATOM   2743  HG3 LYS   170     100.890 108.310  22.780  0.00  0.00           H
ATOM   2744  CD  LYS   170     100.110 108.170  24.900  0.00  0.00           C
ATOM   2745  HD2 LYS   170     100.760 108.780  25.530  0.00  0.00           H
ATOM   2746  HD3 LYS   170      99.810 107.330  25.540  0.00  0.00           H
ATOM   2747  CE  LYS   170      98.890 108.910  24.400  0.00  0.00           C
ATOM   2748  HE2 LYS   170      98.320 108.220  23.770  0.00  0.00           H
ATOM   2749  HE3 LYS   170      99.240 109.770  23.820  0.00  0.00           H
ATOM   2750  NZ  LYS   170      97.900 109.330  25.410  0.00  0.00           N
ATOM   2751  HZ1 LYS   170      97.530 108.520  25.890  0.00  0.00           H
ATOM   2752  HZ2 LYS   170      98.220 110.000  26.090  0.00  0.00           H
ATOM   2753  HZ3 LYS   170      97.130 109.870  25.020  0.00  0.00           H
ATOM   2754  C   LYS   170     104.500 106.590  23.050  0.00  0.00           C
ATOM   2755  O   LYS   170     105.280 107.530  22.830  0.00  0.00           O
ATOM   2756  N   LYS   171     104.910 105.400  23.540  0.00  0.00           N
ATOM   2757  H   LYS   171     104.140 104.770  23.720  0.00  0.00           H
ATOM   2758  CA  LYS   171     106.230 104.970  23.860  0.00  0.00           C
ATOM   2759  HA  LYS   171     106.670 105.590  24.640  0.00  0.00           H
ATOM   2760  CB  LYS   171     106.200 103.630  24.560  0.00  0.00           C
ATOM   2761  HB2 LYS   171     107.200 103.190  24.660  0.00  0.00           H
ATOM   2762  HB3 LYS   171     105.640 102.970  23.900  0.00  0.00           H
ATOM   2763  CG  LYS   171     105.660 103.860  26.010  0.00  0.00           C
ATOM   2764  HG2 LYS   171     104.650 104.270  25.940  0.00  0.00           H
ATOM   2765  HG3 LYS   171     106.340 104.510  26.550  0.00  0.00           H
ATOM   2766  CD  LYS   171     105.440 102.520  26.680  0.00  0.00           C
ATOM   2767  HD2 LYS   171     104.780 101.940  26.030  0.00  0.00           H
ATOM   2768  HD3 LYS   171     104.930 102.820  27.590  0.00  0.00           H
ATOM   2769  CE  LYS   171     106.640 101.590  27.030  0.00  0.00           C
ATOM   2770  HE2 LYS   171     107.100 101.290  26.090  0.00  0.00           H
ATOM   2771  HE3 LYS   171     106.280 100.650  27.430  0.00  0.00           H
ATOM   2772  NZ  LYS   171     107.720 102.200  27.840  0.00  0.00           N
ATOM   2773  HZ1 LYS   171     108.350 101.480  28.170  0.00  0.00           H
ATOM   2774  HZ2 LYS   171     108.280 102.820  27.270  0.00  0.00           H
ATOM   2775  HZ3 LYS   171     107.390 102.670  28.670  0.00  0.00           H
ATOM   2776  C   LYS   171     107.040 105.000  22.620  0.00  0.00           C
ATOM   2777  O   LYS   171     107.920 105.870  22.560  0.00  0.00           O
ATOM   2778  N   ARG   172     106.960 104.070  21.690  0.00  0.00           N
ATOM   2779  H   ARG   172     106.250 103.360  21.790  0.00  0.00           H
ATOM   2780  CA  ARG   172     107.750 104.010  20.470  0.00  0.00           C
ATOM   2781  HA  ARG   172     108.790 103.820  20.720  0.00  0.00           H
ATOM   2782  CB  ARG   172     107.280 102.810  19.610  0.00  0.00           C
ATOM   2783  HB2 ARG   172     106.290 103.050  19.230  0.00  0.00           H
ATOM   2784  HB3 ARG   172     107.290 101.930  20.250  0.00  0.00           H
ATOM   2785  CG  ARG   172     108.150 102.390  18.410  0.00  0.00           C
ATOM   2786  HG2 ARG   172     109.100 102.060  18.820  0.00  0.00           H
ATOM   2787  HG3 ARG   172     108.240 103.270  17.770  0.00  0.00           H
ATOM   2788  CD  ARG   172     107.650 101.230  17.490  0.00  0.00           C
ATOM   2789  HD2 ARG   172     106.620 101.500  17.260  0.00  0.00           H
ATOM   2790  HD3 ARG   172     107.470 100.310  18.060  0.00  0.00           H
ATOM   2791  NE  ARG   172     108.590 100.980  16.350  0.00  0.00           N
ATOM   2792  HE  ARG   172     109.570 100.860  16.580  0.00  0.00           H
ATOM   2793  CZ  ARG   172     108.220 100.810  15.110  0.00  0.00           C
ATOM   2794  NH1 ARG   172     106.870 100.760  14.810  0.00  0.00           N
ATOM   2795 HH11 ARG   172     106.110 100.780  15.480  0.00  0.00           H
ATOM   2796 HH12 ARG   172     106.600 100.590  13.860  0.00  0.00           H
ATOM   2797  NH2 ARG   172     109.030 100.630  14.080  0.00  0.00           N
ATOM   2798 HH21 ARG   172     110.030 100.700  14.200  0.00  0.00           H
ATOM   2799 HH22 ARG   172     108.640 100.640  13.150  0.00  0.00           H
ATOM   2800  C   ARG   172     107.680 105.320  19.660  0.00  0.00           C
ATOM   2801  O   ARG   172     108.650 105.570  18.880  0.00  0.00           O
ATOM   2802  N   ASN   173     106.730 106.200  19.750  0.00  0.00           N
ATOM   2803  H   ASN   173     105.900 105.900  20.250  0.00  0.00           H
ATOM   2804  CA  ASN   173     106.790 107.510  19.100  0.00  0.00           C
ATOM   2805  HA  ASN   173     107.150 107.320  18.090  0.00  0.00           H
ATOM   2806  CB  ASN   173     105.420 108.170  19.130  0.00  0.00           C
ATOM   2807  HB2 ASN   173     105.520 109.200  18.770  0.00  0.00           H
ATOM   2808  HB3 ASN   173     105.010 108.160  20.130  0.00  0.00           H
ATOM   2809  CG  ASN   173     104.440 107.460  18.200  0.00  0.00           C
ATOM   2810  OD1 ASN   173     104.770 106.590  17.410  0.00  0.00           O
ATOM   2811  ND2 ASN   173     103.180 107.710  18.370  0.00  0.00           N
ATOM   2812 HD21 ASN   173     102.820 108.420  19.000  0.00  0.00           H
ATOM   2813 HD22 ASN   173     102.590 106.910  18.220  0.00  0.00           H
ATOM   2814  C   ASN   173     107.890 108.360  19.850  0.00  0.00           C
ATOM   2815  O   ASN   173     108.510 109.210  19.170  0.00  0.00           O
ATOM   2816  N   TYR   174     108.100 108.280  21.170  0.00  0.00           N
ATOM   2817  H   TYR   174     107.640 107.470  21.570  0.00  0.00           H
ATOM   2818  CA  TYR   174     108.960 109.100  21.980  0.00  0.00           C
ATOM   2819  HA  TYR   174     108.920 110.100  21.550  0.00  0.00           H
ATOM   2820  CB  TYR   174     108.570 109.170  23.510  0.00  0.00           C
ATOM   2821  HB2 TYR   174     108.760 108.230  24.040  0.00  0.00           H
ATOM   2822  HB3 TYR   174     107.480 109.180  23.530  0.00  0.00           H
ATOM   2823  CG  TYR   174     109.120 110.390  24.200  0.00  0.00           C
ATOM   2824  CD1 TYR   174     110.160 110.260  25.150  0.00  0.00           C
ATOM   2825  HD1 TYR   174     110.640 109.310  25.340  0.00  0.00           H
ATOM   2826  CE1 TYR   174     110.660 111.390  25.870  0.00  0.00           C
ATOM   2827  HE1 TYR   174     111.430 111.270  26.620  0.00  0.00           H
ATOM   2828  CZ  TYR   174     110.070 112.640  25.700  0.00  0.00           C
ATOM   2829  OH  TYR   174     110.480 113.630  26.460  0.00  0.00           O
ATOM   2830  HH  TYR   174     110.030 114.480  26.390  0.00  0.00           H
ATOM   2831  CE2 TYR   174     108.940 112.790  24.840  0.00  0.00           C
ATOM   2832  HE2 TYR   174     108.530 113.760  24.600  0.00  0.00           H
ATOM   2833  CD2 TYR   174     108.450 111.640  24.150  0.00  0.00           C
ATOM   2834  HD2 TYR   174     107.680 111.800  23.420  0.00  0.00           H
ATOM   2835  C   TYR   174     110.410 108.690  21.740  0.00  0.00           C
ATOM   2836  O   TYR   174     111.350 109.430  22.120  0.00  0.00           O
ATOM   2837  N   GLU   175     110.750 107.590  20.990  0.00  0.00           N
ATOM   2838  H   GLU   175     109.990 107.040  20.620  0.00  0.00           H
ATOM   2839  CA  GLU   175     112.060 107.270  20.500  0.00  0.00           C
ATOM   2840  HA  GLU   175     112.660 107.290  21.410  0.00  0.00           H
ATOM   2841  CB  GLU   175     111.990 105.810  19.800  0.00  0.00           C
ATOM   2842  HB2 GLU   175     112.850 105.490  19.210  0.00  0.00           H
ATOM   2843  HB3 GLU   175     111.160 105.780  19.090  0.00  0.00           H
ATOM   2844  CG  GLU   175     111.560 104.800  20.900  0.00  0.00           C
ATOM   2845  HG2 GLU   175     111.440 103.880  20.330  0.00  0.00           H
ATOM   2846  HG3 GLU   175     110.550 105.050  21.210  0.00  0.00           H
ATOM   2847  CD  GLU   175     112.550 104.630  22.130  0.00  0.00           C
ATOM   2848  OE1 GLU   175     113.720 104.320  21.890  0.00  0.00           O
ATOM   2849  OE2 GLU   175     112.240 104.820  23.280  0.00  0.00           O
ATOM   2850  C   GLU   175     112.600 108.260  19.420  0.00  0.00           C
ATOM   2851  O   GLU   175     113.790 108.270  19.250  0.00  0.00           O
ATOM   2852  N   ASN   176     111.820 109.110  18.710  0.00  0.00           N
ATOM   2853  H   ASN   176     110.830 109.140  18.910  0.00  0.00           H
ATOM   2854  CA  ASN   176     112.300 110.130  17.720  0.00  0.00           C
ATOM   2855  HA  ASN   176     113.370 110.300  17.890  0.00  0.00           H
ATOM   2856  CB  ASN   176     112.010 109.630  16.350  0.00  0.00           C
ATOM   2857  HB2 ASN   176     112.170 110.390  15.590  0.00  0.00           H
ATOM   2858  HB3 ASN   176     110.960 109.390  16.180  0.00  0.00           H
ATOM   2859  CG  ASN   176     112.810 108.380  15.880  0.00  0.00           C
ATOM   2860  OD1 ASN   176     114.050 108.480  15.740  0.00  0.00           O
ATOM   2861  ND2 ASN   176     112.230 107.310  15.460  0.00  0.00           N
ATOM   2862 HD21 ASN   176     111.230 107.260  15.580  0.00  0.00           H
ATOM   2863 HD22 ASN   176     112.790 106.680  14.910  0.00  0.00           H
ATOM   2864  C   ASN   176     111.570 111.490  17.920  0.00  0.00           C
ATOM   2865  O   ASN   176     110.340 111.520  17.970  0.00  0.00           O
ATOM   2866  N   LEU   177     112.300 112.550  17.870  0.00  0.00           N
ATOM   2867  H   LEU   177     113.260 112.370  17.630  0.00  0.00           H
ATOM   2868  CA  LEU   177     111.890 113.930  18.250  0.00  0.00           C
ATOM   2869  HA  LEU   177     111.330 114.010  19.180  0.00  0.00           H
ATOM   2870  CB  LEU   177     113.230 114.720  18.610  0.00  0.00           C
ATOM   2871  HB2 LEU   177     113.770 114.950  17.690  0.00  0.00           H
ATOM   2872  HB3 LEU   177     113.820 114.090  19.290  0.00  0.00           H
ATOM   2873  CG  LEU   177     112.990 116.130  19.350  0.00  0.00           C
ATOM   2874  HG  LEU   177     112.390 116.770  18.700  0.00  0.00           H
ATOM   2875  CD1 LEU   177     112.390 115.950  20.720  0.00  0.00           C
ATOM   2876 HD11 LEU   177     111.980 116.920  21.010  0.00  0.00           H
ATOM   2877 HD12 LEU   177     111.460 115.380  20.750  0.00  0.00           H
ATOM   2878 HD13 LEU   177     113.110 115.530  21.410  0.00  0.00           H
ATOM   2879  CD2 LEU   177     114.480 116.680  19.430  0.00  0.00           C
ATOM   2880 HD21 LEU   177     114.480 117.610  20.000  0.00  0.00           H
ATOM   2881 HD22 LEU   177     115.260 115.980  19.740  0.00  0.00           H
ATOM   2882 HD23 LEU   177     114.810 117.090  18.480  0.00  0.00           H
ATOM   2883  C   LEU   177     111.040 114.690  17.150  0.00  0.00           C
ATOM   2884  O   LEU   177     110.560 115.810  17.300  0.00  0.00           O
ATOM   2885  N   ASP   178     110.900 114.090  15.980  0.00  0.00           N
ATOM   2886  H   ASP   178     111.450 113.260  15.830  0.00  0.00           H
ATOM   2887  CA  ASP   178     110.310 114.610  14.730  0.00  0.00           C
ATOM   2888  HA  ASP   178     110.630 115.640  14.540  0.00  0.00           H
ATOM   2889  CB  ASP   178     110.610 113.550  13.640  0.00  0.00           C
ATOM   2890  HB2 ASP   178     110.070 113.640  12.700  0.00  0.00           H
ATOM   2891  HB3 ASP   178     110.340 112.600  14.100  0.00  0.00           H
ATOM   2892  CG  ASP   178     112.100 113.500  13.440  0.00  0.00           C
ATOM   2893  OD1 ASP   178     112.810 112.570  13.940  0.00  0.00           O
ATOM   2894  OD2 ASP   178     112.710 114.470  12.900  0.00  0.00           O
ATOM   2895  C   ASP   178     108.780 114.810  14.820  0.00  0.00           C
ATOM   2896  O   ASP   178     108.100 114.300  15.740  0.00  0.00           O
ATOM   2897  N   GLN   179     108.230 115.700  13.960  0.00  0.00           N
ATOM   2898  H   GLN   179     108.730 116.130  13.200  0.00  0.00           H
ATOM   2899  CA  GLN   179     106.930 116.240  14.130  0.00  0.00           C
ATOM   2900  HA  GLN   179     106.410 115.690  14.910  0.00  0.00           H
ATOM   2901  CB  GLN   179     107.160 117.730  14.540  0.00  0.00           C
ATOM   2902  HB2 GLN   179     106.200 118.240  14.520  0.00  0.00           H
ATOM   2903  HB3 GLN   179     107.800 118.270  13.840  0.00  0.00           H
ATOM   2904  CG  GLN   179     107.760 117.890  15.940  0.00  0.00           C
ATOM   2905  HG2 GLN   179     107.700 118.960  16.140  0.00  0.00           H
ATOM   2906  HG3 GLN   179     108.830 117.690  15.940  0.00  0.00           H
ATOM   2907  CD  GLN   179     106.900 117.180  17.050  0.00  0.00           C
ATOM   2908  OE1 GLN   179     105.670 117.250  16.910  0.00  0.00           O
ATOM   2909  NE2 GLN   179     107.500 116.560  18.070  0.00  0.00           N
ATOM   2910 HE21 GLN   179     108.500 116.480  18.120  0.00  0.00           H
ATOM   2911 HE22 GLN   179     107.000 116.130  18.840  0.00  0.00           H
ATOM   2912  C   GLN   179     105.810 116.150  13.020  0.00  0.00           C
ATOM   2913  O   GLN   179     104.610 116.140  13.310  0.00  0.00           O
ATOM   2914  N   LEU   180     106.210 116.130  11.780  0.00  0.00           N
ATOM   2915  H   LEU   180     107.210 116.160  11.650  0.00  0.00           H
ATOM   2916  CA  LEU   180     105.460 116.570  10.580  0.00  0.00           C
ATOM   2917  HA  LEU   180     104.730 117.260  11.000  0.00  0.00           H
ATOM   2918  CB  LEU   180     106.450 117.340   9.670  0.00  0.00           C
ATOM   2919  HB2 LEU   180     106.120 117.380   8.630  0.00  0.00           H
ATOM   2920  HB3 LEU   180     107.440 116.900   9.770  0.00  0.00           H
ATOM   2921  CG  LEU   180     106.690 118.790  10.240  0.00  0.00           C
ATOM   2922  HG  LEU   180     106.910 118.710  11.300  0.00  0.00           H
ATOM   2923  CD1 LEU   180     107.890 119.430   9.600  0.00  0.00           C
ATOM   2924 HD11 LEU   180     108.170 120.430   9.920  0.00  0.00           H
ATOM   2925 HD12 LEU   180     108.720 118.760   9.850  0.00  0.00           H
ATOM   2926 HD13 LEU   180     107.750 119.340   8.520  0.00  0.00           H
ATOM   2927  CD2 LEU   180     105.410 119.610   9.990  0.00  0.00           C
ATOM   2928 HD21 LEU   180     104.500 119.150  10.360  0.00  0.00           H
ATOM   2929 HD22 LEU   180     105.400 120.630  10.370  0.00  0.00           H
ATOM   2930 HD23 LEU   180     105.240 119.660   8.910  0.00  0.00           H
ATOM   2931  C   LEU   180     104.610 115.500   9.900  0.00  0.00           C
ATOM   2932  O   LEU   180     104.250 115.640   8.750  0.00  0.00           O
ATOM   2933  N   SER   181     104.390 114.370  10.530  0.00  0.00           N
ATOM   2934  H   SER   181     104.760 114.310  11.470  0.00  0.00           H
ATOM   2935  CA  SER   181     103.580 113.220  10.070  0.00  0.00           C
ATOM   2936  HA  SER   181     102.820 113.710   9.460  0.00  0.00           H
ATOM   2937  CB  SER   181     104.520 112.240   9.390  0.00  0.00           C
ATOM   2938  HB2 SER   181     105.130 111.890  10.230  0.00  0.00           H
ATOM   2939  HB3 SER   181     105.030 112.800   8.610  0.00  0.00           H
ATOM   2940  OG  SER   181     103.780 111.090   8.970  0.00  0.00           O
ATOM   2941  HG  SER   181     103.820 110.400   9.640  0.00  0.00           H
ATOM   2942  C   SER   181     102.810 112.660  11.280  0.00  0.00           C
ATOM   2943  O   SER   181     103.320 112.670  12.410  0.00  0.00           O
ATOM   2944  N   TYR   182     101.530 112.290  11.140  0.00  0.00           N
ATOM   2945  H   TYR   182     101.230 112.170  10.180  0.00  0.00           H
ATOM   2946  CA  TYR   182     100.640 111.900  12.250  0.00  0.00           C
ATOM   2947  HA  TYR   182     101.190 111.370  13.020  0.00  0.00           H
ATOM   2948  CB  TYR   182     100.340 113.270  12.870  0.00  0.00           C
ATOM   2949  HB2 TYR   182      99.360 113.540  12.480  0.00  0.00           H
ATOM   2950  HB3 TYR   182     101.010 114.070  12.580  0.00  0.00           H
ATOM   2951  CG  TYR   182     100.200 113.260  14.420  0.00  0.00           C
ATOM   2952  CD1 TYR   182      98.900 113.470  14.950  0.00  0.00           C
ATOM   2953  HD1 TYR   182      98.040 113.680  14.340  0.00  0.00           H
ATOM   2954  CE1 TYR   182      98.720 113.640  16.360  0.00  0.00           C
ATOM   2955  HE1 TYR   182      97.740 113.880  16.740  0.00  0.00           H
ATOM   2956  CZ  TYR   182      99.840 113.690  17.220  0.00  0.00           C
ATOM   2957  OH  TYR   182      99.700 113.840  18.560  0.00  0.00           O
ATOM   2958  HH  TYR   182     100.530 113.810  19.040  0.00  0.00           H
ATOM   2959  CE2 TYR   182     101.080 113.260  16.710  0.00  0.00           C
ATOM   2960  HE2 TYR   182     101.940 113.330  17.360  0.00  0.00           H
ATOM   2961  CD2 TYR   182     101.290 113.180  15.300  0.00  0.00           C
ATOM   2962  HD2 TYR   182     102.260 113.000  14.880  0.00  0.00           H
ATOM   2963  C   TYR   182      99.360 111.090  11.960  0.00  0.00           C
ATOM   2964  O   TYR   182      98.920 110.260  12.790  0.00  0.00           O
ATOM   2965  N   ASP   183      98.740 111.250  10.810  0.00  0.00           N
ATOM   2966  H   ASP   183      99.080 111.980  10.200  0.00  0.00           H
ATOM   2967  CA  ASP   183      97.510 110.520  10.540  0.00  0.00           C
ATOM   2968  HA  ASP   183      96.910 110.490  11.450  0.00  0.00           H
ATOM   2969  CB  ASP   183      96.660 111.320   9.480  0.00  0.00           C
ATOM   2970  HB2 ASP   183      95.770 110.750   9.250  0.00  0.00           H
ATOM   2971  HB3 ASP   183      97.270 111.500   8.590  0.00  0.00           H
ATOM   2972  CG  ASP   183      96.080 112.670   9.980  0.00  0.00           C
ATOM   2973  OD1 ASP   183      95.910 112.880  11.200  0.00  0.00           O
ATOM   2974  OD2 ASP   183      95.710 113.430   9.030  0.00  0.00           O
ATOM   2975  C   ASP   183      97.770 109.070  10.060  0.00  0.00           C
ATOM   2976  O   ASP   183      96.800 108.290  10.030  0.00  0.00           O
ATOM   2977  N   ASN   184      98.940 108.630   9.750  0.00  0.00           N
ATOM   2978  H   ASN   184      99.580 109.410   9.750  0.00  0.00           H
ATOM   2979  CA  ASN   184      99.190 107.200   9.510  0.00  0.00           C
ATOM   2980  HA  ASN   184      98.630 106.860   8.640  0.00  0.00           H
ATOM   2981  CB  ASN   184     100.630 106.960   9.100  0.00  0.00           C
ATOM   2982  HB2 ASN   184     100.920 105.910   9.000  0.00  0.00           H
ATOM   2983  HB3 ASN   184     101.180 107.270   9.990  0.00  0.00           H
ATOM   2984  CG  ASN   184     101.080 107.770   7.880  0.00  0.00           C
ATOM   2985  OD1 ASN   184     100.420 107.930   6.870  0.00  0.00           O
ATOM   2986  ND2 ASN   184     102.230 108.290   7.950  0.00  0.00           N
ATOM   2987 HD21 ASN   184     102.840 107.900   8.640  0.00  0.00           H
ATOM   2988 HD22 ASN   184     102.520 108.930   7.220  0.00  0.00           H
ATOM   2989  C   ASN   184      98.920 106.250  10.750  0.00  0.00           C
ATOM   2990  O   ASN   184      99.070 106.640  11.910  0.00  0.00           O
ATOM   2991  N   LYS   185      98.490 104.970  10.500  0.00  0.00           N
ATOM   2992  H   LYS   185      98.530 104.710   9.530  0.00  0.00           H
ATOM   2993  CA  LYS   185      98.220 103.900  11.480  0.00  0.00           C
ATOM   2994  HA  LYS   185      97.430 103.270  11.070  0.00  0.00           H
ATOM   2995  CB  LYS   185      99.500 103.020  11.650  0.00  0.00           C
ATOM   2996  HB2 LYS   185      99.400 102.110  12.230  0.00  0.00           H
ATOM   2997  HB3 LYS   185     100.340 103.570  12.070  0.00  0.00           H
ATOM   2998  CG  LYS   185      99.920 102.570  10.270  0.00  0.00           C
ATOM   2999  HG2 LYS   185     100.290 103.410   9.670  0.00  0.00           H
ATOM   3000  HG3 LYS   185      99.050 102.300   9.670  0.00  0.00           H
ATOM   3001  CD  LYS   185     101.000 101.540  10.240  0.00  0.00           C
ATOM   3002  HD2 LYS   185     100.750 100.640  10.800  0.00  0.00           H
ATOM   3003  HD3 LYS   185     101.910 102.000  10.620  0.00  0.00           H
ATOM   3004  CE  LYS   185     101.310 101.050   8.810  0.00  0.00           C
ATOM   3005  HE2 LYS   185     101.360 102.000   8.280  0.00  0.00           H
ATOM   3006  HE3 LYS   185     100.540 100.360   8.480  0.00  0.00           H
ATOM   3007  NZ  LYS   185     102.600 100.410   8.660  0.00  0.00           N
ATOM   3008  HZ1 LYS   185     102.800  99.610   9.240  0.00  0.00           H
ATOM   3009  HZ2 LYS   185     102.740 100.230   7.670  0.00  0.00           H
ATOM   3010  HZ3 LYS   185     103.350 101.070   8.800  0.00  0.00           H
ATOM   3011  C   LYS   185      97.700 104.420  12.800  0.00  0.00           C
ATOM   3012  O   LYS   185      98.270 104.080  13.830  0.00  0.00           O
ATOM   3013  N   ARG   186      96.490 105.070  12.800  0.00  0.00           N
ATOM   3014  H   ARG   186      96.070 105.340  11.930  0.00  0.00           H
ATOM   3015  CA  ARG   186      95.750 105.330  14.050  0.00  0.00           C
ATOM   3016  HA  ARG   186      96.300 105.850  14.840  0.00  0.00           H
ATOM   3017  CB  ARG   186      94.550 106.280  13.690  0.00  0.00           C
ATOM   3018  HB2 ARG   186      93.930 106.170  14.570  0.00  0.00           H
ATOM   3019  HB3 ARG   186      93.950 105.900  12.870  0.00  0.00           H
ATOM   3020  CG  ARG   186      94.900 107.700  13.460  0.00  0.00           C
ATOM   3021  HG2 ARG   186      95.620 107.770  12.650  0.00  0.00           H
ATOM   3022  HG3 ARG   186      95.390 108.130  14.340  0.00  0.00           H
ATOM   3023  CD  ARG   186      93.640 108.490  13.160  0.00  0.00           C
ATOM   3024  HD2 ARG   186      92.850 108.150  13.830  0.00  0.00           H
ATOM   3025  HD3 ARG   186      93.370 108.100  12.180  0.00  0.00           H
ATOM   3026  NE  ARG   186      93.660 109.980  13.190  0.00  0.00           N
ATOM   3027  HE  ARG   186      94.510 110.470  13.390  0.00  0.00           H
ATOM   3028  CZ  ARG   186      92.730 110.760  12.810  0.00  0.00           C
ATOM   3029  NH1 ARG   186      91.520 110.370  12.460  0.00  0.00           N
ATOM   3030 HH11 ARG   186      91.200 109.410  12.580  0.00  0.00           H
ATOM   3031 HH12 ARG   186      90.790 111.010  12.180  0.00  0.00           H
ATOM   3032  NH2 ARG   186      93.010 112.030  12.760  0.00  0.00           N
ATOM   3033 HH21 ARG   186      93.840 112.470  13.140  0.00  0.00           H
ATOM   3034 HH22 ARG   186      92.370 112.620  12.240  0.00  0.00           H
ATOM   3035  C   ARG   186      95.230 103.940  14.560  0.00  0.00           C
ATOM   3036  O   ARG   186      94.460 103.350  13.800  0.00  0.00           O
ATOM   3037  N   GLY   187      95.550 103.450  15.750  0.00  0.00           N
ATOM   3038  H   GLY   187      96.120 103.970  16.410  0.00  0.00           H
ATOM   3039  CA  GLY   187      95.090 102.080  16.240  0.00  0.00           C
ATOM   3040  HA2 GLY   187      95.540 101.720  17.170  0.00  0.00           H
ATOM   3041  HA3 GLY   187      95.210 101.390  15.410  0.00  0.00           H
ATOM   3042  C   GLY   187      93.640 102.140  16.640  0.00  0.00           C
ATOM   3043  O   GLY   187      93.120 103.140  16.880  0.00  0.00           O
ATOM   3044  N   PRO   188      92.910 101.000  16.710  0.00  0.00           N
ATOM   3045  CD  PRO   188      93.480  99.680  16.520  0.00  0.00           C
ATOM   3046  HD2 PRO   188      93.690  99.250  17.500  0.00  0.00           H
ATOM   3047  HD3 PRO   188      94.250  99.750  15.750  0.00  0.00           H
ATOM   3048  CG  PRO   188      92.260  98.880  15.920  0.00  0.00           C
ATOM   3049  HG2 PRO   188      92.340  97.820  16.170  0.00  0.00           H
ATOM   3050  HG3 PRO   188      92.170  99.090  14.860  0.00  0.00           H
ATOM   3051  CB  PRO   188      91.070  99.480  16.650  0.00  0.00           C
ATOM   3052  HB2 PRO   188      90.940  98.940  17.590  0.00  0.00           H
ATOM   3053  HB3 PRO   188      90.110  99.280  16.160  0.00  0.00           H
ATOM   3054  CA  PRO   188      91.430 100.940  16.810  0.00  0.00           C
ATOM   3055  HA  PRO   188      90.930 101.440  15.980  0.00  0.00           H
ATOM   3056  C   PRO   188      90.910 101.530  18.130  0.00  0.00           C
ATOM   3057  O   PRO   188      91.530 101.360  19.140  0.00  0.00           O
ATOM   3058  N   LYS   189      89.690 102.070  18.010  0.00  0.00           N
ATOM   3059  H   LYS   189      89.340 102.110  17.060  0.00  0.00           H
ATOM   3060  CA  LYS   189      88.890 102.630  19.110  0.00  0.00           C
ATOM   3061  HA  LYS   189      89.290 102.240  20.050  0.00  0.00           H
ATOM   3062  CB  LYS   189      88.940 104.170  19.110  0.00  0.00           C
ATOM   3063  HB2 LYS   189      88.240 104.570  19.840  0.00  0.00           H
ATOM   3064  HB3 LYS   189      88.720 104.440  18.080  0.00  0.00           H
ATOM   3065  CG  LYS   189      90.240 104.880  19.460  0.00  0.00           C
ATOM   3066  HG2 LYS   189      90.970 104.500  18.740  0.00  0.00           H
ATOM   3067  HG3 LYS   189      90.400 104.680  20.520  0.00  0.00           H
ATOM   3068  CD  LYS   189      90.090 106.400  19.300  0.00  0.00           C
ATOM   3069  HD2 LYS   189      89.210 106.750  19.850  0.00  0.00           H
ATOM   3070  HD3 LYS   189      89.740 106.520  18.280  0.00  0.00           H
ATOM   3071  CE  LYS   189      91.320 107.200  19.640  0.00  0.00           C
ATOM   3072  HE2 LYS   189      92.160 106.560  19.360  0.00  0.00           H
ATOM   3073  HE3 LYS   189      91.260 107.240  20.720  0.00  0.00           H
ATOM   3074  NZ  LYS   189      91.410 108.610  19.030  0.00  0.00           N
ATOM   3075  HZ1 LYS   189      90.760 109.270  19.430  0.00  0.00           H
ATOM   3076  HZ2 LYS   189      92.330 109.000  19.200  0.00  0.00           H
ATOM   3077  HZ3 LYS   189      91.270 108.520  18.030  0.00  0.00           H
ATOM   3078  C   LYS   189      87.530 102.040  19.130  0.00  0.00           C
ATOM   3079  O   LYS   189      86.920 101.810  18.060  0.00  0.00           O
ATOM   3080  N   ALA   190      86.880 101.920  20.340  0.00  0.00           N
ATOM   3081  H   ALA   190      87.440 102.040  21.180  0.00  0.00           H
ATOM   3082  CA  ALA   190      85.500 101.420  20.540  0.00  0.00           C
ATOM   3083  HA  ALA   190      85.270 100.970  19.570  0.00  0.00           H
ATOM   3084  CB  ALA   190      85.510 100.370  21.630  0.00  0.00           C
ATOM   3085  HB1 ALA   190      86.140  99.520  21.370  0.00  0.00           H
ATOM   3086  HB2 ALA   190      85.860 100.670  22.610  0.00  0.00           H
ATOM   3087  HB3 ALA   190      84.470 100.030  21.730  0.00  0.00           H
ATOM   3088  C   ALA   190      84.510 102.650  20.730  0.00  0.00           C
ATOM   3089  O   ALA   190      84.370 103.110  21.880  0.00  0.00           O
ATOM   3090  N   ASP   191      83.930 103.150  19.660  0.00  0.00           N
ATOM   3091  H   ASP   191      84.070 102.700  18.770  0.00  0.00           H
ATOM   3092  CA  ASP   191      83.210 104.490  19.650  0.00  0.00           C
ATOM   3093  HA  ASP   191      83.950 105.220  19.960  0.00  0.00           H
ATOM   3094  CB  ASP   191      82.820 104.900  18.240  0.00  0.00           C
ATOM   3095  HB2 ASP   191      81.920 105.520  18.210  0.00  0.00           H
ATOM   3096  HB3 ASP   191      82.510 103.930  17.840  0.00  0.00           H
ATOM   3097  CG  ASP   191      83.960 105.440  17.420  0.00  0.00           C
ATOM   3098  OD1 ASP   191      85.120 105.440  17.830  0.00  0.00           O
ATOM   3099  OD2 ASP   191      83.570 106.060  16.400  0.00  0.00           O
ATOM   3100  C   ASP   191      81.970 104.560  20.560  0.00  0.00           C
ATOM   3101  O   ASP   191      81.760 105.670  21.130  0.00  0.00           O
ATOM   3102  N   LYS   192      81.230 103.460  20.820  0.00  0.00           N
ATOM   3103  H   LYS   192      81.650 102.600  20.510  0.00  0.00           H
ATOM   3104  CA  LYS   192      80.340 103.320  21.940  0.00  0.00           C
ATOM   3105  HA  LYS   192      80.760 103.930  22.730  0.00  0.00           H
ATOM   3106  CB  LYS   192      78.940 103.820  21.520  0.00  0.00           C
ATOM   3107  HB2 LYS   192      78.570 103.140  20.750  0.00  0.00           H
ATOM   3108  HB3 LYS   192      79.100 104.810  21.110  0.00  0.00           H
ATOM   3109  CG  LYS   192      77.930 103.630  22.660  0.00  0.00           C
ATOM   3110  HG2 LYS   192      78.430 103.720  23.620  0.00  0.00           H
ATOM   3111  HG3 LYS   192      77.580 102.600  22.610  0.00  0.00           H
ATOM   3112  CD  LYS   192      76.680 104.510  22.690  0.00  0.00           C
ATOM   3113  HD2 LYS   192      75.940 104.050  23.330  0.00  0.00           H
ATOM   3114  HD3 LYS   192      76.320 104.420  21.660  0.00  0.00           H
ATOM   3115  CE  LYS   192      77.030 105.910  23.060  0.00  0.00           C
ATOM   3116  HE2 LYS   192      77.600 106.370  22.260  0.00  0.00           H
ATOM   3117  HE3 LYS   192      77.700 105.890  23.910  0.00  0.00           H
ATOM   3118  NZ  LYS   192      75.780 106.620  23.380  0.00  0.00           N
ATOM   3119  HZ1 LYS   192      75.930 107.580  23.660  0.00  0.00           H
ATOM   3120  HZ2 LYS   192      75.310 106.780  22.500  0.00  0.00           H
ATOM   3121  HZ3 LYS   192      75.150 106.130  24.000  0.00  0.00           H
ATOM   3122  C   LYS   192      80.380 101.820  22.350  0.00  0.00           C
ATOM   3123  O   LYS   192      80.220 101.000  21.450  0.00  0.00           O
ATOM   3124  N   VAL   193      80.440 101.520  23.650  0.00  0.00           N
ATOM   3125  H   VAL   193      80.680 102.310  24.240  0.00  0.00           H
ATOM   3126  CA  VAL   193      80.150 100.150  24.200  0.00  0.00           C
ATOM   3127  HA  VAL   193      80.260  99.470  23.350  0.00  0.00           H
ATOM   3128  CB  VAL   193      81.180  99.690  25.160  0.00  0.00           C
ATOM   3129  HB  VAL   193      81.210 100.310  26.050  0.00  0.00           H
ATOM   3130  CG1 VAL   193      80.910  98.290  25.520  0.00  0.00           C
ATOM   3131 HG11 VAL   193      81.740  97.820  26.050  0.00  0.00           H
ATOM   3132 HG12 VAL   193      80.020  98.350  26.150  0.00  0.00           H
ATOM   3133 HG13 VAL   193      80.620  97.670  24.670  0.00  0.00           H
ATOM   3134  CG2 VAL   193      82.560  99.780  24.410  0.00  0.00           C
ATOM   3135 HG21 VAL   193      82.850 100.810  24.230  0.00  0.00           H
ATOM   3136 HG22 VAL   193      83.370  99.360  25.010  0.00  0.00           H
ATOM   3137 HG23 VAL   193      82.660  99.200  23.490  0.00  0.00           H
ATOM   3138  C   VAL   193      78.730 100.170  24.800  0.00  0.00           C
ATOM   3139  O   VAL   193      78.380 101.090  25.550  0.00  0.00           O
ATOM   3140  N   LEU   194      77.930  99.140  24.430  0.00  0.00           N
ATOM   3141  H   LEU   194      78.220  98.390  23.820  0.00  0.00           H
ATOM   3142  CA  LEU   194      76.560  98.960  24.950  0.00  0.00           C
ATOM   3143  HA  LEU   194      76.240  99.810  25.550  0.00  0.00           H
ATOM   3144  CB  LEU   194      75.500  98.930  23.800  0.00  0.00           C
ATOM   3145  HB2 LEU   194      74.510  98.860  24.250  0.00  0.00           H
ATOM   3146  HB3 LEU   194      75.600  98.000  23.230  0.00  0.00           H
ATOM   3147  CG  LEU   194      75.630 100.110  22.850  0.00  0.00           C
ATOM   3148  HG  LEU   194      76.270 100.880  23.280  0.00  0.00           H
ATOM   3149  CD1 LEU   194      76.180  99.730  21.530  0.00  0.00           C
ATOM   3150 HD11 LEU   194      76.270 100.670  20.980  0.00  0.00           H
ATOM   3151 HD12 LEU   194      77.110  99.200  21.740  0.00  0.00           H
ATOM   3152 HD13 LEU   194      75.540  98.990  21.060  0.00  0.00           H
ATOM   3153  CD2 LEU   194      74.230 100.750  22.610  0.00  0.00           C
ATOM   3154 HD21 LEU   194      73.670  99.950  22.120  0.00  0.00           H
ATOM   3155 HD22 LEU   194      73.880 101.000  23.610  0.00  0.00           H
ATOM   3156 HD23 LEU   194      74.350 101.640  21.990  0.00  0.00           H
ATOM   3157  C   LEU   194      76.440  97.670  25.750  0.00  0.00           C
ATOM   3158  O   LEU   194      76.210  96.570  25.190  0.00  0.00           O
ATOM   3159  N   GLN   195      76.640  97.710  27.100  0.00  0.00           N
ATOM   3160  H   GLN   195      77.010  98.570  27.460  0.00  0.00           H
ATOM   3161  CA  GLN   195      75.990  96.730  28.040  0.00  0.00           C
ATOM   3162  HA  GLN   195      76.450  95.770  27.830  0.00  0.00           H
ATOM   3163  CB  GLN   195      76.370  97.120  29.460  0.00  0.00           C
ATOM   3164  HB2 GLN   195      75.810  96.460  30.110  0.00  0.00           H
ATOM   3165  HB3 GLN   195      76.100  98.170  29.600  0.00  0.00           H
ATOM   3166  CG  GLN   195      77.860  96.740  29.730  0.00  0.00           C
ATOM   3167  HG2 GLN   195      78.510  97.320  29.080  0.00  0.00           H
ATOM   3168  HG3 GLN   195      78.050  95.700  29.490  0.00  0.00           H
ATOM   3169  CD  GLN   195      78.460  96.880  31.110  0.00  0.00           C
ATOM   3170  OE1 GLN   195      77.820  97.130  32.070  0.00  0.00           O
ATOM   3171  NE2 GLN   195      79.780  96.780  31.240  0.00  0.00           N
ATOM   3172 HE21 GLN   195      80.260  96.480  30.410  0.00  0.00           H
ATOM   3173 HE22 GLN   195      80.300  96.910  32.090  0.00  0.00           H
ATOM   3174  C   GLN   195      74.480  96.680  27.850  0.00  0.00           C
ATOM   3175  O   GLN   195      73.850  97.670  27.540  0.00  0.00           O
ATOM   3176  N   PHE   196      73.880  95.510  27.990  0.00  0.00           N
ATOM   3177  H   PHE   196      74.370  94.650  28.210  0.00  0.00           H
ATOM   3178  CA  PHE   196      72.460  95.330  27.980  0.00  0.00           C
ATOM   3179  HA  PHE   196      71.950  96.260  28.250  0.00  0.00           H
ATOM   3180  CB  PHE   196      72.010  94.870  26.580  0.00  0.00           C
ATOM   3181  HB2 PHE   196      72.600  95.510  25.920  0.00  0.00           H
ATOM   3182  HB3 PHE   196      70.960  95.140  26.450  0.00  0.00           H
ATOM   3183  CG  PHE   196      72.230  93.460  26.150  0.00  0.00           C
ATOM   3184  CD1 PHE   196      73.290  93.070  25.310  0.00  0.00           C
ATOM   3185  HD1 PHE   196      74.060  93.770  25.010  0.00  0.00           H
ATOM   3186  CE1 PHE   196      73.430  91.800  24.740  0.00  0.00           C
ATOM   3187  HE1 PHE   196      74.160  91.630  23.960  0.00  0.00           H
ATOM   3188  CZ  PHE   196      72.440  90.830  25.210  0.00  0.00           C
ATOM   3189  HZ  PHE   196      72.490  89.800  24.870  0.00  0.00           H
ATOM   3190  CE2 PHE   196      71.630  91.110  26.250  0.00  0.00           C
ATOM   3191  HE2 PHE   196      70.980  90.360  26.660  0.00  0.00           H
ATOM   3192  CD2 PHE   196      71.510  92.440  26.730  0.00  0.00           C
ATOM   3193  HD2 PHE   196      70.790  92.640  27.510  0.00  0.00           H
ATOM   3194  C   PHE   196      72.130  94.240  29.010  0.00  0.00           C
ATOM   3195  O   PHE   196      72.800  93.190  29.170  0.00  0.00           O
ATOM   3196  N   GLU   197      70.980  94.430  29.630  0.00  0.00           N
ATOM   3197  H   GLU   197      70.550  95.310  29.400  0.00  0.00           H
ATOM   3198  CA  GLU   197      70.490  93.520  30.690  0.00  0.00           C
ATOM   3199  HA  GLU   197      71.310  93.470  31.400  0.00  0.00           H
ATOM   3200  CB  GLU   197      69.270  94.280  31.360  0.00  0.00           C
ATOM   3201  HB2 GLU   197      68.360  94.290  30.760  0.00  0.00           H
ATOM   3202  HB3 GLU   197      69.500  95.280  31.740  0.00  0.00           H
ATOM   3203  CG  GLU   197      68.870  93.470  32.590  0.00  0.00           C
ATOM   3204  HG2 GLU   197      68.680  92.410  32.390  0.00  0.00           H
ATOM   3205  HG3 GLU   197      67.880  93.780  32.940  0.00  0.00           H
ATOM   3206  CD  GLU   197      69.850  93.590  33.750  0.00  0.00           C
ATOM   3207  OE1 GLU   197      70.070  92.630  34.540  0.00  0.00           O
ATOM   3208  OE2 GLU   197      70.540  94.640  33.990  0.00  0.00           O
ATOM   3209  C   GLU   197      70.010  92.140  30.140  0.00  0.00           C
ATOM   3210  O   GLU   197      69.010  92.100  29.400  0.00  0.00           O
ATOM   3211  N   PRO   198      70.610  91.030  30.580  0.00  0.00           N
ATOM   3212  CD  PRO   198      71.760  90.950  31.490  0.00  0.00           C
ATOM   3213  HD2 PRO   198      71.360  91.210  32.470  0.00  0.00           H
ATOM   3214  HD3 PRO   198      72.570  91.660  31.310  0.00  0.00           H
ATOM   3215  CG  PRO   198      72.390  89.580  31.350  0.00  0.00           C
ATOM   3216  HG2 PRO   198      72.890  89.240  32.250  0.00  0.00           H
ATOM   3217  HG3 PRO   198      73.110  89.560  30.530  0.00  0.00           H
ATOM   3218  CB  PRO   198      71.170  88.730  31.070  0.00  0.00           C
ATOM   3219  HB2 PRO   198      70.670  88.450  32.000  0.00  0.00           H
ATOM   3220  HB3 PRO   198      71.490  87.830  30.550  0.00  0.00           H
ATOM   3221  CA  PRO   198      70.290  89.680  30.090  0.00  0.00           C
ATOM   3222  HA  PRO   198      70.630  89.590  29.060  0.00  0.00           H
ATOM   3223  C   PRO   198      68.850  89.240  30.220  0.00  0.00           C
ATOM   3224  O   PRO   198      68.170  89.760  31.060  0.00  0.00           O
ATOM   3225  N   GLY   199      68.400  88.280  29.410  0.00  0.00           N
ATOM   3226  H   GLY   199      69.090  87.980  28.730  0.00  0.00           H
ATOM   3227  CA  GLY   199      67.100  87.530  29.450  0.00  0.00           C
ATOM   3228  HA2 GLY   199      66.890  87.310  30.500  0.00  0.00           H
ATOM   3229  HA3 GLY   199      67.100  86.600  28.870  0.00  0.00           H
ATOM   3230  C   GLY   199      66.070  88.420  28.820  0.00  0.00           C
ATOM   3231  O   GLY   199      64.860  88.200  28.990  0.00  0.00           O
ATOM   3232  N   THR   200      66.390  89.570  28.250  0.00  0.00           N
ATOM   3233  H   THR   200      67.390  89.640  28.100  0.00  0.00           H
ATOM   3234  CA  THR   200      65.470  90.600  27.790  0.00  0.00           C
ATOM   3235  HA  THR   200      64.520  90.570  28.330  0.00  0.00           H
ATOM   3236  CB  THR   200      66.160  91.960  27.940  0.00  0.00           C
ATOM   3237  HB  THR   200      67.100  91.930  27.380  0.00  0.00           H
ATOM   3238  CG2 THR   200      65.210  93.030  27.430  0.00  0.00           C
ATOM   3239 HG21 THR   200      65.110  92.950  26.350  0.00  0.00           H
ATOM   3240 HG22 THR   200      64.260  92.980  27.950  0.00  0.00           H
ATOM   3241 HG23 THR   200      65.690  94.000  27.600  0.00  0.00           H
ATOM   3242  OG1 THR   200      66.420  92.240  29.300  0.00  0.00           O
ATOM   3243  HG1 THR   200      67.380  92.290  29.270  0.00  0.00           H
ATOM   3244  C   THR   200      65.070  90.300  26.340  0.00  0.00           C
ATOM   3245  O   THR   200      65.840  90.140  25.420  0.00  0.00           O
ATOM   3246  N   LYS   201      63.790  90.260  26.020  0.00  0.00           N
ATOM   3247  H   LYS   201      63.230  90.480  26.840  0.00  0.00           H
ATOM   3248  CA  LYS   201      63.130  89.880  24.790  0.00  0.00           C
ATOM   3249  HA  LYS   201      63.810  89.220  24.250  0.00  0.00           H
ATOM   3250  CB  LYS   201      61.660  89.280  25.040  0.00  0.00           C
ATOM   3251  HB2 LYS   201      61.280  89.060  24.050  0.00  0.00           H
ATOM   3252  HB3 LYS   201      60.960  90.010  25.440  0.00  0.00           H
ATOM   3253  CG  LYS   201      61.590  88.030  25.900  0.00  0.00           C
ATOM   3254  HG2 LYS   201      60.540  87.780  26.090  0.00  0.00           H
ATOM   3255  HG3 LYS   201      62.050  88.160  26.880  0.00  0.00           H
ATOM   3256  CD  LYS   201      62.280  86.790  25.350  0.00  0.00           C
ATOM   3257  HD2 LYS   201      63.360  86.920  25.380  0.00  0.00           H
ATOM   3258  HD3 LYS   201      61.970  86.610  24.320  0.00  0.00           H
ATOM   3259  CE  LYS   201      61.980  85.510  26.150  0.00  0.00           C
ATOM   3260  HE2 LYS   201      60.950  85.170  26.040  0.00  0.00           H
ATOM   3261  HE3 LYS   201      62.260  85.670  27.190  0.00  0.00           H
ATOM   3262  NZ  LYS   201      62.770  84.430  25.640  0.00  0.00           N
ATOM   3263  HZ1 LYS   201      63.770  84.540  25.690  0.00  0.00           H
ATOM   3264  HZ2 LYS   201      62.680  83.600  26.220  0.00  0.00           H
ATOM   3265  HZ3 LYS   201      62.530  84.110  24.710  0.00  0.00           H
ATOM   3266  C   LYS   201      63.100  90.980  23.750  0.00  0.00           C
ATOM   3267  O   LYS   201      63.090  90.580  22.570  0.00  0.00           O
ATOM   3268  N   ASN   202      63.170  92.270  24.120  0.00  0.00           N
ATOM   3269  H   ASN   202      63.260  92.480  25.100  0.00  0.00           H
ATOM   3270  CA  ASN   202      63.230  93.300  23.120  0.00  0.00           C
ATOM   3271  HA  ASN   202      63.510  92.860  22.170  0.00  0.00           H
ATOM   3272  CB  ASN   202      61.810  93.800  23.020  0.00  0.00           C
ATOM   3273  HB2 ASN   202      61.530  94.120  24.030  0.00  0.00           H
ATOM   3274  HB3 ASN   202      61.180  92.970  22.710  0.00  0.00           H
ATOM   3275  CG  ASN   202      61.680  94.870  21.940  0.00  0.00           C
ATOM   3276  OD1 ASN   202      62.650  95.380  21.380  0.00  0.00           O
ATOM   3277  ND2 ASN   202      60.430  95.030  21.460  0.00  0.00           N
ATOM   3278 HD21 ASN   202      59.680  94.580  21.960  0.00  0.00           H
ATOM   3279 HD22 ASN   202      60.160  95.760  20.810  0.00  0.00           H
ATOM   3280  C   ASN   202      64.250  94.390  23.450  0.00  0.00           C
ATOM   3281  O   ASN   202      64.200  95.030  24.530  0.00  0.00           O
ATOM   3282  N   LEU   203      65.140  94.710  22.460  0.00  0.00           N
ATOM   3283  H   LEU   203      65.110  94.230  21.570  0.00  0.00           H
ATOM   3284  CA  LEU   203      66.300  95.610  22.700  0.00  0.00           C
ATOM   3285  HA  LEU   203      66.130  96.020  23.690  0.00  0.00           H
ATOM   3286  CB  LEU   203      67.650  94.840  22.630  0.00  0.00           C
ATOM   3287  HB2 LEU   203      68.420  95.610  22.580  0.00  0.00           H
ATOM   3288  HB3 LEU   203      67.630  94.350  21.650  0.00  0.00           H
ATOM   3289  CG  LEU   203      67.850  93.810  23.780  0.00  0.00           C
ATOM   3290  HG  LEU   203      66.920  93.240  23.810  0.00  0.00           H
ATOM   3291  CD1 LEU   203      68.960  92.880  23.310  0.00  0.00           C
ATOM   3292 HD11 LEU   203      68.510  92.300  22.500  0.00  0.00           H
ATOM   3293 HD12 LEU   203      69.890  93.360  23.040  0.00  0.00           H
ATOM   3294 HD13 LEU   203      69.300  92.340  24.190  0.00  0.00           H
ATOM   3295  CD2 LEU   203      68.120  94.520  25.110  0.00  0.00           C
ATOM   3296 HD21 LEU   203      67.280  95.160  25.370  0.00  0.00           H
ATOM   3297 HD22 LEU   203      68.420  93.790  25.870  0.00  0.00           H
ATOM   3298 HD23 LEU   203      69.030  95.110  24.990  0.00  0.00           H
ATOM   3299  C   LEU   203      66.290  96.820  21.750  0.00  0.00           C
ATOM   3300  O   LEU   203      67.360  97.330  21.370  0.00  0.00           O
ATOM   3301  N   THR   204      65.090  97.260  21.330  0.00  0.00           N
ATOM   3302  H   THR   204      64.300  96.650  21.490  0.00  0.00           H
ATOM   3303  CA  THR   204      64.940  98.320  20.310  0.00  0.00           C
ATOM   3304  HA  THR   204      65.410  98.040  19.370  0.00  0.00           H
ATOM   3305  CB  THR   204      63.470  98.610  19.940  0.00  0.00           C
ATOM   3306  HB  THR   204      62.930  98.980  20.810  0.00  0.00           H
ATOM   3307  CG2 THR   204      63.290  99.650  18.850  0.00  0.00           C
ATOM   3308 HG21 THR   204      64.220  99.870  18.330  0.00  0.00           H
ATOM   3309 HG22 THR   204      62.390  99.370  18.290  0.00  0.00           H
ATOM   3310 HG23 THR   204      62.980 100.560  19.350  0.00  0.00           H
ATOM   3311  OG1 THR   204      62.950  97.390  19.390  0.00  0.00           O
ATOM   3312  HG1 THR   204      62.940  96.740  20.100  0.00  0.00           H
ATOM   3313  C   THR   204      65.570  99.660  20.800  0.00  0.00           C
ATOM   3314  O   THR   204      66.320 100.300  20.090  0.00  0.00           O
ATOM   3315  N   ALA   205      65.410 100.050  22.080  0.00  0.00           N
ATOM   3316  H   ALA   205      64.740  99.560  22.650  0.00  0.00           H
ATOM   3317  CA  ALA   205      65.790 101.310  22.650  0.00  0.00           C
ATOM   3318  HA  ALA   205      65.340 102.160  22.120  0.00  0.00           H
ATOM   3319  CB  ALA   205      65.200 101.450  24.040  0.00  0.00           C
ATOM   3320  HB1 ALA   205      65.300 100.600  24.710  0.00  0.00           H
ATOM   3321  HB2 ALA   205      65.660 102.280  24.590  0.00  0.00           H
ATOM   3322  HB3 ALA   205      64.160 101.590  23.760  0.00  0.00           H
ATOM   3323  C   ALA   205      67.280 101.410  22.710  0.00  0.00           C
ATOM   3324  O   ALA   205      67.850 102.490  22.680  0.00  0.00           O
ATOM   3325  N   LEU   206      68.000 100.270  22.830  0.00  0.00           N
ATOM   3326  H   LEU   206      67.460  99.440  22.630  0.00  0.00           H
ATOM   3327  CA  LEU   206      69.480 100.130  22.780  0.00  0.00           C
ATOM   3328  HA  LEU   206      69.900 101.010  23.280  0.00  0.00           H
ATOM   3329  CB  LEU   206      69.720  98.960  23.780  0.00  0.00           C
ATOM   3330  HB2 LEU   206      69.250  98.090  23.320  0.00  0.00           H
ATOM   3331  HB3 LEU   206      69.220  99.130  24.730  0.00  0.00           H
ATOM   3332  CG  LEU   206      71.210  98.660  23.960  0.00  0.00           C
ATOM   3333  HG  LEU   206      71.770  99.600  23.940  0.00  0.00           H
ATOM   3334  CD1 LEU   206      71.380  97.980  25.280  0.00  0.00           C
ATOM   3335 HD11 LEU   206      70.910  98.660  25.980  0.00  0.00           H
ATOM   3336 HD12 LEU   206      70.960  96.990  25.170  0.00  0.00           H
ATOM   3337 HD13 LEU   206      72.440  97.850  25.520  0.00  0.00           H
ATOM   3338  CD2 LEU   206      71.690  97.630  22.940  0.00  0.00           C
ATOM   3339 HD21 LEU   206      70.950  96.840  22.790  0.00  0.00           H
ATOM   3340 HD22 LEU   206      71.830  98.030  21.930  0.00  0.00           H
ATOM   3341 HD23 LEU   206      72.680  97.250  23.180  0.00  0.00           H
ATOM   3342  C   LEU   206      70.120 100.140  21.360  0.00  0.00           C
ATOM   3343  O   LEU   206      71.020 100.890  21.180  0.00  0.00           O
ATOM   3344  N   LEU   207      69.570  99.330  20.460  0.00  0.00           N
ATOM   3345  H   LEU   207      68.830  98.740  20.810  0.00  0.00           H
ATOM   3346  CA  LEU   207      70.070  99.290  19.080  0.00  0.00           C
ATOM   3347  HA  LEU   207      71.150  99.180  19.020  0.00  0.00           H
ATOM   3348  CB  LEU   207      69.440  98.120  18.370  0.00  0.00           C
ATOM   3349  HB2 LEU   207      69.450  98.300  17.300  0.00  0.00           H
ATOM   3350  HB3 LEU   207      68.390  98.000  18.660  0.00  0.00           H
ATOM   3351  CG  LEU   207      70.240  96.810  18.790  0.00  0.00           C
ATOM   3352  HG  LEU   207      70.730  96.960  19.750  0.00  0.00           H
ATOM   3353  CD1 LEU   207      69.290  95.580  18.820  0.00  0.00           C
ATOM   3354 HD11 LEU   207      68.360  95.940  19.260  0.00  0.00           H
ATOM   3355 HD12 LEU   207      69.120  95.160  17.830  0.00  0.00           H
ATOM   3356 HD13 LEU   207      69.750  94.890  19.520  0.00  0.00           H
ATOM   3357  CD2 LEU   207      71.330  96.510  17.740  0.00  0.00           C
ATOM   3358 HD21 LEU   207      72.050  97.320  17.770  0.00  0.00           H
ATOM   3359 HD22 LEU   207      71.880  95.620  18.050  0.00  0.00           H
ATOM   3360 HD23 LEU   207      70.890  96.420  16.740  0.00  0.00           H
ATOM   3361  C   LEU   207      69.780 100.650  18.410  0.00  0.00           C
ATOM   3362  O   LEU   207      70.660 101.020  17.570  0.00  0.00           O
ATOM   3363  N   LEU   208      68.730 101.350  18.720  0.00  0.00           N
ATOM   3364  H   LEU   208      68.020 100.900  19.280  0.00  0.00           H
ATOM   3365  CA  LEU   208      68.550 102.690  18.270  0.00  0.00           C
ATOM   3366  HA  LEU   208      68.660 102.600  17.190  0.00  0.00           H
ATOM   3367  CB  LEU   208      67.150 103.260  18.670  0.00  0.00           C
ATOM   3368  HB2 LEU   208      67.110 104.350  18.610  0.00  0.00           H
ATOM   3369  HB3 LEU   208      66.920 103.040  19.720  0.00  0.00           H
ATOM   3370  CG  LEU   208      65.970 102.730  17.930  0.00  0.00           C
ATOM   3371  HG  LEU   208      65.980 101.640  17.930  0.00  0.00           H
ATOM   3372  CD1 LEU   208      64.680 103.260  18.470  0.00  0.00           C
ATOM   3373 HD11 LEU   208      64.470 102.860  19.460  0.00  0.00           H
ATOM   3374 HD12 LEU   208      64.760 104.350  18.510  0.00  0.00           H
ATOM   3375 HD13 LEU   208      63.800 103.040  17.870  0.00  0.00           H
ATOM   3376  CD2 LEU   208      66.000 103.330  16.470  0.00  0.00           C
ATOM   3377 HD21 LEU   208      66.210 104.400  16.470  0.00  0.00           H
ATOM   3378 HD22 LEU   208      66.680 102.800  15.800  0.00  0.00           H
ATOM   3379 HD23 LEU   208      65.040 103.170  15.990  0.00  0.00           H
ATOM   3380  C   LEU   208      69.620 103.670  18.750  0.00  0.00           C
ATOM   3381  O   LEU   208      70.090 104.520  17.970  0.00  0.00           O
ATOM   3382  N   GLU   209      70.100 103.500  19.970  0.00  0.00           N
ATOM   3383  H   GLU   209      69.670 102.870  20.640  0.00  0.00           H
ATOM   3384  CA  GLU   209      71.250 104.280  20.430  0.00  0.00           C
ATOM   3385  HA  GLU   209      71.070 105.340  20.260  0.00  0.00           H
ATOM   3386  CB  GLU   209      71.330 104.140  21.990  0.00  0.00           C
ATOM   3387  HB2 GLU   209      71.410 103.060  22.090  0.00  0.00           H
ATOM   3388  HB3 GLU   209      70.380 104.320  22.490  0.00  0.00           H
ATOM   3389  CG  GLU   209      72.520 104.870  22.630  0.00  0.00           C
ATOM   3390  HG2 GLU   209      72.470 105.940  22.430  0.00  0.00           H
ATOM   3391  HG3 GLU   209      73.520 104.640  22.260  0.00  0.00           H
ATOM   3392  CD  GLU   209      72.710 104.630  24.200  0.00  0.00           C
ATOM   3393  OE1 GLU   209      73.810 104.930  24.730  0.00  0.00           O
ATOM   3394  OE2 GLU   209      71.770 104.210  24.910  0.00  0.00           O
ATOM   3395  C   GLU   209      72.600 103.980  19.810  0.00  0.00           C
ATOM   3396  O   GLU   209      73.410 104.900  19.660  0.00  0.00           O
ATOM   3397  N   ALA   210      72.730 102.810  19.220  0.00  0.00           N
ATOM   3398  H   ALA   210      71.920 102.200  19.250  0.00  0.00           H
ATOM   3399  CA  ALA   210      73.830 102.350  18.290  0.00  0.00           C
ATOM   3400  HA  ALA   210      74.790 102.660  18.710  0.00  0.00           H
ATOM   3401  CB  ALA   210      73.950 100.840  18.310  0.00  0.00           C
ATOM   3402  HB1 ALA   210      74.570 100.570  17.460  0.00  0.00           H
ATOM   3403  HB2 ALA   210      74.420 100.630  19.270  0.00  0.00           H
ATOM   3404  HB3 ALA   210      72.970 100.410  18.110  0.00  0.00           H
ATOM   3405  C   ALA   210      73.670 102.920  16.850  0.00  0.00           C
ATOM   3406  O   ALA   210      74.620 103.070  16.100  0.00  0.00           O
ATOM   3407  N   LYS   211      72.440 103.200  16.420  0.00  0.00           N
ATOM   3408  H   LYS   211      71.700 102.830  16.990  0.00  0.00           H
ATOM   3409  CA  LYS   211      72.080 103.430  15.060  0.00  0.00           C
ATOM   3410  HA  LYS   211      72.760 102.930  14.370  0.00  0.00           H
ATOM   3411  CB  LYS   211      70.680 102.840  14.900  0.00  0.00           C
ATOM   3412  HB2 LYS   211      69.990 103.500  15.420  0.00  0.00           H
ATOM   3413  HB3 LYS   211      70.660 101.840  15.330  0.00  0.00           H
ATOM   3414  CG  LYS   211      70.270 102.810  13.490  0.00  0.00           C
ATOM   3415  HG2 LYS   211      70.800 102.120  12.830  0.00  0.00           H
ATOM   3416  HG3 LYS   211      70.470 103.810  13.100  0.00  0.00           H
ATOM   3417  CD  LYS   211      68.750 102.550  13.370  0.00  0.00           C
ATOM   3418  HD2 LYS   211      68.220 103.390  13.830  0.00  0.00           H
ATOM   3419  HD3 LYS   211      68.450 101.690  13.960  0.00  0.00           H
ATOM   3420  CE  LYS   211      68.350 102.470  11.980  0.00  0.00           C
ATOM   3421  HE2 LYS   211      68.840 101.650  11.460  0.00  0.00           H
ATOM   3422  HE3 LYS   211      68.620 103.400  11.480  0.00  0.00           H
ATOM   3423  NZ  LYS   211      66.920 102.220  11.740  0.00  0.00           N
ATOM   3424  HZ1 LYS   211      66.510 101.340  12.010  0.00  0.00           H
ATOM   3425  HZ2 LYS   211      66.290 102.870  12.180  0.00  0.00           H
ATOM   3426  HZ3 LYS   211      66.630 102.230  10.770  0.00  0.00           H
ATOM   3427  C   LYS   211      72.130 104.930  14.740  0.00  0.00           C
ATOM   3428  O   LYS   211      72.420 105.260  13.620  0.00  0.00           O
ATOM   3429  N   GLU   212      72.010 105.690  15.800  0.00  0.00           N
ATOM   3430  H   GLU   212      71.780 105.290  16.690  0.00  0.00           H
ATOM   3431  CA  GLU   212      72.480 107.080  15.710  0.00  0.00           C
ATOM   3432  HA  GLU   212      71.940 107.550  14.880  0.00  0.00           H
ATOM   3433  CB  GLU   212      71.800 107.810  16.900  0.00  0.00           C
ATOM   3434  HB2 GLU   212      70.720 107.680  16.830  0.00  0.00           H
ATOM   3435  HB3 GLU   212      72.010 108.880  16.880  0.00  0.00           H
ATOM   3436  CG  GLU   212      72.350 107.370  18.210  0.00  0.00           C
ATOM   3437  HG2 GLU   212      73.430 107.500  18.190  0.00  0.00           H
ATOM   3438  HG3 GLU   212      72.060 106.320  18.340  0.00  0.00           H
ATOM   3439  CD  GLU   212      71.720 108.050  19.400  0.00  0.00           C
ATOM   3440  OE1 GLU   212      72.450 108.360  20.350  0.00  0.00           O
ATOM   3441  OE2 GLU   212      70.510 108.230  19.410  0.00  0.00           O
ATOM   3442  C   GLU   212      74.010 107.450  15.540  0.00  0.00           C
ATOM   3443  O   GLU   212      74.330 108.660  15.660  0.00  0.00           O
ATOM   3444  N   LEU   213      74.900 106.490  15.260  0.00  0.00           N
ATOM   3445  H   LEU   213      74.590 105.540  15.120  0.00  0.00           H
ATOM   3446  CA  LEU   213      76.270 106.690  15.290  0.00  0.00           C
ATOM   3447  HA  LEU   213      76.480 107.690  15.660  0.00  0.00           H
ATOM   3448  CB  LEU   213      76.990 105.600  16.140  0.00  0.00           C
ATOM   3449  HB2 LEU   213      78.060 105.780  15.980  0.00  0.00           H
ATOM   3450  HB3 LEU   213      76.760 104.630  15.680  0.00  0.00           H
ATOM   3451  CG  LEU   213      76.580 105.590  17.630  0.00  0.00           C
ATOM   3452  HG  LEU   213      75.530 105.340  17.760  0.00  0.00           H
ATOM   3453  CD1 LEU   213      77.270 104.470  18.400  0.00  0.00           C
ATOM   3454 HD11 LEU   213      76.880 103.520  18.020  0.00  0.00           H
ATOM   3455 HD12 LEU   213      78.350 104.590  18.290  0.00  0.00           H
ATOM   3456 HD13 LEU   213      76.920 104.550  19.430  0.00  0.00           H
ATOM   3457  CD2 LEU   213      76.920 106.950  18.310  0.00  0.00           C
ATOM   3458 HD21 LEU   213      76.780 106.730  19.370  0.00  0.00           H
ATOM   3459 HD22 LEU   213      77.950 107.310  18.240  0.00  0.00           H
ATOM   3460 HD23 LEU   213      76.170 107.690  18.020  0.00  0.00           H
ATOM   3461  C   LEU   213      76.840 106.730  13.830  0.00  0.00           C
ATOM   3462  O   LEU   213      76.280 106.150  12.880  0.00  0.00           O
ATOM   3463  N   GLU   214      78.080 107.260  13.790  0.00  0.00           N
ATOM   3464  H   GLU   214      78.480 107.740  14.590  0.00  0.00           H
ATOM   3465  CA  GLU   214      78.940 107.300  12.630  0.00  0.00           C
ATOM   3466  HA  GLU   214      78.310 107.300  11.740  0.00  0.00           H
ATOM   3467  CB  GLU   214      79.870 108.550  12.690  0.00  0.00           C
ATOM   3468  HB2 GLU   214      80.390 108.660  13.640  0.00  0.00           H
ATOM   3469  HB3 GLU   214      79.260 109.450  12.630  0.00  0.00           H
ATOM   3470  CG  GLU   214      80.800 108.650  11.500  0.00  0.00           C
ATOM   3471  HG2 GLU   214      81.520 107.830  11.390  0.00  0.00           H
ATOM   3472  HG3 GLU   214      81.320 109.580  11.740  0.00  0.00           H
ATOM   3473  CD  GLU   214      80.060 108.780  10.250  0.00  0.00           C
ATOM   3474  OE1 GLU   214      80.380 108.030   9.260  0.00  0.00           O
ATOM   3475  OE2 GLU   214      79.060 109.510  10.100  0.00  0.00           O
ATOM   3476  C   GLU   214      79.780 105.960  12.460  0.00  0.00           C
ATOM   3477  O   GLU   214      80.030 105.570  11.320  0.00  0.00           O
ATOM   3478  N   ALA   215      80.180 105.230  13.580  0.00  0.00           N
ATOM   3479  H   ALA   215      80.060 105.660  14.480  0.00  0.00           H
ATOM   3480  CA  ALA   215      80.720 103.840  13.520  0.00  0.00           C
ATOM   3481  HA  ALA   215      81.630 103.910  12.930  0.00  0.00           H
ATOM   3482  CB  ALA   215      81.340 103.510  14.900  0.00  0.00           C
ATOM   3483  HB1 ALA   215      81.700 102.480  14.920  0.00  0.00           H
ATOM   3484  HB2 ALA   215      82.090 104.290  15.020  0.00  0.00           H
ATOM   3485  HB3 ALA   215      80.580 103.630  15.670  0.00  0.00           H
ATOM   3486  C   ALA   215      79.610 102.890  12.860  0.00  0.00           C
ATOM   3487  O   ALA   215      78.450 103.090  13.270  0.00  0.00           O
ATOM   3488  N   ARG   216      79.980 101.950  11.980  0.00  0.00           N
ATOM   3489  H   ARG   216      80.920 102.010  11.610  0.00  0.00           H
ATOM   3490  CA  ARG   216      79.050 101.010  11.260  0.00  0.00           C
ATOM   3491  HA  ARG   216      78.130 100.940  11.840  0.00  0.00           H
ATOM   3492  CB  ARG   216      78.720 101.690   9.990  0.00  0.00           C
ATOM   3493  HB2 ARG   216      78.070 101.040   9.410  0.00  0.00           H
ATOM   3494  HB3 ARG   216      79.620 101.780   9.380  0.00  0.00           H
ATOM   3495  CG  ARG   216      77.850 102.890  10.010  0.00  0.00           C
ATOM   3496  HG2 ARG   216      78.410 103.730  10.420  0.00  0.00           H
ATOM   3497  HG3 ARG   216      76.920 102.830  10.590  0.00  0.00           H
ATOM   3498  CD  ARG   216      77.410 103.440   8.600  0.00  0.00           C
ATOM   3499  HD2 ARG   216      76.520 102.870   8.310  0.00  0.00           H
ATOM   3500  HD3 ARG   216      78.200 103.240   7.880  0.00  0.00           H
ATOM   3501  NE  ARG   216      77.090 104.900   8.590  0.00  0.00           N
ATOM   3502  HE  ARG   216      76.150 105.120   8.880  0.00  0.00           H
ATOM   3503  CZ  ARG   216      77.970 105.860   8.610  0.00  0.00           C
ATOM   3504  NH1 ARG   216      79.230 105.610   8.470  0.00  0.00           N
ATOM   3505 HH11 ARG   216      79.560 104.660   8.440  0.00  0.00           H
ATOM   3506 HH12 ARG   216      79.860 106.380   8.660  0.00  0.00           H
ATOM   3507  NH2 ARG   216      77.680 107.080   8.870  0.00  0.00           N
ATOM   3508 HH21 ARG   216      76.700 107.320   8.860  0.00  0.00           H
ATOM   3509 HH22 ARG   216      78.390 107.790   9.000  0.00  0.00           H
ATOM   3510  C   ARG   216      79.430  99.560  11.210  0.00  0.00           C
ATOM   3511  O   ARG   216      78.700  98.780  10.690  0.00  0.00           O
ATOM   3512  N   VAL   217      80.520  99.240  11.860  0.00  0.00           N
ATOM   3513  H   VAL   217      80.970  99.980  12.370  0.00  0.00           H
ATOM   3514  CA  VAL   217      80.970  97.860  12.200  0.00  0.00           C
ATOM   3515  HA  VAL   217      80.490  97.180  11.500  0.00  0.00           H
ATOM   3516  CB  VAL   217      82.530  97.710  12.100  0.00  0.00           C
ATOM   3517  HB  VAL   217      83.010  98.550  12.590  0.00  0.00           H
ATOM   3518  CG1 VAL   217      82.940  96.280  12.420  0.00  0.00           C
ATOM   3519 HG11 VAL   217      84.030  96.270  12.460  0.00  0.00           H
ATOM   3520 HG12 VAL   217      82.640  95.920  13.400  0.00  0.00           H
ATOM   3521 HG13 VAL   217      82.550  95.640  11.630  0.00  0.00           H
ATOM   3522  CG2 VAL   217      83.080  98.050  10.730  0.00  0.00           C
ATOM   3523 HG21 VAL   217      82.570  97.480   9.950  0.00  0.00           H
ATOM   3524 HG22 VAL   217      83.000  99.110  10.480  0.00  0.00           H
ATOM   3525 HG23 VAL   217      84.130  97.770  10.710  0.00  0.00           H
ATOM   3526  C   VAL   217      80.530  97.580  13.670  0.00  0.00           C
ATOM   3527  O   VAL   217      80.890  98.270  14.640  0.00  0.00           O
ATOM   3528  N   ILE   218      79.770  96.520  13.790  0.00  0.00           N
ATOM   3529  H   ILE   218      79.640  95.860  13.030  0.00  0.00           H
ATOM   3530  CA  ILE   218      79.100  96.140  15.000  0.00  0.00           C
ATOM   3531  HA  ILE   218      79.360  96.830  15.800  0.00  0.00           H
ATOM   3532  CB  ILE   218      77.520  96.170  14.770  0.00  0.00           C
ATOM   3533  HB  ILE   218      77.290  95.320  14.130  0.00  0.00           H
ATOM   3534  CG2 ILE   218      76.790  96.020  16.120  0.00  0.00           C
ATOM   3535 HG21 ILE   218      76.990  95.080  16.630  0.00  0.00           H
ATOM   3536 HG22 ILE   218      77.210  96.780  16.790  0.00  0.00           H
ATOM   3537 HG23 ILE   218      75.730  96.260  16.060  0.00  0.00           H
ATOM   3538  CG1 ILE   218      76.980  97.410  14.090  0.00  0.00           C
ATOM   3539 HG12 ILE   218      77.400  97.520  13.090  0.00  0.00           H
ATOM   3540 HG13 ILE   218      77.230  98.340  14.610  0.00  0.00           H
ATOM   3541  CD1 ILE   218      75.440  97.480  13.810  0.00  0.00           C
ATOM   3542 HD11 ILE   218      75.140  98.240  13.090  0.00  0.00           H
ATOM   3543 HD12 ILE   218      75.060  96.490  13.540  0.00  0.00           H
ATOM   3544 HD13 ILE   218      75.090  97.920  14.740  0.00  0.00           H
ATOM   3545  C   ILE   218      79.440  94.730  15.590  0.00  0.00           C
ATOM   3546  O   ILE   218      79.290  93.670  14.960  0.00  0.00           O
ATOM   3547  N   ILE   219      80.090  94.710  16.750  0.00  0.00           N
ATOM   3548  H   ILE   219      80.300  95.630  17.120  0.00  0.00           H
ATOM   3549  CA  ILE   219      80.550  93.550  17.460  0.00  0.00           C
ATOM   3550  HA  ILE   219      80.620  92.770  16.700  0.00  0.00           H
ATOM   3551  CB  ILE   219      82.000  93.710  17.970  0.00  0.00           C
ATOM   3552  HB  ILE   219      81.860  94.280  18.890  0.00  0.00           H
ATOM   3553  CG2 ILE   219      82.580  92.390  18.480  0.00  0.00           C
ATOM   3554 HG21 ILE   219      82.730  91.680  17.660  0.00  0.00           H
ATOM   3555 HG22 ILE   219      83.510  92.530  19.040  0.00  0.00           H
ATOM   3556 HG23 ILE   219      81.780  91.990  19.100  0.00  0.00           H
ATOM   3557  CG1 ILE   219      83.060  94.250  16.940  0.00  0.00           C
ATOM   3558 HG12 ILE   219      82.700  95.060  16.320  0.00  0.00           H
ATOM   3559 HG13 ILE   219      83.130  93.510  16.140  0.00  0.00           H
ATOM   3560  CD1 ILE   219      84.510  94.530  17.440  0.00  0.00           C
ATOM   3561 HD11 ILE   219      84.970  93.670  17.930  0.00  0.00           H
ATOM   3562 HD12 ILE   219      85.160  94.780  16.600  0.00  0.00           H
ATOM   3563 HD13 ILE   219      84.520  95.310  18.190  0.00  0.00           H
ATOM   3564  C   ILE   219      79.560  93.070  18.540  0.00  0.00           C
ATOM   3565  O   ILE   219      79.100  93.960  19.290  0.00  0.00           O
ATOM   3566  N   LEU   220      79.250  91.830  18.740  0.00  0.00           N
ATOM   3567  H   LEU   220      79.640  91.190  18.060  0.00  0.00           H
ATOM   3568  CA  LEU   220      78.260  91.290  19.700  0.00  0.00           C
ATOM   3569  HA  LEU   220      77.960  92.100  20.360  0.00  0.00           H
ATOM   3570  CB  LEU   220      77.050  90.910  18.940  0.00  0.00           C
ATOM   3571  HB2 LEU   220      77.420  90.340  18.090  0.00  0.00           H
ATOM   3572  HB3 LEU   220      76.640  91.810  18.490  0.00  0.00           H
ATOM   3573  CG  LEU   220      76.020  90.060  19.760  0.00  0.00           C
ATOM   3574  HG  LEU   220      76.470  89.190  20.240  0.00  0.00           H
ATOM   3575  CD1 LEU   220      75.310  91.030  20.740  0.00  0.00           C
ATOM   3576 HD11 LEU   220      74.430  90.520  21.140  0.00  0.00           H
ATOM   3577 HD12 LEU   220      75.970  91.170  21.590  0.00  0.00           H
ATOM   3578 HD13 LEU   220      75.100  91.990  20.260  0.00  0.00           H
ATOM   3579  CD2 LEU   220      74.970  89.420  18.800  0.00  0.00           C
ATOM   3580 HD21 LEU   220      74.560  90.310  18.320  0.00  0.00           H
ATOM   3581 HD22 LEU   220      75.450  88.780  18.060  0.00  0.00           H
ATOM   3582 HD23 LEU   220      74.300  88.900  19.490  0.00  0.00           H
ATOM   3583  C   LEU   220      78.870  90.230  20.570  0.00  0.00           C
ATOM   3584  O   LEU   220      79.420  89.230  20.060  0.00  0.00           O
ATOM   3585  N   SER   221      78.680  90.330  21.850  0.00  0.00           N
ATOM   3586  H   SER   221      78.360  91.250  22.140  0.00  0.00           H
ATOM   3587  CA  SER   221      78.720  89.200  22.790  0.00  0.00           C
ATOM   3588  HA  SER   221      78.930  88.300  22.200  0.00  0.00           H
ATOM   3589  CB  SER   221      79.870  89.380  23.830  0.00  0.00           C
ATOM   3590  HB2 SER   221      79.630  90.240  24.440  0.00  0.00           H
ATOM   3591  HB3 SER   221      80.840  89.500  23.330  0.00  0.00           H
ATOM   3592  OG  SER   221      79.930  88.200  24.610  0.00  0.00           O
ATOM   3593  HG  SER   221      80.210  87.460  24.080  0.00  0.00           H
ATOM   3594  C   SER   221      77.380  88.900  23.540  0.00  0.00           C
ATOM   3595  O   SER   221      76.960  89.740  24.310  0.00  0.00           O
ATOM   3596  N   ALA   222      76.760  87.700  23.320  0.00  0.00           N
ATOM   3597  H   ALA   222      77.140  87.100  22.600  0.00  0.00           H
ATOM   3598  CA  ALA   222      75.620  87.200  24.010  0.00  0.00           C
ATOM   3599  HA  ALA   222      75.650  87.640  25.000  0.00  0.00           H
ATOM   3600  CB  ALA   222      74.390  87.810  23.330  0.00  0.00           C
ATOM   3601  HB1 ALA   222      74.570  88.880  23.220  0.00  0.00           H
ATOM   3602  HB2 ALA   222      74.180  87.270  22.410  0.00  0.00           H
ATOM   3603  HB3 ALA   222      73.520  87.770  23.990  0.00  0.00           H
ATOM   3604  C   ALA   222      75.520  85.660  24.070  0.00  0.00           C
ATOM   3605  O   ALA   222      76.110  84.900  23.210  0.00  0.00           O
ATOM   3606  N   SER   223      74.620  85.270  25.000  0.00  0.00           N
ATOM   3607  H   SER   223      74.180  86.030  25.490  0.00  0.00           H
ATOM   3608  CA  SER   223      74.070  83.940  25.100  0.00  0.00           C
ATOM   3609  HA  SER   223      74.790  83.130  24.990  0.00  0.00           H
ATOM   3610  CB  SER   223      73.510  83.700  26.560  0.00  0.00           C
ATOM   3611  HB2 SER   223      74.360  83.750  27.230  0.00  0.00           H
ATOM   3612  HB3 SER   223      73.080  82.710  26.730  0.00  0.00           H
ATOM   3613  OG  SER   223      72.590  84.630  26.880  0.00  0.00           O
ATOM   3614  HG  SER   223      73.050  85.420  27.160  0.00  0.00           H
ATOM   3615  C   SER   223      73.110  83.620  24.010  0.00  0.00           C
ATOM   3616  O   SER   223      72.510  84.570  23.470  0.00  0.00           O
ATOM   3617  N   GLU   224      72.900  82.330  23.660  0.00  0.00           N
ATOM   3618  H   GLU   224      73.480  81.590  24.040  0.00  0.00           H
ATOM   3619  CA  GLU   224      72.210  81.960  22.410  0.00  0.00           C
ATOM   3620  HA  GLU   224      72.740  82.330  21.530  0.00  0.00           H
ATOM   3621  CB  GLU   224      72.230  80.410  22.290  0.00  0.00           C
ATOM   3622  HB2 GLU   224      71.580  80.090  23.100  0.00  0.00           H
ATOM   3623  HB3 GLU   224      73.190  79.970  22.530  0.00  0.00           H
ATOM   3624  CG  GLU   224      71.680  79.840  20.950  0.00  0.00           C
ATOM   3625  HG2 GLU   224      72.300  80.090  20.090  0.00  0.00           H
ATOM   3626  HG3 GLU   224      70.730  80.370  20.890  0.00  0.00           H
ATOM   3627  CD  GLU   224      71.590  78.300  20.900  0.00  0.00           C
ATOM   3628  OE1 GLU   224      70.460  77.880  20.520  0.00  0.00           O
ATOM   3629  OE2 GLU   224      72.520  77.560  21.320  0.00  0.00           O
ATOM   3630  C   GLU   224      70.750  82.580  22.300  0.00  0.00           C
ATOM   3631  O   GLU   224      70.350  83.290  21.300  0.00  0.00           O
ATOM   3632  N   ASP   225      70.040  82.510  23.410  0.00  0.00           N
ATOM   3633  H   ASP   225      70.520  82.080  24.190  0.00  0.00           H
ATOM   3634  CA  ASP   225      68.670  83.050  23.490  0.00  0.00           C
ATOM   3635  HA  ASP   225      68.130  82.740  22.600  0.00  0.00           H
ATOM   3636  CB  ASP   225      68.000  82.480  24.700  0.00  0.00           C
ATOM   3637  HB2 ASP   225      67.060  83.040  24.780  0.00  0.00           H
ATOM   3638  HB3 ASP   225      68.520  82.740  25.620  0.00  0.00           H
ATOM   3639  CG  ASP   225      67.730  80.950  24.660  0.00  0.00           C
ATOM   3640  OD1 ASP   225      68.690  80.210  24.320  0.00  0.00           O
ATOM   3641  OD2 ASP   225      66.560  80.490  24.670  0.00  0.00           O
ATOM   3642  C   ASP   225      68.630  84.590  23.480  0.00  0.00           C
ATOM   3643  O   ASP   225      67.790  85.160  22.820  0.00  0.00           O
ATOM   3644  N   ASP   226      69.650  85.260  24.040  0.00  0.00           N
ATOM   3645  H   ASP   226      70.410  84.660  24.310  0.00  0.00           H
ATOM   3646  CA  ASP   226      69.810  86.700  24.030  0.00  0.00           C
ATOM   3647  HA  ASP   226      68.820  87.110  24.210  0.00  0.00           H
ATOM   3648  CB  ASP   226      70.690  87.110  25.260  0.00  0.00           C
ATOM   3649  HB2 ASP   226      71.040  88.140  25.160  0.00  0.00           H
ATOM   3650  HB3 ASP   226      71.590  86.500  25.230  0.00  0.00           H
ATOM   3651  CG  ASP   226      70.040  87.010  26.570  0.00  0.00           C
ATOM   3652  OD1 ASP   226      70.760  87.270  27.590  0.00  0.00           O
ATOM   3653  OD2 ASP   226      68.810  86.680  26.790  0.00  0.00           O
ATOM   3654  C   ASP   226      70.390  87.330  22.700  0.00  0.00           C
ATOM   3655  O   ASP   226      69.890  88.410  22.340  0.00  0.00           O
ATOM   3656  N   ALA   227      71.320  86.660  22.010  0.00  0.00           N
ATOM   3657  H   ALA   227      71.550  85.740  22.340  0.00  0.00           H
ATOM   3658  CA  ALA   227      71.740  87.000  20.630  0.00  0.00           C
ATOM   3659  HA  ALA   227      72.320  87.910  20.590  0.00  0.00           H
ATOM   3660  CB  ALA   227      72.670  85.930  20.070  0.00  0.00           C
ATOM   3661  HB1 ALA   227      73.690  86.060  20.430  0.00  0.00           H
ATOM   3662  HB2 ALA   227      72.280  84.940  20.280  0.00  0.00           H
ATOM   3663  HB3 ALA   227      72.750  86.120  19.000  0.00  0.00           H
ATOM   3664  C   ALA   227      70.430  86.990  19.760  0.00  0.00           C
ATOM   3665  O   ALA   227      70.250  87.850  18.880  0.00  0.00           O
ATOM   3666  N   THR   228      69.520  86.090  20.050  0.00  0.00           N
ATOM   3667  H   THR   228      69.670  85.450  20.820  0.00  0.00           H
ATOM   3668  CA  THR   228      68.330  85.970  19.210  0.00  0.00           C
ATOM   3669  HA  THR   228      68.640  85.810  18.180  0.00  0.00           H
ATOM   3670  CB  THR   228      67.500  84.700  19.480  0.00  0.00           C
ATOM   3671  HB  THR   228      67.060  84.870  20.460  0.00  0.00           H
ATOM   3672  CG2 THR   228      66.270  84.460  18.540  0.00  0.00           C
ATOM   3673 HG21 THR   228      66.440  84.870  17.540  0.00  0.00           H
ATOM   3674 HG22 THR   228      65.970  83.420  18.460  0.00  0.00           H
ATOM   3675 HG23 THR   228      65.450  85.040  18.960  0.00  0.00           H
ATOM   3676  OG1 THR   228      68.380  83.560  19.500  0.00  0.00           O
ATOM   3677  HG1 THR   228      69.160  83.690  20.030  0.00  0.00           H
ATOM   3678  C   THR   228      67.420  87.190  19.240  0.00  0.00           C
ATOM   3679  O   THR   228      66.880  87.600  18.200  0.00  0.00           O
ATOM   3680  N   ALA   229      67.360  87.820  20.450  0.00  0.00           N
ATOM   3681  H   ALA   229      67.850  87.390  21.220  0.00  0.00           H
ATOM   3682  CA  ALA   229      66.600  89.030  20.700  0.00  0.00           C
ATOM   3683  HA  ALA   229      65.650  88.930  20.170  0.00  0.00           H
ATOM   3684  CB  ALA   229      66.430  89.130  22.270  0.00  0.00           C
ATOM   3685  HB1 ALA   229      65.750  89.960  22.390  0.00  0.00           H
ATOM   3686  HB2 ALA   229      65.980  88.250  22.730  0.00  0.00           H
ATOM   3687  HB3 ALA   229      67.420  89.290  22.710  0.00  0.00           H
ATOM   3688  C   ALA   229      67.340  90.220  20.060  0.00  0.00           C
ATOM   3689  O   ALA   229      66.750  91.080  19.400  0.00  0.00           O
ATOM   3690  N   VAL   230      68.670  90.220  20.070  0.00  0.00           N
ATOM   3691  H   VAL   230      69.210  89.540  20.570  0.00  0.00           H
ATOM   3692  CA  VAL   230      69.540  91.200  19.360  0.00  0.00           C
ATOM   3693  HA  VAL   230      69.210  92.180  19.720  0.00  0.00           H
ATOM   3694  CB  VAL   230      70.980  91.030  19.700  0.00  0.00           C
ATOM   3695  HB  VAL   230      71.360  90.050  19.400  0.00  0.00           H
ATOM   3696  CG1 VAL   230      71.900  92.090  19.040  0.00  0.00           C
ATOM   3697 HG11 VAL   230      72.910  91.910  19.420  0.00  0.00           H
ATOM   3698 HG12 VAL   230      71.810  92.070  17.950  0.00  0.00           H
ATOM   3699 HG13 VAL   230      71.490  93.010  19.460  0.00  0.00           H
ATOM   3700  CG2 VAL   230      71.250  91.250  21.200  0.00  0.00           C
ATOM   3701 HG21 VAL   230      72.300  91.220  21.470  0.00  0.00           H
ATOM   3702 HG22 VAL   230      70.810  92.200  21.500  0.00  0.00           H
ATOM   3703 HG23 VAL   230      70.760  90.430  21.710  0.00  0.00           H
ATOM   3704  C   VAL   230      69.230  91.170  17.880  0.00  0.00           C
ATOM   3705  O   VAL   230      68.970  92.240  17.350  0.00  0.00           O
ATOM   3706  N   TYR   231      69.340  90.000  17.180  0.00  0.00           N
ATOM   3707  H   TYR   231      69.480  89.140  17.680  0.00  0.00           H
ATOM   3708  CA  TYR   231      69.120  90.010  15.720  0.00  0.00           C
ATOM   3709  HA  TYR   231      69.790  90.680  15.190  0.00  0.00           H
ATOM   3710  CB  TYR   231      69.500  88.680  15.110  0.00  0.00           C
ATOM   3711  HB2 TYR   231      69.290  88.690  14.040  0.00  0.00           H
ATOM   3712  HB3 TYR   231      68.820  88.000  15.610  0.00  0.00           H
ATOM   3713  CG  TYR   231      70.880  88.220  15.400  0.00  0.00           C
ATOM   3714  CD1 TYR   231      72.020  89.050  15.310  0.00  0.00           C
ATOM   3715  HD1 TYR   231      71.860  90.070  15.000  0.00  0.00           H
ATOM   3716  CE1 TYR   231      73.280  88.510  15.370  0.00  0.00           C
ATOM   3717  HE1 TYR   231      74.170  89.120  15.270  0.00  0.00           H
ATOM   3718  CZ  TYR   231      73.460  87.140  15.580  0.00  0.00           C
ATOM   3719  OH  TYR   231      74.760  86.610  15.530  0.00  0.00           O
ATOM   3720  HH  TYR   231      74.730  85.670  15.700  0.00  0.00           H
ATOM   3721  CE2 TYR   231      72.360  86.290  15.770  0.00  0.00           C
ATOM   3722  HE2 TYR   231      72.540  85.240  15.900  0.00  0.00           H
ATOM   3723  CD2 TYR   231      71.060  86.850  15.710  0.00  0.00           C
ATOM   3724  HD2 TYR   231      70.270  86.180  16.000  0.00  0.00           H
ATOM   3725  C   TYR   231      67.740  90.460  15.250  0.00  0.00           C
ATOM   3726  O   TYR   231      67.630  91.080  14.260  0.00  0.00           O
ATOM   3727  N   LYS   232      66.650  90.100  15.980  0.00  0.00           N
ATOM   3728  H   LYS   232      66.850  89.500  16.770  0.00  0.00           H
ATOM   3729  CA  LYS   232      65.270  90.490  15.700  0.00  0.00           C
ATOM   3730  HA  LYS   232      65.110  90.180  14.670  0.00  0.00           H
ATOM   3731  CB  LYS   232      64.380  89.560  16.550  0.00  0.00           C
ATOM   3732  HB2 LYS   232      63.400  90.030  16.610  0.00  0.00           H
ATOM   3733  HB3 LYS   232      64.890  89.620  17.520  0.00  0.00           H
ATOM   3734  CG  LYS   232      64.230  88.130  16.100  0.00  0.00           C
ATOM   3735  HG2 LYS   232      65.180  87.600  16.160  0.00  0.00           H
ATOM   3736  HG3 LYS   232      63.810  88.180  15.090  0.00  0.00           H
ATOM   3737  CD  LYS   232      63.200  87.420  17.040  0.00  0.00           C
ATOM   3738  HD2 LYS   232      62.310  88.050  17.050  0.00  0.00           H
ATOM   3739  HD3 LYS   232      63.640  87.290  18.030  0.00  0.00           H
ATOM   3740  CE  LYS   232      62.930  85.980  16.590  0.00  0.00           C
ATOM   3741  HE2 LYS   232      63.850  85.400  16.700  0.00  0.00           H
ATOM   3742  HE3 LYS   232      62.800  85.950  15.510  0.00  0.00           H
ATOM   3743  NZ  LYS   232      61.890  85.280  17.260  0.00  0.00           N
ATOM   3744  HZ1 LYS   232      62.240  84.650  17.960  0.00  0.00           H
ATOM   3745  HZ2 LYS   232      61.260  85.900  17.750  0.00  0.00           H
ATOM   3746  HZ3 LYS   232      61.320  84.780  16.590  0.00  0.00           H
ATOM   3747  C   LYS   232      65.110  92.010  15.860  0.00  0.00           C
ATOM   3748  O   LYS   232      64.550  92.640  14.970  0.00  0.00           O
ATOM   3749  N   SER   233      65.710  92.520  16.910  0.00  0.00           N
ATOM   3750  H   SER   233      66.100  91.810  17.510  0.00  0.00           H
ATOM   3751  CA  SER   233      65.730  93.940  17.270  0.00  0.00           C
ATOM   3752  HA  SER   233      64.710  94.320  17.180  0.00  0.00           H
ATOM   3753  CB  SER   233      66.180  94.190  18.640  0.00  0.00           C
ATOM   3754  HB2 SER   233      66.030  95.230  18.940  0.00  0.00           H
ATOM   3755  HB3 SER   233      67.250  93.990  18.590  0.00  0.00           H
ATOM   3756  OG  SER   233      65.510  93.420  19.640  0.00  0.00           O
ATOM   3757  HG  SER   233      65.690  92.480  19.540  0.00  0.00           H
ATOM   3758  C   SER   233      66.600  94.790  16.320  0.00  0.00           C
ATOM   3759  O   SER   233      66.310  95.890  16.000  0.00  0.00           O
ATOM   3760  N   ALA   234      67.670  94.320  15.760  0.00  0.00           N
ATOM   3761  H   ALA   234      68.180  93.570  16.200  0.00  0.00           H
ATOM   3762  CA  ALA   234      68.370  95.010  14.630  0.00  0.00           C
ATOM   3763  HA  ALA   234      68.360  96.090  14.790  0.00  0.00           H
ATOM   3764  CB  ALA   234      69.800  94.460  14.640  0.00  0.00           C
ATOM   3765  HB1 ALA   234      70.370  95.090  13.970  0.00  0.00           H
ATOM   3766  HB2 ALA   234      70.220  94.420  15.650  0.00  0.00           H
ATOM   3767  HB3 ALA   234      69.830  93.430  14.290  0.00  0.00           H
ATOM   3768  C   ALA   234      67.650  94.760  13.290  0.00  0.00           C
ATOM   3769  O   ALA   234      67.770  95.630  12.420  0.00  0.00           O
ATOM   3770  N   ALA   235      66.890  93.630  13.020  0.00  0.00           N
ATOM   3771  H   ALA   235      66.880  92.850  13.650  0.00  0.00           H
ATOM   3772  CA  ALA   235      66.180  93.460  11.710  0.00  0.00           C
ATOM   3773  HA  ALA   235      66.960  93.760  11.000  0.00  0.00           H
ATOM   3774  CB  ALA   235      65.880  92.010  11.570  0.00  0.00           C
ATOM   3775  HB1 ALA   235      66.860  91.550  11.430  0.00  0.00           H
ATOM   3776  HB2 ALA   235      65.380  91.520  12.410  0.00  0.00           H
ATOM   3777  HB3 ALA   235      65.340  91.800  10.650  0.00  0.00           H
ATOM   3778  C   ALA   235      64.910  94.280  11.500  0.00  0.00           C
ATOM   3779  O   ALA   235      64.670  94.830  10.440  0.00  0.00           O
ATOM   3780  N   MET   236      64.200  94.520  12.630  0.00  0.00           N
ATOM   3781  H   MET   236      64.470  93.990  13.440  0.00  0.00           H
ATOM   3782  CA  MET   236      63.060  95.430  12.750  0.00  0.00           C
ATOM   3783  HA  MET   236      62.330  95.270  11.950  0.00  0.00           H
ATOM   3784  CB  MET   236      62.310  95.210  14.070  0.00  0.00           C
ATOM   3785  HB2 MET   236      62.740  95.920  14.780  0.00  0.00           H
ATOM   3786  HB3 MET   236      62.490  94.170  14.360  0.00  0.00           H
ATOM   3787  CG  MET   236      60.840  95.410  14.030  0.00  0.00           C
ATOM   3788  HG2 MET   236      60.630  96.410  13.660  0.00  0.00           H
ATOM   3789  HG3 MET   236      60.480  95.400  15.060  0.00  0.00           H
ATOM   3790  SD  MET   236      59.930  94.180  13.090  0.00  0.00           S
ATOM   3791  CE  MET   236      59.020  95.350  11.930  0.00  0.00           C
ATOM   3792  HE1 MET   236      58.340  94.810  11.270  0.00  0.00           H
ATOM   3793  HE2 MET   236      58.480  96.090  12.530  0.00  0.00           H
ATOM   3794  HE3 MET   236      59.810  95.760  11.300  0.00  0.00           H
ATOM   3795  C   MET   236      63.550  96.840  12.570  0.00  0.00           C
ATOM   3796  O   MET   236      62.830  97.710  12.020  0.00  0.00           O
ATOM   3797  N   LEU   237      64.800  97.160  12.920  0.00  0.00           N
ATOM   3798  H   LEU   237      65.360  96.420  13.330  0.00  0.00           H
ATOM   3799  CA  LEU   237      65.540  98.380  12.730  0.00  0.00           C
ATOM   3800  HA  LEU   237      64.860  99.200  12.490  0.00  0.00           H
ATOM   3801  CB  LEU   237      66.480  98.720  13.850  0.00  0.00           C
ATOM   3802  HB2 LEU   237      67.120  99.580  13.650  0.00  0.00           H
ATOM   3803  HB3 LEU   237      67.120  97.850  13.980  0.00  0.00           H
ATOM   3804  CG  LEU   237      65.820  99.000  15.190  0.00  0.00           C
ATOM   3805  HG  LEU   237      65.200  98.160  15.510  0.00  0.00           H
ATOM   3806  CD1 LEU   237      66.880  99.350  16.240  0.00  0.00           C
ATOM   3807 HD11 LEU   237      66.450  99.090  17.200  0.00  0.00           H
ATOM   3808 HD12 LEU   237      67.850  98.900  16.000  0.00  0.00           H
ATOM   3809 HD13 LEU   237      67.140 100.410  16.180  0.00  0.00           H
ATOM   3810  CD2 LEU   237      64.910 100.230  15.020  0.00  0.00           C
ATOM   3811 HD21 LEU   237      64.010  99.860  14.540  0.00  0.00           H
ATOM   3812 HD22 LEU   237      64.590 100.680  15.970  0.00  0.00           H
ATOM   3813 HD23 LEU   237      65.360 101.000  14.380  0.00  0.00           H
ATOM   3814  C   LEU   237      66.390  98.390  11.450  0.00  0.00           C
ATOM   3815  O   LEU   237      67.230  99.290  11.220  0.00  0.00           O
ATOM   3816  N   ASP   238      66.350  97.350  10.590  0.00  0.00           N
ATOM   3817  H   ASP   238      65.620  96.670  10.720  0.00  0.00           H
ATOM   3818  CA  ASP   238      67.170  97.210   9.330  0.00  0.00           C
ATOM   3819  HA  ASP   238      67.090  96.170   9.020  0.00  0.00           H
ATOM   3820  CB  ASP   238      66.550  98.150   8.260  0.00  0.00           C
ATOM   3821  HB2 ASP   238      67.110  98.060   7.330  0.00  0.00           H
ATOM   3822  HB3 ASP   238      66.780  99.160   8.590  0.00  0.00           H
ATOM   3823  CG  ASP   238      65.020  98.090   8.150  0.00  0.00           C
ATOM   3824  OD1 ASP   238      64.610  97.030   7.660  0.00  0.00           O
ATOM   3825  OD2 ASP   238      64.340  99.070   8.580  0.00  0.00           O
ATOM   3826  C   ASP   238      68.720  97.490   9.540  0.00  0.00           C
ATOM   3827  O   ASP   238      69.400  97.930   8.640  0.00  0.00           O
ATOM   3828  N   MET   239      69.300  97.320  10.720  0.00  0.00           N
ATOM   3829  H   MET   239      68.700  97.070  11.490  0.00  0.00           H
ATOM   3830  CA  MET   239      70.730  97.440  10.860  0.00  0.00           C
ATOM   3831  HA  MET   239      71.160  98.210  10.210  0.00  0.00           H
ATOM   3832  CB  MET   239      71.070  97.670  12.340  0.00  0.00           C
ATOM   3833  HB2 MET   239      72.140  97.890  12.330  0.00  0.00           H
ATOM   3834  HB3 MET   239      70.790  96.770  12.880  0.00  0.00           H
ATOM   3835  CG  MET   239      70.390  98.960  13.050  0.00  0.00           C
ATOM   3836  HG2 MET   239      69.330  98.810  12.840  0.00  0.00           H
ATOM   3837  HG3 MET   239      70.580  99.910  12.560  0.00  0.00           H
ATOM   3838  SD  MET   239      70.960  99.030  14.790  0.00  0.00           S
ATOM   3839  CE  MET   239      72.640  99.630  14.470  0.00  0.00           C
ATOM   3840  HE1 MET   239      73.190  98.800  14.030  0.00  0.00           H
ATOM   3841  HE2 MET   239      72.650 100.560  13.900  0.00  0.00           H
ATOM   3842  HE3 MET   239      73.110  99.900  15.420  0.00  0.00           H
ATOM   3843  C   MET   239      71.470  96.200  10.410  0.00  0.00           C
ATOM   3844  O   MET   239      72.620  95.960  10.840  0.00  0.00           O
ATOM   3845  N   THR   240      70.820  95.370   9.560  0.00  0.00           N
ATOM   3846  H   THR   240      69.990  95.740   9.110  0.00  0.00           H
ATOM   3847  CA  THR   240      71.230  94.020   9.050  0.00  0.00           C
ATOM   3848  HA  THR   240      72.060  93.600   9.610  0.00  0.00           H
ATOM   3849  CB  THR   240      70.070  93.070   9.350  0.00  0.00           C
ATOM   3850  HB  THR   240      70.370  92.080   9.020  0.00  0.00           H
ATOM   3851  CG2 THR   240      69.880  93.050  10.920  0.00  0.00           C
ATOM   3852 HG21 THR   240      69.240  93.840  11.330  0.00  0.00           H
ATOM   3853 HG22 THR   240      69.370  92.100  11.130  0.00  0.00           H
ATOM   3854 HG23 THR   240      70.830  92.980  11.440  0.00  0.00           H
ATOM   3855  OG1 THR   240      68.900  93.380   8.710  0.00  0.00           O
ATOM   3856  HG1 THR   240      68.170  92.840   9.020  0.00  0.00           H
ATOM   3857  C   THR   240      71.510  94.020   7.570  0.00  0.00           C
ATOM   3858  O   THR   240      71.940  93.000   7.060  0.00  0.00           O
ATOM   3859  N   GLY   241      71.290  95.140   6.900  0.00  0.00           N
ATOM   3860  H   GLY   241      71.050  95.930   7.480  0.00  0.00           H
ATOM   3861  CA  GLY   241      71.360  95.260   5.500  0.00  0.00           C
ATOM   3862  HA2 GLY   241      70.530  95.890   5.200  0.00  0.00           H
ATOM   3863  HA3 GLY   241      71.360  94.270   5.040  0.00  0.00           H
ATOM   3864  C   GLY   241      72.620  96.030   4.930  0.00  0.00           C
ATOM   3865  O   GLY   241      73.630  95.960   5.630  0.00  0.00           O
ATOM   3866  N   ALA   242      72.490  96.820   3.850  0.00  0.00           N
ATOM   3867  H   ALA   242      71.650  96.830   3.280  0.00  0.00           H
ATOM   3868  CA  ALA   242      73.520  97.630   3.270  0.00  0.00           C
ATOM   3869  HA  ALA   242      74.370  96.960   3.170  0.00  0.00           H
ATOM   3870  CB  ALA   242      73.240  97.970   1.870  0.00  0.00           C
ATOM   3871  HB1 ALA   242      72.210  97.880   1.530  0.00  0.00           H
ATOM   3872  HB2 ALA   242      73.660  98.960   1.660  0.00  0.00           H
ATOM   3873  HB3 ALA   242      73.900  97.320   1.300  0.00  0.00           H
ATOM   3874  C   ALA   242      73.900  98.790   4.230  0.00  0.00           C
ATOM   3875  O   ALA   242      73.020  99.350   4.850  0.00  0.00           O
ATOM   3876  N   GLY   243      75.140  99.220   4.290  0.00  0.00           N
ATOM   3877  H   GLY   243      75.710  98.960   3.500  0.00  0.00           H
ATOM   3878  CA  GLY   243      75.770 100.170   5.250  0.00  0.00           C
ATOM   3879  HA2 GLY   243      75.070 100.870   5.700  0.00  0.00           H
ATOM   3880  HA3 GLY   243      76.570 100.600   4.650  0.00  0.00           H
ATOM   3881  C   GLY   243      76.480  99.640   6.470  0.00  0.00           C
ATOM   3882  O   GLY   243      77.020 100.440   7.270  0.00  0.00           O
ATOM   3883  N   TYR   244      76.640  98.320   6.620  0.00  0.00           N
ATOM   3884  H   TYR   244      76.220  97.690   5.940  0.00  0.00           H
ATOM   3885  CA  TYR   244      76.890  97.730   7.960  0.00  0.00           C
ATOM   3886  HA  TYR   244      77.530  98.450   8.470  0.00  0.00           H
ATOM   3887  CB  TYR   244      75.590  97.310   8.640  0.00  0.00           C
ATOM   3888  HB2 TYR   244      75.950  96.740   9.500  0.00  0.00           H
ATOM   3889  HB3 TYR   244      74.950  96.630   8.080  0.00  0.00           H
ATOM   3890  CG  TYR   244      74.720  98.540   9.040  0.00  0.00           C
ATOM   3891  CD1 TYR   244      75.130  99.400  10.060  0.00  0.00           C
ATOM   3892  HD1 TYR   244      76.080  99.330  10.570  0.00  0.00           H
ATOM   3893  CE1 TYR   244      74.270 100.480  10.410  0.00  0.00           C
ATOM   3894  HE1 TYR   244      74.550 101.140  11.210  0.00  0.00           H
ATOM   3895  CZ  TYR   244      73.050 100.660   9.690  0.00  0.00           C
ATOM   3896  OH  TYR   244      72.150 101.650  10.100  0.00  0.00           O
ATOM   3897  HH  TYR   244      72.630 102.300  10.640  0.00  0.00           H
ATOM   3898  CE2 TYR   244      72.630  99.810   8.680  0.00  0.00           C
ATOM   3899  HE2 TYR   244      71.640  99.850   8.250  0.00  0.00           H
ATOM   3900  CD2 TYR   244      73.460  98.700   8.380  0.00  0.00           C
ATOM   3901  HD2 TYR   244      73.170  97.990   7.620  0.00  0.00           H
ATOM   3902  C   TYR   244      77.820  96.520   7.990  0.00  0.00           C
ATOM   3903  O   TYR   244      77.800  95.820   6.960  0.00  0.00           O
ATOM   3904  N   VAL   245      78.380  96.100   9.140  0.00  0.00           N
ATOM   3905  H   VAL   245      78.000  96.520   9.980  0.00  0.00           H
ATOM   3906  CA  VAL   245      79.150  94.820   9.340  0.00  0.00           C
ATOM   3907  HA  VAL   245      78.810  94.120   8.580  0.00  0.00           H
ATOM   3908  CB  VAL   245      80.680  94.990   9.090  0.00  0.00           C
ATOM   3909  HB  VAL   245      80.870  95.900   9.670  0.00  0.00           H
ATOM   3910  CG1 VAL   245      81.750  94.010   9.570  0.00  0.00           C
ATOM   3911 HG11 VAL   245      82.740  94.450   9.410  0.00  0.00           H
ATOM   3912 HG12 VAL   245      81.540  93.780  10.610  0.00  0.00           H
ATOM   3913 HG13 VAL   245      81.780  93.100   8.960  0.00  0.00           H
ATOM   3914  CG2 VAL   245      80.930  95.190   7.580  0.00  0.00           C
ATOM   3915 HG21 VAL   245      80.470  94.310   7.130  0.00  0.00           H
ATOM   3916 HG22 VAL   245      80.420  96.110   7.320  0.00  0.00           H
ATOM   3917 HG23 VAL   245      82.000  95.230   7.370  0.00  0.00           H
ATOM   3918  C   VAL   245      78.900  94.230  10.690  0.00  0.00           C
ATOM   3919  O   VAL   245      78.730  95.000  11.660  0.00  0.00           O
ATOM   3920  N   TRP   246      78.900  92.900  10.700  0.00  0.00           N
ATOM   3921  H   TRP   246      79.030  92.420   9.820  0.00  0.00           H
ATOM   3922  CA  TRP   246      78.630  92.270  11.950  0.00  0.00           C
ATOM   3923  HA  TRP   246      78.570  92.930  12.810  0.00  0.00           H
ATOM   3924  CB  TRP   246      77.230  91.690  11.960  0.00  0.00           C
ATOM   3925  HB2 TRP   246      77.080  90.960  12.750  0.00  0.00           H
ATOM   3926  HB3 TRP   246      77.080  91.200  11.000  0.00  0.00           H
ATOM   3927  CG  TRP   246      76.040  92.610  12.150  0.00  0.00           C
ATOM   3928  CD1 TRP   246      75.280  93.320  11.320  0.00  0.00           C
ATOM   3929  HD1 TRP   246      75.370  93.310  10.250  0.00  0.00           H
ATOM   3930  NE1 TRP   246      74.230  93.930  12.030  0.00  0.00           N
ATOM   3931  HE1 TRP   246      73.570  94.630  11.710  0.00  0.00           H
ATOM   3932  CE2 TRP   246      74.390  93.810  13.350  0.00  0.00           C
ATOM   3933  CZ2 TRP   246      73.730  94.380  14.490  0.00  0.00           C
ATOM   3934  HZ2 TRP   246      72.920  95.060  14.290  0.00  0.00           H
ATOM   3935  CH2 TRP   246      74.040  93.930  15.800  0.00  0.00           C
ATOM   3936  HH2 TRP   246      73.530  94.410  16.620  0.00  0.00           H
ATOM   3937  CZ3 TRP   246      75.070  93.020  15.940  0.00  0.00           C
ATOM   3938  HZ3 TRP   246      75.300  92.600  16.910  0.00  0.00           H
ATOM   3939  CE3 TRP   246      75.820  92.590  14.860  0.00  0.00           C
ATOM   3940  HE3 TRP   246      76.650  91.930  15.090  0.00  0.00           H
ATOM   3941  CD2 TRP   246      75.500  92.930  13.500  0.00  0.00           C
ATOM   3942  C   TRP   246      79.710  91.290  12.260  0.00  0.00           C
ATOM   3943  O   TRP   246      80.140  90.580  11.370  0.00  0.00           O
ATOM   3944  N   LEU   247      80.010  91.120  13.540  0.00  0.00           N
ATOM   3945  H   LEU   247      79.460  91.730  14.130  0.00  0.00           H
ATOM   3946  CA  LEU   247      81.070  90.300  14.130  0.00  0.00           C
ATOM   3947  HA  LEU   247      81.210  89.490  13.420  0.00  0.00           H
ATOM   3948  CB  LEU   247      82.410  91.060  14.130  0.00  0.00           C
ATOM   3949  HB2 LEU   247      82.370  92.060  14.560  0.00  0.00           H
ATOM   3950  HB3 LEU   247      82.580  91.310  13.080  0.00  0.00           H
ATOM   3951  CG  LEU   247      83.540  90.240  14.700  0.00  0.00           C
ATOM   3952  HG  LEU   247      83.400  90.020  15.760  0.00  0.00           H
ATOM   3953  CD1 LEU   247      83.780  88.980  13.910  0.00  0.00           C
ATOM   3954 HD11 LEU   247      84.700  88.530  14.270  0.00  0.00           H
ATOM   3955 HD12 LEU   247      82.980  88.260  14.110  0.00  0.00           H
ATOM   3956 HD13 LEU   247      83.880  89.350  12.900  0.00  0.00           H
ATOM   3957  CD2 LEU   247      84.900  91.010  14.600  0.00  0.00           C
ATOM   3958 HD21 LEU   247      84.790  91.800  15.340  0.00  0.00           H
ATOM   3959 HD22 LEU   247      85.610  90.260  14.940  0.00  0.00           H
ATOM   3960 HD23 LEU   247      85.050  91.300  13.560  0.00  0.00           H
ATOM   3961  C   LEU   247      80.650  89.740  15.480  0.00  0.00           C
ATOM   3962  O   LEU   247      80.130  90.510  16.350  0.00  0.00           O
ATOM   3963  N   VAL   248      80.750  88.390  15.540  0.00  0.00           N
ATOM   3964  H   VAL   248      81.050  87.980  14.660  0.00  0.00           H
ATOM   3965  CA  VAL   248      80.430  87.510  16.700  0.00  0.00           C
ATOM   3966  HA  VAL   248      80.400  87.950  17.690  0.00  0.00           H
ATOM   3967  CB  VAL   248      79.050  86.830  16.570  0.00  0.00           C
ATOM   3968  HB  VAL   248      78.970  86.210  17.460  0.00  0.00           H
ATOM   3969  CG1 VAL   248      77.980  87.950  16.750  0.00  0.00           C
ATOM   3970 HG11 VAL   248      78.060  88.430  17.730  0.00  0.00           H
ATOM   3971 HG12 VAL   248      78.040  88.670  15.930  0.00  0.00           H
ATOM   3972 HG13 VAL   248      77.050  87.400  16.640  0.00  0.00           H
ATOM   3973  CG2 VAL   248      78.820  85.900  15.330  0.00  0.00           C
ATOM   3974 HG21 VAL   248      79.590  85.140  15.210  0.00  0.00           H
ATOM   3975 HG22 VAL   248      77.860  85.390  15.430  0.00  0.00           H
ATOM   3976 HG23 VAL   248      78.870  86.530  14.450  0.00  0.00           H
ATOM   3977  C   VAL   248      81.440  86.370  16.690  0.00  0.00           C
ATOM   3978  O   VAL   248      82.450  86.380  15.990  0.00  0.00           O
ATOM   3979  N   GLY   249      81.200  85.340  17.580  0.00  0.00           N
ATOM   3980  H   GLY   249      80.320  85.250  18.050  0.00  0.00           H
ATOM   3981  CA  GLY   249      82.140  84.180  17.610  0.00  0.00           C
ATOM   3982  HA2 GLY   249      82.480  84.120  18.640  0.00  0.00           H
ATOM   3983  HA3 GLY   249      82.960  84.340  16.910  0.00  0.00           H
ATOM   3984  C   GLY   249      81.320  82.960  17.280  0.00  0.00           C
ATOM   3985  O   GLY   249      80.800  82.930  16.140  0.00  0.00           O
ATOM   3986  N   GLU   250      81.180  82.000  18.190  0.00  0.00           N
ATOM   3987  H   GLU   250      81.540  82.190  19.120  0.00  0.00           H
ATOM   3988  CA  GLU   250      80.670  80.650  18.040  0.00  0.00           C
ATOM   3989  HA  GLU   250      80.510  80.470  16.980  0.00  0.00           H
ATOM   3990  CB  GLU   250      81.760  79.720  18.420  0.00  0.00           C
ATOM   3991  HB2 GLU   250      82.040  79.890  19.460  0.00  0.00           H
ATOM   3992  HB3 GLU   250      82.580  79.890  17.730  0.00  0.00           H
ATOM   3993  CG  GLU   250      81.410  78.250  18.260  0.00  0.00           C
ATOM   3994  HG2 GLU   250      80.700  78.020  17.460  0.00  0.00           H
ATOM   3995  HG3 GLU   250      80.750  77.980  19.080  0.00  0.00           H
ATOM   3996  CD  GLU   250      82.630  77.310  18.240  0.00  0.00           C
ATOM   3997  OE1 GLU   250      82.520  76.210  17.650  0.00  0.00           O
ATOM   3998  OE2 GLU   250      83.680  77.660  18.810  0.00  0.00           O
ATOM   3999  C   GLU   250      79.270  80.420  18.680  0.00  0.00           C
ATOM   4000  O   GLU   250      78.470  79.630  18.170  0.00  0.00           O
ATOM   4001  N   ARG   251      78.950  81.190  19.700  0.00  0.00           N
ATOM   4002  H   ARG   251      79.580  81.930  19.970  0.00  0.00           H
ATOM   4003  CA  ARG   251      77.720  81.060  20.430  0.00  0.00           C
ATOM   4004  HA  ARG   251      77.460  80.000  20.330  0.00  0.00           H
ATOM   4005  CB  ARG   251      78.000  81.550  21.900  0.00  0.00           C
ATOM   4006  HB2 ARG   251      78.240  82.600  21.790  0.00  0.00           H
ATOM   4007  HB3 ARG   251      78.970  81.100  22.110  0.00  0.00           H
ATOM   4008  CG  ARG   251      76.910  81.110  22.830  0.00  0.00           C
ATOM   4009  HG2 ARG   251      76.720  80.040  22.700  0.00  0.00           H
ATOM   4010  HG3 ARG   251      76.020  81.710  22.620  0.00  0.00           H
ATOM   4011  CD  ARG   251      77.450  81.200  24.220  0.00  0.00           C
ATOM   4012  HD2 ARG   251      78.320  80.550  24.340  0.00  0.00           H
ATOM   4013  HD3 ARG   251      76.670  80.840  24.900  0.00  0.00           H
ATOM   4014  NE  ARG   251      77.910  82.550  24.540  0.00  0.00           N
ATOM   4015  HE  ARG   251      78.460  82.970  23.800  0.00  0.00           H
ATOM   4016  CZ  ARG   251      77.630  83.270  25.620  0.00  0.00           C
ATOM   4017  NH1 ARG   251      76.780  82.880  26.570  0.00  0.00           N
ATOM   4018 HH11 ARG   251      76.410  81.940  26.460  0.00  0.00           H
ATOM   4019 HH12 ARG   251      76.640  83.510  27.340  0.00  0.00           H
ATOM   4020  NH2 ARG   251      78.040  84.530  25.650  0.00  0.00           N
ATOM   4021 HH21 ARG   251      78.670  84.800  24.900  0.00  0.00           H
ATOM   4022 HH22 ARG   251      77.680  85.180  26.330  0.00  0.00           H
ATOM   4023  C   ARG   251      76.640  81.800  19.740  0.00  0.00           C
ATOM   4024  O   ARG   251      75.490  81.300  19.750  0.00  0.00           O
ATOM   4025  N   GLU   252      76.860  82.960  19.180  0.00  0.00           N
ATOM   4026  H   GLU   252      77.700  83.480  19.380  0.00  0.00           H
ATOM   4027  CA  GLU   252      75.750  83.790  18.670  0.00  0.00           C
ATOM   4028  HA  GLU   252      74.850  83.580  19.250  0.00  0.00           H
ATOM   4029  CB  GLU   252      75.960  85.350  18.720  0.00  0.00           C
ATOM   4030  HB2 GLU   252      75.060  85.880  18.420  0.00  0.00           H
ATOM   4031  HB3 GLU   252      76.680  85.560  17.940  0.00  0.00           H
ATOM   4032  CG  GLU   252      76.470  85.830  20.080  0.00  0.00           C
ATOM   4033  HG2 GLU   252      75.730  85.440  20.780  0.00  0.00           H
ATOM   4034  HG3 GLU   252      76.300  86.900  20.140  0.00  0.00           H
ATOM   4035  CD  GLU   252      77.920  85.590  20.430  0.00  0.00           C
ATOM   4036  OE1 GLU   252      78.250  86.090  21.510  0.00  0.00           O
ATOM   4037  OE2 GLU   252      78.760  84.910  19.780  0.00  0.00           O
ATOM   4038  C   GLU   252      75.270  83.360  17.200  0.00  0.00           C
ATOM   4039  O   GLU   252      74.410  83.950  16.590  0.00  0.00           O
ATOM   4040  N   ILE   253      76.000  82.400  16.630  0.00  0.00           N
ATOM   4041  H   ILE   253      76.790  82.040  17.160  0.00  0.00           H
ATOM   4042  CA  ILE   253      75.670  81.470  15.540  0.00  0.00           C
ATOM   4043  HA  ILE   253      74.770  81.760  15.000  0.00  0.00           H
ATOM   4044  CB  ILE   253      76.750  81.510  14.380  0.00  0.00           C
ATOM   4045  HB  ILE   253      76.680  80.600  13.780  0.00  0.00           H
ATOM   4046  CG2 ILE   253      76.400  82.760  13.600  0.00  0.00           C
ATOM   4047 HG21 ILE   253      75.620  82.550  12.860  0.00  0.00           H
ATOM   4048 HG22 ILE   253      76.130  83.610  14.220  0.00  0.00           H
ATOM   4049 HG23 ILE   253      77.250  83.030  12.980  0.00  0.00           H
ATOM   4050  CG1 ILE   253      78.250  81.510  14.890  0.00  0.00           C
ATOM   4051 HG12 ILE   253      78.390  80.760  15.670  0.00  0.00           H
ATOM   4052 HG13 ILE   253      78.550  82.500  15.220  0.00  0.00           H
ATOM   4053  CD1 ILE   253      79.150  81.130  13.650  0.00  0.00           C
ATOM   4054 HD11 ILE   253      80.130  80.900  14.060  0.00  0.00           H
ATOM   4055 HD12 ILE   253      78.820  80.140  13.340  0.00  0.00           H
ATOM   4056 HD13 ILE   253      79.150  81.910  12.880  0.00  0.00           H
ATOM   4057  C   ILE   253      75.450  80.040  15.920  0.00  0.00           C
ATOM   4058  O   ILE   253      75.600  79.100  15.130  0.00  0.00           O
ATOM   4059  N   SER   254      74.970  79.660  17.110  0.00  0.00           N
ATOM   4060  H   SER   254      74.760  80.380  17.790  0.00  0.00           H
ATOM   4061  CA  SER   254      74.610  78.290  17.580  0.00  0.00           C
ATOM   4062  HA  SER   254      75.080  77.560  16.920  0.00  0.00           H
ATOM   4063  CB  SER   254      75.180  78.080  19.030  0.00  0.00           C
ATOM   4064  HB2 SER   254      74.860  78.900  19.670  0.00  0.00           H
ATOM   4065  HB3 SER   254      76.260  78.060  19.190  0.00  0.00           H
ATOM   4066  OG  SER   254      74.730  76.890  19.610  0.00  0.00           O
ATOM   4067  HG  SER   254      74.060  77.160  20.240  0.00  0.00           H
ATOM   4068  C   SER   254      73.100  78.170  17.430  0.00  0.00           C
ATOM   4069  O   SER   254      72.360  79.030  17.790  0.00  0.00           O
ATOM   4070  N   GLY   255      72.710  77.020  16.830  0.00  0.00           N
ATOM   4071  H   GLY   255      73.380  76.310  16.600  0.00  0.00           H
ATOM   4072  CA  GLY   255      71.380  76.410  16.940  0.00  0.00           C
ATOM   4073  HA2 GLY   255      71.320  75.940  17.920  0.00  0.00           H
ATOM   4074  HA3 GLY   255      71.460  75.670  16.140  0.00  0.00           H
ATOM   4075  C   GLY   255      70.130  77.350  16.690  0.00  0.00           C
ATOM   4076  O   GLY   255      69.870  77.730  15.590  0.00  0.00           O
ATOM   4077  N   SER   256      69.470  77.720  17.800  0.00  0.00           N
ATOM   4078  H   SER   256      69.800  77.350  18.690  0.00  0.00           H
ATOM   4079  CA  SER   256      68.210  78.580  17.680  0.00  0.00           C
ATOM   4080  HA  SER   256      67.710  78.080  16.850  0.00  0.00           H
ATOM   4081  CB  SER   256      67.510  78.350  18.980  0.00  0.00           C
ATOM   4082  HB2 SER   256      67.430  77.270  19.100  0.00  0.00           H
ATOM   4083  HB3 SER   256      66.490  78.730  19.060  0.00  0.00           H
ATOM   4084  OG  SER   256      68.150  78.930  20.100  0.00  0.00           O
ATOM   4085  HG  SER   256      69.050  78.580  20.160  0.00  0.00           H
ATOM   4086  C   SER   256      68.550  80.000  17.360  0.00  0.00           C
ATOM   4087  O   SER   256      67.820  80.610  16.600  0.00  0.00           O
ATOM   4088  N   ALA   257      69.710  80.540  17.760  0.00  0.00           N
ATOM   4089  H   ALA   257      70.360  79.910  18.200  0.00  0.00           H
ATOM   4090  CA  ALA   257      70.120  81.880  17.280  0.00  0.00           C
ATOM   4091  HA  ALA   257      69.340  82.600  17.550  0.00  0.00           H
ATOM   4092  CB  ALA   257      71.480  82.310  17.900  0.00  0.00           C
ATOM   4093  HB1 ALA   257      71.470  82.150  18.970  0.00  0.00           H
ATOM   4094  HB2 ALA   257      72.300  81.690  17.540  0.00  0.00           H
ATOM   4095  HB3 ALA   257      71.760  83.350  17.730  0.00  0.00           H
ATOM   4096  C   ALA   257      70.360  81.820  15.770  0.00  0.00           C
ATOM   4097  O   ALA   257      69.750  82.680  15.120  0.00  0.00           O
ATOM   4098  N   LEU   258      71.100  80.810  15.260  0.00  0.00           N
ATOM   4099  H   LEU   258      71.500  80.130  15.890  0.00  0.00           H
ATOM   4100  CA  LEU   258      71.480  80.830  13.850  0.00  0.00           C
ATOM   4101  HA  LEU   258      72.270  81.570  13.730  0.00  0.00           H
ATOM   4102  CB  LEU   258      72.230  79.500  13.750  0.00  0.00           C
ATOM   4103  HB2 LEU   258      71.600  78.660  14.030  0.00  0.00           H
ATOM   4104  HB3 LEU   258      73.140  79.510  14.350  0.00  0.00           H
ATOM   4105  CG  LEU   258      72.660  79.130  12.310  0.00  0.00           C
ATOM   4106  HG  LEU   258      71.720  79.200  11.750  0.00  0.00           H
ATOM   4107  CD1 LEU   258      73.630  80.080  11.750  0.00  0.00           C
ATOM   4108 HD11 LEU   258      73.200  81.080  11.700  0.00  0.00           H
ATOM   4109 HD12 LEU   258      74.550  80.160  12.340  0.00  0.00           H
ATOM   4110 HD13 LEU   258      73.770  79.900  10.690  0.00  0.00           H
ATOM   4111  CD2 LEU   258      73.350  77.780  12.240  0.00  0.00           C
ATOM   4112 HD21 LEU   258      74.280  77.810  12.790  0.00  0.00           H
ATOM   4113 HD22 LEU   258      72.710  77.010  12.660  0.00  0.00           H
ATOM   4114 HD23 LEU   258      73.550  77.530  11.190  0.00  0.00           H
ATOM   4115  C   LEU   258      70.300  81.010  12.880  0.00  0.00           C
ATOM   4116  O   LEU   258      70.460  81.810  11.940  0.00  0.00           O
ATOM   4117  N   ARG   259      69.100  80.380  13.210  0.00  0.00           N
ATOM   4118  H   ARG   259      69.210  79.750  13.980  0.00  0.00           H
ATOM   4119  CA  ARG   259      67.750  80.480  12.570  0.00  0.00           C
ATOM   4120  HA  ARG   259      67.810  80.040  11.570  0.00  0.00           H
ATOM   4121  CB  ARG   259      66.800  79.700  13.490  0.00  0.00           C
ATOM   4122  HB2 ARG   259      66.940  80.180  14.460  0.00  0.00           H
ATOM   4123  HB3 ARG   259      67.130  78.670  13.610  0.00  0.00           H
ATOM   4124  CG  ARG   259      65.300  79.670  13.080  0.00  0.00           C
ATOM   4125  HG2 ARG   259      65.270  79.160  12.110  0.00  0.00           H
ATOM   4126  HG3 ARG   259      64.820  80.630  12.930  0.00  0.00           H
ATOM   4127  CD  ARG   259      64.290  78.830  13.910  0.00  0.00           C
ATOM   4128  HD2 ARG   259      63.940  79.570  14.630  0.00  0.00           H
ATOM   4129  HD3 ARG   259      64.710  77.920  14.320  0.00  0.00           H
ATOM   4130  NE  ARG   259      63.130  78.410  13.100  0.00  0.00           N
ATOM   4131  HE  ARG   259      63.330  77.900  12.250  0.00  0.00           H
ATOM   4132  CZ  ARG   259      61.910  78.420  13.530  0.00  0.00           C
ATOM   4133  NH1 ARG   259      61.480  78.800  14.730  0.00  0.00           N
ATOM   4134 HH11 ARG   259      62.160  79.100  15.410  0.00  0.00           H
ATOM   4135 HH12 ARG   259      60.490  78.720  14.930  0.00  0.00           H
ATOM   4136  NH2 ARG   259      61.030  77.930  12.740  0.00  0.00           N
ATOM   4137 HH21 ARG   259      61.240  77.480  11.860  0.00  0.00           H
ATOM   4138 HH22 ARG   259      60.060  78.000  13.020  0.00  0.00           H
ATOM   4139  C   ARG   259      67.250  81.920  12.280  0.00  0.00           C
ATOM   4140  O   ARG   259      66.470  82.060  11.340  0.00  0.00           O
ATOM   4141  N   TYR   260      67.800  82.950  12.880  0.00  0.00           N
ATOM   4142  H   TYR   260      68.520  82.760  13.570  0.00  0.00           H
ATOM   4143  CA  TYR   260      67.550  84.380  12.530  0.00  0.00           C
ATOM   4144  HA  TYR   260      67.050  84.460  11.560  0.00  0.00           H
ATOM   4145  CB  TYR   260      66.610  85.000  13.580  0.00  0.00           C
ATOM   4146  HB2 TYR   260      66.190  85.950  13.220  0.00  0.00           H
ATOM   4147  HB3 TYR   260      67.150  85.450  14.410  0.00  0.00           H
ATOM   4148  CG  TYR   260      65.560  84.100  14.190  0.00  0.00           C
ATOM   4149  CD1 TYR   260      64.230  84.400  13.840  0.00  0.00           C
ATOM   4150  HD1 TYR   260      64.020  85.090  13.040  0.00  0.00           H
ATOM   4151  CE1 TYR   260      63.210  83.520  14.350  0.00  0.00           C
ATOM   4152  HE1 TYR   260      62.240  83.580  13.880  0.00  0.00           H
ATOM   4153  CZ  TYR   260      63.490  82.590  15.340  0.00  0.00           C
ATOM   4154  OH  TYR   260      62.450  81.900  15.970  0.00  0.00           O
ATOM   4155  HH  TYR   260      61.610  81.830  15.510  0.00  0.00           H
ATOM   4156  CE2 TYR   260      64.750  82.420  15.790  0.00  0.00           C
ATOM   4157  HE2 TYR   260      64.900  81.790  16.650  0.00  0.00           H
ATOM   4158  CD2 TYR   260      65.830  83.210  15.250  0.00  0.00           C
ATOM   4159  HD2 TYR   260      66.870  83.090  15.540  0.00  0.00           H
ATOM   4160  C   TYR   260      68.820  85.210  12.280  0.00  0.00           C
ATOM   4161  O   TYR   260      68.730  86.460  12.190  0.00  0.00           O
ATOM   4162  N   ALA   261      70.000  84.590  12.310  0.00  0.00           N
ATOM   4163  H   ALA   261      70.080  83.590  12.310  0.00  0.00           H
ATOM   4164  CA  ALA   261      71.220  85.400  12.190  0.00  0.00           C
ATOM   4165  HA  ALA   261      71.150  86.190  12.940  0.00  0.00           H
ATOM   4166  CB  ALA   261      72.350  84.480  12.620  0.00  0.00           C
ATOM   4167  HB1 ALA   261      73.280  85.010  12.430  0.00  0.00           H
ATOM   4168  HB2 ALA   261      72.180  84.280  13.680  0.00  0.00           H
ATOM   4169  HB3 ALA   261      72.380  83.610  11.950  0.00  0.00           H
ATOM   4170  C   ALA   261      71.360  85.940  10.740  0.00  0.00           C
ATOM   4171  O   ALA   261      70.940  85.310   9.780  0.00  0.00           O
ATOM   4172  N   PRO   262      71.770  87.200  10.560  0.00  0.00           N
ATOM   4173  CD  PRO   262      72.360  88.130  11.520  0.00  0.00           C
ATOM   4174  HD2 PRO   262      73.190  87.660  12.060  0.00  0.00           H
ATOM   4175  HD3 PRO   262      71.630  88.460  12.260  0.00  0.00           H
ATOM   4176  CG  PRO   262      72.800  89.390  10.790  0.00  0.00           C
ATOM   4177  HG2 PRO   262      73.820  89.400  10.400  0.00  0.00           H
ATOM   4178  HG3 PRO   262      72.750  90.230  11.480  0.00  0.00           H
ATOM   4179  CB  PRO   262      71.770  89.410   9.670  0.00  0.00           C
ATOM   4180  HB2 PRO   262      72.200  89.980   8.840  0.00  0.00           H
ATOM   4181  HB3 PRO   262      70.800  89.800  10.010  0.00  0.00           H
ATOM   4182  CA  PRO   262      71.590  87.960   9.330  0.00  0.00           C
ATOM   4183  HA  PRO   262      70.580  87.770   8.970  0.00  0.00           H
ATOM   4184  C   PRO   262      72.610  87.680   8.180  0.00  0.00           C
ATOM   4185  O   PRO   262      73.770  87.220   8.380  0.00  0.00           O
ATOM   4186  N   ASP   263      72.170  87.770   6.940  0.00  0.00           N
ATOM   4187  H   ASP   263      71.190  87.980   6.850  0.00  0.00           H
ATOM   4188  CA  ASP   263      72.930  87.360   5.760  0.00  0.00           C
ATOM   4189  HA  ASP   263      73.220  86.310   5.920  0.00  0.00           H
ATOM   4190  CB  ASP   263      72.110  87.440   4.460  0.00  0.00           C
ATOM   4191  HB2 ASP   263      72.740  87.100   3.640  0.00  0.00           H
ATOM   4192  HB3 ASP   263      71.810  88.490   4.370  0.00  0.00           H
ATOM   4193  CG  ASP   263      70.860  86.600   4.520  0.00  0.00           C
ATOM   4194  OD1 ASP   263      70.990  85.380   4.740  0.00  0.00           O
ATOM   4195  OD2 ASP   263      69.770  87.190   4.470  0.00  0.00           O
ATOM   4196  C   ASP   263      74.230  88.260   5.640  0.00  0.00           C
ATOM   4197  O   ASP   263      74.240  89.470   5.910  0.00  0.00           O
ATOM   4198  N   GLY   264      75.430  87.640   5.500  0.00  0.00           N
ATOM   4199  H   GLY   264      75.470  86.670   5.250  0.00  0.00           H
ATOM   4200  CA  GLY   264      76.710  88.400   5.610  0.00  0.00           C
ATOM   4201  HA2 GLY   264      76.830  89.120   4.800  0.00  0.00           H
ATOM   4202  HA3 GLY   264      77.380  87.610   5.300  0.00  0.00           H
ATOM   4203  C   GLY   264      77.300  88.780   6.970  0.00  0.00           C
ATOM   4204  O   GLY   264      78.410  89.370   7.030  0.00  0.00           O
ATOM   4205  N   ILE   265      76.780  88.240   8.110  0.00  0.00           N
ATOM   4206  H   ILE   265      75.850  87.830   8.040  0.00  0.00           H
ATOM   4207  CA  ILE   265      77.540  88.290   9.460  0.00  0.00           C
ATOM   4208  HA  ILE   265      77.830  89.330   9.540  0.00  0.00           H
ATOM   4209  CB  ILE   265      76.560  87.850  10.610  0.00  0.00           C
ATOM   4210  HB  ILE   265      75.700  88.520  10.550  0.00  0.00           H
ATOM   4211  CG2 ILE   265      76.050  86.360  10.500  0.00  0.00           C
ATOM   4212 HG21 ILE   265      75.450  86.230   9.600  0.00  0.00           H
ATOM   4213 HG22 ILE   265      76.870  85.680  10.250  0.00  0.00           H
ATOM   4214 HG23 ILE   265      75.560  85.950  11.380  0.00  0.00           H
ATOM   4215  CG1 ILE   265      77.340  88.100  11.930  0.00  0.00           C
ATOM   4216 HG12 ILE   265      77.930  89.020  11.900  0.00  0.00           H
ATOM   4217 HG13 ILE   265      77.950  87.230  12.130  0.00  0.00           H
ATOM   4218  CD1 ILE   265      76.370  88.080  13.120  0.00  0.00           C
ATOM   4219 HD11 ILE   265      75.800  89.010  13.050  0.00  0.00           H
ATOM   4220 HD12 ILE   265      75.740  87.200  13.130  0.00  0.00           H
ATOM   4221 HD13 ILE   265      76.900  88.130  14.070  0.00  0.00           H
ATOM   4222  C   ILE   265      78.860  87.470   9.420  0.00  0.00           C
ATOM   4223  O   ILE   265      79.030  86.380   8.930  0.00  0.00           O
ATOM   4224  N   ILE   266      79.880  88.030  10.100  0.00  0.00           N
ATOM   4225  H   ILE   266      79.860  88.990  10.430  0.00  0.00           H
ATOM   4226  CA  ILE   266      81.190  87.330  10.430  0.00  0.00           C
ATOM   4227  HA  ILE   266      81.340  86.520   9.710  0.00  0.00           H
ATOM   4228  CB  ILE   266      82.440  88.330  10.330  0.00  0.00           C
ATOM   4229  HB  ILE   266      82.260  89.110  11.070  0.00  0.00           H
ATOM   4230  CG2 ILE   266      83.810  87.710  10.600  0.00  0.00           C
ATOM   4231 HG21 ILE   266      84.120  87.070   9.780  0.00  0.00           H
ATOM   4232 HG22 ILE   266      84.550  88.490  10.780  0.00  0.00           H
ATOM   4233 HG23 ILE   266      83.800  87.050  11.470  0.00  0.00           H
ATOM   4234  CG1 ILE   266      82.580  89.080   9.020  0.00  0.00           C
ATOM   4235 HG12 ILE   266      83.320  89.860   9.220  0.00  0.00           H
ATOM   4236 HG13 ILE   266      81.640  89.610   8.810  0.00  0.00           H
ATOM   4237  CD1 ILE   266      82.910  88.200   7.810  0.00  0.00           C
ATOM   4238 HD11 ILE   266      83.940  87.840   7.740  0.00  0.00           H
ATOM   4239 HD12 ILE   266      82.210  87.370   7.870  0.00  0.00           H
ATOM   4240 HD13 ILE   266      82.700  88.700   6.860  0.00  0.00           H
ATOM   4241  C   ILE   266      81.150  86.780  11.810  0.00  0.00           C
ATOM   4242  O   ILE   266      80.630  87.290  12.780  0.00  0.00           O
ATOM   4243  N   GLY   267      81.710  85.550  11.920  0.00  0.00           N
ATOM   4244  H   GLY   267      81.990  85.030  11.100  0.00  0.00           H
ATOM   4245  CA  GLY   267      81.850  84.750  13.140  0.00  0.00           C
ATOM   4246  HA2 GLY   267      80.930  84.230  13.430  0.00  0.00           H
ATOM   4247  HA3 GLY   267      82.000  85.420  13.990  0.00  0.00           H
ATOM   4248  C   GLY   267      82.990  83.750  13.190  0.00  0.00           C
ATOM   4249  O   GLY   267      83.830  83.730  12.320  0.00  0.00           O
ATOM   4250  N   LEU   268      82.990  82.870  14.200  0.00  0.00           N
ATOM   4251  H   LEU   268      82.140  83.000  14.740  0.00  0.00           H
ATOM   4252  CA  LEU   268      83.990  81.890  14.490  0.00  0.00           C
ATOM   4253  HA  LEU   268      84.570  81.730  13.580  0.00  0.00           H
ATOM   4254  CB  LEU   268      84.880  82.400  15.640  0.00  0.00           C
ATOM   4255  HB2 LEU   268      85.650  81.630  15.730  0.00  0.00           H
ATOM   4256  HB3 LEU   268      84.420  82.420  16.630  0.00  0.00           H
ATOM   4257  CG  LEU   268      85.500  83.800  15.470  0.00  0.00           C
ATOM   4258  HG  LEU   268      84.680  84.510  15.370  0.00  0.00           H
ATOM   4259  CD1 LEU   268      86.220  84.100  16.830  0.00  0.00           C
ATOM   4260 HD11 LEU   268      86.790  85.020  16.660  0.00  0.00           H
ATOM   4261 HD12 LEU   268      85.420  84.120  17.570  0.00  0.00           H
ATOM   4262 HD13 LEU   268      87.040  83.410  16.980  0.00  0.00           H
ATOM   4263  CD2 LEU   268      86.580  83.940  14.370  0.00  0.00           C
ATOM   4264 HD21 LEU   268      87.060  84.910  14.460  0.00  0.00           H
ATOM   4265 HD22 LEU   268      87.340  83.180  14.570  0.00  0.00           H
ATOM   4266 HD23 LEU   268      86.120  83.750  13.410  0.00  0.00           H
ATOM   4267  C   LEU   268      83.450  80.500  14.770  0.00  0.00           C
ATOM   4268  O   LEU   268      82.370  80.270  15.330  0.00  0.00           O
ATOM   4269  N   GLN   269      84.260  79.500  14.460  0.00  0.00           N
ATOM   4270  H   GLN   269      85.020  79.680  13.820  0.00  0.00           H
ATOM   4271  CA  GLN   269      84.270  78.190  15.070  0.00  0.00           C
ATOM   4272  HA  GLN   269      83.580  78.150  15.910  0.00  0.00           H
ATOM   4273  CB  GLN   269      83.700  77.120  14.130  0.00  0.00           C
ATOM   4274  HB2 GLN   269      83.970  76.170  14.580  0.00  0.00           H
ATOM   4275  HB3 GLN   269      84.130  77.280  13.140  0.00  0.00           H
ATOM   4276  CG  GLN   269      82.210  77.160  14.060  0.00  0.00           C
ATOM   4277  HG2 GLN   269      81.930  78.170  13.760  0.00  0.00           H
ATOM   4278  HG3 GLN   269      81.670  77.010  15.000  0.00  0.00           H
ATOM   4279  CD  GLN   269      81.460  76.350  13.060  0.00  0.00           C
ATOM   4280  OE1 GLN   269      82.130  75.730  12.220  0.00  0.00           O
ATOM   4281  NE2 GLN   269      80.150  76.390  12.990  0.00  0.00           N
ATOM   4282 HE21 GLN   269      79.500  76.820  13.630  0.00  0.00           H
ATOM   4283 HE22 GLN   269      79.670  75.810  12.310  0.00  0.00           H
ATOM   4284  C   GLN   269      85.700  77.950  15.620  0.00  0.00           C
ATOM   4285  O   GLN   269      86.650  77.960  14.810  0.00  0.00           O
ATOM   4286  N   LEU   270      85.790  77.450  16.860  0.00  0.00           N
ATOM   4287  H   LEU   270      84.950  77.190  17.340  0.00  0.00           H
ATOM   4288  CA  LEU   270      87.090  76.970  17.470  0.00  0.00           C
ATOM   4289  HA  LEU   270      87.980  77.530  17.190  0.00  0.00           H
ATOM   4290  CB  LEU   270      87.120  77.040  18.990  0.00  0.00           C
ATOM   4291  HB2 LEU   270      86.170  76.540  19.200  0.00  0.00           H
ATOM   4292  HB3 LEU   270      87.080  78.060  19.360  0.00  0.00           H
ATOM   4293  CG  LEU   270      88.170  76.280  19.860  0.00  0.00           C
ATOM   4294  HG  LEU   270      88.050  75.220  19.660  0.00  0.00           H
ATOM   4295  CD1 LEU   270      89.660  76.730  19.600  0.00  0.00           C
ATOM   4296 HD11 LEU   270      90.250  76.420  20.470  0.00  0.00           H
ATOM   4297 HD12 LEU   270      90.200  76.400  18.710  0.00  0.00           H
ATOM   4298 HD13 LEU   270      89.640  77.810  19.530  0.00  0.00           H
ATOM   4299  CD2 LEU   270      87.940  76.550  21.360  0.00  0.00           C
ATOM   4300 HD21 LEU   270      87.930  77.630  21.530  0.00  0.00           H
ATOM   4301 HD22 LEU   270      86.980  76.140  21.680  0.00  0.00           H
ATOM   4302 HD23 LEU   270      88.730  76.080  21.950  0.00  0.00           H
ATOM   4303  C   LEU   270      87.400  75.540  16.990  0.00  0.00           C
ATOM   4304  O   LEU   270      86.710  74.570  17.290  0.00  0.00           O
ATOM   4305  N   ILE   271      88.510  75.320  16.340  0.00  0.00           N
ATOM   4306  H   ILE   271      89.040  76.170  16.240  0.00  0.00           H
ATOM   4307  CA  ILE   271      88.920  74.000  15.700  0.00  0.00           C
ATOM   4308  HA  ILE   271      88.130  73.560  15.090  0.00  0.00           H
ATOM   4309  CB  ILE   271      90.090  74.170  14.730  0.00  0.00           C
ATOM   4310  HB  ILE   271      90.890  74.650  15.300  0.00  0.00           H
ATOM   4311  CG2 ILE   271      90.660  72.840  14.180  0.00  0.00           C
ATOM   4312 HG21 ILE   271      90.980  72.250  15.040  0.00  0.00           H
ATOM   4313 HG22 ILE   271      89.870  72.280  13.670  0.00  0.00           H
ATOM   4314 HG23 ILE   271      91.520  73.010  13.540  0.00  0.00           H
ATOM   4315  CG1 ILE   271      89.640  75.120  13.630  0.00  0.00           C
ATOM   4316 HG12 ILE   271      89.210  76.040  14.040  0.00  0.00           H
ATOM   4317 HG13 ILE   271      88.860  74.600  13.070  0.00  0.00           H
ATOM   4318  CD1 ILE   271      90.680  75.550  12.580  0.00  0.00           C
ATOM   4319 HD11 ILE   271      91.690  75.590  12.990  0.00  0.00           H
ATOM   4320 HD12 ILE   271      90.750  74.800  11.790  0.00  0.00           H
ATOM   4321 HD13 ILE   271      90.360  76.500  12.160  0.00  0.00           H
ATOM   4322  C   ILE   271      89.100  73.000  16.850  0.00  0.00           C
ATOM   4323  O   ILE   271      89.990  73.240  17.670  0.00  0.00           O
ATOM   4324  N   ASN   272      88.440  71.850  16.830  0.00  0.00           N
ATOM   4325  H   ASN   272      87.880  71.790  15.990  0.00  0.00           H
ATOM   4326  CA  ASN   272      88.500  70.770  17.800  0.00  0.00           C
ATOM   4327  HA  ASN   272      87.810  69.990  17.470  0.00  0.00           H
ATOM   4328  CB  ASN   272      89.920  70.110  17.690  0.00  0.00           C
ATOM   4329  HB2 ASN   272      90.040  69.570  18.630  0.00  0.00           H
ATOM   4330  HB3 ASN   272      90.730  70.830  17.670  0.00  0.00           H
ATOM   4331  CG  ASN   272      90.060  69.090  16.570  0.00  0.00           C
ATOM   4332  OD1 ASN   272      89.070  68.660  15.950  0.00  0.00           O
ATOM   4333  ND2 ASN   272      91.260  68.700  16.350  0.00  0.00           N
ATOM   4334 HD21 ASN   272      91.940  69.370  16.690  0.00  0.00           H
ATOM   4335 HD22 ASN   272      91.540  67.930  15.760  0.00  0.00           H
ATOM   4336  C   ASN   272      88.110  71.160  19.270  0.00  0.00           C
ATOM   4337  O   ASN   272      88.410  70.430  20.170  0.00  0.00           O
ATOM   4338  N   GLY   273      87.380  72.240  19.530  0.00  0.00           N
ATOM   4339  H   GLY   273      87.360  72.970  18.830  0.00  0.00           H
ATOM   4340  CA  GLY   273      86.830  72.530  20.820  0.00  0.00           C
ATOM   4341  HA2 GLY   273      86.320  73.490  20.810  0.00  0.00           H
ATOM   4342  HA3 GLY   273      87.690  72.670  21.470  0.00  0.00           H
ATOM   4343  C   GLY   273      85.930  71.500  21.450  0.00  0.00           C
ATOM   4344  O   GLY   273      85.870  71.470  22.670  0.00  0.00           O
ATOM   4345  N   LYS   274      85.240  70.690  20.630  0.00  0.00           N
ATOM   4346  H   LYS   274      85.230  70.790  19.620  0.00  0.00           H
ATOM   4347  CA  LYS   274      84.310  69.620  21.170  0.00  0.00           C
ATOM   4348  HA  LYS   274      84.040  69.790  22.210  0.00  0.00           H
ATOM   4349  CB  LYS   274      82.930  69.900  20.490  0.00  0.00           C
ATOM   4350  HB2 LYS   274      82.250  69.080  20.720  0.00  0.00           H
ATOM   4351  HB3 LYS   274      83.070  69.920  19.410  0.00  0.00           H
ATOM   4352  CG  LYS   274      82.150  71.230  20.830  0.00  0.00           C
ATOM   4353  HG2 LYS   274      82.820  72.090  20.780  0.00  0.00           H
ATOM   4354  HG3 LYS   274      81.850  71.110  21.870  0.00  0.00           H
ATOM   4355  CD  LYS   274      80.920  71.470  19.840  0.00  0.00           C
ATOM   4356  HD2 LYS   274      80.380  70.530  19.870  0.00  0.00           H
ATOM   4357  HD3 LYS   274      81.360  71.650  18.860  0.00  0.00           H
ATOM   4358  CE  LYS   274      80.010  72.620  20.320  0.00  0.00           C
ATOM   4359  HE2 LYS   274      80.530  73.580  20.430  0.00  0.00           H
ATOM   4360  HE3 LYS   274      79.450  72.360  21.220  0.00  0.00           H
ATOM   4361  NZ  LYS   274      78.970  72.830  19.340  0.00  0.00           N
ATOM   4362  HZ1 LYS   274      78.420  72.010  19.110  0.00  0.00           H
ATOM   4363  HZ2 LYS   274      78.320  73.520  19.690  0.00  0.00           H
ATOM   4364  HZ3 LYS   274      79.330  73.380  18.570  0.00  0.00           H
ATOM   4365  C   LYS   274      84.860  68.200  20.990  0.00  0.00           C
ATOM   4366  O   LYS   274      84.390  67.270  21.560  0.00  0.00           O
ATOM   4367  N   ASN   275      86.020  68.080  20.350  0.00  0.00           N
ATOM   4368  H   ASN   275      86.390  68.940  19.970  0.00  0.00           H
ATOM   4369  CA  ASN   275      86.730  66.840  20.090  0.00  0.00           C
ATOM   4370  HA  ASN   275      86.000  66.050  19.900  0.00  0.00           H
ATOM   4371  CB  ASN   275      87.630  66.980  18.810  0.00  0.00           C
ATOM   4372  HB2 ASN   275      88.410  67.700  19.070  0.00  0.00           H
ATOM   4373  HB3 ASN   275      87.150  67.550  18.010  0.00  0.00           H
ATOM   4374  CG  ASN   275      88.290  65.670  18.280  0.00  0.00           C
ATOM   4375  OD1 ASN   275      88.130  64.580  18.800  0.00  0.00           O
ATOM   4376  ND2 ASN   275      89.040  65.730  17.250  0.00  0.00           N
ATOM   4377 HD21 ASN   275      89.240  66.610  16.790  0.00  0.00           H
ATOM   4378 HD22 ASN   275      89.200  64.830  16.820  0.00  0.00           H
ATOM   4379  C   ASN   275      87.470  66.290  21.340  0.00  0.00           C
ATOM   4380  O   ASN   275      88.700  66.380  21.510  0.00  0.00           O
ATOM   4381  N   GLU   276      86.670  65.730  22.270  0.00  0.00           N
ATOM   4382  H   GLU   276      85.700  65.670  21.990  0.00  0.00           H
ATOM   4383  CA  GLU   276      87.210  65.220  23.500  0.00  0.00           C
ATOM   4384  HA  GLU   276      87.450  66.080  24.120  0.00  0.00           H
ATOM   4385  CB  GLU   276      85.990  64.490  24.160  0.00  0.00           C
ATOM   4386  HB2 GLU   276      85.800  63.540  23.670  0.00  0.00           H
ATOM   4387  HB3 GLU   276      85.130  65.140  24.040  0.00  0.00           H
ATOM   4388  CG  GLU   276      86.200  64.190  25.630  0.00  0.00           C
ATOM   4389  HG2 GLU   276      86.480  65.050  26.240  0.00  0.00           H
ATOM   4390  HG3 GLU   276      87.030  63.490  25.770  0.00  0.00           H
ATOM   4391  CD  GLU   276      85.020  63.570  26.360  0.00  0.00           C
ATOM   4392  OE1 GLU   276      84.000  63.370  25.710  0.00  0.00           O
ATOM   4393  OE2 GLU   276      85.100  63.360  27.600  0.00  0.00           O
ATOM   4394  C   GLU   276      88.410  64.250  23.220  0.00  0.00           C
ATOM   4395  O   GLU   276      89.370  64.340  23.980  0.00  0.00           O
ATOM   4396  N   SER   277      88.400  63.460  22.110  0.00  0.00           N
ATOM   4397  H   SER   277      87.670  63.510  21.400  0.00  0.00           H
ATOM   4398  CA  SER   277      89.530  62.700  21.760  0.00  0.00           C
ATOM   4399  HA  SER   277      89.640  62.000  22.590  0.00  0.00           H
ATOM   4400  CB  SER   277      89.180  61.930  20.520  0.00  0.00           C
ATOM   4401  HB2 SER   277      88.860  62.580  19.700  0.00  0.00           H
ATOM   4402  HB3 SER   277      88.330  61.280  20.700  0.00  0.00           H
ATOM   4403  OG  SER   277      90.290  61.160  20.040  0.00  0.00           O
ATOM   4404  HG  SER   277      90.140  60.920  19.120  0.00  0.00           H
ATOM   4405  C   SER   277      90.910  63.360  21.610  0.00  0.00           C
ATOM   4406  O   SER   277      91.890  63.000  22.230  0.00  0.00           O
ATOM   4407  N   ALA   278      90.960  64.470  20.790  0.00  0.00           N
ATOM   4408  H   ALA   278      90.120  64.730  20.290  0.00  0.00           H
ATOM   4409  CA  ALA   278      92.100  65.320  20.640  0.00  0.00           C
ATOM   4410  HA  ALA   278      92.980  64.760  20.330  0.00  0.00           H
ATOM   4411  CB  ALA   278      91.810  66.390  19.640  0.00  0.00           C
ATOM   4412  HB1 ALA   278      91.310  66.100  18.720  0.00  0.00           H
ATOM   4413  HB2 ALA   278      91.210  67.150  20.150  0.00  0.00           H
ATOM   4414  HB3 ALA   278      92.740  66.770  19.230  0.00  0.00           H
ATOM   4415  C   ALA   278      92.480  65.940  21.930  0.00  0.00           C
ATOM   4416  O   ALA   278      93.670  65.880  22.290  0.00  0.00           O
ATOM   4417  N   HIE   279      91.510  66.380  22.770  0.00  0.00           N
ATOM   4418  H   HIE   279      90.520  66.320  22.570  0.00  0.00           H
ATOM   4419  CA  HIE   279      91.800  66.990  24.080  0.00  0.00           C
ATOM   4420  HA  HIE   279      92.620  67.670  23.840  0.00  0.00           H
ATOM   4421  CB  HIE   279      90.600  67.740  24.600  0.00  0.00           C
ATOM   4422  HB2 HIE   279      90.620  67.960  25.670  0.00  0.00           H
ATOM   4423  HB3 HIE   279      89.770  67.110  24.300  0.00  0.00           H
ATOM   4424  CG  HIE   279      90.500  69.060  23.930  0.00  0.00           C
ATOM   4425  ND1 HIE   279      91.330  70.170  24.220  0.00  0.00           N
ATOM   4426  CE1 HIE   279      90.990  71.110  23.350  0.00  0.00           C
ATOM   4427  HE1 HIE   279      91.450  72.070  23.200  0.00  0.00           H
ATOM   4428  NE2 HIE   279      90.030  70.660  22.550  0.00  0.00           N
ATOM   4429  HE2 HIE   279      89.740  71.090  21.690  0.00  0.00           H
ATOM   4430  CD2 HIE   279      89.710  69.350  22.850  0.00  0.00           C
ATOM   4431  HD2 HIE   279      89.040  68.660  22.360  0.00  0.00           H
ATOM   4432  C   HIE   279      92.410  66.030  25.080  0.00  0.00           C
ATOM   4433  O   HIE   279      93.290  66.390  25.840  0.00  0.00           O
ATOM   4434  N   ILE   280      91.950  64.780  25.150  0.00  0.00           N
ATOM   4435  H   ILE   280      91.190  64.490  24.550  0.00  0.00           H
ATOM   4436  CA  ILE   280      92.550  63.780  26.040  0.00  0.00           C
ATOM   4437  HA  ILE   280      92.470  64.180  27.050  0.00  0.00           H
ATOM   4438  CB  ILE   280      91.680  62.500  25.970  0.00  0.00           C
ATOM   4439  HB  ILE   280      91.200  62.430  25.000  0.00  0.00           H
ATOM   4440  CG2 ILE   280      92.440  61.190  26.290  0.00  0.00           C
ATOM   4441 HG21 ILE   280      93.220  61.330  27.050  0.00  0.00           H
ATOM   4442 HG22 ILE   280      91.770  60.440  26.700  0.00  0.00           H
ATOM   4443 HG23 ILE   280      92.890  60.770  25.390  0.00  0.00           H
ATOM   4444  CG1 ILE   280      90.530  62.650  26.950  0.00  0.00           C
ATOM   4445 HG12 ILE   280      90.120  63.650  26.800  0.00  0.00           H
ATOM   4446 HG13 ILE   280      90.850  62.590  27.990  0.00  0.00           H
ATOM   4447  CD1 ILE   280      89.340  61.740  26.760  0.00  0.00           C
ATOM   4448 HD11 ILE   280      89.100  61.720  25.700  0.00  0.00           H
ATOM   4449 HD12 ILE   280      89.530  60.740  27.130  0.00  0.00           H
ATOM   4450 HD13 ILE   280      88.390  62.110  27.150  0.00  0.00           H
ATOM   4451  C   ILE   280      94.000  63.480  25.580  0.00  0.00           C
ATOM   4452  O   ILE   280      94.940  63.650  26.390  0.00  0.00           O
ATOM   4453  N   SER   281      94.210  63.260  24.260  0.00  0.00           N
ATOM   4454  H   SER   281      93.370  63.150  23.710  0.00  0.00           H
ATOM   4455  CA  SER   281      95.540  62.880  23.680  0.00  0.00           C
ATOM   4456  HA  SER   281      95.880  61.940  24.100  0.00  0.00           H
ATOM   4457  CB  SER   281      95.290  62.710  22.160  0.00  0.00           C
ATOM   4458  HB2 SER   281      94.860  63.610  21.710  0.00  0.00           H
ATOM   4459  HB3 SER   281      94.490  61.970  22.130  0.00  0.00           H
ATOM   4460  OG  SER   281      96.410  62.240  21.440  0.00  0.00           O
ATOM   4461  HG  SER   281      97.100  62.890  21.290  0.00  0.00           H
ATOM   4462  C   SER   281      96.600  63.960  23.970  0.00  0.00           C
ATOM   4463  O   SER   281      97.750  63.660  24.350  0.00  0.00           O
ATOM   4464  N   ASP   282      96.220  65.200  23.910  0.00  0.00           N
ATOM   4465  H   ASP   282      95.290  65.280  23.530  0.00  0.00           H
ATOM   4466  CA  ASP   282      97.010  66.390  24.160  0.00  0.00           C
ATOM   4467  HA  ASP   282      98.020  66.200  23.800  0.00  0.00           H
ATOM   4468  CB  ASP   282      96.360  67.530  23.360  0.00  0.00           C
ATOM   4469  HB2 ASP   282      96.690  68.470  23.810  0.00  0.00           H
ATOM   4470  HB3 ASP   282      95.290  67.580  23.520  0.00  0.00           H
ATOM   4471  CG  ASP   282      96.730  67.590  21.850  0.00  0.00           C
ATOM   4472  OD1 ASP   282      97.550  66.760  21.350  0.00  0.00           O
ATOM   4473  OD2 ASP   282      96.240  68.530  21.130  0.00  0.00           O
ATOM   4474  C   ASP   282      97.130  66.850  25.590  0.00  0.00           C
ATOM   4475  O   ASP   282      98.180  67.090  26.090  0.00  0.00           O
ATOM   4476  N   ALA   283      96.040  66.780  26.380  0.00  0.00           N
ATOM   4477  H   ALA   283      95.130  66.690  25.960  0.00  0.00           H
ATOM   4478  CA  ALA   283      96.050  67.030  27.830  0.00  0.00           C
ATOM   4479  HA  ALA   283      96.480  68.030  27.870  0.00  0.00           H
ATOM   4480  CB  ALA   283      94.620  67.220  28.410  0.00  0.00           C
ATOM   4481  HB1 ALA   283      94.700  67.170  29.490  0.00  0.00           H
ATOM   4482  HB2 ALA   283      94.120  68.100  28.010  0.00  0.00           H
ATOM   4483  HB3 ALA   283      94.030  66.320  28.220  0.00  0.00           H
ATOM   4484  C   ALA   283      96.960  66.030  28.520  0.00  0.00           C
ATOM   4485  O   ALA   283      97.730  66.500  29.320  0.00  0.00           O
ATOM   4486  N   VAL   284      96.840  64.730  28.230  0.00  0.00           N
ATOM   4487  H   VAL   284      96.060  64.430  27.670  0.00  0.00           H
ATOM   4488  CA  VAL   284      97.790  63.730  28.760  0.00  0.00           C
ATOM   4489  HA  VAL   284      97.810  63.820  29.840  0.00  0.00           H
ATOM   4490  CB  VAL   284      97.300  62.240  28.560  0.00  0.00           C
ATOM   4491  HB  VAL   284      97.170  62.190  27.480  0.00  0.00           H
ATOM   4492  CG1 VAL   284      98.320  61.160  29.020  0.00  0.00           C
ATOM   4493 HG11 VAL   284      98.490  61.500  30.040  0.00  0.00           H
ATOM   4494 HG12 VAL   284      97.920  60.150  28.920  0.00  0.00           H
ATOM   4495 HG13 VAL   284      99.210  61.270  28.390  0.00  0.00           H
ATOM   4496  CG2 VAL   284      95.970  62.040  29.310  0.00  0.00           C
ATOM   4497 HG21 VAL   284      96.100  62.490  30.290  0.00  0.00           H
ATOM   4498 HG22 VAL   284      95.200  62.690  28.890  0.00  0.00           H
ATOM   4499 HG23 VAL   284      95.680  60.990  29.370  0.00  0.00           H
ATOM   4500  C   VAL   284      99.260  64.030  28.260  0.00  0.00           C
ATOM   4501  O   VAL   284     100.170  63.700  29.020  0.00  0.00           O
ATOM   4502  N   ALA   285      99.580  64.530  27.110  0.00  0.00           N
ATOM   4503  H   ALA   285      98.790  64.880  26.580  0.00  0.00           H
ATOM   4504  CA  ALA   285     100.870  64.750  26.590  0.00  0.00           C
ATOM   4505  HA  ALA   285     101.460  63.870  26.860  0.00  0.00           H
ATOM   4506  CB  ALA   285     100.870  64.960  25.100  0.00  0.00           C
ATOM   4507  HB1 ALA   285     100.250  65.830  24.860  0.00  0.00           H
ATOM   4508  HB2 ALA   285     101.900  65.130  24.790  0.00  0.00           H
ATOM   4509  HB3 ALA   285     100.560  64.000  24.690  0.00  0.00           H
ATOM   4510  C   ALA   285     101.600  65.870  27.280  0.00  0.00           C
ATOM   4511  O   ALA   285     102.760  65.690  27.600  0.00  0.00           O
ATOM   4512  N   VAL   286     100.910  67.020  27.500  0.00  0.00           N
ATOM   4513  H   VAL   286      99.960  67.060  27.160  0.00  0.00           H
ATOM   4514  CA  VAL   286     101.440  68.140  28.220  0.00  0.00           C
ATOM   4515  HA  VAL   286     102.450  68.220  27.820  0.00  0.00           H
ATOM   4516  CB  VAL   286     100.720  69.480  27.920  0.00  0.00           C
ATOM   4517  HB  VAL   286     100.700  69.540  26.840  0.00  0.00           H
ATOM   4518  CG1 VAL   286      99.410  69.670  28.710  0.00  0.00           C
ATOM   4519 HG11 VAL   286      99.670  70.380  29.490  0.00  0.00           H
ATOM   4520 HG12 VAL   286      98.660  70.240  28.160  0.00  0.00           H
ATOM   4521 HG13 VAL   286      98.980  68.720  29.050  0.00  0.00           H
ATOM   4522  CG2 VAL   286     101.730  70.570  28.250  0.00  0.00           C
ATOM   4523 HG21 VAL   286     102.650  70.470  27.680  0.00  0.00           H
ATOM   4524 HG22 VAL   286     101.210  71.510  28.070  0.00  0.00           H
ATOM   4525 HG23 VAL   286     101.960  70.640  29.310  0.00  0.00           H
ATOM   4526  C   VAL   286     101.610  67.870  29.710  0.00  0.00           C
ATOM   4527  O   VAL   286     102.560  68.300  30.340  0.00  0.00           O
ATOM   4528  N   VAL   287     100.680  67.090  30.290  0.00  0.00           N
ATOM   4529  H   VAL   287      99.870  66.900  29.730  0.00  0.00           H
ATOM   4530  CA  VAL   287     100.760  66.600  31.640  0.00  0.00           C
ATOM   4531  HA  VAL   287     101.090  67.410  32.290  0.00  0.00           H
ATOM   4532  CB  VAL   287      99.360  66.260  32.180  0.00  0.00           C
ATOM   4533  HB  VAL   287      98.860  65.460  31.630  0.00  0.00           H
ATOM   4534  CG1 VAL   287      99.420  65.920  33.650  0.00  0.00           C
ATOM   4535 HG11 VAL   287      99.970  66.720  34.140  0.00  0.00           H
ATOM   4536 HG12 VAL   287      98.450  65.770  34.120  0.00  0.00           H
ATOM   4537 HG13 VAL   287      99.900  64.960  33.820  0.00  0.00           H
ATOM   4538  CG2 VAL   287      98.410  67.500  32.100  0.00  0.00           C
ATOM   4539 HG21 VAL   287      98.410  68.240  32.900  0.00  0.00           H
ATOM   4540 HG22 VAL   287      98.600  68.110  31.210  0.00  0.00           H
ATOM   4541 HG23 VAL   287      97.400  67.090  32.150  0.00  0.00           H
ATOM   4542  C   VAL   287     101.810  65.570  31.820  0.00  0.00           C
ATOM   4543  O   VAL   287     102.360  65.380  32.940  0.00  0.00           O
ATOM   4544  N   ALA   288     102.140  64.720  30.820  0.00  0.00           N
ATOM   4545  H   ALA   288     101.560  64.710  30.000  0.00  0.00           H
ATOM   4546  CA  ALA   288     103.110  63.720  30.960  0.00  0.00           C
ATOM   4547  HA  ALA   288     102.940  63.180  31.890  0.00  0.00           H
ATOM   4548  CB  ALA   288     102.970  62.590  29.950  0.00  0.00           C
ATOM   4549  HB1 ALA   288     103.070  63.030  28.960  0.00  0.00           H
ATOM   4550  HB2 ALA   288     103.710  61.810  30.140  0.00  0.00           H
ATOM   4551  HB3 ALA   288     101.980  62.160  30.110  0.00  0.00           H
ATOM   4552  C   ALA   288     104.590  64.260  30.980  0.00  0.00           C
ATOM   4553  O   ALA   288     105.420  63.750  31.820  0.00  0.00           O
ATOM   4554  N   GLN   289     104.850  65.270  30.160  0.00  0.00           N
ATOM   4555  H   GLN   289     104.180  65.370  29.410  0.00  0.00           H
ATOM   4556  CA  GLN   289     106.040  66.080  30.130  0.00  0.00           C
ATOM   4557  HA  GLN   289     106.950  65.520  29.920  0.00  0.00           H
ATOM   4558  CB  GLN   289     105.850  67.220  29.070  0.00  0.00           C
ATOM   4559  HB2 GLN   289     105.030  67.910  29.270  0.00  0.00           H
ATOM   4560  HB3 GLN   289     105.500  66.750  28.150  0.00  0.00           H
ATOM   4561  CG  GLN   289     107.070  68.120  28.800  0.00  0.00           C
ATOM   4562  HG2 GLN   289     107.950  67.540  28.520  0.00  0.00           H
ATOM   4563  HG3 GLN   289     107.380  68.750  29.640  0.00  0.00           H
ATOM   4564  CD  GLN   289     106.720  69.070  27.660  0.00  0.00           C
ATOM   4565  OE1 GLN   289     106.790  68.750  26.460  0.00  0.00           O
ATOM   4566  NE2 GLN   289     106.160  70.270  27.970  0.00  0.00           N
ATOM   4567 HE21 GLN   289     106.490  70.650  28.850  0.00  0.00           H
ATOM   4568 HE22 GLN   289     105.880  70.820  27.170  0.00  0.00           H
ATOM   4569  C   GLN   289     106.340  66.870  31.470  0.00  0.00           C
ATOM   4570  O   GLN   289     107.420  66.680  32.090  0.00  0.00           O
ATOM   4571  N   ALA   290     105.300  67.520  32.020  0.00  0.00           N
ATOM   4572  H   ALA   290     104.480  67.600  31.440  0.00  0.00           H
ATOM   4573  CA  ALA   290     105.280  68.330  33.290  0.00  0.00           C
ATOM   4574  HA  ALA   290     106.110  69.030  33.290  0.00  0.00           H
ATOM   4575  CB  ALA   290     103.990  69.230  33.350  0.00  0.00           C
ATOM   4576  HB1 ALA   290     103.890  69.750  32.400  0.00  0.00           H
ATOM   4577  HB2 ALA   290     103.130  68.610  33.610  0.00  0.00           H
ATOM   4578  HB3 ALA   290     104.140  69.880  34.210  0.00  0.00           H
ATOM   4579  C   ALA   290     105.420  67.450  34.510  0.00  0.00           C
ATOM   4580  O   ALA   290     106.180  67.810  35.440  0.00  0.00           O
ATOM   4581  N   ILE   291     104.960  66.210  34.550  0.00  0.00           N
ATOM   4582  H   ILE   291     104.490  65.940  33.700  0.00  0.00           H
ATOM   4583  CA  ILE   291     105.310  65.220  35.610  0.00  0.00           C
ATOM   4584  HA  ILE   291     105.270  65.770  36.550  0.00  0.00           H
ATOM   4585  CB  ILE   291     104.260  64.110  35.710  0.00  0.00           C
ATOM   4586  HB  ILE   291     104.150  63.680  34.710  0.00  0.00           H
ATOM   4587  CG2 ILE   291     104.610  63.010  36.680  0.00  0.00           C
ATOM   4588 HG21 ILE   291     103.900  62.180  36.750  0.00  0.00           H
ATOM   4589 HG22 ILE   291     105.640  62.640  36.620  0.00  0.00           H
ATOM   4590 HG23 ILE   291     104.580  63.520  37.640  0.00  0.00           H
ATOM   4591  CG1 ILE   291     102.880  64.770  36.140  0.00  0.00           C
ATOM   4592 HG12 ILE   291     102.640  65.580  35.450  0.00  0.00           H
ATOM   4593 HG13 ILE   291     102.960  65.110  37.170  0.00  0.00           H
ATOM   4594  CD1 ILE   291     101.710  63.790  36.030  0.00  0.00           C
ATOM   4595 HD11 ILE   291     101.880  63.150  35.170  0.00  0.00           H
ATOM   4596 HD12 ILE   291     101.760  63.080  36.850  0.00  0.00           H
ATOM   4597 HD13 ILE   291     100.690  64.170  36.170  0.00  0.00           H
ATOM   4598  C   ILE   291     106.730  64.670  35.580  0.00  0.00           C
ATOM   4599  O   ILE   291     107.340  64.690  36.610  0.00  0.00           O
ATOM   4600  N   HIE   292     107.350  64.360  34.470  0.00  0.00           N
ATOM   4601  H   HIE   292     106.780  64.340  33.640  0.00  0.00           H
ATOM   4602  CA  HIE   292     108.790  64.180  34.360  0.00  0.00           C
ATOM   4603  HA  HIE   292     109.070  63.530  35.190  0.00  0.00           H
ATOM   4604  CB  HIE   292     109.160  63.370  33.050  0.00  0.00           C
ATOM   4605  HB2 HIE   292     110.250  63.280  33.000  0.00  0.00           H
ATOM   4606  HB3 HIE   292     108.670  63.870  32.210  0.00  0.00           H
ATOM   4607  CG  HIE   292     108.530  62.020  32.960  0.00  0.00           C
ATOM   4608  ND1 HIE   292     107.190  61.730  32.830  0.00  0.00           N
ATOM   4609  CE1 HIE   292     107.233  60.369  32.319  0.00  0.00           C
ATOM   4610  HE1 HIE   292     106.362  59.897  31.866  0.00  0.00           H
ATOM   4611  NE2 HIE   292     108.284  59.851  32.904  0.00  0.00           N
ATOM   4612  HE2 HIE   292     108.450  58.862  33.029  0.00  0.00           H
ATOM   4613  CD2 HIE   292     109.120  60.840  33.320  0.00  0.00           C
ATOM   4614  HD2 HIE   292     110.140  60.660  33.640  0.00  0.00           H
ATOM   4615  C   HIE   292     109.670  65.470  34.500  0.00  0.00           C
ATOM   4616  O   HIE   292     110.790  65.340  34.890  0.00  0.00           O
ATOM   4617  N   GLU   293     109.170  66.630  34.430  0.00  0.00           N
ATOM   4618  H   GLU   293     108.250  66.790  34.040  0.00  0.00           H
ATOM   4619  CA  GLU   293     109.850  67.910  34.800  0.00  0.00           C
ATOM   4620  HA  GLU   293     110.930  67.850  34.740  0.00  0.00           H
ATOM   4621  CB  GLU   293     109.300  69.120  33.990  0.00  0.00           C
ATOM   4622  HB2 GLU   293     108.220  69.180  33.890  0.00  0.00           H
ATOM   4623  HB3 GLU   293     109.570  68.940  32.950  0.00  0.00           H
ATOM   4624  CG  GLU   293     109.960  70.400  34.430  0.00  0.00           C
ATOM   4625  HG2 GLU   293     111.040  70.280  34.520  0.00  0.00           H
ATOM   4626  HG3 GLU   293     109.700  70.640  35.460  0.00  0.00           H
ATOM   4627  CD  GLU   293     109.710  71.520  33.460  0.00  0.00           C
ATOM   4628  OE1 GLU   293     110.510  72.480  33.420  0.00  0.00           O
ATOM   4629  OE2 GLU   293     108.570  71.600  32.920  0.00  0.00           O
ATOM   4630  C   GLU   293     109.670  68.070  36.310  0.00  0.00           C
ATOM   4631  O   GLU   293     110.580  68.610  36.870  0.00  0.00           O
ATOM   4632  N   LEU   294     108.530  67.670  36.930  0.00  0.00           N
ATOM   4633  H   LEU   294     107.650  67.480  36.470  0.00  0.00           H
ATOM   4634  CA  LEU   294     108.340  67.790  38.400  0.00  0.00           C
ATOM   4635  HA  LEU   294     108.390  68.820  38.760  0.00  0.00           H
ATOM   4636  CB  LEU   294     106.900  67.300  38.740  0.00  0.00           C
ATOM   4637  HB2 LEU   294     106.850  66.210  38.630  0.00  0.00           H
ATOM   4638  HB3 LEU   294     106.160  67.590  37.990  0.00  0.00           H
ATOM   4639  CG  LEU   294     106.390  67.500  40.130  0.00  0.00           C
ATOM   4640  HG  LEU   294     107.140  67.180  40.850  0.00  0.00           H
ATOM   4641  CD1 LEU   294     106.120  69.010  40.470  0.00  0.00           C
ATOM   4642 HD11 LEU   294     105.600  69.310  39.560  0.00  0.00           H
ATOM   4643 HD12 LEU   294     105.380  69.210  41.240  0.00  0.00           H
ATOM   4644 HD13 LEU   294     107.090  69.470  40.660  0.00  0.00           H
ATOM   4645  CD2 LEU   294     105.050  66.730  40.300  0.00  0.00           C
ATOM   4646 HD21 LEU   294     104.380  66.830  39.450  0.00  0.00           H
ATOM   4647 HD22 LEU   294     105.290  65.690  40.540  0.00  0.00           H
ATOM   4648 HD23 LEU   294     104.490  67.130  41.150  0.00  0.00           H
ATOM   4649  C   LEU   294     109.380  67.040  39.220  0.00  0.00           C
ATOM   4650  O   LEU   294     109.940  67.570  40.180  0.00  0.00           O
ATOM   4651  N   PHE   295     109.760  65.780  38.860  0.00  0.00           N
ATOM   4652  H   PHE   295     109.180  65.480  38.090  0.00  0.00           H
ATOM   4653  CA  PHE   295     110.640  64.820  39.560  0.00  0.00           C
ATOM   4654  HA  PHE   295     110.380  65.050  40.590  0.00  0.00           H
ATOM   4655  CB  PHE   295     110.300  63.330  39.220  0.00  0.00           C
ATOM   4656  HB2 PHE   295     111.150  62.700  39.440  0.00  0.00           H
ATOM   4657  HB3 PHE   295     110.090  63.240  38.160  0.00  0.00           H
ATOM   4658  CG  PHE   295     109.030  62.910  39.960  0.00  0.00           C
ATOM   4659  CD1 PHE   295     109.180  62.540  41.330  0.00  0.00           C
ATOM   4660  HD1 PHE   295     110.080  62.610  41.920  0.00  0.00           H
ATOM   4661  CE1 PHE   295     108.010  62.100  42.010  0.00  0.00           C
ATOM   4662  HE1 PHE   295     108.080  61.710  43.020  0.00  0.00           H
ATOM   4663  CZ  PHE   295     106.690  62.330  41.500  0.00  0.00           C
ATOM   4664  HZ  PHE   295     105.890  62.200  42.210  0.00  0.00           H
ATOM   4665  CE2 PHE   295     106.570  62.760  40.150  0.00  0.00           C
ATOM   4666  HE2 PHE   295     105.620  62.660  39.640  0.00  0.00           H
ATOM   4667  CD2 PHE   295     107.770  62.970  39.410  0.00  0.00           C
ATOM   4668  HD2 PHE   295     107.610  63.300  38.390  0.00  0.00           H
ATOM   4669  C   PHE   295     112.130  65.180  39.380  0.00  0.00           C
ATOM   4670  O   PHE   295     112.930  64.450  39.950  0.00  0.00           O
ATOM   4671  N   GLU   296     112.500  66.210  38.580  0.00  0.00           N
ATOM   4672  H   GLU   296     111.780  66.550  37.960  0.00  0.00           H
ATOM   4673  CA  GLU   296     113.900  66.650  38.530  0.00  0.00           C
ATOM   4674  HA  GLU   296     114.550  65.790  38.420  0.00  0.00           H
ATOM   4675  CB  GLU   296     114.020  67.480  37.190  0.00  0.00           C
ATOM   4676  HB2 GLU   296     115.040  67.870  37.120  0.00  0.00           H
ATOM   4677  HB3 GLU   296     113.400  68.370  37.330  0.00  0.00           H
ATOM   4678  CG  GLU   296     113.600  66.750  35.900  0.00  0.00           C
ATOM   4679  HG2 GLU   296     112.520  66.610  35.990  0.00  0.00           H
ATOM   4680  HG3 GLU   296     113.990  65.740  35.860  0.00  0.00           H
ATOM   4681  CD  GLU   296     113.940  67.590  34.680  0.00  0.00           C
ATOM   4682  OE1 GLU   296     113.910  68.820  34.680  0.00  0.00           O
ATOM   4683  OE2 GLU   296     114.330  66.920  33.610  0.00  0.00           O
ATOM   4684  C   GLU   296     114.310  67.530  39.700  0.00  0.00           C
ATOM   4685  O   GLU   296     115.510  67.710  39.880  0.00  0.00           O
ATOM   4686  N   MET   297     113.360  68.180  40.370  0.00  0.00           N
ATOM   4687  H   MET   297     112.440  67.960  40.010  0.00  0.00           H
ATOM   4688  CA  MET   297     113.620  69.050  41.500  0.00  0.00           C
ATOM   4689  HA  MET   297     114.610  69.500  41.520  0.00  0.00           H
ATOM   4690  CB  MET   297     112.570  70.200  41.480  0.00  0.00           C
ATOM   4691  HB2 MET   297     112.730  70.940  42.270  0.00  0.00           H
ATOM   4692  HB3 MET   297     111.600  69.770  41.690  0.00  0.00           H
ATOM   4693  CG  MET   297     112.470  70.960  40.150  0.00  0.00           C
ATOM   4694  HG2 MET   297     112.430  70.210  39.360  0.00  0.00           H
ATOM   4695  HG3 MET   297     113.340  71.620  40.090  0.00  0.00           H
ATOM   4696  SD  MET   297     111.090  72.070  40.070  0.00  0.00           S
ATOM   4697  CE  MET   297     109.770  70.870  39.820  0.00  0.00           C
ATOM   4698  HE1 MET   297     109.470  70.290  40.700  0.00  0.00           H
ATOM   4699  HE2 MET   297     108.910  71.440  39.470  0.00  0.00           H
ATOM   4700  HE3 MET   297     109.900  70.320  38.890  0.00  0.00           H
ATOM   4701  C   MET   297     113.490  68.240  42.800  0.00  0.00           C
ATOM   4702  O   MET   297     112.890  67.190  42.870  0.00  0.00           O
ATOM   4703  N   GLU   298     114.140  68.710  43.920  0.00  0.00           N
ATOM   4704  H   GLU   298     114.610  69.590  43.800  0.00  0.00           H
ATOM   4705  CA  GLU   298     114.180  67.950  45.230  0.00  0.00           C
ATOM   4706  HA  GLU   298     114.230  66.870  45.050  0.00  0.00           H
ATOM   4707  CB  GLU   298     115.410  68.430  45.990  0.00  0.00           C
ATOM   4708  HB2 GLU   298     115.530  67.930  46.950  0.00  0.00           H
ATOM   4709  HB3 GLU   298     115.290  69.470  46.310  0.00  0.00           H
ATOM   4710  CG  GLU   298     116.710  68.260  45.230  0.00  0.00           C
ATOM   4711  HG2 GLU   298     117.630  68.500  45.770  0.00  0.00           H
ATOM   4712  HG3 GLU   298     116.730  68.960  44.390  0.00  0.00           H
ATOM   4713  CD  GLU   298     116.840  66.830  44.660  0.00  0.00           C
ATOM   4714  OE1 GLU   298     117.170  66.660  43.460  0.00  0.00           O
ATOM   4715  OE2 GLU   298     116.770  65.840  45.430  0.00  0.00           O
ATOM   4716  C   GLU   298     112.880  68.030  46.040  0.00  0.00           C
ATOM   4717  O   GLU   298     112.030  68.970  45.740  0.00  0.00           O
ATOM   4718  N   ASN   299     112.800  67.190  47.070  0.00  0.00           N
ATOM   4719  H   ASN   299     113.630  66.640  47.220  0.00  0.00           H
ATOM   4720  CA  ASN   299     111.680  67.170  48.040  0.00  0.00           C
ATOM   4721  HA  ASN   299     111.740  66.170  48.460  0.00  0.00           H
ATOM   4722  CB  ASN   299     111.900  68.150  49.240  0.00  0.00           C
ATOM   4723  HB2 ASN   299     111.200  67.910  50.040  0.00  0.00           H
ATOM   4724  HB3 ASN   299     111.780  69.180  48.890  0.00  0.00           H
ATOM   4725  CG  ASN   299     113.320  68.080  49.820  0.00  0.00           C
ATOM   4726  OD1 ASN   299     113.920  67.060  50.150  0.00  0.00           O
ATOM   4727  ND2 ASN   299     113.920  69.260  50.170  0.00  0.00           N
ATOM   4728 HD21 ASN   299     113.530  70.080  49.740  0.00  0.00           H
ATOM   4729 HD22 ASN   299     114.920  69.150  50.290  0.00  0.00           H
ATOM   4730  C   ASN   299     110.230  67.240  47.420  0.00  0.00           C
ATOM   4731  O   ASN   299     109.360  67.950  48.010  0.00  0.00           O
ATOM   4732  N   ILE   300     109.930  66.470  46.350  0.00  0.00           N
ATOM   4733  H   ILE   300     110.700  65.950  45.960  0.00  0.00           H
ATOM   4734  CA  ILE   300     108.610  66.240  45.830  0.00  0.00           C
ATOM   4735  HA  ILE   300     108.100  67.190  45.730  0.00  0.00           H
ATOM   4736  CB  ILE   300     108.780  65.690  44.410  0.00  0.00           C
ATOM   4737  HB  ILE   300     109.390  64.790  44.440  0.00  0.00           H
ATOM   4738  CG2 ILE   300     107.440  65.280  43.840  0.00  0.00           C
ATOM   4739 HG21 ILE   300     107.600  64.700  42.920  0.00  0.00           H
ATOM   4740 HG22 ILE   300     107.040  64.520  44.510  0.00  0.00           H
ATOM   4741 HG23 ILE   300     106.740  66.100  43.690  0.00  0.00           H
ATOM   4742  CG1 ILE   300     109.500  66.700  43.440  0.00  0.00           C
ATOM   4743 HG12 ILE   300     109.530  66.360  42.400  0.00  0.00           H
ATOM   4744 HG13 ILE   300     110.510  66.720  43.850  0.00  0.00           H
ATOM   4745  CD1 ILE   300     109.010  68.150  43.480  0.00  0.00           C
ATOM   4746 HD11 ILE   300     107.940  68.230  43.270  0.00  0.00           H
ATOM   4747 HD12 ILE   300     109.250  68.640  44.430  0.00  0.00           H
ATOM   4748 HD13 ILE   300     109.630  68.690  42.760  0.00  0.00           H
ATOM   4749  C   ILE   300     107.760  65.320  46.780  0.00  0.00           C
ATOM   4750  O   ILE   300     108.280  64.310  47.350  0.00  0.00           O
ATOM   4751  N   THR   301     106.470  65.500  46.900  0.00  0.00           N
ATOM   4752  H   THR   301     106.100  66.190  46.270  0.00  0.00           H
ATOM   4753  CA  THR   301     105.570  64.780  47.850  0.00  0.00           C
ATOM   4754  HA  THR   301     106.220  64.050  48.330  0.00  0.00           H
ATOM   4755  CB  THR   301     105.110  65.710  49.030  0.00  0.00           C
ATOM   4756  HB  THR   301     104.460  65.110  49.670  0.00  0.00           H
ATOM   4757  CG2 THR   301     106.190  66.290  49.910  0.00  0.00           C
ATOM   4758 HG21 THR   301     105.630  66.670  50.760  0.00  0.00           H
ATOM   4759 HG22 THR   301     106.800  65.480  50.300  0.00  0.00           H
ATOM   4760 HG23 THR   301     106.810  67.050  49.420  0.00  0.00           H
ATOM   4761  OG1 THR   301     104.470  66.890  48.620  0.00  0.00           O
ATOM   4762  HG1 THR   301     104.960  67.330  47.920  0.00  0.00           H
ATOM   4763  C   THR   301     104.420  64.090  47.180  0.00  0.00           C
ATOM   4764  O   THR   301     103.940  64.510  46.160  0.00  0.00           O
ATOM   4765  N   ASP   302     103.770  63.160  47.870  0.00  0.00           N
ATOM   4766  H   ASP   302     104.010  62.920  48.820  0.00  0.00           H
ATOM   4767  CA  ASP   302     102.470  62.590  47.460  0.00  0.00           C
ATOM   4768  HA  ASP   302     102.480  62.610  46.370  0.00  0.00           H
ATOM   4769  CB  ASP   302     102.360  61.140  47.860  0.00  0.00           C
ATOM   4770  HB2 ASP   302     101.330  60.830  47.620  0.00  0.00           H
ATOM   4771  HB3 ASP   302     102.670  60.890  48.870  0.00  0.00           H
ATOM   4772  CG  ASP   302     103.340  60.250  47.090  0.00  0.00           C
ATOM   4773  OD1 ASP   302     104.210  59.480  47.620  0.00  0.00           O
ATOM   4774  OD2 ASP   302     103.190  60.140  45.880  0.00  0.00           O
ATOM   4775  C   ASP   302     101.240  63.350  48.010  0.00  0.00           C
ATOM   4776  O   ASP   302     101.210  63.780  49.160  0.00  0.00           O
ATOM   4777  N   PRO   303     100.130  63.420  47.220  0.00  0.00           N
ATOM   4778  CD  PRO   303     100.000  63.210  45.770  0.00  0.00           C
ATOM   4779  HD2 PRO   303      99.680  62.170  45.670  0.00  0.00           H
ATOM   4780  HD3 PRO   303     100.950  63.360  45.250  0.00  0.00           H
ATOM   4781  CG  PRO   303      98.890  63.990  45.200  0.00  0.00           C
ATOM   4782  HG2 PRO   303      98.440  63.430  44.380  0.00  0.00           H
ATOM   4783  HG3 PRO   303      99.100  65.010  44.900  0.00  0.00           H
ATOM   4784  CB  PRO   303      97.970  63.950  46.400  0.00  0.00           C
ATOM   4785  HB2 PRO   303      97.580  62.930  46.400  0.00  0.00           H
ATOM   4786  HB3 PRO   303      97.110  64.610  46.430  0.00  0.00           H
ATOM   4787  CA  PRO   303      98.850  64.010  47.650  0.00  0.00           C
ATOM   4788  HA  PRO   303      99.040  65.060  47.860  0.00  0.00           H
ATOM   4789  C   PRO   303      98.320  63.280  48.910  0.00  0.00           C
ATOM   4790  O   PRO   303      98.690  62.090  49.150  0.00  0.00           O
ATOM   4791  N   PRO   304      97.400  63.880  49.700  0.00  0.00           N
ATOM   4792  CD  PRO   304      96.690  65.120  49.510  0.00  0.00           C
ATOM   4793  HD2 PRO   304      96.420  65.250  48.460  0.00  0.00           H
ATOM   4794  HD3 PRO   304      97.180  66.000  49.910  0.00  0.00           H
ATOM   4795  CG  PRO   304      95.330  65.100  50.270  0.00  0.00           C
ATOM   4796  HG2 PRO   304      94.570  64.640  49.650  0.00  0.00           H
ATOM   4797  HG3 PRO   304      95.010  66.120  50.510  0.00  0.00           H
ATOM   4798  CB  PRO   304      95.740  64.250  51.430  0.00  0.00           C
ATOM   4799  HB2 PRO   304      94.910  63.910  52.040  0.00  0.00           H
ATOM   4800  HB3 PRO   304      96.390  64.810  52.100  0.00  0.00           H
ATOM   4801  CA  PRO   304      96.670  63.150  50.750  0.00  0.00           C
ATOM   4802  HA  PRO   304      97.430  62.790  51.430  0.00  0.00           H
ATOM   4803  C   PRO   304      95.920  61.970  50.170  0.00  0.00           C
ATOM   4804  O   PRO   304      95.280  62.070  49.060  0.00  0.00           O
ATOM   4805  N   ARG   305      96.080  60.790  50.760  0.00  0.00           N
ATOM   4806  H   ARG   305      96.670  60.800  51.590  0.00  0.00           H
ATOM   4807  CA  ARG   305      95.510  59.490  50.270  0.00  0.00           C
ATOM   4808  HA  ARG   305      95.620  59.490  49.190  0.00  0.00           H
ATOM   4809  CB  ARG   305      96.360  58.320  50.740  0.00  0.00           C
ATOM   4810  HB2 ARG   305      96.440  58.410  51.820  0.00  0.00           H
ATOM   4811  HB3 ARG   305      97.370  58.360  50.330  0.00  0.00           H
ATOM   4812  CG  ARG   305      95.730  56.930  50.290  0.00  0.00           C
ATOM   4813  HG2 ARG   305      95.800  56.980  49.200  0.00  0.00           H
ATOM   4814  HG3 ARG   305      94.720  56.800  50.660  0.00  0.00           H
ATOM   4815  CD  ARG   305      96.590  55.760  50.730  0.00  0.00           C
ATOM   4816  HD2 ARG   305      96.750  55.630  51.810  0.00  0.00           H
ATOM   4817  HD3 ARG   305      97.410  55.850  50.020  0.00  0.00           H
ATOM   4818  NE  ARG   305      95.940  54.460  50.290  0.00  0.00           N
ATOM   4819  HE  ARG   305      95.000  54.490  49.920  0.00  0.00           H
ATOM   4820  CZ  ARG   305      96.470  53.260  50.250  0.00  0.00           C
ATOM   4821  NH1 ARG   305      97.660  53.080  50.630  0.00  0.00           N
ATOM   4822 HH11 ARG   305      98.250  53.880  50.760  0.00  0.00           H
ATOM   4823 HH12 ARG   305      98.020  52.140  50.550  0.00  0.00           H
ATOM   4824  NH2 ARG   305      95.750  52.260  49.870  0.00  0.00           N
ATOM   4825 HH21 ARG   305      94.830  52.350  49.470  0.00  0.00           H
ATOM   4826 HH22 ARG   305      96.230  51.370  49.810  0.00  0.00           H
ATOM   4827  C   ARG   305      94.040  59.460  50.650  0.00  0.00           C
ATOM   4828  O   ARG   305      93.640  58.970  51.750  0.00  0.00           O
ATOM   4829  N   GLY   306      93.130  60.110  49.830  0.00  0.00           N
ATOM   4830  H   GLY   306      93.490  60.580  49.020  0.00  0.00           H
ATOM   4831  CA  GLY   306      91.770  60.320  50.210  0.00  0.00           C
ATOM   4832  HA2 GLY   306      91.530  59.410  50.760  0.00  0.00           H
ATOM   4833  HA3 GLY   306      91.130  60.380  49.330  0.00  0.00           H
ATOM   4834  C   GLY   306      91.530  61.520  51.200  0.00  0.00           C
ATOM   4835  O   GLY   306      92.420  62.150  51.770  0.00  0.00           O
ATOM   4836  N   CYX   307      90.210  61.920  51.190  0.00  0.00           N
ATOM   4837  H   CYX   307      89.640  61.340  50.590  0.00  0.00           H
ATOM   4838  CA  CYX   307      89.720  63.080  51.900  0.00  0.00           C
ATOM   4839  HA  CYX   307      90.440  63.870  51.680  0.00  0.00           H
ATOM   4840  CB  CYX   307      88.390  63.510  51.320  0.00  0.00           C
ATOM   4841  HB2 CYX   307      88.080  64.320  51.980  0.00  0.00           H
ATOM   4842  HB3 CYX   307      87.650  62.710  51.440  0.00  0.00           H
ATOM   4843  SG  CYX   307      88.500  64.060  49.630  0.00  0.00           S
ATOM   4844  C   CYX   307      89.730  63.000  53.390  0.00  0.00           C
ATOM   4845  O   CYX   307      90.190  63.910  54.070  0.00  0.00           O
ATOM   4846  N   VAL   308      89.100  61.920  53.900  0.00  0.00           N
ATOM   4847  H   VAL   308      88.930  61.140  53.300  0.00  0.00           H
ATOM   4848  CA  VAL   308      88.480  61.770  55.290  0.00  0.00           C
ATOM   4849  HA  VAL   308      87.690  62.520  55.350  0.00  0.00           H
ATOM   4850  CB  VAL   308      87.740  60.450  55.500  0.00  0.00           C
ATOM   4851  HB  VAL   308      88.410  59.590  55.430  0.00  0.00           H
ATOM   4852  CG1 VAL   308      87.120  60.380  56.950  0.00  0.00           C
ATOM   4853 HG11 VAL   308      86.420  59.540  56.990  0.00  0.00           H
ATOM   4854 HG12 VAL   308      87.980  60.250  57.610  0.00  0.00           H
ATOM   4855 HG13 VAL   308      86.550  61.280  57.150  0.00  0.00           H
ATOM   4856  CG2 VAL   308      86.580  60.330  54.480  0.00  0.00           C
ATOM   4857 HG21 VAL   308      85.980  61.230  54.620  0.00  0.00           H
ATOM   4858 HG22 VAL   308      87.030  60.310  53.490  0.00  0.00           H
ATOM   4859 HG23 VAL   308      85.920  59.460  54.480  0.00  0.00           H
ATOM   4860  C   VAL   308      89.650  61.980  56.210  0.00  0.00           C
ATOM   4861  O   VAL   308      90.600  61.190  56.150  0.00  0.00           O
ATOM   4862  N   GLY   309      89.570  62.990  57.060  0.00  0.00           N
ATOM   4863  H   GLY   309      88.780  63.610  57.010  0.00  0.00           H
ATOM   4864  CA  GLY   309      90.640  63.200  58.020  0.00  0.00           C
ATOM   4865  HA2 GLY   309      91.150  62.270  58.290  0.00  0.00           H
ATOM   4866  HA3 GLY   309      90.150  63.630  58.890  0.00  0.00           H
ATOM   4867  C   GLY   309      91.800  64.130  57.570  0.00  0.00           C
ATOM   4868  O   GLY   309      92.790  64.270  58.310  0.00  0.00           O
ATOM   4869  N   ASN   310      91.730  64.720  56.370  0.00  0.00           N
ATOM   4870  H   ASN   310      90.810  64.640  55.960  0.00  0.00           H
ATOM   4871  CA  ASN   310      92.790  65.520  55.700  0.00  0.00           C
ATOM   4872  HA  ASN   310      93.560  65.690  56.450  0.00  0.00           H
ATOM   4873  CB  ASN   310      93.340  64.660  54.590  0.00  0.00           C
ATOM   4874  HB2 ASN   310      94.040  65.300  54.060  0.00  0.00           H
ATOM   4875  HB3 ASN   310      92.670  64.490  53.740  0.00  0.00           H
ATOM   4876  CG  ASN   310      93.760  63.240  54.970  0.00  0.00           C
ATOM   4877  OD1 ASN   310      94.150  62.960  56.110  0.00  0.00           O
ATOM   4878  ND2 ASN   310      93.720  62.250  54.150  0.00  0.00           N
ATOM   4879 HD21 ASN   310      93.420  62.420  53.200  0.00  0.00           H
ATOM   4880 HD22 ASN   310      94.050  61.340  54.420  0.00  0.00           H
ATOM   4881  C   ASN   310      92.400  66.880  55.230  0.00  0.00           C
ATOM   4882  O   ASN   310      91.390  66.980  54.550  0.00  0.00           O
ATOM   4883  N   THR   311      93.100  67.990  55.600  0.00  0.00           N
ATOM   4884  H   THR   311      93.830  67.770  56.260  0.00  0.00           H
ATOM   4885  CA  THR   311      92.630  69.430  55.540  0.00  0.00           C
ATOM   4886  HA  THR   311      91.940  69.650  54.720  0.00  0.00           H
ATOM   4887  CB  THR   311      92.000  69.890  56.890  0.00  0.00           C
ATOM   4888  HB  THR   311      91.800  70.960  56.840  0.00  0.00           H
ATOM   4889  CG2 THR   311      90.680  69.200  57.010  0.00  0.00           C
ATOM   4890 HG21 THR   311      90.000  69.710  56.330  0.00  0.00           H
ATOM   4891 HG22 THR   311      90.620  68.130  56.790  0.00  0.00           H
ATOM   4892 HG23 THR   311      90.310  69.270  58.040  0.00  0.00           H
ATOM   4893  OG1 THR   311      92.790  69.570  58.010  0.00  0.00           O
ATOM   4894  HG1 THR   311      92.770  68.620  58.150  0.00  0.00           H
ATOM   4895  C   THR   311      93.710  70.360  55.210  0.00  0.00           C
ATOM   4896  O   THR   311      93.390  71.430  54.710  0.00  0.00           O
ATOM   4897  N   ASN   312      94.970  69.960  55.350  0.00  0.00           N
ATOM   4898  H   ASN   312      95.130  69.060  55.780  0.00  0.00           H
ATOM   4899  CA  ASN   312      96.140  70.540  54.660  0.00  0.00           C
ATOM   4900  HA  ASN   312      96.060  71.620  54.800  0.00  0.00           H
ATOM   4901  CB  ASN   312      97.430  69.920  55.310  0.00  0.00           C
ATOM   4902  HB2 ASN   312      98.360  70.270  54.860  0.00  0.00           H
ATOM   4903  HB3 ASN   312      97.400  68.840  55.140  0.00  0.00           H
ATOM   4904  CG  ASN   312      97.440  70.240  56.800  0.00  0.00           C
ATOM   4905  OD1 ASN   312      97.160  71.350  57.280  0.00  0.00           O
ATOM   4906  ND2 ASN   312      97.940  69.380  57.600  0.00  0.00           N
ATOM   4907 HD21 ASN   312      98.390  68.560  57.210  0.00  0.00           H
ATOM   4908 HD22 ASN   312      98.190  69.630  58.550  0.00  0.00           H
ATOM   4909  C   ASN   312      96.040  70.360  53.110  0.00  0.00           C
ATOM   4910  O   ASN   312      95.480  69.360  52.540  0.00  0.00           O
ATOM   4911  N   ILE   313      96.710  71.260  52.410  0.00  0.00           N
ATOM   4912  H   ILE   313      97.190  72.040  52.850  0.00  0.00           H
ATOM   4913  CA  ILE   313      96.930  71.220  50.970  0.00  0.00           C
ATOM   4914  HA  ILE   313      96.020  71.180  50.380  0.00  0.00           H
ATOM   4915  CB  ILE   313      97.520  72.560  50.510  0.00  0.00           C
ATOM   4916  HB  ILE   313      97.770  72.390  49.470  0.00  0.00           H
ATOM   4917  CG2 ILE   313      96.420  73.640  50.720  0.00  0.00           C
ATOM   4918 HG21 ILE   313      96.600  74.670  50.400  0.00  0.00           H
ATOM   4919 HG22 ILE   313      95.600  73.260  50.110  0.00  0.00           H
ATOM   4920 HG23 ILE   313      96.020  73.700  51.730  0.00  0.00           H
ATOM   4921  CG1 ILE   313      98.830  73.090  51.140  0.00  0.00           C
ATOM   4922 HG12 ILE   313      99.430  72.230  51.460  0.00  0.00           H
ATOM   4923 HG13 ILE   313      98.640  73.740  51.990  0.00  0.00           H
ATOM   4924  CD1 ILE   313      99.720  73.720  50.120  0.00  0.00           C
ATOM   4925 HD11 ILE   313      99.790  72.970  49.330  0.00  0.00           H
ATOM   4926 HD12 ILE   313      99.280  74.630  49.720  0.00  0.00           H
ATOM   4927 HD13 ILE   313     100.680  73.950  50.560  0.00  0.00           H
ATOM   4928  C   ILE   313      97.930  70.100  50.510  0.00  0.00           C
ATOM   4929  O   ILE   313      98.610  69.540  51.350  0.00  0.00           O
ATOM   4930  N   TRP   314      98.050  69.670  49.240  0.00  0.00           N
ATOM   4931  H   TRP   314      97.370  69.970  48.560  0.00  0.00           H
ATOM   4932  CA  TRP   314      99.250  68.930  48.850  0.00  0.00           C
ATOM   4933  HA  TRP   314      99.490  68.160  49.580  0.00  0.00           H
ATOM   4934  CB  TRP   314      98.940  68.180  47.510  0.00  0.00           C
ATOM   4935  HB2 TRP   314      98.450  68.780  46.750  0.00  0.00           H
ATOM   4936  HB3 TRP   314      98.200  67.410  47.730  0.00  0.00           H
ATOM   4937  CG  TRP   314     100.170  67.590  46.840  0.00  0.00           C
ATOM   4938  CD1 TRP   314     101.240  67.070  47.490  0.00  0.00           C
ATOM   4939  HD1 TRP   314     101.390  66.940  48.550  0.00  0.00           H
ATOM   4940  NE1 TRP   314     102.190  66.720  46.610  0.00  0.00           N
ATOM   4941  HE1 TRP   314     103.080  66.320  46.870  0.00  0.00           H
ATOM   4942  CE2 TRP   314     101.690  66.910  45.290  0.00  0.00           C
ATOM   4943  CZ2 TRP   314     102.190  66.610  44.010  0.00  0.00           C
ATOM   4944  HZ2 TRP   314     103.170  66.170  43.910  0.00  0.00           H
ATOM   4945  CH2 TRP   314     101.410  66.990  42.860  0.00  0.00           C
ATOM   4946  HH2 TRP   314     101.810  66.780  41.880  0.00  0.00           H
ATOM   4947  CZ3 TRP   314     100.200  67.760  43.020  0.00  0.00           C
ATOM   4948  HZ3 TRP   314      99.590  68.000  42.150  0.00  0.00           H
ATOM   4949  CE3 TRP   314      99.790  68.030  44.260  0.00  0.00           C
ATOM   4950  HE3 TRP   314      98.910  68.640  44.410  0.00  0.00           H
ATOM   4951  CD2 TRP   314     100.450  67.580  45.440  0.00  0.00           C
ATOM   4952  C   TRP   314     100.410  69.990  48.710  0.00  0.00           C
ATOM   4953  O   TRP   314     100.390  70.840  47.830  0.00  0.00           O
ATOM   4954  N   LYS   315     101.510  69.820  49.480  0.00  0.00           N
ATOM   4955  H   LYS   315     101.490  69.040  50.110  0.00  0.00           H
ATOM   4956  CA  LYS   315     102.650  70.710  49.530  0.00  0.00           C
ATOM   4957  HA  LYS   315     102.230  71.600  50.000  0.00  0.00           H
ATOM   4958  CB  LYS   315     103.720  70.110  50.460  0.00  0.00           C
ATOM   4959  HB2 LYS   315     104.320  69.350  49.960  0.00  0.00           H
ATOM   4960  HB3 LYS   315     103.140  69.720  51.290  0.00  0.00           H
ATOM   4961  CG  LYS   315     104.800  71.040  51.030  0.00  0.00           C
ATOM   4962  HG2 LYS   315     105.070  70.670  52.020  0.00  0.00           H
ATOM   4963  HG3 LYS   315     104.410  72.040  51.210  0.00  0.00           H
ATOM   4964  CD  LYS   315     106.030  71.210  50.060  0.00  0.00           C
ATOM   4965  HD2 LYS   315     105.690  71.380  49.050  0.00  0.00           H
ATOM   4966  HD3 LYS   315     106.550  70.250  50.070  0.00  0.00           H
ATOM   4967  CE  LYS   315     106.910  72.290  50.500  0.00  0.00           C
ATOM   4968  HE2 LYS   315     107.150  72.230  51.560  0.00  0.00           H
ATOM   4969  HE3 LYS   315     106.310  73.190  50.360  0.00  0.00           H
ATOM   4970  NZ  LYS   315     108.060  72.410  49.590  0.00  0.00           N
ATOM   4971  HZ1 LYS   315     108.800  71.760  49.810  0.00  0.00           H
ATOM   4972  HZ2 LYS   315     107.860  72.300  48.610  0.00  0.00           H
ATOM   4973  HZ3 LYS   315     108.360  73.370  49.720  0.00  0.00           H
ATOM   4974  C   LYS   315     103.240  70.990  48.150  0.00  0.00           C
ATOM   4975  O   LYS   315     103.490  72.180  47.780  0.00  0.00           O
ATOM   4976  N   THR   316     103.360  69.910  47.330  0.00  0.00           N
ATOM   4977  H   THR   316     102.900  69.030  47.500  0.00  0.00           H
ATOM   4978  CA  THR   316     103.970  70.100  45.980  0.00  0.00           C
ATOM   4979  HA  THR   316     104.700  70.910  46.030  0.00  0.00           H
ATOM   4980  CB  THR   316     104.700  68.770  45.580  0.00  0.00           C
ATOM   4981  HB  THR   316     103.940  68.030  45.350  0.00  0.00           H
ATOM   4982  CG2 THR   316     105.510  68.940  44.320  0.00  0.00           C
ATOM   4983 HG21 THR   316     106.300  68.210  44.480  0.00  0.00           H
ATOM   4984 HG22 THR   316     104.870  68.690  43.480  0.00  0.00           H
ATOM   4985 HG23 THR   316     106.020  69.900  44.370  0.00  0.00           H
ATOM   4986  OG1 THR   316     105.560  68.290  46.600  0.00  0.00           O
ATOM   4987  HG1 THR   316     106.320  68.880  46.640  0.00  0.00           H
ATOM   4988  C   THR   316     102.890  70.510  44.940  0.00  0.00           C
ATOM   4989  O   THR   316     103.280  70.690  43.740  0.00  0.00           O
ATOM   4990  N   GLY   317     101.670  70.740  45.310  0.00  0.00           N
ATOM   4991  H   GLY   317     101.440  70.870  46.280  0.00  0.00           H
ATOM   4992  CA  GLY   317     100.590  71.150  44.440  0.00  0.00           C
ATOM   4993  HA2 GLY   317      99.660  71.140  45.010  0.00  0.00           H
ATOM   4994  HA3 GLY   317     100.400  70.510  43.580  0.00  0.00           H
ATOM   4995  C   GLY   317     100.810  72.560  43.810  0.00  0.00           C
ATOM   4996  O   GLY   317     100.720  72.800  42.620  0.00  0.00           O
ATOM   4997  N   PRO   318     101.180  73.550  44.640  0.00  0.00           N
ATOM   4998  CD  PRO   318     101.100  73.730  46.060  0.00  0.00           C
ATOM   4999  HD2 PRO   318     102.080  73.390  46.400  0.00  0.00           H
ATOM   5000  HD3 PRO   318     100.400  72.990  46.460  0.00  0.00           H
ATOM   5001  CG  PRO   318     100.820  75.190  46.380  0.00  0.00           C
ATOM   5002  HG2 PRO   318     101.160  75.400  47.400  0.00  0.00           H
ATOM   5003  HG3 PRO   318      99.760  75.350  46.180  0.00  0.00           H
ATOM   5004  CB  PRO   318     101.700  75.830  45.310  0.00  0.00           C
ATOM   5005  HB2 PRO   318     102.710  75.770  45.690  0.00  0.00           H
ATOM   5006  HB3 PRO   318     101.440  76.850  45.040  0.00  0.00           H
ATOM   5007  CA  PRO   318     101.450  74.870  44.110  0.00  0.00           C
ATOM   5008  HA  PRO   318     100.610  75.300  43.570  0.00  0.00           H
ATOM   5009  C   PRO   318     102.610  74.910  43.110  0.00  0.00           C
ATOM   5010  O   PRO   318     102.550  75.500  42.060  0.00  0.00           O
ATOM   5011  N   LEU   319     103.760  74.260  43.470  0.00  0.00           N
ATOM   5012  H   LEU   319     103.890  73.980  44.430  0.00  0.00           H
ATOM   5013  CA  LEU   319     104.890  74.110  42.550  0.00  0.00           C
ATOM   5014  HA  LEU   319     105.300  75.070  42.260  0.00  0.00           H
ATOM   5015  CB  LEU   319     105.990  73.250  43.230  0.00  0.00           C
ATOM   5016  HB2 LEU   319     105.520  72.290  43.440  0.00  0.00           H
ATOM   5017  HB3 LEU   319     106.230  73.760  44.160  0.00  0.00           H
ATOM   5018  CG  LEU   319     107.290  72.920  42.470  0.00  0.00           C
ATOM   5019  HG  LEU   319     107.070  72.440  41.520  0.00  0.00           H
ATOM   5020  CD1 LEU   319     108.140  74.170  42.280  0.00  0.00           C
ATOM   5021 HD11 LEU   319     109.170  73.960  42.000  0.00  0.00           H
ATOM   5022 HD12 LEU   319     107.690  74.910  41.620  0.00  0.00           H
ATOM   5023 HD13 LEU   319     108.250  74.700  43.220  0.00  0.00           H
ATOM   5024  CD2 LEU   319     108.180  71.950  43.240  0.00  0.00           C
ATOM   5025 HD21 LEU   319     107.710  70.980  43.150  0.00  0.00           H
ATOM   5026 HD22 LEU   319     109.160  71.890  42.750  0.00  0.00           H
ATOM   5027 HD23 LEU   319     108.260  72.180  44.300  0.00  0.00           H
ATOM   5028  C   LEU   319     104.480  73.340  41.210  0.00  0.00           C
ATOM   5029  O   LEU   319     104.860  73.740  40.160  0.00  0.00           O
ATOM   5030  N   PHE   320     103.660  72.280  41.250  0.00  0.00           N
ATOM   5031  H   PHE   320     103.290  71.930  42.130  0.00  0.00           H
ATOM   5032  CA  PHE   320     103.160  71.640  40.010  0.00  0.00           C
ATOM   5033  HA  PHE   320     104.080  71.450  39.460  0.00  0.00           H
ATOM   5034  CB  PHE   320     102.440  70.390  40.310  0.00  0.00           C
ATOM   5035  HB2 PHE   320     101.460  70.620  40.740  0.00  0.00           H
ATOM   5036  HB3 PHE   320     103.060  69.860  41.030  0.00  0.00           H
ATOM   5037  CG  PHE   320     102.120  69.440  39.180  0.00  0.00           C
ATOM   5038  CD1 PHE   320     102.910  69.380  38.010  0.00  0.00           C
ATOM   5039  HD1 PHE   320     103.760  70.040  37.900  0.00  0.00           H
ATOM   5040  CE1 PHE   320     102.590  68.480  36.920  0.00  0.00           C
ATOM   5041  HE1 PHE   320     103.190  68.590  36.030  0.00  0.00           H
ATOM   5042  CZ  PHE   320     101.380  67.720  36.970  0.00  0.00           C
ATOM   5043  HZ  PHE   320     100.990  67.200  36.110  0.00  0.00           H
ATOM   5044  CE2 PHE   320     100.630  67.710  38.180  0.00  0.00           C
ATOM   5045  HE2 PHE   320      99.780  67.050  38.140  0.00  0.00           H
ATOM   5046  CD2 PHE   320     101.040  68.530  39.270  0.00  0.00           C
ATOM   5047  HD2 PHE   320     100.490  68.350  40.180  0.00  0.00           H
ATOM   5048  C   PHE   320     102.340  72.520  39.130  0.00  0.00           C
ATOM   5049  O   PHE   320     102.280  72.270  37.960  0.00  0.00           O
ATOM   5050  N   LYS   321     101.690  73.560  39.660  0.00  0.00           N
ATOM   5051  H   LYS   321     101.770  73.690  40.650  0.00  0.00           H
ATOM   5052  CA  LYS   321     100.810  74.540  38.950  0.00  0.00           C
ATOM   5053  HA  LYS   321     100.310  73.910  38.220  0.00  0.00           H
ATOM   5054  CB  LYS   321      99.930  75.360  39.870  0.00  0.00           C
ATOM   5055  HB2 LYS   321     100.560  75.940  40.550  0.00  0.00           H
ATOM   5056  HB3 LYS   321      99.310  74.740  40.520  0.00  0.00           H
ATOM   5057  CG  LYS   321      98.950  76.350  39.110  0.00  0.00           C
ATOM   5058  HG2 LYS   321      98.220  75.730  38.590  0.00  0.00           H
ATOM   5059  HG3 LYS   321      99.570  76.890  38.390  0.00  0.00           H
ATOM   5060  CD  LYS   321      98.210  77.410  39.950  0.00  0.00           C
ATOM   5061  HD2 LYS   321      99.050  78.000  40.320  0.00  0.00           H
ATOM   5062  HD3 LYS   321      97.670  76.900  40.750  0.00  0.00           H
[truncated: 7,431,061 more chars]
