# Supplementary material for: Reversible Control of Native GluN2B-Containing NMDA Receptors with Visible Light
Source: ACS Chem Neurosci. 2024 Sep 6;15(18):3321–43. doi: 10.1021/acschemneuro.4c00247 (PMC11413854; doi:10.1021/acschemneuro.4c00247)
Supplement: Supplementary file 3 — cn4c00247_si_003.zip [file cn4c00247_si_003.zip › Dataset-snapshots-QMMM/Snapshots/Rot1/4.pdb]

REMARK   3 REFINEMENT Structure from ORCA job: /scratch/rbp/orcajob_GS-qcg-QMXTB_6118/GS-qcg-QMXTB
ATOM      1  N   ASP     1     110.340  49.010  40.900  0.00  0.00           N
ATOM      2  H1  ASP     1     110.240  48.020  40.720  0.00  0.00           H
ATOM      3  H2  ASP     1     111.120  49.410  40.410  0.00  0.00           H
ATOM      4  H3  ASP     1     110.410  49.270  41.880  0.00  0.00           H
ATOM      5  CA  ASP     1     109.070  49.560  40.400  0.00  0.00           C
ATOM      6  HA  ASP     1     109.020  49.250  39.350  0.00  0.00           H
ATOM      7  CB  ASP     1     107.810  48.890  41.060  0.00  0.00           C
ATOM      8  HB2 ASP     1     106.970  49.130  40.400  0.00  0.00           H
ATOM      9  HB3 ASP     1     107.710  49.310  42.060  0.00  0.00           H
ATOM     10  CG  ASP     1     107.970  47.420  41.280  0.00  0.00           C
ATOM     11  OD1 ASP     1     108.790  46.730  40.690  0.00  0.00           O
ATOM     12  OD2 ASP     1     107.170  46.790  42.010  0.00  0.00           O
ATOM     13  C   ASP     1     109.070  51.080  40.600  0.00  0.00           C
ATOM     14  O   ASP     1     109.500  51.550  41.700  0.00  0.00           O
ATOM     15  N   PRO     2     108.730  51.880  39.530  0.00  0.00           N
ATOM     16  CD  PRO     2     108.310  51.520  38.190  0.00  0.00           C
ATOM     17  HD2 PRO     2     107.710  50.600  38.150  0.00  0.00           H
ATOM     18  HD3 PRO     2     109.240  51.290  37.680  0.00  0.00           H
ATOM     19  CG  PRO     2     107.670  52.670  37.510  0.00  0.00           C
ATOM     20  HG2 PRO     2     106.620  52.760  37.810  0.00  0.00           H
ATOM     21  HG3 PRO     2     107.830  52.700  36.430  0.00  0.00           H
ATOM     22  CB  PRO     2     108.380  53.800  38.170  0.00  0.00           C
ATOM     23  HB2 PRO     2     107.830  54.740  38.050  0.00  0.00           H
ATOM     24  HB3 PRO     2     109.350  53.970  37.710  0.00  0.00           H
ATOM     25  CA  PRO     2     108.620  53.300  39.600  0.00  0.00           C
ATOM     26  HA  PRO     2     109.590  53.720  39.850  0.00  0.00           H
ATOM     27  C   PRO     2     107.610  53.800  40.550  0.00  0.00           C
ATOM     28  O   PRO     2     106.750  53.020  41.080  0.00  0.00           O
ATOM     29  N   LYS     3     107.620  55.130  40.970  0.00  0.00           N
ATOM     30  H   LYS     3     108.410  55.720  40.710  0.00  0.00           H
ATOM     31  CA  LYS     3     106.590  55.780  41.870  0.00  0.00           C
ATOM     32  HA  LYS     3     106.270  55.130  42.690  0.00  0.00           H
ATOM     33  CB  LYS     3     107.140  57.030  42.460  0.00  0.00           C
ATOM     34  HB2 LYS     3     107.650  57.510  41.620  0.00  0.00           H
ATOM     35  HB3 LYS     3     107.880  56.780  43.220  0.00  0.00           H
ATOM     36  CG  LYS     3     106.100  58.040  43.000  0.00  0.00           C
ATOM     37  HG2 LYS     3     105.310  57.450  43.480  0.00  0.00           H
ATOM     38  HG3 LYS     3     105.610  58.610  42.220  0.00  0.00           H
ATOM     39  CD  LYS     3     106.760  59.000  44.040  0.00  0.00           C
ATOM     40  HD2 LYS     3     107.340  59.780  43.540  0.00  0.00           H
ATOM     41  HD3 LYS     3     107.350  58.510  44.810  0.00  0.00           H
ATOM     42  CE  LYS     3     105.670  59.830  44.690  0.00  0.00           C
ATOM     43  HE2 LYS     3     104.850  60.010  44.000  0.00  0.00           H
ATOM     44  HE3 LYS     3     106.130  60.760  45.010  0.00  0.00           H
ATOM     45  NZ  LYS     3     105.040  59.120  45.860  0.00  0.00           N
ATOM     46  HZ1 LYS     3     104.410  59.730  46.360  0.00  0.00           H
ATOM     47  HZ2 LYS     3     104.600  58.240  45.610  0.00  0.00           H
ATOM     48  HZ3 LYS     3     105.770  58.820  46.480  0.00  0.00           H
ATOM     49  C   LYS     3     105.300  56.000  41.060  0.00  0.00           C
ATOM     50  O   LYS     3     105.430  56.510  39.970  0.00  0.00           O
ATOM     51  N   ILE     4     104.130  55.550  41.520  0.00  0.00           N
ATOM     52  H   ILE     4     103.970  55.210  42.460  0.00  0.00           H
ATOM     53  CA  ILE     4     102.890  55.770  40.770  0.00  0.00           C
ATOM     54  HA  ILE     4     103.150  55.820  39.710  0.00  0.00           H
ATOM     55  CB  ILE     4     101.850  54.670  40.940  0.00  0.00           C
ATOM     56  HB  ILE     4     101.660  54.730  42.020  0.00  0.00           H
ATOM     57  CG2 ILE     4     100.550  55.050  40.150  0.00  0.00           C
ATOM     58 HG21 ILE     4      99.930  54.160  39.980  0.00  0.00           H
ATOM     59 HG22 ILE     4     100.020  55.840  40.670  0.00  0.00           H
ATOM     60 HG23 ILE     4     100.810  55.370  39.140  0.00  0.00           H
ATOM     61  CG1 ILE     4     102.420  53.270  40.650  0.00  0.00           C
ATOM     62 HG12 ILE     4     101.940  52.470  41.220  0.00  0.00           H
ATOM     63 HG13 ILE     4     103.380  53.240  41.170  0.00  0.00           H
ATOM     64  CD1 ILE     4     102.690  53.100  39.190  0.00  0.00           C
ATOM     65 HD11 ILE     4     102.780  52.040  38.960  0.00  0.00           H
ATOM     66 HD12 ILE     4     101.830  53.370  38.580  0.00  0.00           H
ATOM     67 HD13 ILE     4     103.550  53.640  38.810  0.00  0.00           H
ATOM     68  C   ILE     4     102.340  57.120  41.130  0.00  0.00           C
ATOM     69  O   ILE     4     102.100  57.400  42.300  0.00  0.00           O
ATOM     70  N   VAL     5     102.090  57.920  40.060  0.00  0.00           N
ATOM     71  H   VAL     5     102.370  57.590  39.150  0.00  0.00           H
ATOM     72  CA  VAL     5     101.530  59.210  40.100  0.00  0.00           C
ATOM     73  HA  VAL     5     101.490  59.620  41.110  0.00  0.00           H
ATOM     74  CB  VAL     5     102.570  60.240  39.430  0.00  0.00           C
ATOM     75  HB  VAL     5     102.870  59.910  38.440  0.00  0.00           H
ATOM     76  CG1 VAL     5     102.020  61.640  39.570  0.00  0.00           C
ATOM     77 HG11 VAL     5     102.560  62.420  39.030  0.00  0.00           H
ATOM     78 HG12 VAL     5     100.990  61.750  39.250  0.00  0.00           H
ATOM     79 HG13 VAL     5     102.030  61.930  40.620  0.00  0.00           H
ATOM     80  CG2 VAL     5     103.920  60.290  40.200  0.00  0.00           C
ATOM     81 HG21 VAL     5     104.580  61.040  39.770  0.00  0.00           H
ATOM     82 HG22 VAL     5     103.690  60.500  41.250  0.00  0.00           H
ATOM     83 HG23 VAL     5     104.340  59.290  40.190  0.00  0.00           H
ATOM     84  C   VAL     5     100.190  59.210  39.390  0.00  0.00           C
ATOM     85  O   VAL     5      99.990  58.800  38.250  0.00  0.00           O
ATOM     86  N   ASN     6      99.150  59.450  40.210  0.00  0.00           N
ATOM     87  H   ASN     6      99.300  59.700  41.180  0.00  0.00           H
ATOM     88  CA  ASN     6      97.790  59.300  39.710  0.00  0.00           C
ATOM     89  HA  ASN     6      97.750  58.510  38.960  0.00  0.00           H
ATOM     90  CB  ASN     6      96.900  58.760  40.860  0.00  0.00           C
ATOM     91  HB2 ASN     6      95.900  59.140  40.640  0.00  0.00           H
ATOM     92  HB3 ASN     6      97.350  59.140  41.790  0.00  0.00           H
ATOM     93  CG  ASN     6      96.770  57.340  40.860  0.00  0.00           C
ATOM     94  OD1 ASN     6      95.850  56.800  40.280  0.00  0.00           O
ATOM     95  ND2 ASN     6      97.630  56.690  41.620  0.00  0.00           N
ATOM     96 HD21 ASN     6      98.270  57.190  42.220  0.00  0.00           H
ATOM     97 HD22 ASN     6      97.470  55.710  41.820  0.00  0.00           H
ATOM     98  C   ASN     6      97.320  60.650  39.180  0.00  0.00           C
ATOM     99  O   ASN     6      97.610  61.720  39.720  0.00  0.00           O
ATOM    100  N   ILE     7      96.440  60.600  38.200  0.00  0.00           N
ATOM    101  H   ILE     7      96.140  59.680  37.920  0.00  0.00           H
ATOM    102  CA  ILE     7      95.750  61.750  37.570  0.00  0.00           C
ATOM    103  HA  ILE     7      95.830  62.680  38.130  0.00  0.00           H
ATOM    104  CB  ILE     7      96.300  61.960  36.100  0.00  0.00           C
ATOM    105  HB  ILE     7      96.110  61.140  35.410  0.00  0.00           H
ATOM    106  CG2 ILE     7      95.520  63.200  35.590  0.00  0.00           C
ATOM    107 HG21 ILE     7      95.850  63.610  34.640  0.00  0.00           H
ATOM    108 HG22 ILE     7      94.450  63.050  35.490  0.00  0.00           H
ATOM    109 HG23 ILE     7      95.730  64.030  36.260  0.00  0.00           H
ATOM    110  CG1 ILE     7      97.840  62.260  36.010  0.00  0.00           C
ATOM    111 HG12 ILE     7      98.140  62.410  34.970  0.00  0.00           H
ATOM    112 HG13 ILE     7      98.380  61.340  36.220  0.00  0.00           H
ATOM    113  CD1 ILE     7      98.560  63.330  36.870  0.00  0.00           C
ATOM    114 HD11 ILE     7      99.620  63.130  36.710  0.00  0.00           H
ATOM    115 HD12 ILE     7      98.320  64.330  36.500  0.00  0.00           H
ATOM    116 HD13 ILE     7      98.280  63.360  37.920  0.00  0.00           H
ATOM    117  C   ILE     7      94.280  61.290  37.450  0.00  0.00           C
ATOM    118  O   ILE     7      93.910  60.260  36.880  0.00  0.00           O
ATOM    119  N   GLY     8      93.370  62.040  38.010  0.00  0.00           N
ATOM    120  H   GLY     8      93.730  62.900  38.380  0.00  0.00           H
ATOM    121  CA  GLY     8      91.910  61.980  37.850  0.00  0.00           C
ATOM    122  HA2 GLY     8      91.450  62.440  38.730  0.00  0.00           H
ATOM    123  HA3 GLY     8      91.590  60.940  37.790  0.00  0.00           H
ATOM    124  C   GLY     8      91.410  62.690  36.590  0.00  0.00           C
ATOM    125  O   GLY     8      92.020  63.580  36.080  0.00  0.00           O
ATOM    126  N   ALA     9      90.160  62.430  36.260  0.00  0.00           N
ATOM    127  H   ALA     9      89.620  61.750  36.780  0.00  0.00           H
ATOM    128  CA  ALA     9      89.400  63.030  35.150  0.00  0.00           C
ATOM    129  HA  ALA     9      89.690  64.080  35.090  0.00  0.00           H
ATOM    130  CB  ALA     9      89.890  62.440  33.790  0.00  0.00           C
ATOM    131  HB1 ALA     9      89.490  63.120  33.030  0.00  0.00           H
ATOM    132  HB2 ALA     9      90.980  62.490  33.730  0.00  0.00           H
ATOM    133  HB3 ALA     9      89.550  61.410  33.740  0.00  0.00           H
ATOM    134  C   ALA     9      87.870  62.940  35.340  0.00  0.00           C
ATOM    135  O   ALA     9      87.470  61.860  35.800  0.00  0.00           O
ATOM    136  N   VAL    10      87.050  63.950  35.030  0.00  0.00           N
ATOM    137  H   VAL    10      87.600  64.770  34.800  0.00  0.00           H
ATOM    138  CA  VAL    10      85.590  63.830  34.920  0.00  0.00           C
ATOM    139  HA  VAL    10      85.370  62.870  35.390  0.00  0.00           H
ATOM    140  CB  VAL    10      84.880  64.780  35.880  0.00  0.00           C
ATOM    141  HB  VAL    10      84.920  65.840  35.610  0.00  0.00           H
ATOM    142  CG1 VAL    10      83.350  64.550  35.970  0.00  0.00           C
ATOM    143 HG11 VAL    10      82.940  65.260  36.690  0.00  0.00           H
ATOM    144 HG12 VAL    10      82.970  64.870  35.000  0.00  0.00           H
ATOM    145 HG13 VAL    10      83.080  63.520  36.190  0.00  0.00           H
ATOM    146  CG2 VAL    10      85.400  64.710  37.300  0.00  0.00           C
ATOM    147 HG21 VAL    10      84.780  65.280  38.000  0.00  0.00           H
ATOM    148 HG22 VAL    10      85.620  63.700  37.620  0.00  0.00           H
ATOM    149 HG23 VAL    10      86.270  65.370  37.340  0.00  0.00           H
ATOM    150  C   VAL    10      85.120  64.080  33.460  0.00  0.00           C
ATOM    151  O   VAL    10      85.220  65.190  32.900  0.00  0.00           O
ATOM    152  N   LEU    11      84.560  63.030  32.850  0.00  0.00           N
ATOM    153  H   LEU    11      84.270  62.200  33.340  0.00  0.00           H
ATOM    154  CA  LEU    11      84.610  62.830  31.360  0.00  0.00           C
ATOM    155  HA  LEU    11      84.670  63.770  30.820  0.00  0.00           H
ATOM    156  CB  LEU    11      85.720  61.920  30.910  0.00  0.00           C
ATOM    157  HB2 LEU    11      85.570  61.640  29.860  0.00  0.00           H
ATOM    158  HB3 LEU    11      85.520  60.990  31.430  0.00  0.00           H
ATOM    159  CG  LEU    11      87.180  62.380  31.130  0.00  0.00           C
ATOM    160  HG  LEU    11      87.270  62.680  32.180  0.00  0.00           H
ATOM    161  CD1 LEU    11      88.150  61.250  30.860  0.00  0.00           C
ATOM    162 HD11 LEU    11      89.160  61.600  31.070  0.00  0.00           H
ATOM    163 HD12 LEU    11      88.030  60.330  31.430  0.00  0.00           H
ATOM    164 HD13 LEU    11      88.290  61.070  29.790  0.00  0.00           H
ATOM    165  CD2 LEU    11      87.460  63.680  30.480  0.00  0.00           C
ATOM    166 HD21 LEU    11      87.010  63.630  29.490  0.00  0.00           H
ATOM    167 HD22 LEU    11      87.090  64.530  31.040  0.00  0.00           H
ATOM    168 HD23 LEU    11      88.550  63.710  30.490  0.00  0.00           H
ATOM    169  C   LEU    11      83.240  62.290  30.950  0.00  0.00           C
ATOM    170  O   LEU    11      82.650  61.400  31.610  0.00  0.00           O
ATOM    171  N   SER    12      82.690  62.730  29.830  0.00  0.00           N
ATOM    172  H   SER    12      83.130  63.350  29.170  0.00  0.00           H
ATOM    173  CA  SER    12      81.240  62.620  29.560  0.00  0.00           C
ATOM    174  HA  SER    12      80.690  63.080  30.390  0.00  0.00           H
ATOM    175  CB  SER    12      80.830  63.420  28.390  0.00  0.00           C
ATOM    176  HB2 SER    12      81.040  64.480  28.580  0.00  0.00           H
ATOM    177  HB3 SER    12      79.760  63.270  28.330  0.00  0.00           H
ATOM    178  OG  SER    12      81.460  62.980  27.220  0.00  0.00           O
ATOM    179  HG  SER    12      82.240  63.510  27.040  0.00  0.00           H
ATOM    180  C   SER    12      80.660  61.220  29.380  0.00  0.00           C
ATOM    181  O   SER    12      79.470  61.000  29.680  0.00  0.00           O
ATOM    182  N   THR    13      81.410  60.240  28.820  0.00  0.00           N
ATOM    183  H   THR    13      82.370  60.460  28.600  0.00  0.00           H
ATOM    184  CA  THR    13      80.980  58.880  28.620  0.00  0.00           C
ATOM    185  HA  THR    13      80.170  58.690  29.320  0.00  0.00           H
ATOM    186  CB  THR    13      80.510  58.690  27.190  0.00  0.00           C
ATOM    187  HB  THR    13      80.210  57.660  27.000  0.00  0.00           H
ATOM    188  CG2 THR    13      79.400  59.610  26.710  0.00  0.00           C
ATOM    189 HG21 THR    13      79.300  59.500  25.640  0.00  0.00           H
ATOM    190 HG22 THR    13      78.470  59.360  27.220  0.00  0.00           H
ATOM    191 HG23 THR    13      79.590  60.660  26.920  0.00  0.00           H
ATOM    192  OG1 THR    13      81.590  58.890  26.340  0.00  0.00           O
ATOM    193  HG1 THR    13      81.160  58.810  25.490  0.00  0.00           H
ATOM    194  C   THR    13      82.030  57.890  28.830  0.00  0.00           C
ATOM    195  O   THR    13      83.210  58.270  28.830  0.00  0.00           O
ATOM    196  N   LYS    14      81.640  56.620  29.020  0.00  0.00           N
ATOM    197  H   LYS    14      80.660  56.500  29.260  0.00  0.00           H
ATOM    198  CA  LYS    14      82.520  55.450  29.270  0.00  0.00           C
ATOM    199  HA  LYS    14      83.030  55.620  30.210  0.00  0.00           H
ATOM    200  CB  LYS    14      81.630  54.160  29.370  0.00  0.00           C
ATOM    201  HB2 LYS    14      81.230  53.850  28.410  0.00  0.00           H
ATOM    202  HB3 LYS    14      80.740  54.290  29.980  0.00  0.00           H
ATOM    203  CG  LYS    14      82.350  52.970  29.990  0.00  0.00           C
ATOM    204  HG2 LYS    14      83.200  52.730  29.340  0.00  0.00           H
ATOM    205  HG3 LYS    14      81.620  52.180  29.780  0.00  0.00           H
ATOM    206  CD  LYS    14      82.830  53.090  31.360  0.00  0.00           C
ATOM    207  HD2 LYS    14      82.060  53.520  32.000  0.00  0.00           H
ATOM    208  HD3 LYS    14      83.700  53.750  31.340  0.00  0.00           H
ATOM    209  CE  LYS    14      83.270  51.690  31.800  0.00  0.00           C
ATOM    210  HE2 LYS    14      84.080  51.290  31.190  0.00  0.00           H
ATOM    211  HE3 LYS    14      82.490  50.950  31.660  0.00  0.00           H
ATOM    212  NZ  LYS    14      83.810  51.670  33.180  0.00  0.00           N
ATOM    213  HZ1 LYS    14      83.060  51.680  33.860  0.00  0.00           H
ATOM    214  HZ2 LYS    14      84.250  50.770  33.300  0.00  0.00           H
ATOM    215  HZ3 LYS    14      84.480  52.410  33.350  0.00  0.00           H
ATOM    216  C   LYS    14      83.610  55.270  28.220  0.00  0.00           C
ATOM    217  O   LYS    14      84.620  54.610  28.530  0.00  0.00           O
ATOM    218  N   LYS    15      83.420  55.890  27.050  0.00  0.00           N
ATOM    219  H   LYS    15      82.550  56.410  27.020  0.00  0.00           H
ATOM    220  CA  LYS    15      84.330  55.990  25.840  0.00  0.00           C
ATOM    221  HA  LYS    15      84.890  55.060  25.820  0.00  0.00           H
ATOM    222  CB  LYS    15      83.520  56.140  24.550  0.00  0.00           C
ATOM    223  HB2 LYS    15      84.210  56.000  23.720  0.00  0.00           H
ATOM    224  HB3 LYS    15      83.150  57.170  24.610  0.00  0.00           H
ATOM    225  CG  LYS    15      82.390  55.180  24.370  0.00  0.00           C
ATOM    226  HG2 LYS    15      81.590  55.210  25.100  0.00  0.00           H
ATOM    227  HG3 LYS    15      82.850  54.200  24.450  0.00  0.00           H
ATOM    228  CD  LYS    15      81.830  55.300  22.970  0.00  0.00           C
ATOM    229  HD2 LYS    15      82.650  55.410  22.260  0.00  0.00           H
ATOM    230  HD3 LYS    15      81.170  56.160  22.900  0.00  0.00           H
ATOM    231  CE  LYS    15      80.850  54.190  22.650  0.00  0.00           C
ATOM    232  HE2 LYS    15      80.120  54.200  23.450  0.00  0.00           H
ATOM    233  HE3 LYS    15      81.310  53.200  22.640  0.00  0.00           H
ATOM    234  NZ  LYS    15      80.050  54.350  21.410  0.00  0.00           N
ATOM    235  HZ1 LYS    15      79.390  53.600  21.250  0.00  0.00           H
ATOM    236  HZ2 LYS    15      79.500  55.190  21.400  0.00  0.00           H
ATOM    237  HZ3 LYS    15      80.650  54.240  20.600  0.00  0.00           H
ATOM    238  C   LYS    15      85.370  57.120  25.820  0.00  0.00           C
ATOM    239  O   LYS    15      86.490  56.840  25.370  0.00  0.00           O
ATOM    240  N   HIE    16      85.020  58.280  26.310  0.00  0.00           N
ATOM    241  H   HIE    16      84.040  58.400  26.530  0.00  0.00           H
ATOM    242  CA  HIE    16      85.870  59.390  26.740  0.00  0.00           C
ATOM    243  HA  HIE    16      86.620  59.560  25.970  0.00  0.00           H
ATOM    244  CB  HIE    16      85.110  60.750  26.900  0.00  0.00           C
ATOM    245  HB2 HIE    16      85.810  61.510  27.210  0.00  0.00           H
ATOM    246  HB3 HIE    16      84.390  60.550  27.700  0.00  0.00           H
ATOM    247  CG  HIE    16      84.400  61.280  25.660  0.00  0.00           C
ATOM    248  ND1 HIE    16      83.110  61.060  25.280  0.00  0.00           N
ATOM    249  CE1 HIE    16      82.862  61.749  24.150  0.00  0.00           C
ATOM    250  HE1 HIE    16      81.862  61.759  23.716  0.00  0.00           H
ATOM    251  NE2 HIE    16      83.995  62.237  23.709  0.00  0.00           N
ATOM    252  HE2 HIE    16      84.113  62.731  22.836  0.00  0.00           H
ATOM    253  CD2 HIE    16      84.990  61.980  24.600  0.00  0.00           C
ATOM    254  HD2 HIE    16      86.020  62.310  24.620  0.00  0.00           H
ATOM    255  C   HIE    16      86.750  58.960  28.000  0.00  0.00           C
ATOM    256  O   HIE    16      87.920  59.330  28.060  0.00  0.00           O
ATOM    257  N   GLU    17      86.220  58.070  28.880  0.00  0.00           N
ATOM    258  H   GLU    17      85.260  57.750  28.870  0.00  0.00           H
ATOM    259  CA  GLU    17      87.110  57.350  29.860  0.00  0.00           C
ATOM    260  HA  GLU    17      87.790  58.050  30.340  0.00  0.00           H
ATOM    261  CB  GLU    17      86.350  56.600  30.920  0.00  0.00           C
ATOM    262  HB2 GLU    17      87.110  56.250  31.620  0.00  0.00           H
ATOM    263  HB3 GLU    17      85.740  55.770  30.550  0.00  0.00           H
ATOM    264  CG  GLU    17      85.340  57.470  31.700  0.00  0.00           C
ATOM    265  HG2 GLU    17      84.490  57.600  31.040  0.00  0.00           H
ATOM    266  HG3 GLU    17      85.750  58.450  31.960  0.00  0.00           H
ATOM    267  CD  GLU    17      84.840  56.750  32.970  0.00  0.00           C
ATOM    268  OE1 GLU    17      85.680  56.280  33.780  0.00  0.00           O
ATOM    269  OE2 GLU    17      83.600  56.440  33.180  0.00  0.00           O
ATOM    270  C   GLU    17      88.070  56.390  29.150  0.00  0.00           C
ATOM    271  O   GLU    17      89.270  56.470  29.430  0.00  0.00           O
ATOM    272  N   GLN    18      87.590  55.660  28.090  0.00  0.00           N
ATOM    273  H   GLN    18      86.590  55.590  27.980  0.00  0.00           H
ATOM    274  CA  GLN    18      88.490  54.910  27.210  0.00  0.00           C
ATOM    275  HA  GLN    18      89.080  54.310  27.900  0.00  0.00           H
ATOM    276  CB  GLN    18      87.640  53.890  26.350  0.00  0.00           C
ATOM    277  HB2 GLN    18      87.210  54.480  25.540  0.00  0.00           H
ATOM    278  HB3 GLN    18      86.800  53.540  26.950  0.00  0.00           H
ATOM    279  CG  GLN    18      88.470  52.780  25.740  0.00  0.00           C
ATOM    280  HG2 GLN    18      88.920  53.100  24.800  0.00  0.00           H
ATOM    281  HG3 GLN    18      87.840  51.920  25.500  0.00  0.00           H
ATOM    282  CD  GLN    18      89.520  52.270  26.710  0.00  0.00           C
ATOM    283  OE1 GLN    18      89.260  51.990  27.870  0.00  0.00           O
ATOM    284  NE2 GLN    18      90.760  52.100  26.250  0.00  0.00           N
ATOM    285 HE21 GLN    18      91.040  52.370  25.320  0.00  0.00           H
ATOM    286 HE22 GLN    18      91.460  51.690  26.850  0.00  0.00           H
ATOM    287  C   GLN    18      89.590  55.740  26.570  0.00  0.00           C
ATOM    288  O   GLN    18      90.740  55.290  26.550  0.00  0.00           O
ATOM    289  N   ILE    19      89.230  56.900  26.080  0.00  0.00           N
ATOM    290  H   ILE    19      88.290  57.230  26.280  0.00  0.00           H
ATOM    291  CA  ILE    19      90.140  57.730  25.320  0.00  0.00           C
ATOM    292  HA  ILE    19      90.750  57.080  24.680  0.00  0.00           H
ATOM    293  CB  ILE    19      89.350  58.660  24.360  0.00  0.00           C
ATOM    294  HB  ILE    19      88.420  59.050  24.750  0.00  0.00           H
ATOM    295  CG2 ILE    19      90.060  59.960  23.970  0.00  0.00           C
ATOM    296 HG21 ILE    19      89.200  60.450  23.520  0.00  0.00           H
ATOM    297 HG22 ILE    19      90.490  60.640  24.720  0.00  0.00           H
ATOM    298 HG23 ILE    19      90.750  59.880  23.130  0.00  0.00           H
ATOM    299  CG1 ILE    19      88.880  57.820  23.090  0.00  0.00           C
ATOM    300 HG12 ILE    19      88.800  56.770  23.370  0.00  0.00           H
ATOM    301 HG13 ILE    19      89.640  57.850  22.300  0.00  0.00           H
ATOM    302  CD1 ILE    19      87.590  58.280  22.390  0.00  0.00           C
ATOM    303 HD11 ILE    19      87.420  57.520  21.620  0.00  0.00           H
ATOM    304 HD12 ILE    19      86.670  58.240  22.990  0.00  0.00           H
ATOM    305 HD13 ILE    19      87.790  59.240  21.930  0.00  0.00           H
ATOM    306  C   ILE    19      91.200  58.450  26.260  0.00  0.00           C
ATOM    307  O   ILE    19      92.360  58.660  25.890  0.00  0.00           O
ATOM    308  N   PHE    20      90.790  58.570  27.520  0.00  0.00           N
ATOM    309  H   PHE    20      89.890  58.160  27.720  0.00  0.00           H
ATOM    310  CA  PHE    20      91.750  59.010  28.570  0.00  0.00           C
ATOM    311  HA  PHE    20      92.420  59.820  28.280  0.00  0.00           H
ATOM    312  CB  PHE    20      91.000  59.460  29.820  0.00  0.00           C
ATOM    313  HB2 PHE    20      90.320  58.660  30.090  0.00  0.00           H
ATOM    314  HB3 PHE    20      90.230  60.210  29.650  0.00  0.00           H
ATOM    315  CG  PHE    20      91.810  59.870  30.990  0.00  0.00           C
ATOM    316  CD1 PHE    20      92.650  60.940  30.900  0.00  0.00           C
ATOM    317  HD1 PHE    20      92.730  61.440  29.940  0.00  0.00           H
ATOM    318  CE1 PHE    20      93.350  61.400  32.030  0.00  0.00           C
ATOM    319  HE1 PHE    20      94.010  62.250  32.030  0.00  0.00           H
ATOM    320  CZ  PHE    20      93.140  60.820  33.260  0.00  0.00           C
ATOM    321  HZ  PHE    20      93.690  61.070  34.160  0.00  0.00           H
ATOM    322  CE2 PHE    20      92.220  59.760  33.430  0.00  0.00           C
ATOM    323  HE2 PHE    20      92.130  59.340  34.420  0.00  0.00           H
ATOM    324  CD2 PHE    20      91.560  59.260  32.290  0.00  0.00           C
ATOM    325  HD2 PHE    20      90.880  58.420  32.270  0.00  0.00           H
ATOM    326  C   PHE    20      92.810  57.970  28.950  0.00  0.00           C
ATOM    327  O   PHE    20      93.980  58.240  28.920  0.00  0.00           O
ATOM    328  N   ARG    21      92.300  56.720  29.180  0.00  0.00           N
ATOM    329  H   ARG    21      91.300  56.630  29.220  0.00  0.00           H
ATOM    330  CA  ARG    21      93.090  55.520  29.490  0.00  0.00           C
ATOM    331  HA  ARG    21      93.560  55.610  30.470  0.00  0.00           H
ATOM    332  CB  ARG    21      92.010  54.330  29.670  0.00  0.00           C
ATOM    333  HB2 ARG    21      91.730  53.970  28.690  0.00  0.00           H
ATOM    334  HB3 ARG    21      91.230  54.760  30.300  0.00  0.00           H
ATOM    335  CG  ARG    21      92.550  53.110  30.510  0.00  0.00           C
ATOM    336  HG2 ARG    21      93.030  53.320  31.470  0.00  0.00           H
ATOM    337  HG3 ARG    21      93.350  52.630  29.960  0.00  0.00           H
ATOM    338  CD  ARG    21      91.380  52.100  30.460  0.00  0.00           C
ATOM    339  HD2 ARG    21      91.640  51.050  30.580  0.00  0.00           H
ATOM    340  HD3 ARG    21      90.910  52.050  29.480  0.00  0.00           H
ATOM    341  NE  ARG    21      90.500  52.440  31.620  0.00  0.00           N
ATOM    342  HE  ARG    21      90.920  52.710  32.500  0.00  0.00           H
ATOM    343  CZ  ARG    21      89.210  52.620  31.610  0.00  0.00           C
ATOM    344  NH1 ARG    21      88.600  52.740  30.500  0.00  0.00           N
ATOM    345 HH11 ARG    21      89.090  52.640  29.620  0.00  0.00           H
ATOM    346 HH12 ARG    21      87.600  52.840  30.420  0.00  0.00           H
ATOM    347  NH2 ARG    21      88.560  52.850  32.670  0.00  0.00           N
ATOM    348 HH21 ARG    21      88.960  52.670  33.580  0.00  0.00           H
ATOM    349 HH22 ARG    21      87.560  52.970  32.560  0.00  0.00           H
ATOM    350  C   ARG    21      94.190  55.250  28.530  0.00  0.00           C
ATOM    351  O   ARG    21      95.290  54.860  28.970  0.00  0.00           O
ATOM    352  N   GLU    22      94.000  55.520  27.250  0.00  0.00           N
ATOM    353  H   GLU    22      93.090  55.830  26.960  0.00  0.00           H
ATOM    354  CA  GLU    22      94.970  55.240  26.190  0.00  0.00           C
ATOM    355  HA  GLU    22      95.550  54.350  26.420  0.00  0.00           H
ATOM    356  CB  GLU    22      94.210  54.850  24.930  0.00  0.00           C
ATOM    357  HB2 GLU    22      93.600  55.690  24.590  0.00  0.00           H
ATOM    358  HB3 GLU    22      93.590  53.970  25.100  0.00  0.00           H
ATOM    359  CG  GLU    22      94.980  54.340  23.720  0.00  0.00           C
ATOM    360  HG2 GLU    22      95.510  55.170  23.250  0.00  0.00           H
ATOM    361  HG3 GLU    22      94.230  54.060  22.970  0.00  0.00           H
ATOM    362  CD  GLU    22      95.960  53.140  23.970  0.00  0.00           C
ATOM    363  OE1 GLU    22      96.760  52.850  23.010  0.00  0.00           O
ATOM    364  OE2 GLU    22      96.030  52.550  25.060  0.00  0.00           O
ATOM    365  C   GLU    22      95.950  56.410  26.010  0.00  0.00           C
ATOM    366  O   GLU    22      97.160  56.230  25.730  0.00  0.00           O
ATOM    367  N   ALA    23      95.480  57.660  26.240  0.00  0.00           N
ATOM    368  H   ALA    23      94.590  57.870  26.670  0.00  0.00           H
ATOM    369  CA  ALA    23      96.340  58.810  26.260  0.00  0.00           C
ATOM    370  HA  ALA    23      96.820  58.910  25.290  0.00  0.00           H
ATOM    371  CB  ALA    23      95.450  60.050  26.490  0.00  0.00           C
ATOM    372  HB1 ALA    23      96.040  60.960  26.600  0.00  0.00           H
ATOM    373  HB2 ALA    23      94.640  60.230  25.790  0.00  0.00           H
ATOM    374  HB3 ALA    23      94.960  59.880  27.450  0.00  0.00           H
ATOM    375  C   ALA    23      97.470  58.670  27.350  0.00  0.00           C
ATOM    376  O   ALA    23      98.680  58.850  27.070  0.00  0.00           O
ATOM    377  N   VAL    24      97.150  58.300  28.580  0.00  0.00           N
ATOM    378  H   VAL    24      96.180  58.200  28.830  0.00  0.00           H
ATOM    379  CA  VAL    24      98.060  58.080  29.690  0.00  0.00           C
ATOM    380  HA  VAL    24      98.660  58.990  29.660  0.00  0.00           H
ATOM    381  CB  VAL    24      97.270  57.820  31.020  0.00  0.00           C
ATOM    382  HB  VAL    24      96.600  56.960  30.920  0.00  0.00           H
ATOM    383  CG1 VAL    24      98.220  57.640  32.160  0.00  0.00           C
ATOM    384 HG11 VAL    24      97.650  57.370  33.050  0.00  0.00           H
ATOM    385 HG12 VAL    24      98.940  56.870  31.880  0.00  0.00           H
ATOM    386 HG13 VAL    24      98.800  58.570  32.130  0.00  0.00           H
ATOM    387  CG2 VAL    24      96.460  59.120  31.280  0.00  0.00           C
ATOM    388 HG21 VAL    24      95.790  59.070  32.140  0.00  0.00           H
ATOM    389 HG22 VAL    24      97.240  59.880  31.260  0.00  0.00           H
ATOM    390 HG23 VAL    24      95.880  59.450  30.420  0.00  0.00           H
ATOM    391  C   VAL    24      98.980  56.880  29.300  0.00  0.00           C
ATOM    392  O   VAL    24     100.170  56.960  29.460  0.00  0.00           O
ATOM    393  N   ASN    25      98.440  55.820  28.640  0.00  0.00           N
ATOM    394  H   ASN    25      97.470  55.900  28.380  0.00  0.00           H
ATOM    395  CA  ASN    25      99.220  54.740  28.100  0.00  0.00           C
ATOM    396  HA  ASN    25      99.710  54.150  28.880  0.00  0.00           H
ATOM    397  CB  ASN    25      98.320  53.660  27.420  0.00  0.00           C
ATOM    398  HB2 ASN    25      98.080  54.050  26.430  0.00  0.00           H
ATOM    399  HB3 ASN    25      97.410  53.440  27.990  0.00  0.00           H
ATOM    400  CG  ASN    25      98.900  52.310  27.180  0.00  0.00           C
ATOM    401  OD1 ASN    25      99.960  51.980  27.660  0.00  0.00           O
ATOM    402  ND2 ASN    25      98.210  51.490  26.450  0.00  0.00           N
ATOM    403 HD21 ASN    25      97.370  51.820  26.010  0.00  0.00           H
ATOM    404 HD22 ASN    25      98.590  50.560  26.320  0.00  0.00           H
ATOM    405  C   ASN    25     100.360  55.190  27.080  0.00  0.00           C
ATOM    406  O   ASN    25     101.510  54.960  27.320  0.00  0.00           O
ATOM    407  N   GLN    26      99.970  56.060  26.140  0.00  0.00           N
ATOM    408  H   GLN    26      99.010  56.360  26.120  0.00  0.00           H
ATOM    409  CA  GLN    26     100.870  56.670  25.200  0.00  0.00           C
ATOM    410  HA  GLN    26     101.500  55.920  24.710  0.00  0.00           H
ATOM    411  CB  GLN    26     100.120  57.600  24.170  0.00  0.00           C
ATOM    412  HB2 GLN    26     100.720  58.320  23.620  0.00  0.00           H
ATOM    413  HB3 GLN    26      99.380  58.200  24.720  0.00  0.00           H
ATOM    414  CG  GLN    26      99.470  56.790  23.020  0.00  0.00           C
ATOM    415  HG2 GLN    26      99.050  55.950  23.570  0.00  0.00           H
ATOM    416  HG3 GLN    26     100.210  56.410  22.320  0.00  0.00           H
ATOM    417  CD  GLN    26      98.410  57.470  22.160  0.00  0.00           C
ATOM    418  OE1 GLN    26      98.180  58.660  22.180  0.00  0.00           O
ATOM    419  NE2 GLN    26      97.700  56.710  21.390  0.00  0.00           N
ATOM    420 HE21 GLN    26      97.920  55.730  21.340  0.00  0.00           H
ATOM    421 HE22 GLN    26      97.190  57.120  20.620  0.00  0.00           H
ATOM    422  C   GLN    26     101.960  57.480  25.920  0.00  0.00           C
ATOM    423  O   GLN    26     103.120  57.320  25.520  0.00  0.00           O
ATOM    424  N   ALA    27     101.640  58.270  27.000  0.00  0.00           N
ATOM    425  H   ALA    27     100.680  58.290  27.340  0.00  0.00           H
ATOM    426  CA  ALA    27     102.630  59.040  27.760  0.00  0.00           C
ATOM    427  HA  ALA    27     103.210  59.530  26.980  0.00  0.00           H
ATOM    428  CB  ALA    27     101.920  60.080  28.680  0.00  0.00           C
ATOM    429  HB1 ALA    27     101.570  60.980  28.180  0.00  0.00           H
ATOM    430  HB2 ALA    27     100.990  59.660  29.050  0.00  0.00           H
ATOM    431  HB3 ALA    27     102.600  60.510  29.430  0.00  0.00           H
ATOM    432  C   ALA    27     103.640  58.130  28.510  0.00  0.00           C
ATOM    433  O   ALA    27     104.790  58.400  28.380  0.00  0.00           O
ATOM    434  N   ASN    28     103.220  57.070  29.180  0.00  0.00           N
ATOM    435  H   ASN    28     102.240  56.930  29.390  0.00  0.00           H
ATOM    436  CA  ASN    28     104.090  56.050  29.720  0.00  0.00           C
ATOM    437  HA  ASN    28     104.810  56.510  30.400  0.00  0.00           H
ATOM    438  CB  ASN    28     103.200  55.010  30.570  0.00  0.00           C
ATOM    439  HB2 ASN    28     103.790  54.130  30.850  0.00  0.00           H
ATOM    440  HB3 ASN    28     102.290  54.730  30.040  0.00  0.00           H
ATOM    441  CG  ASN    28     102.750  55.590  31.940  0.00  0.00           C
ATOM    442  OD1 ASN    28     103.480  55.760  32.860  0.00  0.00           O
ATOM    443  ND2 ASN    28     101.500  55.870  32.200  0.00  0.00           N
ATOM    444 HD21 ASN    28     100.910  55.630  31.420  0.00  0.00           H
ATOM    445 HD22 ASN    28     101.270  55.940  33.180  0.00  0.00           H
ATOM    446  C   ASN    28     105.010  55.460  28.630  0.00  0.00           C
ATOM    447  O   ASN    28     106.040  54.910  29.060  0.00  0.00           O
ATOM    448  N   LYS    29     104.690  55.400  27.310  0.00  0.00           N
ATOM    449  H   LYS    29     103.850  55.850  26.970  0.00  0.00           H
ATOM    450  CA  LYS    29     105.610  55.070  26.200  0.00  0.00           C
ATOM    451  HA  LYS    29     106.340  54.320  26.530  0.00  0.00           H
ATOM    452  CB  LYS    29     104.840  54.460  25.000  0.00  0.00           C
ATOM    453  HB2 LYS    29     105.530  53.990  24.300  0.00  0.00           H
ATOM    454  HB3 LYS    29     104.380  55.270  24.430  0.00  0.00           H
ATOM    455  CG  LYS    29     103.840  53.360  25.370  0.00  0.00           C
ATOM    456  HG2 LYS    29     103.090  53.860  25.990  0.00  0.00           H
ATOM    457  HG3 LYS    29     104.370  52.610  25.950  0.00  0.00           H
ATOM    458  CD  LYS    29     103.160  52.820  24.090  0.00  0.00           C
ATOM    459  HD2 LYS    29     103.940  52.550  23.380  0.00  0.00           H
ATOM    460  HD3 LYS    29     102.640  53.670  23.640  0.00  0.00           H
ATOM    461  CE  LYS    29     102.380  51.660  24.590  0.00  0.00           C
ATOM    462  HE2 LYS    29     101.660  52.120  25.270  0.00  0.00           H
ATOM    463  HE3 LYS    29     103.040  50.930  25.060  0.00  0.00           H
ATOM    464  NZ  LYS    29     101.610  50.960  23.590  0.00  0.00           N
ATOM    465  HZ1 LYS    29     101.100  51.530  22.940  0.00  0.00           H
ATOM    466  HZ2 LYS    29     102.160  50.330  23.010  0.00  0.00           H
ATOM    467  HZ3 LYS    29     100.970  50.330  24.050  0.00  0.00           H
ATOM    468  C   LYS    29     106.530  56.230  25.760  0.00  0.00           C
ATOM    469  O   LYS    29     107.680  56.090  25.450  0.00  0.00           O
ATOM    470  N   ARG    30     106.000  57.440  25.820  0.00  0.00           N
ATOM    471  H   ARG    30     105.010  57.480  26.040  0.00  0.00           H
ATOM    472  CA  ARG    30     106.660  58.720  25.390  0.00  0.00           C
ATOM    473  HA  ARG    30     107.120  58.600  24.410  0.00  0.00           H
ATOM    474  CB  ARG    30     105.550  59.780  25.260  0.00  0.00           C
ATOM    475  HB2 ARG    30     105.040  59.990  26.200  0.00  0.00           H
ATOM    476  HB3 ARG    30     104.800  59.350  24.610  0.00  0.00           H
ATOM    477  CG  ARG    30     105.910  61.160  24.710  0.00  0.00           C
ATOM    478  HG2 ARG    30     106.130  61.040  23.650  0.00  0.00           H
ATOM    479  HG3 ARG    30     106.890  61.490  25.040  0.00  0.00           H
ATOM    480  CD  ARG    30     104.830  62.200  24.920  0.00  0.00           C
ATOM    481  HD2 ARG    30     105.240  63.150  24.560  0.00  0.00           H
ATOM    482  HD3 ARG    30     104.650  62.500  25.950  0.00  0.00           H
ATOM    483  NE  ARG    30     103.570  61.880  24.210  0.00  0.00           N
ATOM    484  HE  ARG    30     103.620  61.650  23.230  0.00  0.00           H
ATOM    485  CZ  ARG    30     102.320  62.080  24.680  0.00  0.00           C
ATOM    486  NH1 ARG    30     102.010  62.550  25.800  0.00  0.00           N
ATOM    487 HH11 ARG    30     102.790  62.860  26.370  0.00  0.00           H
ATOM    488 HH12 ARG    30     101.060  62.560  26.130  0.00  0.00           H
ATOM    489  NH2 ARG    30     101.290  61.780  23.930  0.00  0.00           N
ATOM    490 HH21 ARG    30     101.430  61.300  23.060  0.00  0.00           H
ATOM    491 HH22 ARG    30     100.350  61.940  24.270  0.00  0.00           H
ATOM    492  C   ARG    30     107.790  59.130  26.270  0.00  0.00           C
ATOM    493  O   ARG    30     108.850  59.510  25.800  0.00  0.00           O
ATOM    494  N   HIE    31     107.720  58.900  27.590  0.00  0.00           N
ATOM    495  H   HIE    31     106.930  58.420  27.980  0.00  0.00           H
ATOM    496  CA  HIE    31     108.680  59.350  28.630  0.00  0.00           C
ATOM    497  HA  HIE    31     109.330  60.100  28.180  0.00  0.00           H
ATOM    498  CB  HIE    31     107.930  60.000  29.750  0.00  0.00           C
ATOM    499  HB2 HIE    31     108.520  60.230  30.630  0.00  0.00           H
ATOM    500  HB3 HIE    31     107.050  59.400  29.990  0.00  0.00           H
ATOM    501  CG  HIE    31     107.340  61.310  29.340  0.00  0.00           C
ATOM    502  ND1 HIE    31     108.070  62.520  29.440  0.00  0.00           N
ATOM    503  CE1 HIE    31     107.180  63.460  29.070  0.00  0.00           C
ATOM    504  HE1 HIE    31     107.340  64.520  28.920  0.00  0.00           H
ATOM    505  NE2 HIE    31     106.000  62.950  28.720  0.00  0.00           N
ATOM    506  HE2 HIE    31     105.220  63.530  28.460  0.00  0.00           H
ATOM    507  CD2 HIE    31     106.040  61.640  28.920  0.00  0.00           C
ATOM    508  HD2 HIE    31     105.200  60.970  28.800  0.00  0.00           H
ATOM    509  C   HIE    31     109.490  58.240  29.160  0.00  0.00           C
ATOM    510  O   HIE    31     109.050  57.080  29.120  0.00  0.00           O
ATOM    511  N   PHE    32     110.630  58.540  29.800  0.00  0.00           N
ATOM    512  H   PHE    32     111.030  59.440  29.550  0.00  0.00           H
ATOM    513  CA  PHE    32     111.520  57.600  30.500  0.00  0.00           C
ATOM    514  HA  PHE    32     111.520  56.720  29.850  0.00  0.00           H
ATOM    515  CB  PHE    32     112.970  58.000  30.510  0.00  0.00           C
ATOM    516  HB2 PHE    32     112.970  58.900  31.120  0.00  0.00           H
ATOM    517  HB3 PHE    32     113.230  58.170  29.460  0.00  0.00           H
ATOM    518  CG  PHE    32     113.920  56.980  31.050  0.00  0.00           C
ATOM    519  CD1 PHE    32     113.860  55.590  30.770  0.00  0.00           C
ATOM    520  HD1 PHE    32     113.070  55.230  30.120  0.00  0.00           H
ATOM    521  CE1 PHE    32     114.880  54.760  31.260  0.00  0.00           C
ATOM    522  HE1 PHE    32     114.800  53.710  31.040  0.00  0.00           H
ATOM    523  CZ  PHE    32     115.940  55.200  32.040  0.00  0.00           C
ATOM    524  HZ  PHE    32     116.710  54.470  32.280  0.00  0.00           H
ATOM    525  CE2 PHE    32     116.090  56.570  32.230  0.00  0.00           C
ATOM    526  HE2 PHE    32     116.900  57.020  32.780  0.00  0.00           H
ATOM    527  CD2 PHE    32     115.120  57.440  31.690  0.00  0.00           C
ATOM    528  HD2 PHE    32     115.250  58.510  31.840  0.00  0.00           H
ATOM    529  C   PHE    32     110.950  57.490  31.950  0.00  0.00           C
ATOM    530  O   PHE    32     111.320  58.170  32.870  0.00  0.00           O
ATOM    531  N   THR    33     110.110  56.550  32.150  0.00  0.00           N
ATOM    532  H   THR    33     109.760  55.960  31.410  0.00  0.00           H
ATOM    533  CA  THR    33     109.220  56.470  33.360  0.00  0.00           C
ATOM    534  HA  THR    33     109.030  57.430  33.840  0.00  0.00           H
ATOM    535  CB  THR    33     107.840  55.960  32.960  0.00  0.00           C
ATOM    536  HB  THR    33     107.240  55.730  33.830  0.00  0.00           H
ATOM    537  CG2 THR    33     106.990  56.880  32.150  0.00  0.00           C
ATOM    538 HG21 THR    33     107.240  56.900  31.090  0.00  0.00           H
ATOM    539 HG22 THR    33     105.950  56.580  32.280  0.00  0.00           H
ATOM    540 HG23 THR    33     107.120  57.880  32.560  0.00  0.00           H
ATOM    541  OG1 THR    33     107.970  54.790  32.150  0.00  0.00           O
ATOM    542  HG1 THR    33     107.200  54.580  31.630  0.00  0.00           H
ATOM    543  C   THR    33     109.900  55.540  34.440  0.00  0.00           C
ATOM    544  O   THR    33     109.390  54.580  35.050  0.00  0.00           O
ATOM    545  N   ARG    34     111.170  55.820  34.820  0.00  0.00           N
ATOM    546  H   ARG    34     111.690  56.460  34.250  0.00  0.00           H
ATOM    547  CA  ARG    34     112.020  55.090  35.760  0.00  0.00           C
ATOM    548  HA  ARG    34     111.710  54.070  35.960  0.00  0.00           H
ATOM    549  CB  ARG    34     113.450  55.030  35.150  0.00  0.00           C
ATOM    550  HB2 ARG    34     113.960  55.990  35.040  0.00  0.00           H
ATOM    551  HB3 ARG    34     113.460  54.550  34.170  0.00  0.00           H
ATOM    552  CG  ARG    34     114.380  54.170  36.090  0.00  0.00           C
ATOM    553  HG2 ARG    34     113.970  53.170  36.140  0.00  0.00           H
ATOM    554  HG3 ARG    34     114.550  54.520  37.110  0.00  0.00           H
ATOM    555  CD  ARG    34     115.740  53.940  35.360  0.00  0.00           C
ATOM    556  HD2 ARG    34     115.640  53.860  34.270  0.00  0.00           H
ATOM    557  HD3 ARG    34     116.180  53.020  35.750  0.00  0.00           H
ATOM    558  NE  ARG    34     116.650  55.060  35.600  0.00  0.00           N
ATOM    559  HE  ARG    34     116.290  55.880  36.050  0.00  0.00           H
ATOM    560  CZ  ARG    34     117.930  55.130  35.220  0.00  0.00           C
ATOM    561  NH1 ARG    34     118.560  54.100  34.720  0.00  0.00           N
ATOM    562 HH11 ARG    34     118.170  53.170  34.780  0.00  0.00           H
ATOM    563 HH12 ARG    34     119.560  54.160  34.600  0.00  0.00           H
ATOM    564  NH2 ARG    34     118.700  56.170  35.380  0.00  0.00           N
ATOM    565 HH21 ARG    34     118.260  57.070  35.530  0.00  0.00           H
ATOM    566 HH22 ARG    34     119.710  56.160  35.330  0.00  0.00           H
ATOM    567  C   ARG    34     112.030  55.750  37.130  0.00  0.00           C
ATOM    568  O   ARG    34     111.990  55.050  38.120  0.00  0.00           O
ATOM    569  N   LYS    35     111.790  57.060  37.210  0.00  0.00           N
ATOM    570  H   LYS    35     111.740  57.620  36.380  0.00  0.00           H
ATOM    571  CA  LYS    35     111.490  57.680  38.520  0.00  0.00           C
ATOM    572  HA  LYS    35     111.950  57.120  39.330  0.00  0.00           H
ATOM    573  CB  LYS    35     112.130  59.120  38.440  0.00  0.00           C
ATOM    574  HB2 LYS    35     111.730  59.700  37.610  0.00  0.00           H
ATOM    575  HB3 LYS    35     113.210  58.930  38.360  0.00  0.00           H
ATOM    576  CG  LYS    35     111.920  59.940  39.730  0.00  0.00           C
ATOM    577  HG2 LYS    35     111.940  59.190  40.510  0.00  0.00           H
ATOM    578  HG3 LYS    35     110.890  60.280  39.640  0.00  0.00           H
ATOM    579  CD  LYS    35     112.910  61.090  39.960  0.00  0.00           C
ATOM    580  HD2 LYS    35     112.810  61.700  39.060  0.00  0.00           H
ATOM    581  HD3 LYS    35     113.890  60.620  40.000  0.00  0.00           H
ATOM    582  CE  LYS    35     112.560  61.770  41.290  0.00  0.00           C
ATOM    583  HE2 LYS    35     112.730  60.990  42.040  0.00  0.00           H
ATOM    584  HE3 LYS    35     111.500  62.000  41.290  0.00  0.00           H
ATOM    585  NZ  LYS    35     113.340  63.020  41.460  0.00  0.00           N
ATOM    586  HZ1 LYS    35     113.180  63.740  40.770  0.00  0.00           H
ATOM    587  HZ2 LYS    35     113.270  63.500  42.350  0.00  0.00           H
ATOM    588  HZ3 LYS    35     114.310  62.760  41.420  0.00  0.00           H
ATOM    589  C   LYS    35     109.990  57.590  38.790  0.00  0.00           C
ATOM    590  O   LYS    35     109.620  56.970  39.710  0.00  0.00           O
ATOM    591  N   ILE    36     109.130  58.180  37.920  0.00  0.00           N
ATOM    592  H   ILE    36     109.510  58.620  37.090  0.00  0.00           H
ATOM    593  CA  ILE    36     107.670  58.010  38.060  0.00  0.00           C
ATOM    594  HA  ILE    36     107.500  57.310  38.880  0.00  0.00           H
ATOM    595  CB  ILE    36     106.920  59.290  38.410  0.00  0.00           C
ATOM    596  HB  ILE    36     105.950  58.980  38.790  0.00  0.00           H
ATOM    597  CG2 ILE    36     107.650  60.000  39.560  0.00  0.00           C
ATOM    598 HG21 ILE    36     106.880  60.670  39.960  0.00  0.00           H
ATOM    599 HG22 ILE    36     108.140  59.330  40.260  0.00  0.00           H
ATOM    600 HG23 ILE    36     108.420  60.570  39.030  0.00  0.00           H
ATOM    601  CG1 ILE    36     106.510  60.320  37.310  0.00  0.00           C
ATOM    602 HG12 ILE    36     107.370  60.570  36.680  0.00  0.00           H
ATOM    603 HG13 ILE    36     106.160  61.240  37.780  0.00  0.00           H
ATOM    604  CD1 ILE    36     105.360  59.890  36.410  0.00  0.00           C
ATOM    605 HD11 ILE    36     105.430  58.880  36.000  0.00  0.00           H
ATOM    606 HD12 ILE    36     104.440  59.970  37.000  0.00  0.00           H
ATOM    607 HD13 ILE    36     105.250  60.610  35.600  0.00  0.00           H
ATOM    608  C   ILE    36     107.040  57.290  36.840  0.00  0.00           C
ATOM    609  O   ILE    36     107.530  57.480  35.740  0.00  0.00           O
ATOM    610  N   GLN    37     105.890  56.630  37.050  0.00  0.00           N
ATOM    611  H   GLN    37     105.510  56.650  37.990  0.00  0.00           H
ATOM    612  CA  GLN    37     104.960  56.100  36.110  0.00  0.00           C
ATOM    613  HA  GLN    37     105.350  56.390  35.130  0.00  0.00           H
ATOM    614  CB  GLN    37     104.960  54.560  36.100  0.00  0.00           C
ATOM    615  HB2 GLN    37     104.780  54.240  37.120  0.00  0.00           H
ATOM    616  HB3 GLN    37     105.960  54.280  35.750  0.00  0.00           H
ATOM    617  CG  GLN    37     104.110  53.740  35.110  0.00  0.00           C
ATOM    618  HG2 GLN    37     104.550  53.860  34.120  0.00  0.00           H
ATOM    619  HG3 GLN    37     103.080  54.070  35.060  0.00  0.00           H
ATOM    620  CD  GLN    37     104.110  52.230  35.350  0.00  0.00           C
ATOM    621  OE1 GLN    37     103.250  51.830  36.170  0.00  0.00           O
ATOM    622  NE2 GLN    37     104.880  51.410  34.700  0.00  0.00           N
ATOM    623 HE21 GLN    37     105.520  51.790  34.010  0.00  0.00           H
ATOM    624 HE22 GLN    37     104.860  50.420  34.890  0.00  0.00           H
ATOM    625  C   GLN    37     103.500  56.650  36.420  0.00  0.00           C
ATOM    626  O   GLN    37     103.150  56.880  37.570  0.00  0.00           O
ATOM    627  N   LEU    38     102.740  56.900  35.340  0.00  0.00           N
ATOM    628  H   LEU    38     103.090  56.580  34.450  0.00  0.00           H
ATOM    629  CA  LEU    38     101.460  57.580  35.510  0.00  0.00           C
ATOM    630  HA  LEU    38     101.490  58.120  36.460  0.00  0.00           H
ATOM    631  CB  LEU    38     101.260  58.550  34.340  0.00  0.00           C
ATOM    632  HB2 LEU    38     100.260  58.940  34.150  0.00  0.00           H
ATOM    633  HB3 LEU    38     101.670  58.030  33.470  0.00  0.00           H
ATOM    634  CG  LEU    38     102.160  59.780  34.550  0.00  0.00           C
ATOM    635  HG  LEU    38     103.160  59.490  34.880  0.00  0.00           H
ATOM    636  CD1 LEU    38     102.250  60.660  33.210  0.00  0.00           C
ATOM    637 HD11 LEU    38     101.230  60.980  32.990  0.00  0.00           H
ATOM    638 HD12 LEU    38     102.920  61.500  33.390  0.00  0.00           H
ATOM    639 HD13 LEU    38     102.580  60.010  32.400  0.00  0.00           H
ATOM    640  CD2 LEU    38     101.430  60.720  35.570  0.00  0.00           C
ATOM    641 HD21 LEU    38     100.680  61.280  35.010  0.00  0.00           H
ATOM    642 HD22 LEU    38     101.030  60.320  36.500  0.00  0.00           H
ATOM    643 HD23 LEU    38     102.160  61.470  35.870  0.00  0.00           H
ATOM    644  C   LEU    38     100.320  56.600  35.590  0.00  0.00           C
ATOM    645  O   LEU    38     100.270  55.670  34.780  0.00  0.00           O
ATOM    646  N   GLN    39      99.260  56.900  36.350  0.00  0.00           N
ATOM    647  H   GLN    39      99.330  57.720  36.930  0.00  0.00           H
ATOM    648  CA  GLN    39      98.050  56.060  36.450  0.00  0.00           C
ATOM    649  HA  GLN    39      98.130  55.380  35.600  0.00  0.00           H
ATOM    650  CB  GLN    39      97.930  55.300  37.760  0.00  0.00           C
ATOM    651  HB2 GLN    39      98.030  56.040  38.550  0.00  0.00           H
ATOM    652  HB3 GLN    39      98.750  54.590  37.770  0.00  0.00           H
ATOM    653  CG  GLN    39      96.710  54.420  37.960  0.00  0.00           C
ATOM    654  HG2 GLN    39      96.600  53.760  37.100  0.00  0.00           H
ATOM    655  HG3 GLN    39      95.850  55.080  38.070  0.00  0.00           H
ATOM    656  CD  GLN    39      96.800  53.600  39.320  0.00  0.00           C
ATOM    657  OE1 GLN    39      97.530  52.580  39.430  0.00  0.00           O
ATOM    658  NE2 GLN    39      96.220  54.090  40.360  0.00  0.00           N
ATOM    659 HE21 GLN    39      95.830  55.020  40.280  0.00  0.00           H
ATOM    660 HE22 GLN    39      96.250  53.610  41.250  0.00  0.00           H
ATOM    661  C   GLN    39      96.710  56.900  36.240  0.00  0.00           C
ATOM    662  O   GLN    39      96.430  57.910  36.950  0.00  0.00           O
ATOM    663  N   ALA    40      95.940  56.480  35.250  0.00  0.00           N
ATOM    664  H   ALA    40      96.320  55.710  34.710  0.00  0.00           H
ATOM    665  CA  ALA    40      94.560  56.990  34.930  0.00  0.00           C
ATOM    666  HA  ALA    40      94.500  58.080  34.900  0.00  0.00           H
ATOM    667  CB  ALA    40      94.200  56.530  33.500  0.00  0.00           C
ATOM    668  HB1 ALA    40      94.120  55.450  33.470  0.00  0.00           H
ATOM    669  HB2 ALA    40      93.190  56.880  33.280  0.00  0.00           H
ATOM    670  HB3 ALA    40      94.880  56.920  32.740  0.00  0.00           H
ATOM    671  C   ALA    40      93.500  56.600  35.960  0.00  0.00           C
ATOM    672  O   ALA    40      93.370  55.450  36.270  0.00  0.00           O
ATOM    673  N   THR    41      92.790  57.590  36.500  0.00  0.00           N
ATOM    674  H   THR    41      92.970  58.570  36.330  0.00  0.00           H
ATOM    675  CA  THR    41      91.600  57.300  37.320  0.00  0.00           C
ATOM    676  HA  THR    41      91.300  56.260  37.260  0.00  0.00           H
ATOM    677  CB  THR    41      91.970  57.640  38.810  0.00  0.00           C
ATOM    678  HB  THR    41      92.370  58.650  38.850  0.00  0.00           H
ATOM    679  CG2 THR    41      90.760  57.530  39.730  0.00  0.00           C
ATOM    680 HG21 THR    41      90.650  56.480  40.020  0.00  0.00           H
ATOM    681 HG22 THR    41      91.010  58.030  40.660  0.00  0.00           H
ATOM    682 HG23 THR    41      89.850  57.970  39.320  0.00  0.00           H
ATOM    683  OG1 THR    41      93.080  56.890  39.260  0.00  0.00           O
ATOM    684  HG1 THR    41      93.890  57.370  39.090  0.00  0.00           H
ATOM    685  C   THR    41      90.470  58.190  36.790  0.00  0.00           C
ATOM    686  O   THR    41      90.650  59.370  36.500  0.00  0.00           O
ATOM    687  N   SER    42      89.300  57.710  36.580  0.00  0.00           N
ATOM    688  H   SER    42      89.150  56.720  36.680  0.00  0.00           H
ATOM    689  CA  SER    42      88.300  58.420  35.780  0.00  0.00           C
ATOM    690  HA  SER    42      88.460  59.490  35.830  0.00  0.00           H
ATOM    691  CB  SER    42      88.350  58.120  34.230  0.00  0.00           C
ATOM    692  HB2 SER    42      89.290  58.440  33.780  0.00  0.00           H
ATOM    693  HB3 SER    42      87.660  58.780  33.700  0.00  0.00           H
ATOM    694  OG  SER    42      88.100  56.730  33.950  0.00  0.00           O
ATOM    695  HG  SER    42      87.180  56.470  33.960  0.00  0.00           H
ATOM    696  C   SER    42      86.840  58.150  36.240  0.00  0.00           C
ATOM    697  O   SER    42      86.540  57.060  36.760  0.00  0.00           O
ATOM    698  N   VAL    43      85.980  59.140  36.030  0.00  0.00           N
ATOM    699  H   VAL    43      86.290  59.920  35.450  0.00  0.00           H
ATOM    700  CA  VAL    43      84.540  59.000  36.310  0.00  0.00           C
ATOM    701  HA  VAL    43      84.350  57.930  36.280  0.00  0.00           H
ATOM    702  CB  VAL    43      84.130  59.550  37.700  0.00  0.00           C
ATOM    703  HB  VAL    43      83.070  59.360  37.830  0.00  0.00           H
ATOM    704  CG1 VAL    43      84.790  58.870  38.840  0.00  0.00           C
ATOM    705 HG11 VAL    43      85.080  57.870  38.540  0.00  0.00           H
ATOM    706 HG12 VAL    43      85.700  59.400  39.120  0.00  0.00           H
ATOM    707 HG13 VAL    43      84.080  58.790  39.670  0.00  0.00           H
ATOM    708  CG2 VAL    43      84.260  61.070  37.880  0.00  0.00           C
ATOM    709 HG21 VAL    43      83.860  61.690  37.070  0.00  0.00           H
ATOM    710 HG22 VAL    43      83.860  61.290  38.870  0.00  0.00           H
ATOM    711 HG23 VAL    43      85.280  61.450  37.950  0.00  0.00           H
ATOM    712  C   VAL    43      83.630  59.620  35.240  0.00  0.00           C
ATOM    713  O   VAL    43      84.110  60.370  34.480  0.00  0.00           O
ATOM    714  N   THR    44      82.320  59.320  35.160  0.00  0.00           N
ATOM    715  H   THR    44      81.970  58.510  35.660  0.00  0.00           H
ATOM    716  CA  THR    44      81.320  60.090  34.360  0.00  0.00           C
ATOM    717  HA  THR    44      81.980  60.670  33.730  0.00  0.00           H
ATOM    718  CB  THR    44      80.400  59.220  33.500  0.00  0.00           C
ATOM    719  HB  THR    44      79.530  59.730  33.090  0.00  0.00           H
ATOM    720  CG2 THR    44      81.170  58.490  32.350  0.00  0.00           C
ATOM    721 HG21 THR    44      80.620  57.600  32.060  0.00  0.00           H
ATOM    722 HG22 THR    44      81.410  59.140  31.510  0.00  0.00           H
ATOM    723 HG23 THR    44      82.160  58.150  32.660  0.00  0.00           H
ATOM    724  OG1 THR    44      79.760  58.290  34.250  0.00  0.00           O
ATOM    725  HG1 THR    44      78.960  58.730  34.560  0.00  0.00           H
ATOM    726  C   THR    44      80.490  61.040  35.160  0.00  0.00           C
ATOM    727  O   THR    44      80.240  60.790  36.350  0.00  0.00           O
ATOM    728  N   HIE    45      80.080  62.160  34.540  0.00  0.00           N
ATOM    729  H   HIE    45      80.390  62.280  33.590  0.00  0.00           H
ATOM    730  CA  HIE    45      79.470  63.310  35.230  0.00  0.00           C
ATOM    731  HA  HIE    45      80.300  63.730  35.800  0.00  0.00           H
ATOM    732  CB  HIE    45      79.110  64.420  34.230  0.00  0.00           C
ATOM    733  HB2 HIE    45      78.630  65.280  34.700  0.00  0.00           H
ATOM    734  HB3 HIE    45      78.390  64.060  33.490  0.00  0.00           H
ATOM    735  CG  HIE    45      80.330  64.910  33.520  0.00  0.00           C
ATOM    736  ND1 HIE    45      81.040  64.260  32.500  0.00  0.00           N
ATOM    737  CE1 HIE    45      82.040  65.080  32.190  0.00  0.00           C
ATOM    738  HE1 HIE    45      82.790  64.890  31.440  0.00  0.00           H
ATOM    739  NE2 HIE    45      82.000  66.200  32.940  0.00  0.00           N
ATOM    740  HE2 HIE    45      82.540  67.020  32.740  0.00  0.00           H
ATOM    741  CD2 HIE    45      80.920  66.130  33.740  0.00  0.00           C
ATOM    742  HD2 HIE    45      80.560  66.850  34.470  0.00  0.00           H
ATOM    743  C   HIE    45      78.280  62.900  36.000  0.00  0.00           C
ATOM    744  O   HIE    45      77.400  62.200  35.490  0.00  0.00           O
ATOM    745  N   ARG    46      78.140  63.250  37.300  0.00  0.00           N
ATOM    746  H   ARG    46      78.810  63.940  37.600  0.00  0.00           H
ATOM    747  CA  ARG    46      76.990  62.810  38.170  0.00  0.00           C
ATOM    748  HA  ARG    46      76.710  61.850  37.730  0.00  0.00           H
ATOM    749  CB  ARG    46      77.410  62.760  39.620  0.00  0.00           C
ATOM    750  HB2 ARG    46      76.630  62.210  40.140  0.00  0.00           H
ATOM    751  HB3 ARG    46      77.530  63.790  39.970  0.00  0.00           H
ATOM    752  CG  ARG    46      78.740  62.050  39.930  0.00  0.00           C
ATOM    753  HG2 ARG    46      78.940  62.030  41.000  0.00  0.00           H
ATOM    754  HG3 ARG    46      79.580  62.530  39.430  0.00  0.00           H
ATOM    755  CD  ARG    46      78.650  60.640  39.400  0.00  0.00           C
ATOM    756  HD2 ARG    46      78.600  60.770  38.310  0.00  0.00           H
ATOM    757  HD3 ARG    46      77.770  60.180  39.840  0.00  0.00           H
ATOM    758  NE  ARG    46      79.920  59.920  39.780  0.00  0.00           N
ATOM    759  HE  ARG    46      80.340  60.040  40.690  0.00  0.00           H
ATOM    760  CZ  ARG    46      80.350  58.810  39.260  0.00  0.00           C
ATOM    761  NH1 ARG    46      79.950  58.320  38.130  0.00  0.00           N
ATOM    762 HH11 ARG    46      79.350  58.940  37.600  0.00  0.00           H
ATOM    763 HH12 ARG    46      80.400  57.550  37.660  0.00  0.00           H
ATOM    764  NH2 ARG    46      81.390  58.250  39.790  0.00  0.00           N
ATOM    765 HH21 ARG    46      81.830  58.680  40.600  0.00  0.00           H
ATOM    766 HH22 ARG    46      81.780  57.430  39.360  0.00  0.00           H
ATOM    767  C   ARG    46      75.810  63.820  37.880  0.00  0.00           C
ATOM    768  O   ARG    46      76.020  64.930  37.340  0.00  0.00           O
ATOM    769  N   PRO    47      74.560  63.390  38.250  0.00  0.00           N
ATOM    770  CD  PRO    47      74.190  62.120  38.930  0.00  0.00           C
ATOM    771  HD2 PRO    47      74.200  62.430  39.980  0.00  0.00           H
ATOM    772  HD3 PRO    47      74.990  61.390  38.810  0.00  0.00           H
ATOM    773  CG  PRO    47      72.860  61.680  38.360  0.00  0.00           C
ATOM    774  HG2 PRO    47      72.370  60.970  39.020  0.00  0.00           H
ATOM    775  HG3 PRO    47      72.970  61.270  37.350  0.00  0.00           H
ATOM    776  CB  PRO    47      72.170  63.050  38.270  0.00  0.00           C
ATOM    777  HB2 PRO    47      71.680  63.280  39.220  0.00  0.00           H
ATOM    778  HB3 PRO    47      71.420  63.140  37.490  0.00  0.00           H
ATOM    779  CA  PRO    47      73.290  64.030  37.910  0.00  0.00           C
ATOM    780  HA  PRO    47      73.330  64.090  36.820  0.00  0.00           H
ATOM    781  C   PRO    47      73.010  65.380  38.570  0.00  0.00           C
ATOM    782  O   PRO    47      72.410  66.200  37.930  0.00  0.00           O
ATOM    783  N   ASN    48      73.500  65.610  39.780  0.00  0.00           N
ATOM    784  H   ASN    48      74.170  64.980  40.210  0.00  0.00           H
ATOM    785  CA  ASN    48      73.370  66.850  40.580  0.00  0.00           C
ATOM    786  HA  ASN    48      73.080  67.680  39.940  0.00  0.00           H
ATOM    787  CB  ASN    48      72.270  66.780  41.650  0.00  0.00           C
ATOM    788  HB2 ASN    48      71.300  66.680  41.160  0.00  0.00           H
ATOM    789  HB3 ASN    48      72.200  67.710  42.220  0.00  0.00           H
ATOM    790  CG  ASN    48      72.610  65.770  42.680  0.00  0.00           C
ATOM    791  OD1 ASN    48      73.480  65.930  43.550  0.00  0.00           O
ATOM    792  ND2 ASN    48      72.040  64.620  42.590  0.00  0.00           N
ATOM    793 HD21 ASN    48      71.170  64.540  42.090  0.00  0.00           H
ATOM    794 HD22 ASN    48      72.330  63.950  43.290  0.00  0.00           H
ATOM    795  C   ASN    48      74.760  67.220  41.270  0.00  0.00           C
ATOM    796  O   ASN    48      75.680  66.430  41.410  0.00  0.00           O
ATOM    797  N   ALA    49      74.890  68.480  41.640  0.00  0.00           N
ATOM    798  H   ALA    49      74.080  69.070  41.470  0.00  0.00           H
ATOM    799  CA  ALA    49      76.140  69.180  42.040  0.00  0.00           C
ATOM    800  HA  ALA    49      76.790  69.170  41.170  0.00  0.00           H
ATOM    801  CB  ALA    49      75.770  70.680  42.230  0.00  0.00           C
ATOM    802  HB1 ALA    49      75.390  71.140  41.320  0.00  0.00           H
ATOM    803  HB2 ALA    49      75.000  70.760  42.990  0.00  0.00           H
ATOM    804  HB3 ALA    49      76.590  71.330  42.530  0.00  0.00           H
ATOM    805  C   ALA    49      76.810  68.580  43.310  0.00  0.00           C
ATOM    806  O   ALA    49      78.010  68.460  43.290  0.00  0.00           O
ATOM    807  N   ILE    50      76.070  68.330  44.380  0.00  0.00           N
ATOM    808  H   ILE    50      75.100  68.590  44.320  0.00  0.00           H
ATOM    809  CA  ILE    50      76.570  67.720  45.630  0.00  0.00           C
ATOM    810  HA  ILE    50      77.340  68.390  46.000  0.00  0.00           H
ATOM    811  CB  ILE    50      75.420  67.620  46.670  0.00  0.00           C
ATOM    812  HB  ILE    50      74.500  67.320  46.170  0.00  0.00           H
ATOM    813  CG2 ILE    50      75.690  66.670  47.910  0.00  0.00           C
ATOM    814 HG21 ILE    50      75.760  65.650  47.530  0.00  0.00           H
ATOM    815 HG22 ILE    50      76.700  66.710  48.330  0.00  0.00           H
ATOM    816 HG23 ILE    50      75.030  66.690  48.780  0.00  0.00           H
ATOM    817  CG1 ILE    50      75.140  69.080  47.240  0.00  0.00           C
ATOM    818 HG12 ILE    50      75.060  69.810  46.440  0.00  0.00           H
ATOM    819 HG13 ILE    50      75.970  69.330  47.900  0.00  0.00           H
ATOM    820  CD1 ILE    50      73.820  69.270  48.010  0.00  0.00           C
ATOM    821 HD11 ILE    50      73.760  70.300  48.370  0.00  0.00           H
ATOM    822 HD12 ILE    50      73.050  69.030  47.270  0.00  0.00           H
ATOM    823 HD13 ILE    50      73.700  68.560  48.830  0.00  0.00           H
ATOM    824  C   ILE    50      77.170  66.330  45.300  0.00  0.00           C
ATOM    825  O   ILE    50      78.260  66.030  45.730  0.00  0.00           O
ATOM    826  N   GLN    51      76.480  65.570  44.470  0.00  0.00           N
ATOM    827  H   GLN    51      75.620  65.860  44.040  0.00  0.00           H
ATOM    828  CA  GLN    51      76.970  64.280  44.100  0.00  0.00           C
ATOM    829  HA  GLN    51      77.240  63.770  45.020  0.00  0.00           H
ATOM    830  CB  GLN    51      75.870  63.540  43.260  0.00  0.00           C
ATOM    831  HB2 GLN    51      76.020  63.790  42.210  0.00  0.00           H
ATOM    832  HB3 GLN    51      74.890  63.920  43.530  0.00  0.00           H
ATOM    833  CG  GLN    51      75.900  62.000  43.420  0.00  0.00           C
ATOM    834  HG2 GLN    51      76.390  61.750  44.360  0.00  0.00           H
ATOM    835  HG3 GLN    51      76.530  61.560  42.650  0.00  0.00           H
ATOM    836  CD  GLN    51      74.550  61.330  43.430  0.00  0.00           C
ATOM    837  OE1 GLN    51      73.610  61.800  42.870  0.00  0.00           O
ATOM    838  NE2 GLN    51      74.490  60.110  43.970  0.00  0.00           N
ATOM    839 HE21 GLN    51      75.300  59.590  44.260  0.00  0.00           H
ATOM    840 HE22 GLN    51      73.580  59.660  44.020  0.00  0.00           H
ATOM    841  C   GLN    51      78.260  64.310  43.210  0.00  0.00           C
ATOM    842  O   GLN    51      79.080  63.350  43.290  0.00  0.00           O
ATOM    843  N   MET    52      78.440  65.300  42.370  0.00  0.00           N
ATOM    844  H   MET    52      77.720  66.020  42.330  0.00  0.00           H
ATOM    845  CA  MET    52      79.650  65.420  41.580  0.00  0.00           C
ATOM    846  HA  MET    52      79.790  64.440  41.130  0.00  0.00           H
ATOM    847  CB  MET    52      79.310  66.520  40.570  0.00  0.00           C
ATOM    848  HB2 MET    52      79.010  67.500  40.940  0.00  0.00           H
ATOM    849  HB3 MET    52      78.450  66.280  39.940  0.00  0.00           H
ATOM    850  CG  MET    52      80.480  66.660  39.540  0.00  0.00           C
ATOM    851  HG2 MET    52      81.410  66.700  40.110  0.00  0.00           H
ATOM    852  HG3 MET    52      80.440  67.610  39.020  0.00  0.00           H
ATOM    853  SD  MET    52      80.730  65.340  38.280  0.00  0.00           S
ATOM    854  CE  MET    52      81.960  64.320  39.140  0.00  0.00           C
ATOM    855  HE1 MET    52      82.460  63.550  38.560  0.00  0.00           H
ATOM    856  HE2 MET    52      82.700  65.020  39.520  0.00  0.00           H
ATOM    857  HE3 MET    52      81.470  63.880  40.010  0.00  0.00           H
ATOM    858  C   MET    52      80.830  65.900  42.490  0.00  0.00           C
ATOM    859  O   MET    52      81.960  65.390  42.430  0.00  0.00           O
ATOM    860  N   ALA    53      80.620  66.820  43.380  0.00  0.00           N
ATOM    861  H   ALA    53      79.640  67.070  43.480  0.00  0.00           H
ATOM    862  CA  ALA    53      81.590  67.260  44.440  0.00  0.00           C
ATOM    863  HA  ALA    53      82.480  67.710  43.990  0.00  0.00           H
ATOM    864  CB  ALA    53      81.080  68.490  45.330  0.00  0.00           C
ATOM    865  HB1 ALA    53      81.000  69.380  44.700  0.00  0.00           H
ATOM    866  HB2 ALA    53      80.140  68.340  45.840  0.00  0.00           H
ATOM    867  HB3 ALA    53      81.870  68.870  45.980  0.00  0.00           H
ATOM    868  C   ALA    53      81.990  66.130  45.430  0.00  0.00           C
ATOM    869  O   ALA    53      83.200  65.980  45.650  0.00  0.00           O
ATOM    870  N   LEU    54      81.070  65.380  46.020  0.00  0.00           N
ATOM    871  H   LEU    54      80.130  65.580  45.730  0.00  0.00           H
ATOM    872  CA  LEU    54      81.350  64.160  46.800  0.00  0.00           C
ATOM    873  HA  LEU    54      82.060  64.380  47.600  0.00  0.00           H
ATOM    874  CB  LEU    54      80.090  63.680  47.520  0.00  0.00           C
ATOM    875  HB2 LEU    54      80.230  62.690  47.940  0.00  0.00           H
ATOM    876  HB3 LEU    54      79.350  63.610  46.730  0.00  0.00           H
ATOM    877  CG  LEU    54      79.480  64.600  48.600  0.00  0.00           C
ATOM    878  HG  LEU    54      79.330  65.570  48.140  0.00  0.00           H
ATOM    879  CD1 LEU    54      78.240  63.930  49.090  0.00  0.00           C
ATOM    880 HD11 LEU    54      78.370  63.290  49.960  0.00  0.00           H
ATOM    881 HD12 LEU    54      77.620  64.710  49.530  0.00  0.00           H
ATOM    882 HD13 LEU    54      77.690  63.490  48.260  0.00  0.00           H
ATOM    883  CD2 LEU    54      80.330  64.790  49.910  0.00  0.00           C
ATOM    884 HD21 LEU    54      80.980  63.930  50.060  0.00  0.00           H
ATOM    885 HD22 LEU    54      81.040  65.600  49.750  0.00  0.00           H
ATOM    886 HD23 LEU    54      79.650  64.950  50.750  0.00  0.00           H
ATOM    887  C   LEU    54      82.010  62.980  46.040  0.00  0.00           C
ATOM    888  O   LEU    54      82.890  62.360  46.590  0.00  0.00           O
ATOM    889  N   SER    55      81.640  62.790  44.800  0.00  0.00           N
ATOM    890  H   SER    55      80.910  63.310  44.330  0.00  0.00           H
ATOM    891  CA  SER    55      82.280  61.740  43.980  0.00  0.00           C
ATOM    892  HA  SER    55      82.330  60.830  44.580  0.00  0.00           H
ATOM    893  CB  SER    55      81.450  61.490  42.710  0.00  0.00           C
ATOM    894  HB2 SER    55      81.170  62.480  42.340  0.00  0.00           H
ATOM    895  HB3 SER    55      80.510  61.010  42.980  0.00  0.00           H
ATOM    896  OG  SER    55      82.030  60.740  41.690  0.00  0.00           O
ATOM    897  HG  SER    55      82.530  60.000  42.030  0.00  0.00           H
ATOM    898  C   SER    55      83.740  62.180  43.600  0.00  0.00           C
ATOM    899  O   SER    55      84.610  61.340  43.530  0.00  0.00           O
ATOM    900  N   VAL    56      84.100  63.470  43.410  0.00  0.00           N
ATOM    901  H   VAL    56      83.340  64.140  43.370  0.00  0.00           H
ATOM    902  CA  VAL    56      85.530  63.970  43.390  0.00  0.00           C
ATOM    903  HA  VAL    56      86.080  63.540  42.550  0.00  0.00           H
ATOM    904  CB  VAL    56      85.670  65.440  43.150  0.00  0.00           C
ATOM    905  HB  VAL    56      85.010  66.010  43.810  0.00  0.00           H
ATOM    906  CG1 VAL    56      87.080  66.030  43.270  0.00  0.00           C
ATOM    907 HG11 VAL    56      87.460  66.030  44.290  0.00  0.00           H
ATOM    908 HG12 VAL    56      87.750  65.410  42.680  0.00  0.00           H
ATOM    909 HG13 VAL    56      87.040  67.090  42.990  0.00  0.00           H
ATOM    910  CG2 VAL    56      85.210  65.750  41.690  0.00  0.00           C
ATOM    911 HG21 VAL    56      85.930  65.340  40.980  0.00  0.00           H
ATOM    912 HG22 VAL    56      84.210  65.340  41.610  0.00  0.00           H
ATOM    913 HG23 VAL    56      84.980  66.810  41.550  0.00  0.00           H
ATOM    914  C   VAL    56      86.290  63.630  44.700  0.00  0.00           C
ATOM    915  O   VAL    56      87.400  63.100  44.670  0.00  0.00           O
ATOM    916  N   CYX    57      85.690  63.790  45.870  0.00  0.00           N
ATOM    917  H   CYX    57      84.790  64.230  45.910  0.00  0.00           H
ATOM    918  CA  CYX    57      86.330  63.190  47.040  0.00  0.00           C
ATOM    919  HA  CYX    57      87.360  63.540  47.160  0.00  0.00           H
ATOM    920  CB  CYX    57      85.670  63.730  48.300  0.00  0.00           C
ATOM    921  HB2 CYX    57      85.790  62.970  49.080  0.00  0.00           H
ATOM    922  HB3 CYX    57      84.610  63.810  48.070  0.00  0.00           H
ATOM    923  SG  CYX    57      86.210  65.320  49.080  0.00  0.00           S
ATOM    924  C   CYX    57      86.430  61.670  47.120  0.00  0.00           C
ATOM    925  O   CYX    57      87.500  61.140  47.370  0.00  0.00           O
ATOM    926  N   GLU    58      85.340  60.970  46.800  0.00  0.00           N
ATOM    927  H   GLU    58      84.510  61.490  46.550  0.00  0.00           H
ATOM    928  CA  GLU    58      85.170  59.510  46.860  0.00  0.00           C
ATOM    929  HA  GLU    58      85.640  59.140  47.770  0.00  0.00           H
ATOM    930  CB  GLU    58      83.680  59.020  46.920  0.00  0.00           C
ATOM    931  HB2 GLU    58      83.620  58.000  46.560  0.00  0.00           H
ATOM    932  HB3 GLU    58      83.190  59.650  46.170  0.00  0.00           H
ATOM    933  CG  GLU    58      82.840  59.200  48.210  0.00  0.00           C
ATOM    934  HG2 GLU    58      82.610  60.260  48.220  0.00  0.00           H
ATOM    935  HG3 GLU    58      83.390  58.910  49.110  0.00  0.00           H
ATOM    936  CD  GLU    58      81.510  58.460  48.110  0.00  0.00           C
ATOM    937  OE1 GLU    58      81.470  57.240  48.290  0.00  0.00           O
ATOM    938  OE2 GLU    58      80.460  59.150  47.920  0.00  0.00           O
ATOM    939  C   GLU    58      85.840  58.630  45.760  0.00  0.00           C
ATOM    940  O   GLU    58      86.420  57.640  46.100  0.00  0.00           O
ATOM    941  N   ASP    59      85.780  59.050  44.510  0.00  0.00           N
ATOM    942  H   ASP    59      85.280  59.870  44.220  0.00  0.00           H
ATOM    943  CA  ASP    59      86.420  58.290  43.370  0.00  0.00           C
ATOM    944  HA  ASP    59      86.630  57.270  43.700  0.00  0.00           H
ATOM    945  CB  ASP    59      85.500  58.270  42.140  0.00  0.00           C
ATOM    946  HB2 ASP    59      85.980  57.650  41.390  0.00  0.00           H
ATOM    947  HB3 ASP    59      85.530  59.310  41.810  0.00  0.00           H
ATOM    948  CG  ASP    59      84.030  57.780  42.360  0.00  0.00           C
ATOM    949  OD1 ASP    59      83.890  56.650  42.880  0.00  0.00           O
ATOM    950  OD2 ASP    59      83.070  58.570  42.110  0.00  0.00           O
ATOM    951  C   ASP    59      87.820  58.860  42.970  0.00  0.00           C
ATOM    952  O   ASP    59      88.550  58.060  42.380  0.00  0.00           O
ATOM    953  N   LEU    60      88.060  60.180  43.010  0.00  0.00           N
ATOM    954  H   LEU    60      87.320  60.770  43.370  0.00  0.00           H
ATOM    955  CA  LEU    60      89.370  60.780  42.620  0.00  0.00           C
ATOM    956  HA  LEU    60      89.920  60.160  41.910  0.00  0.00           H
ATOM    957  CB  LEU    60      89.070  62.030  41.800  0.00  0.00           C
ATOM    958  HB2 LEU    60      89.980  62.480  41.400  0.00  0.00           H
ATOM    959  HB3 LEU    60      88.670  62.830  42.430  0.00  0.00           H
ATOM    960  CG  LEU    60      88.180  61.860  40.570  0.00  0.00           C
ATOM    961  HG  LEU    60      87.200  61.580  40.950  0.00  0.00           H
ATOM    962  CD1 LEU    60      88.140  63.160  39.810  0.00  0.00           C
ATOM    963 HD11 LEU    60      89.090  63.380  39.330  0.00  0.00           H
ATOM    964 HD12 LEU    60      87.380  63.130  39.030  0.00  0.00           H
ATOM    965 HD13 LEU    60      88.010  64.030  40.450  0.00  0.00           H
ATOM    966  CD2 LEU    60      88.770  60.740  39.650  0.00  0.00           C
ATOM    967 HD21 LEU    60      88.710  59.770  40.160  0.00  0.00           H
ATOM    968 HD22 LEU    60      88.270  60.740  38.680  0.00  0.00           H
ATOM    969 HD23 LEU    60      89.840  60.850  39.500  0.00  0.00           H
ATOM    970  C   LEU    60      90.330  61.060  43.790  0.00  0.00           C
ATOM    971  O   LEU    60      91.470  60.650  43.750  0.00  0.00           O
ATOM    972  N   ILE    61      89.940  61.710  44.890  0.00  0.00           N
ATOM    973  H   ILE    61      88.980  62.000  45.000  0.00  0.00           H
ATOM    974  CA  ILE    61      90.850  62.190  45.930  0.00  0.00           C
ATOM    975  HA  ILE    61      91.750  62.590  45.480  0.00  0.00           H
ATOM    976  CB  ILE    61      90.380  63.370  46.760  0.00  0.00           C
ATOM    977  HB  ILE    61      89.320  63.220  46.970  0.00  0.00           H
ATOM    978  CG2 ILE    61      91.130  63.620  48.090  0.00  0.00           C
ATOM    979 HG21 ILE    61      91.090  62.750  48.750  0.00  0.00           H
ATOM    980 HG22 ILE    61      92.160  63.840  47.820  0.00  0.00           H
ATOM    981 HG23 ILE    61      90.640  64.380  48.690  0.00  0.00           H
ATOM    982  CG1 ILE    61      90.540  64.660  45.900  0.00  0.00           C
ATOM    983 HG12 ILE    61      89.990  64.400  44.990  0.00  0.00           H
ATOM    984 HG13 ILE    61      91.600  64.750  45.690  0.00  0.00           H
ATOM    985  CD1 ILE    61      90.090  66.050  46.430  0.00  0.00           C
ATOM    986 HD11 ILE    61      90.320  66.890  45.780  0.00  0.00           H
ATOM    987 HD12 ILE    61      89.000  66.020  46.320  0.00  0.00           H
ATOM    988 HD13 ILE    61      90.350  66.230  47.470  0.00  0.00           H
ATOM    989  C   ILE    61      91.320  60.970  46.810  0.00  0.00           C
ATOM    990  O   ILE    61      92.480  60.880  47.160  0.00  0.00           O
ATOM    991  N   SER    62      90.440  60.020  47.070  0.00  0.00           N
ATOM    992  H   SER    62      89.510  60.130  46.700  0.00  0.00           H
ATOM    993  CA  SER    62      90.690  58.700  47.600  0.00  0.00           C
ATOM    994  HA  SER    62      91.100  58.780  48.610  0.00  0.00           H
ATOM    995  CB  SER    62      89.380  57.950  47.680  0.00  0.00           C
ATOM    996  HB2 SER    62      88.630  58.490  48.250  0.00  0.00           H
ATOM    997  HB3 SER    62      89.360  56.940  48.090  0.00  0.00           H
ATOM    998  OG  SER    62      88.920  57.950  46.350  0.00  0.00           O
ATOM    999  HG  SER    62      88.020  57.610  46.260  0.00  0.00           H
ATOM   1000  C   SER    62      91.760  57.940  46.820  0.00  0.00           C
ATOM   1001  O   SER    62      92.280  56.900  47.280  0.00  0.00           O
ATOM   1002  N   SER    63      92.050  58.340  45.570  0.00  0.00           N
ATOM   1003  H   SER    63      91.710  59.240  45.280  0.00  0.00           H
ATOM   1004  CA  SER    63      93.030  57.690  44.660  0.00  0.00           C
ATOM   1005  HA  SER    63      93.310  56.780  45.190  0.00  0.00           H
ATOM   1006  CB  SER    63      92.380  57.260  43.350  0.00  0.00           C
ATOM   1007  HB2 SER    63      92.010  58.100  42.770  0.00  0.00           H
ATOM   1008  HB3 SER    63      91.530  56.660  43.680  0.00  0.00           H
ATOM   1009  OG  SER    63      93.330  56.520  42.580  0.00  0.00           O
ATOM   1010  HG  SER    63      94.120  57.060  42.550  0.00  0.00           H
ATOM   1011  C   SER    63      94.450  58.470  44.570  0.00  0.00           C
ATOM   1012  O   SER    63      95.260  58.110  43.740  0.00  0.00           O
ATOM   1013  N   GLN    64      94.640  59.550  45.430  0.00  0.00           N
ATOM   1014  H   GLN    64      93.810  59.800  45.970  0.00  0.00           H
ATOM   1015  CA  GLN    64      95.930  60.330  45.600  0.00  0.00           C
ATOM   1016  HA  GLN    64      95.600  61.030  46.370  0.00  0.00           H
ATOM   1017  CB  GLN    64      96.990  59.390  46.150  0.00  0.00           C
ATOM   1018  HB2 GLN    64      97.530  58.860  45.360  0.00  0.00           H
ATOM   1019  HB3 GLN    64      96.500  58.660  46.780  0.00  0.00           H
ATOM   1020  CG  GLN    64      97.880  60.300  47.090  0.00  0.00           C
ATOM   1021  HG2 GLN    64      97.180  60.800  47.760  0.00  0.00           H
ATOM   1022  HG3 GLN    64      98.330  61.130  46.540  0.00  0.00           H
ATOM   1023  CD  GLN    64      98.810  59.490  48.050  0.00  0.00           C
ATOM   1024  OE1 GLN    64      99.200  58.360  47.780  0.00  0.00           O
ATOM   1025  NE2 GLN    64      99.110  59.980  49.220  0.00  0.00           N
ATOM   1026 HE21 GLN    64      98.830  60.920  49.470  0.00  0.00           H
ATOM   1027 HE22 GLN    64      99.880  59.510  49.690  0.00  0.00           H
ATOM   1028  C   GLN    64      96.230  61.090  44.350  0.00  0.00           C
ATOM   1029  O   GLN    64      97.340  61.040  43.830  0.00  0.00           O
ATOM   1030  N   VAL    65      95.250  61.800  43.780  0.00  0.00           N
ATOM   1031  H   VAL    65      94.370  61.960  44.240  0.00  0.00           H
ATOM   1032  CA  VAL    65      95.360  62.370  42.430  0.00  0.00           C
ATOM   1033  HA  VAL    65      96.010  61.640  41.940  0.00  0.00           H
ATOM   1034  CB  VAL    65      94.020  62.540  41.650  0.00  0.00           C
ATOM   1035  HB  VAL    65      94.300  63.010  40.700  0.00  0.00           H
ATOM   1036  CG1 VAL    65      93.470  61.150  41.370  0.00  0.00           C
ATOM   1037 HG11 VAL    65      92.440  61.340  41.070  0.00  0.00           H
ATOM   1038 HG12 VAL    65      93.940  60.670  40.510  0.00  0.00           H
ATOM   1039 HG13 VAL    65      93.500  60.510  42.260  0.00  0.00           H
ATOM   1040  CG2 VAL    65      93.050  63.400  42.390  0.00  0.00           C
ATOM   1041 HG21 VAL    65      93.440  64.420  42.420  0.00  0.00           H
ATOM   1042 HG22 VAL    65      92.080  63.520  41.920  0.00  0.00           H
ATOM   1043 HG23 VAL    65      92.900  63.100  43.430  0.00  0.00           H
ATOM   1044  C   VAL    65      96.100  63.710  42.470  0.00  0.00           C
ATOM   1045  O   VAL    65      95.770  64.640  43.220  0.00  0.00           O
ATOM   1046  N   TYR    66      97.120  63.810  41.580  0.00  0.00           N
ATOM   1047  H   TYR    66      97.420  63.000  41.050  0.00  0.00           H
ATOM   1048  CA  TYR    66      97.960  65.020  41.430  0.00  0.00           C
ATOM   1049  HA  TYR    66      98.000  65.500  42.400  0.00  0.00           H
ATOM   1050  CB  TYR    66      99.310  64.750  40.830  0.00  0.00           C
ATOM   1051  HB2 TYR    66      99.850  65.680  40.670  0.00  0.00           H
ATOM   1052  HB3 TYR    66      99.170  64.350  39.830  0.00  0.00           H
ATOM   1053  CG  TYR    66     100.240  63.920  41.700  0.00  0.00           C
ATOM   1054  CD1 TYR    66      99.980  62.650  42.170  0.00  0.00           C
ATOM   1055  HD1 TYR    66      99.180  62.090  41.700  0.00  0.00           H
ATOM   1056  CE1 TYR    66     100.860  61.960  43.040  0.00  0.00           C
ATOM   1057  HE1 TYR    66     100.620  60.950  43.340  0.00  0.00           H
ATOM   1058  CZ  TYR    66     101.990  62.660  43.590  0.00  0.00           C
ATOM   1059  OH  TYR    66     102.670  62.030  44.600  0.00  0.00           O
ATOM   1060  HH  TYR    66     102.180  61.240  44.820  0.00  0.00           H
ATOM   1061  CE2 TYR    66     102.240  63.980  43.090  0.00  0.00           C
ATOM   1062  HE2 TYR    66     103.050  64.570  43.500  0.00  0.00           H
ATOM   1063  CD2 TYR    66     101.400  64.610  42.170  0.00  0.00           C
ATOM   1064  HD2 TYR    66     101.640  65.600  41.810  0.00  0.00           H
ATOM   1065  C   TYR    66      97.270  66.150  40.670  0.00  0.00           C
ATOM   1066  O   TYR    66      97.610  67.330  40.850  0.00  0.00           O
ATOM   1067  N   ALA    67      96.300  65.760  39.820  0.00  0.00           N
ATOM   1068  H   ALA    67      96.120  64.790  39.590  0.00  0.00           H
ATOM   1069  CA  ALA    67      95.570  66.630  38.910  0.00  0.00           C
ATOM   1070  HA  ALA    67      95.420  67.560  39.460  0.00  0.00           H
ATOM   1071  CB  ALA    67      96.450  66.820  37.600  0.00  0.00           C
ATOM   1072  HB1 ALA    67      97.460  67.120  37.870  0.00  0.00           H
ATOM   1073  HB2 ALA    67      96.780  65.880  37.150  0.00  0.00           H
ATOM   1074  HB3 ALA    67      96.020  67.420  36.800  0.00  0.00           H
ATOM   1075  C   ALA    67      94.190  66.040  38.610  0.00  0.00           C
ATOM   1076  O   ALA    67      93.980  64.800  38.600  0.00  0.00           O
ATOM   1077  N   ILE    68      93.230  66.930  38.300  0.00  0.00           N
ATOM   1078  H   ILE    68      93.560  67.880  38.210  0.00  0.00           H
ATOM   1079  CA  ILE    68      91.960  66.490  37.740  0.00  0.00           C
ATOM   1080  HA  ILE    68      91.960  65.410  37.570  0.00  0.00           H
ATOM   1081  CB  ILE    68      90.860  66.690  38.780  0.00  0.00           C
ATOM   1082  HB  ILE    68      91.000  67.720  39.100  0.00  0.00           H
ATOM   1083  CG2 ILE    68      89.380  66.590  38.260  0.00  0.00           C
ATOM   1084 HG21 ILE    68      89.270  67.480  37.640  0.00  0.00           H
ATOM   1085 HG22 ILE    68      89.210  65.650  37.720  0.00  0.00           H
ATOM   1086 HG23 ILE    68      88.610  66.730  39.020  0.00  0.00           H
ATOM   1087  CG1 ILE    68      91.050  65.890  40.060  0.00  0.00           C
ATOM   1088 HG12 ILE    68      92.110  65.710  40.260  0.00  0.00           H
ATOM   1089 HG13 ILE    68      90.620  64.890  39.960  0.00  0.00           H
ATOM   1090  CD1 ILE    68      90.360  66.650  41.210  0.00  0.00           C
ATOM   1091 HD11 ILE    68      90.640  67.700  41.180  0.00  0.00           H
ATOM   1092 HD12 ILE    68      89.270  66.550  41.160  0.00  0.00           H
ATOM   1093 HD13 ILE    68      90.640  66.120  42.120  0.00  0.00           H
ATOM   1094  C   ILE    68      91.740  67.170  36.340  0.00  0.00           C
ATOM   1095  O   ILE    68      92.060  68.300  36.120  0.00  0.00           O
ATOM   1096  N   LEU    69      91.180  66.450  35.390  0.00  0.00           N
ATOM   1097  H   LEU    69      91.000  65.480  35.620  0.00  0.00           H
ATOM   1098  CA  LEU    69      90.650  66.950  34.150  0.00  0.00           C
ATOM   1099  HA  LEU    69      90.990  67.960  33.930  0.00  0.00           H
ATOM   1100  CB  LEU    69      91.080  66.120  32.830  0.00  0.00           C
ATOM   1101  HB2 LEU    69      90.460  66.490  32.010  0.00  0.00           H
ATOM   1102  HB3 LEU    69      90.980  65.060  33.050  0.00  0.00           H
ATOM   1103  CG  LEU    69      92.460  66.370  32.350  0.00  0.00           C
ATOM   1104  HG  LEU    69      92.530  67.300  31.790  0.00  0.00           H
ATOM   1105  CD1 LEU    69      93.600  66.440  33.320  0.00  0.00           C
ATOM   1106 HD11 LEU    69      93.810  65.510  33.860  0.00  0.00           H
ATOM   1107 HD12 LEU    69      94.540  66.580  32.790  0.00  0.00           H
ATOM   1108 HD13 LEU    69      93.360  67.190  34.060  0.00  0.00           H
ATOM   1109  CD2 LEU    69      92.840  65.360  31.230  0.00  0.00           C
ATOM   1110 HD21 LEU    69      93.890  65.540  30.990  0.00  0.00           H
ATOM   1111 HD22 LEU    69      92.840  64.320  31.560  0.00  0.00           H
ATOM   1112 HD23 LEU    69      92.240  65.460  30.330  0.00  0.00           H
ATOM   1113  C   LEU    69      89.080  66.990  34.220  0.00  0.00           C
ATOM   1114  O   LEU    69      88.550  66.220  35.020  0.00  0.00           O
ATOM   1115  N   VAL    70      88.390  67.920  33.540  0.00  0.00           N
ATOM   1116  H   VAL    70      88.950  68.600  33.040  0.00  0.00           H
ATOM   1117  CA  VAL    70      86.860  68.180  33.620  0.00  0.00           C
ATOM   1118  HA  VAL    70      86.450  67.190  33.800  0.00  0.00           H
ATOM   1119  CB  VAL    70      86.370  69.040  34.870  0.00  0.00           C
ATOM   1120  HB  VAL    70      86.690  68.510  35.770  0.00  0.00           H
ATOM   1121  CG1 VAL    70      87.040  70.390  34.870  0.00  0.00           C
ATOM   1122 HG11 VAL    70      86.700  70.920  35.760  0.00  0.00           H
ATOM   1123 HG12 VAL    70      88.120  70.260  34.880  0.00  0.00           H
ATOM   1124 HG13 VAL    70      86.820  71.000  34.000  0.00  0.00           H
ATOM   1125  CG2 VAL    70      84.850  69.270  34.780  0.00  0.00           C
ATOM   1126 HG21 VAL    70      84.590  70.100  34.120  0.00  0.00           H
ATOM   1127 HG22 VAL    70      84.400  68.320  34.500  0.00  0.00           H
ATOM   1128 HG23 VAL    70      84.450  69.430  35.790  0.00  0.00           H
ATOM   1129  C   VAL    70      86.400  68.650  32.280  0.00  0.00           C
ATOM   1130  O   VAL    70      86.830  69.720  31.860  0.00  0.00           O
ATOM   1131  N   SER    71      85.490  67.930  31.620  0.00  0.00           N
ATOM   1132  H   SER    71      85.190  67.040  31.980  0.00  0.00           H
ATOM   1133  CA  SER    71      84.740  68.380  30.490  0.00  0.00           C
ATOM   1134  HA  SER    71      85.210  69.320  30.210  0.00  0.00           H
ATOM   1135  CB  SER    71      84.800  67.350  29.350  0.00  0.00           C
ATOM   1136  HB2 SER    71      85.860  67.120  29.230  0.00  0.00           H
ATOM   1137  HB3 SER    71      84.290  67.800  28.500  0.00  0.00           H
ATOM   1138  OG  SER    71      84.090  66.220  29.810  0.00  0.00           O
ATOM   1139  HG  SER    71      84.200  65.530  29.150  0.00  0.00           H
ATOM   1140  C   SER    71      83.310  68.790  30.950  0.00  0.00           C
ATOM   1141  O   SER    71      82.960  68.810  32.140  0.00  0.00           O
ATOM   1142  N   HIE    72      82.410  69.140  29.970  0.00  0.00           N
ATOM   1143  H   HIE    72      82.730  69.260  29.020  0.00  0.00           H
ATOM   1144  CA  HIE    72      80.990  69.020  30.170  0.00  0.00           C
ATOM   1145  HA  HIE    72      80.800  69.640  31.040  0.00  0.00           H
ATOM   1146  CB  HIE    72      80.260  69.730  29.000  0.00  0.00           C
ATOM   1147  HB2 HIE    72      79.210  69.430  28.940  0.00  0.00           H
ATOM   1148  HB3 HIE    72      80.890  69.430  28.160  0.00  0.00           H
ATOM   1149  CG  HIE    72      80.200  71.200  29.140  0.00  0.00           C
ATOM   1150  ND1 HIE    72      81.270  71.990  28.970  0.00  0.00           N
ATOM   1151  CE1 HIE    72      80.780  73.270  29.090  0.00  0.00           C
ATOM   1152  HE1 HIE    72      81.430  74.130  29.090  0.00  0.00           H
ATOM   1153  NE2 HIE    72      79.520  73.320  29.390  0.00  0.00           N
ATOM   1154  HE2 HIE    72      78.940  74.080  29.730  0.00  0.00           H
ATOM   1155  CD2 HIE    72      79.120  71.980  29.450  0.00  0.00           C
ATOM   1156  HD2 HIE    72      78.080  71.700  29.560  0.00  0.00           H
ATOM   1157  C   HIE    72      80.360  67.650  30.260  0.00  0.00           C
ATOM   1158  O   HIE    72      80.760  66.660  29.630  0.00  0.00           O
ATOM   1159  N   PRO    73      79.230  67.540  31.000  0.00  0.00           N
ATOM   1160  CD  PRO    73      78.580  68.540  31.770  0.00  0.00           C
ATOM   1161  HD2 PRO    73      78.560  69.430  31.130  0.00  0.00           H
ATOM   1162  HD3 PRO    73      79.240  68.800  32.600  0.00  0.00           H
ATOM   1163  CG  PRO    73      77.110  68.170  32.110  0.00  0.00           C
ATOM   1164  HG2 PRO    73      76.410  68.580  31.390  0.00  0.00           H
ATOM   1165  HG3 PRO    73      76.890  68.430  33.140  0.00  0.00           H
ATOM   1166  CB  PRO    73      77.170  66.660  31.920  0.00  0.00           C
ATOM   1167  HB2 PRO    73      76.170  66.250  31.810  0.00  0.00           H
ATOM   1168  HB3 PRO    73      77.660  66.190  32.770  0.00  0.00           H
ATOM   1169  CA  PRO    73      78.240  66.470  30.800  0.00  0.00           C
ATOM   1170  HA  PRO    73      78.720  65.510  30.980  0.00  0.00           H
ATOM   1171  C   PRO    73      77.760  66.420  29.330  0.00  0.00           C
ATOM   1172  O   PRO    73      77.880  67.430  28.620  0.00  0.00           O
ATOM   1173  N   PRO    74      77.210  65.270  28.890  0.00  0.00           N
ATOM   1174  CD  PRO    74      77.040  64.100  29.740  0.00  0.00           C
ATOM   1175  HD2 PRO    74      76.630  64.270  30.740  0.00  0.00           H
ATOM   1176  HD3 PRO    74      78.000  63.620  29.960  0.00  0.00           H
ATOM   1177  CG  PRO    74      76.170  63.150  28.950  0.00  0.00           C
ATOM   1178  HG2 PRO    74      75.120  63.320  29.190  0.00  0.00           H
ATOM   1179  HG3 PRO    74      76.580  62.150  29.000  0.00  0.00           H
ATOM   1180  CB  PRO    74      76.400  63.570  27.490  0.00  0.00           C
ATOM   1181  HB2 PRO    74      75.590  63.250  26.840  0.00  0.00           H
ATOM   1182  HB3 PRO    74      77.330  63.120  27.130  0.00  0.00           H
ATOM   1183  CA  PRO    74      76.700  65.040  27.510  0.00  0.00           C
ATOM   1184  HA  PRO    74      77.480  65.300  26.790  0.00  0.00           H
ATOM   1185  C   PRO    74      75.490  65.880  27.180  0.00  0.00           C
ATOM   1186  O   PRO    74      75.050  66.000  26.020  0.00  0.00           O
ATOM   1187  N   ALA    75      74.820  66.440  28.210  0.00  0.00           N
ATOM   1188  H   ALA    75      75.130  66.210  29.150  0.00  0.00           H
ATOM   1189  CA  ALA    75      73.510  67.000  28.090  0.00  0.00           C
ATOM   1190  HA  ALA    75      73.290  67.420  27.110  0.00  0.00           H
ATOM   1191  CB  ALA    75      72.600  65.760  28.300  0.00  0.00           C
ATOM   1192  HB1 ALA    75      72.950  65.220  29.170  0.00  0.00           H
ATOM   1193  HB2 ALA    75      71.570  66.120  28.390  0.00  0.00           H
ATOM   1194  HB3 ALA    75      72.680  65.110  27.420  0.00  0.00           H
ATOM   1195  C   ALA    75      73.240  68.180  29.040  0.00  0.00           C
ATOM   1196  O   ALA    75      72.280  68.080  29.840  0.00  0.00           O
ATOM   1197  N   PRO    76      74.020  69.290  29.120  0.00  0.00           N
ATOM   1198  CD  PRO    76      74.920  69.710  28.040  0.00  0.00           C
ATOM   1199  HD2 PRO    76      74.370  69.620  27.100  0.00  0.00           H
ATOM   1200  HD3 PRO    76      75.810  69.090  28.060  0.00  0.00           H
ATOM   1201  CG  PRO    76      75.260  71.150  28.390  0.00  0.00           C
ATOM   1202  HG2 PRO    76      74.560  71.860  27.960  0.00  0.00           H
ATOM   1203  HG3 PRO    76      76.260  71.340  28.000  0.00  0.00           H
ATOM   1204  CB  PRO    76      75.170  71.160  29.900  0.00  0.00           C
ATOM   1205  HB2 PRO    76      75.010  72.160  30.310  0.00  0.00           H
ATOM   1206  HB3 PRO    76      76.030  70.660  30.350  0.00  0.00           H
ATOM   1207  CA  PRO    76      73.990  70.240  30.210  0.00  0.00           C
ATOM   1208  HA  PRO    76      74.140  69.860  31.220  0.00  0.00           H
ATOM   1209  C   PRO    76      72.720  70.990  30.270  0.00  0.00           C
ATOM   1210  O   PRO    76      72.090  71.360  29.320  0.00  0.00           O
ATOM   1211  N   THR    77      72.310  71.360  31.470  0.00  0.00           N
ATOM   1212  H   THR    77      72.850  71.050  32.270  0.00  0.00           H
ATOM   1213  CA  THR    77      71.100  72.210  31.830  0.00  0.00           C
ATOM   1214  HA  THR    77      70.750  72.530  30.850  0.00  0.00           H
ATOM   1215  CB  THR    77      70.020  71.330  32.530  0.00  0.00           C
ATOM   1216  HB  THR    77      69.110  71.920  32.590  0.00  0.00           H
ATOM   1217  CG2 THR    77      69.770  69.970  31.970  0.00  0.00           C
ATOM   1218 HG21 THR    77      69.040  70.100  31.170  0.00  0.00           H
ATOM   1219 HG22 THR    77      70.700  69.490  31.680  0.00  0.00           H
ATOM   1220 HG23 THR    77      69.230  69.420  32.740  0.00  0.00           H
ATOM   1221  OG1 THR    77      70.320  71.150  33.900  0.00  0.00           O
ATOM   1222  HG1 THR    77      71.200  70.780  34.010  0.00  0.00           H
ATOM   1223  C   THR    77      71.400  73.420  32.600  0.00  0.00           C
ATOM   1224  O   THR    77      70.500  74.080  32.990  0.00  0.00           O
ATOM   1225  N   ASP    78      72.700  73.630  32.860  0.00  0.00           N
ATOM   1226  H   ASP    78      73.310  73.030  32.330  0.00  0.00           H
ATOM   1227  CA  ASP    78      73.360  74.850  33.470  0.00  0.00           C
ATOM   1228  HA  ASP    78      72.700  75.670  33.160  0.00  0.00           H
ATOM   1229  CB  ASP    78      73.360  74.670  34.990  0.00  0.00           C
ATOM   1230  HB2 ASP    78      74.110  75.350  35.400  0.00  0.00           H
ATOM   1231  HB3 ASP    78      73.750  73.690  35.230  0.00  0.00           H
ATOM   1232  CG  ASP    78      72.020  75.100  35.700  0.00  0.00           C
ATOM   1233  OD1 ASP    78      71.490  76.220  35.500  0.00  0.00           O
ATOM   1234  OD2 ASP    78      71.510  74.350  36.580  0.00  0.00           O
ATOM   1235  C   ASP    78      74.710  75.160  32.810  0.00  0.00           C
ATOM   1236  O   ASP    78      75.190  74.420  31.970  0.00  0.00           O
ATOM   1237  N   HIE    79      75.310  76.300  33.170  0.00  0.00           N
ATOM   1238  H   HIE    79      74.900  76.930  33.840  0.00  0.00           H
ATOM   1239  CA  HIE    79      76.640  76.640  32.560  0.00  0.00           C
ATOM   1240  HA  HIE    79      76.990  76.000  31.750  0.00  0.00           H
ATOM   1241  CB  HIE    79      76.430  78.090  32.030  0.00  0.00           C
ATOM   1242  HB2 HIE    79      77.420  78.310  31.640  0.00  0.00           H
ATOM   1243  HB3 HIE    79      76.170  78.850  32.770  0.00  0.00           H
ATOM   1244  CG  HIE    79      75.570  78.040  30.830  0.00  0.00           C
ATOM   1245  ND1 HIE    79      75.950  77.500  29.580  0.00  0.00           N
ATOM   1246  CE1 HIE    79      74.920  77.560  28.750  0.00  0.00           C
ATOM   1247  HE1 HIE    79      75.030  77.150  27.750  0.00  0.00           H
ATOM   1248  NE2 HIE    79      73.870  78.010  29.410  0.00  0.00           N
ATOM   1249  HE2 HIE    79      72.950  77.940  28.990  0.00  0.00           H
ATOM   1250  CD2 HIE    79      74.250  78.210  30.770  0.00  0.00           C
ATOM   1251  HD2 HIE    79      73.600  78.410  31.600  0.00  0.00           H
ATOM   1252  C   HIE    79      77.780  76.690  33.630  0.00  0.00           C
ATOM   1253  O   HIE    79      78.970  76.840  33.250  0.00  0.00           O
ATOM   1254  N   LEU    80      77.420  76.500  34.950  0.00  0.00           N
ATOM   1255  H   LEU    80      76.430  76.620  35.110  0.00  0.00           H
ATOM   1256  CA  LEU    80      78.310  76.400  36.070  0.00  0.00           C
ATOM   1257  HA  LEU    80      79.250  76.740  35.630  0.00  0.00           H
ATOM   1258  CB  LEU    80      78.100  77.430  37.160  0.00  0.00           C
ATOM   1259  HB2 LEU    80      79.020  77.360  37.740  0.00  0.00           H
ATOM   1260  HB3 LEU    80      77.240  77.130  37.760  0.00  0.00           H
ATOM   1261  CG  LEU    80      77.830  78.870  36.780  0.00  0.00           C
ATOM   1262  HG  LEU    80      76.900  78.910  36.230  0.00  0.00           H
ATOM   1263  CD1 LEU    80      77.730  79.840  37.960  0.00  0.00           C
ATOM   1264 HD11 LEU    80      78.740  79.930  38.360  0.00  0.00           H
ATOM   1265 HD12 LEU    80      77.400  80.830  37.640  0.00  0.00           H
ATOM   1266 HD13 LEU    80      77.040  79.370  38.660  0.00  0.00           H
ATOM   1267  CD2 LEU    80      78.970  79.480  35.970  0.00  0.00           C
ATOM   1268 HD21 LEU    80      79.950  79.340  36.420  0.00  0.00           H
ATOM   1269 HD22 LEU    80      78.960  79.050  34.970  0.00  0.00           H
ATOM   1270 HD23 LEU    80      78.770  80.540  35.830  0.00  0.00           H
ATOM   1271  C   LEU    80      78.500  75.000  36.670  0.00  0.00           C
ATOM   1272  O   LEU    80      78.780  74.830  37.870  0.00  0.00           O
ATOM   1273  N   THR    81      78.510  73.970  35.810  0.00  0.00           N
ATOM   1274  H   THR    81      78.280  74.070  34.830  0.00  0.00           H
ATOM   1275  CA  THR    81      78.770  72.540  36.210  0.00  0.00           C
ATOM   1276  HA  THR    81      78.200  72.360  37.130  0.00  0.00           H
ATOM   1277  CB  THR    81      78.170  71.580  35.220  0.00  0.00           C
ATOM   1278  HB  THR    81      78.250  70.530  35.490  0.00  0.00           H
ATOM   1279  CG2 THR    81      76.720  71.860  34.820  0.00  0.00           C
ATOM   1280 HG21 THR    81      76.430  72.900  34.700  0.00  0.00           H
ATOM   1281 HG22 THR    81      76.240  71.310  34.010  0.00  0.00           H
ATOM   1282 HG23 THR    81      76.150  71.610  35.720  0.00  0.00           H
ATOM   1283  OG1 THR    81      78.850  71.550  33.980  0.00  0.00           O
ATOM   1284  HG1 THR    81      79.380  70.740  33.930  0.00  0.00           H
ATOM   1285  C   THR    81      80.230  72.140  36.550  0.00  0.00           C
ATOM   1286  O   THR    81      80.400  71.140  37.250  0.00  0.00           O
ATOM   1287  N   PRO    82      81.220  72.900  36.110  0.00  0.00           N
ATOM   1288  CD  PRO    82      81.290  73.640  34.860  0.00  0.00           C
ATOM   1289  HD2 PRO    82      81.180  74.710  35.040  0.00  0.00           H
ATOM   1290  HD3 PRO    82      80.470  73.320  34.220  0.00  0.00           H
ATOM   1291  CG  PRO    82      82.670  73.260  34.250  0.00  0.00           C
ATOM   1292  HG2 PRO    82      82.870  74.030  33.510  0.00  0.00           H
ATOM   1293  HG3 PRO    82      82.590  72.280  33.780  0.00  0.00           H
ATOM   1294  CB  PRO    82      83.550  73.280  35.450  0.00  0.00           C
ATOM   1295  HB2 PRO    82      83.870  74.270  35.770  0.00  0.00           H
ATOM   1296  HB3 PRO    82      84.400  72.630  35.260  0.00  0.00           H
ATOM   1297  CA  PRO    82      82.640  72.720  36.570  0.00  0.00           C
ATOM   1298  HA  PRO    82      82.880  71.660  36.630  0.00  0.00           H
ATOM   1299  C   PRO    82      82.950  73.270  37.940  0.00  0.00           C
ATOM   1300  O   PRO    82      83.890  72.900  38.600  0.00  0.00           O
ATOM   1301  N   THR    83      82.110  74.090  38.530  0.00  0.00           N
ATOM   1302  H   THR    83      81.320  74.430  38.000  0.00  0.00           H
ATOM   1303  CA  THR    83      82.190  74.660  39.910  0.00  0.00           C
ATOM   1304  HA  THR    83      83.100  75.250  39.890  0.00  0.00           H
ATOM   1305  CB  THR    83      80.900  75.430  40.240  0.00  0.00           C
ATOM   1306  HB  THR    83      80.070  74.830  39.870  0.00  0.00           H
ATOM   1307  CG2 THR    83      80.830  75.670  41.750  0.00  0.00           C
ATOM   1308 HG21 THR    83      80.610  74.780  42.330  0.00  0.00           H
ATOM   1309 HG22 THR    83      81.720  76.130  42.170  0.00  0.00           H
ATOM   1310 HG23 THR    83      80.050  76.420  41.880  0.00  0.00           H
ATOM   1311  OG1 THR    83      81.030  76.660  39.540  0.00  0.00           O
ATOM   1312  HG1 THR    83      80.270  77.190  39.780  0.00  0.00           H
ATOM   1313  C   THR    83      82.480  73.540  40.930  0.00  0.00           C
ATOM   1314  O   THR    83      83.450  73.680  41.710  0.00  0.00           O
ATOM   1315  N   PRO    84      81.660  72.500  41.070  0.00  0.00           N
ATOM   1316  CD  PRO    84      80.410  72.180  40.410  0.00  0.00           C
ATOM   1317  HD2 PRO    84      80.390  72.420  39.350  0.00  0.00           H
ATOM   1318  HD3 PRO    84      79.530  72.700  40.810  0.00  0.00           H
ATOM   1319  CG  PRO    84      80.240  70.750  40.760  0.00  0.00           C
ATOM   1320  HG2 PRO    84      80.800  70.090  40.090  0.00  0.00           H
ATOM   1321  HG3 PRO    84      79.200  70.420  40.810  0.00  0.00           H
ATOM   1322  CB  PRO    84      80.730  70.440  42.170  0.00  0.00           C
ATOM   1323  HB2 PRO    84      81.110  69.440  42.350  0.00  0.00           H
ATOM   1324  HB3 PRO    84      79.990  70.640  42.950  0.00  0.00           H
ATOM   1325  CA  PRO    84      81.860  71.450  42.180  0.00  0.00           C
ATOM   1326  HA  PRO    84      81.870  71.940  43.160  0.00  0.00           H
ATOM   1327  C   PRO    84      83.220  70.680  42.210  0.00  0.00           C
ATOM   1328  O   PRO    84      83.700  70.420  43.330  0.00  0.00           O
ATOM   1329  N   ILE    85      83.820  70.530  41.020  0.00  0.00           N
ATOM   1330  H   ILE    85      83.380  70.990  40.240  0.00  0.00           H
ATOM   1331  CA  ILE    85      85.180  69.920  40.760  0.00  0.00           C
ATOM   1332  HA  ILE    85      85.220  69.050  41.420  0.00  0.00           H
ATOM   1333  CB  ILE    85      85.550  69.600  39.290  0.00  0.00           C
ATOM   1334  HB  ILE    85      85.300  70.400  38.600  0.00  0.00           H
ATOM   1335  CG2 ILE    85      86.950  69.170  39.100  0.00  0.00           C
ATOM   1336 HG21 ILE    85      87.170  68.870  38.070  0.00  0.00           H
ATOM   1337 HG22 ILE    85      87.570  70.070  39.210  0.00  0.00           H
ATOM   1338 HG23 ILE    85      87.220  68.380  39.800  0.00  0.00           H
ATOM   1339  CG1 ILE    85      84.640  68.420  38.680  0.00  0.00           C
ATOM   1340 HG12 ILE    85      84.770  67.520  39.280  0.00  0.00           H
ATOM   1341 HG13 ILE    85      85.060  68.140  37.710  0.00  0.00           H
ATOM   1342  CD1 ILE    85      83.200  68.750  38.570  0.00  0.00           C
ATOM   1343 HD11 ILE    85      82.720  68.880  39.540  0.00  0.00           H
ATOM   1344 HD12 ILE    85      83.070  69.660  37.970  0.00  0.00           H
ATOM   1345 HD13 ILE    85      82.590  67.980  38.100  0.00  0.00           H
ATOM   1346  C   ILE    85      86.200  70.930  41.250  0.00  0.00           C
ATOM   1347  O   ILE    85      87.020  70.610  42.060  0.00  0.00           O
ATOM   1348  N   SER    86      86.070  72.250  40.970  0.00  0.00           N
ATOM   1349  H   SER    86      85.250  72.540  40.460  0.00  0.00           H
ATOM   1350  CA  SER    86      87.030  73.340  41.340  0.00  0.00           C
ATOM   1351  HA  SER    86      88.040  72.950  41.170  0.00  0.00           H
ATOM   1352  CB  SER    86      86.670  74.410  40.320  0.00  0.00           C
ATOM   1353  HB2 SER    86      85.600  74.590  40.360  0.00  0.00           H
ATOM   1354  HB3 SER    86      86.860  74.010  39.330  0.00  0.00           H
ATOM   1355  OG  SER    86      87.330  75.620  40.600  0.00  0.00           O
ATOM   1356  HG  SER    86      88.140  75.330  41.030  0.00  0.00           H
ATOM   1357  C   SER    86      87.120  73.790  42.800  0.00  0.00           C
ATOM   1358  O   SER    86      88.170  74.050  43.330  0.00  0.00           O
ATOM   1359  N   TYR    87      85.980  73.780  43.420  0.00  0.00           N
ATOM   1360  H   TYR    87      85.150  73.530  42.900  0.00  0.00           H
ATOM   1361  CA  TYR    87      85.820  74.070  44.840  0.00  0.00           C
ATOM   1362  HA  TYR    87      86.360  75.010  45.010  0.00  0.00           H
ATOM   1363  CB  TYR    87      84.330  74.220  45.130  0.00  0.00           C
ATOM   1364  HB2 TYR    87      84.140  73.970  46.180  0.00  0.00           H
ATOM   1365  HB3 TYR    87      83.740  73.400  44.720  0.00  0.00           H
ATOM   1366  CG  TYR    87      83.730  75.570  44.760  0.00  0.00           C
ATOM   1367  CD1 TYR    87      84.410  76.480  43.900  0.00  0.00           C
ATOM   1368  HD1 TYR    87      85.320  76.310  43.350  0.00  0.00           H
ATOM   1369  CE1 TYR    87      83.970  77.750  43.720  0.00  0.00           C
ATOM   1370  HE1 TYR    87      84.610  78.440  43.210  0.00  0.00           H
ATOM   1371  CZ  TYR    87      82.780  78.160  44.390  0.00  0.00           C
ATOM   1372  OH  TYR    87      82.340  79.430  44.180  0.00  0.00           O
ATOM   1373  HH  TYR    87      81.820  79.620  44.960  0.00  0.00           H
ATOM   1374  CE2 TYR    87      82.110  77.280  45.220  0.00  0.00           C
ATOM   1375  HE2 TYR    87      81.220  77.640  45.710  0.00  0.00           H
ATOM   1376  CD2 TYR    87      82.570  75.980  45.430  0.00  0.00           C
ATOM   1377  HD2 TYR    87      82.180  75.380  46.240  0.00  0.00           H
ATOM   1378  C   TYR    87      86.510  72.990  45.660  0.00  0.00           C
ATOM   1379  O   TYR    87      87.540  73.240  46.340  0.00  0.00           O
ATOM   1380  N   THR    88      86.050  71.760  45.410  0.00  0.00           N
ATOM   1381  H   THR    88      85.250  71.640  44.810  0.00  0.00           H
ATOM   1382  CA  THR    88      86.570  70.570  46.080  0.00  0.00           C
ATOM   1383  HA  THR    88      86.480  70.780  47.140  0.00  0.00           H
ATOM   1384  CB  THR    88      85.770  69.250  45.720  0.00  0.00           C
ATOM   1385  HB  THR    88      85.820  69.060  44.650  0.00  0.00           H
ATOM   1386  CG2 THR    88      86.040  68.000  46.490  0.00  0.00           C
ATOM   1387 HG21 THR    88      87.040  67.570  46.450  0.00  0.00           H
ATOM   1388 HG22 THR    88      85.970  68.210  47.560  0.00  0.00           H
ATOM   1389 HG23 THR    88      85.330  67.300  46.060  0.00  0.00           H
ATOM   1390  OG1 THR    88      84.420  69.580  45.810  0.00  0.00           O
ATOM   1391  HG1 THR    88      84.160  69.930  44.950  0.00  0.00           H
ATOM   1392  C   THR    88      88.040  70.310  45.860  0.00  0.00           C
ATOM   1393  O   THR    88      88.700  69.760  46.720  0.00  0.00           O
ATOM   1394  N   ALA    89      88.540  70.600  44.640  0.00  0.00           N
ATOM   1395  H   ALA    89      87.940  70.640  43.830  0.00  0.00           H
ATOM   1396  CA  ALA    89      89.970  70.610  44.300  0.00  0.00           C
ATOM   1397  HA  ALA    89      90.380  69.770  44.860  0.00  0.00           H
ATOM   1398  CB  ALA    89      90.230  70.160  42.830  0.00  0.00           C
ATOM   1399  HB1 ALA    89      89.800  70.930  42.180  0.00  0.00           H
ATOM   1400  HB2 ALA    89      91.250  69.870  42.580  0.00  0.00           H
ATOM   1401  HB3 ALA    89      89.620  69.260  42.790  0.00  0.00           H
ATOM   1402  C   ALA    89      90.780  71.770  44.830  0.00  0.00           C
ATOM   1403  O   ALA    89      91.930  71.670  45.220  0.00  0.00           O
ATOM   1404  N   GLY    90      90.160  72.970  44.790  0.00  0.00           N
ATOM   1405  H   GLY    90      89.250  73.070  44.380  0.00  0.00           H
ATOM   1406  CA  GLY    90      90.630  74.260  45.160  0.00  0.00           C
ATOM   1407  HA2 GLY    90      89.870  75.010  44.910  0.00  0.00           H
ATOM   1408  HA3 GLY    90      91.490  74.510  44.540  0.00  0.00           H
ATOM   1409  C   GLY    90      90.920  74.430  46.600  0.00  0.00           C
ATOM   1410  O   GLY    90      91.980  74.930  47.000  0.00  0.00           O
ATOM   1411  N   PHE    91      90.030  73.820  47.390  0.00  0.00           N
ATOM   1412  H   PHE    91      89.110  73.630  47.010  0.00  0.00           H
ATOM   1413  CA  PHE    91      90.300  73.450  48.770  0.00  0.00           C
ATOM   1414  HA  PHE    91      90.100  74.350  49.360  0.00  0.00           H
ATOM   1415  CB  PHE    91      89.230  72.550  49.290  0.00  0.00           C
ATOM   1416  HB2 PHE    91      89.410  71.590  48.800  0.00  0.00           H
ATOM   1417  HB3 PHE    91      88.240  72.910  49.010  0.00  0.00           H
ATOM   1418  CG  PHE    91      89.230  72.260  50.740  0.00  0.00           C
ATOM   1419  CD1 PHE    91      90.140  71.340  51.350  0.00  0.00           C
ATOM   1420  HD1 PHE    91      90.820  70.750  50.760  0.00  0.00           H
ATOM   1421  CE1 PHE    91      90.160  71.220  52.730  0.00  0.00           C
ATOM   1422  HE1 PHE    91      90.960  70.630  53.160  0.00  0.00           H
ATOM   1423  CZ  PHE    91      89.190  71.850  53.500  0.00  0.00           C
ATOM   1424  HZ  PHE    91      89.100  71.670  54.560  0.00  0.00           H
ATOM   1425  CE2 PHE    91      88.240  72.670  52.920  0.00  0.00           C
ATOM   1426  HE2 PHE    91      87.500  73.150  53.550  0.00  0.00           H
ATOM   1427  CD2 PHE    91      88.220  72.900  51.540  0.00  0.00           C
ATOM   1428  HD2 PHE    91      87.520  73.640  51.180  0.00  0.00           H
ATOM   1429  C   PHE    91      91.760  73.020  49.120  0.00  0.00           C
ATOM   1430  O   PHE    91      92.510  73.670  49.850  0.00  0.00           O
ATOM   1431  N   TYR    92      92.160  71.830  48.500  0.00  0.00           N
ATOM   1432  H   TYR    92      91.530  71.420  47.820  0.00  0.00           H
ATOM   1433  CA  TYR    92      93.470  71.230  48.660  0.00  0.00           C
ATOM   1434  HA  TYR    92      93.790  71.360  49.690  0.00  0.00           H
ATOM   1435  CB  TYR    92      93.360  69.710  48.520  0.00  0.00           C
ATOM   1436  HB2 TYR    92      94.320  69.220  48.680  0.00  0.00           H
ATOM   1437  HB3 TYR    92      93.090  69.460  47.490  0.00  0.00           H
ATOM   1438  CG  TYR    92      92.430  69.070  49.510  0.00  0.00           C
ATOM   1439  CD1 TYR    92      92.880  68.710  50.770  0.00  0.00           C
ATOM   1440  HD1 TYR    92      93.850  69.000  51.160  0.00  0.00           H
ATOM   1441  CE1 TYR    92      92.070  68.150  51.730  0.00  0.00           C
ATOM   1442  HE1 TYR    92      92.390  67.960  52.740  0.00  0.00           H
ATOM   1443  CZ  TYR    92      90.730  67.930  51.420  0.00  0.00           C
ATOM   1444  OH  TYR    92      89.860  67.480  52.350  0.00  0.00           O
ATOM   1445  HH  TYR    92      90.280  67.470  53.210  0.00  0.00           H
ATOM   1446  CE2 TYR    92      90.260  68.150  50.120  0.00  0.00           C
ATOM   1447  HE2 TYR    92      89.220  67.940  49.920  0.00  0.00           H
ATOM   1448  CD2 TYR    92      91.120  68.640  49.110  0.00  0.00           C
ATOM   1449  HD2 TYR    92      90.710  68.830  48.130  0.00  0.00           H
ATOM   1450  C   TYR    92      94.610  71.820  47.720  0.00  0.00           C
ATOM   1451  O   TYR    92      95.730  71.470  47.920  0.00  0.00           O
ATOM   1452  N   ARG    93      94.280  72.720  46.820  0.00  0.00           N
ATOM   1453  H   ARG    93      93.330  73.040  46.890  0.00  0.00           H
ATOM   1454  CA  ARG    93      95.110  73.270  45.720  0.00  0.00           C
ATOM   1455  HA  ARG    93      94.450  73.850  45.070  0.00  0.00           H
ATOM   1456  CB  ARG    93      96.300  74.110  46.300  0.00  0.00           C
ATOM   1457  HB2 ARG    93      96.730  74.640  45.450  0.00  0.00           H
ATOM   1458  HB3 ARG    93      97.030  73.370  46.640  0.00  0.00           H
ATOM   1459  CG  ARG    93      96.150  74.980  47.560  0.00  0.00           C
ATOM   1460  HG2 ARG    93      97.150  75.320  47.840  0.00  0.00           H
ATOM   1461  HG3 ARG    93      95.640  74.490  48.390  0.00  0.00           H
ATOM   1462  CD  ARG    93      95.260  76.170  47.250  0.00  0.00           C
ATOM   1463  HD2 ARG    93      94.290  75.830  46.890  0.00  0.00           H
ATOM   1464  HD3 ARG    93      95.730  76.800  46.500  0.00  0.00           H
ATOM   1465  NE  ARG    93      95.100  77.150  48.380  0.00  0.00           N
ATOM   1466  HE  ARG    93      95.890  77.750  48.580  0.00  0.00           H
ATOM   1467  CZ  ARG    93      94.070  77.290  49.270  0.00  0.00           C
ATOM   1468  NH1 ARG    93      92.980  76.640  49.030  0.00  0.00           N
ATOM   1469 HH11 ARG    93      92.760  76.150  48.170  0.00  0.00           H
ATOM   1470 HH12 ARG    93      92.180  76.680  49.650  0.00  0.00           H
ATOM   1471  NH2 ARG    93      94.020  78.150  50.230  0.00  0.00           N
ATOM   1472 HH21 ARG    93      94.890  78.450  50.640  0.00  0.00           H
ATOM   1473 HH22 ARG    93      93.280  78.130  50.920  0.00  0.00           H
ATOM   1474  C   ARG    93      95.640  72.110  44.870  0.00  0.00           C
ATOM   1475  O   ARG    93      96.750  72.160  44.310  0.00  0.00           O
ATOM   1476  N   ILE    94      94.760  71.120  44.600  0.00  0.00           N
ATOM   1477  H   ILE    94      93.840  71.180  45.020  0.00  0.00           H
ATOM   1478  CA  ILE    94      94.970  70.200  43.410  0.00  0.00           C
ATOM   1479  HA  ILE    94      96.030  69.950  43.360  0.00  0.00           H
ATOM   1480  CB  ILE    94      94.130  68.920  43.530  0.00  0.00           C
ATOM   1481  HB  ILE    94      93.140  69.170  43.900  0.00  0.00           H
ATOM   1482  CG2 ILE    94      94.090  68.140  42.160  0.00  0.00           C
ATOM   1483 HG21 ILE    94      93.510  68.700  41.440  0.00  0.00           H
ATOM   1484 HG22 ILE    94      95.060  67.940  41.700  0.00  0.00           H
ATOM   1485 HG23 ILE    94      93.480  67.260  42.350  0.00  0.00           H
ATOM   1486  CG1 ILE    94      94.910  67.920  44.470  0.00  0.00           C
ATOM   1487 HG12 ILE    94      95.330  68.530  45.270  0.00  0.00           H
ATOM   1488 HG13 ILE    94      95.710  67.380  43.960  0.00  0.00           H
ATOM   1489  CD1 ILE    94      93.930  66.930  44.960  0.00  0.00           C
ATOM   1490 HD11 ILE    94      93.070  67.480  45.340  0.00  0.00           H
ATOM   1491 HD12 ILE    94      93.540  66.260  44.190  0.00  0.00           H
ATOM   1492 HD13 ILE    94      94.280  66.400  45.850  0.00  0.00           H
ATOM   1493  C   ILE    94      94.640  71.010  42.170  0.00  0.00           C
ATOM   1494  O   ILE    94      93.590  71.650  42.060  0.00  0.00           O
ATOM   1495  N   PRO    95      95.430  71.000  41.090  0.00  0.00           N
ATOM   1496  CD  PRO    95      96.800  70.550  41.090  0.00  0.00           C
ATOM   1497  HD2 PRO    95      96.830  69.470  41.250  0.00  0.00           H
ATOM   1498  HD3 PRO    95      97.360  71.140  41.820  0.00  0.00           H
ATOM   1499  CG  PRO    95      97.330  70.810  39.680  0.00  0.00           C
ATOM   1500  HG2 PRO    95      97.290  69.890  39.090  0.00  0.00           H
ATOM   1501  HG3 PRO    95      98.330  71.240  39.710  0.00  0.00           H
ATOM   1502  CB  PRO    95      96.380  71.840  39.090  0.00  0.00           C
ATOM   1503  HB2 PRO    95      96.230  71.590  38.040  0.00  0.00           H
ATOM   1504  HB3 PRO    95      96.830  72.820  39.220  0.00  0.00           H
ATOM   1505  CA  PRO    95      95.090  71.680  39.890  0.00  0.00           C
ATOM   1506  HA  PRO    95      94.780  72.670  40.230  0.00  0.00           H
ATOM   1507  C   PRO    95      94.060  70.920  39.100  0.00  0.00           C
ATOM   1508  O   PRO    95      94.090  69.750  38.800  0.00  0.00           O
ATOM   1509  N   VAL    96      93.110  71.660  38.480  0.00  0.00           N
ATOM   1510  H   VAL    96      93.030  72.620  38.800  0.00  0.00           H
ATOM   1511  CA  VAL    96      92.060  71.130  37.570  0.00  0.00           C
ATOM   1512  HA  VAL    96      92.080  70.040  37.530  0.00  0.00           H
ATOM   1513  CB  VAL    96      90.650  71.570  38.070  0.00  0.00           C
ATOM   1514  HB  VAL    96      90.580  72.660  38.130  0.00  0.00           H
ATOM   1515  CG1 VAL    96      89.520  70.990  37.170  0.00  0.00           C
ATOM   1516 HG11 VAL    96      89.400  69.910  37.140  0.00  0.00           H
ATOM   1517 HG12 VAL    96      88.560  71.390  37.500  0.00  0.00           H
ATOM   1518 HG13 VAL    96      89.730  71.320  36.160  0.00  0.00           H
ATOM   1519  CG2 VAL    96      90.430  70.870  39.470  0.00  0.00           C
ATOM   1520 HG21 VAL    96      90.490  69.780  39.450  0.00  0.00           H
ATOM   1521 HG22 VAL    96      90.990  71.310  40.290  0.00  0.00           H
ATOM   1522 HG23 VAL    96      89.390  71.020  39.790  0.00  0.00           H
ATOM   1523  C   VAL    96      92.320  71.630  36.180  0.00  0.00           C
ATOM   1524  O   VAL    96      92.410  72.830  35.990  0.00  0.00           O
ATOM   1525  N   ILE    97      92.310  70.810  35.110  0.00  0.00           N
ATOM   1526  H   ILE    97      92.120  69.850  35.350  0.00  0.00           H
ATOM   1527  CA  ILE    97      92.330  71.210  33.680  0.00  0.00           C
ATOM   1528  HA  ILE    97      92.570  72.270  33.640  0.00  0.00           H
ATOM   1529  CB  ILE    97      93.280  70.380  32.820  0.00  0.00           C
ATOM   1530  HB  ILE    97      92.830  69.380  32.780  0.00  0.00           H
ATOM   1531  CG2 ILE    97      93.290  71.090  31.410  0.00  0.00           C
ATOM   1532 HG21 ILE    97      92.300  71.250  30.980  0.00  0.00           H
ATOM   1533 HG22 ILE    97      93.650  72.100  31.590  0.00  0.00           H
ATOM   1534 HG23 ILE    97      93.890  70.530  30.690  0.00  0.00           H
ATOM   1535  CG1 ILE    97      94.750  70.260  33.310  0.00  0.00           C
ATOM   1536 HG12 ILE    97      95.450  69.850  32.590  0.00  0.00           H
ATOM   1537 HG13 ILE    97      94.800  69.620  34.190  0.00  0.00           H
ATOM   1538  CD1 ILE    97      95.360  71.540  33.790  0.00  0.00           C
ATOM   1539 HD11 ILE    97      96.360  71.250  34.100  0.00  0.00           H
ATOM   1540 HD12 ILE    97      95.440  72.170  32.900  0.00  0.00           H
ATOM   1541 HD13 ILE    97      94.810  72.020  34.600  0.00  0.00           H
ATOM   1542  C   ILE    97      90.880  71.140  33.190  0.00  0.00           C
ATOM   1543  O   ILE    97      90.390  70.000  33.000  0.00  0.00           O
ATOM   1544  N   GLY    98      90.150  72.240  32.880  0.00  0.00           N
ATOM   1545  H   GLY    98      90.660  73.090  33.120  0.00  0.00           H
ATOM   1546  CA  GLY    98      88.940  72.360  32.150  0.00  0.00           C
ATOM   1547  HA2 GLY    98      88.490  73.340  32.270  0.00  0.00           H
ATOM   1548  HA3 GLY    98      88.310  71.490  32.340  0.00  0.00           H
ATOM   1549  C   GLY    98      89.230  72.210  30.680  0.00  0.00           C
ATOM   1550  O   GLY    98      89.830  73.080  30.060  0.00  0.00           O
ATOM   1551  N   LEU    99      88.730  71.170  30.120  0.00  0.00           N
ATOM   1552  H   LEU    99      88.330  70.390  30.640  0.00  0.00           H
ATOM   1553  CA  LEU    99      88.850  70.830  28.690  0.00  0.00           C
ATOM   1554  HA  LEU    99      89.850  71.130  28.390  0.00  0.00           H
ATOM   1555  CB  LEU    99      88.630  69.320  28.390  0.00  0.00           C
ATOM   1556  HB2 LEU    99      88.720  69.090  27.330  0.00  0.00           H
ATOM   1557  HB3 LEU    99      87.580  69.130  28.620  0.00  0.00           H
ATOM   1558  CG  LEU    99      89.420  68.390  29.290  0.00  0.00           C
ATOM   1559  HG  LEU    99      89.030  68.310  30.310  0.00  0.00           H
ATOM   1560  CD1 LEU    99      89.260  66.990  28.790  0.00  0.00           C
ATOM   1561 HD11 LEU    99      88.230  66.640  28.770  0.00  0.00           H
ATOM   1562 HD12 LEU    99      89.660  66.930  27.780  0.00  0.00           H
ATOM   1563 HD13 LEU    99      89.740  66.240  29.430  0.00  0.00           H
ATOM   1564  CD2 LEU    99      90.920  68.710  29.260  0.00  0.00           C
ATOM   1565 HD21 LEU    99      91.410  67.850  29.720  0.00  0.00           H
ATOM   1566 HD22 LEU    99      91.190  68.770  28.200  0.00  0.00           H
ATOM   1567 HD23 LEU    99      91.110  69.620  29.840  0.00  0.00           H
ATOM   1568  C   LEU    99      87.940  71.620  27.790  0.00  0.00           C
ATOM   1569  O   LEU    99      88.220  71.790  26.630  0.00  0.00           O
ATOM   1570  N   THR   100      86.880  72.190  28.310  0.00  0.00           N
ATOM   1571  H   THR   100      86.670  72.060  29.290  0.00  0.00           H
ATOM   1572  CA  THR   100      85.730  72.410  27.550  0.00  0.00           C
ATOM   1573  HA  THR   100      86.080  72.490  26.520  0.00  0.00           H
ATOM   1574  CB  THR   100      84.790  71.200  27.570  0.00  0.00           C
ATOM   1575  HB  THR   100      84.250  71.150  28.520  0.00  0.00           H
ATOM   1576  CG2 THR   100      83.720  71.180  26.560  0.00  0.00           C
ATOM   1577 HG21 THR   100      83.080  72.020  26.840  0.00  0.00           H
ATOM   1578 HG22 THR   100      84.080  71.250  25.530  0.00  0.00           H
ATOM   1579 HG23 THR   100      83.070  70.310  26.660  0.00  0.00           H
ATOM   1580  OG1 THR   100      85.420  69.960  27.330  0.00  0.00           O
ATOM   1581  HG1 THR   100      85.880  69.960  26.490  0.00  0.00           H
ATOM   1582  C   THR   100      84.980  73.740  27.850  0.00  0.00           C
ATOM   1583  O   THR   100      84.310  74.330  26.940  0.00  0.00           O
ATOM   1584  N   THR   101      85.030  74.220  29.130  0.00  0.00           N
ATOM   1585  H   THR   101      85.780  73.900  29.730  0.00  0.00           H
ATOM   1586  CA  THR   101      84.330  75.450  29.510  0.00  0.00           C
ATOM   1587  HA  THR   101      83.340  75.270  29.110  0.00  0.00           H
ATOM   1588  CB  THR   101      84.210  75.520  31.040  0.00  0.00           C
ATOM   1589  HB  THR   101      83.710  74.670  31.520  0.00  0.00           H
ATOM   1590  CG2 THR   101      85.570  75.620  31.710  0.00  0.00           C
ATOM   1591 HG21 THR   101      85.720  74.860  32.480  0.00  0.00           H
ATOM   1592 HG22 THR   101      86.370  75.560  30.970  0.00  0.00           H
ATOM   1593 HG23 THR   101      85.640  76.570  32.250  0.00  0.00           H
ATOM   1594  OG1 THR   101      83.410  76.630  31.310  0.00  0.00           O
ATOM   1595  HG1 THR   101      82.570  76.220  31.530  0.00  0.00           H
ATOM   1596  C   THR   101      84.750  76.800  28.900  0.00  0.00           C
ATOM   1597  O   THR   101      85.910  77.240  29.010  0.00  0.00           O
ATOM   1598  N   ARG   102      83.750  77.570  28.410  0.00  0.00           N
ATOM   1599  H   ARG   102      82.820  77.190  28.440  0.00  0.00           H
ATOM   1600  CA  ARG   102      83.920  78.810  27.680  0.00  0.00           C
ATOM   1601  HA  ARG   102      84.940  78.970  27.320  0.00  0.00           H
ATOM   1602  CB  ARG   102      83.050  78.740  26.420  0.00  0.00           C
ATOM   1603  HB2 ARG   102      83.190  79.680  25.890  0.00  0.00           H
ATOM   1604  HB3 ARG   102      82.000  78.650  26.700  0.00  0.00           H
ATOM   1605  CG  ARG   102      83.320  77.590  25.400  0.00  0.00           C
ATOM   1606  HG2 ARG   102      82.530  77.690  24.650  0.00  0.00           H
ATOM   1607  HG3 ARG   102      83.170  76.690  25.990  0.00  0.00           H
ATOM   1608  CD  ARG   102      84.790  77.850  24.890  0.00  0.00           C
ATOM   1609  HD2 ARG   102      85.120  76.920  24.440  0.00  0.00           H
ATOM   1610  HD3 ARG   102      85.510  77.930  25.710  0.00  0.00           H
ATOM   1611  NE  ARG   102      85.010  79.040  23.990  0.00  0.00           N
ATOM   1612  HE  ARG   102      85.720  79.690  24.280  0.00  0.00           H
ATOM   1613  CZ  ARG   102      84.620  79.160  22.730  0.00  0.00           C
ATOM   1614  NH1 ARG   102      83.830  78.320  22.170  0.00  0.00           N
ATOM   1615 HH11 ARG   102      83.560  77.440  22.580  0.00  0.00           H
ATOM   1616 HH12 ARG   102      83.610  78.530  21.210  0.00  0.00           H
ATOM   1617  NH2 ARG   102      85.110  80.140  21.990  0.00  0.00           N
ATOM   1618 HH21 ARG   102      85.760  80.760  22.470  0.00  0.00           H
ATOM   1619 HH22 ARG   102      84.700  80.450  21.120  0.00  0.00           H
ATOM   1620  C   ARG   102      83.510  80.110  28.450  0.00  0.00           C
ATOM   1621  O   ARG   102      83.620  81.220  27.980  0.00  0.00           O
ATOM   1622  N   MET   103      83.220  79.920  29.770  0.00  0.00           N
ATOM   1623  H   MET   103      83.130  78.950  30.000  0.00  0.00           H
ATOM   1624  CA  MET   103      82.760  81.040  30.670  0.00  0.00           C
ATOM   1625  HA  MET   103      82.260  81.820  30.090  0.00  0.00           H
ATOM   1626  CB  MET   103      81.620  80.590  31.550  0.00  0.00           C
ATOM   1627  HB2 MET   103      81.360  81.400  32.230  0.00  0.00           H
ATOM   1628  HB3 MET   103      82.030  79.810  32.200  0.00  0.00           H
ATOM   1629  CG  MET   103      80.380  79.970  30.900  0.00  0.00           C
ATOM   1630  HG2 MET   103      79.550  79.740  31.560  0.00  0.00           H
ATOM   1631  HG3 MET   103      80.700  79.030  30.460  0.00  0.00           H
ATOM   1632  SD  MET   103      79.730  80.880  29.460  0.00  0.00           S
ATOM   1633  CE  MET   103      78.890  82.310  30.160  0.00  0.00           C
ATOM   1634  HE1 MET   103      78.510  82.830  29.290  0.00  0.00           H
ATOM   1635  HE2 MET   103      78.130  81.950  30.850  0.00  0.00           H
ATOM   1636  HE3 MET   103      79.670  82.790  30.750  0.00  0.00           H
ATOM   1637  C   MET   103      83.860  81.570  31.590  0.00  0.00           C
ATOM   1638  O   MET   103      84.630  80.850  32.280  0.00  0.00           O
ATOM   1639  N   SER   104      84.030  82.890  31.470  0.00  0.00           N
ATOM   1640  H   SER   104      83.410  83.370  30.840  0.00  0.00           H
ATOM   1641  CA  SER   104      85.160  83.690  32.010  0.00  0.00           C
ATOM   1642  HA  SER   104      86.080  83.330  31.560  0.00  0.00           H
ATOM   1643  CB  SER   104      85.000  85.120  31.540  0.00  0.00           C
ATOM   1644  HB2 SER   104      85.840  85.750  31.850  0.00  0.00           H
ATOM   1645  HB3 SER   104      84.060  85.550  31.890  0.00  0.00           H
ATOM   1646  OG  SER   104      85.000  85.180  30.120  0.00  0.00           O
ATOM   1647  HG  SER   104      84.080  85.090  29.850  0.00  0.00           H
ATOM   1648  C   SER   104      85.240  83.610  33.530  0.00  0.00           C
ATOM   1649  O   SER   104      86.300  83.840  34.080  0.00  0.00           O
ATOM   1650  N   ILE   105      84.180  83.170  34.250  0.00  0.00           N
ATOM   1651  H   ILE   105      83.300  82.980  33.790  0.00  0.00           H
ATOM   1652  CA  ILE   105      84.160  82.970  35.800  0.00  0.00           C
ATOM   1653  HA  ILE   105      84.180  83.940  36.290  0.00  0.00           H
ATOM   1654  CB  ILE   105      82.770  82.450  36.250  0.00  0.00           C
ATOM   1655  HB  ILE   105      82.020  83.210  36.020  0.00  0.00           H
ATOM   1656  CG2 ILE   105      82.460  81.070  35.690  0.00  0.00           C
ATOM   1657 HG21 ILE   105      82.640  81.110  34.620  0.00  0.00           H
ATOM   1658 HG22 ILE   105      82.980  80.210  36.120  0.00  0.00           H
ATOM   1659 HG23 ILE   105      81.390  80.900  35.750  0.00  0.00           H
ATOM   1660  CG1 ILE   105      82.640  82.310  37.790  0.00  0.00           C
ATOM   1661 HG12 ILE   105      83.220  81.490  38.210  0.00  0.00           H
ATOM   1662 HG13 ILE   105      81.610  82.010  37.960  0.00  0.00           H
ATOM   1663  CD1 ILE   105      83.010  83.620  38.590  0.00  0.00           C
ATOM   1664 HD11 ILE   105      84.080  83.780  38.480  0.00  0.00           H
ATOM   1665 HD12 ILE   105      82.630  84.520  38.100  0.00  0.00           H
ATOM   1666 HD13 ILE   105      82.590  83.580  39.590  0.00  0.00           H
ATOM   1667  C   ILE   105      85.310  82.070  36.300  0.00  0.00           C
ATOM   1668  O   ILE   105      85.970  82.450  37.230  0.00  0.00           O
ATOM   1669  N   TYR   106      85.720  81.010  35.580  0.00  0.00           N
ATOM   1670  H   TYR   106      85.240  80.860  34.710  0.00  0.00           H
ATOM   1671  CA  TYR   106      86.850  80.130  35.900  0.00  0.00           C
ATOM   1672  HA  TYR   106      86.910  79.970  36.980  0.00  0.00           H
ATOM   1673  CB  TYR   106      86.590  78.790  35.220  0.00  0.00           C
ATOM   1674  HB2 TYR   106      87.350  78.040  35.440  0.00  0.00           H
ATOM   1675  HB3 TYR   106      86.680  78.940  34.140  0.00  0.00           H
ATOM   1676  CG  TYR   106      85.220  78.170  35.530  0.00  0.00           C
ATOM   1677  CD1 TYR   106      84.980  77.750  36.880  0.00  0.00           C
ATOM   1678  HD1 TYR   106      85.780  77.910  37.590  0.00  0.00           H
ATOM   1679  CE1 TYR   106      83.790  77.200  37.340  0.00  0.00           C
ATOM   1680  HE1 TYR   106      83.630  76.970  38.380  0.00  0.00           H
ATOM   1681  CZ  TYR   106      82.740  76.990  36.350  0.00  0.00           C
ATOM   1682  OH  TYR   106      81.550  76.430  36.730  0.00  0.00           O
ATOM   1683  HH  TYR   106      81.400  76.560  37.670  0.00  0.00           H
ATOM   1684  CE2 TYR   106      82.970  77.380  34.980  0.00  0.00           C
ATOM   1685  HE2 TYR   106      82.100  77.390  34.340  0.00  0.00           H
ATOM   1686  CD2 TYR   106      84.200  77.950  34.540  0.00  0.00           C
ATOM   1687  HD2 TYR   106      84.320  78.340  33.540  0.00  0.00           H
ATOM   1688  C   TYR   106      88.240  80.670  35.550  0.00  0.00           C
ATOM   1689  O   TYR   106      89.280  79.980  35.700  0.00  0.00           O
ATOM   1690  N   SER   107      88.290  81.900  34.930  0.00  0.00           N
ATOM   1691  H   SER   107      87.380  82.340  34.850  0.00  0.00           H
ATOM   1692  CA  SER   107      89.440  82.760  34.810  0.00  0.00           C
ATOM   1693  HA  SER   107      90.200  82.070  34.440  0.00  0.00           H
ATOM   1694  CB  SER   107      89.240  83.790  33.750  0.00  0.00           C
ATOM   1695  HB2 SER   107      90.220  84.230  33.620  0.00  0.00           H
ATOM   1696  HB3 SER   107      88.470  84.500  34.050  0.00  0.00           H
ATOM   1697  OG  SER   107      88.830  83.210  32.530  0.00  0.00           O
ATOM   1698  HG  SER   107      89.630  83.000  32.050  0.00  0.00           H
ATOM   1699  C   SER   107      89.900  83.350  36.120  0.00  0.00           C
ATOM   1700  O   SER   107      91.050  83.420  36.480  0.00  0.00           O
ATOM   1701  N   ASP   108      88.910  83.640  36.940  0.00  0.00           N
ATOM   1702  H   ASP   108      87.980  83.260  36.790  0.00  0.00           H
ATOM   1703  CA  ASP   108      89.030  84.400  38.190  0.00  0.00           C
ATOM   1704  HA  ASP   108      89.750  85.210  38.060  0.00  0.00           H
ATOM   1705  CB  ASP   108      87.670  84.880  38.670  0.00  0.00           C
ATOM   1706  HB2 ASP   108      87.070  84.070  39.060  0.00  0.00           H
ATOM   1707  HB3 ASP   108      87.150  85.390  37.850  0.00  0.00           H
ATOM   1708  CG  ASP   108      87.730  85.860  39.860  0.00  0.00           C
ATOM   1709  OD1 ASP   108      88.580  85.720  40.730  0.00  0.00           O
ATOM   1710  OD2 ASP   108      86.950  86.850  39.830  0.00  0.00           O
ATOM   1711  C   ASP   108      89.650  83.420  39.210  0.00  0.00           C
ATOM   1712  O   ASP   108      88.980  82.430  39.510  0.00  0.00           O
ATOM   1713  N   LYS   109      90.850  83.780  39.730  0.00  0.00           N
ATOM   1714  H   LYS   109      91.370  84.470  39.210  0.00  0.00           H
ATOM   1715  CA  LYS   109      91.560  83.130  40.800  0.00  0.00           C
ATOM   1716  HA  LYS   109      91.130  82.130  40.800  0.00  0.00           H
ATOM   1717  CB  LYS   109      93.040  83.000  40.410  0.00  0.00           C
ATOM   1718  HB2 LYS   109      93.100  82.500  39.440  0.00  0.00           H
ATOM   1719  HB3 LYS   109      93.470  82.450  41.250  0.00  0.00           H
ATOM   1720  CG  LYS   109      93.730  84.400  40.510  0.00  0.00           C
ATOM   1721  HG2 LYS   109      93.750  84.730  41.550  0.00  0.00           H
ATOM   1722  HG3 LYS   109      93.110  85.050  39.900  0.00  0.00           H
ATOM   1723  CD  LYS   109      95.250  84.350  40.060  0.00  0.00           C
ATOM   1724  HD2 LYS   109      95.300  83.850  39.090  0.00  0.00           H
ATOM   1725  HD3 LYS   109      95.860  83.760  40.740  0.00  0.00           H
ATOM   1726  CE  LYS   109      95.960  85.740  39.840  0.00  0.00           C
ATOM   1727  HE2 LYS   109      96.580  86.060  40.680  0.00  0.00           H
ATOM   1728  HE3 LYS   109      95.220  86.500  39.610  0.00  0.00           H
ATOM   1729  NZ  LYS   109      96.830  85.650  38.650  0.00  0.00           N
ATOM   1730  HZ1 LYS   109      97.170  86.570  38.410  0.00  0.00           H
ATOM   1731  HZ2 LYS   109      97.550  85.010  38.960  0.00  0.00           H
ATOM   1732  HZ3 LYS   109      96.480  85.220  37.810  0.00  0.00           H
ATOM   1733  C   LYS   109      91.300  83.530  42.180  0.00  0.00           C
ATOM   1734  O   LYS   109      91.870  82.940  43.070  0.00  0.00           O
ATOM   1735  N   SER   110      90.310  84.370  42.380  0.00  0.00           N
ATOM   1736  H   SER   110      89.860  84.830  41.600  0.00  0.00           H
ATOM   1737  CA  SER   110      89.600  84.420  43.720  0.00  0.00           C
ATOM   1738  HA  SER   110      90.320  84.190  44.510  0.00  0.00           H
ATOM   1739  CB  SER   110      89.040  85.890  44.010  0.00  0.00           C
ATOM   1740  HB2 SER   110      89.830  86.590  43.760  0.00  0.00           H
ATOM   1741  HB3 SER   110      88.750  86.060  45.040  0.00  0.00           H
ATOM   1742  OG  SER   110      87.900  86.160  43.150  0.00  0.00           O
ATOM   1743  HG  SER   110      88.170  86.100  42.240  0.00  0.00           H
ATOM   1744  C   SER   110      88.510  83.310  43.830  0.00  0.00           C
ATOM   1745  O   SER   110      88.470  82.660  44.860  0.00  0.00           O
ATOM   1746  N   ILE   111      87.730  83.100  42.780  0.00  0.00           N
ATOM   1747  H   ILE   111      87.880  83.670  41.960  0.00  0.00           H
ATOM   1748  CA  ILE   111      86.660  82.140  42.920  0.00  0.00           C
ATOM   1749  HA  ILE   111      86.340  82.160  43.960  0.00  0.00           H
ATOM   1750  CB  ILE   111      85.500  82.490  42.030  0.00  0.00           C
ATOM   1751  HB  ILE   111      85.770  82.340  40.980  0.00  0.00           H
ATOM   1752  CG2 ILE   111      84.230  81.760  42.420  0.00  0.00           C
ATOM   1753 HG21 ILE   111      84.420  80.700  42.600  0.00  0.00           H
ATOM   1754 HG22 ILE   111      83.840  82.020  43.400  0.00  0.00           H
ATOM   1755 HG23 ILE   111      83.510  81.930  41.620  0.00  0.00           H
ATOM   1756  CG1 ILE   111      85.190  84.000  41.970  0.00  0.00           C
ATOM   1757 HG12 ILE   111      84.340  84.150  41.310  0.00  0.00           H
ATOM   1758 HG13 ILE   111      86.050  84.480  41.500  0.00  0.00           H
ATOM   1759  CD1 ILE   111      84.780  84.800  43.190  0.00  0.00           C
ATOM   1760 HD11 ILE   111      85.660  84.840  43.830  0.00  0.00           H
ATOM   1761 HD12 ILE   111      84.520  85.810  42.880  0.00  0.00           H
ATOM   1762 HD13 ILE   111      83.890  84.350  43.640  0.00  0.00           H
ATOM   1763  C   ILE   111      87.150  80.710  42.690  0.00  0.00           C
ATOM   1764  O   ILE   111      86.960  79.820  43.560  0.00  0.00           O
ATOM   1765  N   HIE   112      88.010  80.550  41.640  0.00  0.00           N
ATOM   1766  H   HIE   112      88.000  81.270  40.920  0.00  0.00           H
ATOM   1767  CA  HIE   112      88.610  79.300  41.200  0.00  0.00           C
ATOM   1768  HA  HIE   112      88.340  78.440  41.810  0.00  0.00           H
ATOM   1769  CB  HIE   112      87.990  78.960  39.800  0.00  0.00           C
ATOM   1770  HB2 HIE   112      88.420  78.120  39.250  0.00  0.00           H
ATOM   1771  HB3 HIE   112      88.170  79.760  39.080  0.00  0.00           H
ATOM   1772  CG  HIE   112      86.460  79.050  39.860  0.00  0.00           C
ATOM   1773  ND1 HIE   112      85.670  78.050  40.360  0.00  0.00           N
ATOM   1774  CE1 HIE   112      84.364  78.408  40.020  0.00  0.00           C
ATOM   1775  HE1 HIE   112      83.538  77.732  40.242  0.00  0.00           H
ATOM   1776  NE2 HIE   112      84.371  79.634  39.558  0.00  0.00           N
ATOM   1777  HE2 HIE   112      83.547  80.170  39.324  0.00  0.00           H
ATOM   1778  CD2 HIE   112      85.650  80.080  39.440  0.00  0.00           C
ATOM   1779  HD2 HIE   112      86.000  81.040  39.100  0.00  0.00           H
ATOM   1780  C   HIE   112      90.130  79.390  41.170  0.00  0.00           C
ATOM   1781  O   HIE   112      90.760  79.810  40.160  0.00  0.00           O
ATOM   1782  N   LEU   113      90.720  79.130  42.310  0.00  0.00           N
ATOM   1783  H   LEU   113      90.120  78.850  43.070  0.00  0.00           H
ATOM   1784  CA  LEU   113      92.030  79.520  42.720  0.00  0.00           C
ATOM   1785  HA  LEU   113      92.080  80.590  42.530  0.00  0.00           H
ATOM   1786  CB  LEU   113      92.040  79.290  44.220  0.00  0.00           C
ATOM   1787  HB2 LEU   113      91.830  78.240  44.400  0.00  0.00           H
ATOM   1788  HB3 LEU   113      91.290  79.890  44.740  0.00  0.00           H
ATOM   1789  CG  LEU   113      93.450  79.380  44.860  0.00  0.00           C
ATOM   1790  HG  LEU   113      94.190  78.750  44.350  0.00  0.00           H
ATOM   1791  CD1 LEU   113      93.950  80.760  44.820  0.00  0.00           C
ATOM   1792 HD11 LEU   113      94.980  80.790  45.180  0.00  0.00           H
ATOM   1793 HD12 LEU   113      93.950  81.050  43.770  0.00  0.00           H
ATOM   1794 HD13 LEU   113      93.240  81.410  45.340  0.00  0.00           H
ATOM   1795  CD2 LEU   113      93.450  79.020  46.380  0.00  0.00           C
ATOM   1796 HD21 LEU   113      94.460  78.910  46.780  0.00  0.00           H
ATOM   1797 HD22 LEU   113      92.910  79.780  46.930  0.00  0.00           H
ATOM   1798 HD23 LEU   113      93.010  78.020  46.480  0.00  0.00           H
ATOM   1799  C   LEU   113      93.150  78.840  41.920  0.00  0.00           C
ATOM   1800  O   LEU   113      94.290  79.380  41.800  0.00  0.00           O
ATOM   1801  N   SER   114      92.960  77.710  41.220  0.00  0.00           N
ATOM   1802  H   SER   114      92.100  77.200  41.400  0.00  0.00           H
ATOM   1803  CA  SER   114      93.910  76.800  40.600  0.00  0.00           C
ATOM   1804  HA  SER   114      94.530  77.430  39.960  0.00  0.00           H
ATOM   1805  CB  SER   114      94.740  75.950  41.580  0.00  0.00           C
ATOM   1806  HB2 SER   114      94.070  75.190  41.980  0.00  0.00           H
ATOM   1807  HB3 SER   114      95.240  76.480  42.390  0.00  0.00           H
ATOM   1808  OG  SER   114      95.800  75.280  40.900  0.00  0.00           O
ATOM   1809  HG  SER   114      96.380  74.780  41.480  0.00  0.00           H
ATOM   1810  C   SER   114      93.150  75.980  39.580  0.00  0.00           C
ATOM   1811  O   SER   114      92.940  74.750  39.710  0.00  0.00           O
ATOM   1812  N   PHE   115      92.700  76.760  38.540  0.00  0.00           N
ATOM   1813  H   PHE   115      92.910  77.750  38.580  0.00  0.00           H
ATOM   1814  CA  PHE   115      91.870  76.210  37.500  0.00  0.00           C
ATOM   1815  HA  PHE   115      91.890  75.120  37.480  0.00  0.00           H
ATOM   1816  CB  PHE   115      90.400  76.690  37.810  0.00  0.00           C
ATOM   1817  HB2 PHE   115      90.310  77.770  37.740  0.00  0.00           H
ATOM   1818  HB3 PHE   115      90.120  76.330  38.800  0.00  0.00           H
ATOM   1819  CG  PHE   115      89.460  76.060  36.840  0.00  0.00           C
ATOM   1820  CD1 PHE   115      89.360  76.630  35.540  0.00  0.00           C
ATOM   1821  HD1 PHE   115      89.860  77.560  35.290  0.00  0.00           H
ATOM   1822  CE1 PHE   115      88.590  76.060  34.540  0.00  0.00           C
ATOM   1823  HE1 PHE   115      88.500  76.610  33.610  0.00  0.00           H
ATOM   1824  CZ  PHE   115      87.890  74.900  34.720  0.00  0.00           C
ATOM   1825  HZ  PHE   115      87.260  74.620  33.890  0.00  0.00           H
ATOM   1826  CE2 PHE   115      87.970  74.290  36.020  0.00  0.00           C
ATOM   1827  HE2 PHE   115      87.420  73.390  36.230  0.00  0.00           H
ATOM   1828  CD2 PHE   115      88.760  74.880  37.030  0.00  0.00           C
ATOM   1829  HD2 PHE   115      88.730  74.230  37.900  0.00  0.00           H
ATOM   1830  C   PHE   115      92.400  76.730  36.160  0.00  0.00           C
ATOM   1831  O   PHE   115      92.250  77.940  35.910  0.00  0.00           O
ATOM   1832  N   LEU   116      92.920  75.840  35.340  0.00  0.00           N
ATOM   1833  H   LEU   116      92.990  74.900  35.710  0.00  0.00           H
ATOM   1834  CA  LEU   116      93.490  76.100  34.030  0.00  0.00           C
ATOM   1835  HA  LEU   116      93.550  77.170  33.840  0.00  0.00           H
ATOM   1836  CB  LEU   116      94.910  75.480  33.850  0.00  0.00           C
ATOM   1837  HB2 LEU   116      95.170  75.530  32.800  0.00  0.00           H
ATOM   1838  HB3 LEU   116      94.740  74.420  34.040  0.00  0.00           H
ATOM   1839  CG  LEU   116      96.080  76.030  34.670  0.00  0.00           C
ATOM   1840  HG  LEU   116      96.420  76.990  34.290  0.00  0.00           H
ATOM   1841  CD1 LEU   116      95.830  76.080  36.140  0.00  0.00           C
ATOM   1842 HD11 LEU   116      96.720  76.310  36.740  0.00  0.00           H
ATOM   1843 HD12 LEU   116      95.190  76.930  36.380  0.00  0.00           H
ATOM   1844 HD13 LEU   116      95.350  75.200  36.560  0.00  0.00           H
ATOM   1845  CD2 LEU   116      97.270  75.110  34.400  0.00  0.00           C
ATOM   1846 HD21 LEU   116      98.050  75.300  35.140  0.00  0.00           H
ATOM   1847 HD22 LEU   116      97.010  74.100  34.730  0.00  0.00           H
ATOM   1848 HD23 LEU   116      97.720  75.150  33.410  0.00  0.00           H
ATOM   1849  C   LEU   116      92.520  75.480  32.940  0.00  0.00           C
ATOM   1850  O   LEU   116      91.770  74.560  33.180  0.00  0.00           O
ATOM   1851  N   ARG   117      92.560  75.980  31.700  0.00  0.00           N
ATOM   1852  H   ARG   117      93.330  76.580  31.420  0.00  0.00           H
ATOM   1853  CA  ARG   117      91.790  75.410  30.540  0.00  0.00           C
ATOM   1854  HA  ARG   117      91.670  74.380  30.880  0.00  0.00           H
ATOM   1855  CB  ARG   117      90.380  75.950  30.440  0.00  0.00           C
ATOM   1856  HB2 ARG   117      89.760  75.420  31.160  0.00  0.00           H
ATOM   1857  HB3 ARG   117      89.980  75.630  29.480  0.00  0.00           H
ATOM   1858  CG  ARG   117      90.220  77.450  30.520  0.00  0.00           C
ATOM   1859  HG2 ARG   117      91.070  77.850  29.960  0.00  0.00           H
ATOM   1860  HG3 ARG   117      90.420  77.800  31.530  0.00  0.00           H
ATOM   1861  CD  ARG   117      88.810  77.900  30.150  0.00  0.00           C
ATOM   1862  HD2 ARG   117      88.090  77.170  30.520  0.00  0.00           H
ATOM   1863  HD3 ARG   117      88.750  77.990  29.070  0.00  0.00           H
ATOM   1864  NE  ARG   117      88.620  79.260  30.650  0.00  0.00           N
ATOM   1865  HE  ARG   117      89.430  79.840  30.800  0.00  0.00           H
ATOM   1866  CZ  ARG   117      87.500  79.700  31.110  0.00  0.00           C
ATOM   1867  NH1 ARG   117      86.430  79.080  30.860  0.00  0.00           N
ATOM   1868 HH11 ARG   117      86.410  78.290  30.220  0.00  0.00           H
ATOM   1869 HH12 ARG   117      85.590  79.400  31.320  0.00  0.00           H
ATOM   1870  NH2 ARG   117      87.460  80.770  31.850  0.00  0.00           N
ATOM   1871 HH21 ARG   117      88.320  81.290  31.890  0.00  0.00           H
ATOM   1872 HH22 ARG   117      86.580  81.200  32.100  0.00  0.00           H
ATOM   1873  C   ARG   117      92.460  75.420  29.170  0.00  0.00           C
ATOM   1874  O   ARG   117      93.220  76.330  28.820  0.00  0.00           O
ATOM   1875  N   THR   118      92.230  74.350  28.390  0.00  0.00           N
ATOM   1876  H   THR   118      91.700  73.560  28.720  0.00  0.00           H
ATOM   1877  CA  THR   118      92.660  74.220  27.030  0.00  0.00           C
ATOM   1878  HA  THR   118      93.610  74.740  26.890  0.00  0.00           H
ATOM   1879  CB  THR   118      92.910  72.720  26.710  0.00  0.00           C
ATOM   1880  HB  THR   118      93.070  72.550  25.650  0.00  0.00           H
ATOM   1881  CG2 THR   118      94.170  72.270  27.420  0.00  0.00           C
ATOM   1882 HG21 THR   118      95.100  72.660  27.000  0.00  0.00           H
ATOM   1883 HG22 THR   118      94.140  72.440  28.500  0.00  0.00           H
ATOM   1884 HG23 THR   118      94.070  71.210  27.190  0.00  0.00           H
ATOM   1885  OG1 THR   118      91.840  71.880  27.040  0.00  0.00           O
ATOM   1886  HG1 THR   118      91.380  71.640  26.230  0.00  0.00           H
ATOM   1887  C   THR   118      91.860  74.880  25.940  0.00  0.00           C
ATOM   1888  O   THR   118      92.390  75.170  24.830  0.00  0.00           O
ATOM   1889  N   VAL   119      90.540  75.070  26.220  0.00  0.00           N
ATOM   1890  H   VAL   119      90.330  74.830  27.180  0.00  0.00           H
ATOM   1891  CA  VAL   119      89.780  76.110  25.540  0.00  0.00           C
ATOM   1892  HA  VAL   119      90.160  76.030  24.510  0.00  0.00           H
ATOM   1893  CB  VAL   119      88.270  75.840  25.470  0.00  0.00           C
ATOM   1894  HB  VAL   119      87.800  76.660  24.910  0.00  0.00           H
ATOM   1895  CG1 VAL   119      88.020  74.530  24.710  0.00  0.00           C
ATOM   1896 HG11 VAL   119      86.970  74.470  24.420  0.00  0.00           H
ATOM   1897 HG12 VAL   119      88.560  74.560  23.770  0.00  0.00           H
ATOM   1898 HG13 VAL   119      88.270  73.660  25.330  0.00  0.00           H
ATOM   1899  CG2 VAL   119      87.640  75.850  26.860  0.00  0.00           C
ATOM   1900 HG21 VAL   119      86.560  75.950  26.790  0.00  0.00           H
ATOM   1901 HG22 VAL   119      87.990  75.000  27.450  0.00  0.00           H
ATOM   1902 HG23 VAL   119      87.880  76.760  27.410  0.00  0.00           H
ATOM   1903  C   VAL   119      90.150  77.530  26.090  0.00  0.00           C
ATOM   1904  O   VAL   119      90.360  77.620  27.330  0.00  0.00           O
ATOM   1905  N   PRO   120      90.050  78.580  25.310  0.00  0.00           N
ATOM   1906  CD  PRO   120      90.160  78.600  23.870  0.00  0.00           C
ATOM   1907  HD2 PRO   120      89.540  77.920  23.280  0.00  0.00           H
ATOM   1908  HD3 PRO   120      91.150  78.240  23.570  0.00  0.00           H
ATOM   1909  CG  PRO   120      89.990  80.070  23.530  0.00  0.00           C
ATOM   1910  HG2 PRO   120      88.920  80.190  23.320  0.00  0.00           H
ATOM   1911  HG3 PRO   120      90.530  80.300  22.620  0.00  0.00           H
ATOM   1912  CB  PRO   120      90.460  80.880  24.780  0.00  0.00           C
ATOM   1913  HB2 PRO   120      90.070  81.890  24.840  0.00  0.00           H
ATOM   1914  HB3 PRO   120      91.550  80.850  24.790  0.00  0.00           H
ATOM   1915  CA  PRO   120      89.860  79.980  25.830  0.00  0.00           C
ATOM   1916  HA  PRO   120      90.410  80.050  26.770  0.00  0.00           H
ATOM   1917  C   PRO   120      88.350  80.260  26.230  0.00  0.00           C
ATOM   1918  O   PRO   120      87.410  79.620  25.730  0.00  0.00           O
ATOM   1919  N   PRO   121      88.100  81.220  27.120  0.00  0.00           N
ATOM   1920  CD  PRO   121      89.060  81.950  27.900  0.00  0.00           C
ATOM   1921  HD2 PRO   121      89.880  82.320  27.270  0.00  0.00           H
ATOM   1922  HD3 PRO   121      89.370  81.290  28.700  0.00  0.00           H
ATOM   1923  CG  PRO   121      88.250  83.040  28.580  0.00  0.00           C
ATOM   1924  HG2 PRO   121      88.290  84.020  28.100  0.00  0.00           H
ATOM   1925  HG3 PRO   121      88.620  83.160  29.600  0.00  0.00           H
ATOM   1926  CB  PRO   121      86.740  82.530  28.540  0.00  0.00           C
ATOM   1927  HB2 PRO   121      86.010  83.340  28.530  0.00  0.00           H
ATOM   1928  HB3 PRO   121      86.510  81.830  29.340  0.00  0.00           H
ATOM   1929  CA  PRO   121      86.750  81.730  27.300  0.00  0.00           C
ATOM   1930  HA  PRO   121      86.020  80.920  27.330  0.00  0.00           H
ATOM   1931  C   PRO   121      86.190  82.650  26.130  0.00  0.00           C
ATOM   1932  O   PRO   121      86.960  83.200  25.360  0.00  0.00           O
ATOM   1933  N   TYR   122      84.870  82.940  26.100  0.00  0.00           N
ATOM   1934  H   TYR   122      84.240  82.490  26.750  0.00  0.00           H
ATOM   1935  CA  TYR   122      84.250  83.750  24.980  0.00  0.00           C
ATOM   1936  HA  TYR   122      84.460  83.280  24.020  0.00  0.00           H
ATOM   1937  CB  TYR   122      82.730  83.850  25.110  0.00  0.00           C
ATOM   1938  HB2 TYR   122      82.400  84.560  24.350  0.00  0.00           H
ATOM   1939  HB3 TYR   122      82.510  84.270  26.090  0.00  0.00           H
ATOM   1940  CG  TYR   122      82.030  82.530  24.950  0.00  0.00           C
ATOM   1941  CD1 TYR   122      82.190  81.770  23.780  0.00  0.00           C
ATOM   1942  HD1 TYR   122      82.880  82.070  23.000  0.00  0.00           H
ATOM   1943  CE1 TYR   122      81.500  80.600  23.530  0.00  0.00           C
ATOM   1944  HE1 TYR   122      81.670  80.070  22.600  0.00  0.00           H
ATOM   1945  CZ  TYR   122      80.650  80.150  24.440  0.00  0.00           C
ATOM   1946  OH  TYR   122      79.870  79.130  24.160  0.00  0.00           O
ATOM   1947  HH  TYR   122      79.940  78.810  23.250  0.00  0.00           H
ATOM   1948  CE2 TYR   122      80.540  80.820  25.680  0.00  0.00           C
ATOM   1949  HE2 TYR   122      79.910  80.370  26.430  0.00  0.00           H
ATOM   1950  CD2 TYR   122      81.120  82.030  25.940  0.00  0.00           C
ATOM   1951  HD2 TYR   122      80.860  82.590  26.830  0.00  0.00           H
ATOM   1952  C   TYR   122      84.800  85.160  24.960  0.00  0.00           C
ATOM   1953  O   TYR   122      84.990  85.790  23.900  0.00  0.00           O
ATOM   1954  N   SER   123      85.120  85.760  26.130  0.00  0.00           N
ATOM   1955  H   SER   123      84.590  85.480  26.940  0.00  0.00           H
ATOM   1956  CA  SER   123      85.810  87.030  26.260  0.00  0.00           C
ATOM   1957  HA  SER   123      85.190  87.760  25.740  0.00  0.00           H
ATOM   1958  CB  SER   123      85.920  87.390  27.720  0.00  0.00           C
ATOM   1959  HB2 SER   123      84.930  87.470  28.170  0.00  0.00           H
ATOM   1960  HB3 SER   123      86.320  88.380  27.930  0.00  0.00           H
ATOM   1961  OG  SER   123      86.650  86.430  28.480  0.00  0.00           O
ATOM   1962  HG  SER   123      86.020  85.910  28.990  0.00  0.00           H
ATOM   1963  C   SER   123      87.150  87.160  25.520  0.00  0.00           C
ATOM   1964  O   SER   123      87.660  88.250  25.390  0.00  0.00           O
ATOM   1965  N   HIE   124      87.750  85.990  25.080  0.00  0.00           N
ATOM   1966  H   HIE   124      87.290  85.110  25.300  0.00  0.00           H
ATOM   1967  CA  HIE   124      89.020  85.970  24.310  0.00  0.00           C
ATOM   1968  HA  HIE   124      89.560  86.910  24.400  0.00  0.00           H
ATOM   1969  CB  HIE   124      89.960  84.910  24.810  0.00  0.00           C
ATOM   1970  HB2 HIE   124      90.720  84.750  24.050  0.00  0.00           H
ATOM   1971  HB3 HIE   124      89.440  83.970  25.000  0.00  0.00           H
ATOM   1972  CG  HIE   124      90.620  85.240  26.190  0.00  0.00           C
ATOM   1973  ND1 HIE   124      91.790  84.630  26.710  0.00  0.00           N
ATOM   1974  CE1 HIE   124      91.920  85.020  28.020  0.00  0.00           C
ATOM   1975  HE1 HIE   124      92.590  84.630  28.770  0.00  0.00           H
ATOM   1976  NE2 HIE   124      90.940  85.870  28.350  0.00  0.00           N
ATOM   1977  HE2 HIE   124      90.790  86.230  29.290  0.00  0.00           H
ATOM   1978  CD2 HIE   124      90.110  85.990  27.220  0.00  0.00           C
ATOM   1979  HD2 HIE   124      89.180  86.550  27.270  0.00  0.00           H
ATOM   1980  C   HIE   124      88.840  86.010  22.770  0.00  0.00           C
ATOM   1981  O   HIE   124      89.720  86.250  21.940  0.00  0.00           O
ATOM   1982  N   GLN   125      87.580  85.820  22.270  0.00  0.00           N
ATOM   1983  H   GLN   125      86.760  85.840  22.860  0.00  0.00           H
ATOM   1984  CA  GLN   125      87.240  86.230  20.830  0.00  0.00           C
ATOM   1985  HA  GLN   125      87.860  85.630  20.150  0.00  0.00           H
ATOM   1986  CB  GLN   125      85.710  86.050  20.580  0.00  0.00           C
ATOM   1987  HB2 GLN   125      85.450  86.380  19.570  0.00  0.00           H
ATOM   1988  HB3 GLN   125      85.170  86.630  21.330  0.00  0.00           H
ATOM   1989  CG  GLN   125      85.310  84.640  20.920  0.00  0.00           C
ATOM   1990  HG2 GLN   125      85.630  84.280  21.900  0.00  0.00           H
ATOM   1991  HG3 GLN   125      85.920  84.090  20.200  0.00  0.00           H
ATOM   1992  CD  GLN   125      83.840  84.400  20.950  0.00  0.00           C
ATOM   1993  OE1 GLN   125      83.370  83.450  20.350  0.00  0.00           O
ATOM   1994  NE2 GLN   125      83.060  85.100  21.730  0.00  0.00           N
ATOM   1995 HE21 GLN   125      83.470  85.780  22.360  0.00  0.00           H
ATOM   1996 HE22 GLN   125      82.070  84.880  21.700  0.00  0.00           H
ATOM   1997  C   GLN   125      87.590  87.730  20.510  0.00  0.00           C
ATOM   1998  O   GLN   125      87.820  88.090  19.370  0.00  0.00           O
ATOM   1999  N   ALA   126      87.620  88.600  21.590  0.00  0.00           N
ATOM   2000  H   ALA   126      87.030  88.340  22.370  0.00  0.00           H
ATOM   2001  CA  ALA   126      88.080  90.000  21.430  0.00  0.00           C
ATOM   2002  HA  ALA   126      87.520  90.580  20.700  0.00  0.00           H
ATOM   2003  CB  ALA   126      88.070  90.580  22.850  0.00  0.00           C
ATOM   2004  HB1 ALA   126      88.810  90.090  23.490  0.00  0.00           H
ATOM   2005  HB2 ALA   126      88.290  91.640  22.770  0.00  0.00           H
ATOM   2006  HB3 ALA   126      87.040  90.450  23.180  0.00  0.00           H
ATOM   2007  C   ALA   126      89.460  90.110  20.910  0.00  0.00           C
ATOM   2008  O   ALA   126      89.720  90.980  20.020  0.00  0.00           O
ATOM   2009  N   LEU   127      90.340  89.120  21.240  0.00  0.00           N
ATOM   2010  H   LEU   127      90.070  88.350  21.840  0.00  0.00           H
ATOM   2011  CA  LEU   127      91.660  88.960  20.670  0.00  0.00           C
ATOM   2012  HA  LEU   127      92.350  89.770  20.910  0.00  0.00           H
ATOM   2013  CB  LEU   127      92.430  87.760  21.360  0.00  0.00           C
ATOM   2014  HB2 LEU   127      93.470  87.730  21.040  0.00  0.00           H
ATOM   2015  HB3 LEU   127      91.960  86.850  20.990  0.00  0.00           H
ATOM   2016  CG  LEU   127      92.400  87.670  22.900  0.00  0.00           C
ATOM   2017  HG  LEU   127      91.410  87.440  23.280  0.00  0.00           H
ATOM   2018  CD1 LEU   127      93.390  86.540  23.270  0.00  0.00           C
ATOM   2019 HD11 LEU   127      93.490  86.460  24.360  0.00  0.00           H
ATOM   2020 HD12 LEU   127      93.060  85.550  22.950  0.00  0.00           H
ATOM   2021 HD13 LEU   127      94.320  86.680  22.730  0.00  0.00           H
ATOM   2022  CD2 LEU   127      92.880  88.940  23.470  0.00  0.00           C
ATOM   2023 HD21 LEU   127      93.250  88.800  24.490  0.00  0.00           H
ATOM   2024 HD22 LEU   127      93.720  89.280  22.860  0.00  0.00           H
ATOM   2025 HD23 LEU   127      92.110  89.710  23.420  0.00  0.00           H
ATOM   2026  C   LEU   127      91.760  88.930  19.140  0.00  0.00           C
ATOM   2027  O   LEU   127      92.610  89.570  18.580  0.00  0.00           O
ATOM   2028  N   VAL   128      90.740  88.360  18.530  0.00  0.00           N
ATOM   2029  H   VAL   128      90.150  87.740  19.060  0.00  0.00           H
ATOM   2030  CA  VAL   128      90.570  88.150  17.110  0.00  0.00           C
ATOM   2031  HA  VAL   128      91.510  88.210  16.570  0.00  0.00           H
ATOM   2032  CB  VAL   128      89.860  86.840  16.790  0.00  0.00           C
ATOM   2033  HB  VAL   128      88.810  86.960  17.050  0.00  0.00           H
ATOM   2034  CG1 VAL   128      89.820  86.500  15.300  0.00  0.00           C
ATOM   2035 HG11 VAL   128      89.350  85.530  15.180  0.00  0.00           H
ATOM   2036 HG12 VAL   128      89.250  87.260  14.780  0.00  0.00           H
ATOM   2037 HG13 VAL   128      90.810  86.500  14.840  0.00  0.00           H
ATOM   2038  CG2 VAL   128      90.400  85.610  17.570  0.00  0.00           C
ATOM   2039 HG21 VAL   128      90.210  85.800  18.630  0.00  0.00           H
ATOM   2040 HG22 VAL   128      89.870  84.710  17.240  0.00  0.00           H
ATOM   2041 HG23 VAL   128      91.480  85.530  17.530  0.00  0.00           H
ATOM   2042  C   VAL   128      89.620  89.300  16.470  0.00  0.00           C
ATOM   2043  O   VAL   128      89.870  89.640  15.290  0.00  0.00           O
ATOM   2044  N   TRP   129      88.650  89.870  17.200  0.00  0.00           N
ATOM   2045  H   TRP   129      88.520  89.560  18.150  0.00  0.00           H
ATOM   2046  CA  TRP   129      87.890  90.980  16.690  0.00  0.00           C
ATOM   2047  HA  TRP   129      87.430  90.740  15.720  0.00  0.00           H
ATOM   2048  CB  TRP   129      86.870  91.390  17.760  0.00  0.00           C
ATOM   2049  HB2 TRP   129      86.410  92.340  17.470  0.00  0.00           H
ATOM   2050  HB3 TRP   129      87.380  91.470  18.720  0.00  0.00           H
ATOM   2051  CG  TRP   129      85.720  90.490  17.870  0.00  0.00           C
ATOM   2052  CD1 TRP   129      85.370  89.480  17.040  0.00  0.00           C
ATOM   2053  HD1 TRP   129      86.000  89.060  16.260  0.00  0.00           H
ATOM   2054  NE1 TRP   129      84.250  88.840  17.600  0.00  0.00           N
ATOM   2055  HE1 TRP   129      83.800  88.000  17.270  0.00  0.00           H
ATOM   2056  CE2 TRP   129      83.930  89.350  18.860  0.00  0.00           C
ATOM   2057  CZ2 TRP   129      82.920  89.100  19.860  0.00  0.00           C
ATOM   2058  HZ2 TRP   129      82.270  88.250  19.750  0.00  0.00           H
ATOM   2059  CH2 TRP   129      82.850  90.040  20.950  0.00  0.00           C
ATOM   2060  HH2 TRP   129      82.090  89.810  21.680  0.00  0.00           H
ATOM   2061  CZ3 TRP   129      83.670  91.130  21.070  0.00  0.00           C
ATOM   2062  HZ3 TRP   129      83.470  91.890  21.810  0.00  0.00           H
ATOM   2063  CE3 TRP   129      84.590  91.370  20.070  0.00  0.00           C
ATOM   2064  HE3 TRP   129      85.200  92.260  20.110  0.00  0.00           H
ATOM   2065  CD2 TRP   129      84.800  90.470  19.010  0.00  0.00           C
ATOM   2066  C   TRP   129      88.840  92.170  16.410  0.00  0.00           C
ATOM   2067  O   TRP   129      88.680  92.820  15.440  0.00  0.00           O
ATOM   2068  N   PHE   130      89.770  92.370  17.340  0.00  0.00           N
ATOM   2069  H   PHE   130      89.740  91.770  18.160  0.00  0.00           H
ATOM   2070  CA  PHE   130      90.770  93.410  17.240  0.00  0.00           C
ATOM   2071  HA  PHE   130      90.230  94.370  17.230  0.00  0.00           H
ATOM   2072  CB  PHE   130      91.550  93.430  18.550  0.00  0.00           C
ATOM   2073  HB2 PHE   130      92.030  92.460  18.700  0.00  0.00           H
ATOM   2074  HB3 PHE   130      90.920  93.690  19.390  0.00  0.00           H
ATOM   2075  CG  PHE   130      92.620  94.430  18.620  0.00  0.00           C
ATOM   2076  CD1 PHE   130      92.350  95.750  19.050  0.00  0.00           C
ATOM   2077  HD1 PHE   130      91.380  95.980  19.470  0.00  0.00           H
ATOM   2078  CE1 PHE   130      93.290  96.770  19.080  0.00  0.00           C
ATOM   2079  HE1 PHE   130      92.940  97.740  19.370  0.00  0.00           H
ATOM   2080  CZ  PHE   130      94.560  96.510  18.560  0.00  0.00           C
ATOM   2081  HZ  PHE   130      95.260  97.330  18.500  0.00  0.00           H
ATOM   2082  CE2 PHE   130      94.890  95.220  18.110  0.00  0.00           C
ATOM   2083  HE2 PHE   130      95.910  95.040  17.780  0.00  0.00           H
ATOM   2084  CD2 PHE   130      93.920  94.200  18.160  0.00  0.00           C
ATOM   2085  HD2 PHE   130      94.180  93.220  17.780  0.00  0.00           H
ATOM   2086  C   PHE   130      91.620  93.280  16.030  0.00  0.00           C
ATOM   2087  O   PHE   130      91.810  94.220  15.290  0.00  0.00           O
ATOM   2088  N   GLU   131      92.310  92.110  15.740  0.00  0.00           N
ATOM   2089  H   GLU   131      92.230  91.350  16.400  0.00  0.00           H
ATOM   2090  CA  GLU   131      92.970  91.890  14.460  0.00  0.00           C
ATOM   2091  HA  GLU   131      93.780  92.610  14.400  0.00  0.00           H
ATOM   2092  CB  GLU   131      93.620  90.480  14.370  0.00  0.00           C
ATOM   2093  HB2 GLU   131      94.100  90.340  13.400  0.00  0.00           H
ATOM   2094  HB3 GLU   131      92.750  89.830  14.470  0.00  0.00           H
ATOM   2095  CG  GLU   131      94.610  90.110  15.450  0.00  0.00           C
ATOM   2096  HG2 GLU   131      95.100  89.210  15.080  0.00  0.00           H
ATOM   2097  HG3 GLU   131      94.060  89.790  16.330  0.00  0.00           H
ATOM   2098  CD  GLU   131      95.700  91.150  15.870  0.00  0.00           C
ATOM   2099  OE1 GLU   131      96.270  91.060  16.980  0.00  0.00           O
ATOM   2100  OE2 GLU   131      95.960  92.070  15.110  0.00  0.00           O
ATOM   2101  C   GLU   131      92.080  92.090  13.270  0.00  0.00           C
ATOM   2102  O   GLU   131      92.600  92.510  12.290  0.00  0.00           O
ATOM   2103  N   MET   132      90.800  91.810  13.390  0.00  0.00           N
ATOM   2104  H   MET   132      90.460  91.250  14.160  0.00  0.00           H
ATOM   2105  CA  MET   132      89.920  92.190  12.250  0.00  0.00           C
ATOM   2106  HA  MET   132      90.410  91.940  11.300  0.00  0.00           H
ATOM   2107  CB  MET   132      88.540  91.470  12.200  0.00  0.00           C
ATOM   2108  HB2 MET   132      87.820  92.120  11.690  0.00  0.00           H
ATOM   2109  HB3 MET   132      88.180  91.400  13.220  0.00  0.00           H
ATOM   2110  CG  MET   132      88.760  90.080  11.600  0.00  0.00           C
ATOM   2111  HG2 MET   132      89.290  89.510  12.370  0.00  0.00           H
ATOM   2112  HG3 MET   132      89.370  90.070  10.700  0.00  0.00           H
ATOM   2113  SD  MET   132      87.150  89.340  11.300  0.00  0.00           S
ATOM   2114  CE  MET   132      86.870  88.480  12.890  0.00  0.00           C
ATOM   2115  HE1 MET   132      86.040  87.800  12.710  0.00  0.00           H
ATOM   2116  HE2 MET   132      87.800  87.950  13.100  0.00  0.00           H
ATOM   2117  HE3 MET   132      86.610  89.080  13.770  0.00  0.00           H
ATOM   2118  C   MET   132      89.570  93.710  12.200  0.00  0.00           C
ATOM   2119  O   MET   132      89.520  94.250  11.110  0.00  0.00           O
ATOM   2120  N   MET   133      89.430  94.420  13.290  0.00  0.00           N
ATOM   2121  H   MET   133      89.260  93.930  14.150  0.00  0.00           H
ATOM   2122  CA  MET   133      89.310  95.890  13.280  0.00  0.00           C
ATOM   2123  HA  MET   133      88.470  96.160  12.640  0.00  0.00           H
ATOM   2124  CB  MET   133      89.150  96.370  14.740  0.00  0.00           C
ATOM   2125  HB2 MET   133      89.170  97.450  14.830  0.00  0.00           H
ATOM   2126  HB3 MET   133      90.020  96.030  15.290  0.00  0.00           H
ATOM   2127  CG  MET   133      87.850  95.860  15.350  0.00  0.00           C
ATOM   2128  HG2 MET   133      87.470  94.990  14.810  0.00  0.00           H
ATOM   2129  HG3 MET   133      87.080  96.610  15.140  0.00  0.00           H
ATOM   2130  SD  MET   133      87.850  95.580  17.130  0.00  0.00           S
ATOM   2131  CE  MET   133      88.080  97.220  17.820  0.00  0.00           C
ATOM   2132  HE1 MET   133      88.420  97.980  17.110  0.00  0.00           H
ATOM   2133  HE2 MET   133      87.100  97.510  18.200  0.00  0.00           H
ATOM   2134  HE3 MET   133      88.930  97.150  18.510  0.00  0.00           H
ATOM   2135  C   MET   133      90.520  96.480  12.570  0.00  0.00           C
ATOM   2136  O   MET   133      90.480  97.550  11.970  0.00  0.00           O
ATOM   2137  N   ARG   134      91.690  95.820  12.700  0.00  0.00           N
ATOM   2138  H   ARG   134      91.740  94.980  13.270  0.00  0.00           H
ATOM   2139  CA  ARG   134      92.890  96.230  11.950  0.00  0.00           C
ATOM   2140  HA  ARG   134      92.920  97.320  11.950  0.00  0.00           H
ATOM   2141  CB  ARG   134      94.200  95.680  12.560  0.00  0.00           C
ATOM   2142  HB2 ARG   134      94.980  95.890  11.830  0.00  0.00           H
ATOM   2143  HB3 ARG   134      94.090  94.600  12.670  0.00  0.00           H
ATOM   2144  CG  ARG   134      94.450  96.180  14.000  0.00  0.00           C
ATOM   2145  HG2 ARG   134      93.550  95.990  14.590  0.00  0.00           H
ATOM   2146  HG3 ARG   134      94.600  97.260  14.060  0.00  0.00           H
ATOM   2147  CD  ARG   134      95.580  95.530  14.720  0.00  0.00           C
ATOM   2148  HD2 ARG   134      95.250  94.520  14.950  0.00  0.00           H
ATOM   2149  HD3 ARG   134      95.690  96.090  15.640  0.00  0.00           H
ATOM   2150  NE  ARG   134      96.840  95.640  13.960  0.00  0.00           N
ATOM   2151  HE  ARG   134      97.030  96.320  13.240  0.00  0.00           H
ATOM   2152  CZ  ARG   134      97.910  94.910  14.180  0.00  0.00           C
ATOM   2153  NH1 ARG   134      98.120  93.880  14.970  0.00  0.00           N
ATOM   2154 HH11 ARG   134      97.300  93.400  15.340  0.00  0.00           H
ATOM   2155 HH12 ARG   134      99.020  93.430  15.100  0.00  0.00           H
ATOM   2156  NH2 ARG   134      98.970  95.260  13.500  0.00  0.00           N
ATOM   2157 HH21 ARG   134      98.940  96.000  12.810  0.00  0.00           H
ATOM   2158 HH22 ARG   134      99.830  94.760  13.670  0.00  0.00           H
ATOM   2159  C   ARG   134      92.840  95.800  10.410  0.00  0.00           C
ATOM   2160  O   ARG   134      93.050  96.620   9.530  0.00  0.00           O
ATOM   2161  N   LEU   135      92.580  94.460  10.110  0.00  0.00           N
ATOM   2162  H   LEU   135      92.450  93.780  10.840  0.00  0.00           H
ATOM   2163  CA  LEU   135      92.580  94.010   8.690  0.00  0.00           C
ATOM   2164  HA  LEU   135      93.580  94.230   8.320  0.00  0.00           H
ATOM   2165  CB  LEU   135      92.320  92.490   8.600  0.00  0.00           C
ATOM   2166  HB2 LEU   135      91.290  92.260   8.870  0.00  0.00           H
ATOM   2167  HB3 LEU   135      93.030  92.120   9.340  0.00  0.00           H
ATOM   2168  CG  LEU   135      92.650  91.690   7.320  0.00  0.00           C
ATOM   2169  HG  LEU   135      91.940  92.010   6.560  0.00  0.00           H
ATOM   2170  CD1 LEU   135      94.100  91.880   6.670  0.00  0.00           C
ATOM   2171 HD11 LEU   135      94.880  91.870   7.430  0.00  0.00           H
ATOM   2172 HD12 LEU   135      94.330  91.130   5.910  0.00  0.00           H
ATOM   2173 HD13 LEU   135      94.160  92.930   6.390  0.00  0.00           H
ATOM   2174  CD2 LEU   135      92.460  90.210   7.400  0.00  0.00           C
ATOM   2175 HD21 LEU   135      92.670  89.730   6.450  0.00  0.00           H
ATOM   2176 HD22 LEU   135      93.280  89.780   7.990  0.00  0.00           H
ATOM   2177 HD23 LEU   135      91.450  89.880   7.660  0.00  0.00           H
ATOM   2178  C   LEU   135      91.590  94.750   7.780  0.00  0.00           C
ATOM   2179  O   LEU   135      91.900  94.860   6.630  0.00  0.00           O
ATOM   2180  N   PHE   136      90.560  95.280   8.380  0.00  0.00           N
ATOM   2181  H   PHE   136      90.450  95.080   9.360  0.00  0.00           H
ATOM   2182  CA  PHE   136      89.500  96.000   7.620  0.00  0.00           C
ATOM   2183  HA  PHE   136      89.830  95.930   6.580  0.00  0.00           H
ATOM   2184  CB  PHE   136      88.140  95.390   7.820  0.00  0.00           C
ATOM   2185  HB2 PHE   136      87.370  95.830   7.180  0.00  0.00           H
ATOM   2186  HB3 PHE   136      87.920  95.480   8.880  0.00  0.00           H
ATOM   2187  CG  PHE   136      88.310  93.910   7.390  0.00  0.00           C
ATOM   2188  CD1 PHE   136      88.320  93.560   6.060  0.00  0.00           C
ATOM   2189  HD1 PHE   136      88.180  94.370   5.360  0.00  0.00           H
ATOM   2190  CE1 PHE   136      88.360  92.240   5.630  0.00  0.00           C
ATOM   2191  HE1 PHE   136      88.230  91.960   4.600  0.00  0.00           H
ATOM   2192  CZ  PHE   136      88.390  91.220   6.660  0.00  0.00           C
ATOM   2193  HZ  PHE   136      88.480  90.190   6.360  0.00  0.00           H
ATOM   2194  CE2 PHE   136      88.330  91.550   8.010  0.00  0.00           C
ATOM   2195  HE2 PHE   136      88.240  90.740   8.720  0.00  0.00           H
ATOM   2196  CD2 PHE   136      88.340  92.890   8.370  0.00  0.00           C
ATOM   2197  HD2 PHE   136      88.250  93.110   9.420  0.00  0.00           H
ATOM   2198  C   PHE   136      89.380  97.520   7.910  0.00  0.00           C
ATOM   2199  O   PHE   136      88.400  98.130   7.490  0.00  0.00           O
ATOM   2200  N   ASN   137      90.340  98.070   8.690  0.00  0.00           N
ATOM   2201  H   ASN   137      91.170  97.520   8.880  0.00  0.00           H
ATOM   2202  CA  ASN   137      90.490  99.520   8.910  0.00  0.00           C
ATOM   2203  HA  ASN   137      91.220  99.640   9.710  0.00  0.00           H
ATOM   2204  CB  ASN   137      91.020 100.150   7.640  0.00  0.00           C
ATOM   2205  HB2 ASN   137      91.050 101.230   7.790  0.00  0.00           H
ATOM   2206  HB3 ASN   137      90.300  99.980   6.840  0.00  0.00           H
ATOM   2207  CG  ASN   137      92.330  99.560   7.180  0.00  0.00           C
ATOM   2208  OD1 ASN   137      93.330  99.730   7.880  0.00  0.00           O
ATOM   2209  ND2 ASN   137      92.290  98.750   6.130  0.00  0.00           N
ATOM   2210 HD21 ASN   137      91.440  98.570   5.620  0.00  0.00           H
ATOM   2211 HD22 ASN   137      93.130  98.620   5.580  0.00  0.00           H
ATOM   2212  C   ASN   137      89.210 100.140   9.560  0.00  0.00           C
ATOM   2213  O   ASN   137      88.930 101.300   9.260  0.00  0.00           O
ATOM   2214  N   TRP   138      88.520  99.380  10.400  0.00  0.00           N
ATOM   2215  H   TRP   138      88.900  98.470  10.590  0.00  0.00           H
ATOM   2216  CA  TRP   138      87.430  99.830  11.260  0.00  0.00           C
ATOM   2217  HA  TRP   138      86.870 100.620  10.750  0.00  0.00           H
ATOM   2218  CB  TRP   138      86.580  98.630  11.600  0.00  0.00           C
ATOM   2219  HB2 TRP   138      85.800  98.930  12.300  0.00  0.00           H
ATOM   2220  HB3 TRP   138      87.080  97.870  12.210  0.00  0.00           H
ATOM   2221  CG  TRP   138      85.970  97.830  10.470  0.00  0.00           C
ATOM   2222  CD1 TRP   138      85.330  98.460   9.460  0.00  0.00           C
ATOM   2223  HD1 TRP   138      85.110  99.510   9.360  0.00  0.00           H
ATOM   2224  NE1 TRP   138      84.880  97.520   8.570  0.00  0.00           N
ATOM   2225  HE1 TRP   138      84.440  97.750   7.690  0.00  0.00           H
ATOM   2226  CE2 TRP   138      85.140  96.240   9.070  0.00  0.00           C
ATOM   2227  CZ2 TRP   138      84.750  94.990   8.600  0.00  0.00           C
ATOM   2228  HZ2 TRP   138      84.290  94.880   7.630  0.00  0.00           H
ATOM   2229  CH2 TRP   138      85.160  93.790   9.280  0.00  0.00           C
ATOM   2230  HH2 TRP   138      84.950  92.830   8.830  0.00  0.00           H
ATOM   2231  CZ3 TRP   138      85.740  94.010  10.530  0.00  0.00           C
ATOM   2232  HZ3 TRP   138      86.070  93.120  11.040  0.00  0.00           H
ATOM   2233  CE3 TRP   138      86.030  95.250  11.090  0.00  0.00           C
ATOM   2234  HE3 TRP   138      86.730  95.260  11.910  0.00  0.00           H
ATOM   2235  CD2 TRP   138      85.770  96.400  10.360  0.00  0.00           C
ATOM   2236  C   TRP   138      88.090 100.480  12.500  0.00  0.00           C
ATOM   2237  O   TRP   138      88.480  99.750  13.430  0.00  0.00           O
ATOM   2238  N   ASN   139      88.260 101.800  12.560  0.00  0.00           N
ATOM   2239  H   ASN   139      87.770 102.360  11.880  0.00  0.00           H
ATOM   2240  CA  ASN   139      89.080 102.510  13.580  0.00  0.00           C
ATOM   2241  HA  ASN   139      89.770 101.890  14.150  0.00  0.00           H
ATOM   2242  CB  ASN   139      89.950 103.550  12.960  0.00  0.00           C
ATOM   2243  HB2 ASN   139      90.430 103.970  13.840  0.00  0.00           H
ATOM   2244  HB3 ASN   139      89.390 104.340  12.450  0.00  0.00           H
ATOM   2245  CG  ASN   139      90.900 103.000  11.870  0.00  0.00           C
ATOM   2246  OD1 ASN   139      91.700 102.130  12.170  0.00  0.00           O
ATOM   2247  ND2 ASN   139      90.940 103.640  10.730  0.00  0.00           N
ATOM   2248 HD21 ASN   139      90.260 104.350  10.520  0.00  0.00           H
ATOM   2249 HD22 ASN   139      91.540 103.220  10.030  0.00  0.00           H
ATOM   2250  C   ASN   139      88.060 103.110  14.560  0.00  0.00           C
ATOM   2251  O   ASN   139      88.370 103.720  15.550  0.00  0.00           O
ATOM   2252  N   HIE   140      86.750 102.820  14.310  0.00  0.00           N
ATOM   2253  H   HIE   140      86.600 102.180  13.540  0.00  0.00           H
ATOM   2254  CA  HIE   140      85.680 103.290  15.100  0.00  0.00           C
ATOM   2255  HA  HIE   140      85.970 103.460  16.140  0.00  0.00           H
ATOM   2256  CB  HIE   140      85.040 104.570  14.530  0.00  0.00           C
ATOM   2257  HB2 HIE   140      84.030 104.630  14.940  0.00  0.00           H
ATOM   2258  HB3 HIE   140      84.910 104.460  13.450  0.00  0.00           H
ATOM   2259  CG  HIE   140      85.760 105.860  14.830  0.00  0.00           C
ATOM   2260  ND1 HIE   140      85.700 106.630  15.940  0.00  0.00           N
ATOM   2261  CE1 HIE   140      86.462 107.736  15.718  0.00  0.00           C
ATOM   2262  HE1 HIE   140      86.566 108.512  16.477  0.00  0.00           H
ATOM   2263  NE2 HIE   140      86.974 107.635  14.516  0.00  0.00           N
ATOM   2264  HE2 HIE   140      87.585 108.316  14.088  0.00  0.00           H
ATOM   2265  CD2 HIE   140      86.560 106.480  13.930  0.00  0.00           C
ATOM   2266  HD2 HIE   140      86.770 105.980  12.990  0.00  0.00           H
ATOM   2267  C   HIE   140      84.540 102.260  15.010  0.00  0.00           C
ATOM   2268  O   HIE   140      84.210 101.750  13.940  0.00  0.00           O
ATOM   2269  N   VAL   141      84.020 101.890  16.170  0.00  0.00           N
ATOM   2270  H   VAL   141      84.530 102.200  16.990  0.00  0.00           H
ATOM   2271  CA  VAL   141      82.930 100.930  16.340  0.00  0.00           C
ATOM   2272  HA  VAL   141      82.350 100.790  15.440  0.00  0.00           H
ATOM   2273  CB  VAL   141      83.430  99.550  16.710  0.00  0.00           C
ATOM   2274  HB  VAL   141      82.510  98.980  16.600  0.00  0.00           H
ATOM   2275  CG1 VAL   141      84.570  98.960  15.740  0.00  0.00           C
ATOM   2276 HG11 VAL   141      85.520  99.470  15.920  0.00  0.00           H
ATOM   2277 HG12 VAL   141      84.820  97.920  15.930  0.00  0.00           H
ATOM   2278 HG13 VAL   141      84.250  99.090  14.700  0.00  0.00           H
ATOM   2279  CG2 VAL   141      84.090  99.290  18.120  0.00  0.00           C
ATOM   2280 HG21 VAL   141      84.990  99.920  18.160  0.00  0.00           H
ATOM   2281 HG22 VAL   141      83.350  99.390  18.910  0.00  0.00           H
ATOM   2282 HG23 VAL   141      84.520  98.290  18.110  0.00  0.00           H
ATOM   2283  C   VAL   141      81.890 101.430  17.400  0.00  0.00           C
ATOM   2284  O   VAL   141      82.030 102.390  18.190  0.00  0.00           O
ATOM   2285  N   ILE   142      80.840 100.610  17.510  0.00  0.00           N
ATOM   2286  H   ILE   142      80.790  99.790  16.920  0.00  0.00           H
ATOM   2287  CA  ILE   142      79.840 100.590  18.520  0.00  0.00           C
ATOM   2288  HA  ILE   142      79.970 101.430  19.200  0.00  0.00           H
ATOM   2289  CB  ILE   142      78.450 100.770  17.860  0.00  0.00           C
ATOM   2290  HB  ILE   142      78.220  99.920  17.220  0.00  0.00           H
ATOM   2291  CG2 ILE   142      77.430 100.870  19.060  0.00  0.00           C
ATOM   2292 HG21 ILE   142      77.480  99.940  19.640  0.00  0.00           H
ATOM   2293 HG22 ILE   142      77.630 101.700  19.730  0.00  0.00           H
ATOM   2294 HG23 ILE   142      76.420 100.910  18.640  0.00  0.00           H
ATOM   2295  CG1 ILE   142      78.400 102.060  16.940  0.00  0.00           C
ATOM   2296 HG12 ILE   142      79.200 101.950  16.210  0.00  0.00           H
ATOM   2297 HG13 ILE   142      78.590 102.980  17.490  0.00  0.00           H
ATOM   2298  CD1 ILE   142      77.070 101.970  16.170  0.00  0.00           C
ATOM   2299 HD11 ILE   142      76.240 101.710  16.830  0.00  0.00           H
ATOM   2300 HD12 ILE   142      76.880 102.940  15.720  0.00  0.00           H
ATOM   2301 HD13 ILE   142      77.140 101.280  15.330  0.00  0.00           H
ATOM   2302  C   ILE   142      79.960  99.190  19.230  0.00  0.00           C
ATOM   2303  O   ILE   142      80.130  98.100  18.610  0.00  0.00           O
ATOM   2304  N   LEU   143      80.010  99.110  20.570  0.00  0.00           N
ATOM   2305  H   LEU   143      79.950  99.980  21.090  0.00  0.00           H
ATOM   2306  CA  LEU   143      80.070  97.870  21.340  0.00  0.00           C
ATOM   2307  HA  LEU   143      80.190  97.010  20.680  0.00  0.00           H
ATOM   2308  CB  LEU   143      81.380  97.870  22.250  0.00  0.00           C
ATOM   2309  HB2 LEU   143      81.530  98.850  22.680  0.00  0.00           H
ATOM   2310  HB3 LEU   143      82.250  97.760  21.610  0.00  0.00           H
ATOM   2311  CG  LEU   143      81.410  96.680  23.260  0.00  0.00           C
ATOM   2312  HG  LEU   143      80.600  96.820  23.970  0.00  0.00           H
ATOM   2313  CD1 LEU   143      81.310  95.260  22.630  0.00  0.00           C
ATOM   2314 HD11 LEU   143      81.590  94.490  23.350  0.00  0.00           H
ATOM   2315 HD12 LEU   143      80.240  95.080  22.460  0.00  0.00           H
ATOM   2316 HD13 LEU   143      81.910  95.130  21.740  0.00  0.00           H
ATOM   2317  CD2 LEU   143      82.660  96.900  24.050  0.00  0.00           C
ATOM   2318 HD21 LEU   143      83.490  96.900  23.350  0.00  0.00           H
ATOM   2319 HD22 LEU   143      82.550  97.860  24.540  0.00  0.00           H
ATOM   2320 HD23 LEU   143      82.740  96.110  24.800  0.00  0.00           H
ATOM   2321  C   LEU   143      78.780  97.610  22.090  0.00  0.00           C
ATOM   2322  O   LEU   143      78.470  98.190  23.120  0.00  0.00           O
ATOM   2323  N   ILE   144      77.970  96.660  21.710  0.00  0.00           N
ATOM   2324  H   ILE   144      78.160  96.250  20.810  0.00  0.00           H
ATOM   2325  CA  ILE   144      76.780  96.090  22.490  0.00  0.00           C
ATOM   2326  HA  ILE   144      76.470  96.810  23.240  0.00  0.00           H
ATOM   2327  CB  ILE   144      75.620  95.810  21.500  0.00  0.00           C
ATOM   2328  HB  ILE   144      75.910  94.990  20.850  0.00  0.00           H
ATOM   2329  CG2 ILE   144      74.320  95.450  22.280  0.00  0.00           C
ATOM   2330 HG21 ILE   144      74.610  94.540  22.790  0.00  0.00           H
ATOM   2331 HG22 ILE   144      74.210  96.260  22.990  0.00  0.00           H
ATOM   2332 HG23 ILE   144      73.430  95.210  21.710  0.00  0.00           H
ATOM   2333  CG1 ILE   144      75.390  96.940  20.540  0.00  0.00           C
ATOM   2334 HG12 ILE   144      76.310  97.180  20.000  0.00  0.00           H
ATOM   2335 HG13 ILE   144      75.110  97.830  21.110  0.00  0.00           H
ATOM   2336  CD1 ILE   144      74.270  96.670  19.550  0.00  0.00           C
ATOM   2337 HD11 ILE   144      74.030  97.520  18.900  0.00  0.00           H
ATOM   2338 HD12 ILE   144      74.420  95.740  19.010  0.00  0.00           H
ATOM   2339 HD13 ILE   144      73.310  96.410  19.990  0.00  0.00           H
ATOM   2340  C   ILE   144      77.070  94.820  23.300  0.00  0.00           C
ATOM   2341  O   ILE   144      77.770  93.960  22.870  0.00  0.00           O
ATOM   2342  N   VAL   145      76.690  94.780  24.610  0.00  0.00           N
ATOM   2343  H   VAL   145      76.370  95.600  25.110  0.00  0.00           H
ATOM   2344  CA  VAL   145      77.000  93.720  25.510  0.00  0.00           C
ATOM   2345  HA  VAL   145      77.060  92.830  24.890  0.00  0.00           H
ATOM   2346  CB  VAL   145      78.360  93.860  26.250  0.00  0.00           C
ATOM   2347  HB  VAL   145      78.560  92.880  26.690  0.00  0.00           H
ATOM   2348  CG1 VAL   145      79.590  94.030  25.270  0.00  0.00           C
ATOM   2349 HG11 VAL   145      79.670  93.280  24.490  0.00  0.00           H
ATOM   2350 HG12 VAL   145      79.650  95.070  24.950  0.00  0.00           H
ATOM   2351 HG13 VAL   145      80.500  93.860  25.850  0.00  0.00           H
ATOM   2352  CG2 VAL   145      78.720  94.880  27.330  0.00  0.00           C
ATOM   2353 HG21 VAL   145      78.000  94.890  28.150  0.00  0.00           H
ATOM   2354 HG22 VAL   145      79.680  94.600  27.750  0.00  0.00           H
ATOM   2355 HG23 VAL   145      78.860  95.820  26.790  0.00  0.00           H
ATOM   2356  C   VAL   145      75.930  93.420  26.480  0.00  0.00           C
ATOM   2357  O   VAL   145      75.120  94.330  26.780  0.00  0.00           O
ATOM   2358  N   SER   146      75.920  92.170  26.920  0.00  0.00           N
ATOM   2359  H   SER   146      76.660  91.510  26.710  0.00  0.00           H
ATOM   2360  CA  SER   146      75.030  91.860  28.000  0.00  0.00           C
ATOM   2361  HA  SER   146      74.100  92.390  27.780  0.00  0.00           H
ATOM   2362  CB  SER   146      74.900  90.380  27.930  0.00  0.00           C
ATOM   2363  HB2 SER   146      74.540  90.170  26.930  0.00  0.00           H
ATOM   2364  HB3 SER   146      74.300  90.110  28.800  0.00  0.00           H
ATOM   2365  OG  SER   146      76.110  89.720  28.350  0.00  0.00           O
ATOM   2366  HG  SER   146      75.910  89.220  29.140  0.00  0.00           H
ATOM   2367  C   SER   146      75.550  92.220  29.450  0.00  0.00           C
ATOM   2368  O   SER   146      76.770  92.150  29.660  0.00  0.00           O
ATOM   2369  N   ASP   147      74.640  92.610  30.300  0.00  0.00           N
ATOM   2370  H   ASP   147      73.680  92.670  29.990  0.00  0.00           H
ATOM   2371  CA  ASP   147      74.990  93.240  31.610  0.00  0.00           C
ATOM   2372  HA  ASP   147      75.910  93.820  31.650  0.00  0.00           H
ATOM   2373  CB  ASP   147      73.940  94.360  31.980  0.00  0.00           C
ATOM   2374  HB2 ASP   147      73.020  93.880  32.290  0.00  0.00           H
ATOM   2375  HB3 ASP   147      73.710  95.020  31.140  0.00  0.00           H
ATOM   2376  CG  ASP   147      74.410  95.240  33.210  0.00  0.00           C
ATOM   2377  OD1 ASP   147      73.610  96.080  33.660  0.00  0.00           O
ATOM   2378  OD2 ASP   147      75.580  95.090  33.700  0.00  0.00           O
ATOM   2379  C   ASP   147      75.150  92.160  32.700  0.00  0.00           C
ATOM   2380  O   ASP   147      74.570  92.100  33.750  0.00  0.00           O
ATOM   2381  N   ASP   148      75.880  91.060  32.290  0.00  0.00           N
ATOM   2382  H   ASP   148      76.470  91.230  31.480  0.00  0.00           H
ATOM   2383  CA  ASP   148      76.300  89.930  33.100  0.00  0.00           C
ATOM   2384  HA  ASP   148      76.070  90.170  34.140  0.00  0.00           H
ATOM   2385  CB  ASP   148      75.460  88.720  32.690  0.00  0.00           C
ATOM   2386  HB2 ASP   148      74.400  88.980  32.800  0.00  0.00           H
ATOM   2387  HB3 ASP   148      75.640  87.920  33.400  0.00  0.00           H
ATOM   2388  CG  ASP   148      75.730  88.270  31.270  0.00  0.00           C
ATOM   2389  OD1 ASP   148      76.830  87.740  31.070  0.00  0.00           O
ATOM   2390  OD2 ASP   148      74.830  88.180  30.390  0.00  0.00           O
ATOM   2391  C   ASP   148      77.810  89.670  32.950  0.00  0.00           C
ATOM   2392  O   ASP   148      78.450  90.280  32.110  0.00  0.00           O
ATOM   2393  N   HIE   149      78.340  88.770  33.760  0.00  0.00           N
ATOM   2394  H   HIE   149      77.760  88.260  34.400  0.00  0.00           H
ATOM   2395  CA  HIE   149      79.780  88.540  33.880  0.00  0.00           C
ATOM   2396  HA  HIE   149      80.180  89.340  34.500  0.00  0.00           H
ATOM   2397  CB  HIE   149      80.000  87.340  34.760  0.00  0.00           C
ATOM   2398  HB2 HIE   149      79.590  86.450  34.290  0.00  0.00           H
ATOM   2399  HB3 HIE   149      79.440  87.500  35.670  0.00  0.00           H
ATOM   2400  CG  HIE   149      81.430  87.050  34.960  0.00  0.00           C
ATOM   2401  ND1 HIE   149      82.280  86.560  33.960  0.00  0.00           N
ATOM   2402  CE1 HIE   149      83.480  86.600  34.560  0.00  0.00           C
ATOM   2403  HE1 HIE   149      84.440  86.390  34.100  0.00  0.00           H
ATOM   2404  NE2 HIE   149      83.390  87.050  35.820  0.00  0.00           N
ATOM   2405  HE2 HIE   149      84.110  87.200  36.520  0.00  0.00           H
ATOM   2406  CD2 HIE   149      82.070  87.340  36.080  0.00  0.00           C
ATOM   2407  HD2 HIE   149      81.790  87.890  36.960  0.00  0.00           H
ATOM   2408  C   HIE   149      80.520  88.420  32.530  0.00  0.00           C
ATOM   2409  O   HIE   149      81.430  89.110  32.250  0.00  0.00           O
ATOM   2410  N   GLU   150      79.920  87.620  31.570  0.00  0.00           N
ATOM   2411  H   GLU   150      78.940  87.410  31.700  0.00  0.00           H
ATOM   2412  CA  GLU   150      80.450  87.280  30.250  0.00  0.00           C
ATOM   2413  HA  GLU   150      81.500  86.990  30.320  0.00  0.00           H
ATOM   2414  CB  GLU   150      79.900  85.910  29.700  0.00  0.00           C
ATOM   2415  HB2 GLU   150      78.850  86.060  29.460  0.00  0.00           H
ATOM   2416  HB3 GLU   150      79.790  85.240  30.550  0.00  0.00           H
ATOM   2417  CG  GLU   150      80.610  85.200  28.560  0.00  0.00           C
ATOM   2418  HG2 GLU   150      80.630  85.760  27.620  0.00  0.00           H
ATOM   2419  HG3 GLU   150      80.000  84.290  28.490  0.00  0.00           H
ATOM   2420  CD  GLU   150      82.050  84.950  28.900  0.00  0.00           C
ATOM   2421  OE1 GLU   150      82.270  84.440  30.020  0.00  0.00           O
ATOM   2422  OE2 GLU   150      83.010  85.430  28.230  0.00  0.00           O
ATOM   2423  C   GLU   150      80.420  88.440  29.250  0.00  0.00           C
ATOM   2424  O   GLU   150      81.440  88.690  28.610  0.00  0.00           O
ATOM   2425  N   GLY   151      79.370  89.180  29.070  0.00  0.00           N
ATOM   2426  H   GLY   151      78.460  88.940  29.440  0.00  0.00           H
ATOM   2427  CA  GLY   151      79.490  90.330  28.200  0.00  0.00           C
ATOM   2428  HA2 GLY   151      78.520  90.820  28.160  0.00  0.00           H
ATOM   2429  HA3 GLY   151      79.660  90.060  27.160  0.00  0.00           H
ATOM   2430  C   GLY   151      80.400  91.440  28.640  0.00  0.00           C
ATOM   2431  O   GLY   151      81.090  92.040  27.800  0.00  0.00           O
ATOM   2432  N   ARG   152      80.390  91.700  29.980  0.00  0.00           N
ATOM   2433  H   ARG   152      79.750  91.150  30.530  0.00  0.00           H
ATOM   2434  CA  ARG   152      81.290  92.620  30.590  0.00  0.00           C
ATOM   2435  HA  ARG   152      81.250  93.560  30.040  0.00  0.00           H
ATOM   2436  CB  ARG   152      80.830  92.920  32.010  0.00  0.00           C
ATOM   2437  HB2 ARG   152      81.600  93.610  32.360  0.00  0.00           H
ATOM   2438  HB3 ARG   152      80.700  92.050  32.650  0.00  0.00           H
ATOM   2439  CG  ARG   152      79.520  93.740  31.990  0.00  0.00           C
ATOM   2440  HG2 ARG   152      78.790  93.060  31.550  0.00  0.00           H
ATOM   2441  HG3 ARG   152      79.630  94.600  31.320  0.00  0.00           H
ATOM   2442  CD  ARG   152      79.110  94.370  33.370  0.00  0.00           C
ATOM   2443  HD2 ARG   152      78.090  94.740  33.230  0.00  0.00           H
ATOM   2444  HD3 ARG   152      79.770  95.240  33.440  0.00  0.00           H
ATOM   2445  NE  ARG   152      79.240  93.500  34.580  0.00  0.00           N
ATOM   2446  HE  ARG   152      80.140  93.270  34.980  0.00  0.00           H
ATOM   2447  CZ  ARG   152      78.280  92.780  35.080  0.00  0.00           C
ATOM   2448  NH1 ARG   152      77.060  93.130  34.880  0.00  0.00           N
ATOM   2449 HH11 ARG   152      76.780  93.860  34.250  0.00  0.00           H
ATOM   2450 HH12 ARG   152      76.390  92.650  35.470  0.00  0.00           H
ATOM   2451  NH2 ARG   152      78.570  91.820  35.970  0.00  0.00           N
ATOM   2452 HH21 ARG   152      79.560  91.650  36.060  0.00  0.00           H
ATOM   2453 HH22 ARG   152      77.850  91.350  36.510  0.00  0.00           H
ATOM   2454  C   ARG   152      82.720  92.110  30.530  0.00  0.00           C
ATOM   2455  O   ARG   152      83.640  92.800  30.190  0.00  0.00           O
ATOM   2456  N   ALA   153      82.970  90.810  30.570  0.00  0.00           N
ATOM   2457  H   ALA   153      82.170  90.190  30.670  0.00  0.00           H
ATOM   2458  CA  ALA   153      84.250  90.220  30.220  0.00  0.00           C
ATOM   2459  HA  ALA   153      84.940  90.740  30.880  0.00  0.00           H
ATOM   2460  CB  ALA   153      84.380  88.740  30.670  0.00  0.00           C
ATOM   2461  HB1 ALA   153      83.660  88.090  30.170  0.00  0.00           H
ATOM   2462  HB2 ALA   153      85.320  88.250  30.410  0.00  0.00           H
ATOM   2463  HB3 ALA   153      84.260  88.580  31.740  0.00  0.00           H
ATOM   2464  C   ALA   153      84.680  90.440  28.660  0.00  0.00           C
ATOM   2465  O   ALA   153      85.810  90.810  28.410  0.00  0.00           O
ATOM   2466  N   ALA   154      83.860  90.280  27.670  0.00  0.00           N
ATOM   2467  H   ALA   154      82.960  89.850  27.820  0.00  0.00           H
ATOM   2468  CA  ALA   154      84.140  90.660  26.300  0.00  0.00           C
ATOM   2469  HA  ALA   154      84.930  90.080  25.830  0.00  0.00           H
ATOM   2470  CB  ALA   154      82.870  90.540  25.500  0.00  0.00           C
ATOM   2471  HB1 ALA   154      82.250  91.440  25.580  0.00  0.00           H
ATOM   2472  HB2 ALA   154      83.120  90.430  24.440  0.00  0.00           H
ATOM   2473  HB3 ALA   154      82.170  89.800  25.890  0.00  0.00           H
ATOM   2474  C   ALA   154      84.540  92.070  26.220  0.00  0.00           C
ATOM   2475  O   ALA   154      85.620  92.340  25.670  0.00  0.00           O
ATOM   2476  N   GLN   155      83.770  92.960  26.700  0.00  0.00           N
ATOM   2477  H   GLN   155      82.850  92.700  27.040  0.00  0.00           H
ATOM   2478  CA  GLN   155      84.120  94.420  26.920  0.00  0.00           C
ATOM   2479  HA  GLN   155      84.230  94.830  25.920  0.00  0.00           H
ATOM   2480  CB  GLN   155      83.030  95.180  27.650  0.00  0.00           C
ATOM   2481  HB2 GLN   155      82.620  94.650  28.520  0.00  0.00           H
ATOM   2482  HB3 GLN   155      82.170  95.170  26.990  0.00  0.00           H
ATOM   2483  CG  GLN   155      83.410  96.630  28.000  0.00  0.00           C
ATOM   2484  HG2 GLN   155      83.570  97.170  27.060  0.00  0.00           H
ATOM   2485  HG3 GLN   155      84.290  96.640  28.640  0.00  0.00           H
ATOM   2486  CD  GLN   155      82.410  97.440  28.910  0.00  0.00           C
ATOM   2487  OE1 GLN   155      81.270  97.070  29.210  0.00  0.00           O
ATOM   2488  NE2 GLN   155      82.790  98.690  29.280  0.00  0.00           N
ATOM   2489 HE21 GLN   155      83.530  99.090  28.720  0.00  0.00           H
ATOM   2490 HE22 GLN   155      82.150  99.280  29.810  0.00  0.00           H
ATOM   2491  C   GLN   155      85.520  94.630  27.520  0.00  0.00           C
ATOM   2492  O   GLN   155      86.320  95.260  26.870  0.00  0.00           O
ATOM   2493  N   LYS   156      85.710  94.120  28.800  0.00  0.00           N
ATOM   2494  H   LYS   156      85.110  93.420  29.220  0.00  0.00           H
ATOM   2495  CA  LYS   156      86.980  94.320  29.540  0.00  0.00           C
ATOM   2496  HA  LYS   156      87.130  95.380  29.710  0.00  0.00           H
ATOM   2497  CB  LYS   156      86.770  93.580  30.860  0.00  0.00           C
ATOM   2498  HB2 LYS   156      87.800  93.510  31.220  0.00  0.00           H
ATOM   2499  HB3 LYS   156      86.380  92.570  30.740  0.00  0.00           H
ATOM   2500  CG  LYS   156      85.870  94.210  31.950  0.00  0.00           C
ATOM   2501  HG2 LYS   156      84.940  94.560  31.510  0.00  0.00           H
ATOM   2502  HG3 LYS   156      86.420  95.070  32.340  0.00  0.00           H
ATOM   2503  CD  LYS   156      85.640  93.370  33.150  0.00  0.00           C
ATOM   2504  HD2 LYS   156      86.610  92.990  33.480  0.00  0.00           H
ATOM   2505  HD3 LYS   156      85.030  92.520  32.870  0.00  0.00           H
ATOM   2506  CE  LYS   156      84.890  94.060  34.300  0.00  0.00           C
ATOM   2507  HE2 LYS   156      84.070  94.680  33.970  0.00  0.00           H
ATOM   2508  HE3 LYS   156      85.570  94.830  34.650  0.00  0.00           H
ATOM   2509  NZ  LYS   156      84.610  93.150  35.540  0.00  0.00           N
ATOM   2510  HZ1 LYS   156      85.470  92.970  36.030  0.00  0.00           H
ATOM   2511  HZ2 LYS   156      83.950  93.600  36.160  0.00  0.00           H
ATOM   2512  HZ3 LYS   156      84.190  92.300  35.200  0.00  0.00           H
ATOM   2513  C   LYS   156      88.180  93.790  28.720  0.00  0.00           C
ATOM   2514  O   LYS   156      89.240  94.460  28.770  0.00  0.00           O
ATOM   2515  N   LYS   157      88.070  92.700  27.940  0.00  0.00           N
ATOM   2516  H   LYS   157      87.250  92.110  27.900  0.00  0.00           H
ATOM   2517  CA  LYS   157      89.200  92.110  27.200  0.00  0.00           C
ATOM   2518  HA  LYS   157      90.180  92.270  27.650  0.00  0.00           H
ATOM   2519  CB  LYS   157      88.980  90.660  27.090  0.00  0.00           C
ATOM   2520  HB2 LYS   157      88.180  90.420  26.380  0.00  0.00           H
ATOM   2521  HB3 LYS   157      88.670  90.260  28.050  0.00  0.00           H
ATOM   2522  CG  LYS   157      90.280  89.910  26.620  0.00  0.00           C
ATOM   2523  HG2 LYS   157      90.580  90.420  25.710  0.00  0.00           H
ATOM   2524  HG3 LYS   157      90.080  88.850  26.420  0.00  0.00           H
ATOM   2525  CD  LYS   157      91.470  89.970  27.590  0.00  0.00           C
ATOM   2526  HD2 LYS   157      91.060  89.570  28.520  0.00  0.00           H
ATOM   2527  HD3 LYS   157      91.790  91.000  27.730  0.00  0.00           H
ATOM   2528  CE  LYS   157      92.640  89.050  27.270  0.00  0.00           C
ATOM   2529  HE2 LYS   157      93.170  89.470  26.410  0.00  0.00           H
ATOM   2530  HE3 LYS   157      92.380  88.000  27.100  0.00  0.00           H
ATOM   2531  NZ  LYS   157      93.630  89.100  28.350  0.00  0.00           N
ATOM   2532  HZ1 LYS   157      93.190  88.560  29.080  0.00  0.00           H
ATOM   2533  HZ2 LYS   157      94.400  88.490  28.130  0.00  0.00           H
ATOM   2534  HZ3 LYS   157      93.990  90.020  28.570  0.00  0.00           H
ATOM   2535  C   LYS   157      89.480  92.900  25.900  0.00  0.00           C
ATOM   2536  O   LYS   157      90.620  93.080  25.550  0.00  0.00           O
ATOM   2537  N   LEU   158      88.470  93.510  25.220  0.00  0.00           N
ATOM   2538  H   LEU   158      87.520  93.260  25.470  0.00  0.00           H
ATOM   2539  CA  LEU   158      88.640  94.400  24.050  0.00  0.00           C
ATOM   2540  HA  LEU   158      89.420  93.960  23.430  0.00  0.00           H
ATOM   2541  CB  LEU   158      87.330  94.450  23.190  0.00  0.00           C
ATOM   2542  HB2 LEU   158      86.610  95.030  23.770  0.00  0.00           H
ATOM   2543  HB3 LEU   158      86.980  93.430  23.190  0.00  0.00           H
ATOM   2544  CG  LEU   158      87.420  95.030  21.730  0.00  0.00           C
ATOM   2545  HG  LEU   158      87.920  96.000  21.680  0.00  0.00           H
ATOM   2546  CD1 LEU   158      88.200  94.140  20.780  0.00  0.00           C
ATOM   2547 HD11 LEU   158      88.040  94.400  19.730  0.00  0.00           H
ATOM   2548 HD12 LEU   158      89.240  94.030  21.080  0.00  0.00           H
ATOM   2549 HD13 LEU   158      87.680  93.180  20.720  0.00  0.00           H
ATOM   2550  CD2 LEU   158      85.990  95.140  21.200  0.00  0.00           C
ATOM   2551 HD21 LEU   158      85.330  95.800  21.760  0.00  0.00           H
ATOM   2552 HD22 LEU   158      86.200  95.540  20.210  0.00  0.00           H
ATOM   2553 HD23 LEU   158      85.530  94.170  21.020  0.00  0.00           H
ATOM   2554  C   LEU   158      89.170  95.800  24.290  0.00  0.00           C
ATOM   2555  O   LEU   158      90.120  96.210  23.660  0.00  0.00           O
ATOM   2556  N   GLU   159      88.670  96.560  25.260  0.00  0.00           N
ATOM   2557  H   GLU   159      87.870  96.270  25.800  0.00  0.00           H
ATOM   2558  CA  GLU   159      89.170  97.920  25.600  0.00  0.00           C
ATOM   2559  HA  GLU   159      88.990  98.620  24.780  0.00  0.00           H
ATOM   2560  CB  GLU   159      88.410  98.370  26.850  0.00  0.00           C
ATOM   2561  HB2 GLU   159      89.060  99.010  27.450  0.00  0.00           H
ATOM   2562  HB3 GLU   159      88.250  97.490  27.480  0.00  0.00           H
ATOM   2563  CG  GLU   159      86.940  98.880  26.570  0.00  0.00           C
ATOM   2564  HG2 GLU   159      86.360  98.020  26.260  0.00  0.00           H
ATOM   2565  HG3 GLU   159      86.950  99.620  25.770  0.00  0.00           H
ATOM   2566  CD  GLU   159      86.220  99.510  27.840  0.00  0.00           C
ATOM   2567  OE1 GLU   159      86.830  99.410  28.930  0.00  0.00           O
ATOM   2568  OE2 GLU   159      85.120 100.110  27.740  0.00  0.00           O
ATOM   2569  C   GLU   159      90.610  97.940  26.040  0.00  0.00           C
ATOM   2570  O   GLU   159      91.410  98.910  25.860  0.00  0.00           O
ATOM   2571  N   THR   160      91.020  96.840  26.660  0.00  0.00           N
ATOM   2572  H   THR   160      90.300  96.230  27.020  0.00  0.00           H
ATOM   2573  CA  THR   160      92.390  96.790  27.230  0.00  0.00           C
ATOM   2574  HA  THR   160      92.560  97.650  27.880  0.00  0.00           H
ATOM   2575  CB  THR   160      92.610  95.530  28.060  0.00  0.00           C
ATOM   2576  HB  THR   160      92.230  94.670  27.500  0.00  0.00           H
ATOM   2577  CG2 THR   160      94.030  95.340  28.530  0.00  0.00           C
ATOM   2578 HG21 THR   160      94.260  96.340  28.900  0.00  0.00           H
ATOM   2579 HG22 THR   160      94.080  94.540  29.270  0.00  0.00           H
ATOM   2580 HG23 THR   160      94.650  95.020  27.690  0.00  0.00           H
ATOM   2581  OG1 THR   160      91.820  95.490  29.200  0.00  0.00           O
ATOM   2582  HG1 THR   160      91.060  94.950  28.980  0.00  0.00           H
ATOM   2583  C   THR   160      93.400  96.900  26.050  0.00  0.00           C
ATOM   2584  O   THR   160      94.400  97.640  26.150  0.00  0.00           O
ATOM   2585  N   LEU   161      93.080  96.230  24.930  0.00  0.00           N
ATOM   2586  H   LEU   161      92.220  95.700  24.850  0.00  0.00           H
ATOM   2587  CA  LEU   161      93.870  96.270  23.650  0.00  0.00           C
ATOM   2588  HA  LEU   161      94.890  95.940  23.820  0.00  0.00           H
ATOM   2589  CB  LEU   161      93.160  95.320  22.640  0.00  0.00           C
ATOM   2590  HB2 LEU   161      93.750  95.250  21.730  0.00  0.00           H
ATOM   2591  HB3 LEU   161      92.200  95.710  22.310  0.00  0.00           H
ATOM   2592  CG  LEU   161      93.110  93.740  23.040  0.00  0.00           C
ATOM   2593  HG  LEU   161      92.570  93.560  23.970  0.00  0.00           H
ATOM   2594  CD1 LEU   161      92.320  92.850  22.070  0.00  0.00           C
ATOM   2595 HD11 LEU   161      92.750  92.850  21.070  0.00  0.00           H
ATOM   2596 HD12 LEU   161      92.380  91.800  22.380  0.00  0.00           H
ATOM   2597 HD13 LEU   161      91.290  93.200  22.020  0.00  0.00           H
ATOM   2598  CD2 LEU   161      94.560  93.280  23.050  0.00  0.00           C
ATOM   2599 HD21 LEU   161      95.030  93.440  22.080  0.00  0.00           H
ATOM   2600 HD22 LEU   161      95.080  93.760  23.870  0.00  0.00           H
ATOM   2601 HD23 LEU   161      94.530  92.200  23.230  0.00  0.00           H
ATOM   2602  C   LEU   161      93.930  97.670  22.950  0.00  0.00           C
ATOM   2603  O   LEU   161      94.960  97.960  22.350  0.00  0.00           O
ATOM   2604  N   LEU   162      92.900  98.510  23.190  0.00  0.00           N
ATOM   2605  H   LEU   162      92.210  98.250  23.890  0.00  0.00           H
ATOM   2606  CA  LEU   162      92.820  99.910  22.730  0.00  0.00           C
ATOM   2607  HA  LEU   162      93.060  99.950  21.670  0.00  0.00           H
ATOM   2608  CB  LEU   162      91.440 100.460  22.990  0.00  0.00           C
ATOM   2609  HB2 LEU   162      91.410 101.470  22.580  0.00  0.00           H
ATOM   2610  HB3 LEU   162      91.190 100.520  24.050  0.00  0.00           H
ATOM   2611  CG  LEU   162      90.310  99.680  22.120  0.00  0.00           C
ATOM   2612  HG  LEU   162      89.940  98.820  22.690  0.00  0.00           H
ATOM   2613  CD1 LEU   162      89.120 100.670  22.110  0.00  0.00           C
ATOM   2614 HD11 LEU   162      88.830 100.880  23.140  0.00  0.00           H
ATOM   2615 HD12 LEU   162      89.440 101.630  21.700  0.00  0.00           H
ATOM   2616 HD13 LEU   162      88.200 100.250  21.700  0.00  0.00           H
ATOM   2617  CD2 LEU   162      90.740  99.250  20.710  0.00  0.00           C
ATOM   2618 HD21 LEU   162      91.480  98.450  20.750  0.00  0.00           H
ATOM   2619 HD22 LEU   162      89.970  99.030  19.970  0.00  0.00           H
ATOM   2620 HD23 LEU   162      91.170 100.150  20.270  0.00  0.00           H
ATOM   2621  C   LEU   162      93.880 100.720  23.460  0.00  0.00           C
ATOM   2622  O   LEU   162      94.850 101.230  22.910  0.00  0.00           O
ATOM   2623  N   GLU   163      93.780 100.640  24.780  0.00  0.00           N
ATOM   2624  H   GLU   163      93.020 100.140  25.220  0.00  0.00           H
ATOM   2625  CA  GLU   163      94.680 101.290  25.760  0.00  0.00           C
ATOM   2626  HA  GLU   163      94.730 102.370  25.600  0.00  0.00           H
ATOM   2627  CB  GLU   163      94.050 101.040  27.150  0.00  0.00           C
ATOM   2628  HB2 GLU   163      94.820 101.010  27.910  0.00  0.00           H
ATOM   2629  HB3 GLU   163      93.570 100.060  27.130  0.00  0.00           H
ATOM   2630  CG  GLU   163      93.010 102.170  27.460  0.00  0.00           C
ATOM   2631  HG2 GLU   163      92.350 102.410  26.620  0.00  0.00           H
ATOM   2632  HG3 GLU   163      93.530 103.100  27.690  0.00  0.00           H
ATOM   2633  CD  GLU   163      92.120 101.730  28.650  0.00  0.00           C
ATOM   2634  OE1 GLU   163      90.950 102.020  28.710  0.00  0.00           O
ATOM   2635  OE2 GLU   163      92.740 101.320  29.630  0.00  0.00           O
ATOM   2636  C   GLU   163      96.210 100.870  25.720  0.00  0.00           C
ATOM   2637  O   GLU   163      97.110 101.710  25.830  0.00  0.00           O
ATOM   2638  N   GLU   164      96.470  99.580  25.460  0.00  0.00           N
ATOM   2639  H   GLU   164      95.670  98.970  25.400  0.00  0.00           H
ATOM   2640  CA  GLU   164      97.780  98.890  25.370  0.00  0.00           C
ATOM   2641  HA  GLU   164      98.360  99.310  26.190  0.00  0.00           H
ATOM   2642  CB  GLU   164      97.640  97.340  25.560  0.00  0.00           C
ATOM   2643  HB2 GLU   164      96.990  96.940  24.780  0.00  0.00           H
ATOM   2644  HB3 GLU   164      97.010  97.230  26.440  0.00  0.00           H
ATOM   2645  CG  GLU   164      98.980  96.660  25.850  0.00  0.00           C
ATOM   2646  HG2 GLU   164      99.490  97.340  26.540  0.00  0.00           H
ATOM   2647  HG3 GLU   164      99.590  96.530  24.960  0.00  0.00           H
ATOM   2648  CD  GLU   164      98.840  95.230  26.460  0.00  0.00           C
ATOM   2649  OE1 GLU   164      98.020  95.020  27.410  0.00  0.00           O
ATOM   2650  OE2 GLU   164      99.420  94.290  25.910  0.00  0.00           O
ATOM   2651  C   GLU   164      98.510  99.230  24.040  0.00  0.00           C
ATOM   2652  O   GLU   164      99.700  99.560  24.090  0.00  0.00           O
ATOM   2653  N   LYS   165      97.820  99.220  22.860  0.00  0.00           N
ATOM   2654  H   LYS   165      96.860  98.900  22.860  0.00  0.00           H
ATOM   2655  CA  LYS   165      98.290  99.690  21.600  0.00  0.00           C
ATOM   2656  HA  LYS   165      99.190  99.120  21.350  0.00  0.00           H
ATOM   2657  CB  LYS   165      97.250  99.520  20.460  0.00  0.00           C
ATOM   2658  HB2 LYS   165      96.280  99.940  20.700  0.00  0.00           H
ATOM   2659  HB3 LYS   165      96.960  98.470  20.480  0.00  0.00           H
ATOM   2660  CG  LYS   165      97.710  99.830  19.020  0.00  0.00           C
ATOM   2661  HG2 LYS   165      98.340 100.710  19.100  0.00  0.00           H
ATOM   2662  HG3 LYS   165      96.870  99.960  18.330  0.00  0.00           H
ATOM   2663  CD  LYS   165      98.600  98.720  18.450  0.00  0.00           C
ATOM   2664  HD2 LYS   165      98.300  97.730  18.800  0.00  0.00           H
ATOM   2665  HD3 LYS   165      99.650  98.820  18.740  0.00  0.00           H
ATOM   2666  CE  LYS   165      98.550  98.650  16.900  0.00  0.00           C
ATOM   2667  HE2 LYS   165      97.540  98.520  16.520  0.00  0.00           H
ATOM   2668  HE3 LYS   165      99.080  97.720  16.720  0.00  0.00           H
ATOM   2669  NZ  LYS   165      99.080  99.860  16.290  0.00  0.00           N
ATOM   2670  HZ1 LYS   165     100.090  99.910  16.260  0.00  0.00           H
ATOM   2671  HZ2 LYS   165      98.680  99.940  15.370  0.00  0.00           H
ATOM   2672  HZ3 LYS   165      98.780 100.690  16.770  0.00  0.00           H
ATOM   2673  C   LYS   165      98.610 101.190  21.720  0.00  0.00           C
ATOM   2674  O   LYS   165      99.580 101.760  21.250  0.00  0.00           O
ATOM   2675  N   GLU   166      97.770 101.950  22.450  0.00  0.00           N
ATOM   2676  H   GLU   166      96.920 101.470  22.700  0.00  0.00           H
ATOM   2677  CA  GLU   166      97.940 103.400  22.650  0.00  0.00           C
ATOM   2678  HA  GLU   166      98.070 103.820  21.660  0.00  0.00           H
ATOM   2679  CB  GLU   166      96.730 104.090  23.340  0.00  0.00           C
ATOM   2680  HB2 GLU   166      96.880 103.950  24.410  0.00  0.00           H
ATOM   2681  HB3 GLU   166      95.850 103.530  23.040  0.00  0.00           H
ATOM   2682  CG  GLU   166      96.550 105.560  22.960  0.00  0.00           C
ATOM   2683  HG2 GLU   166      97.530 106.020  22.830  0.00  0.00           H
ATOM   2684  HG3 GLU   166      96.020 106.070  23.770  0.00  0.00           H
ATOM   2685  CD  GLU   166      95.810 105.670  21.650  0.00  0.00           C
ATOM   2686  OE1 GLU   166      96.050 104.940  20.690  0.00  0.00           O
ATOM   2687  OE2 GLU   166      94.880 106.550  21.540  0.00  0.00           O
ATOM   2688  C   GLU   166      99.200 103.750  23.480  0.00  0.00           C
ATOM   2689  O   GLU   166      99.910 104.670  23.180  0.00  0.00           O
ATOM   2690  N   SER   167      99.450 103.080  24.550  0.00  0.00           N
ATOM   2691  H   SER   167      98.700 102.480  24.890  0.00  0.00           H
ATOM   2692  CA  SER   167     100.690 103.350  25.360  0.00  0.00           C
ATOM   2693  HA  SER   167     100.740 104.390  25.690  0.00  0.00           H
ATOM   2694  CB  SER   167     100.540 102.350  26.540  0.00  0.00           C
ATOM   2695  HB2 SER   167     100.500 101.360  26.100  0.00  0.00           H
ATOM   2696  HB3 SER   167      99.570 102.610  26.980  0.00  0.00           H
ATOM   2697  OG  SER   167     101.620 102.580  27.380  0.00  0.00           O
ATOM   2698  HG  SER   167     101.490 103.330  27.960  0.00  0.00           H
ATOM   2699  C   SER   167     101.920 103.040  24.500  0.00  0.00           C
ATOM   2700  O   SER   167     102.700 103.890  24.230  0.00  0.00           O
ATOM   2701  N   LYS   168     101.980 101.890  23.850  0.00  0.00           N
ATOM   2702  H   LYS   168     101.240 101.210  23.910  0.00  0.00           H
ATOM   2703  CA  LYS   168     103.100 101.390  23.040  0.00  0.00           C
ATOM   2704  HA  LYS   168     104.000 101.350  23.640  0.00  0.00           H
ATOM   2705  CB  LYS   168     102.770 100.000  22.460  0.00  0.00           C
ATOM   2706  HB2 LYS   168     103.480  99.810  21.650  0.00  0.00           H
ATOM   2707  HB3 LYS   168     101.830 100.010  21.900  0.00  0.00           H
ATOM   2708  CG  LYS   168     102.850  98.810  23.430  0.00  0.00           C
ATOM   2709  HG2 LYS   168     102.330  99.120  24.340  0.00  0.00           H
ATOM   2710  HG3 LYS   168     103.880  98.570  23.710  0.00  0.00           H
ATOM   2711  CD  LYS   168     102.190  97.530  22.870  0.00  0.00           C
ATOM   2712  HD2 LYS   168     102.710  97.270  21.950  0.00  0.00           H
ATOM   2713  HD3 LYS   168     101.170  97.820  22.620  0.00  0.00           H
ATOM   2714  CE  LYS   168     102.410  96.420  23.900  0.00  0.00           C
ATOM   2715  HE2 LYS   168     101.590  96.450  24.620  0.00  0.00           H
ATOM   2716  HE3 LYS   168     103.350  96.670  24.400  0.00  0.00           H
ATOM   2717  NZ  LYS   168     102.470  95.010  23.390  0.00  0.00           N
ATOM   2718  HZ1 LYS   168     102.700  94.250  24.010  0.00  0.00           H
ATOM   2719  HZ2 LYS   168     101.600  94.720  22.960  0.00  0.00           H
ATOM   2720  HZ3 LYS   168     103.130  94.930  22.630  0.00  0.00           H
ATOM   2721  C   LYS   168     103.460 102.340  21.910  0.00  0.00           C
ATOM   2722  O   LYS   168     104.610 102.710  21.810  0.00  0.00           O
ATOM   2723  N   SER   169     102.460 102.860  21.210  0.00  0.00           N
ATOM   2724  H   SER   169     101.530 102.590  21.500  0.00  0.00           H
ATOM   2725  CA  SER   169     102.480 103.880  20.240  0.00  0.00           C
ATOM   2726  HA  SER   169     103.090 103.650  19.370  0.00  0.00           H
ATOM   2727  CB  SER   169     101.040 104.130  19.670  0.00  0.00           C
ATOM   2728  HB2 SER   169     100.350 104.450  20.450  0.00  0.00           H
ATOM   2729  HB3 SER   169     100.640 103.300  19.080  0.00  0.00           H
ATOM   2730  OG  SER   169     101.080 105.120  18.600  0.00  0.00           O
ATOM   2731  HG  SER   169     100.510 105.800  18.960  0.00  0.00           H
ATOM   2732  C   SER   169     103.030 105.200  20.800  0.00  0.00           C
ATOM   2733  O   SER   169     104.100 105.620  20.470  0.00  0.00           O
ATOM   2734  N   LYS   170     102.390 105.820  21.740  0.00  0.00           N
ATOM   2735  H   LYS   170     101.620 105.320  22.160  0.00  0.00           H
ATOM   2736  CA  LYS   170     102.890 107.130  22.410  0.00  0.00           C
ATOM   2737  HA  LYS   170     102.940 107.940  21.690  0.00  0.00           H
ATOM   2738  CB  LYS   170     101.920 107.410  23.560  0.00  0.00           C
ATOM   2739  HB2 LYS   170     102.310 108.250  24.140  0.00  0.00           H
ATOM   2740  HB3 LYS   170     101.710 106.520  24.150  0.00  0.00           H
ATOM   2741  CG  LYS   170     100.610 107.940  23.060  0.00  0.00           C
ATOM   2742  HG2 LYS   170     100.150 107.130  22.490  0.00  0.00           H
ATOM   2743  HG3 LYS   170     100.690 108.900  22.550  0.00  0.00           H
ATOM   2744  CD  LYS   170      99.670 108.150  24.230  0.00  0.00           C
ATOM   2745  HD2 LYS   170      99.320 107.200  24.640  0.00  0.00           H
ATOM   2746  HD3 LYS   170      98.740 108.600  23.870  0.00  0.00           H
ATOM   2747  CE  LYS   170     100.210 109.000  25.480  0.00  0.00           C
ATOM   2748  HE2 LYS   170     100.640 109.940  25.130  0.00  0.00           H
ATOM   2749  HE3 LYS   170     100.920 108.400  26.050  0.00  0.00           H
ATOM   2750  NZ  LYS   170      99.090 109.390  26.350  0.00  0.00           N
ATOM   2751  HZ1 LYS   170      98.890 108.510  26.800  0.00  0.00           H
ATOM   2752  HZ2 LYS   170      99.510 110.060  26.980  0.00  0.00           H
ATOM   2753  HZ3 LYS   170      98.330 109.750  25.790  0.00  0.00           H
ATOM   2754  C   LYS   170     104.280 107.100  22.950  0.00  0.00           C
ATOM   2755  O   LYS   170     105.120 107.930  22.690  0.00  0.00           O
ATOM   2756  N   LYS   171     104.650 105.980  23.560  0.00  0.00           N
ATOM   2757  H   LYS   171     104.080 105.150  23.570  0.00  0.00           H
ATOM   2758  CA  LYS   171     106.090 105.790  24.010  0.00  0.00           C
ATOM   2759  HA  LYS   171     106.350 106.530  24.770  0.00  0.00           H
ATOM   2760  CB  LYS   171     106.090 104.450  24.760  0.00  0.00           C
ATOM   2761  HB2 LYS   171     107.140 104.150  24.750  0.00  0.00           H
ATOM   2762  HB3 LYS   171     105.550 103.740  24.130  0.00  0.00           H
ATOM   2763  CG  LYS   171     105.520 104.500  26.250  0.00  0.00           C
ATOM   2764  HG2 LYS   171     104.570 105.030  26.370  0.00  0.00           H
ATOM   2765  HG3 LYS   171     106.180 105.060  26.920  0.00  0.00           H
ATOM   2766  CD  LYS   171     105.330 103.080  26.720  0.00  0.00           C
ATOM   2767  HD2 LYS   171     106.210 102.450  26.640  0.00  0.00           H
ATOM   2768  HD3 LYS   171     104.480 102.590  26.240  0.00  0.00           H
ATOM   2769  CE  LYS   171     104.980 103.270  28.210  0.00  0.00           C
ATOM   2770  HE2 LYS   171     103.990 103.710  28.270  0.00  0.00           H
ATOM   2771  HE3 LYS   171     105.740 103.900  28.670  0.00  0.00           H
ATOM   2772  NZ  LYS   171     104.900 101.980  28.960  0.00  0.00           N
ATOM   2773  HZ1 LYS   171     104.930 102.120  29.960  0.00  0.00           H
ATOM   2774  HZ2 LYS   171     103.960 101.630  28.880  0.00  0.00           H
ATOM   2775  HZ3 LYS   171     105.530 101.300  28.580  0.00  0.00           H
ATOM   2776  C   LYS   171     107.110 105.790  22.860  0.00  0.00           C
ATOM   2777  O   LYS   171     108.180 106.360  22.990  0.00  0.00           O
ATOM   2778  N   ARG   172     106.750 105.100  21.770  0.00  0.00           N
ATOM   2779  H   ARG   172     105.900 104.550  21.800  0.00  0.00           H
ATOM   2780  CA  ARG   172     107.600 105.020  20.580  0.00  0.00           C
ATOM   2781  HA  ARG   172     108.590 104.740  20.930  0.00  0.00           H
ATOM   2782  CB  ARG   172     107.060 103.930  19.660  0.00  0.00           C
ATOM   2783  HB2 ARG   172     106.040 104.220  19.390  0.00  0.00           H
ATOM   2784  HB3 ARG   172     106.920 103.010  20.220  0.00  0.00           H
ATOM   2785  CG  ARG   172     107.980 103.640  18.550  0.00  0.00           C
ATOM   2786  HG2 ARG   172     108.910 103.250  18.980  0.00  0.00           H
ATOM   2787  HG3 ARG   172     108.090 104.520  17.910  0.00  0.00           H
ATOM   2788  CD  ARG   172     107.400 102.540  17.670  0.00  0.00           C
ATOM   2789  HD2 ARG   172     106.600 103.000  17.090  0.00  0.00           H
ATOM   2790  HD3 ARG   172     106.920 101.710  18.190  0.00  0.00           H
ATOM   2791  NE  ARG   172     108.390 102.070  16.670  0.00  0.00           N
ATOM   2792  HE  ARG   172     108.860 102.840  16.220  0.00  0.00           H
ATOM   2793  CZ  ARG   172     108.470 100.810  16.210  0.00  0.00           C
ATOM   2794  NH1 ARG   172     108.110  99.790  16.900  0.00  0.00           N
ATOM   2795 HH11 ARG   172     107.770  99.890  17.850  0.00  0.00           H
ATOM   2796 HH12 ARG   172     108.180  98.860  16.530  0.00  0.00           H
ATOM   2797  NH2 ARG   172     109.170 100.530  15.180  0.00  0.00           N
ATOM   2798 HH21 ARG   172     109.480 101.220  14.510  0.00  0.00           H
ATOM   2799 HH22 ARG   172     109.280  99.550  14.940  0.00  0.00           H
ATOM   2800  C   ARG   172     107.700 106.350  19.870  0.00  0.00           C
ATOM   2801  O   ARG   172     108.800 106.690  19.500  0.00  0.00           O
ATOM   2802  N   ASN   173     106.580 107.110  19.860  0.00  0.00           N
ATOM   2803  H   ASN   173     105.740 106.620  20.150  0.00  0.00           H
ATOM   2804  CA  ASN   173     106.500 108.460  19.210  0.00  0.00           C
ATOM   2805  HA  ASN   173     106.960 108.430  18.220  0.00  0.00           H
ATOM   2806  CB  ASN   173     105.000 109.000  19.030  0.00  0.00           C
ATOM   2807  HB2 ASN   173     105.030 110.020  18.640  0.00  0.00           H
ATOM   2808  HB3 ASN   173     104.530 108.850  20.000  0.00  0.00           H
ATOM   2809  CG  ASN   173     104.220 108.240  18.040  0.00  0.00           C
ATOM   2810  OD1 ASN   173     104.750 107.690  17.060  0.00  0.00           O
ATOM   2811  ND2 ASN   173     102.900 108.190  18.160  0.00  0.00           N
ATOM   2812 HD21 ASN   173     102.520 108.540  19.020  0.00  0.00           H
ATOM   2813 HD22 ASN   173     102.300 107.860  17.420  0.00  0.00           H
ATOM   2814  C   ASN   173     107.230 109.490  19.990  0.00  0.00           C
ATOM   2815  O   ASN   173     107.820 110.420  19.400  0.00  0.00           O
ATOM   2816  N   TYR   174     107.340 109.260  21.310  0.00  0.00           N
ATOM   2817  H   TYR   174     106.820 108.520  21.750  0.00  0.00           H
ATOM   2818  CA  TYR   174     108.130 110.150  22.180  0.00  0.00           C
ATOM   2819  HA  TYR   174     107.750 111.170  22.230  0.00  0.00           H
ATOM   2820  CB  TYR   174     108.040 109.610  23.610  0.00  0.00           C
ATOM   2821  HB2 TYR   174     108.800 108.840  23.630  0.00  0.00           H
ATOM   2822  HB3 TYR   174     107.080 109.150  23.860  0.00  0.00           H
ATOM   2823  CG  TYR   174     108.430 110.690  24.640  0.00  0.00           C
ATOM   2824  CD1 TYR   174     109.720 110.840  25.060  0.00  0.00           C
ATOM   2825  HD1 TYR   174     110.470 110.140  24.720  0.00  0.00           H
ATOM   2826  CE1 TYR   174     110.110 112.000  25.840  0.00  0.00           C
ATOM   2827  HE1 TYR   174     111.090 112.180  26.250  0.00  0.00           H
ATOM   2828  CZ  TYR   174     109.180 112.900  26.280  0.00  0.00           C
ATOM   2829  OH  TYR   174     109.580 113.960  26.980  0.00  0.00           O
ATOM   2830  HH  TYR   174     110.490 114.190  26.760  0.00  0.00           H
ATOM   2831  CE2 TYR   174     107.820 112.780  25.920  0.00  0.00           C
ATOM   2832  HE2 TYR   174     107.100 113.510  26.260  0.00  0.00           H
ATOM   2833  CD2 TYR   174     107.450 111.640  25.100  0.00  0.00           C
ATOM   2834  HD2 TYR   174     106.410 111.470  24.860  0.00  0.00           H
ATOM   2835  C   TYR   174     109.610 110.280  21.710  0.00  0.00           C
ATOM   2836  O   TYR   174     110.200 111.300  22.050  0.00  0.00           O
ATOM   2837  N   GLU   175     110.210 109.250  21.120  0.00  0.00           N
ATOM   2838  H   GLU   175     109.770 108.380  20.860  0.00  0.00           H
ATOM   2839  CA  GLU   175     111.640 109.270  20.670  0.00  0.00           C
ATOM   2840  HA  GLU   175     112.220 109.680  21.500  0.00  0.00           H
ATOM   2841  CB  GLU   175     112.110 107.840  20.430  0.00  0.00           C
ATOM   2842  HB2 GLU   175     113.100 107.960  19.990  0.00  0.00           H
ATOM   2843  HB3 GLU   175     111.490 107.470  19.620  0.00  0.00           H
ATOM   2844  CG  GLU   175     112.140 106.830  21.570  0.00  0.00           C
ATOM   2845  HG2 GLU   175     111.150 106.480  21.890  0.00  0.00           H
ATOM   2846  HG3 GLU   175     112.600 107.280  22.450  0.00  0.00           H
ATOM   2847  CD  GLU   175     113.040 105.580  21.270  0.00  0.00           C
ATOM   2848  OE1 GLU   175     112.530 104.450  21.220  0.00  0.00           O
ATOM   2849  OE2 GLU   175     114.270 105.680  21.270  0.00  0.00           O
ATOM   2850  C   GLU   175     112.000 110.180  19.460  0.00  0.00           C
ATOM   2851  O   GLU   175     113.230 110.370  19.220  0.00  0.00           O
ATOM   2852  N   ASN   176     110.980 110.700  18.770  0.00  0.00           N
ATOM   2853  H   ASN   176     110.060 110.420  19.080  0.00  0.00           H
ATOM   2854  CA  ASN   176     111.100 111.640  17.710  0.00  0.00           C
ATOM   2855  HA  ASN   176     112.170 111.740  17.520  0.00  0.00           H
ATOM   2856  CB  ASN   176     110.470 111.040  16.420  0.00  0.00           C
ATOM   2857  HB2 ASN   176     110.850 111.570  15.550  0.00  0.00           H
ATOM   2858  HB3 ASN   176     109.390 111.100  16.390  0.00  0.00           H
ATOM   2859  CG  ASN   176     110.900 109.560  16.290  0.00  0.00           C
ATOM   2860  OD1 ASN   176     112.050 109.270  15.940  0.00  0.00           O
ATOM   2861  ND2 ASN   176     110.090 108.630  16.770  0.00  0.00           N
ATOM   2862 HD21 ASN   176     109.100 108.770  16.830  0.00  0.00           H
ATOM   2863 HD22 ASN   176     110.360 107.660  16.680  0.00  0.00           H
ATOM   2864  C   ASN   176     110.600 113.060  18.010  0.00  0.00           C
ATOM   2865  O   ASN   176     109.660 113.300  18.780  0.00  0.00           O
ATOM   2866  N   LEU   177     111.110 114.050  17.310  0.00  0.00           N
ATOM   2867  H   LEU   177     111.840 113.780  16.670  0.00  0.00           H
ATOM   2868  CA  LEU   177     110.920 115.520  17.500  0.00  0.00           C
ATOM   2869  HA  LEU   177     110.350 115.690  18.410  0.00  0.00           H
ATOM   2870  CB  LEU   177     112.220 116.260  17.900  0.00  0.00           C
ATOM   2871  HB2 LEU   177     112.960 116.140  17.110  0.00  0.00           H
ATOM   2872  HB3 LEU   177     112.650 115.750  18.760  0.00  0.00           H
ATOM   2873  CG  LEU   177     112.170 117.790  18.220  0.00  0.00           C
ATOM   2874  HG  LEU   177     111.780 118.300  17.340  0.00  0.00           H
ATOM   2875  CD1 LEU   177     111.300 118.100  19.440  0.00  0.00           C
ATOM   2876 HD11 LEU   177     111.380 119.110  19.830  0.00  0.00           H
ATOM   2877 HD12 LEU   177     110.230 118.000  19.300  0.00  0.00           H
ATOM   2878 HD13 LEU   177     111.650 117.520  20.300  0.00  0.00           H
ATOM   2879  CD2 LEU   177     113.630 118.330  18.310  0.00  0.00           C
ATOM   2880 HD21 LEU   177     114.170 117.840  19.120  0.00  0.00           H
ATOM   2881 HD22 LEU   177     114.160 118.060  17.400  0.00  0.00           H
ATOM   2882 HD23 LEU   177     113.680 119.420  18.410  0.00  0.00           H
ATOM   2883  C   LEU   177     110.150 116.140  16.360  0.00  0.00           C
ATOM   2884  O   LEU   177     109.360 117.050  16.540  0.00  0.00           O
ATOM   2885  N   ASP   178     110.290 115.660  15.140  0.00  0.00           N
ATOM   2886  H   ASP   178     111.020 114.970  15.040  0.00  0.00           H
ATOM   2887  CA  ASP   178     109.300 115.840  14.080  0.00  0.00           C
ATOM   2888  HA  ASP   178     109.320 116.900  13.860  0.00  0.00           H
ATOM   2889  CB  ASP   178     109.800 115.250  12.750  0.00  0.00           C
ATOM   2890  HB2 ASP   178     109.130 115.630  11.980  0.00  0.00           H
ATOM   2891  HB3 ASP   178     109.660 114.170  12.680  0.00  0.00           H
ATOM   2892  CG  ASP   178     111.240 115.590  12.320  0.00  0.00           C
ATOM   2893  OD1 ASP   178     111.550 116.810  12.400  0.00  0.00           O
ATOM   2894  OD2 ASP   178     112.000 114.780  11.730  0.00  0.00           O
ATOM   2895  C   ASP   178     107.880 115.350  14.420  0.00  0.00           C
ATOM   2896  O   ASP   178     107.640 114.150  14.850  0.00  0.00           O
ATOM   2897  N   GLN   179     106.880 116.240  14.250  0.00  0.00           N
ATOM   2898  H   GLN   179     107.130 117.090  13.760  0.00  0.00           H
ATOM   2899  CA  GLN   179     105.480 115.880  14.430  0.00  0.00           C
ATOM   2900  HA  GLN   179     105.400 114.790  14.470  0.00  0.00           H
ATOM   2901  CB  GLN   179     105.050 116.520  15.740  0.00  0.00           C
ATOM   2902  HB2 GLN   179     105.620 116.190  16.610  0.00  0.00           H
ATOM   2903  HB3 GLN   179     104.030 116.150  15.890  0.00  0.00           H
ATOM   2904  CG  GLN   179     105.040 118.050  15.820  0.00  0.00           C
ATOM   2905  HG2 GLN   179     104.070 118.390  15.460  0.00  0.00           H
ATOM   2906  HG3 GLN   179     105.910 118.480  15.310  0.00  0.00           H
ATOM   2907  CD  GLN   179     105.240 118.560  17.290  0.00  0.00           C
ATOM   2908  OE1 GLN   179     104.510 119.420  17.860  0.00  0.00           O
ATOM   2909  NE2 GLN   179     106.280 118.060  17.960  0.00  0.00           N
ATOM   2910 HE21 GLN   179     106.740 117.270  17.520  0.00  0.00           H
ATOM   2911 HE22 GLN   179     106.470 118.340  18.920  0.00  0.00           H
ATOM   2912  C   GLN   179     104.560 116.310  13.340  0.00  0.00           C
ATOM   2913  O   GLN   179     103.300 116.270  13.490  0.00  0.00           O
ATOM   2914  N   LEU   180     105.070 116.970  12.270  0.00  0.00           N
ATOM   2915  H   LEU   180     106.070 117.040  12.220  0.00  0.00           H
ATOM   2916  CA  LEU   180     104.350 117.550  11.090  0.00  0.00           C
ATOM   2917  HA  LEU   180     103.700 118.270  11.580  0.00  0.00           H
ATOM   2918  CB  LEU   180     105.340 118.120  10.060  0.00  0.00           C
ATOM   2919  HB2 LEU   180     105.950 117.330   9.620  0.00  0.00           H
ATOM   2920  HB3 LEU   180     106.010 118.860  10.510  0.00  0.00           H
ATOM   2921  CG  LEU   180     104.600 118.790   8.830  0.00  0.00           C
ATOM   2922  HG  LEU   180     103.910 118.140   8.290  0.00  0.00           H
ATOM   2923  CD1 LEU   180     103.720 119.980   9.290  0.00  0.00           C
ATOM   2924 HD11 LEU   180     103.300 120.500   8.430  0.00  0.00           H
ATOM   2925 HD12 LEU   180     102.920 119.690   9.970  0.00  0.00           H
ATOM   2926 HD13 LEU   180     104.410 120.620   9.840  0.00  0.00           H
ATOM   2927  CD2 LEU   180     105.750 119.280   7.930  0.00  0.00           C
ATOM   2928 HD21 LEU   180     105.300 120.000   7.260  0.00  0.00           H
ATOM   2929 HD22 LEU   180     106.500 119.720   8.580  0.00  0.00           H
ATOM   2930 HD23 LEU   180     106.210 118.440   7.410  0.00  0.00           H
ATOM   2931  C   LEU   180     103.350 116.520  10.520  0.00  0.00           C
ATOM   2932  O   LEU   180     102.230 116.930  10.180  0.00  0.00           O
ATOM   2933  N   SER   181     103.660 115.240  10.410  0.00  0.00           N
ATOM   2934  H   SER   181     104.490 115.010  10.930  0.00  0.00           H
ATOM   2935  CA  SER   181     102.790 114.120  10.010  0.00  0.00           C
ATOM   2936  HA  SER   181     101.980 114.570   9.440  0.00  0.00           H
ATOM   2937  CB  SER   181     103.580 113.120   9.180  0.00  0.00           C
ATOM   2938  HB2 SER   181     104.310 112.510   9.710  0.00  0.00           H
ATOM   2939  HB3 SER   181     104.100 113.650   8.390  0.00  0.00           H
ATOM   2940  OG  SER   181     102.580 112.260   8.730  0.00  0.00           O
ATOM   2941  HG  SER   181     102.890 111.960   7.870  0.00  0.00           H
ATOM   2942  C   SER   181     102.190 113.360  11.160  0.00  0.00           C
ATOM   2943  O   SER   181     102.900 113.150  12.190  0.00  0.00           O
ATOM   2944  N   TYR   182     100.900 112.970  11.140  0.00  0.00           N
ATOM   2945  H   TYR   182     100.320 113.110  10.330  0.00  0.00           H
ATOM   2946  CA  TYR   182     100.100 112.670  12.310  0.00  0.00           C
ATOM   2947  HA  TYR   182     100.690 112.210  13.090  0.00  0.00           H
ATOM   2948  CB  TYR   182      99.640 114.030  12.900  0.00  0.00           C
ATOM   2949  HB2 TYR   182      98.620 114.120  12.540  0.00  0.00           H
ATOM   2950  HB3 TYR   182     100.160 114.920  12.530  0.00  0.00           H
ATOM   2951  CG  TYR   182      99.820 114.080  14.410  0.00  0.00           C
ATOM   2952  CD1 TYR   182      98.750 114.090  15.240  0.00  0.00           C
ATOM   2953  HD1 TYR   182      97.780 114.090  14.760  0.00  0.00           H
ATOM   2954  CE1 TYR   182      98.830 114.080  16.610  0.00  0.00           C
ATOM   2955  HE1 TYR   182      97.910 114.030  17.170  0.00  0.00           H
ATOM   2956  CZ  TYR   182     100.090 114.230  17.240  0.00  0.00           C
ATOM   2957  OH  TYR   182     100.230 114.250  18.590  0.00  0.00           O
ATOM   2958  HH  TYR   182      99.430 114.470  19.080  0.00  0.00           H
ATOM   2959  CE2 TYR   182     101.220 114.300  16.420  0.00  0.00           C
ATOM   2960  HE2 TYR   182     102.160 114.280  16.940  0.00  0.00           H
ATOM   2961  CD2 TYR   182     101.090 114.130  15.040  0.00  0.00           C
ATOM   2962  HD2 TYR   182     101.970 114.270  14.430  0.00  0.00           H
ATOM   2963  C   TYR   182      98.890 111.780  12.050  0.00  0.00           C
ATOM   2964  O   TYR   182      98.590 111.100  12.980  0.00  0.00           O
ATOM   2965  N   ASP   183      98.330 111.930  10.890  0.00  0.00           N
ATOM   2966  H   ASP   183      98.770 112.590  10.270  0.00  0.00           H
ATOM   2967  CA  ASP   183      97.000 111.270  10.640  0.00  0.00           C
ATOM   2968  HA  ASP   183      96.260 111.480  11.420  0.00  0.00           H
ATOM   2969  CB  ASP   183      96.470 111.810   9.280  0.00  0.00           C
ATOM   2970  HB2 ASP   183      95.670 111.180   8.900  0.00  0.00           H
ATOM   2971  HB3 ASP   183      97.280 111.590   8.590  0.00  0.00           H
ATOM   2972  CG  ASP   183      96.210 113.270   9.110  0.00  0.00           C
ATOM   2973  OD1 ASP   183      96.170 114.010  10.110  0.00  0.00           O
ATOM   2974  OD2 ASP   183      96.050 113.750   7.980  0.00  0.00           O
ATOM   2975  C   ASP   183      97.200 109.770  10.540  0.00  0.00           C
ATOM   2976  O   ASP   183      96.240 109.120  11.020  0.00  0.00           O
ATOM   2977  N   ASN   184      98.250 109.220  10.010  0.00  0.00           N
ATOM   2978  H   ASN   184      98.850 109.910   9.580  0.00  0.00           H
ATOM   2979  CA  ASN   184      98.390 107.820   9.740  0.00  0.00           C
ATOM   2980  HA  ASN   184      97.540 107.520   9.130  0.00  0.00           H
ATOM   2981  CB  ASN   184      99.700 107.610   8.910  0.00  0.00           C
ATOM   2982  HB2 ASN   184      99.810 106.560   8.650  0.00  0.00           H
ATOM   2983  HB3 ASN   184     100.560 107.970   9.480  0.00  0.00           H
ATOM   2984  CG  ASN   184      99.530 108.540   7.680  0.00  0.00           C
ATOM   2985  OD1 ASN   184      98.460 108.640   7.130  0.00  0.00           O
ATOM   2986  ND2 ASN   184     100.580 109.260   7.300  0.00  0.00           N
ATOM   2987 HD21 ASN   184     101.350 109.080   7.930  0.00  0.00           H
ATOM   2988 HD22 ASN   184     100.550 109.930   6.540  0.00  0.00           H
ATOM   2989  C   ASN   184      98.500 106.870  10.930  0.00  0.00           C
ATOM   2990  O   ASN   184      99.150 107.180  11.920  0.00  0.00           O
ATOM   2991  N   LYS   185      97.950 105.610  10.750  0.00  0.00           N
ATOM   2992  H   LYS   185      97.560 105.510   9.830  0.00  0.00           H
ATOM   2993  CA  LYS   185      97.860 104.520  11.770  0.00  0.00           C
ATOM   2994  HA  LYS   185      97.070 103.820  11.510  0.00  0.00           H
ATOM   2995  CB  LYS   185      99.170 103.800  11.800  0.00  0.00           C
ATOM   2996  HB2 LYS   185      99.150 102.840  12.310  0.00  0.00           H
ATOM   2997  HB3 LYS   185      99.900 104.360  12.380  0.00  0.00           H
ATOM   2998  CG  LYS   185      99.820 103.580  10.430  0.00  0.00           C
ATOM   2999  HG2 LYS   185     100.000 104.600  10.100  0.00  0.00           H
ATOM   3000  HG3 LYS   185      99.050 103.050   9.860  0.00  0.00           H
ATOM   3001  CD  LYS   185     101.130 102.840  10.450  0.00  0.00           C
ATOM   3002  HD2 LYS   185     100.930 101.820  10.800  0.00  0.00           H
ATOM   3003  HD3 LYS   185     101.820 103.270  11.170  0.00  0.00           H
ATOM   3004  CE  LYS   185     101.750 102.890   9.100  0.00  0.00           C
ATOM   3005  HE2 LYS   185     101.920 103.900   8.730  0.00  0.00           H
ATOM   3006  HE3 LYS   185     100.980 102.440   8.490  0.00  0.00           H
ATOM   3007  NZ  LYS   185     102.940 102.020   9.050  0.00  0.00           N
ATOM   3008  HZ1 LYS   185     103.650 102.240   9.730  0.00  0.00           H
ATOM   3009  HZ2 LYS   185     102.720 101.040   9.210  0.00  0.00           H
ATOM   3010  HZ3 LYS   185     103.330 102.160   8.130  0.00  0.00           H
ATOM   3011  C   LYS   185      97.360 105.010  13.200  0.00  0.00           C
ATOM   3012  O   LYS   185      98.050 104.760  14.190  0.00  0.00           O
ATOM   3013  N   ARG   186      96.120 105.580  13.270  0.00  0.00           N
ATOM   3014  H   ARG   186      95.610 105.710  12.410  0.00  0.00           H
ATOM   3015  CA  ARG   186      95.510 105.600  14.570  0.00  0.00           C
ATOM   3016  HA  ARG   186      96.250 105.870  15.330  0.00  0.00           H
ATOM   3017  CB  ARG   186      94.270 106.530  14.530  0.00  0.00           C
ATOM   3018  HB2 ARG   186      93.730 106.390  15.460  0.00  0.00           H
ATOM   3019  HB3 ARG   186      93.590 106.080  13.800  0.00  0.00           H
ATOM   3020  CG  ARG   186      94.480 107.970  14.150  0.00  0.00           C
ATOM   3021  HG2 ARG   186      94.670 108.010  13.080  0.00  0.00           H
ATOM   3022  HG3 ARG   186      95.280 108.470  14.700  0.00  0.00           H
ATOM   3023  CD  ARG   186      93.210 108.780  14.490  0.00  0.00           C
ATOM   3024  HD2 ARG   186      93.000 108.680  15.550  0.00  0.00           H
ATOM   3025  HD3 ARG   186      92.310 108.380  14.030  0.00  0.00           H
ATOM   3026  NE  ARG   186      93.560 110.240  14.260  0.00  0.00           N
ATOM   3027  HE  ARG   186      94.510 110.520  14.070  0.00  0.00           H
ATOM   3028  CZ  ARG   186      92.700 111.280  14.320  0.00  0.00           C
ATOM   3029  NH1 ARG   186      91.440 111.180  14.510  0.00  0.00           N
ATOM   3030 HH11 ARG   186      91.080 110.240  14.540  0.00  0.00           H
ATOM   3031 HH12 ARG   186      90.820 111.980  14.550  0.00  0.00           H
ATOM   3032  NH2 ARG   186      93.150 112.500  14.290  0.00  0.00           N
ATOM   3033 HH21 ARG   186      94.140 112.690  14.200  0.00  0.00           H
ATOM   3034 HH22 ARG   186      92.400 113.150  14.430  0.00  0.00           H
ATOM   3035  C   ARG   186      95.050 104.220  14.950  0.00  0.00           C
ATOM   3036  O   ARG   186      94.840 103.250  14.200  0.00  0.00           O
ATOM   3037  N   GLY   187      94.840 104.050  16.280  0.00  0.00           N
ATOM   3038  H   GLY   187      94.960 104.810  16.950  0.00  0.00           H
ATOM   3039  CA  GLY   187      94.240 102.880  16.840  0.00  0.00           C
ATOM   3040  HA2 GLY   187      94.500 102.720  17.890  0.00  0.00           H
ATOM   3041  HA3 GLY   187      94.700 102.060  16.290  0.00  0.00           H
ATOM   3042  C   GLY   187      92.710 102.790  16.680  0.00  0.00           C
ATOM   3043  O   GLY   187      92.030 103.720  16.210  0.00  0.00           O
ATOM   3044  N   PRO   188      91.990 101.690  17.040  0.00  0.00           N
ATOM   3045  CD  PRO   188      92.570 100.430  17.460  0.00  0.00           C
ATOM   3046  HD2 PRO   188      92.850 100.600  18.500  0.00  0.00           H
ATOM   3047  HD3 PRO   188      93.390 100.280  16.760  0.00  0.00           H
ATOM   3048  CG  PRO   188      91.520  99.340  17.350  0.00  0.00           C
ATOM   3049  HG2 PRO   188      91.390  98.640  18.180  0.00  0.00           H
ATOM   3050  HG3 PRO   188      91.720  98.730  16.470  0.00  0.00           H
ATOM   3051  CB  PRO   188      90.200 100.060  17.210  0.00  0.00           C
ATOM   3052  HB2 PRO   188      89.550  99.880  18.060  0.00  0.00           H
ATOM   3053  HB3 PRO   188      89.760  99.650  16.300  0.00  0.00           H
ATOM   3054  CA  PRO   188      90.560 101.520  17.080  0.00  0.00           C
ATOM   3055  HA  PRO   188      90.120 101.980  16.200  0.00  0.00           H
ATOM   3056  C   PRO   188      89.970 102.330  18.320  0.00  0.00           C
ATOM   3057  O   PRO   188      90.680 102.570  19.310  0.00  0.00           O
ATOM   3058  N   LYS   189      88.710 102.760  18.110  0.00  0.00           N
ATOM   3059  H   LYS   189      88.280 102.480  17.250  0.00  0.00           H
ATOM   3060  CA  LYS   189      87.930 103.330  19.240  0.00  0.00           C
ATOM   3061  HA  LYS   189      88.380 103.230  20.230  0.00  0.00           H
ATOM   3062  CB  LYS   189      87.730 104.900  19.030  0.00  0.00           C
ATOM   3063  HB2 LYS   189      87.080 105.160  19.870  0.00  0.00           H
ATOM   3064  HB3 LYS   189      87.240 105.050  18.060  0.00  0.00           H
ATOM   3065  CG  LYS   189      88.990 105.790  18.960  0.00  0.00           C
ATOM   3066  HG2 LYS   189      88.550 106.760  18.720  0.00  0.00           H
ATOM   3067  HG3 LYS   189      89.650 105.400  18.190  0.00  0.00           H
ATOM   3068  CD  LYS   189      89.880 105.850  20.250  0.00  0.00           C
ATOM   3069  HD2 LYS   189      90.020 104.820  20.590  0.00  0.00           H
ATOM   3070  HD3 LYS   189      89.330 106.420  20.990  0.00  0.00           H
ATOM   3071  CE  LYS   189      91.210 106.610  19.980  0.00  0.00           C
ATOM   3072  HE2 LYS   189      90.930 107.640  19.760  0.00  0.00           H
ATOM   3073  HE3 LYS   189      91.710 106.310  19.060  0.00  0.00           H
ATOM   3074  NZ  LYS   189      92.180 106.540  21.100  0.00  0.00           N
ATOM   3075  HZ1 LYS   189      93.020 107.050  20.870  0.00  0.00           H
ATOM   3076  HZ2 LYS   189      91.720 106.900  21.930  0.00  0.00           H
ATOM   3077  HZ3 LYS   189      92.460 105.600  21.340  0.00  0.00           H
ATOM   3078  C   LYS   189      86.560 102.620  19.300  0.00  0.00           C
ATOM   3079  O   LYS   189      86.030 102.190  18.270  0.00  0.00           O
ATOM   3080  N   ALA   190      85.850 102.750  20.440  0.00  0.00           N
ATOM   3081  H   ALA   190      86.220 103.260  21.230  0.00  0.00           H
ATOM   3082  CA  ALA   190      84.440 102.370  20.520  0.00  0.00           C
ATOM   3083  HA  ALA   190      84.020 102.110  19.550  0.00  0.00           H
ATOM   3084  CB  ALA   190      84.310 101.020  21.250  0.00  0.00           C
ATOM   3085  HB1 ALA   190      85.080 100.330  20.890  0.00  0.00           H
ATOM   3086  HB2 ALA   190      84.440 101.180  22.320  0.00  0.00           H
ATOM   3087  HB3 ALA   190      83.360 100.550  20.970  0.00  0.00           H
ATOM   3088  C   ALA   190      83.650 103.560  21.090  0.00  0.00           C
ATOM   3089  O   ALA   190      83.480 103.730  22.280  0.00  0.00           O
ATOM   3090  N   ASP   191      83.090 104.310  20.160  0.00  0.00           N
ATOM   3091  H   ASP   191      83.260 103.990  19.220  0.00  0.00           H
ATOM   3092  CA  ASP   191      82.550 105.670  20.280  0.00  0.00           C
ATOM   3093  HA  ASP   191      83.380 106.300  20.600  0.00  0.00           H
ATOM   3094  CB  ASP   191      81.950 106.120  18.900  0.00  0.00           C
ATOM   3095  HB2 ASP   191      81.120 106.800  19.080  0.00  0.00           H
ATOM   3096  HB3 ASP   191      81.510 105.210  18.480  0.00  0.00           H
ATOM   3097  CG  ASP   191      82.990 106.590  17.840  0.00  0.00           C
ATOM   3098  OD1 ASP   191      84.220 106.510  18.160  0.00  0.00           O
ATOM   3099  OD2 ASP   191      82.640 107.150  16.750  0.00  0.00           O
ATOM   3100  C   ASP   191      81.450 105.740  21.390  0.00  0.00           C
ATOM   3101  O   ASP   191      81.250 106.740  22.040  0.00  0.00           O
ATOM   3102  N   LYS   192      80.740 104.670  21.520  0.00  0.00           N
ATOM   3103  H   LYS   192      81.070 103.880  20.980  0.00  0.00           H
ATOM   3104  CA  LYS   192      80.000 104.350  22.730  0.00  0.00           C
ATOM   3105  HA  LYS   192      80.370 104.860  23.620  0.00  0.00           H
ATOM   3106  CB  LYS   192      78.580 104.950  22.490  0.00  0.00           C
ATOM   3107  HB2 LYS   192      78.150 104.380  21.670  0.00  0.00           H
ATOM   3108  HB3 LYS   192      78.610 105.930  22.010  0.00  0.00           H
ATOM   3109  CG  LYS   192      77.710 104.950  23.710  0.00  0.00           C
ATOM   3110  HG2 LYS   192      78.240 105.220  24.620  0.00  0.00           H
ATOM   3111  HG3 LYS   192      77.360 103.930  23.830  0.00  0.00           H
ATOM   3112  CD  LYS   192      76.470 105.930  23.570  0.00  0.00           C
ATOM   3113  HD2 LYS   192      75.940 105.550  24.450  0.00  0.00           H
ATOM   3114  HD3 LYS   192      75.810 105.680  22.740  0.00  0.00           H
ATOM   3115  CE  LYS   192      76.780 107.410  23.610  0.00  0.00           C
ATOM   3116  HE2 LYS   192      77.100 107.680  22.600  0.00  0.00           H
ATOM   3117  HE3 LYS   192      77.480 107.710  24.380  0.00  0.00           H
ATOM   3118  NZ  LYS   192      75.540 108.280  23.740  0.00  0.00           N
ATOM   3119  HZ1 LYS   192      75.700 109.270  23.580  0.00  0.00           H
ATOM   3120  HZ2 LYS   192      74.920 107.980  23.000  0.00  0.00           H
ATOM   3121  HZ3 LYS   192      75.090 108.210  24.640  0.00  0.00           H
ATOM   3122  C   LYS   192      79.870 102.850  22.950  0.00  0.00           C
ATOM   3123  O   LYS   192      79.670 102.090  22.010  0.00  0.00           O
ATOM   3124  N   VAL   193      79.720 102.490  24.160  0.00  0.00           N
ATOM   3125  H   VAL   193      79.930 103.200  24.840  0.00  0.00           H
ATOM   3126  CA  VAL   193      79.420 101.100  24.730  0.00  0.00           C
ATOM   3127  HA  VAL   193      79.340 100.350  23.940  0.00  0.00           H
ATOM   3128  CB  VAL   193      80.500 100.650  25.790  0.00  0.00           C
ATOM   3129  HB  VAL   193      80.510 101.360  26.620  0.00  0.00           H
ATOM   3130  CG1 VAL   193      80.390  99.270  26.320  0.00  0.00           C
ATOM   3131 HG11 VAL   193      79.490  99.000  26.870  0.00  0.00           H
ATOM   3132 HG12 VAL   193      80.400  98.620  25.450  0.00  0.00           H
ATOM   3133 HG13 VAL   193      81.260  99.140  26.960  0.00  0.00           H
ATOM   3134  CG2 VAL   193      81.910 100.620  25.180  0.00  0.00           C
ATOM   3135 HG21 VAL   193      82.110 101.610  24.780  0.00  0.00           H
ATOM   3136 HG22 VAL   193      82.700 100.560  25.930  0.00  0.00           H
ATOM   3137 HG23 VAL   193      82.110  99.980  24.320  0.00  0.00           H
ATOM   3138  C   VAL   193      78.060 101.040  25.390  0.00  0.00           C
ATOM   3139  O   VAL   193      77.650 102.010  26.060  0.00  0.00           O
ATOM   3140  N   LEU   194      77.380  99.880  25.150  0.00  0.00           N
ATOM   3141  H   LEU   194      77.830  99.060  24.770  0.00  0.00           H
ATOM   3142  CA  LEU   194      75.900  99.820  25.280  0.00  0.00           C
ATOM   3143  HA  LEU   194      75.530 100.700  25.800  0.00  0.00           H
ATOM   3144  CB  LEU   194      75.220  99.720  23.830  0.00  0.00           C
ATOM   3145  HB2 LEU   194      74.150  99.640  23.960  0.00  0.00           H
ATOM   3146  HB3 LEU   194      75.530  98.760  23.420  0.00  0.00           H
ATOM   3147  CG  LEU   194      75.500 100.920  22.940  0.00  0.00           C
ATOM   3148  HG  LEU   194      76.550 100.960  22.680  0.00  0.00           H
ATOM   3149  CD1 LEU   194      74.690 100.850  21.680  0.00  0.00           C
ATOM   3150 HD11 LEU   194      73.620 100.720  21.870  0.00  0.00           H
ATOM   3151 HD12 LEU   194      74.820 101.810  21.180  0.00  0.00           H
ATOM   3152 HD13 LEU   194      75.080 100.100  21.000  0.00  0.00           H
ATOM   3153  CD2 LEU   194      74.990 102.210  23.620  0.00  0.00           C
ATOM   3154 HD21 LEU   194      75.530 102.400  24.550  0.00  0.00           H
ATOM   3155 HD22 LEU   194      75.120 103.040  22.920  0.00  0.00           H
ATOM   3156 HD23 LEU   194      73.950 102.090  23.910  0.00  0.00           H
ATOM   3157  C   LEU   194      75.550  98.570  26.130  0.00  0.00           C
ATOM   3158  O   LEU   194      75.790  97.430  25.710  0.00  0.00           O
ATOM   3159  N   GLN   195      74.990  98.690  27.330  0.00  0.00           N
ATOM   3160  H   GLN   195      74.820  99.600  27.740  0.00  0.00           H
ATOM   3161  CA  GLN   195      74.720  97.590  28.250  0.00  0.00           C
ATOM   3162  HA  GLN   195      75.250  96.720  27.870  0.00  0.00           H
ATOM   3163  CB  GLN   195      75.300  97.910  29.620  0.00  0.00           C
ATOM   3164  HB2 GLN   195      74.600  97.440  30.320  0.00  0.00           H
ATOM   3165  HB3 GLN   195      75.440  98.990  29.750  0.00  0.00           H
ATOM   3166  CG  GLN   195      76.710  97.190  29.680  0.00  0.00           C
ATOM   3167  HG2 GLN   195      77.340  97.530  28.860  0.00  0.00           H
ATOM   3168  HG3 GLN   195      76.520  96.110  29.760  0.00  0.00           H
ATOM   3169  CD  GLN   195      77.450  97.520  30.910  0.00  0.00           C
ATOM   3170  OE1 GLN   195      76.890  98.050  31.860  0.00  0.00           O
ATOM   3171  NE2 GLN   195      78.740  97.370  30.910  0.00  0.00           N
ATOM   3172 HE21 GLN   195      79.150  96.990  30.070  0.00  0.00           H
ATOM   3173 HE22 GLN   195      79.350  97.660  31.660  0.00  0.00           H
ATOM   3174  C   GLN   195      73.220  97.420  28.290  0.00  0.00           C
ATOM   3175  O   GLN   195      72.450  98.400  28.350  0.00  0.00           O
ATOM   3176  N   PHE   196      72.760  96.150  28.390  0.00  0.00           N
ATOM   3177  H   PHE   196      73.450  95.430  28.250  0.00  0.00           H
ATOM   3178  CA  PHE   196      71.380  95.880  28.800  0.00  0.00           C
ATOM   3179  HA  PHE   196      71.020  96.770  29.330  0.00  0.00           H
ATOM   3180  CB  PHE   196      70.460  95.670  27.540  0.00  0.00           C
ATOM   3181  HB2 PHE   196      70.410  96.510  26.840  0.00  0.00           H
ATOM   3182  HB3 PHE   196      69.450  95.570  27.940  0.00  0.00           H
ATOM   3183  CG  PHE   196      70.780  94.450  26.720  0.00  0.00           C
ATOM   3184  CD1 PHE   196      71.690  94.570  25.590  0.00  0.00           C
ATOM   3185  HD1 PHE   196      72.250  95.470  25.390  0.00  0.00           H
ATOM   3186  CE1 PHE   196      72.170  93.440  24.910  0.00  0.00           C
ATOM   3187  HE1 PHE   196      72.960  93.510  24.180  0.00  0.00           H
ATOM   3188  CZ  PHE   196      71.610  92.210  25.300  0.00  0.00           C
ATOM   3189  HZ  PHE   196      71.950  91.380  24.700  0.00  0.00           H
ATOM   3190  CE2 PHE   196      70.600  92.070  26.300  0.00  0.00           C
ATOM   3191  HE2 PHE   196      70.190  91.100  26.520  0.00  0.00           H
ATOM   3192  CD2 PHE   196      70.150  93.220  26.930  0.00  0.00           C
ATOM   3193  HD2 PHE   196      69.420  93.020  27.700  0.00  0.00           H
ATOM   3194  C   PHE   196      71.180  94.610  29.700  0.00  0.00           C
ATOM   3195  O   PHE   196      72.010  93.780  29.660  0.00  0.00           O
ATOM   3196  N   GLU   197      70.090  94.590  30.390  0.00  0.00           N
ATOM   3197  H   GLU   197      69.410  95.310  30.180  0.00  0.00           H
ATOM   3198  CA  GLU   197      69.750  93.510  31.320  0.00  0.00           C
ATOM   3199  HA  GLU   197      70.540  93.350  32.050  0.00  0.00           H
ATOM   3200  CB  GLU   197      68.530  94.050  32.100  0.00  0.00           C
ATOM   3201  HB2 GLU   197      67.730  94.050  31.360  0.00  0.00           H
ATOM   3202  HB3 GLU   197      68.550  95.080  32.450  0.00  0.00           H
ATOM   3203  CG  GLU   197      68.150  93.140  33.280  0.00  0.00           C
ATOM   3204  HG2 GLU   197      68.110  92.100  32.960  0.00  0.00           H
ATOM   3205  HG3 GLU   197      67.150  93.300  33.670  0.00  0.00           H
ATOM   3206  CD  GLU   197      69.150  93.270  34.420  0.00  0.00           C
ATOM   3207  OE1 GLU   197      69.650  92.260  34.900  0.00  0.00           O
ATOM   3208  OE2 GLU   197      69.540  94.420  34.790  0.00  0.00           O
ATOM   3209  C   GLU   197      69.450  92.190  30.610  0.00  0.00           C
ATOM   3210  O   GLU   197      68.520  92.120  29.810  0.00  0.00           O
ATOM   3211  N   PRO   198      70.090  91.100  30.990  0.00  0.00           N
ATOM   3212  CD  PRO   198      71.410  91.050  31.630  0.00  0.00           C
ATOM   3213  HD2 PRO   198      71.240  90.960  32.700  0.00  0.00           H
ATOM   3214  HD3 PRO   198      71.990  91.890  31.250  0.00  0.00           H
ATOM   3215  CG  PRO   198      72.070  89.760  31.150  0.00  0.00           C
ATOM   3216  HG2 PRO   198      72.670  89.450  32.010  0.00  0.00           H
ATOM   3217  HG3 PRO   198      72.580  89.860  30.200  0.00  0.00           H
ATOM   3218  CB  PRO   198      70.940  88.780  30.930  0.00  0.00           C
ATOM   3219  HB2 PRO   198      70.540  88.500  31.900  0.00  0.00           H
ATOM   3220  HB3 PRO   198      71.220  87.980  30.250  0.00  0.00           H
ATOM   3221  CA  PRO   198      69.940  89.800  30.310  0.00  0.00           C
ATOM   3222  HA  PRO   198      70.150  89.960  29.250  0.00  0.00           H
ATOM   3223  C   PRO   198      68.470  89.390  30.410  0.00  0.00           C
ATOM   3224  O   PRO   198      67.810  89.680  31.420  0.00  0.00           O
ATOM   3225  N   GLY   199      67.990  88.670  29.450  0.00  0.00           N
ATOM   3226  H   GLY   199      68.720  88.430  28.790  0.00  0.00           H
ATOM   3227  CA  GLY   199      66.620  88.110  29.380  0.00  0.00           C
ATOM   3228  HA2 GLY   199      66.330  87.920  30.410  0.00  0.00           H
ATOM   3229  HA3 GLY   199      66.620  87.180  28.810  0.00  0.00           H
ATOM   3230  C   GLY   199      65.590  89.060  28.800  0.00  0.00           C
ATOM   3231  O   GLY   199      64.460  88.650  28.630  0.00  0.00           O
ATOM   3232  N   THR   200      65.980  90.270  28.440  0.00  0.00           N
ATOM   3233  H   THR   200      66.960  90.520  28.390  0.00  0.00           H
ATOM   3234  CA  THR   200      65.020  91.320  28.040  0.00  0.00           C
ATOM   3235  HA  THR   200      64.090  91.320  28.600  0.00  0.00           H
ATOM   3236  CB  THR   200      65.650  92.740  28.300  0.00  0.00           C
ATOM   3237  HB  THR   200      66.440  92.830  27.550  0.00  0.00           H
ATOM   3238  CG2 THR   200      64.700  93.960  28.020  0.00  0.00           C
ATOM   3239 HG21 THR   200      64.960  94.880  28.550  0.00  0.00           H
ATOM   3240 HG22 THR   200      64.580  94.100  26.940  0.00  0.00           H
ATOM   3241 HG23 THR   200      63.730  93.580  28.340  0.00  0.00           H
ATOM   3242  OG1 THR   200      66.190  92.880  29.610  0.00  0.00           O
ATOM   3243  HG1 THR   200      67.140  92.750  29.570  0.00  0.00           H
ATOM   3244  C   THR   200      64.700  91.090  26.560  0.00  0.00           C
ATOM   3245  O   THR   200      65.580  90.700  25.850  0.00  0.00           O
ATOM   3246  N   LYS   201      63.460  91.220  26.200  0.00  0.00           N
ATOM   3247  H   LYS   201      62.820  91.650  26.850  0.00  0.00           H
ATOM   3248  CA  LYS   201      62.970  90.730  24.850  0.00  0.00           C
ATOM   3249  HA  LYS   201      63.810  90.190  24.410  0.00  0.00           H
ATOM   3250  CB  LYS   201      61.690  89.870  25.120  0.00  0.00           C
ATOM   3251  HB2 LYS   201      61.280  89.480  24.190  0.00  0.00           H
ATOM   3252  HB3 LYS   201      60.890  90.540  25.460  0.00  0.00           H
ATOM   3253  CG  LYS   201      61.860  88.570  26.010  0.00  0.00           C
ATOM   3254  HG2 LYS   201      60.930  88.040  25.860  0.00  0.00           H
ATOM   3255  HG3 LYS   201      61.850  88.840  27.070  0.00  0.00           H
ATOM   3256  CD  LYS   201      63.080  87.790  25.610  0.00  0.00           C
ATOM   3257  HD2 LYS   201      63.980  88.400  25.720  0.00  0.00           H
ATOM   3258  HD3 LYS   201      63.040  87.420  24.590  0.00  0.00           H
ATOM   3259  CE  LYS   201      63.260  86.580  26.490  0.00  0.00           C
ATOM   3260  HE2 LYS   201      62.460  85.860  26.310  0.00  0.00           H
ATOM   3261  HE3 LYS   201      63.300  87.070  27.460  0.00  0.00           H
ATOM   3262  NZ  LYS   201      64.560  85.850  26.280  0.00  0.00           N
ATOM   3263  HZ1 LYS   201      64.770  85.140  26.960  0.00  0.00           H
ATOM   3264  HZ2 LYS   201      64.510  85.270  25.460  0.00  0.00           H
ATOM   3265  HZ3 LYS   201      65.330  86.490  26.130  0.00  0.00           H
ATOM   3266  C   LYS   201      62.690  91.790  23.810  0.00  0.00           C
ATOM   3267  O   LYS   201      62.480  91.510  22.620  0.00  0.00           O
ATOM   3268  N   ASN   202      62.750  93.050  24.260  0.00  0.00           N
ATOM   3269  H   ASN   202      63.090  93.070  25.210  0.00  0.00           H
ATOM   3270  CA  ASN   202      62.680  94.280  23.470  0.00  0.00           C
ATOM   3271  HA  ASN   202      62.750  93.950  22.440  0.00  0.00           H
ATOM   3272  CB  ASN   202      61.350  94.960  23.600  0.00  0.00           C
ATOM   3273  HB2 ASN   202      61.280  95.240  24.650  0.00  0.00           H
ATOM   3274  HB3 ASN   202      60.560  94.260  23.320  0.00  0.00           H
ATOM   3275  CG  ASN   202      61.180  96.220  22.770  0.00  0.00           C
ATOM   3276  OD1 ASN   202      61.990  96.510  21.920  0.00  0.00           O
ATOM   3277  ND2 ASN   202      60.110  96.970  22.850  0.00  0.00           N
ATOM   3278 HD21 ASN   202      59.400  96.890  23.560  0.00  0.00           H
ATOM   3279 HD22 ASN   202      60.010  97.660  22.120  0.00  0.00           H
ATOM   3280  C   ASN   202      63.890  95.200  23.750  0.00  0.00           C
ATOM   3281  O   ASN   202      64.000  95.620  24.910  0.00  0.00           O
ATOM   3282  N   LEU   203      64.710  95.500  22.700  0.00  0.00           N
ATOM   3283  H   LEU   203      64.710  94.990  21.830  0.00  0.00           H
ATOM   3284  CA  LEU   203      65.980  96.320  22.870  0.00  0.00           C
ATOM   3285  HA  LEU   203      65.940  96.960  23.750  0.00  0.00           H
ATOM   3286  CB  LEU   203      67.130  95.350  22.880  0.00  0.00           C
ATOM   3287  HB2 LEU   203      68.100  95.800  22.690  0.00  0.00           H
ATOM   3288  HB3 LEU   203      67.040  94.750  21.980  0.00  0.00           H
ATOM   3289  CG  LEU   203      67.220  94.540  24.230  0.00  0.00           C
ATOM   3290  HG  LEU   203      66.310  93.950  24.340  0.00  0.00           H
ATOM   3291  CD1 LEU   203      68.240  93.400  23.950  0.00  0.00           C
ATOM   3292 HD11 LEU   203      68.250  93.170  22.880  0.00  0.00           H
ATOM   3293 HD12 LEU   203      69.220  93.750  24.270  0.00  0.00           H
ATOM   3294 HD13 LEU   203      67.870  92.570  24.550  0.00  0.00           H
ATOM   3295  CD2 LEU   203      67.460  95.360  25.480  0.00  0.00           C
ATOM   3296 HD21 LEU   203      68.330  96.000  25.290  0.00  0.00           H
ATOM   3297 HD22 LEU   203      66.610  95.960  25.810  0.00  0.00           H
ATOM   3298 HD23 LEU   203      67.770  94.700  26.290  0.00  0.00           H
ATOM   3299  C   LEU   203      66.040  97.430  21.840  0.00  0.00           C
ATOM   3300  O   LEU   203      67.100  97.940  21.580  0.00  0.00           O
ATOM   3301  N   THR   204      64.920  97.760  21.120  0.00  0.00           N
ATOM   3302  H   THR   204      64.130  97.140  21.180  0.00  0.00           H
ATOM   3303  CA  THR   204      64.810  98.760  20.130  0.00  0.00           C
ATOM   3304  HA  THR   204      65.480  98.520  19.300  0.00  0.00           H
ATOM   3305  CB  THR   204      63.310  98.750  19.610  0.00  0.00           C
ATOM   3306  HB  THR   204      62.650  99.280  20.300  0.00  0.00           H
ATOM   3307  CG2 THR   204      63.070  99.400  18.310  0.00  0.00           C
ATOM   3308 HG21 THR   204      62.020  99.400  18.000  0.00  0.00           H
ATOM   3309 HG22 THR   204      63.320 100.450  18.470  0.00  0.00           H
ATOM   3310 HG23 THR   204      63.810  99.080  17.590  0.00  0.00           H
ATOM   3311  OG1 THR   204      62.820  97.410  19.560  0.00  0.00           O
ATOM   3312  HG1 THR   204      62.560  97.070  20.420  0.00  0.00           H
ATOM   3313  C   THR   204      65.310 100.180  20.560  0.00  0.00           C
ATOM   3314  O   THR   204      66.070 100.750  19.790  0.00  0.00           O
ATOM   3315  N   ALA   205      65.000 100.520  21.810  0.00  0.00           N
ATOM   3316  H   ALA   205      64.390  99.870  22.280  0.00  0.00           H
ATOM   3317  CA  ALA   205      65.510 101.700  22.470  0.00  0.00           C
ATOM   3318  HA  ALA   205      65.210 102.590  21.920  0.00  0.00           H
ATOM   3319  CB  ALA   205      64.810 101.850  23.760  0.00  0.00           C
ATOM   3320  HB1 ALA   205      63.810 102.260  23.610  0.00  0.00           H
ATOM   3321  HB2 ALA   205      64.870 100.890  24.270  0.00  0.00           H
ATOM   3322  HB3 ALA   205      65.410 102.500  24.380  0.00  0.00           H
ATOM   3323  C   ALA   205      67.070 101.800  22.590  0.00  0.00           C
ATOM   3324  O   ALA   205      67.570 102.920  22.340  0.00  0.00           O
ATOM   3325  N   LEU   206      67.700 100.720  22.900  0.00  0.00           N
ATOM   3326  H   LEU   206      67.200 100.010  23.410  0.00  0.00           H
ATOM   3327  CA  LEU   206      69.210 100.570  22.860  0.00  0.00           C
ATOM   3328  HA  LEU   206      69.590 101.330  23.540  0.00  0.00           H
ATOM   3329  CB  LEU   206      69.630  99.260  23.550  0.00  0.00           C
ATOM   3330  HB2 LEU   206      69.130  98.450  23.010  0.00  0.00           H
ATOM   3331  HB3 LEU   206      69.270  99.400  24.570  0.00  0.00           H
ATOM   3332  CG  LEU   206      71.130  98.860  23.590  0.00  0.00           C
ATOM   3333  HG  LEU   206      71.700  99.790  23.660  0.00  0.00           H
ATOM   3334  CD1 LEU   206      71.240  97.970  24.790  0.00  0.00           C
ATOM   3335 HD11 LEU   206      70.720  98.400  25.650  0.00  0.00           H
ATOM   3336 HD12 LEU   206      70.780  97.010  24.550  0.00  0.00           H
ATOM   3337 HD13 LEU   206      72.260  97.760  25.100  0.00  0.00           H
ATOM   3338  CD2 LEU   206      71.630  98.110  22.330  0.00  0.00           C
ATOM   3339 HD21 LEU   206      72.710  98.100  22.270  0.00  0.00           H
ATOM   3340 HD22 LEU   206      71.310  97.080  22.450  0.00  0.00           H
ATOM   3341 HD23 LEU   206      71.140  98.540  21.460  0.00  0.00           H
ATOM   3342  C   LEU   206      69.840 100.740  21.520  0.00  0.00           C
ATOM   3343  O   LEU   206      70.780 101.570  21.350  0.00  0.00           O
ATOM   3344  N   LEU   207      69.160 100.080  20.520  0.00  0.00           N
ATOM   3345  H   LEU   207      68.390  99.490  20.810  0.00  0.00           H
ATOM   3346  CA  LEU   207      69.510 100.210  19.110  0.00  0.00           C
ATOM   3347  HA  LEU   207      70.590 100.070  19.080  0.00  0.00           H
ATOM   3348  CB  LEU   207      68.820  99.030  18.330  0.00  0.00           C
ATOM   3349  HB2 LEU   207      68.870  99.300  17.280  0.00  0.00           H
ATOM   3350  HB3 LEU   207      67.840  98.930  18.810  0.00  0.00           H
ATOM   3351  CG  LEU   207      69.460  97.630  18.620  0.00  0.00           C
ATOM   3352  HG  LEU   207      69.810  97.560  19.650  0.00  0.00           H
ATOM   3353  CD1 LEU   207      68.380  96.560  18.460  0.00  0.00           C
ATOM   3354 HD11 LEU   207      67.890  96.810  17.520  0.00  0.00           H
ATOM   3355 HD12 LEU   207      68.970  95.650  18.390  0.00  0.00           H
ATOM   3356 HD13 LEU   207      67.750  96.640  19.340  0.00  0.00           H
ATOM   3357  CD2 LEU   207      70.610  97.460  17.630  0.00  0.00           C
ATOM   3358 HD21 LEU   207      70.460  97.950  16.670  0.00  0.00           H
ATOM   3359 HD22 LEU   207      71.520  97.870  18.060  0.00  0.00           H
ATOM   3360 HD23 LEU   207      70.790  96.390  17.470  0.00  0.00           H
ATOM   3361  C   LEU   207      69.240 101.650  18.530  0.00  0.00           C
ATOM   3362  O   LEU   207      69.990 102.020  17.630  0.00  0.00           O
ATOM   3363  N   LEU   208      68.290 102.470  18.990  0.00  0.00           N
ATOM   3364  H   LEU   208      67.720 102.150  19.760  0.00  0.00           H
ATOM   3365  CA  LEU   208      68.190 103.810  18.490  0.00  0.00           C
ATOM   3366  HA  LEU   208      68.250 103.810  17.400  0.00  0.00           H
ATOM   3367  CB  LEU   208      66.880 104.390  19.060  0.00  0.00           C
ATOM   3368  HB2 LEU   208      66.900 105.470  18.970  0.00  0.00           H
ATOM   3369  HB3 LEU   208      66.910 104.210  20.140  0.00  0.00           H
ATOM   3370  CG  LEU   208      65.560 103.980  18.330  0.00  0.00           C
ATOM   3371  HG  LEU   208      65.620 102.900  18.220  0.00  0.00           H
ATOM   3372  CD1 LEU   208      64.300 104.410  19.160  0.00  0.00           C
ATOM   3373 HD11 LEU   208      64.280 103.990  20.160  0.00  0.00           H
ATOM   3374 HD12 LEU   208      64.310 105.500  19.190  0.00  0.00           H
ATOM   3375 HD13 LEU   208      63.450 104.020  18.600  0.00  0.00           H
ATOM   3376  CD2 LEU   208      65.450 104.580  16.980  0.00  0.00           C
ATOM   3377 HD21 LEU   208      65.620 105.660  17.000  0.00  0.00           H
ATOM   3378 HD22 LEU   208      66.230 104.150  16.350  0.00  0.00           H
ATOM   3379 HD23 LEU   208      64.540 104.410  16.410  0.00  0.00           H
ATOM   3380  C   LEU   208      69.400 104.640  19.090  0.00  0.00           C
ATOM   3381  O   LEU   208      69.750 105.590  18.410  0.00  0.00           O
ATOM   3382  N   GLU   209      69.990 104.340  20.240  0.00  0.00           N
ATOM   3383  H   GLU   209      69.550 103.630  20.810  0.00  0.00           H
ATOM   3384  CA  GLU   209      71.220 104.980  20.710  0.00  0.00           C
ATOM   3385  HA  GLU   209      71.090 106.060  20.810  0.00  0.00           H
ATOM   3386  CB  GLU   209      71.620 104.710  22.190  0.00  0.00           C
ATOM   3387  HB2 GLU   209      72.310 105.500  22.470  0.00  0.00           H
ATOM   3388  HB3 GLU   209      72.120 103.740  22.280  0.00  0.00           H
ATOM   3389  CG  GLU   209      70.360 104.710  23.030  0.00  0.00           C
ATOM   3390  HG2 GLU   209      69.770 103.830  22.800  0.00  0.00           H
ATOM   3391  HG3 GLU   209      69.760 105.580  22.750  0.00  0.00           H
ATOM   3392  CD  GLU   209      70.610 104.840  24.540  0.00  0.00           C
ATOM   3393  OE1 GLU   209      69.580 105.060  25.230  0.00  0.00           O
ATOM   3394  OE2 GLU   209      71.770 104.780  24.990  0.00  0.00           O
ATOM   3395  C   GLU   209      72.420 104.570  19.890  0.00  0.00           C
ATOM   3396  O   GLU   209      73.410 105.270  19.900  0.00  0.00           O
ATOM   3397  N   ALA   210      72.450 103.390  19.270  0.00  0.00           N
ATOM   3398  H   ALA   210      71.720 102.710  19.440  0.00  0.00           H
ATOM   3399  CA  ALA   210      73.440 102.960  18.240  0.00  0.00           C
ATOM   3400  HA  ALA   210      74.390 103.160  18.740  0.00  0.00           H
ATOM   3401  CB  ALA   210      73.330 101.410  18.030  0.00  0.00           C
ATOM   3402  HB1 ALA   210      73.530 101.110  17.000  0.00  0.00           H
ATOM   3403  HB2 ALA   210      74.060 100.940  18.670  0.00  0.00           H
ATOM   3404  HB3 ALA   210      72.350 101.070  18.370  0.00  0.00           H
ATOM   3405  C   ALA   210      73.310 103.680  16.930  0.00  0.00           C
ATOM   3406  O   ALA   210      74.250 104.150  16.310  0.00  0.00           O
ATOM   3407  N   LYS   211      72.080 103.740  16.330  0.00  0.00           N
ATOM   3408  H   LYS   211      71.360 103.220  16.810  0.00  0.00           H
ATOM   3409  CA  LYS   211      71.790 104.260  15.000  0.00  0.00           C
ATOM   3410  HA  LYS   211      72.400 103.770  14.240  0.00  0.00           H
ATOM   3411  CB  LYS   211      70.340 103.930  14.700  0.00  0.00           C
ATOM   3412  HB2 LYS   211      69.600 104.450  15.310  0.00  0.00           H
ATOM   3413  HB3 LYS   211      70.090 102.870  14.750  0.00  0.00           H
ATOM   3414  CG  LYS   211      69.980 104.270  13.250  0.00  0.00           C
ATOM   3415  HG2 LYS   211      70.880 104.120  12.650  0.00  0.00           H
ATOM   3416  HG3 LYS   211      69.680 105.310  13.110  0.00  0.00           H
ATOM   3417  CD  LYS   211      68.790 103.450  12.650  0.00  0.00           C
ATOM   3418  HD2 LYS   211      68.010 103.440  13.420  0.00  0.00           H
ATOM   3419  HD3 LYS   211      68.970 102.400  12.430  0.00  0.00           H
ATOM   3420  CE  LYS   211      68.260 104.140  11.350  0.00  0.00           C
ATOM   3421  HE2 LYS   211      69.090 104.170  10.640  0.00  0.00           H
ATOM   3422  HE3 LYS   211      68.040 105.190  11.560  0.00  0.00           H
ATOM   3423  NZ  LYS   211      67.080 103.470  10.800  0.00  0.00           N
ATOM   3424  HZ1 LYS   211      66.720 103.860   9.930  0.00  0.00           H
ATOM   3425  HZ2 LYS   211      67.140 102.480  10.610  0.00  0.00           H
ATOM   3426  HZ3 LYS   211      66.310 103.650  11.420  0.00  0.00           H
ATOM   3427  C   LYS   211      72.040 105.800  14.910  0.00  0.00           C
ATOM   3428  O   LYS   211      72.280 106.360  13.840  0.00  0.00           O
ATOM   3429  N   GLU   212      71.910 106.470  16.070  0.00  0.00           N
ATOM   3430  H   GLU   212      71.490 106.080  16.900  0.00  0.00           H
ATOM   3431  CA  GLU   212      72.260 107.900  16.250  0.00  0.00           C
ATOM   3432  HA  GLU   212      71.920 108.380  15.330  0.00  0.00           H
ATOM   3433  CB  GLU   212      71.480 108.430  17.420  0.00  0.00           C
ATOM   3434  HB2 GLU   212      70.440 108.120  17.280  0.00  0.00           H
ATOM   3435  HB3 GLU   212      71.430 109.520  17.300  0.00  0.00           H
ATOM   3436  CG  GLU   212      72.030 108.270  18.830  0.00  0.00           C
ATOM   3437  HG2 GLU   212      72.890 108.940  18.900  0.00  0.00           H
ATOM   3438  HG3 GLU   212      72.170 107.200  18.990  0.00  0.00           H
ATOM   3439  CD  GLU   212      70.900 108.690  19.780  0.00  0.00           C
ATOM   3440  OE1 GLU   212      71.260 108.810  20.990  0.00  0.00           O
ATOM   3441  OE2 GLU   212      69.730 109.120  19.430  0.00  0.00           O
ATOM   3442  C   GLU   212      73.720 108.240  16.310  0.00  0.00           C
ATOM   3443  O   GLU   212      74.040 109.410  16.040  0.00  0.00           O
ATOM   3444  N   LEU   213      74.610 107.290  16.690  0.00  0.00           N
ATOM   3445  H   LEU   213      74.240 106.350  16.680  0.00  0.00           H
ATOM   3446  CA  LEU   213      76.060 107.440  16.520  0.00  0.00           C
ATOM   3447  HA  LEU   213      76.360 108.340  17.060  0.00  0.00           H
ATOM   3448  CB  LEU   213      76.840 106.270  17.230  0.00  0.00           C
ATOM   3449  HB2 LEU   213      77.890 106.550  17.280  0.00  0.00           H
ATOM   3450  HB3 LEU   213      76.600 105.390  16.650  0.00  0.00           H
ATOM   3451  CG  LEU   213      76.420 106.050  18.720  0.00  0.00           C
ATOM   3452  HG  LEU   213      75.330 105.970  18.740  0.00  0.00           H
ATOM   3453  CD1 LEU   213      76.910 104.680  19.180  0.00  0.00           C
ATOM   3454 HD11 LEU   213      76.580 103.870  18.530  0.00  0.00           H
ATOM   3455 HD12 LEU   213      78.000 104.770  19.250  0.00  0.00           H
ATOM   3456 HD13 LEU   213      76.520 104.440  20.180  0.00  0.00           H
ATOM   3457  CD2 LEU   213      76.910 107.150  19.650  0.00  0.00           C
ATOM   3458 HD21 LEU   213      76.610 108.140  19.310  0.00  0.00           H
ATOM   3459 HD22 LEU   213      76.730 106.970  20.710  0.00  0.00           H
ATOM   3460 HD23 LEU   213      77.970 107.250  19.450  0.00  0.00           H
ATOM   3461  C   LEU   213      76.580 107.640  15.100  0.00  0.00           C
ATOM   3462  O   LEU   213      75.880 107.280  14.140  0.00  0.00           O
ATOM   3463  N   GLU   214      77.810 108.150  14.960  0.00  0.00           N
ATOM   3464  H   GLU   214      78.320 108.320  15.810  0.00  0.00           H
ATOM   3465  CA  GLU   214      78.570 108.230  13.650  0.00  0.00           C
ATOM   3466  HA  GLU   214      77.860 108.470  12.860  0.00  0.00           H
ATOM   3467  CB  GLU   214      79.580 109.390  13.730  0.00  0.00           C
ATOM   3468  HB2 GLU   214      80.360 109.120  14.450  0.00  0.00           H
ATOM   3469  HB3 GLU   214      79.060 110.300  14.010  0.00  0.00           H
ATOM   3470  CG  GLU   214      80.230 109.710  12.420  0.00  0.00           C
ATOM   3471  HG2 GLU   214      80.680 108.770  12.070  0.00  0.00           H
ATOM   3472  HG3 GLU   214      80.930 110.520  12.630  0.00  0.00           H
ATOM   3473  CD  GLU   214      79.230 110.130  11.310  0.00  0.00           C
ATOM   3474  OE1 GLU   214      79.400 109.600  10.170  0.00  0.00           O
ATOM   3475  OE2 GLU   214      78.370 111.010  11.540  0.00  0.00           O
ATOM   3476  C   GLU   214      79.220 106.880  13.170  0.00  0.00           C
ATOM   3477  O   GLU   214      79.320 106.700  11.970  0.00  0.00           O
ATOM   3478  N   ALA   215      79.500 105.900  14.060  0.00  0.00           N
ATOM   3479  H   ALA   215      79.570 106.160  15.030  0.00  0.00           H
ATOM   3480  CA  ALA   215      79.990 104.590  13.610  0.00  0.00           C
ATOM   3481  HA  ALA   215      80.860 104.690  12.960  0.00  0.00           H
ATOM   3482  CB  ALA   215      80.570 103.840  14.880  0.00  0.00           C
ATOM   3483  HB1 ALA   215      81.600 104.110  15.090  0.00  0.00           H
ATOM   3484  HB2 ALA   215      79.980 104.020  15.790  0.00  0.00           H
ATOM   3485  HB3 ALA   215      80.630 102.760  14.770  0.00  0.00           H
ATOM   3486  C   ALA   215      78.920 103.690  12.930  0.00  0.00           C
ATOM   3487  O   ALA   215      77.750 103.730  13.380  0.00  0.00           O
ATOM   3488  N   ARG   216      79.190 102.840  11.940  0.00  0.00           N
ATOM   3489  H   ARG   216      80.150 102.820  11.630  0.00  0.00           H
ATOM   3490  CA  ARG   216      78.300 101.760  11.390  0.00  0.00           C
ATOM   3491  HA  ARG   216      77.380 101.850  11.960  0.00  0.00           H
ATOM   3492  CB  ARG   216      77.860 102.080  10.000  0.00  0.00           C
ATOM   3493  HB2 ARG   216      77.070 101.410   9.680  0.00  0.00           H
ATOM   3494  HB3 ARG   216      78.770 101.980   9.400  0.00  0.00           H
ATOM   3495  CG  ARG   216      77.330 103.520   9.770  0.00  0.00           C
ATOM   3496  HG2 ARG   216      78.100 104.230  10.070  0.00  0.00           H
ATOM   3497  HG3 ARG   216      76.410 103.670  10.330  0.00  0.00           H
ATOM   3498  CD  ARG   216      76.990 103.840   8.330  0.00  0.00           C
ATOM   3499  HD2 ARG   216      76.160 103.180   8.110  0.00  0.00           H
ATOM   3500  HD3 ARG   216      77.820 103.700   7.640  0.00  0.00           H
ATOM   3501  NE  ARG   216      76.460 105.210   8.300  0.00  0.00           N
ATOM   3502  HE  ARG   216      75.940 105.570   9.100  0.00  0.00           H
ATOM   3503  CZ  ARG   216      76.450 106.020   7.250  0.00  0.00           C
ATOM   3504  NH1 ARG   216      76.750 105.680   6.020  0.00  0.00           N
ATOM   3505 HH11 ARG   216      77.000 104.740   5.760  0.00  0.00           H
ATOM   3506 HH12 ARG   216      76.900 106.450   5.390  0.00  0.00           H
ATOM   3507  NH2 ARG   216      76.060 107.280   7.460  0.00  0.00           N
ATOM   3508 HH21 ARG   216      75.670 107.530   8.350  0.00  0.00           H
ATOM   3509 HH22 ARG   216      75.780 107.810   6.650  0.00  0.00           H
ATOM   3510  C   ARG   216      78.720 100.310  11.700  0.00  0.00           C
ATOM   3511  O   ARG   216      78.030  99.400  11.160  0.00  0.00           O
ATOM   3512  N   VAL   217      79.750 100.050  12.400  0.00  0.00           N
ATOM   3513  H   VAL   217      80.310 100.860  12.630  0.00  0.00           H
ATOM   3514  CA  VAL   217      80.270  98.730  12.800  0.00  0.00           C
ATOM   3515  HA  VAL   217      79.780  97.960  12.220  0.00  0.00           H
ATOM   3516  CB  VAL   217      81.790  98.510  12.810  0.00  0.00           C
ATOM   3517  HB  VAL   217      82.310  99.000  13.630  0.00  0.00           H
ATOM   3518  CG1 VAL   217      82.200  97.010  12.950  0.00  0.00           C
ATOM   3519 HG11 VAL   217      82.070  96.740  14.000  0.00  0.00           H
ATOM   3520 HG12 VAL   217      81.500  96.390  12.390  0.00  0.00           H
ATOM   3521 HG13 VAL   217      83.230  96.790  12.670  0.00  0.00           H
ATOM   3522  CG2 VAL   217      82.330  98.930  11.490  0.00  0.00           C
ATOM   3523 HG21 VAL   217      83.400  98.990  11.700  0.00  0.00           H
ATOM   3524 HG22 VAL   217      82.000  98.190  10.770  0.00  0.00           H
ATOM   3525 HG23 VAL   217      81.880  99.840  11.100  0.00  0.00           H
ATOM   3526  C   VAL   217      79.790  98.440  14.190  0.00  0.00           C
ATOM   3527  O   VAL   217      79.790  99.370  15.020  0.00  0.00           O
ATOM   3528  N   ILE   218      79.160  97.320  14.290  0.00  0.00           N
ATOM   3529  H   ILE   218      79.100  96.770  13.440  0.00  0.00           H
ATOM   3530  CA  ILE   218      78.490  96.800  15.470  0.00  0.00           C
ATOM   3531  HA  ILE   218      78.680  97.450  16.320  0.00  0.00           H
ATOM   3532  CB  ILE   218      76.950  96.790  15.370  0.00  0.00           C
ATOM   3533  HB  ILE   218      76.700  96.050  14.610  0.00  0.00           H
ATOM   3534  CG2 ILE   218      76.290  96.540  16.790  0.00  0.00           C
ATOM   3535 HG21 ILE   218      75.210  96.520  16.870  0.00  0.00           H
ATOM   3536 HG22 ILE   218      76.510  95.610  17.320  0.00  0.00           H
ATOM   3537 HG23 ILE   218      76.500  97.320  17.510  0.00  0.00           H
ATOM   3538  CG1 ILE   218      76.440  98.190  14.860  0.00  0.00           C
ATOM   3539 HG12 ILE   218      76.740  98.420  13.840  0.00  0.00           H
ATOM   3540 HG13 ILE   218      76.910  98.950  15.480  0.00  0.00           H
ATOM   3541  CD1 ILE   218      74.930  98.340  14.920  0.00  0.00           C
ATOM   3542 HD11 ILE   218      74.620  99.210  14.340  0.00  0.00           H
ATOM   3543 HD12 ILE   218      74.360  97.510  14.500  0.00  0.00           H
ATOM   3544 HD13 ILE   218      74.760  98.460  15.990  0.00  0.00           H
ATOM   3545  C   ILE   218      79.100  95.460  15.870  0.00  0.00           C
ATOM   3546  O   ILE   218      79.110  94.460  15.220  0.00  0.00           O
ATOM   3547  N   ILE   219      79.500  95.380  17.150  0.00  0.00           N
ATOM   3548  H   ILE   219      79.330  96.160  17.780  0.00  0.00           H
ATOM   3549  CA  ILE   219      80.080  94.260  17.900  0.00  0.00           C
ATOM   3550  HA  ILE   219      80.160  93.400  17.220  0.00  0.00           H
ATOM   3551  CB  ILE   219      81.430  94.650  18.530  0.00  0.00           C
ATOM   3552  HB  ILE   219      81.230  95.610  19.010  0.00  0.00           H
ATOM   3553  CG2 ILE   219      82.040  93.610  19.530  0.00  0.00           C
ATOM   3554 HG21 ILE   219      82.900  93.980  20.090  0.00  0.00           H
ATOM   3555 HG22 ILE   219      81.330  93.390  20.330  0.00  0.00           H
ATOM   3556 HG23 ILE   219      82.440  92.720  19.050  0.00  0.00           H
ATOM   3557  CG1 ILE   219      82.410  94.910  17.410  0.00  0.00           C
ATOM   3558 HG12 ILE   219      82.210  95.910  17.020  0.00  0.00           H
ATOM   3559 HG13 ILE   219      82.450  94.190  16.590  0.00  0.00           H
ATOM   3560  CD1 ILE   219      83.860  94.860  17.800  0.00  0.00           C
ATOM   3561 HD11 ILE   219      84.200  93.850  18.010  0.00  0.00           H
ATOM   3562 HD12 ILE   219      84.500  95.230  17.000  0.00  0.00           H
ATOM   3563 HD13 ILE   219      84.000  95.550  18.630  0.00  0.00           H
ATOM   3564  C   ILE   219      79.080  93.830  18.960  0.00  0.00           C
ATOM   3565  O   ILE   219      78.490  94.730  19.570  0.00  0.00           O
ATOM   3566  N   LEU   220      78.750  92.520  19.100  0.00  0.00           N
ATOM   3567  H   LEU   220      79.300  91.870  18.570  0.00  0.00           H
ATOM   3568  CA  LEU   220      77.820  91.990  20.070  0.00  0.00           C
ATOM   3569  HA  LEU   220      77.470  92.730  20.780  0.00  0.00           H
ATOM   3570  CB  LEU   220      76.320  91.560  19.530  0.00  0.00           C
ATOM   3571  HB2 LEU   220      76.500  90.820  18.750  0.00  0.00           H
ATOM   3572  HB3 LEU   220      75.830  92.410  19.050  0.00  0.00           H
ATOM   3573  CG  LEU   220      75.320  90.900  20.490  0.00  0.00           C
ATOM   3574  HG  LEU   220      75.740  90.050  21.020  0.00  0.00           H
ATOM   3575  CD1 LEU   220      74.730  91.930  21.430  0.00  0.00           C
ATOM   3576 HD11 LEU   220      75.460  92.200  22.190  0.00  0.00           H
ATOM   3577 HD12 LEU   220      74.390  92.840  20.950  0.00  0.00           H
ATOM   3578 HD13 LEU   220      73.920  91.550  22.060  0.00  0.00           H
ATOM   3579  CD2 LEU   220      74.140  90.450  19.660  0.00  0.00           C
ATOM   3580 HD21 LEU   220      73.900  91.220  18.920  0.00  0.00           H
ATOM   3581 HD22 LEU   220      74.440  89.530  19.160  0.00  0.00           H
ATOM   3582 HD23 LEU   220      73.190  90.270  20.180  0.00  0.00           H
ATOM   3583  C   LEU   220      78.540  90.900  20.990  0.00  0.00           C
ATOM   3584  O   LEU   220      79.260  90.040  20.510  0.00  0.00           O
ATOM   3585  N   SER   221      78.370  91.010  22.290  0.00  0.00           N
ATOM   3586  H   SER   221      77.950  91.820  22.730  0.00  0.00           H
ATOM   3587  CA  SER   221      78.470  89.890  23.210  0.00  0.00           C
ATOM   3588  HA  SER   221      78.780  89.000  22.680  0.00  0.00           H
ATOM   3589  CB  SER   221      79.690  90.240  24.060  0.00  0.00           C
ATOM   3590  HB2 SER   221      79.520  91.180  24.580  0.00  0.00           H
ATOM   3591  HB3 SER   221      80.630  90.270  23.500  0.00  0.00           H
ATOM   3592  OG  SER   221      79.740  89.140  24.990  0.00  0.00           O
ATOM   3593  HG  SER   221      80.690  89.090  25.110  0.00  0.00           H
ATOM   3594  C   SER   221      77.290  89.570  24.100  0.00  0.00           C
ATOM   3595  O   SER   221      76.880  90.460  24.970  0.00  0.00           O
ATOM   3596  N   ALA   222      76.640  88.400  23.870  0.00  0.00           N
ATOM   3597  H   ALA   222      76.900  87.740  23.140  0.00  0.00           H
ATOM   3598  CA  ALA   222      75.390  87.990  24.550  0.00  0.00           C
ATOM   3599  HA  ALA   222      75.230  88.390  25.560  0.00  0.00           H
ATOM   3600  CB  ALA   222      74.190  88.690  23.800  0.00  0.00           C
ATOM   3601  HB1 ALA   222      74.210  89.740  24.070  0.00  0.00           H
ATOM   3602  HB2 ALA   222      74.320  88.650  22.720  0.00  0.00           H
ATOM   3603  HB3 ALA   222      73.250  88.180  24.050  0.00  0.00           H
ATOM   3604  C   ALA   222      75.190  86.450  24.630  0.00  0.00           C
ATOM   3605  O   ALA   222      75.730  85.720  23.830  0.00  0.00           O
ATOM   3606  N   SER   223      74.300  86.030  25.510  0.00  0.00           N
ATOM   3607  H   SER   223      73.750  86.720  26.000  0.00  0.00           H
ATOM   3608  CA  SER   223      73.590  84.770  25.360  0.00  0.00           C
ATOM   3609  HA  SER   223      74.330  84.020  25.640  0.00  0.00           H
ATOM   3610  CB  SER   223      72.460  84.670  26.450  0.00  0.00           C
ATOM   3611  HB2 SER   223      71.740  85.490  26.390  0.00  0.00           H
ATOM   3612  HB3 SER   223      73.030  84.790  27.370  0.00  0.00           H
ATOM   3613  OG  SER   223      71.710  83.420  26.350  0.00  0.00           O
ATOM   3614  HG  SER   223      71.920  82.800  27.060  0.00  0.00           H
ATOM   3615  C   SER   223      73.000  84.580  23.970  0.00  0.00           C
ATOM   3616  O   SER   223      72.650  85.540  23.290  0.00  0.00           O
ATOM   3617  N   GLU   224      72.670  83.360  23.580  0.00  0.00           N
ATOM   3618  H   GLU   224      72.930  82.580  24.160  0.00  0.00           H
ATOM   3619  CA  GLU   224      71.860  82.920  22.460  0.00  0.00           C
ATOM   3620  HA  GLU   224      72.370  83.280  21.570  0.00  0.00           H
ATOM   3621  CB  GLU   224      71.860  81.400  22.470  0.00  0.00           C
ATOM   3622  HB2 GLU   224      71.440  80.980  23.380  0.00  0.00           H
ATOM   3623  HB3 GLU   224      72.910  81.110  22.370  0.00  0.00           H
ATOM   3624  CG  GLU   224      71.080  80.820  21.290  0.00  0.00           C
ATOM   3625  HG2 GLU   224      71.660  81.150  20.430  0.00  0.00           H
ATOM   3626  HG3 GLU   224      70.080  81.260  21.320  0.00  0.00           H
ATOM   3627  CD  GLU   224      70.870  79.330  21.360  0.00  0.00           C
ATOM   3628  OE1 GLU   224      69.670  78.900  21.220  0.00  0.00           O
ATOM   3629  OE2 GLU   224      71.860  78.560  21.390  0.00  0.00           O
ATOM   3630  C   GLU   224      70.480  83.620  22.540  0.00  0.00           C
ATOM   3631  O   GLU   224      70.000  84.160  21.550  0.00  0.00           O
ATOM   3632  N   ASP   225      69.910  83.660  23.750  0.00  0.00           N
ATOM   3633  H   ASP   225      70.360  83.200  24.530  0.00  0.00           H
ATOM   3634  CA  ASP   225      68.580  84.240  24.050  0.00  0.00           C
ATOM   3635  HA  ASP   225      67.930  83.890  23.250  0.00  0.00           H
ATOM   3636  CB  ASP   225      68.120  83.680  25.420  0.00  0.00           C
ATOM   3637  HB2 ASP   225      67.320  84.350  25.720  0.00  0.00           H
ATOM   3638  HB3 ASP   225      68.940  83.750  26.130  0.00  0.00           H
ATOM   3639  CG  ASP   225      67.540  82.250  25.480  0.00  0.00           C
ATOM   3640  OD1 ASP   225      67.460  81.560  24.470  0.00  0.00           O
ATOM   3641  OD2 ASP   225      67.110  81.820  26.560  0.00  0.00           O
ATOM   3642  C   ASP   225      68.560  85.760  23.900  0.00  0.00           C
ATOM   3643  O   ASP   225      67.500  86.390  23.660  0.00  0.00           O
ATOM   3644  N   ASP   226      69.740  86.450  24.070  0.00  0.00           N
ATOM   3645  H   ASP   226      70.600  85.940  24.230  0.00  0.00           H
ATOM   3646  CA  ASP   226      69.760  87.870  24.170  0.00  0.00           C
ATOM   3647  HA  ASP   226      68.780  88.320  24.320  0.00  0.00           H
ATOM   3648  CB  ASP   226      70.730  88.330  25.310  0.00  0.00           C
ATOM   3649  HB2 ASP   226      71.150  89.330  25.190  0.00  0.00           H
ATOM   3650  HB3 ASP   226      71.670  87.780  25.310  0.00  0.00           H
ATOM   3651  CG  ASP   226      70.220  88.080  26.750  0.00  0.00           C
ATOM   3652  OD1 ASP   226      71.010  87.960  27.710  0.00  0.00           O
ATOM   3653  OD2 ASP   226      69.010  87.790  26.980  0.00  0.00           O
ATOM   3654  C   ASP   226      70.270  88.460  22.830  0.00  0.00           C
ATOM   3655  O   ASP   226      69.690  89.410  22.300  0.00  0.00           O
ATOM   3656  N   ALA   227      70.990  87.620  22.070  0.00  0.00           N
ATOM   3657  H   ALA   227      71.470  86.860  22.540  0.00  0.00           H
ATOM   3658  CA  ALA   227      71.310  87.770  20.640  0.00  0.00           C
ATOM   3659  HA  ALA   227      71.960  88.630  20.520  0.00  0.00           H
ATOM   3660  CB  ALA   227      72.210  86.610  20.150  0.00  0.00           C
ATOM   3661  HB1 ALA   227      71.780  85.730  20.610  0.00  0.00           H
ATOM   3662  HB2 ALA   227      72.200  86.590  19.060  0.00  0.00           H
ATOM   3663  HB3 ALA   227      73.200  86.640  20.600  0.00  0.00           H
ATOM   3664  C   ALA   227      70.050  87.800  19.750  0.00  0.00           C
ATOM   3665  O   ALA   227      69.740  88.800  19.130  0.00  0.00           O
ATOM   3666  N   THR   228      69.190  86.810  19.930  0.00  0.00           N
ATOM   3667  H   THR   228      69.480  86.080  20.560  0.00  0.00           H
ATOM   3668  CA  THR   228      67.850  86.720  19.360  0.00  0.00           C
ATOM   3669  HA  THR   228      67.910  86.520  18.290  0.00  0.00           H
ATOM   3670  CB  THR   228      67.110  85.490  19.990  0.00  0.00           C
ATOM   3671  HB  THR   228      67.070  85.690  21.060  0.00  0.00           H
ATOM   3672  CG2 THR   228      65.740  85.380  19.400  0.00  0.00           C
ATOM   3673 HG21 THR   228      65.780  85.410  18.310  0.00  0.00           H
ATOM   3674 HG22 THR   228      65.310  84.460  19.800  0.00  0.00           H
ATOM   3675 HG23 THR   228      65.120  86.250  19.610  0.00  0.00           H
ATOM   3676  OG1 THR   228      67.810  84.230  19.750  0.00  0.00           O
ATOM   3677  HG1 THR   228      68.490  84.100  20.420  0.00  0.00           H
ATOM   3678  C   THR   228      67.060  88.020  19.620  0.00  0.00           C
ATOM   3679  O   THR   228      66.250  88.390  18.780  0.00  0.00           O
ATOM   3680  N   ALA   229      67.130  88.580  20.860  0.00  0.00           N
ATOM   3681  H   ALA   229      67.710  88.170  21.580  0.00  0.00           H
ATOM   3682  CA  ALA   229      66.410  89.760  21.290  0.00  0.00           C
ATOM   3683  HA  ALA   229      65.410  89.590  20.900  0.00  0.00           H
ATOM   3684  CB  ALA   229      66.400  89.780  22.850  0.00  0.00           C
ATOM   3685  HB1 ALA   229      67.370  90.060  23.270  0.00  0.00           H
ATOM   3686  HB2 ALA   229      65.660  90.490  23.220  0.00  0.00           H
ATOM   3687  HB3 ALA   229      66.150  88.860  23.380  0.00  0.00           H
ATOM   3688  C   ALA   229      66.950  90.990  20.530  0.00  0.00           C
ATOM   3689  O   ALA   229      66.230  91.790  19.940  0.00  0.00           O
ATOM   3690  N   VAL   230      68.290  91.080  20.370  0.00  0.00           N
ATOM   3691  H   VAL   230      68.880  90.540  20.990  0.00  0.00           H
ATOM   3692  CA  VAL   230      68.980  92.050  19.540  0.00  0.00           C
ATOM   3693  HA  VAL   230      68.660  93.030  19.890  0.00  0.00           H
ATOM   3694  CB  VAL   230      70.550  92.100  19.750  0.00  0.00           C
ATOM   3695  HB  VAL   230      71.010  91.120  19.590  0.00  0.00           H
ATOM   3696  CG1 VAL   230      71.230  93.090  18.750  0.00  0.00           C
ATOM   3697 HG11 VAL   230      72.250  93.240  19.090  0.00  0.00           H
ATOM   3698 HG12 VAL   230      71.220  92.670  17.750  0.00  0.00           H
ATOM   3699 HG13 VAL   230      70.680  94.020  18.890  0.00  0.00           H
ATOM   3700  CG2 VAL   230      70.860  92.600  21.160  0.00  0.00           C
ATOM   3701 HG21 VAL   230      71.910  92.360  21.320  0.00  0.00           H
ATOM   3702 HG22 VAL   230      70.590  93.650  21.280  0.00  0.00           H
ATOM   3703 HG23 VAL   230      70.360  92.020  21.940  0.00  0.00           H
ATOM   3704  C   VAL   230      68.620  91.980  18.100  0.00  0.00           C
ATOM   3705  O   VAL   230      68.140  93.000  17.560  0.00  0.00           O
ATOM   3706  N   TYR   231      68.830  90.860  17.410  0.00  0.00           N
ATOM   3707  H   TYR   231      69.190  90.040  17.870  0.00  0.00           H
ATOM   3708  CA  TYR   231      68.600  90.780  16.000  0.00  0.00           C
ATOM   3709  HA  TYR   231      69.290  91.530  15.590  0.00  0.00           H
ATOM   3710  CB  TYR   231      68.990  89.380  15.510  0.00  0.00           C
ATOM   3711  HB2 TYR   231      68.870  89.390  14.420  0.00  0.00           H
ATOM   3712  HB3 TYR   231      68.200  88.700  15.840  0.00  0.00           H
ATOM   3713  CG  TYR   231      70.440  88.930  15.590  0.00  0.00           C
ATOM   3714  CD1 TYR   231      71.460  89.830  15.430  0.00  0.00           C
ATOM   3715  HD1 TYR   231      71.370  90.800  14.970  0.00  0.00           H
ATOM   3716  CE1 TYR   231      72.730  89.310  15.630  0.00  0.00           C
ATOM   3717  HE1 TYR   231      73.590  89.970  15.580  0.00  0.00           H
ATOM   3718  CZ  TYR   231      72.990  87.940  15.950  0.00  0.00           C
ATOM   3719  OH  TYR   231      74.170  87.420  16.190  0.00  0.00           O
ATOM   3720  HH  TYR   231      74.140  86.490  16.420  0.00  0.00           H
ATOM   3721  CE2 TYR   231      71.860  87.080  16.010  0.00  0.00           C
ATOM   3722  HE2 TYR   231      71.980  86.050  16.300  0.00  0.00           H
ATOM   3723  CD2 TYR   231      70.530  87.570  15.960  0.00  0.00           C
ATOM   3724  HD2 TYR   231      69.680  86.910  15.970  0.00  0.00           H
ATOM   3725  C   TYR   231      67.160  91.150  15.590  0.00  0.00           C
ATOM   3726  O   TYR   231      66.850  91.820  14.600  0.00  0.00           O
ATOM   3727  N   LYS   232      66.180  90.710  16.410  0.00  0.00           N
ATOM   3728  H   LYS   232      66.450  90.050  17.130  0.00  0.00           H
ATOM   3729  CA  LYS   232      64.740  91.030  16.280  0.00  0.00           C
ATOM   3730  HA  LYS   232      64.440  90.830  15.250  0.00  0.00           H
ATOM   3731  CB  LYS   232      63.870  90.180  17.270  0.00  0.00           C
ATOM   3732  HB2 LYS   232      62.880  90.620  17.340  0.00  0.00           H
ATOM   3733  HB3 LYS   232      64.330  90.100  18.260  0.00  0.00           H
ATOM   3734  CG  LYS   232      63.540  88.720  16.890  0.00  0.00           C
ATOM   3735  HG2 LYS   232      64.440  88.130  16.690  0.00  0.00           H
ATOM   3736  HG3 LYS   232      62.850  88.660  16.060  0.00  0.00           H
ATOM   3737  CD  LYS   232      62.850  88.040  18.100  0.00  0.00           C
ATOM   3738  HD2 LYS   232      61.930  88.570  18.330  0.00  0.00           H
ATOM   3739  HD3 LYS   232      63.520  88.130  18.950  0.00  0.00           H
ATOM   3740  CE  LYS   232      62.510  86.580  17.880  0.00  0.00           C
ATOM   3741  HE2 LYS   232      63.350  85.940  17.600  0.00  0.00           H
ATOM   3742  HE3 LYS   232      61.940  86.470  16.950  0.00  0.00           H
ATOM   3743  NZ  LYS   232      61.760  85.990  19.060  0.00  0.00           N
ATOM   3744  HZ1 LYS   232      61.560  85.020  18.870  0.00  0.00           H
ATOM   3745  HZ2 LYS   232      62.370  86.010  19.870  0.00  0.00           H
ATOM   3746  HZ3 LYS   232      60.840  86.380  19.130  0.00  0.00           H
ATOM   3747  C   LYS   232      64.400  92.500  16.450  0.00  0.00           C
ATOM   3748  O   LYS   232      63.710  93.100  15.550  0.00  0.00           O
ATOM   3749  N   SER   233      64.950  93.070  17.520  0.00  0.00           N
ATOM   3750  H   SER   233      65.490  92.510  18.160  0.00  0.00           H
ATOM   3751  CA  SER   233      64.870  94.520  17.700  0.00  0.00           C
ATOM   3752  HA  SER   233      63.840  94.860  17.660  0.00  0.00           H
ATOM   3753  CB  SER   233      65.400  94.910  19.100  0.00  0.00           C
ATOM   3754  HB2 SER   233      65.340  95.990  19.240  0.00  0.00           H
ATOM   3755  HB3 SER   233      66.370  94.470  19.330  0.00  0.00           H
ATOM   3756  OG  SER   233      64.560  94.360  20.050  0.00  0.00           O
ATOM   3757  HG  SER   233      64.250  93.540  19.680  0.00  0.00           H
ATOM   3758  C   SER   233      65.750  95.360  16.700  0.00  0.00           C
ATOM   3759  O   SER   233      65.300  96.480  16.390  0.00  0.00           O
ATOM   3760  N   ALA   234      66.850  94.830  16.050  0.00  0.00           N
ATOM   3761  H   ALA   234      67.300  94.000  16.410  0.00  0.00           H
ATOM   3762  CA  ALA   234      67.510  95.590  14.970  0.00  0.00           C
ATOM   3763  HA  ALA   234      67.590  96.660  15.140  0.00  0.00           H
ATOM   3764  CB  ALA   234      68.890  94.870  14.950  0.00  0.00           C
ATOM   3765  HB1 ALA   234      69.540  94.930  15.820  0.00  0.00           H
ATOM   3766  HB2 ALA   234      68.770  93.790  14.850  0.00  0.00           H
ATOM   3767  HB3 ALA   234      69.370  95.240  14.050  0.00  0.00           H
ATOM   3768  C   ALA   234      66.750  95.520  13.600  0.00  0.00           C
ATOM   3769  O   ALA   234      66.770  96.420  12.750  0.00  0.00           O
ATOM   3770  N   ALA   235      66.030  94.430  13.380  0.00  0.00           N
ATOM   3771  H   ALA   235      66.110  93.670  14.040  0.00  0.00           H
ATOM   3772  CA  ALA   235      65.330  94.320  12.100  0.00  0.00           C
ATOM   3773  HA  ALA   235      66.070  94.570  11.330  0.00  0.00           H
ATOM   3774  CB  ALA   235      64.880  92.840  11.890  0.00  0.00           C
ATOM   3775  HB1 ALA   235      64.250  92.880  11.010  0.00  0.00           H
ATOM   3776  HB2 ALA   235      65.580  92.020  12.030  0.00  0.00           H
ATOM   3777  HB3 ALA   235      64.230  92.620  12.740  0.00  0.00           H
ATOM   3778  C   ALA   235      64.180  95.310  12.030  0.00  0.00           C
ATOM   3779  O   ALA   235      63.700  95.780  10.960  0.00  0.00           O
ATOM   3780  N   MET   236      63.700  95.740  13.190  0.00  0.00           N
ATOM   3781  H   MET   236      63.990  95.320  14.060  0.00  0.00           H
ATOM   3782  CA  MET   236      62.760  96.920  13.280  0.00  0.00           C
ATOM   3783  HA  MET   236      61.990  96.700  12.540  0.00  0.00           H
ATOM   3784  CB  MET   236      61.980  96.860  14.600  0.00  0.00           C
ATOM   3785  HB2 MET   236      61.280  97.690  14.680  0.00  0.00           H
ATOM   3786  HB3 MET   236      62.740  96.990  15.360  0.00  0.00           H
ATOM   3787  CG  MET   236      61.050  95.690  14.910  0.00  0.00           C
ATOM   3788  HG2 MET   236      60.360  95.980  15.710  0.00  0.00           H
ATOM   3789  HG3 MET   236      61.720  94.940  15.340  0.00  0.00           H
ATOM   3790  SD  MET   236      60.160  94.930  13.570  0.00  0.00           S
ATOM   3791  CE  MET   236      59.240  96.290  12.750  0.00  0.00           C
ATOM   3792  HE1 MET   236      58.410  95.900  12.150  0.00  0.00           H
ATOM   3793  HE2 MET   236      58.840  96.950  13.520  0.00  0.00           H
ATOM   3794  HE3 MET   236      59.840  96.890  12.070  0.00  0.00           H
ATOM   3795  C   MET   236      63.340  98.290  12.900  0.00  0.00           C
ATOM   3796  O   MET   236      62.520  99.170  12.470  0.00  0.00           O
ATOM   3797  N   LEU   237      64.630  98.480  12.970  0.00  0.00           N
ATOM   3798  H   LEU   237      65.140  97.650  13.260  0.00  0.00           H
ATOM   3799  CA  LEU   237      65.380  99.730  12.720  0.00  0.00           C
ATOM   3800  HA  LEU   237      64.630 100.520  12.670  0.00  0.00           H
ATOM   3801  CB  LEU   237      66.280 100.000  13.930  0.00  0.00           C
ATOM   3802  HB2 LEU   237      66.860 100.900  13.730  0.00  0.00           H
ATOM   3803  HB3 LEU   237      67.040  99.230  14.040  0.00  0.00           H
ATOM   3804  CG  LEU   237      65.540 100.130  15.270  0.00  0.00           C
ATOM   3805  HG  LEU   237      65.290  99.140  15.630  0.00  0.00           H
ATOM   3806  CD1 LEU   237      66.420 100.800  16.350  0.00  0.00           C
ATOM   3807 HD11 LEU   237      66.500 101.880  16.220  0.00  0.00           H
ATOM   3808 HD12 LEU   237      66.200 100.510  17.380  0.00  0.00           H
ATOM   3809 HD13 LEU   237      67.470 100.510  16.260  0.00  0.00           H
ATOM   3810  CD2 LEU   237      64.280 101.010  15.210  0.00  0.00           C
ATOM   3811 HD21 LEU   237      63.910 100.940  16.240  0.00  0.00           H
ATOM   3812 HD22 LEU   237      64.570 102.000  14.870  0.00  0.00           H
ATOM   3813 HD23 LEU   237      63.580 100.460  14.580  0.00  0.00           H
ATOM   3814  C   LEU   237      66.130  99.850  11.350  0.00  0.00           C
ATOM   3815  O   LEU   237      66.890 100.750  11.070  0.00  0.00           O
ATOM   3816  N   ASP   238      66.020  98.830  10.490  0.00  0.00           N
ATOM   3817  H   ASP   238      65.260  98.180  10.630  0.00  0.00           H
ATOM   3818  CA  ASP   238      66.740  98.500   9.270  0.00  0.00           C
ATOM   3819  HA  ASP   238      66.500  97.460   9.040  0.00  0.00           H
ATOM   3820  CB  ASP   238      66.160  99.380   8.160  0.00  0.00           C
ATOM   3821  HB2 ASP   238      66.680  99.080   7.250  0.00  0.00           H
ATOM   3822  HB3 ASP   238      66.310 100.430   8.420  0.00  0.00           H
ATOM   3823  CG  ASP   238      64.680  99.170   7.840  0.00  0.00           C
ATOM   3824  OD1 ASP   238      63.970 100.170   7.760  0.00  0.00           O
ATOM   3825  OD2 ASP   238      64.260  98.010   7.790  0.00  0.00           O
ATOM   3826  C   ASP   238      68.330  98.590   9.290  0.00  0.00           C
ATOM   3827  O   ASP   238      69.030  98.870   8.310  0.00  0.00           O
ATOM   3828  N   MET   239      68.900  98.250  10.430  0.00  0.00           N
ATOM   3829  H   MET   239      68.260  97.910  11.140  0.00  0.00           H
ATOM   3830  CA  MET   239      70.360  98.180  10.660  0.00  0.00           C
ATOM   3831  HA  MET   239      70.860  98.970  10.120  0.00  0.00           H
ATOM   3832  CB  MET   239      70.580  98.510  12.150  0.00  0.00           C
ATOM   3833  HB2 MET   239      71.610  98.280  12.420  0.00  0.00           H
ATOM   3834  HB3 MET   239      69.920  97.860  12.710  0.00  0.00           H
ATOM   3835  CG  MET   239      70.160  99.940  12.520  0.00  0.00           C
ATOM   3836  HG2 MET   239      69.130 100.050  12.160  0.00  0.00           H
ATOM   3837  HG3 MET   239      70.790 100.730  12.110  0.00  0.00           H
ATOM   3838  SD  MET   239      70.180 100.200  14.290  0.00  0.00           S
ATOM   3839  CE  MET   239      71.960 100.070  14.640  0.00  0.00           C
ATOM   3840  HE1 MET   239      72.280  99.040  14.470  0.00  0.00           H
ATOM   3841  HE2 MET   239      72.500 100.870  14.120  0.00  0.00           H
ATOM   3842  HE3 MET   239      72.170 100.180  15.700  0.00  0.00           H
ATOM   3843  C   MET   239      71.040  96.850  10.230  0.00  0.00           C
ATOM   3844  O   MET   239      72.190  96.640  10.380  0.00  0.00           O
ATOM   3845  N   THR   240      70.130  95.960   9.830  0.00  0.00           N
ATOM   3846  H   THR   240      69.170  96.240   9.880  0.00  0.00           H
ATOM   3847  CA  THR   240      70.370  94.540   9.490  0.00  0.00           C
ATOM   3848  HA  THR   240      71.210  94.180  10.090  0.00  0.00           H
ATOM   3849  CB  THR   240      69.170  93.710   9.790  0.00  0.00           C
ATOM   3850  HB  THR   240      69.190  92.660   9.490  0.00  0.00           H
ATOM   3851  CG2 THR   240      68.810  93.720  11.300  0.00  0.00           C
ATOM   3852 HG21 THR   240      68.590  94.750  11.560  0.00  0.00           H
ATOM   3853 HG22 THR   240      67.890  93.180  11.530  0.00  0.00           H
ATOM   3854 HG23 THR   240      69.650  93.230  11.790  0.00  0.00           H
ATOM   3855  OG1 THR   240      68.040  94.170   9.200  0.00  0.00           O
ATOM   3856  HG1 THR   240      67.320  93.540   9.280  0.00  0.00           H
ATOM   3857  C   THR   240      70.780  94.390   8.010  0.00  0.00           C
ATOM   3858  O   THR   240      71.200  93.350   7.600  0.00  0.00           O
ATOM   3859  N   GLY   241      70.850  95.520   7.270  0.00  0.00           N
ATOM   3860  H   GLY   241      70.660  96.390   7.750  0.00  0.00           H
ATOM   3861  CA  GLY   241      71.230  95.610   5.860  0.00  0.00           C
ATOM   3862  HA2 GLY   241      70.370  95.920   5.260  0.00  0.00           H
ATOM   3863  HA3 GLY   241      71.450  94.610   5.470  0.00  0.00           H
ATOM   3864  C   GLY   241      72.360  96.480   5.470  0.00  0.00           C
ATOM   3865  O   GLY   241      73.250  96.720   6.320  0.00  0.00           O
ATOM   3866  N   ALA   242      72.300  96.950   4.230  0.00  0.00           N
ATOM   3867  H   ALA   242      71.590  96.560   3.620  0.00  0.00           H
ATOM   3868  CA  ALA   242      73.280  97.870   3.630  0.00  0.00           C
ATOM   3869  HA  ALA   242      74.180  97.320   3.350  0.00  0.00           H
ATOM   3870  CB  ALA   242      72.520  98.480   2.460  0.00  0.00           C
ATOM   3871  HB1 ALA   242      71.680  99.010   2.880  0.00  0.00           H
ATOM   3872  HB2 ALA   242      73.150  99.180   1.910  0.00  0.00           H
ATOM   3873  HB3 ALA   242      72.110  97.660   1.880  0.00  0.00           H
ATOM   3874  C   ALA   242      73.640  99.040   4.560  0.00  0.00           C
ATOM   3875  O   ALA   242      72.830  99.680   5.230  0.00  0.00           O
ATOM   3876  N   GLY   243      74.910  99.370   4.640  0.00  0.00           N
ATOM   3877  H   GLY   243      75.550  98.830   4.090  0.00  0.00           H
ATOM   3878  CA  GLY   243      75.460 100.410   5.510  0.00  0.00           C
ATOM   3879  HA2 GLY   243      74.650 101.080   5.780  0.00  0.00           H
ATOM   3880  HA3 GLY   243      76.240 101.000   5.020  0.00  0.00           H
ATOM   3881  C   GLY   243      76.020 100.000   6.780  0.00  0.00           C
ATOM   3882  O   GLY   243      76.810 100.690   7.390  0.00  0.00           O
ATOM   3883  N   TYR   244      75.720  98.800   7.280  0.00  0.00           N
ATOM   3884  H   TYR   244      75.240  98.120   6.710  0.00  0.00           H
ATOM   3885  CA  TYR   244      76.100  98.430   8.660  0.00  0.00           C
ATOM   3886  HA  TYR   244      76.650  99.240   9.130  0.00  0.00           H
ATOM   3887  CB  TYR   244      74.900  98.260   9.520  0.00  0.00           C
ATOM   3888  HB2 TYR   244      75.120  97.870  10.510  0.00  0.00           H
ATOM   3889  HB3 TYR   244      74.330  97.470   9.030  0.00  0.00           H
ATOM   3890  CG  TYR   244      74.080  99.460   9.710  0.00  0.00           C
ATOM   3891  CD1 TYR   244      74.380 100.320  10.790  0.00  0.00           C
ATOM   3892  HD1 TYR   244      75.020 100.010  11.610  0.00  0.00           H
ATOM   3893  CE1 TYR   244      73.530 101.450  10.930  0.00  0.00           C
ATOM   3894  HE1 TYR   244      73.580 102.070  11.810  0.00  0.00           H
ATOM   3895  CZ  TYR   244      72.490 101.720  10.000  0.00  0.00           C
ATOM   3896  OH  TYR   244      71.810 102.890  10.200  0.00  0.00           O
ATOM   3897  HH  TYR   244      72.140 103.430  10.910  0.00  0.00           H
ATOM   3898  CE2 TYR   244      72.340 100.930   8.840  0.00  0.00           C
ATOM   3899  HE2 TYR   244      71.670 101.230   8.050  0.00  0.00           H
ATOM   3900  CD2 TYR   244      73.160  99.830   8.700  0.00  0.00           C
ATOM   3901  HD2 TYR   244      73.240  99.200   7.830  0.00  0.00           H
ATOM   3902  C   TYR   244      76.950  97.200   8.620  0.00  0.00           C
ATOM   3903  O   TYR   244      76.960  96.440   7.620  0.00  0.00           O
ATOM   3904  N   VAL   245      77.730  96.980   9.680  0.00  0.00           N
ATOM   3905  H   VAL   245      77.780  97.690  10.400  0.00  0.00           H
ATOM   3906  CA  VAL   245      78.620  95.800   9.670  0.00  0.00           C
ATOM   3907  HA  VAL   245      78.320  94.980   9.020  0.00  0.00           H
ATOM   3908  CB  VAL   245      80.100  96.110   9.380  0.00  0.00           C
ATOM   3909  HB  VAL   245      80.460  96.860  10.090  0.00  0.00           H
ATOM   3910  CG1 VAL   245      81.000  94.820   9.510  0.00  0.00           C
ATOM   3911 HG11 VAL   245      82.070  95.030   9.470  0.00  0.00           H
ATOM   3912 HG12 VAL   245      80.790  94.270  10.430  0.00  0.00           H
ATOM   3913 HG13 VAL   245      80.610  94.210   8.690  0.00  0.00           H
ATOM   3914  CG2 VAL   245      80.380  96.700   7.960  0.00  0.00           C
ATOM   3915 HG21 VAL   245      81.440  96.570   7.720  0.00  0.00           H
ATOM   3916 HG22 VAL   245      79.800  96.170   7.210  0.00  0.00           H
ATOM   3917 HG23 VAL   245      80.040  97.740   7.950  0.00  0.00           H
ATOM   3918  C   VAL   245      78.450  95.090  11.010  0.00  0.00           C
ATOM   3919  O   VAL   245      78.620  95.760  12.030  0.00  0.00           O
ATOM   3920  N   TRP   246      78.010  93.800  11.030  0.00  0.00           N
ATOM   3921  H   TRP   246      77.860  93.330  10.160  0.00  0.00           H
ATOM   3922  CA  TRP   246      77.870  92.990  12.200  0.00  0.00           C
ATOM   3923  HA  TRP   246      77.880  93.620  13.090  0.00  0.00           H
ATOM   3924  CB  TRP   246      76.420  92.380  12.150  0.00  0.00           C
ATOM   3925  HB2 TRP   246      76.260  91.750  13.020  0.00  0.00           H
ATOM   3926  HB3 TRP   246      76.230  91.860  11.210  0.00  0.00           H
ATOM   3927  CG  TRP   246      75.370  93.450  12.390  0.00  0.00           C
ATOM   3928  CD1 TRP   246      74.580  93.940  11.380  0.00  0.00           C
ATOM   3929  HD1 TRP   246      74.650  93.680  10.340  0.00  0.00           H
ATOM   3930  NE1 TRP   246      73.590  94.740  11.970  0.00  0.00           N
ATOM   3931  HE1 TRP   246      72.920  95.290  11.450  0.00  0.00           H
ATOM   3932  CE2 TRP   246      73.590  94.730  13.350  0.00  0.00           C
ATOM   3933  CZ2 TRP   246      72.760  95.210  14.320  0.00  0.00           C
ATOM   3934  HZ2 TRP   246      71.930  95.810  13.980  0.00  0.00           H
ATOM   3935  CH2 TRP   246      72.930  94.740  15.630  0.00  0.00           C
ATOM   3936  HH2 TRP   246      72.170  94.910  16.380  0.00  0.00           H
ATOM   3937  CZ3 TRP   246      74.160  94.150  16.040  0.00  0.00           C
ATOM   3938  HZ3 TRP   246      74.240  93.890  17.090  0.00  0.00           H
ATOM   3939  CE3 TRP   246      74.970  93.750  14.960  0.00  0.00           C
ATOM   3940  HE3 TRP   246      75.870  93.210  15.190  0.00  0.00           H
ATOM   3941  CD2 TRP   246      74.720  93.930  13.600  0.00  0.00           C
ATOM   3942  C   TRP   246      78.980  91.970  12.440  0.00  0.00           C
ATOM   3943  O   TRP   246      79.350  91.190  11.550  0.00  0.00           O
ATOM   3944  N   LEU   247      79.570  91.990  13.620  0.00  0.00           N
ATOM   3945  H   LEU   247      79.220  92.730  14.220  0.00  0.00           H
ATOM   3946  CA  LEU   247      80.740  91.170  14.070  0.00  0.00           C
ATOM   3947  HA  LEU   247      80.880  90.330  13.390  0.00  0.00           H
ATOM   3948  CB  LEU   247      81.960  92.010  13.920  0.00  0.00           C
ATOM   3949  HB2 LEU   247      81.760  92.930  14.460  0.00  0.00           H
ATOM   3950  HB3 LEU   247      82.010  92.280  12.870  0.00  0.00           H
ATOM   3951  CG  LEU   247      83.250  91.470  14.410  0.00  0.00           C
ATOM   3952  HG  LEU   247      83.270  91.530  15.490  0.00  0.00           H
ATOM   3953  CD1 LEU   247      83.500  90.000  13.970  0.00  0.00           C
ATOM   3954 HD11 LEU   247      84.510  89.820  13.610  0.00  0.00           H
ATOM   3955 HD12 LEU   247      83.450  89.310  14.810  0.00  0.00           H
ATOM   3956 HD13 LEU   247      82.830  89.760  13.140  0.00  0.00           H
ATOM   3957  CD2 LEU   247      84.460  92.320  13.950  0.00  0.00           C
ATOM   3958 HD21 LEU   247      84.510  92.600  12.900  0.00  0.00           H
ATOM   3959 HD22 LEU   247      84.390  93.290  14.450  0.00  0.00           H
ATOM   3960 HD23 LEU   247      85.340  91.890  14.420  0.00  0.00           H
ATOM   3961  C   LEU   247      80.480  90.580  15.440  0.00  0.00           C
ATOM   3962  O   LEU   247      80.190  91.330  16.360  0.00  0.00           O
ATOM   3963  N   VAL   248      80.650  89.290  15.650  0.00  0.00           N
ATOM   3964  H   VAL   248      81.010  88.690  14.920  0.00  0.00           H
ATOM   3965  CA  VAL   248      80.220  88.650  16.920  0.00  0.00           C
ATOM   3966  HA  VAL   248      80.330  89.370  17.740  0.00  0.00           H
ATOM   3967  CB  VAL   248      78.700  88.290  16.950  0.00  0.00           C
ATOM   3968  HB  VAL   248      78.630  87.950  17.980  0.00  0.00           H
ATOM   3969  CG1 VAL   248      77.680  89.420  16.690  0.00  0.00           C
ATOM   3970 HG11 VAL   248      77.990  90.330  17.210  0.00  0.00           H
ATOM   3971 HG12 VAL   248      77.540  89.580  15.620  0.00  0.00           H
ATOM   3972 HG13 VAL   248      76.690  89.110  17.010  0.00  0.00           H
ATOM   3973  CG2 VAL   248      78.450  87.100  16.030  0.00  0.00           C
ATOM   3974 HG21 VAL   248      77.390  87.120  15.800  0.00  0.00           H
ATOM   3975 HG22 VAL   248      78.960  87.230  15.070  0.00  0.00           H
ATOM   3976 HG23 VAL   248      78.740  86.130  16.440  0.00  0.00           H
ATOM   3977  C   VAL   248      81.070  87.380  17.270  0.00  0.00           C
ATOM   3978  O   VAL   248      82.040  87.020  16.560  0.00  0.00           O
ATOM   3979  N   GLY   249      80.680  86.640  18.360  0.00  0.00           N
ATOM   3980  H   GLY   249      79.820  86.940  18.800  0.00  0.00           H
ATOM   3981  CA  GLY   249      81.340  85.440  18.750  0.00  0.00           C
ATOM   3982  HA2 GLY   249      81.230  85.460  19.830  0.00  0.00           H
ATOM   3983  HA3 GLY   249      82.410  85.490  18.520  0.00  0.00           H
ATOM   3984  C   GLY   249      80.550  84.210  18.210  0.00  0.00           C
ATOM   3985  O   GLY   249      80.310  84.050  17.000  0.00  0.00           O
ATOM   3986  N   GLU   250      80.370  83.230  19.080  0.00  0.00           N
ATOM   3987  H   GLU   250      80.740  83.280  20.020  0.00  0.00           H
ATOM   3988  CA  GLU   250      79.930  81.850  18.610  0.00  0.00           C
ATOM   3989  HA  GLU   250      80.060  81.760  17.530  0.00  0.00           H
ATOM   3990  CB  GLU   250      80.880  80.780  19.260  0.00  0.00           C
ATOM   3991  HB2 GLU   250      80.870  80.790  20.350  0.00  0.00           H
ATOM   3992  HB3 GLU   250      81.870  81.060  18.880  0.00  0.00           H
ATOM   3993  CG  GLU   250      80.610  79.350  18.880  0.00  0.00           C
ATOM   3994  HG2 GLU   250      80.440  79.250  17.810  0.00  0.00           H
ATOM   3995  HG3 GLU   250      79.830  78.960  19.540  0.00  0.00           H
ATOM   3996  CD  GLU   250      81.820  78.480  19.300  0.00  0.00           C
ATOM   3997  OE1 GLU   250      83.010  78.890  19.260  0.00  0.00           O
ATOM   3998  OE2 GLU   250      81.540  77.320  19.740  0.00  0.00           O
ATOM   3999  C   GLU   250      78.480  81.550  19.030  0.00  0.00           C
ATOM   4000  O   GLU   250      77.710  81.070  18.190  0.00  0.00           O
ATOM   4001  N   ARG   251      78.160  81.940  20.220  0.00  0.00           N
ATOM   4002  H   ARG   251      78.920  82.460  20.650  0.00  0.00           H
ATOM   4003  CA  ARG   251      76.910  81.750  20.960  0.00  0.00           C
ATOM   4004  HA  ARG   251      76.570  80.720  21.080  0.00  0.00           H
ATOM   4005  CB  ARG   251      77.240  82.240  22.350  0.00  0.00           C
ATOM   4006  HB2 ARG   251      77.360  83.320  22.360  0.00  0.00           H
ATOM   4007  HB3 ARG   251      78.200  81.830  22.650  0.00  0.00           H
ATOM   4008  CG  ARG   251      76.170  81.870  23.340  0.00  0.00           C
ATOM   4009  HG2 ARG   251      75.690  80.900  23.170  0.00  0.00           H
ATOM   4010  HG3 ARG   251      75.370  82.600  23.410  0.00  0.00           H
ATOM   4011  CD  ARG   251      76.820  81.820  24.730  0.00  0.00           C
ATOM   4012  HD2 ARG   251      77.580  81.040  24.730  0.00  0.00           H
ATOM   4013  HD3 ARG   251      76.080  81.400  25.410  0.00  0.00           H
ATOM   4014  NE  ARG   251      77.360  83.200  25.240  0.00  0.00           N
ATOM   4015  HE  ARG   251      77.910  83.780  24.620  0.00  0.00           H
ATOM   4016  CZ  ARG   251      77.040  83.700  26.440  0.00  0.00           C
ATOM   4017  NH1 ARG   251      76.410  82.960  27.270  0.00  0.00           N
ATOM   4018 HH11 ARG   251      76.420  81.970  27.100  0.00  0.00           H
ATOM   4019 HH12 ARG   251      76.130  83.300  28.180  0.00  0.00           H
ATOM   4020  NH2 ARG   251      77.270  84.920  26.810  0.00  0.00           N
ATOM   4021 HH21 ARG   251      77.560  85.580  26.100  0.00  0.00           H
ATOM   4022 HH22 ARG   251      76.910  85.260  27.690  0.00  0.00           H
ATOM   4023  C   ARG   251      75.810  82.600  20.330  0.00  0.00           C
ATOM   4024  O   ARG   251      74.620  82.330  20.540  0.00  0.00           O
ATOM   4025  N   GLU   252      76.120  83.760  19.730  0.00  0.00           N
ATOM   4026  H   GLU   252      77.100  84.000  19.630  0.00  0.00           H
ATOM   4027  CA  GLU   252      75.140  84.670  19.090  0.00  0.00           C
ATOM   4028  HA  GLU   252      74.220  84.630  19.690  0.00  0.00           H
ATOM   4029  CB  GLU   252      75.720  86.080  19.140  0.00  0.00           C
ATOM   4030  HB2 GLU   252      74.930  86.790  18.880  0.00  0.00           H
ATOM   4031  HB3 GLU   252      76.420  86.280  18.330  0.00  0.00           H
ATOM   4032  CG  GLU   252      76.150  86.580  20.580  0.00  0.00           C
ATOM   4033  HG2 GLU   252      75.480  86.180  21.340  0.00  0.00           H
ATOM   4034  HG3 GLU   252      75.970  87.650  20.660  0.00  0.00           H
ATOM   4035  CD  GLU   252      77.580  86.160  20.920  0.00  0.00           C
ATOM   4036  OE1 GLU   252      78.110  86.650  21.960  0.00  0.00           O
ATOM   4037  OE2 GLU   252      78.240  85.360  20.170  0.00  0.00           O
ATOM   4038  C   GLU   252      74.710  84.250  17.690  0.00  0.00           C
ATOM   4039  O   GLU   252      73.840  84.860  17.140  0.00  0.00           O
ATOM   4040  N   ILE   253      75.410  83.260  17.120  0.00  0.00           N
ATOM   4041  H   ILE   253      76.160  82.880  17.680  0.00  0.00           H
ATOM   4042  CA  ILE   253      75.150  82.660  15.820  0.00  0.00           C
ATOM   4043  HA  ILE   253      74.160  83.000  15.500  0.00  0.00           H
ATOM   4044  CB  ILE   253      76.130  83.270  14.810  0.00  0.00           C
ATOM   4045  HB  ILE   253      75.840  82.820  13.860  0.00  0.00           H
ATOM   4046  CG2 ILE   253      76.080  84.790  14.660  0.00  0.00           C
ATOM   4047 HG21 ILE   253      76.340  85.190  15.640  0.00  0.00           H
ATOM   4048 HG22 ILE   253      76.770  85.090  13.870  0.00  0.00           H
ATOM   4049 HG23 ILE   253      75.060  85.100  14.440  0.00  0.00           H
ATOM   4050  CG1 ILE   253      77.590  82.780  14.850  0.00  0.00           C
ATOM   4051 HG12 ILE   253      77.530  81.870  15.440  0.00  0.00           H
ATOM   4052 HG13 ILE   253      78.260  83.400  15.440  0.00  0.00           H
ATOM   4053  CD1 ILE   253      78.320  82.520  13.540  0.00  0.00           C
ATOM   4054 HD11 ILE   253      78.510  83.480  13.050  0.00  0.00           H
ATOM   4055 HD12 ILE   253      79.210  81.920  13.720  0.00  0.00           H
ATOM   4056 HD13 ILE   253      77.560  81.910  13.040  0.00  0.00           H
ATOM   4057  C   ILE   253      75.200  81.160  15.790  0.00  0.00           C
ATOM   4058  O   ILE   253      75.700  80.470  14.900  0.00  0.00           O
ATOM   4059  N   SER   254      74.730  80.590  16.940  0.00  0.00           N
ATOM   4060  H   SER   254      74.410  81.160  17.710  0.00  0.00           H
ATOM   4061  CA  SER   254      74.620  79.130  17.120  0.00  0.00           C
ATOM   4062  HA  SER   254      74.750  78.660  16.140  0.00  0.00           H
ATOM   4063  CB  SER   254      75.790  78.610  18.000  0.00  0.00           C
ATOM   4064  HB2 SER   254      75.830  79.100  18.970  0.00  0.00           H
ATOM   4065  HB3 SER   254      76.770  78.770  17.570  0.00  0.00           H
ATOM   4066  OG  SER   254      75.670  77.260  18.240  0.00  0.00           O
ATOM   4067  HG  SER   254      76.220  77.100  19.010  0.00  0.00           H
ATOM   4068  C   SER   254      73.240  78.710  17.700  0.00  0.00           C
ATOM   4069  O   SER   254      72.650  79.510  18.360  0.00  0.00           O
ATOM   4070  N   GLY   255      72.580  77.580  17.260  0.00  0.00           N
ATOM   4071  H   GLY   255      73.010  77.030  16.520  0.00  0.00           H
ATOM   4072  CA  GLY   255      71.200  77.220  17.700  0.00  0.00           C
ATOM   4073  HA2 GLY   255      71.110  76.990  18.760  0.00  0.00           H
ATOM   4074  HA3 GLY   255      70.900  76.240  17.320  0.00  0.00           H
ATOM   4075  C   GLY   255      70.150  78.310  17.400  0.00  0.00           C
ATOM   4076  O   GLY   255      70.190  78.880  16.290  0.00  0.00           O
ATOM   4077  N   SER   256      69.290  78.700  18.340  0.00  0.00           N
ATOM   4078  H   SER   256      69.320  78.340  19.280  0.00  0.00           H
ATOM   4079  CA  SER   256      68.190  79.590  18.000  0.00  0.00           C
ATOM   4080  HA  SER   256      67.700  79.150  17.130  0.00  0.00           H
ATOM   4081  CB  SER   256      67.150  79.710  19.120  0.00  0.00           C
ATOM   4082  HB2 SER   256      66.470  78.860  19.200  0.00  0.00           H
ATOM   4083  HB3 SER   256      66.410  80.450  18.810  0.00  0.00           H
ATOM   4084  OG  SER   256      67.550  80.230  20.380  0.00  0.00           O
ATOM   4085  HG  SER   256      68.250  79.640  20.670  0.00  0.00           H
ATOM   4086  C   SER   256      68.560  80.970  17.470  0.00  0.00           C
ATOM   4087  O   SER   256      67.950  81.550  16.570  0.00  0.00           O
ATOM   4088  N   ALA   257      69.520  81.630  18.100  0.00  0.00           N
ATOM   4089  H   ALA   257      69.940  81.270  18.950  0.00  0.00           H
ATOM   4090  CA  ALA   257      70.060  82.910  17.610  0.00  0.00           C
ATOM   4091  HA  ALA   257      69.260  83.650  17.720  0.00  0.00           H
ATOM   4092  CB  ALA   257      71.330  83.210  18.440  0.00  0.00           C
ATOM   4093  HB1 ALA   257      71.220  82.990  19.500  0.00  0.00           H
ATOM   4094  HB2 ALA   257      72.100  82.600  17.990  0.00  0.00           H
ATOM   4095  HB3 ALA   257      71.540  84.270  18.300  0.00  0.00           H
ATOM   4096  C   ALA   257      70.370  82.940  16.090  0.00  0.00           C
ATOM   4097  O   ALA   257      70.130  83.970  15.450  0.00  0.00           O
ATOM   4098  N   LEU   258      70.780  81.780  15.470  0.00  0.00           N
ATOM   4099  H   LEU   258      71.040  80.940  15.960  0.00  0.00           H
ATOM   4100  CA  LEU   258      71.080  81.720  14.020  0.00  0.00           C
ATOM   4101  HA  LEU   258      71.780  82.530  13.840  0.00  0.00           H
ATOM   4102  CB  LEU   258      71.750  80.410  13.600  0.00  0.00           C
ATOM   4103  HB2 LEU   258      71.070  79.580  13.800  0.00  0.00           H
ATOM   4104  HB3 LEU   258      72.600  80.210  14.250  0.00  0.00           H
ATOM   4105  CG  LEU   258      72.150  80.200  12.130  0.00  0.00           C
ATOM   4106  HG  LEU   258      71.380  80.370  11.390  0.00  0.00           H
ATOM   4107  CD1 LEU   258      73.320  81.060  11.750  0.00  0.00           C
ATOM   4108 HD11 LEU   258      73.110  82.130  11.710  0.00  0.00           H
ATOM   4109 HD12 LEU   258      74.130  80.960  12.470  0.00  0.00           H
ATOM   4110 HD13 LEU   258      73.820  80.670  10.860  0.00  0.00           H
ATOM   4111  CD2 LEU   258      72.420  78.710  11.980  0.00  0.00           C
ATOM   4112 HD21 LEU   258      71.530  78.110  12.170  0.00  0.00           H
ATOM   4113 HD22 LEU   258      72.700  78.470  10.960  0.00  0.00           H
ATOM   4114 HD23 LEU   258      73.280  78.400  12.570  0.00  0.00           H
ATOM   4115  C   LEU   258      69.800  81.780  13.160  0.00  0.00           C
ATOM   4116  O   LEU   258      69.810  82.510  12.150  0.00  0.00           O
ATOM   4117  N   ARG   259      68.690  81.260  13.800  0.00  0.00           N
ATOM   4118  H   ARG   259      68.750  80.730  14.660  0.00  0.00           H
ATOM   4119  CA  ARG   259      67.360  81.330  13.150  0.00  0.00           C
ATOM   4120  HA  ARG   259      67.330  80.820  12.180  0.00  0.00           H
ATOM   4121  CB  ARG   259      66.370  80.570  14.090  0.00  0.00           C
ATOM   4122  HB2 ARG   259      66.110  81.070  15.020  0.00  0.00           H
ATOM   4123  HB3 ARG   259      66.930  79.720  14.470  0.00  0.00           H
ATOM   4124  CG  ARG   259      65.090  80.160  13.280  0.00  0.00           C
ATOM   4125  HG2 ARG   259      65.460  79.410  12.580  0.00  0.00           H
ATOM   4126  HG3 ARG   259      64.700  81.030  12.760  0.00  0.00           H
ATOM   4127  CD  ARG   259      63.990  79.540  14.110  0.00  0.00           C
ATOM   4128  HD2 ARG   259      63.740  80.120  15.000  0.00  0.00           H
ATOM   4129  HD3 ARG   259      64.350  78.550  14.360  0.00  0.00           H
ATOM   4130  NE  ARG   259      62.830  79.460  13.220  0.00  0.00           N
ATOM   4131  HE  ARG   259      62.940  79.650  12.240  0.00  0.00           H
ATOM   4132  CZ  ARG   259      61.580  79.050  13.630  0.00  0.00           C
ATOM   4133  NH1 ARG   259      61.260  78.700  14.860  0.00  0.00           N
ATOM   4134 HH11 ARG   259      62.020  78.670  15.530  0.00  0.00           H
ATOM   4135 HH12 ARG   259      60.330  78.880  15.210  0.00  0.00           H
ATOM   4136  NH2 ARG   259      60.590  79.080  12.820  0.00  0.00           N
ATOM   4137 HH21 ARG   259      60.710  79.450  11.890  0.00  0.00           H
ATOM   4138 HH22 ARG   259      59.730  78.720  13.190  0.00  0.00           H
ATOM   4139  C   ARG   259      66.920  82.740  12.940  0.00  0.00           C
ATOM   4140  O   ARG   259      66.050  83.000  12.120  0.00  0.00           O
ATOM   4141  N   TYR   260      67.580  83.690  13.580  0.00  0.00           N
ATOM   4142  H   TYR   260      68.170  83.360  14.330  0.00  0.00           H
ATOM   4143  CA  TYR   260      67.290  85.140  13.610  0.00  0.00           C
ATOM   4144  HA  TYR   260      66.540  85.240  12.830  0.00  0.00           H
ATOM   4145  CB  TYR   260      66.740  85.570  14.980  0.00  0.00           C
ATOM   4146  HB2 TYR   260      66.770  86.660  15.090  0.00  0.00           H
ATOM   4147  HB3 TYR   260      67.550  85.350  15.670  0.00  0.00           H
ATOM   4148  CG  TYR   260      65.460  84.760  15.310  0.00  0.00           C
ATOM   4149  CD1 TYR   260      64.270  84.960  14.550  0.00  0.00           C
ATOM   4150  HD1 TYR   260      64.320  85.770  13.830  0.00  0.00           H
ATOM   4151  CE1 TYR   260      63.170  84.090  14.720  0.00  0.00           C
ATOM   4152  HE1 TYR   260      62.270  84.200  14.140  0.00  0.00           H
ATOM   4153  CZ  TYR   260      63.220  82.950  15.540  0.00  0.00           C
ATOM   4154  OH  TYR   260      62.170  82.200  15.720  0.00  0.00           O
ATOM   4155  HH  TYR   260      61.570  82.250  14.980  0.00  0.00           H
ATOM   4156  CE2 TYR   260      64.430  82.710  16.260  0.00  0.00           C
ATOM   4157  HE2 TYR   260      64.600  81.860  16.900  0.00  0.00           H
ATOM   4158  CD2 TYR   260      65.430  83.660  16.230  0.00  0.00           C
ATOM   4159  HD2 TYR   260      66.250  83.370  16.870  0.00  0.00           H
ATOM   4160  C   TYR   260      68.390  86.090  13.180  0.00  0.00           C
ATOM   4161  O   TYR   260      68.180  87.240  12.900  0.00  0.00           O
ATOM   4162  N   ALA   261      69.670  85.580  13.100  0.00  0.00           N
ATOM   4163  H   ALA   261      69.810  84.580  13.200  0.00  0.00           H
ATOM   4164  CA  ALA   261      70.840  86.370  12.740  0.00  0.00           C
ATOM   4165  HA  ALA   261      70.960  87.240  13.380  0.00  0.00           H
ATOM   4166  CB  ALA   261      72.090  85.430  12.980  0.00  0.00           C
ATOM   4167  HB1 ALA   261      71.930  84.650  12.240  0.00  0.00           H
ATOM   4168  HB2 ALA   261      72.980  85.950  12.630  0.00  0.00           H
ATOM   4169  HB3 ALA   261      72.210  85.040  13.990  0.00  0.00           H
ATOM   4170  C   ALA   261      70.700  86.810  11.230  0.00  0.00           C
ATOM   4171  O   ALA   261      70.300  86.010  10.400  0.00  0.00           O
ATOM   4172  N   PRO   262      70.990  88.110  10.940  0.00  0.00           N
ATOM   4173  CD  PRO   262      71.360  89.120  11.950  0.00  0.00           C
ATOM   4174  HD2 PRO   262      72.250  88.730  12.440  0.00  0.00           H
ATOM   4175  HD3 PRO   262      70.490  89.250  12.590  0.00  0.00           H
ATOM   4176  CG  PRO   262      71.560  90.430  11.130  0.00  0.00           C
ATOM   4177  HG2 PRO   262      72.580  90.580  10.790  0.00  0.00           H
ATOM   4178  HG3 PRO   262      71.070  91.320  11.530  0.00  0.00           H
ATOM   4179  CB  PRO   262      70.740  90.110   9.810  0.00  0.00           C
ATOM   4180  HB2 PRO   262      71.080  90.770   9.020  0.00  0.00           H
ATOM   4181  HB3 PRO   262      69.700  90.260  10.100  0.00  0.00           H
ATOM   4182  CA  PRO   262      70.910  88.660   9.550  0.00  0.00           C
ATOM   4183  HA  PRO   262      70.010  88.220   9.120  0.00  0.00           H
ATOM   4184  C   PRO   262      72.060  88.310   8.660  0.00  0.00           C
ATOM   4185  O   PRO   262      73.190  88.160   9.040  0.00  0.00           O
ATOM   4186  N   ASP   263      71.730  88.210   7.360  0.00  0.00           N
ATOM   4187  H   ASP   263      70.790  88.340   7.010  0.00  0.00           H
ATOM   4188  CA  ASP   263      72.700  87.650   6.350  0.00  0.00           C
ATOM   4189  HA  ASP   263      73.140  86.750   6.780  0.00  0.00           H
ATOM   4190  CB  ASP   263      72.010  87.210   5.020  0.00  0.00           C
ATOM   4191  HB2 ASP   263      72.800  87.000   4.300  0.00  0.00           H
ATOM   4192  HB3 ASP   263      71.310  88.000   4.730  0.00  0.00           H
ATOM   4193  CG  ASP   263      71.100  85.960   5.300  0.00  0.00           C
ATOM   4194  OD1 ASP   263      70.470  85.780   6.420  0.00  0.00           O
ATOM   4195  OD2 ASP   263      70.810  85.120   4.430  0.00  0.00           O
ATOM   4196  C   ASP   263      73.830  88.660   6.090  0.00  0.00           C
ATOM   4197  O   ASP   263      73.640  89.870   6.040  0.00  0.00           O
ATOM   4198  N   GLY   264      75.080  88.220   6.020  0.00  0.00           N
ATOM   4199  H   GLY   264      75.210  87.220   5.970  0.00  0.00           H
ATOM   4200  CA  GLY   264      76.300  89.010   5.940  0.00  0.00           C
ATOM   4201  HA2 GLY   264      76.060  89.990   5.520  0.00  0.00           H
ATOM   4202  HA3 GLY   264      76.940  88.490   5.230  0.00  0.00           H
ATOM   4203  C   GLY   264      77.060  89.150   7.250  0.00  0.00           C
ATOM   4204  O   GLY   264      78.130  89.800   7.260  0.00  0.00           O
ATOM   4205  N   ILE   265      76.490  88.640   8.350  0.00  0.00           N
ATOM   4206  H   ILE   265      75.600  88.170   8.330  0.00  0.00           H
ATOM   4207  CA  ILE   265      77.140  88.660   9.690  0.00  0.00           C
ATOM   4208  HA  ILE   265      77.430  89.680   9.940  0.00  0.00           H
ATOM   4209  CB  ILE   265      76.080  88.410  10.870  0.00  0.00           C
ATOM   4210  HB  ILE   265      75.170  88.960  10.670  0.00  0.00           H
ATOM   4211  CG2 ILE   265      75.630  86.960  10.790  0.00  0.00           C
ATOM   4212 HG21 ILE   265      75.240  86.800   9.790  0.00  0.00           H
ATOM   4213 HG22 ILE   265      76.410  86.240  11.050  0.00  0.00           H
ATOM   4214 HG23 ILE   265      74.810  86.740  11.480  0.00  0.00           H
ATOM   4215  CG1 ILE   265      76.590  88.740  12.250  0.00  0.00           C
ATOM   4216 HG12 ILE   265      77.240  89.620  12.280  0.00  0.00           H
ATOM   4217 HG13 ILE   265      77.210  87.920  12.620  0.00  0.00           H
ATOM   4218  CD1 ILE   265      75.470  88.850  13.340  0.00  0.00           C
ATOM   4219 HD11 ILE   265      75.180  87.860  13.670  0.00  0.00           H
ATOM   4220 HD12 ILE   265      75.780  89.530  14.130  0.00  0.00           H
ATOM   4221 HD13 ILE   265      74.610  89.330  12.870  0.00  0.00           H
ATOM   4222  C   ILE   265      78.350  87.820   9.750  0.00  0.00           C
ATOM   4223  O   ILE   265      78.410  86.840   9.010  0.00  0.00           O
ATOM   4224  N   ILE   266      79.330  88.180  10.580  0.00  0.00           N
ATOM   4225  H   ILE   266      79.090  89.000  11.130  0.00  0.00           H
ATOM   4226  CA  ILE   266      80.610  87.550  10.870  0.00  0.00           C
ATOM   4227  HA  ILE   266      80.660  86.660  10.250  0.00  0.00           H
ATOM   4228  CB  ILE   266      81.840  88.510  10.490  0.00  0.00           C
ATOM   4229  HB  ILE   266      81.900  89.340  11.190  0.00  0.00           H
ATOM   4230  CG2 ILE   266      83.050  87.590  10.660  0.00  0.00           C
ATOM   4231 HG21 ILE   266      83.180  87.350  11.710  0.00  0.00           H
ATOM   4232 HG22 ILE   266      82.790  86.700  10.080  0.00  0.00           H
ATOM   4233 HG23 ILE   266      84.000  88.030  10.350  0.00  0.00           H
ATOM   4234  CG1 ILE   266      81.610  89.070   9.100  0.00  0.00           C
ATOM   4235 HG12 ILE   266      80.650  89.590   9.050  0.00  0.00           H
ATOM   4236 HG13 ILE   266      81.430  88.240   8.410  0.00  0.00           H
ATOM   4237  CD1 ILE   266      82.690  89.980   8.530  0.00  0.00           C
ATOM   4238 HD11 ILE   266      82.310  90.530   7.670  0.00  0.00           H
ATOM   4239 HD12 ILE   266      83.060  90.720   9.240  0.00  0.00           H
ATOM   4240 HD13 ILE   266      83.510  89.330   8.250  0.00  0.00           H
ATOM   4241  C   ILE   266      80.580  87.070  12.330  0.00  0.00           C
ATOM   4242  O   ILE   266      80.430  87.920  13.240  0.00  0.00           O
ATOM   4243  N   GLY   267      80.690  85.750  12.590  0.00  0.00           N
ATOM   4244  H   GLY   267      80.720  85.080  11.830  0.00  0.00           H
ATOM   4245  CA  GLY   267      81.130  85.180  13.820  0.00  0.00           C
ATOM   4246  HA2 GLY   267      80.270  84.720  14.300  0.00  0.00           H
ATOM   4247  HA3 GLY   267      81.440  85.950  14.520  0.00  0.00           H
ATOM   4248  C   GLY   267      82.270  84.170  13.810  0.00  0.00           C
ATOM   4249  O   GLY   267      83.120  84.140  12.890  0.00  0.00           O
ATOM   4250  N   LEU   268      82.340  83.400  14.910  0.00  0.00           N
ATOM   4251  H   LEU   268      81.570  83.580  15.530  0.00  0.00           H
ATOM   4252  CA  LEU   268      83.410  82.460  15.270  0.00  0.00           C
ATOM   4253  HA  LEU   268      84.070  82.290  14.410  0.00  0.00           H
ATOM   4254  CB  LEU   268      84.340  83.070  16.310  0.00  0.00           C
ATOM   4255  HB2 LEU   268      84.980  82.220  16.570  0.00  0.00           H
ATOM   4256  HB3 LEU   268      83.770  83.310  17.210  0.00  0.00           H
ATOM   4257  CG  LEU   268      85.130  84.380  15.910  0.00  0.00           C
ATOM   4258  HG  LEU   268      84.510  85.120  15.420  0.00  0.00           H
ATOM   4259  CD1 LEU   268      85.860  85.080  17.110  0.00  0.00           C
ATOM   4260 HD11 LEU   268      85.230  85.200  17.990  0.00  0.00           H
ATOM   4261 HD12 LEU   268      86.690  84.420  17.350  0.00  0.00           H
ATOM   4262 HD13 LEU   268      86.220  86.060  16.810  0.00  0.00           H
ATOM   4263  CD2 LEU   268      86.320  83.890  14.980  0.00  0.00           C
ATOM   4264 HD21 LEU   268      86.970  83.130  15.420  0.00  0.00           H
ATOM   4265 HD22 LEU   268      85.980  83.710  13.960  0.00  0.00           H
ATOM   4266 HD23 LEU   268      87.020  84.720  14.940  0.00  0.00           H
ATOM   4267  C   LEU   268      83.030  81.070  15.720  0.00  0.00           C
ATOM   4268  O   LEU   268      82.020  80.860  16.340  0.00  0.00           O
ATOM   4269  N   GLN   269      83.770  80.050  15.350  0.00  0.00           N
ATOM   4270  H   GLN   269      84.550  80.250  14.750  0.00  0.00           H
ATOM   4271  CA  GLN   269      83.690  78.690  15.830  0.00  0.00           C
ATOM   4272  HA  GLN   269      83.040  78.720  16.710  0.00  0.00           H
ATOM   4273  CB  GLN   269      83.030  77.850  14.770  0.00  0.00           C
ATOM   4274  HB2 GLN   269      83.080  76.830  15.140  0.00  0.00           H
ATOM   4275  HB3 GLN   269      83.620  77.900  13.850  0.00  0.00           H
ATOM   4276  CG  GLN   269      81.540  78.160  14.480  0.00  0.00           C
ATOM   4277  HG2 GLN   269      81.520  79.100  13.920  0.00  0.00           H
ATOM   4278  HG3 GLN   269      80.940  78.310  15.380  0.00  0.00           H
ATOM   4279  CD  GLN   269      80.820  77.260  13.570  0.00  0.00           C
ATOM   4280  OE1 GLN   269      81.450  76.460  12.990  0.00  0.00           O
ATOM   4281  NE2 GLN   269      79.600  77.490  13.170  0.00  0.00           N
ATOM   4282 HE21 GLN   269      79.140  78.350  13.450  0.00  0.00           H
ATOM   4283 HE22 GLN   269      79.300  76.880  12.430  0.00  0.00           H
ATOM   4284  C   GLN   269      85.040  78.270  16.330  0.00  0.00           C
ATOM   4285  O   GLN   269      86.010  78.230  15.570  0.00  0.00           O
ATOM   4286  N   LEU   270      85.270  78.000  17.570  0.00  0.00           N
ATOM   4287  H   LEU   270      84.560  78.410  18.170  0.00  0.00           H
ATOM   4288  CA  LEU   270      86.510  77.450  18.050  0.00  0.00           C
ATOM   4289  HA  LEU   270      87.200  78.090  17.500  0.00  0.00           H
ATOM   4290  CB  LEU   270      86.520  77.800  19.620  0.00  0.00           C
ATOM   4291  HB2 LEU   270      85.610  77.370  20.040  0.00  0.00           H
ATOM   4292  HB3 LEU   270      86.550  78.870  19.810  0.00  0.00           H
ATOM   4293  CG  LEU   270      87.660  77.110  20.330  0.00  0.00           C
ATOM   4294  HG  LEU   270      87.770  76.060  20.070  0.00  0.00           H
ATOM   4295  CD1 LEU   270      88.870  77.870  19.970  0.00  0.00           C
ATOM   4296 HD11 LEU   270      88.740  78.930  20.200  0.00  0.00           H
ATOM   4297 HD12 LEU   270      89.690  77.560  20.610  0.00  0.00           H
ATOM   4298 HD13 LEU   270      89.160  77.710  18.930  0.00  0.00           H
ATOM   4299  CD2 LEU   270      87.480  77.100  21.820  0.00  0.00           C
ATOM   4300 HD21 LEU   270      86.510  76.760  22.170  0.00  0.00           H
ATOM   4301 HD22 LEU   270      88.380  76.650  22.230  0.00  0.00           H
ATOM   4302 HD23 LEU   270      87.290  78.140  22.080  0.00  0.00           H
ATOM   4303  C   LEU   270      86.800  75.970  17.590  0.00  0.00           C
ATOM   4304  O   LEU   270      86.170  75.000  18.090  0.00  0.00           O
ATOM   4305  N   ILE   271      87.860  75.860  16.710  0.00  0.00           N
ATOM   4306  H   ILE   271      88.440  76.680  16.570  0.00  0.00           H
ATOM   4307  CA  ILE   271      88.290  74.610  16.130  0.00  0.00           C
ATOM   4308  HA  ILE   271      87.480  74.180  15.540  0.00  0.00           H
ATOM   4309  CB  ILE   271      89.380  74.780  15.090  0.00  0.00           C
ATOM   4310  HB  ILE   271      90.270  75.280  15.470  0.00  0.00           H
ATOM   4311  CG2 ILE   271      89.950  73.380  14.580  0.00  0.00           C
ATOM   4312 HG21 ILE   271      90.570  73.480  13.690  0.00  0.00           H
ATOM   4313 HG22 ILE   271      90.470  72.840  15.370  0.00  0.00           H
ATOM   4314 HG23 ILE   271      89.110  72.800  14.210  0.00  0.00           H
ATOM   4315  CG1 ILE   271      88.960  75.700  13.920  0.00  0.00           C
ATOM   4316 HG12 ILE   271      88.260  76.430  14.320  0.00  0.00           H
ATOM   4317 HG13 ILE   271      88.430  75.180  13.130  0.00  0.00           H
ATOM   4318  CD1 ILE   271      90.050  76.480  13.180  0.00  0.00           C
ATOM   4319 HD11 ILE   271      89.520  77.150  12.500  0.00  0.00           H
ATOM   4320 HD12 ILE   271      90.670  77.100  13.820  0.00  0.00           H
ATOM   4321 HD13 ILE   271      90.830  75.890  12.690  0.00  0.00           H
ATOM   4322  C   ILE   271      88.710  73.560  17.320  0.00  0.00           C
ATOM   4323  O   ILE   271      89.520  73.870  18.160  0.00  0.00           O
ATOM   4324  N   ASN   272      88.200  72.330  17.200  0.00  0.00           N
ATOM   4325  H   ASN   272      87.640  72.130  16.380  0.00  0.00           H
ATOM   4326  CA  ASN   272      88.280  71.340  18.270  0.00  0.00           C
ATOM   4327  HA  ASN   272      87.790  70.440  17.910  0.00  0.00           H
ATOM   4328  CB  ASN   272      89.780  70.940  18.370  0.00  0.00           C
ATOM   4329  HB2 ASN   272      89.860  70.520  19.380  0.00  0.00           H
ATOM   4330  HB3 ASN   272      90.520  71.740  18.370  0.00  0.00           H
ATOM   4331  CG  ASN   272      90.240  69.940  17.400  0.00  0.00           C
ATOM   4332  OD1 ASN   272      89.680  68.870  17.350  0.00  0.00           O
ATOM   4333  ND2 ASN   272      91.360  70.180  16.790  0.00  0.00           N
ATOM   4334 HD21 ASN   272      91.670  71.130  16.640  0.00  0.00           H
ATOM   4335 HD22 ASN   272      91.830  69.420  16.330  0.00  0.00           H
ATOM   4336  C   ASN   272      87.730  71.710  19.640  0.00  0.00           C
ATOM   4337  O   ASN   272      87.850  70.860  20.520  0.00  0.00           O
ATOM   4338  N   GLY   273      87.060  72.790  19.890  0.00  0.00           N
ATOM   4339  H   GLY   273      87.040  73.460  19.140  0.00  0.00           H
ATOM   4340  CA  GLY   273      86.660  73.230  21.220  0.00  0.00           C
ATOM   4341  HA2 GLY   273      86.290  74.250  21.160  0.00  0.00           H
ATOM   4342  HA3 GLY   273      87.620  73.260  21.750  0.00  0.00           H
ATOM   4343  C   GLY   273      85.680  72.320  22.000  0.00  0.00           C
ATOM   4344  O   GLY   273      85.570  72.350  23.290  0.00  0.00           O
ATOM   4345  N   LYS   274      84.850  71.490  21.350  0.00  0.00           N
ATOM   4346  H   LYS   274      84.700  71.660  20.360  0.00  0.00           H
ATOM   4347  CA  LYS   274      83.860  70.560  21.920  0.00  0.00           C
ATOM   4348  HA  LYS   274      83.560  70.720  22.960  0.00  0.00           H
ATOM   4349  CB  LYS   274      82.560  70.740  21.120  0.00  0.00           C
ATOM   4350  HB2 LYS   274      81.910  69.890  21.370  0.00  0.00           H
ATOM   4351  HB3 LYS   274      82.730  70.800  20.050  0.00  0.00           H
ATOM   4352  CG  LYS   274      81.790  72.000  21.410  0.00  0.00           C
ATOM   4353  HG2 LYS   274      82.350  72.880  21.090  0.00  0.00           H
ATOM   4354  HG3 LYS   274      81.590  71.990  22.480  0.00  0.00           H
ATOM   4355  CD  LYS   274      80.540  72.060  20.640  0.00  0.00           C
ATOM   4356  HD2 LYS   274      79.740  71.570  21.190  0.00  0.00           H
ATOM   4357  HD3 LYS   274      80.540  71.560  19.670  0.00  0.00           H
ATOM   4358  CE  LYS   274      80.120  73.540  20.340  0.00  0.00           C
ATOM   4359  HE2 LYS   274      80.910  73.970  19.730  0.00  0.00           H
ATOM   4360  HE3 LYS   274      79.960  74.110  21.250  0.00  0.00           H
ATOM   4361  NZ  LYS   274      78.790  73.620  19.650  0.00  0.00           N
ATOM   4362  HZ1 LYS   274      78.780  74.480  19.130  0.00  0.00           H
ATOM   4363  HZ2 LYS   274      78.570  72.920  18.950  0.00  0.00           H
ATOM   4364  HZ3 LYS   274      78.000  73.790  20.250  0.00  0.00           H
ATOM   4365  C   LYS   274      84.380  69.110  21.790  0.00  0.00           C
ATOM   4366  O   LYS   274      83.730  68.180  22.280  0.00  0.00           O
ATOM   4367  N   ASN   275      85.500  68.920  21.100  0.00  0.00           N
ATOM   4368  H   ASN   275      85.950  69.790  20.840  0.00  0.00           H
ATOM   4369  CA  ASN   275      86.200  67.720  20.900  0.00  0.00           C
ATOM   4370  HA  ASN   275      85.420  66.980  20.790  0.00  0.00           H
ATOM   4371  CB  ASN   275      87.130  67.810  19.650  0.00  0.00           C
ATOM   4372  HB2 ASN   275      87.980  68.460  19.830  0.00  0.00           H
ATOM   4373  HB3 ASN   275      86.500  68.320  18.920  0.00  0.00           H
ATOM   4374  CG  ASN   275      87.710  66.470  19.140  0.00  0.00           C
ATOM   4375  OD1 ASN   275      87.550  65.450  19.840  0.00  0.00           O
ATOM   4376  ND2 ASN   275      88.270  66.330  17.940  0.00  0.00           N
ATOM   4377 HD21 ASN   275      88.870  67.080  17.620  0.00  0.00           H
ATOM   4378 HD22 ASN   275      88.450  65.370  17.690  0.00  0.00           H
ATOM   4379  C   ASN   275      86.960  67.360  22.140  0.00  0.00           C
ATOM   4380  O   ASN   275      88.200  67.480  22.260  0.00  0.00           O
ATOM   4381  N   GLU   276      86.220  66.890  23.130  0.00  0.00           N
ATOM   4382  H   GLU   276      85.220  66.970  23.000  0.00  0.00           H
ATOM   4383  CA  GLU   276      86.750  66.220  24.360  0.00  0.00           C
ATOM   4384  HA  GLU   276      87.110  66.980  25.040  0.00  0.00           H
ATOM   4385  CB  GLU   276      85.570  65.500  25.070  0.00  0.00           C
ATOM   4386  HB2 GLU   276      85.330  64.650  24.430  0.00  0.00           H
ATOM   4387  HB3 GLU   276      84.660  66.100  25.090  0.00  0.00           H
ATOM   4388  CG  GLU   276      85.770  64.930  26.460  0.00  0.00           C
ATOM   4389  HG2 GLU   276      86.230  65.630  27.160  0.00  0.00           H
ATOM   4390  HG3 GLU   276      86.430  64.060  26.350  0.00  0.00           H
ATOM   4391  CD  GLU   276      84.490  64.330  27.140  0.00  0.00           C
ATOM   4392  OE1 GLU   276      83.340  64.520  26.650  0.00  0.00           O
ATOM   4393  OE2 GLU   276      84.590  64.060  28.350  0.00  0.00           O
ATOM   4394  C   GLU   276      87.860  65.120  24.110  0.00  0.00           C
ATOM   4395  O   GLU   276      88.920  65.300  24.680  0.00  0.00           O
ATOM   4396  N   SER   277      87.700  64.220  23.100  0.00  0.00           N
ATOM   4397  H   SER   277      86.830  64.340  22.610  0.00  0.00           H
ATOM   4398  CA  SER   277      88.810  63.300  22.670  0.00  0.00           C
ATOM   4399  HA  SER   277      88.920  62.610  23.500  0.00  0.00           H
ATOM   4400  CB  SER   277      88.330  62.460  21.440  0.00  0.00           C
ATOM   4401  HB2 SER   277      87.980  63.200  20.730  0.00  0.00           H
ATOM   4402  HB3 SER   277      87.530  61.750  21.620  0.00  0.00           H
ATOM   4403  OG  SER   277      89.410  61.760  20.900  0.00  0.00           O
ATOM   4404  HG  SER   277      89.170  61.050  20.300  0.00  0.00           H
ATOM   4405  C   SER   277      90.060  64.090  22.240  0.00  0.00           C
ATOM   4406  O   SER   277      91.120  63.650  22.680  0.00  0.00           O
ATOM   4407  N   ALA   278      90.010  65.190  21.520  0.00  0.00           N
ATOM   4408  H   ALA   278      89.060  65.400  21.240  0.00  0.00           H
ATOM   4409  CA  ALA   278      91.190  66.100  21.200  0.00  0.00           C
ATOM   4410  HA  ALA   278      91.960  65.360  20.970  0.00  0.00           H
ATOM   4411  CB  ALA   278      90.870  66.990  19.990  0.00  0.00           C
ATOM   4412  HB1 ALA   278      90.210  67.810  20.270  0.00  0.00           H
ATOM   4413  HB2 ALA   278      91.810  67.380  19.620  0.00  0.00           H
ATOM   4414  HB3 ALA   278      90.490  66.430  19.130  0.00  0.00           H
ATOM   4415  C   ALA   278      91.800  66.760  22.420  0.00  0.00           C
ATOM   4416  O   ALA   278      93.060  66.770  22.590  0.00  0.00           O
ATOM   4417  N   HIE   279      90.910  67.300  23.260  0.00  0.00           N
ATOM   4418  H   HIE   279      89.930  67.260  23.050  0.00  0.00           H
ATOM   4419  CA  HIE   279      91.360  68.050  24.540  0.00  0.00           C
ATOM   4420  HA  HIE   279      92.200  68.720  24.360  0.00  0.00           H
ATOM   4421  CB  HIE   279      90.380  69.130  25.030  0.00  0.00           C
ATOM   4422  HB2 HIE   279      90.670  69.440  26.030  0.00  0.00           H
ATOM   4423  HB3 HIE   279      89.410  68.670  25.220  0.00  0.00           H
ATOM   4424  CG  HIE   279      90.330  70.390  24.200  0.00  0.00           C
ATOM   4425  ND1 HIE   279      91.230  71.450  24.240  0.00  0.00           N
ATOM   4426  CE1 HIE   279      90.920  72.310  23.320  0.00  0.00           C
ATOM   4427  HE1 HIE   279      91.370  73.280  23.220  0.00  0.00           H
ATOM   4428  NE2 HIE   279      89.940  71.830  22.580  0.00  0.00           N
ATOM   4429  HE2 HIE   279      89.600  72.250  21.730  0.00  0.00           H
ATOM   4430  CD2 HIE   279      89.560  70.620  23.140  0.00  0.00           C
ATOM   4431  HD2 HIE   279      88.810  69.870  22.920  0.00  0.00           H
ATOM   4432  C   HIE   279      91.900  67.090  25.640  0.00  0.00           C
ATOM   4433  O   HIE   279      92.780  67.430  26.380  0.00  0.00           O
ATOM   4434  N   ILE   280      91.460  65.840  25.660  0.00  0.00           N
ATOM   4435  H   ILE   280      90.800  65.700  24.900  0.00  0.00           H
ATOM   4436  CA  ILE   280      92.060  64.730  26.390  0.00  0.00           C
ATOM   4437  HA  ILE   280      92.080  65.000  27.440  0.00  0.00           H
ATOM   4438  CB  ILE   280      91.320  63.440  26.170  0.00  0.00           C
ATOM   4439  HB  ILE   280      91.050  63.250  25.130  0.00  0.00           H
ATOM   4440  CG2 ILE   280      92.050  62.280  26.840  0.00  0.00           C
ATOM   4441 HG21 ILE   280      93.040  62.080  26.420  0.00  0.00           H
ATOM   4442 HG22 ILE   280      92.200  62.440  27.900  0.00  0.00           H
ATOM   4443 HG23 ILE   280      91.580  61.310  26.650  0.00  0.00           H
ATOM   4444  CG1 ILE   280      89.990  63.480  26.990  0.00  0.00           C
ATOM   4445 HG12 ILE   280      89.410  64.380  26.820  0.00  0.00           H
ATOM   4446 HG13 ILE   280      90.190  63.690  28.040  0.00  0.00           H
ATOM   4447  CD1 ILE   280      89.020  62.270  26.790  0.00  0.00           C
ATOM   4448 HD11 ILE   280      88.080  62.440  27.300  0.00  0.00           H
ATOM   4449 HD12 ILE   280      88.780  62.150  25.730  0.00  0.00           H
ATOM   4450 HD13 ILE   280      89.380  61.310  27.180  0.00  0.00           H
ATOM   4451  C   ILE   280      93.520  64.630  25.900  0.00  0.00           C
ATOM   4452  O   ILE   280      94.430  64.960  26.700  0.00  0.00           O
ATOM   4453  N   SER   281      93.780  64.110  24.710  0.00  0.00           N
ATOM   4454  H   SER   281      92.910  63.870  24.260  0.00  0.00           H
ATOM   4455  CA  SER   281      95.050  63.950  24.040  0.00  0.00           C
ATOM   4456  HA  SER   281      95.420  63.020  24.470  0.00  0.00           H
ATOM   4457  CB  SER   281      95.010  63.740  22.550  0.00  0.00           C
ATOM   4458  HB2 SER   281      95.120  64.750  22.140  0.00  0.00           H
ATOM   4459  HB3 SER   281      94.050  63.450  22.150  0.00  0.00           H
ATOM   4460  OG  SER   281      96.010  62.860  22.050  0.00  0.00           O
ATOM   4461  HG  SER   281      95.820  62.930  21.110  0.00  0.00           H
ATOM   4462  C   SER   281      96.040  65.060  24.410  0.00  0.00           C
ATOM   4463  O   SER   281      97.180  64.830  24.850  0.00  0.00           O
ATOM   4464  N   ASP   282      95.550  66.300  24.350  0.00  0.00           N
ATOM   4465  H   ASP   282      94.640  66.410  23.940  0.00  0.00           H
ATOM   4466  CA  ASP   282      96.350  67.490  24.650  0.00  0.00           C
ATOM   4467  HA  ASP   282      97.360  67.290  24.270  0.00  0.00           H
ATOM   4468  CB  ASP   282      95.880  68.700  23.780  0.00  0.00           C
ATOM   4469  HB2 ASP   282      96.170  69.670  24.180  0.00  0.00           H
ATOM   4470  HB3 ASP   282      94.800  68.850  23.740  0.00  0.00           H
ATOM   4471  CG  ASP   282      96.420  68.670  22.320  0.00  0.00           C
ATOM   4472  OD1 ASP   282      97.400  68.010  21.990  0.00  0.00           O
ATOM   4473  OD2 ASP   282      95.860  69.370  21.450  0.00  0.00           O
ATOM   4474  C   ASP   282      96.560  67.960  26.100  0.00  0.00           C
ATOM   4475  O   ASP   282      97.720  68.090  26.560  0.00  0.00           O
ATOM   4476  N   ALA   283      95.470  68.060  26.880  0.00  0.00           N
ATOM   4477  H   ALA   283      94.600  67.840  26.400  0.00  0.00           H
ATOM   4478  CA  ALA   283      95.560  68.250  28.310  0.00  0.00           C
ATOM   4479  HA  ALA   283      96.060  69.200  28.440  0.00  0.00           H
ATOM   4480  CB  ALA   283      94.230  68.360  29.010  0.00  0.00           C
ATOM   4481  HB1 ALA   283      94.300  68.520  30.090  0.00  0.00           H
ATOM   4482  HB2 ALA   283      93.800  69.270  28.590  0.00  0.00           H
ATOM   4483  HB3 ALA   283      93.580  67.510  28.780  0.00  0.00           H
ATOM   4484  C   ALA   283      96.330  67.130  28.960  0.00  0.00           C
ATOM   4485  O   ALA   283      97.070  67.380  29.960  0.00  0.00           O
ATOM   4486  N   VAL   284      96.220  65.870  28.490  0.00  0.00           N
ATOM   4487  H   VAL   284      95.560  65.670  27.760  0.00  0.00           H
ATOM   4488  CA  VAL   284      96.950  64.710  29.070  0.00  0.00           C
ATOM   4489  HA  VAL   284      96.910  64.820  30.150  0.00  0.00           H
ATOM   4490  CB  VAL   284      96.450  63.310  28.540  0.00  0.00           C
ATOM   4491  HB  VAL   284      96.400  63.390  27.450  0.00  0.00           H
ATOM   4492  CG1 VAL   284      97.370  62.100  28.800  0.00  0.00           C
ATOM   4493 HG11 VAL   284      98.240  62.140  28.140  0.00  0.00           H
ATOM   4494 HG12 VAL   284      97.640  62.080  29.850  0.00  0.00           H
ATOM   4495 HG13 VAL   284      96.870  61.140  28.730  0.00  0.00           H
ATOM   4496  CG2 VAL   284      95.020  63.070  29.110  0.00  0.00           C
ATOM   4497 HG21 VAL   284      94.610  62.070  28.970  0.00  0.00           H
ATOM   4498 HG22 VAL   284      95.150  63.050  30.190  0.00  0.00           H
ATOM   4499 HG23 VAL   284      94.320  63.840  28.800  0.00  0.00           H
ATOM   4500  C   VAL   284      98.410  64.920  28.730  0.00  0.00           C
ATOM   4501  O   VAL   284      99.230  64.700  29.610  0.00  0.00           O
ATOM   4502  N   ALA   285      98.760  65.320  27.490  0.00  0.00           N
ATOM   4503  H   ALA   285      98.060  65.320  26.760  0.00  0.00           H
ATOM   4504  CA  ALA   285     100.130  65.380  27.110  0.00  0.00           C
ATOM   4505  HA  ALA   285     100.590  64.450  27.450  0.00  0.00           H
ATOM   4506  CB  ALA   285     100.240  65.450  25.610  0.00  0.00           C
ATOM   4507  HB1 ALA   285      99.800  64.560  25.160  0.00  0.00           H
ATOM   4508  HB2 ALA   285      99.770  66.310  25.140  0.00  0.00           H
ATOM   4509  HB3 ALA   285     101.290  65.440  25.320  0.00  0.00           H
ATOM   4510  C   ALA   285     100.940  66.500  27.810  0.00  0.00           C
ATOM   4511  O   ALA   285     102.060  66.250  28.270  0.00  0.00           O
ATOM   4512  N   VAL   286     100.360  67.720  28.020  0.00  0.00           N
ATOM   4513  H   VAL   286      99.550  68.000  27.490  0.00  0.00           H
ATOM   4514  CA  VAL   286     101.050  68.830  28.770  0.00  0.00           C
ATOM   4515  HA  VAL   286     102.090  68.840  28.430  0.00  0.00           H
ATOM   4516  CB  VAL   286     100.380  70.150  28.330  0.00  0.00           C
ATOM   4517  HB  VAL   286     100.140  70.220  27.270  0.00  0.00           H
ATOM   4518  CG1 VAL   286      99.070  70.410  29.120  0.00  0.00           C
ATOM   4519 HG11 VAL   286      99.180  70.410  30.200  0.00  0.00           H
ATOM   4520 HG12 VAL   286      98.770  71.380  28.730  0.00  0.00           H
ATOM   4521 HG13 VAL   286      98.380  69.610  28.870  0.00  0.00           H
ATOM   4522  CG2 VAL   286     101.250  71.380  28.460  0.00  0.00           C
ATOM   4523 HG21 VAL   286     102.210  71.160  27.980  0.00  0.00           H
ATOM   4524 HG22 VAL   286     100.830  72.270  28.020  0.00  0.00           H
ATOM   4525 HG23 VAL   286     101.520  71.630  29.490  0.00  0.00           H
ATOM   4526  C   VAL   286     101.090  68.610  30.300  0.00  0.00           C
ATOM   4527  O   VAL   286     102.010  69.060  31.020  0.00  0.00           O
ATOM   4528  N   VAL   287     100.090  67.840  30.790  0.00  0.00           N
ATOM   4529  H   VAL   287      99.390  67.450  30.190  0.00  0.00           H
ATOM   4530  CA  VAL   287     100.220  67.280  32.180  0.00  0.00           C
ATOM   4531  HA  VAL   287     100.520  68.120  32.810  0.00  0.00           H
ATOM   4532  CB  VAL   287      98.890  66.770  32.830  0.00  0.00           C
ATOM   4533  HB  VAL   287      98.430  66.020  32.190  0.00  0.00           H
ATOM   4534  CG1 VAL   287      99.050  66.070  34.200  0.00  0.00           C
ATOM   4535 HG11 VAL   287      99.850  65.350  34.040  0.00  0.00           H
ATOM   4536 HG12 VAL   287      99.270  66.710  35.060  0.00  0.00           H
ATOM   4537 HG13 VAL   287      98.050  65.680  34.400  0.00  0.00           H
ATOM   4538  CG2 VAL   287      97.800  67.820  33.050  0.00  0.00           C
ATOM   4539 HG21 VAL   287      98.060  68.390  33.940  0.00  0.00           H
ATOM   4540 HG22 VAL   287      97.580  68.440  32.180  0.00  0.00           H
ATOM   4541 HG23 VAL   287      96.840  67.330  33.210  0.00  0.00           H
ATOM   4542  C   VAL   287     101.340  66.270  32.240  0.00  0.00           C
ATOM   4543  O   VAL   287     102.200  66.370  33.170  0.00  0.00           O
ATOM   4544  N   ALA   288     101.410  65.290  31.460  0.00  0.00           N
ATOM   4545  H   ALA   288     100.760  65.220  30.690  0.00  0.00           H
ATOM   4546  CA  ALA   288     102.470  64.220  31.550  0.00  0.00           C
ATOM   4547  HA  ALA   288     102.420  63.710  32.510  0.00  0.00           H
ATOM   4548  CB  ALA   288     102.200  63.070  30.500  0.00  0.00           C
ATOM   4549  HB1 ALA   288     102.030  63.510  29.520  0.00  0.00           H
ATOM   4550  HB2 ALA   288     103.070  62.440  30.300  0.00  0.00           H
ATOM   4551  HB3 ALA   288     101.320  62.520  30.840  0.00  0.00           H
ATOM   4552  C   ALA   288     103.890  64.750  31.390  0.00  0.00           C
ATOM   4553  O   ALA   288     104.780  64.290  32.190  0.00  0.00           O
ATOM   4554  N   GLN   289     104.120  65.770  30.640  0.00  0.00           N
ATOM   4555  H   GLN   289     103.250  66.180  30.350  0.00  0.00           H
ATOM   4556  CA  GLN   289     105.320  66.520  30.600  0.00  0.00           C
ATOM   4557  HA  GLN   289     106.190  65.870  30.640  0.00  0.00           H
ATOM   4558  CB  GLN   289     105.290  67.270  29.230  0.00  0.00           C
ATOM   4559  HB2 GLN   289     104.620  68.130  29.260  0.00  0.00           H
ATOM   4560  HB3 GLN   289     105.020  66.610  28.410  0.00  0.00           H
ATOM   4561  CG  GLN   289     106.740  67.770  28.900  0.00  0.00           C
ATOM   4562  HG2 GLN   289     107.410  66.910  28.900  0.00  0.00           H
ATOM   4563  HG3 GLN   289     107.140  68.390  29.700  0.00  0.00           H
ATOM   4564  CD  GLN   289     106.790  68.560  27.620  0.00  0.00           C
ATOM   4565  OE1 GLN   289     106.970  68.000  26.530  0.00  0.00           O
ATOM   4566  NE2 GLN   289     106.430  69.770  27.670  0.00  0.00           N
ATOM   4567 HE21 GLN   289     106.320  70.220  28.570  0.00  0.00           H
ATOM   4568 HE22 GLN   289     106.440  70.260  26.790  0.00  0.00           H
ATOM   4569  C   GLN   289     105.500  67.400  31.810  0.00  0.00           C
ATOM   4570  O   GLN   289     106.620  67.400  32.310  0.00  0.00           O
ATOM   4571  N   ALA   290     104.500  68.050  32.350  0.00  0.00           N
ATOM   4572  H   ALA   290     103.710  68.230  31.740  0.00  0.00           H
ATOM   4573  CA  ALA   290     104.610  68.710  33.660  0.00  0.00           C
ATOM   4574  HA  ALA   290     105.410  69.450  33.580  0.00  0.00           H
ATOM   4575  CB  ALA   290     103.340  69.580  33.890  0.00  0.00           C
ATOM   4576  HB1 ALA   290     102.510  68.870  33.890  0.00  0.00           H
ATOM   4577  HB2 ALA   290     103.450  70.010  34.880  0.00  0.00           H
ATOM   4578  HB3 ALA   290     103.150  70.210  33.010  0.00  0.00           H
ATOM   4579  C   ALA   290     104.970  67.800  34.810  0.00  0.00           C
ATOM   4580  O   ALA   290     105.700  68.230  35.730  0.00  0.00           O
ATOM   4581  N   ILE   291     104.430  66.590  34.960  0.00  0.00           N
ATOM   4582  H   ILE   291     103.720  66.300  34.300  0.00  0.00           H
ATOM   4583  CA  ILE   291     104.790  65.640  36.020  0.00  0.00           C
ATOM   4584  HA  ILE   291     104.680  66.110  37.000  0.00  0.00           H
ATOM   4585  CB  ILE   291     103.970  64.360  36.110  0.00  0.00           C
ATOM   4586  HB  ILE   291     104.070  63.890  35.130  0.00  0.00           H
ATOM   4587  CG2 ILE   291     104.380  63.380  37.170  0.00  0.00           C
ATOM   4588 HG21 ILE   291     103.800  62.470  37.020  0.00  0.00           H
ATOM   4589 HG22 ILE   291     105.450  63.190  37.150  0.00  0.00           H
ATOM   4590 HG23 ILE   291     104.020  63.750  38.130  0.00  0.00           H
ATOM   4591  CG1 ILE   291     102.470  64.560  36.170  0.00  0.00           C
ATOM   4592 HG12 ILE   291     101.960  63.600  36.230  0.00  0.00           H
ATOM   4593 HG13 ILE   291     102.070  65.080  35.300  0.00  0.00           H
ATOM   4594  CD1 ILE   291     102.000  65.390  37.400  0.00  0.00           C
ATOM   4595 HD11 ILE   291     100.930  65.560  37.270  0.00  0.00           H
ATOM   4596 HD12 ILE   291     102.170  64.920  38.360  0.00  0.00           H
ATOM   4597 HD13 ILE   291     102.490  66.360  37.370  0.00  0.00           H
ATOM   4598  C   ILE   291     106.270  65.240  35.900  0.00  0.00           C
ATOM   4599  O   ILE   291     106.960  65.260  36.890  0.00  0.00           O
ATOM   4600  N   HIE   292     106.770  64.950  34.740  0.00  0.00           N
ATOM   4601  H   HIE   292     106.120  64.820  33.980  0.00  0.00           H
ATOM   4602  CA  HIE   292     108.270  64.720  34.590  0.00  0.00           C
ATOM   4603  HA  HIE   292     108.620  63.920  35.240  0.00  0.00           H
ATOM   4604  CB  HIE   292     108.570  64.040  33.250  0.00  0.00           C
ATOM   4605  HB2 HIE   292     109.660  63.990  33.240  0.00  0.00           H
ATOM   4606  HB3 HIE   292     108.130  64.630  32.450  0.00  0.00           H
ATOM   4607  CG  HIE   292     108.060  62.670  33.230  0.00  0.00           C
ATOM   4608  ND1 HIE   292     106.820  62.260  32.840  0.00  0.00           N
ATOM   4609  CE1 HIE   292     106.830  60.850  33.068  0.00  0.00           C
ATOM   4610  HE1 HIE   292     105.922  60.270  32.904  0.00  0.00           H
ATOM   4611  NE2 HIE   292     108.051  60.473  33.357  0.00  0.00           N
ATOM   4612  HE2 HIE   292     108.348  59.515  33.478  0.00  0.00           H
ATOM   4613  CD2 HIE   292     108.860  61.560  33.470  0.00  0.00           C
ATOM   4614  HD2 HIE   292     109.890  61.640  33.800  0.00  0.00           H
ATOM   4615  C   HIE   292     109.110  66.070  34.750  0.00  0.00           C
ATOM   4616  O   HIE   292     110.290  65.950  35.030  0.00  0.00           O
ATOM   4617  N   GLU   293     108.460  67.220  34.520  0.00  0.00           N
ATOM   4618  H   GLU   293     107.510  67.280  34.170  0.00  0.00           H
ATOM   4619  CA  GLU   293     109.140  68.490  34.950  0.00  0.00           C
ATOM   4620  HA  GLU   293     110.200  68.490  34.670  0.00  0.00           H
ATOM   4621  CB  GLU   293     108.400  69.740  34.310  0.00  0.00           C
ATOM   4622  HB2 GLU   293     108.570  70.620  34.940  0.00  0.00           H
ATOM   4623  HB3 GLU   293     107.330  69.560  34.170  0.00  0.00           H
ATOM   4624  CG  GLU   293     108.890  69.980  32.830  0.00  0.00           C
ATOM   4625  HG2 GLU   293     108.280  69.380  32.170  0.00  0.00           H
ATOM   4626  HG3 GLU   293     109.920  69.640  32.690  0.00  0.00           H
ATOM   4627  CD  GLU   293     108.970  71.480  32.430  0.00  0.00           C
ATOM   4628  OE1 GLU   293     108.510  71.790  31.320  0.00  0.00           O
ATOM   4629  OE2 GLU   293     109.590  72.310  33.160  0.00  0.00           O
ATOM   4630  C   GLU   293     109.130  68.730  36.490  0.00  0.00           C
ATOM   4631  O   GLU   293     110.240  69.180  36.960  0.00  0.00           O
ATOM   4632  N   LEU   294     108.090  68.540  37.220  0.00  0.00           N
ATOM   4633  H   LEU   294     107.270  68.180  36.750  0.00  0.00           H
ATOM   4634  CA  LEU   294     107.910  68.560  38.710  0.00  0.00           C
ATOM   4635  HA  LEU   294     108.040  69.580  39.080  0.00  0.00           H
ATOM   4636  CB  LEU   294     106.550  68.040  38.970  0.00  0.00           C
ATOM   4637  HB2 LEU   294     106.650  66.970  38.790  0.00  0.00           H
ATOM   4638  HB3 LEU   294     105.850  68.490  38.270  0.00  0.00           H
ATOM   4639  CG  LEU   294     106.160  68.260  40.410  0.00  0.00           C
ATOM   4640  HG  LEU   294     106.940  67.830  41.040  0.00  0.00           H
ATOM   4641  CD1 LEU   294     105.840  69.660  40.790  0.00  0.00           C
ATOM   4642 HD11 LEU   294     105.180  69.570  41.650  0.00  0.00           H
ATOM   4643 HD12 LEU   294     106.750  70.200  41.060  0.00  0.00           H
ATOM   4644 HD13 LEU   294     105.370  70.310  40.050  0.00  0.00           H
ATOM   4645  CD2 LEU   294     104.920  67.390  40.580  0.00  0.00           C
ATOM   4646 HD21 LEU   294     104.050  67.840  40.110  0.00  0.00           H
ATOM   4647 HD22 LEU   294     105.000  66.370  40.180  0.00  0.00           H
ATOM   4648 HD23 LEU   294     104.710  67.280  41.640  0.00  0.00           H
ATOM   4649  C   LEU   294     108.990  67.730  39.460  0.00  0.00           C
ATOM   4650  O   LEU   294     109.720  68.230  40.290  0.00  0.00           O
ATOM   4651  N   PHE   295     109.150  66.500  39.020  0.00  0.00           N
ATOM   4652  H   PHE   295     108.480  66.160  38.350  0.00  0.00           H
ATOM   4653  CA  PHE   295     110.020  65.460  39.600  0.00  0.00           C
ATOM   4654  HA  PHE   295     110.070  65.710  40.660  0.00  0.00           H
ATOM   4655  CB  PHE   295     109.380  64.070  39.440  0.00  0.00           C
ATOM   4656  HB2 PHE   295     110.190  63.330  39.490  0.00  0.00           H
ATOM   4657  HB3 PHE   295     109.030  64.000  38.410  0.00  0.00           H
ATOM   4658  CG  PHE   295     108.200  63.660  40.280  0.00  0.00           C
ATOM   4659  CD1 PHE   295     108.410  62.950  41.510  0.00  0.00           C
ATOM   4660  HD1 PHE   295     109.440  62.890  41.850  0.00  0.00           H
ATOM   4661  CE1 PHE   295     107.350  62.560  42.330  0.00  0.00           C
ATOM   4662  HE1 PHE   295     107.500  62.270  43.360  0.00  0.00           H
ATOM   4663  CZ  PHE   295     106.000  62.830  41.920  0.00  0.00           C
ATOM   4664  HZ  PHE   295     105.190  62.530  42.570  0.00  0.00           H
ATOM   4665  CE2 PHE   295     105.760  63.490  40.690  0.00  0.00           C
ATOM   4666  HE2 PHE   295     104.750  63.630  40.330  0.00  0.00           H
ATOM   4667  CD2 PHE   295     106.840  63.870  39.860  0.00  0.00           C
ATOM   4668  HD2 PHE   295     106.660  64.350  38.910  0.00  0.00           H
ATOM   4669  C   PHE   295     111.510  65.490  39.050  0.00  0.00           C
ATOM   4670  O   PHE   295     112.280  64.530  39.180  0.00  0.00           O
ATOM   4671  N   GLU   296     111.910  66.620  38.430  0.00  0.00           N
ATOM   4672  H   GLU   296     111.240  67.330  38.160  0.00  0.00           H
ATOM   4673  CA  GLU   296     113.320  67.030  38.530  0.00  0.00           C
ATOM   4674  HA  GLU   296     113.970  66.160  38.480  0.00  0.00           H
ATOM   4675  CB  GLU   296     113.660  67.800  37.240  0.00  0.00           C
ATOM   4676  HB2 GLU   296     114.610  68.320  37.340  0.00  0.00           H
ATOM   4677  HB3 GLU   296     112.870  68.510  37.010  0.00  0.00           H
ATOM   4678  CG  GLU   296     113.690  66.770  36.130  0.00  0.00           C
ATOM   4679  HG2 GLU   296     112.670  66.400  36.000  0.00  0.00           H
ATOM   4680  HG3 GLU   296     114.320  65.920  36.390  0.00  0.00           H
ATOM   4681  CD  GLU   296     114.290  67.260  34.740  0.00  0.00           C
ATOM   4682  OE1 GLU   296     114.800  68.390  34.650  0.00  0.00           O
ATOM   4683  OE2 GLU   296     114.300  66.410  33.800  0.00  0.00           O
ATOM   4684  C   GLU   296     113.630  67.840  39.810  0.00  0.00           C
ATOM   4685  O   GLU   296     114.780  67.740  40.220  0.00  0.00           O
ATOM   4686  N   MET   297     112.720  68.630  40.360  0.00  0.00           N
ATOM   4687  H   MET   297     111.750  68.690  40.100  0.00  0.00           H
ATOM   4688  CA  MET   297     112.910  69.430  41.590  0.00  0.00           C
ATOM   4689  HA  MET   297     113.940  69.770  41.500  0.00  0.00           H
ATOM   4690  CB  MET   297     111.760  70.510  41.690  0.00  0.00           C
ATOM   4691  HB2 MET   297     112.150  71.320  42.310  0.00  0.00           H
ATOM   4692  HB3 MET   297     110.830  70.200  42.170  0.00  0.00           H
ATOM   4693  CG  MET   297     111.460  71.090  40.290  0.00  0.00           C
ATOM   4694  HG2 MET   297     110.930  70.390  39.650  0.00  0.00           H
ATOM   4695  HG3 MET   297     112.360  71.380  39.740  0.00  0.00           H
ATOM   4696  SD  MET   297     110.510  72.550  40.360  0.00  0.00           S
ATOM   4697  CE  MET   297     109.950  72.640  38.650  0.00  0.00           C
ATOM   4698  HE1 MET   297     110.840  72.580  38.030  0.00  0.00           H
ATOM   4699  HE2 MET   297     109.300  71.790  38.460  0.00  0.00           H
ATOM   4700  HE3 MET   297     109.490  73.600  38.440  0.00  0.00           H
ATOM   4701  C   MET   297     112.930  68.620  42.910  0.00  0.00           C
ATOM   4702  O   MET   297     112.590  67.410  42.840  0.00  0.00           O
ATOM   4703  N   GLU   298     113.510  69.120  43.990  0.00  0.00           N
ATOM   4704  H   GLU   298     113.560  70.120  44.050  0.00  0.00           H
ATOM   4705  CA  GLU   298     113.750  68.360  45.190  0.00  0.00           C
ATOM   4706  HA  GLU   298     113.910  67.290  45.040  0.00  0.00           H
ATOM   4707  CB  GLU   298     115.050  68.790  45.870  0.00  0.00           C
ATOM   4708  HB2 GLU   298     115.010  68.390  46.890  0.00  0.00           H
ATOM   4709  HB3 GLU   298     115.020  69.870  46.020  0.00  0.00           H
ATOM   4710  CG  GLU   298     116.430  68.450  45.280  0.00  0.00           C
ATOM   4711  HG2 GLU   298     117.110  68.720  46.080  0.00  0.00           H
ATOM   4712  HG3 GLU   298     116.730  69.040  44.410  0.00  0.00           H
ATOM   4713  CD  GLU   298     116.810  66.950  45.210  0.00  0.00           C
ATOM   4714  OE1 GLU   298     118.010  66.730  45.450  0.00  0.00           O
ATOM   4715  OE2 GLU   298     115.930  66.120  45.020  0.00  0.00           O
ATOM   4716  C   GLU   298     112.580  68.510  46.190  0.00  0.00           C
ATOM   4717  O   GLU   298     111.720  69.420  46.120  0.00  0.00           O
ATOM   4718  N   ASN   299     112.490  67.650  47.210  0.00  0.00           N
ATOM   4719  H   ASN   299     113.270  67.010  47.300  0.00  0.00           H
ATOM   4720  CA  ASN   299     111.550  67.740  48.350  0.00  0.00           C
ATOM   4721  HA  ASN   299     111.660  66.820  48.920  0.00  0.00           H
ATOM   4722  CB  ASN   299     112.040  68.810  49.380  0.00  0.00           C
ATOM   4723  HB2 ASN   299     111.460  68.810  50.310  0.00  0.00           H
ATOM   4724  HB3 ASN   299     111.900  69.740  48.830  0.00  0.00           H
ATOM   4725  CG  ASN   299     113.490  68.690  49.680  0.00  0.00           C
ATOM   4726  OD1 ASN   299     114.070  67.610  49.970  0.00  0.00           O
ATOM   4727  ND2 ASN   299     114.260  69.710  49.430  0.00  0.00           N
ATOM   4728 HD21 ASN   299     113.860  70.540  49.020  0.00  0.00           H
ATOM   4729 HD22 ASN   299     115.210  69.750  49.790  0.00  0.00           H
ATOM   4730  C   ASN   299     110.020  67.850  47.950  0.00  0.00           C
ATOM   4731  O   ASN   299     109.210  68.510  48.610  0.00  0.00           O
ATOM   4732  N   ILE   300     109.670  67.100  46.870  0.00  0.00           N
ATOM   4733  H   ILE   300     110.400  66.590  46.390  0.00  0.00           H
ATOM   4734  CA  ILE   300     108.300  67.040  46.320  0.00  0.00           C
ATOM   4735  HA  ILE   300     107.890  68.050  46.320  0.00  0.00           H
ATOM   4736  CB  ILE   300     108.250  66.530  44.890  0.00  0.00           C
ATOM   4737  HB  ILE   300     108.940  65.690  44.780  0.00  0.00           H
ATOM   4738  CG2 ILE   300     106.870  66.010  44.370  0.00  0.00           C
ATOM   4739 HG21 ILE   300     106.710  64.980  44.680  0.00  0.00           H
ATOM   4740 HG22 ILE   300     106.080  66.630  44.780  0.00  0.00           H
ATOM   4741 HG23 ILE   300     106.990  65.870  43.300  0.00  0.00           H
ATOM   4742  CG1 ILE   300     108.940  67.520  43.900  0.00  0.00           C
ATOM   4743 HG12 ILE   300     109.100  67.050  42.920  0.00  0.00           H
ATOM   4744 HG13 ILE   300     109.970  67.580  44.250  0.00  0.00           H
ATOM   4745  CD1 ILE   300     108.320  68.880  43.870  0.00  0.00           C
ATOM   4746 HD11 ILE   300     108.840  69.370  43.050  0.00  0.00           H
ATOM   4747 HD12 ILE   300     107.310  68.640  43.530  0.00  0.00           H
ATOM   4748 HD13 ILE   300     108.380  69.470  44.780  0.00  0.00           H
ATOM   4749  C   ILE   300     107.400  66.160  47.280  0.00  0.00           C
ATOM   4750  O   ILE   300     107.900  65.280  47.930  0.00  0.00           O
ATOM   4751  N   THR   301     106.110  66.500  47.430  0.00  0.00           N
ATOM   4752  H   THR   301     105.810  67.370  47.010  0.00  0.00           H
ATOM   4753  CA  THR   301     105.130  65.940  48.410  0.00  0.00           C
ATOM   4754  HA  THR   301     105.590  65.130  48.980  0.00  0.00           H
ATOM   4755  CB  THR   301     104.570  66.970  49.420  0.00  0.00           C
ATOM   4756  HB  THR   301     103.830  66.520  50.090  0.00  0.00           H
ATOM   4757  CG2 THR   301     105.700  67.610  50.230  0.00  0.00           C
ATOM   4758 HG21 THR   301     105.300  67.920  51.190  0.00  0.00           H
ATOM   4759 HG22 THR   301     106.430  66.840  50.480  0.00  0.00           H
ATOM   4760 HG23 THR   301     106.130  68.440  49.680  0.00  0.00           H
ATOM   4761  OG1 THR   301     103.890  68.050  48.750  0.00  0.00           O
ATOM   4762  HG1 THR   301     104.490  68.380  48.090  0.00  0.00           H
ATOM   4763  C   THR   301     103.940  65.230  47.740  0.00  0.00           C
ATOM   4764  O   THR   301     103.480  65.750  46.720  0.00  0.00           O
ATOM   4765  N   ASP   302     103.360  64.230  48.330  0.00  0.00           N
ATOM   4766  H   ASP   302     103.790  63.930  49.190  0.00  0.00           H
ATOM   4767  CA  ASP   302     102.200  63.610  47.760  0.00  0.00           C
ATOM   4768  HA  ASP   302     102.270  63.760  46.680  0.00  0.00           H
ATOM   4769  CB  ASP   302     102.140  62.150  48.320  0.00  0.00           C
ATOM   4770  HB2 ASP   302     101.170  61.690  48.140  0.00  0.00           H
ATOM   4771  HB3 ASP   302     102.340  62.180  49.390  0.00  0.00           H
ATOM   4772  CG  ASP   302     103.240  61.170  47.710  0.00  0.00           C
ATOM   4773  OD1 ASP   302     104.420  61.510  47.440  0.00  0.00           O
ATOM   4774  OD2 ASP   302     102.820  59.980  47.530  0.00  0.00           O
ATOM   4775  C   ASP   302     100.840  64.310  48.180  0.00  0.00           C
ATOM   4776  O   ASP   302     100.690  64.820  49.290  0.00  0.00           O
ATOM   4777  N   PRO   303      99.780  64.250  47.340  0.00  0.00           N
ATOM   4778  CD  PRO   303      99.860  63.810  45.960  0.00  0.00           C
ATOM   4779  HD2 PRO   303     100.130  62.760  45.890  0.00  0.00           H
ATOM   4780  HD3 PRO   303     100.640  64.350  45.440  0.00  0.00           H
ATOM   4781  CG  PRO   303      98.510  64.150  45.280  0.00  0.00           C
ATOM   4782  HG2 PRO   303      98.210  63.240  44.780  0.00  0.00           H
ATOM   4783  HG3 PRO   303      98.670  64.960  44.570  0.00  0.00           H
ATOM   4784  CB  PRO   303      97.620  64.540  46.440  0.00  0.00           C
ATOM   4785  HB2 PRO   303      96.850  63.780  46.620  0.00  0.00           H
ATOM   4786  HB3 PRO   303      97.110  65.490  46.280  0.00  0.00           H
ATOM   4787  CA  PRO   303      98.420  64.710  47.700  0.00  0.00           C
ATOM   4788  HA  PRO   303      98.460  65.770  47.950  0.00  0.00           H
ATOM   4789  C   PRO   303      97.770  63.920  48.810  0.00  0.00           C
ATOM   4790  O   PRO   303      98.240  62.770  49.080  0.00  0.00           O
ATOM   4791  N   PRO   304      96.740  64.480  49.480  0.00  0.00           N
ATOM   4792  CD  PRO   304      95.940  65.580  49.030  0.00  0.00           C
ATOM   4793  HD2 PRO   304      95.110  65.280  48.380  0.00  0.00           H
ATOM   4794  HD3 PRO   304      96.380  66.460  48.560  0.00  0.00           H
ATOM   4795  CG  PRO   304      95.290  66.030  50.290  0.00  0.00           C
ATOM   4796  HG2 PRO   304      94.420  66.650  50.060  0.00  0.00           H
ATOM   4797  HG3 PRO   304      95.960  66.600  50.940  0.00  0.00           H
ATOM   4798  CB  PRO   304      94.870  64.680  50.960  0.00  0.00           C
ATOM   4799  HB2 PRO   304      93.820  64.520  50.720  0.00  0.00           H
ATOM   4800  HB3 PRO   304      95.110  64.730  52.020  0.00  0.00           H
ATOM   4801  CA  PRO   304      95.920  63.720  50.430  0.00  0.00           C
ATOM   4802  HA  PRO   304      96.560  63.390  51.250  0.00  0.00           H
ATOM   4803  C   PRO   304      95.310  62.480  49.740  0.00  0.00           C
ATOM   4804  O   PRO   304      94.810  62.590  48.630  0.00  0.00           O
ATOM   4805  N   ARG   305      95.390  61.310  50.400  0.00  0.00           N
ATOM   4806  H   ARG   305      95.840  61.330  51.300  0.00  0.00           H
ATOM   4807  CA  ARG   305      94.730  60.040  50.090  0.00  0.00           C
ATOM   4808  HA  ARG   305      94.340  60.130  49.080  0.00  0.00           H
ATOM   4809  CB  ARG   305      95.580  58.760  50.280  0.00  0.00           C
ATOM   4810  HB2 ARG   305      95.660  58.510  51.340  0.00  0.00           H
ATOM   4811  HB3 ARG   305      96.440  58.900  49.630  0.00  0.00           H
ATOM   4812  CG  ARG   305      94.930  57.620  49.570  0.00  0.00           C
ATOM   4813  HG2 ARG   305      94.900  57.850  48.500  0.00  0.00           H
ATOM   4814  HG3 ARG   305      93.980  57.390  50.050  0.00  0.00           H
ATOM   4815  CD  ARG   305      95.710  56.330  49.730  0.00  0.00           C
ATOM   4816  HD2 ARG   305      96.070  56.200  50.750  0.00  0.00           H
ATOM   4817  HD3 ARG   305      96.590  56.380  49.090  0.00  0.00           H
ATOM   4818  NE  ARG   305      94.850  55.190  49.340  0.00  0.00           N
ATOM   4819  HE  ARG   305      93.940  55.410  48.960  0.00  0.00           H
ATOM   4820  CZ  ARG   305      95.160  53.920  49.460  0.00  0.00           C
ATOM   4821  NH1 ARG   305      96.210  53.590  50.140  0.00  0.00           N
ATOM   4822 HH11 ARG   305      96.760  54.220  50.710  0.00  0.00           H
ATOM   4823 HH12 ARG   305      96.410  52.610  50.010  0.00  0.00           H
ATOM   4824  NH2 ARG   305      94.380  52.960  49.100  0.00  0.00           N
ATOM   4825 HH21 ARG   305      93.650  53.170  48.430  0.00  0.00           H
ATOM   4826 HH22 ARG   305      94.660  52.010  49.290  0.00  0.00           H
ATOM   4827  C   ARG   305      93.370  60.030  50.870  0.00  0.00           C
ATOM   4828  O   ARG   305      93.250  59.690  52.030  0.00  0.00           O
ATOM   4829  N   GLY   306      92.300  60.440  50.210  0.00  0.00           N
ATOM   4830  H   GLY   306      92.440  60.800  49.280  0.00  0.00           H
ATOM   4831  CA  GLY   306      90.980  60.670  50.820  0.00  0.00           C
ATOM   4832  HA2 GLY   306      90.830  60.080  51.720  0.00  0.00           H
ATOM   4833  HA3 GLY   306      90.200  60.410  50.110  0.00  0.00           H
ATOM   4834  C   GLY   306      90.770  62.100  51.300  0.00  0.00           C
ATOM   4835  O   GLY   306      91.680  62.930  51.340  0.00  0.00           O
ATOM   4836  N   CYX   307      89.560  62.400  51.750  0.00  0.00           N
ATOM   4837  H   CYX   307      88.860  61.670  51.760  0.00  0.00           H
ATOM   4838  CA  CYX   307      89.000  63.730  52.270  0.00  0.00           C
ATOM   4839  HA  CYX   307      89.660  64.600  52.190  0.00  0.00           H
ATOM   4840  CB  CYX   307      87.760  64.170  51.490  0.00  0.00           C
ATOM   4841  HB2 CYX   307      87.160  64.860  52.090  0.00  0.00           H
ATOM   4842  HB3 CYX   307      87.190  63.280  51.240  0.00  0.00           H
ATOM   4843  SG  CYX   307      88.060  64.940  49.890  0.00  0.00           S
ATOM   4844  C   CYX   307      88.710  63.700  53.810  0.00  0.00           C
ATOM   4845  O   CYX   307      88.990  64.710  54.510  0.00  0.00           O
ATOM   4846  N   VAL   308      88.380  62.580  54.380  0.00  0.00           N
ATOM   4847  H   VAL   308      88.290  61.810  53.730  0.00  0.00           H
ATOM   4848  CA  VAL   308      88.060  62.410  55.810  0.00  0.00           C
ATOM   4849  HA  VAL   308      87.390  63.240  56.050  0.00  0.00           H
ATOM   4850  CB  VAL   308      87.290  61.080  56.090  0.00  0.00           C
ATOM   4851  HB  VAL   308      87.800  60.200  55.700  0.00  0.00           H
ATOM   4852  CG1 VAL   308      86.940  60.880  57.590  0.00  0.00           C
ATOM   4853 HG11 VAL   308      87.820  61.040  58.210  0.00  0.00           H
ATOM   4854 HG12 VAL   308      86.310  61.710  57.910  0.00  0.00           H
ATOM   4855 HG13 VAL   308      86.520  59.910  57.860  0.00  0.00           H
ATOM   4856  CG2 VAL   308      85.980  61.190  55.210  0.00  0.00           C
ATOM   4857 HG21 VAL   308      85.600  60.170  55.200  0.00  0.00           H
ATOM   4858 HG22 VAL   308      85.350  61.970  55.640  0.00  0.00           H
ATOM   4859 HG23 VAL   308      86.150  61.360  54.150  0.00  0.00           H
ATOM   4860  C   VAL   308      89.300  62.630  56.760  0.00  0.00           C
ATOM   4861  O   VAL   308      90.320  61.910  56.750  0.00  0.00           O
ATOM   4862  N   GLY   309      89.170  63.680  57.590  0.00  0.00           N
ATOM   4863  H   GLY   309      88.390  64.300  57.420  0.00  0.00           H
ATOM   4864  CA  GLY   309      90.230  64.170  58.450  0.00  0.00           C
ATOM   4865  HA2 GLY   309      90.630  63.380  59.090  0.00  0.00           H
ATOM   4866  HA3 GLY   309      89.710  64.870  59.100  0.00  0.00           H
ATOM   4867  C   GLY   309      91.480  64.810  57.770  0.00  0.00           C
ATOM   4868  O   GLY   309      92.570  64.910  58.330  0.00  0.00           O
ATOM   4869  N   ASN   310      91.240  65.300  56.510  0.00  0.00           N
ATOM   4870  H   ASN   310      90.360  65.010  56.090  0.00  0.00           H
ATOM   4871  CA  ASN   310      92.220  65.940  55.610  0.00  0.00           C
ATOM   4872  HA  ASN   310      93.160  66.090  56.160  0.00  0.00           H
ATOM   4873  CB  ASN   310      92.570  65.150  54.380  0.00  0.00           C
ATOM   4874  HB2 ASN   310      93.300  65.780  53.880  0.00  0.00           H
ATOM   4875  HB3 ASN   310      91.640  65.080  53.820  0.00  0.00           H
ATOM   4876  CG  ASN   310      93.390  63.840  54.600  0.00  0.00           C
ATOM   4877  OD1 ASN   310      94.080  63.600  55.630  0.00  0.00           O
ATOM   4878  ND2 ASN   310      93.240  62.920  53.650  0.00  0.00           N
ATOM   4879 HD21 ASN   310      92.500  63.080  52.980  0.00  0.00           H
ATOM   4880 HD22 ASN   310      93.910  62.170  53.650  0.00  0.00           H
ATOM   4881  C   ASN   310      91.850  67.390  55.390  0.00  0.00           C
ATOM   4882  O   ASN   310      90.860  67.630  54.750  0.00  0.00           O
ATOM   4883  N   THR   311      92.500  68.420  55.980  0.00  0.00           N
ATOM   4884  H   THR   311      93.390  68.180  56.410  0.00  0.00           H
ATOM   4885  CA  THR   311      92.040  69.860  56.000  0.00  0.00           C
ATOM   4886  HA  THR   311      91.270  70.020  55.240  0.00  0.00           H
ATOM   4887  CB  THR   311      91.370  70.260  57.280  0.00  0.00           C
ATOM   4888  HB  THR   311      91.000  71.280  57.320  0.00  0.00           H
ATOM   4889  CG2 THR   311      90.270  69.270  57.760  0.00  0.00           C
ATOM   4890 HG21 THR   311      89.380  69.330  57.140  0.00  0.00           H
ATOM   4891 HG22 THR   311      90.680  68.260  57.880  0.00  0.00           H
ATOM   4892 HG23 THR   311      89.890  69.490  58.760  0.00  0.00           H
ATOM   4893  OG1 THR   311      92.340  70.210  58.360  0.00  0.00           O
ATOM   4894  HG1 THR   311      92.630  71.100  58.570  0.00  0.00           H
ATOM   4895  C   THR   311      93.120  70.900  55.630  0.00  0.00           C
ATOM   4896  O   THR   311      92.740  72.060  55.480  0.00  0.00           O
ATOM   4897  N   ASN   312      94.420  70.520  55.470  0.00  0.00           N
ATOM   4898  H   ASN   312      94.580  69.550  55.700  0.00  0.00           H
ATOM   4899  CA  ASN   312      95.620  71.260  55.100  0.00  0.00           C
ATOM   4900  HA  ASN   312      95.650  72.280  55.480  0.00  0.00           H
ATOM   4901  CB  ASN   312      96.860  70.600  55.670  0.00  0.00           C
ATOM   4902  HB2 ASN   312      97.700  71.210  55.330  0.00  0.00           H
ATOM   4903  HB3 ASN   312      97.060  69.610  55.270  0.00  0.00           H
ATOM   4904  CG  ASN   312      96.810  70.450  57.160  0.00  0.00           C
ATOM   4905  OD1 ASN   312      96.130  71.100  58.000  0.00  0.00           O
ATOM   4906  ND2 ASN   312      97.670  69.620  57.720  0.00  0.00           N
ATOM   4907 HD21 ASN   312      98.200  68.930  57.210  0.00  0.00           H
ATOM   4908 HD22 ASN   312      97.720  69.720  58.720  0.00  0.00           H
ATOM   4909  C   ASN   312      95.750  71.220  53.540  0.00  0.00           C
ATOM   4910  O   ASN   312      95.400  70.210  52.960  0.00  0.00           O
ATOM   4911  N   ILE   313      96.260  72.250  52.970  0.00  0.00           N
ATOM   4912  H   ILE   313      96.430  73.050  53.570  0.00  0.00           H
ATOM   4913  CA  ILE   313      96.510  72.410  51.490  0.00  0.00           C
ATOM   4914  HA  ILE   313      95.590  72.110  50.990  0.00  0.00           H
ATOM   4915  CB  ILE   313      96.870  73.860  51.200  0.00  0.00           C
ATOM   4916  HB  ILE   313      97.180  73.960  50.160  0.00  0.00           H
ATOM   4917  CG2 ILE   313      95.690  74.820  51.340  0.00  0.00           C
ATOM   4918 HG21 ILE   313      95.970  75.790  50.950  0.00  0.00           H
ATOM   4919 HG22 ILE   313      94.800  74.320  50.940  0.00  0.00           H
ATOM   4920 HG23 ILE   313      95.500  74.910  52.410  0.00  0.00           H
ATOM   4921  CG1 ILE   313      98.050  74.410  51.980  0.00  0.00           C
ATOM   4922 HG12 ILE   313      98.700  73.570  52.250  0.00  0.00           H
ATOM   4923 HG13 ILE   313      97.740  74.840  52.930  0.00  0.00           H
ATOM   4924  CD1 ILE   313      98.810  75.510  51.250  0.00  0.00           C
ATOM   4925 HD11 ILE   313      99.660  75.760  51.900  0.00  0.00           H
ATOM   4926 HD12 ILE   313      99.130  75.350  50.220  0.00  0.00           H
ATOM   4927 HD13 ILE   313      98.090  76.330  51.290  0.00  0.00           H
ATOM   4928  C   ILE   313      97.640  71.450  51.060  0.00  0.00           C
ATOM   4929  O   ILE   313      98.490  71.150  51.880  0.00  0.00           O
ATOM   4930  N   TRP   314      97.770  71.020  49.820  0.00  0.00           N
ATOM   4931  H   TRP   314      97.070  71.300  49.150  0.00  0.00           H
ATOM   4932  CA  TRP   314      98.820  70.180  49.330  0.00  0.00           C
ATOM   4933  HA  TRP   314      99.070  69.430  50.070  0.00  0.00           H
ATOM   4934  CB  TRP   314      98.560  69.500  48.000  0.00  0.00           C
ATOM   4935  HB2 TRP   314      98.180  70.240  47.300  0.00  0.00           H
ATOM   4936  HB3 TRP   314      97.830  68.730  48.250  0.00  0.00           H
ATOM   4937  CG  TRP   314      99.630  68.850  47.260  0.00  0.00           C
ATOM   4938  CD1 TRP   314     100.760  68.260  47.760  0.00  0.00           C
ATOM   4939  HD1 TRP   314     100.940  68.090  48.810  0.00  0.00           H
ATOM   4940  NE1 TRP   314     101.360  67.510  46.790  0.00  0.00           N
ATOM   4941  HE1 TRP   314     102.190  66.980  46.980  0.00  0.00           H
ATOM   4942  CE2 TRP   314     100.710  67.700  45.580  0.00  0.00           C
ATOM   4943  CZ2 TRP   314     100.940  67.200  44.290  0.00  0.00           C
ATOM   4944  HZ2 TRP   314     101.860  66.650  44.110  0.00  0.00           H
ATOM   4945  CH2 TRP   314     100.020  67.470  43.270  0.00  0.00           C
ATOM   4946  HH2 TRP   314     100.210  67.270  42.230  0.00  0.00           H
ATOM   4947  CZ3 TRP   314      98.920  68.330  43.570  0.00  0.00           C
ATOM   4948  HZ3 TRP   314      98.220  68.610  42.800  0.00  0.00           H
ATOM   4949  CE3 TRP   314      98.710  68.750  44.870  0.00  0.00           C
ATOM   4950  HE3 TRP   314      97.810  69.290  45.130  0.00  0.00           H
ATOM   4951  CD2 TRP   314      99.610  68.500  45.890  0.00  0.00           C
ATOM   4952  C   TRP   314     100.110  71.030  49.170  0.00  0.00           C
ATOM   4953  O   TRP   314      99.940  72.040  48.510  0.00  0.00           O
ATOM   4954  N   LYS   315     101.220  70.650  49.760  0.00  0.00           N
ATOM   4955  H   LYS   315     101.210  69.770  50.250  0.00  0.00           H
ATOM   4956  CA  LYS   315     102.300  71.580  50.000  0.00  0.00           C
ATOM   4957  HA  LYS   315     101.900  72.530  50.360  0.00  0.00           H
ATOM   4958  CB  LYS   315     103.110  70.980  51.190  0.00  0.00           C
ATOM   4959  HB2 LYS   315     103.160  69.910  51.010  0.00  0.00           H
ATOM   4960  HB3 LYS   315     102.540  71.000  52.110  0.00  0.00           H
ATOM   4961  CG  LYS   315     104.440  71.660  51.400  0.00  0.00           C
ATOM   4962  HG2 LYS   315     104.240  72.680  51.700  0.00  0.00           H
ATOM   4963  HG3 LYS   315     105.060  71.620  50.500  0.00  0.00           H
ATOM   4964  CD  LYS   315     105.110  71.040  52.640  0.00  0.00           C
ATOM   4965  HD2 LYS   315     105.280  69.980  52.460  0.00  0.00           H
ATOM   4966  HD3 LYS   315     104.510  71.240  53.530  0.00  0.00           H
ATOM   4967  CE  LYS   315     106.540  71.610  52.750  0.00  0.00           C
ATOM   4968  HE2 LYS   315     107.000  71.520  51.770  0.00  0.00           H
ATOM   4969  HE3 LYS   315     107.150  70.980  53.400  0.00  0.00           H
ATOM   4970  NZ  LYS   315     106.530  73.050  53.200  0.00  0.00           N
ATOM   4971  HZ1 LYS   315     106.570  73.050  54.210  0.00  0.00           H
ATOM   4972  HZ2 LYS   315     107.440  73.370  52.930  0.00  0.00           H
ATOM   4973  HZ3 LYS   315     105.760  73.630  52.880  0.00  0.00           H
ATOM   4974  C   LYS   315     103.050  72.010  48.700  0.00  0.00           C
ATOM   4975  O   LYS   315     103.510  73.140  48.590  0.00  0.00           O
ATOM   4976  N   THR   316     103.130  70.970  47.830  0.00  0.00           N
ATOM   4977  H   THR   316     102.770  70.110  48.220  0.00  0.00           H
ATOM   4978  CA  THR   316     103.620  71.050  46.430  0.00  0.00           C
ATOM   4979  HA  THR   316     104.410  71.790  46.340  0.00  0.00           H
ATOM   4980  CB  THR   316     104.130  69.630  45.990  0.00  0.00           C
ATOM   4981  HB  THR   316     103.260  68.980  46.070  0.00  0.00           H
ATOM   4982  CG2 THR   316     104.610  69.560  44.540  0.00  0.00           C
ATOM   4983 HG21 THR   316     105.170  70.490  44.420  0.00  0.00           H
ATOM   4984 HG22 THR   316     105.210  68.670  44.340  0.00  0.00           H
ATOM   4985 HG23 THR   316     103.790  69.500  43.820  0.00  0.00           H
ATOM   4986  OG1 THR   316     105.190  69.170  46.770  0.00  0.00           O
ATOM   4987  HG1 THR   316     105.960  69.740  46.660  0.00  0.00           H
ATOM   4988  C   THR   316     102.480  71.470  45.390  0.00  0.00           C
ATOM   4989  O   THR   316     102.700  71.620  44.190  0.00  0.00           O
ATOM   4990  N   GLY   317     101.210  71.570  45.850  0.00  0.00           N
ATOM   4991  H   GLY   317     101.180  71.460  46.850  0.00  0.00           H
ATOM   4992  CA  GLY   317     100.000  71.960  45.100  0.00  0.00           C
ATOM   4993  HA2 GLY   317      99.010  71.960  45.560  0.00  0.00           H
ATOM   4994  HA3 GLY   317      99.880  71.160  44.370  0.00  0.00           H
ATOM   4995  C   GLY   317     100.180  73.350  44.400  0.00  0.00           C
ATOM   4996  O   GLY   317     100.080  73.410  43.190  0.00  0.00           O
ATOM   4997  N   PRO   318     100.560  74.420  45.070  0.00  0.00           N
ATOM   4998  CD  PRO   318     100.520  74.520  46.490  0.00  0.00           C
ATOM   4999  HD2 PRO   318     101.480  74.280  46.940  0.00  0.00           H
ATOM   5000  HD3 PRO   318      99.750  73.960  47.020  0.00  0.00           H
ATOM   5001  CG  PRO   318     100.230  76.030  46.790  0.00  0.00           C
ATOM   5002  HG2 PRO   318     100.560  76.360  47.780  0.00  0.00           H
ATOM   5003  HG3 PRO   318      99.180  76.170  46.560  0.00  0.00           H
ATOM   5004  CB  PRO   318     101.080  76.660  45.740  0.00  0.00           C
ATOM   5005  HB2 PRO   318     102.110  76.630  46.110  0.00  0.00           H
ATOM   5006  HB3 PRO   318     100.800  77.680  45.490  0.00  0.00           H
ATOM   5007  CA  PRO   318     100.930  75.710  44.520  0.00  0.00           C
ATOM   5008  HA  PRO   318     100.080  75.970  43.880  0.00  0.00           H
ATOM   5009  C   PRO   318     102.150  75.660  43.560  0.00  0.00           C
ATOM   5010  O   PRO   318     102.120  76.140  42.440  0.00  0.00           O
ATOM   5011  N   LEU   319     103.220  74.870  43.840  0.00  0.00           N
ATOM   5012  H   LEU   319     103.250  74.550  44.800  0.00  0.00           H
ATOM   5013  CA  LEU   319     104.320  74.610  42.910  0.00  0.00           C
ATOM   5014  HA  LEU   319     104.810  75.520  42.570  0.00  0.00           H
ATOM   5015  CB  LEU   319     105.380  73.740  43.680  0.00  0.00           C
ATOM   5016  HB2 LEU   319     104.910  72.870  44.140  0.00  0.00           H
ATOM   5017  HB3 LEU   319     105.710  74.470  44.410  0.00  0.00           H
ATOM   5018  CG  LEU   319     106.600  73.220  42.810  0.00  0.00           C
ATOM   5019  HG  LEU   319     106.230  72.810  41.870  0.00  0.00           H
ATOM   5020  CD1 LEU   319     107.450  74.490  42.500  0.00  0.00           C
ATOM   5021 HD11 LEU   319     108.280  74.190  41.860  0.00  0.00           H
ATOM   5022 HD12 LEU   319     106.770  75.070  41.860  0.00  0.00           H
ATOM   5023 HD13 LEU   319     107.790  75.050  43.370  0.00  0.00           H
ATOM   5024  CD2 LEU   319     107.420  72.260  43.590  0.00  0.00           C
ATOM   5025 HD21 LEU   319     106.830  71.370  43.790  0.00  0.00           H
ATOM   5026 HD22 LEU   319     108.240  72.080  42.900  0.00  0.00           H
ATOM   5027 HD23 LEU   319     107.770  72.700  44.520  0.00  0.00           H
ATOM   5028  C   LEU   319     103.900  73.920  41.620  0.00  0.00           C
ATOM   5029  O   LEU   319     104.290  74.280  40.520  0.00  0.00           O
ATOM   5030  N   PHE   320     103.100  72.880  41.680  0.00  0.00           N
ATOM   5031  H   PHE   320     102.890  72.500  42.590  0.00  0.00           H
ATOM   5032  CA  PHE   320     102.610  72.250  40.500  0.00  0.00           C
ATOM   5033  HA  PHE   320     103.510  72.110  39.910  0.00  0.00           H
ATOM   5034  CB  PHE   320     102.010  70.870  40.880  0.00  0.00           C
ATOM   5035  HB2 PHE   320     101.140  71.100  41.490  0.00  0.00           H
ATOM   5036  HB3 PHE   320     102.720  70.300  41.480  0.00  0.00           H
ATOM   5037  CG  PHE   320     101.640  69.970  39.720  0.00  0.00           C
ATOM   5038  CD1 PHE   320     102.230  70.010  38.490  0.00  0.00           C
ATOM   5039  HD1 PHE   320     103.080  70.660  38.350  0.00  0.00           H
ATOM   5040  CE1 PHE   320     101.750  69.150  37.500  0.00  0.00           C
ATOM   5041  HE1 PHE   320     102.240  69.200  36.540  0.00  0.00           H
ATOM   5042  CZ  PHE   320     100.680  68.220  37.700  0.00  0.00           C
ATOM   5043  HZ  PHE   320     100.440  67.640  36.830  0.00  0.00           H
ATOM   5044  CE2 PHE   320     100.050  68.200  38.990  0.00  0.00           C
ATOM   5045  HE2 PHE   320      99.270  67.460  39.150  0.00  0.00           H
ATOM   5046  CD2 PHE   320     100.560  69.080  39.970  0.00  0.00           C
ATOM   5047  HD2 PHE   320     100.050  69.110  40.920  0.00  0.00           H
ATOM   5048  C   PHE   320     101.610  73.090  39.680  0.00  0.00           C
ATOM   5049  O   PHE   320     101.650  72.950  38.460  0.00  0.00           O
ATOM   5050  N   LYS   321     100.950  74.070  40.290  0.00  0.00           N
ATOM   5051  H   LYS   321     100.870  74.000  41.300  0.00  0.00           H
ATOM   5052  CA  LYS   321     100.360  75.240  39.570  0.00  0.00           C
ATOM   5053  HA  LYS   321      99.750  74.880  38.740  0.00  0.00           H
ATOM   5054  CB  LYS   321      99.490  76.130  40.500  0.00  0.00           C
ATOM   5055  HB2 LYS   321     100.160  76.640  41.190  0.00  0.00           H
ATOM   5056  HB3 LYS   321      98.820  75.540  41.130  0.00  0.00           H
ATOM   5057  CG  LYS   321      98.650  77.090  39.650  0.00  0.00           C
ATOM   5058  HG2 LYS   321      98.030  76.510  38.960  0.00  0.00           H
ATOM   5059  HG3 LYS   321      99.360  77.590  38.990  0.00  0.00           H
ATOM   5060  CD  LYS   321      97.930  78.130  40.500  0.00  0.00           C
ATOM   5061  HD2 LYS   321      98.650  78.750  41.040  0.00  0.00           H
ATOM   5062  HD3 LYS   321      97.150  77.660  41.080  0.00  0.00           H
[truncated: 7,431,061 more chars]
