# Supplementary material for: Reversible Control of Native GluN2B-Containing NMDA Receptors with Visible Light
Source: ACS Chem Neurosci. 2024 Sep 6;15(18):3321–43. doi: 10.1021/acschemneuro.4c00247 (PMC11413854; doi:10.1021/acschemneuro.4c00247)
Supplement: Supplementary file 3 — cn4c00247_si_003.zip [file cn4c00247_si_003.zip › Dataset-snapshots-QMMM/Snapshots/Rot1/5.pdb]

REMARK   3 REFINEMENT Structure from ORCA job: /scratch/rbp/orcajob_GS-qcg-QMXTB_2439/GS-qcg-QMXTB
ATOM      1  N   ASP     1     111.110  48.910  41.080  0.00  0.00           N
ATOM      2  H1  ASP     1     111.050  49.120  42.070  0.00  0.00           H
ATOM      3  H2  ASP     1     111.220  47.920  40.950  0.00  0.00           H
ATOM      4  H3  ASP     1     111.890  49.370  40.620  0.00  0.00           H
ATOM      5  CA  ASP     1     109.780  49.270  40.580  0.00  0.00           C
ATOM      6  HA  ASP     1     109.780  49.030  39.510  0.00  0.00           H
ATOM      7  CB  ASP     1     108.690  48.380  41.230  0.00  0.00           C
ATOM      8  HB2 ASP     1     107.740  48.670  40.770  0.00  0.00           H
ATOM      9  HB3 ASP     1     108.490  48.660  42.260  0.00  0.00           H
ATOM     10  CG  ASP     1     108.860  46.880  41.020  0.00  0.00           C
ATOM     11  OD1 ASP     1     109.880  46.500  40.370  0.00  0.00           O
ATOM     12  OD2 ASP     1     107.990  46.170  41.470  0.00  0.00           O
ATOM     13  C   ASP     1     109.470  50.760  40.870  0.00  0.00           C
ATOM     14  O   ASP     1     109.840  51.240  41.950  0.00  0.00           O
ATOM     15  N   PRO     2     109.020  51.570  39.920  0.00  0.00           N
ATOM     16  CD  PRO     2     108.880  51.030  38.590  0.00  0.00           C
ATOM     17  HD2 PRO     2     108.230  50.150  38.590  0.00  0.00           H
ATOM     18  HD3 PRO     2     109.850  50.960  38.100  0.00  0.00           H
ATOM     19  CG  PRO     2     108.090  52.120  37.830  0.00  0.00           C
ATOM     20  HG2 PRO     2     107.040  52.010  38.090  0.00  0.00           H
ATOM     21  HG3 PRO     2     108.280  52.080  36.760  0.00  0.00           H
ATOM     22  CB  PRO     2     108.610  53.440  38.510  0.00  0.00           C
ATOM     23  HB2 PRO     2     107.840  54.220  38.480  0.00  0.00           H
ATOM     24  HB3 PRO     2     109.450  53.880  37.990  0.00  0.00           H
ATOM     25  CA  PRO     2     108.920  52.980  39.920  0.00  0.00           C
ATOM     26  HA  PRO     2     109.910  53.420  40.110  0.00  0.00           H
ATOM     27  C   PRO     2     107.760  53.400  40.940  0.00  0.00           C
ATOM     28  O   PRO     2     106.880  52.540  41.140  0.00  0.00           O
ATOM     29  N   LYS     3     107.860  54.590  41.460  0.00  0.00           N
ATOM     30  H   LYS     3     108.660  55.160  41.200  0.00  0.00           H
ATOM     31  CA  LYS     3     106.770  55.210  42.190  0.00  0.00           C
ATOM     32  HA  LYS     3     106.430  54.550  42.990  0.00  0.00           H
ATOM     33  CB  LYS     3     107.320  56.480  42.820  0.00  0.00           C
ATOM     34  HB2 LYS     3     107.650  57.140  42.020  0.00  0.00           H
ATOM     35  HB3 LYS     3     108.200  56.200  43.390  0.00  0.00           H
ATOM     36  CG  LYS     3     106.310  57.270  43.610  0.00  0.00           C
ATOM     37  HG2 LYS     3     105.970  56.670  44.450  0.00  0.00           H
ATOM     38  HG3 LYS     3     105.510  57.540  42.920  0.00  0.00           H
ATOM     39  CD  LYS     3     107.100  58.520  44.070  0.00  0.00           C
ATOM     40  HD2 LYS     3     107.380  59.050  43.170  0.00  0.00           H
ATOM     41  HD3 LYS     3     107.910  58.220  44.740  0.00  0.00           H
ATOM     42  CE  LYS     3     106.090  59.450  44.730  0.00  0.00           C
ATOM     43  HE2 LYS     3     105.350  59.870  44.050  0.00  0.00           H
ATOM     44  HE3 LYS     3     106.690  60.240  45.190  0.00  0.00           H
ATOM     45  NZ  LYS     3     105.340  58.820  45.880  0.00  0.00           N
ATOM     46  HZ1 LYS     3     105.920  58.290  46.500  0.00  0.00           H
ATOM     47  HZ2 LYS     3     104.830  59.500  46.430  0.00  0.00           H
ATOM     48  HZ3 LYS     3     104.590  58.240  45.530  0.00  0.00           H
ATOM     49  C   LYS     3     105.540  55.400  41.290  0.00  0.00           C
ATOM     50  O   LYS     3     105.600  55.750  40.150  0.00  0.00           O
ATOM     51  N   ILE     4     104.380  54.990  41.780  0.00  0.00           N
ATOM     52  H   ILE     4     104.440  54.520  42.670  0.00  0.00           H
ATOM     53  CA  ILE     4     103.070  55.030  41.060  0.00  0.00           C
ATOM     54  HA  ILE     4     103.200  54.990  39.980  0.00  0.00           H
ATOM     55  CB  ILE     4     102.400  53.760  41.510  0.00  0.00           C
ATOM     56  HB  ILE     4     102.430  53.650  42.590  0.00  0.00           H
ATOM     57  CG2 ILE     4     100.890  53.840  41.120  0.00  0.00           C
ATOM     58 HG21 ILE     4     100.410  52.900  41.390  0.00  0.00           H
ATOM     59 HG22 ILE     4     100.410  54.530  41.810  0.00  0.00           H
ATOM     60 HG23 ILE     4     100.840  54.060  40.060  0.00  0.00           H
ATOM     61  CG1 ILE     4     102.950  52.550  40.740  0.00  0.00           C
ATOM     62 HG12 ILE     4     104.020  52.650  40.570  0.00  0.00           H
ATOM     63 HG13 ILE     4     102.520  52.330  39.770  0.00  0.00           H
ATOM     64  CD1 ILE     4     102.700  51.230  41.450  0.00  0.00           C
ATOM     65 HD11 ILE     4     101.660  50.920  41.390  0.00  0.00           H
ATOM     66 HD12 ILE     4     103.420  50.520  41.030  0.00  0.00           H
ATOM     67 HD13 ILE     4     102.820  51.340  42.530  0.00  0.00           H
ATOM     68  C   ILE     4     102.300  56.340  41.380  0.00  0.00           C
ATOM     69  O   ILE     4     102.050  56.700  42.550  0.00  0.00           O
ATOM     70  N   VAL     5     101.960  57.140  40.370  0.00  0.00           N
ATOM     71  H   VAL     5     102.260  56.800  39.460  0.00  0.00           H
ATOM     72  CA  VAL     5     101.620  58.590  40.530  0.00  0.00           C
ATOM     73  HA  VAL     5     101.390  58.840  41.560  0.00  0.00           H
ATOM     74  CB  VAL     5     102.800  59.410  39.970  0.00  0.00           C
ATOM     75  HB  VAL     5     102.810  59.410  38.880  0.00  0.00           H
ATOM     76  CG1 VAL     5     102.670  60.880  40.360  0.00  0.00           C
ATOM     77 HG11 VAL     5     101.670  61.170  40.030  0.00  0.00           H
ATOM     78 HG12 VAL     5     102.670  60.990  41.450  0.00  0.00           H
ATOM     79 HG13 VAL     5     103.210  61.600  39.760  0.00  0.00           H
ATOM     80  CG2 VAL     5     104.160  58.960  40.520  0.00  0.00           C
ATOM     81 HG21 VAL     5     104.460  57.920  40.350  0.00  0.00           H
ATOM     82 HG22 VAL     5     104.900  59.670  40.160  0.00  0.00           H
ATOM     83 HG23 VAL     5     104.130  59.190  41.580  0.00  0.00           H
ATOM     84  C   VAL     5     100.340  58.810  39.760  0.00  0.00           C
ATOM     85  O   VAL     5     100.250  58.690  38.530  0.00  0.00           O
ATOM     86  N   ASN     6      99.280  59.020  40.540  0.00  0.00           N
ATOM     87  H   ASN     6      99.460  59.220  41.520  0.00  0.00           H
ATOM     88  CA  ASN     6      97.920  59.030  39.960  0.00  0.00           C
ATOM     89  HA  ASN     6      97.850  58.300  39.150  0.00  0.00           H
ATOM     90  CB  ASN     6      96.970  58.420  40.960  0.00  0.00           C
ATOM     91  HB2 ASN     6      95.940  58.590  40.650  0.00  0.00           H
ATOM     92  HB3 ASN     6      96.930  58.910  41.930  0.00  0.00           H
ATOM     93  CG  ASN     6      97.260  56.880  41.160  0.00  0.00           C
ATOM     94  OD1 ASN     6      96.530  56.020  40.730  0.00  0.00           O
ATOM     95  ND2 ASN     6      98.320  56.580  41.870  0.00  0.00           N
ATOM     96 HD21 ASN     6      98.860  57.320  42.290  0.00  0.00           H
ATOM     97 HD22 ASN     6      98.310  55.640  42.250  0.00  0.00           H
ATOM     98  C   ASN     6      97.430  60.380  39.360  0.00  0.00           C
ATOM     99  O   ASN     6      97.660  61.510  39.830  0.00  0.00           O
ATOM    100  N   ILE     7      96.690  60.270  38.230  0.00  0.00           N
ATOM    101  H   ILE     7      96.610  59.360  37.790  0.00  0.00           H
ATOM    102  CA  ILE     7      96.040  61.310  37.470  0.00  0.00           C
ATOM    103  HA  ILE     7      96.180  62.270  37.970  0.00  0.00           H
ATOM    104  CB  ILE     7      96.560  61.480  36.020  0.00  0.00           C
ATOM    105  HB  ILE     7      96.110  60.800  35.310  0.00  0.00           H
ATOM    106  CG2 ILE     7      96.060  62.830  35.400  0.00  0.00           C
ATOM    107 HG21 ILE     7      95.030  63.120  35.580  0.00  0.00           H
ATOM    108 HG22 ILE     7      96.670  63.640  35.800  0.00  0.00           H
ATOM    109 HG23 ILE     7      96.300  62.870  34.340  0.00  0.00           H
ATOM    110  CG1 ILE     7      98.080  61.360  35.740  0.00  0.00           C
ATOM    111 HG12 ILE     7      98.330  61.530  34.690  0.00  0.00           H
ATOM    112 HG13 ILE     7      98.350  60.370  36.080  0.00  0.00           H
ATOM    113  CD1 ILE     7      98.930  62.350  36.520  0.00  0.00           C
ATOM    114 HD11 ILE     7      99.830  62.420  35.920  0.00  0.00           H
ATOM    115 HD12 ILE     7      98.600  63.390  36.510  0.00  0.00           H
ATOM    116 HD13 ILE     7      98.920  62.020  37.560  0.00  0.00           H
ATOM    117  C   ILE     7      94.530  61.060  37.420  0.00  0.00           C
ATOM    118  O   ILE     7      94.050  59.930  37.060  0.00  0.00           O
ATOM    119  N   GLY     8      93.700  62.050  37.750  0.00  0.00           N
ATOM    120  H   GLY     8      94.140  62.950  37.860  0.00  0.00           H
ATOM    121  CA  GLY     8      92.250  62.040  37.920  0.00  0.00           C
ATOM    122  HA2 GLY     8      91.880  62.630  38.760  0.00  0.00           H
ATOM    123  HA3 GLY     8      92.000  61.010  38.170  0.00  0.00           H
ATOM    124  C   GLY     8      91.580  62.630  36.680  0.00  0.00           C
ATOM    125  O   GLY     8      92.120  63.490  35.950  0.00  0.00           O
ATOM    126  N   ALA     9      90.360  62.260  36.390  0.00  0.00           N
ATOM    127  H   ALA     9      90.060  61.430  36.890  0.00  0.00           H
ATOM    128  CA  ALA     9      89.490  62.820  35.390  0.00  0.00           C
ATOM    129  HA  ALA     9      89.740  63.880  35.380  0.00  0.00           H
ATOM    130  CB  ALA     9      89.890  62.360  34.030  0.00  0.00           C
ATOM    131  HB1 ALA     9      89.260  62.900  33.320  0.00  0.00           H
ATOM    132  HB2 ALA     9      90.960  62.510  33.890  0.00  0.00           H
ATOM    133  HB3 ALA     9      89.640  61.320  33.840  0.00  0.00           H
ATOM    134  C   ALA     9      88.000  62.620  35.740  0.00  0.00           C
ATOM    135  O   ALA     9      87.660  61.620  36.390  0.00  0.00           O
ATOM    136  N   VAL    10      87.230  63.700  35.490  0.00  0.00           N
ATOM    137  H   VAL    10      87.640  64.550  35.140  0.00  0.00           H
ATOM    138  CA  VAL    10      85.760  63.660  35.310  0.00  0.00           C
ATOM    139  HA  VAL    10      85.430  62.660  35.600  0.00  0.00           H
ATOM    140  CB  VAL    10      85.090  64.520  36.380  0.00  0.00           C
ATOM    141  HB  VAL    10      85.290  65.560  36.130  0.00  0.00           H
ATOM    142  CG1 VAL    10      83.580  64.300  36.480  0.00  0.00           C
ATOM    143 HG11 VAL    10      83.330  63.320  36.910  0.00  0.00           H
ATOM    144 HG12 VAL    10      83.140  64.990  37.200  0.00  0.00           H
ATOM    145 HG13 VAL    10      83.120  64.500  35.520  0.00  0.00           H
ATOM    146  CG2 VAL    10      85.580  64.330  37.850  0.00  0.00           C
ATOM    147 HG21 VAL    10      86.620  64.640  37.900  0.00  0.00           H
ATOM    148 HG22 VAL    10      84.960  64.920  38.520  0.00  0.00           H
ATOM    149 HG23 VAL    10      85.530  63.270  38.090  0.00  0.00           H
ATOM    150  C   VAL    10      85.380  63.870  33.860  0.00  0.00           C
ATOM    151  O   VAL    10      85.360  64.990  33.380  0.00  0.00           O
ATOM    152  N   LEU    11      85.130  62.810  33.110  0.00  0.00           N
ATOM    153  H   LEU    11      85.240  61.930  33.600  0.00  0.00           H
ATOM    154  CA  LEU    11      84.900  62.730  31.680  0.00  0.00           C
ATOM    155  HA  LEU    11      85.080  63.700  31.220  0.00  0.00           H
ATOM    156  CB  LEU    11      85.950  61.770  31.020  0.00  0.00           C
ATOM    157  HB2 LEU    11      85.740  61.800  29.960  0.00  0.00           H
ATOM    158  HB3 LEU    11      85.830  60.750  31.360  0.00  0.00           H
ATOM    159  CG  LEU    11      87.410  62.190  31.270  0.00  0.00           C
ATOM    160  HG  LEU    11      87.590  62.370  32.320  0.00  0.00           H
ATOM    161  CD1 LEU    11      88.330  61.000  30.910  0.00  0.00           C
ATOM    162 HD11 LEU    11      88.050  60.080  31.420  0.00  0.00           H
ATOM    163 HD12 LEU    11      88.380  60.860  29.830  0.00  0.00           H
ATOM    164 HD13 LEU    11      89.370  61.180  31.180  0.00  0.00           H
ATOM    165  CD2 LEU    11      87.840  63.440  30.450  0.00  0.00           C
ATOM    166 HD21 LEU    11      88.790  63.770  30.880  0.00  0.00           H
ATOM    167 HD22 LEU    11      88.000  63.280  29.390  0.00  0.00           H
ATOM    168 HD23 LEU    11      87.100  64.200  30.700  0.00  0.00           H
ATOM    169  C   LEU    11      83.470  62.500  31.330  0.00  0.00           C
ATOM    170  O   LEU    11      82.710  61.770  32.020  0.00  0.00           O
ATOM    171  N   SER    12      82.940  62.960  30.210  0.00  0.00           N
ATOM    172  H   SER    12      83.510  63.500  29.570  0.00  0.00           H
ATOM    173  CA  SER    12      81.420  62.850  29.880  0.00  0.00           C
ATOM    174  HA  SER    12      80.910  63.300  30.730  0.00  0.00           H
ATOM    175  CB  SER    12      81.320  63.650  28.540  0.00  0.00           C
ATOM    176  HB2 SER    12      81.770  64.640  28.670  0.00  0.00           H
ATOM    177  HB3 SER    12      80.250  63.860  28.480  0.00  0.00           H
ATOM    178  OG  SER    12      81.750  62.900  27.470  0.00  0.00           O
ATOM    179  HG  SER    12      82.480  63.390  27.080  0.00  0.00           H
ATOM    180  C   SER    12      80.850  61.400  29.730  0.00  0.00           C
ATOM    181  O   SER    12      79.690  61.220  30.040  0.00  0.00           O
ATOM    182  N   THR    13      81.700  60.420  29.260  0.00  0.00           N
ATOM    183  H   THR    13      82.620  60.780  29.080  0.00  0.00           H
ATOM    184  CA  THR    13      81.320  59.030  28.940  0.00  0.00           C
ATOM    185  HA  THR    13      80.470  58.720  29.550  0.00  0.00           H
ATOM    186  CB  THR    13      80.940  58.860  27.460  0.00  0.00           C
ATOM    187  HB  THR    13      80.140  58.120  27.530  0.00  0.00           H
ATOM    188  CG2 THR    13      80.300  60.020  26.620  0.00  0.00           C
ATOM    189 HG21 THR    13      79.740  60.740  27.220  0.00  0.00           H
ATOM    190 HG22 THR    13      81.050  60.420  25.940  0.00  0.00           H
ATOM    191 HG23 THR    13      79.580  59.580  25.940  0.00  0.00           H
ATOM    192  OG1 THR    13      81.930  58.330  26.610  0.00  0.00           O
ATOM    193  HG1 THR    13      81.500  58.090  25.780  0.00  0.00           H
ATOM    194  C   THR    13      82.380  57.960  29.170  0.00  0.00           C
ATOM    195  O   THR    13      83.570  58.260  29.070  0.00  0.00           O
ATOM    196  N   LYS    14      81.960  56.690  29.410  0.00  0.00           N
ATOM    197  H   LYS    14      80.970  56.490  29.360  0.00  0.00           H
ATOM    198  CA  LYS    14      82.940  55.610  29.690  0.00  0.00           C
ATOM    199  HA  LYS    14      83.630  56.000  30.440  0.00  0.00           H
ATOM    200  CB  LYS    14      82.170  54.350  30.050  0.00  0.00           C
ATOM    201  HB2 LYS    14      81.580  54.050  29.180  0.00  0.00           H
ATOM    202  HB3 LYS    14      81.420  54.510  30.820  0.00  0.00           H
ATOM    203  CG  LYS    14      83.000  53.100  30.380  0.00  0.00           C
ATOM    204  HG2 LYS    14      83.760  53.040  29.600  0.00  0.00           H
ATOM    205  HG3 LYS    14      82.320  52.250  30.310  0.00  0.00           H
ATOM    206  CD  LYS    14      83.700  53.100  31.630  0.00  0.00           C
ATOM    207  HD2 LYS    14      84.470  53.880  31.580  0.00  0.00           H
ATOM    208  HD3 LYS    14      84.250  52.160  31.710  0.00  0.00           H
ATOM    209  CE  LYS    14      82.800  53.340  32.800  0.00  0.00           C
ATOM    210  HE2 LYS    14      82.100  52.500  32.820  0.00  0.00           H
ATOM    211  HE3 LYS    14      82.260  54.290  32.710  0.00  0.00           H
ATOM    212  NZ  LYS    14      83.620  53.440  34.050  0.00  0.00           N
ATOM    213  HZ1 LYS    14      84.060  54.350  34.150  0.00  0.00           H
ATOM    214  HZ2 LYS    14      83.070  53.380  34.890  0.00  0.00           H
ATOM    215  HZ3 LYS    14      84.360  52.750  34.120  0.00  0.00           H
ATOM    216  C   LYS    14      83.840  55.430  28.460  0.00  0.00           C
ATOM    217  O   LYS    14      85.000  54.940  28.540  0.00  0.00           O
ATOM    218  N   LYS    15      83.370  55.810  27.260  0.00  0.00           N
ATOM    219  H   LYS    15      82.400  56.070  27.260  0.00  0.00           H
ATOM    220  CA  LYS    15      84.170  55.640  25.970  0.00  0.00           C
ATOM    221  HA  LYS    15      84.580  54.630  26.030  0.00  0.00           H
ATOM    222  CB  LYS    15      83.300  55.740  24.760  0.00  0.00           C
ATOM    223  HB2 LYS    15      83.980  56.040  23.950  0.00  0.00           H
ATOM    224  HB3 LYS    15      82.630  56.580  24.970  0.00  0.00           H
ATOM    225  CG  LYS    15      82.520  54.490  24.370  0.00  0.00           C
ATOM    226  HG2 LYS    15      81.810  54.290  25.170  0.00  0.00           H
ATOM    227  HG3 LYS    15      83.240  53.680  24.270  0.00  0.00           H
ATOM    228  CD  LYS    15      81.800  54.610  23.020  0.00  0.00           C
ATOM    229  HD2 LYS    15      82.580  54.630  22.250  0.00  0.00           H
ATOM    230  HD3 LYS    15      81.340  55.590  23.160  0.00  0.00           H
ATOM    231  CE  LYS    15      80.800  53.570  22.640  0.00  0.00           C
ATOM    232  HE2 LYS    15      81.370  52.640  22.630  0.00  0.00           H
ATOM    233  HE3 LYS    15      80.420  53.780  21.640  0.00  0.00           H
ATOM    234  NZ  LYS    15      79.700  53.540  23.600  0.00  0.00           N
ATOM    235  HZ1 LYS    15      79.920  53.220  24.540  0.00  0.00           H
ATOM    236  HZ2 LYS    15      79.410  54.470  23.890  0.00  0.00           H
ATOM    237  HZ3 LYS    15      78.850  53.070  23.330  0.00  0.00           H
ATOM    238  C   LYS    15      85.450  56.590  26.080  0.00  0.00           C
ATOM    239  O   LYS    15      86.540  56.170  25.620  0.00  0.00           O
ATOM    240  N   HIE    16      85.290  57.750  26.600  0.00  0.00           N
ATOM    241  H   HIE    16      84.350  58.030  26.830  0.00  0.00           H
ATOM    242  CA  HIE    16      86.360  58.730  26.910  0.00  0.00           C
ATOM    243  HA  HIE    16      87.080  58.780  26.090  0.00  0.00           H
ATOM    244  CB  HIE    16      85.860  60.160  27.120  0.00  0.00           C
ATOM    245  HB2 HIE    16      86.690  60.850  27.280  0.00  0.00           H
ATOM    246  HB3 HIE    16      85.280  60.060  28.030  0.00  0.00           H
ATOM    247  CG  HIE    16      85.030  60.670  25.930  0.00  0.00           C
ATOM    248  ND1 HIE    16      83.640  60.750  25.840  0.00  0.00           N
ATOM    249  CE1 HIE    16      83.304  60.998  24.614  0.00  0.00           C
ATOM    250  HE1 HIE    16      82.251  61.067  24.340  0.00  0.00           H
ATOM    251  NE2 HIE    16      84.390  61.174  23.904  0.00  0.00           N
ATOM    252  HE2 HIE    16      84.409  61.417  22.924  0.00  0.00           H
ATOM    253  CD2 HIE    16      85.490  60.980  24.680  0.00  0.00           C
ATOM    254  HD2 HIE    16      86.520  61.160  24.420  0.00  0.00           H
ATOM    255  C   HIE    16      87.230  58.260  28.100  0.00  0.00           C
ATOM    256  O   HIE    16      88.410  58.630  28.100  0.00  0.00           O
ATOM    257  N   GLU    17      86.790  57.430  28.970  0.00  0.00           N
ATOM    258  H   GLU    17      85.790  57.270  29.030  0.00  0.00           H
ATOM    259  CA  GLU    17      87.560  56.750  29.990  0.00  0.00           C
ATOM    260  HA  GLU    17      88.220  57.450  30.490  0.00  0.00           H
ATOM    261  CB  GLU    17      86.700  56.130  31.100  0.00  0.00           C
ATOM    262  HB2 GLU    17      87.360  55.710  31.850  0.00  0.00           H
ATOM    263  HB3 GLU    17      86.070  55.290  30.810  0.00  0.00           H
ATOM    264  CG  GLU    17      85.790  57.100  31.940  0.00  0.00           C
ATOM    265  HG2 GLU    17      84.850  57.320  31.430  0.00  0.00           H
ATOM    266  HG3 GLU    17      86.280  58.050  32.130  0.00  0.00           H
ATOM    267  CD  GLU    17      85.460  56.430  33.280  0.00  0.00           C
ATOM    268  OE1 GLU    17      86.310  56.250  34.200  0.00  0.00           O
ATOM    269  OE2 GLU    17      84.240  56.140  33.500  0.00  0.00           O
ATOM    270  C   GLU    17      88.480  55.700  29.440  0.00  0.00           C
ATOM    271  O   GLU    17      89.700  55.800  29.720  0.00  0.00           O
ATOM    272  N   GLN    18      88.070  54.870  28.420  0.00  0.00           N
ATOM    273  H   GLN    18      87.110  54.800  28.140  0.00  0.00           H
ATOM    274  CA  GLN    18      88.960  54.090  27.590  0.00  0.00           C
ATOM    275  HA  GLN    18      89.540  53.560  28.340  0.00  0.00           H
ATOM    276  CB  GLN    18      88.270  53.060  26.670  0.00  0.00           C
ATOM    277  HB2 GLN    18      87.920  53.620  25.800  0.00  0.00           H
ATOM    278  HB3 GLN    18      87.520  52.550  27.270  0.00  0.00           H
ATOM    279  CG  GLN    18      89.270  51.960  26.200  0.00  0.00           C
ATOM    280  HG2 GLN    18      89.910  52.380  25.420  0.00  0.00           H
ATOM    281  HG3 GLN    18      88.730  51.140  25.740  0.00  0.00           H
ATOM    282  CD  GLN    18      90.050  51.290  27.300  0.00  0.00           C
ATOM    283  OE1 GLN    18      89.580  51.070  28.420  0.00  0.00           O
ATOM    284  NE2 GLN    18      91.370  51.090  27.170  0.00  0.00           N
ATOM    285 HE21 GLN    18      91.840  51.380  26.320  0.00  0.00           H
ATOM    286 HE22 GLN    18      92.030  50.560  27.730  0.00  0.00           H
ATOM    287  C   GLN    18      90.030  54.850  26.860  0.00  0.00           C
ATOM    288  O   GLN    18      91.220  54.410  26.810  0.00  0.00           O
ATOM    289  N   ILE    19      89.740  56.100  26.370  0.00  0.00           N
ATOM    290  H   ILE    19      88.790  56.440  26.430  0.00  0.00           H
ATOM    291  CA  ILE    19      90.640  57.010  25.730  0.00  0.00           C
ATOM    292  HA  ILE    19      91.250  56.410  25.050  0.00  0.00           H
ATOM    293  CB  ILE    19      89.900  58.010  24.790  0.00  0.00           C
ATOM    294  HB  ILE    19      89.190  58.530  25.430  0.00  0.00           H
ATOM    295  CG2 ILE    19      90.850  59.020  24.120  0.00  0.00           C
ATOM    296 HG21 ILE    19      90.500  59.660  23.310  0.00  0.00           H
ATOM    297 HG22 ILE    19      91.260  59.680  24.880  0.00  0.00           H
ATOM    298 HG23 ILE    19      91.670  58.470  23.640  0.00  0.00           H
ATOM    299  CG1 ILE    19      89.060  57.350  23.750  0.00  0.00           C
ATOM    300 HG12 ILE    19      88.410  56.570  24.130  0.00  0.00           H
ATOM    301 HG13 ILE    19      89.830  57.010  23.060  0.00  0.00           H
ATOM    302  CD1 ILE    19      88.240  58.280  23.010  0.00  0.00           C
ATOM    303 HD11 ILE    19      88.820  58.890  22.320  0.00  0.00           H
ATOM    304 HD12 ILE    19      87.570  57.760  22.310  0.00  0.00           H
ATOM    305 HD13 ILE    19      87.590  58.890  23.630  0.00  0.00           H
ATOM    306  C   ILE    19      91.620  57.750  26.710  0.00  0.00           C
ATOM    307  O   ILE    19      92.780  57.980  26.380  0.00  0.00           O
ATOM    308  N   PHE    20      91.270  58.020  27.970  0.00  0.00           N
ATOM    309  H   PHE    20      90.320  57.810  28.230  0.00  0.00           H
ATOM    310  CA  PHE    20      92.130  58.640  29.030  0.00  0.00           C
ATOM    311  HA  PHE    20      92.750  59.450  28.630  0.00  0.00           H
ATOM    312  CB  PHE    20      91.240  59.210  30.130  0.00  0.00           C
ATOM    313  HB2 PHE    20      90.480  58.500  30.450  0.00  0.00           H
ATOM    314  HB3 PHE    20      90.650  59.990  29.650  0.00  0.00           H
ATOM    315  CG  PHE    20      91.890  59.800  31.390  0.00  0.00           C
ATOM    316  CD1 PHE    20      92.920  60.790  31.320  0.00  0.00           C
ATOM    317  HD1 PHE    20      93.170  61.270  30.390  0.00  0.00           H
ATOM    318  CE1 PHE    20      93.670  61.100  32.510  0.00  0.00           C
ATOM    319  HE1 PHE    20      94.380  61.920  32.540  0.00  0.00           H
ATOM    320  CZ  PHE    20      93.400  60.450  33.740  0.00  0.00           C
ATOM    321  HZ  PHE    20      93.980  60.680  34.620  0.00  0.00           H
ATOM    322  CE2 PHE    20      92.340  59.590  33.770  0.00  0.00           C
ATOM    323  HE2 PHE    20      92.160  59.040  34.690  0.00  0.00           H
ATOM    324  CD2 PHE    20      91.600  59.220  32.630  0.00  0.00           C
ATOM    325  HD2 PHE    20      90.890  58.400  32.760  0.00  0.00           H
ATOM    326  C   PHE    20      92.990  57.550  29.770  0.00  0.00           C
ATOM    327  O   PHE    20      94.140  57.840  30.140  0.00  0.00           O
ATOM    328  N   ARG    21      92.500  56.260  29.730  0.00  0.00           N
ATOM    329  H   ARG    21      91.550  56.160  29.390  0.00  0.00           H
ATOM    330  CA  ARG    21      93.370  55.060  29.950  0.00  0.00           C
ATOM    331  HA  ARG    21      94.010  55.160  30.820  0.00  0.00           H
ATOM    332  CB  ARG    21      92.490  53.790  30.110  0.00  0.00           C
ATOM    333  HB2 ARG    21      93.060  52.900  29.850  0.00  0.00           H
ATOM    334  HB3 ARG    21      91.670  53.870  29.400  0.00  0.00           H
ATOM    335  CG  ARG    21      91.980  53.630  31.580  0.00  0.00           C
ATOM    336  HG2 ARG    21      91.210  54.370  31.800  0.00  0.00           H
ATOM    337  HG3 ARG    21      92.770  53.840  32.300  0.00  0.00           H
ATOM    338  CD  ARG    21      91.160  52.320  31.790  0.00  0.00           C
ATOM    339  HD2 ARG    21      90.890  52.410  32.840  0.00  0.00           H
ATOM    340  HD3 ARG    21      91.670  51.360  31.680  0.00  0.00           H
ATOM    341  NE  ARG    21      89.940  52.320  30.960  0.00  0.00           N
ATOM    342  HE  ARG    21      90.000  51.980  30.010  0.00  0.00           H
ATOM    343  CZ  ARG    21      88.730  52.420  31.420  0.00  0.00           C
ATOM    344  NH1 ARG    21      88.430  52.920  32.610  0.00  0.00           N
ATOM    345 HH11 ARG    21      89.150  53.130  33.280  0.00  0.00           H
ATOM    346 HH12 ARG    21      87.480  52.800  32.930  0.00  0.00           H
ATOM    347  NH2 ARG    21      87.850  52.250  30.480  0.00  0.00           N
ATOM    348 HH21 ARG    21      88.060  51.850  29.570  0.00  0.00           H
ATOM    349 HH22 ARG    21      86.880  52.330  30.770  0.00  0.00           H
ATOM    350  C   ARG    21      94.460  54.920  28.870  0.00  0.00           C
ATOM    351  O   ARG    21      95.620  54.710  29.250  0.00  0.00           O
ATOM    352  N   GLU    22      94.150  55.110  27.580  0.00  0.00           N
ATOM    353  H   GLU    22      93.190  55.320  27.380  0.00  0.00           H
ATOM    354  CA  GLU    22      95.120  54.950  26.540  0.00  0.00           C
ATOM    355  HA  GLU    22      95.660  54.020  26.710  0.00  0.00           H
ATOM    356  CB  GLU    22      94.350  54.750  25.220  0.00  0.00           C
ATOM    357  HB2 GLU    22      93.850  55.680  24.940  0.00  0.00           H
ATOM    358  HB3 GLU    22      93.580  53.990  25.280  0.00  0.00           H
ATOM    359  CG  GLU    22      95.250  54.490  24.020  0.00  0.00           C
ATOM    360  HG2 GLU    22      96.050  55.220  24.090  0.00  0.00           H
ATOM    361  HG3 GLU    22      94.700  54.620  23.080  0.00  0.00           H
ATOM    362  CD  GLU    22      95.960  53.080  24.050  0.00  0.00           C
ATOM    363  OE1 GLU    22      95.580  52.130  24.790  0.00  0.00           O
ATOM    364  OE2 GLU    22      97.020  53.000  23.360  0.00  0.00           O
ATOM    365  C   GLU    22      96.150  56.100  26.420  0.00  0.00           C
ATOM    366  O   GLU    22      97.310  55.900  26.100  0.00  0.00           O
ATOM    367  N   ALA    23      95.700  57.360  26.710  0.00  0.00           N
ATOM    368  H   ALA    23      94.730  57.590  26.890  0.00  0.00           H
ATOM    369  CA  ALA    23      96.640  58.460  26.570  0.00  0.00           C
ATOM    370  HA  ALA    23      97.120  58.440  25.580  0.00  0.00           H
ATOM    371  CB  ALA    23      95.980  59.860  26.580  0.00  0.00           C
ATOM    372  HB1 ALA    23      95.250  59.990  25.780  0.00  0.00           H
ATOM    373  HB2 ALA    23      95.450  60.030  27.510  0.00  0.00           H
ATOM    374  HB3 ALA    23      96.760  60.620  26.480  0.00  0.00           H
ATOM    375  C   ALA    23      97.660  58.530  27.700  0.00  0.00           C
ATOM    376  O   ALA    23      98.790  59.000  27.590  0.00  0.00           O
ATOM    377  N   VAL    24      97.260  58.050  28.890  0.00  0.00           N
ATOM    378  H   VAL    24      96.350  57.610  28.920  0.00  0.00           H
ATOM    379  CA  VAL    24      98.230  57.830  30.040  0.00  0.00           C
ATOM    380  HA  VAL    24      98.710  58.790  30.240  0.00  0.00           H
ATOM    381  CB  VAL    24      97.430  57.380  31.240  0.00  0.00           C
ATOM    382  HB  VAL    24      96.690  56.650  30.890  0.00  0.00           H
ATOM    383  CG1 VAL    24      98.160  56.630  32.330  0.00  0.00           C
ATOM    384 HG11 VAL    24      97.500  56.470  33.190  0.00  0.00           H
ATOM    385 HG12 VAL    24      98.350  55.600  32.040  0.00  0.00           H
ATOM    386 HG13 VAL    24      99.080  57.130  32.620  0.00  0.00           H
ATOM    387  CG2 VAL    24      96.720  58.620  31.820  0.00  0.00           C
ATOM    388 HG21 VAL    24      96.260  59.310  31.110  0.00  0.00           H
ATOM    389 HG22 VAL    24      95.890  58.220  32.390  0.00  0.00           H
ATOM    390 HG23 VAL    24      97.370  59.180  32.500  0.00  0.00           H
ATOM    391  C   VAL    24      99.170  56.640  29.720  0.00  0.00           C
ATOM    392  O   VAL    24     100.390  56.720  30.040  0.00  0.00           O
ATOM    393  N   ASN    25      98.740  55.520  29.130  0.00  0.00           N
ATOM    394  H   ASN    25      97.790  55.630  28.810  0.00  0.00           H
ATOM    395  CA  ASN    25      99.540  54.410  28.710  0.00  0.00           C
ATOM    396  HA  ASN    25     100.120  54.190  29.610  0.00  0.00           H
ATOM    397  CB  ASN    25      98.580  53.250  28.400  0.00  0.00           C
ATOM    398  HB2 ASN    25      97.820  53.490  27.660  0.00  0.00           H
ATOM    399  HB3 ASN    25      98.000  52.920  29.270  0.00  0.00           H
ATOM    400  CG  ASN    25      99.430  52.040  27.850  0.00  0.00           C
ATOM    401  OD1 ASN    25      99.570  51.770  26.650  0.00  0.00           O
ATOM    402  ND2 ASN    25     100.030  51.360  28.740  0.00  0.00           N
ATOM    403 HD21 ASN    25      99.710  51.530  29.680  0.00  0.00           H
ATOM    404 HD22 ASN    25     100.800  50.780  28.420  0.00  0.00           H
ATOM    405  C   ASN    25     100.510  54.790  27.640  0.00  0.00           C
ATOM    406  O   ASN    25     101.700  54.430  27.750  0.00  0.00           O
ATOM    407  N   GLN    26     100.150  55.560  26.600  0.00  0.00           N
ATOM    408  H   GLN    26      99.160  55.620  26.420  0.00  0.00           H
ATOM    409  CA  GLN    26     101.050  56.130  25.570  0.00  0.00           C
ATOM    410  HA  GLN    26     101.650  55.360  25.080  0.00  0.00           H
ATOM    411  CB  GLN    26     100.270  56.810  24.410  0.00  0.00           C
ATOM    412  HB2 GLN    26     100.990  57.370  23.810  0.00  0.00           H
ATOM    413  HB3 GLN    26      99.560  57.560  24.740  0.00  0.00           H
ATOM    414  CG  GLN    26      99.610  55.720  23.540  0.00  0.00           C
ATOM    415  HG2 GLN    26      99.010  55.090  24.200  0.00  0.00           H
ATOM    416  HG3 GLN    26     100.420  55.220  23.010  0.00  0.00           H
ATOM    417  CD  GLN    26      98.770  56.250  22.390  0.00  0.00           C
ATOM    418  OE1 GLN    26      98.960  57.450  21.950  0.00  0.00           O
ATOM    419  NE2 GLN    26      97.780  55.500  21.890  0.00  0.00           N
ATOM    420 HE21 GLN    26      97.570  54.590  22.280  0.00  0.00           H
ATOM    421 HE22 GLN    26      97.070  55.910  21.300  0.00  0.00           H
ATOM    422  C   GLN    26     101.940  57.170  26.160  0.00  0.00           C
ATOM    423  O   GLN    26     103.020  57.340  25.560  0.00  0.00           O
ATOM    424  N   ALA    27     101.600  57.950  27.220  0.00  0.00           N
ATOM    425  H   ALA    27     100.630  57.860  27.490  0.00  0.00           H
ATOM    426  CA  ALA    27     102.510  58.890  27.900  0.00  0.00           C
ATOM    427  HA  ALA    27     103.040  59.320  27.050  0.00  0.00           H
ATOM    428  CB  ALA    27     101.650  59.860  28.720  0.00  0.00           C
ATOM    429  HB1 ALA    27     102.220  60.700  29.120  0.00  0.00           H
ATOM    430  HB2 ALA    27     100.890  60.330  28.100  0.00  0.00           H
ATOM    431  HB3 ALA    27     101.140  59.330  29.520  0.00  0.00           H
ATOM    432  C   ALA    27     103.550  58.060  28.690  0.00  0.00           C
ATOM    433  O   ALA    27     104.760  58.290  28.650  0.00  0.00           O
ATOM    434  N   ASN    28     103.150  56.990  29.350  0.00  0.00           N
ATOM    435  H   ASN    28     102.180  56.860  29.580  0.00  0.00           H
ATOM    436  CA  ASN    28     104.050  55.900  29.880  0.00  0.00           C
ATOM    437  HA  ASN    28     104.760  56.390  30.550  0.00  0.00           H
ATOM    438  CB  ASN    28     103.290  54.910  30.790  0.00  0.00           C
ATOM    439  HB2 ASN    28     104.000  54.140  31.080  0.00  0.00           H
ATOM    440  HB3 ASN    28     102.510  54.460  30.180  0.00  0.00           H
ATOM    441  CG  ASN    28     102.740  55.550  32.040  0.00  0.00           C
ATOM    442  OD1 ASN    28     103.360  56.390  32.670  0.00  0.00           O
ATOM    443  ND2 ASN    28     101.560  55.150  32.420  0.00  0.00           N
ATOM    444 HD21 ASN    28     101.160  54.410  31.850  0.00  0.00           H
ATOM    445 HD22 ASN    28     101.260  55.400  33.350  0.00  0.00           H
ATOM    446  C   ASN    28     104.970  55.250  28.800  0.00  0.00           C
ATOM    447  O   ASN    28     106.160  54.970  29.090  0.00  0.00           O
ATOM    448  N   LYS    29     104.450  55.080  27.580  0.00  0.00           N
ATOM    449  H   LYS    29     103.470  55.200  27.400  0.00  0.00           H
ATOM    450  CA  LYS    29     105.270  54.700  26.430  0.00  0.00           C
ATOM    451  HA  LYS    29     105.800  53.830  26.810  0.00  0.00           H
ATOM    452  CB  LYS    29     104.500  54.170  25.230  0.00  0.00           C
ATOM    453  HB2 LYS    29     105.260  54.120  24.450  0.00  0.00           H
ATOM    454  HB3 LYS    29     103.780  54.910  24.880  0.00  0.00           H
ATOM    455  CG  LYS    29     103.790  52.830  25.610  0.00  0.00           C
ATOM    456  HG2 LYS    29     103.120  52.900  26.460  0.00  0.00           H
ATOM    457  HG3 LYS    29     104.600  52.170  25.930  0.00  0.00           H
ATOM    458  CD  LYS    29     103.030  52.230  24.430  0.00  0.00           C
ATOM    459  HD2 LYS    29     103.810  52.100  23.680  0.00  0.00           H
ATOM    460  HD3 LYS    29     102.330  53.000  24.080  0.00  0.00           H
ATOM    461  CE  LYS    29     102.310  50.990  24.830  0.00  0.00           C
ATOM    462  HE2 LYS    29     101.700  51.200  25.710  0.00  0.00           H
ATOM    463  HE3 LYS    29     102.950  50.250  25.300  0.00  0.00           H
ATOM    464  NZ  LYS    29     101.700  50.240  23.740  0.00  0.00           N
ATOM    465  HZ1 LYS    29     101.250  49.430  24.140  0.00  0.00           H
ATOM    466  HZ2 LYS    29     100.980  50.810  23.320  0.00  0.00           H
ATOM    467  HZ3 LYS    29     102.410  49.920  23.090  0.00  0.00           H
ATOM    468  C   LYS    29     106.330  55.800  26.040  0.00  0.00           C
ATOM    469  O   LYS    29     107.370  55.480  25.490  0.00  0.00           O
ATOM    470  N   ARG    30     106.020  57.090  26.330  0.00  0.00           N
ATOM    471  H   ARG    30     105.230  57.210  26.940  0.00  0.00           H
ATOM    472  CA  ARG    30     106.760  58.290  25.810  0.00  0.00           C
ATOM    473  HA  ARG    30     107.080  58.020  24.800  0.00  0.00           H
ATOM    474  CB  ARG    30     105.740  59.380  25.630  0.00  0.00           C
ATOM    475  HB2 ARG    30     105.180  59.600  26.540  0.00  0.00           H
ATOM    476  HB3 ARG    30     104.960  59.040  24.950  0.00  0.00           H
ATOM    477  CG  ARG    30     106.240  60.640  25.010  0.00  0.00           C
ATOM    478  HG2 ARG    30     106.490  60.470  23.960  0.00  0.00           H
ATOM    479  HG3 ARG    30     107.150  60.930  25.540  0.00  0.00           H
ATOM    480  CD  ARG    30     105.180  61.780  25.170  0.00  0.00           C
ATOM    481  HD2 ARG    30     105.600  62.710  24.780  0.00  0.00           H
ATOM    482  HD3 ARG    30     104.930  61.850  26.230  0.00  0.00           H
ATOM    483  NE  ARG    30     103.960  61.540  24.390  0.00  0.00           N
ATOM    484  HE  ARG    30     103.930  61.070  23.500  0.00  0.00           H
ATOM    485  CZ  ARG    30     102.700  61.830  24.710  0.00  0.00           C
ATOM    486  NH1 ARG    30     102.300  62.450  25.820  0.00  0.00           N
ATOM    487 HH11 ARG    30     102.940  62.980  26.390  0.00  0.00           H
ATOM    488 HH12 ARG    30     101.360  62.340  26.180  0.00  0.00           H
ATOM    489  NH2 ARG    30     101.770  61.280  24.020  0.00  0.00           N
ATOM    490 HH21 ARG    30     101.950  60.640  23.260  0.00  0.00           H
ATOM    491 HH22 ARG    30     100.840  61.270  24.400  0.00  0.00           H
ATOM    492  C   ARG    30     108.000  58.640  26.600  0.00  0.00           C
ATOM    493  O   ARG    30     109.080  58.950  26.050  0.00  0.00           O
ATOM    494  N   HIE    31     107.950  58.590  27.910  0.00  0.00           N
ATOM    495  H   HIE    31     107.100  58.270  28.360  0.00  0.00           H
ATOM    496  CA  HIE    31     108.970  59.040  28.880  0.00  0.00           C
ATOM    497  HA  HIE    31     109.600  59.810  28.420  0.00  0.00           H
ATOM    498  CB  HIE    31     108.210  59.700  29.990  0.00  0.00           C
ATOM    499  HB2 HIE    31     108.840  59.820  30.870  0.00  0.00           H
ATOM    500  HB3 HIE    31     107.390  59.060  30.300  0.00  0.00           H
ATOM    501  CG  HIE    31     107.600  61.020  29.580  0.00  0.00           C
ATOM    502  ND1 HIE    31     108.350  62.130  29.200  0.00  0.00           N
ATOM    503  CE1 HIE    31     107.440  63.120  28.990  0.00  0.00           C
ATOM    504  HE1 HIE    31     107.710  64.130  28.710  0.00  0.00           H
ATOM    505  NE2 HIE    31     106.200  62.640  28.960  0.00  0.00           N
ATOM    506  HE2 HIE    31     105.360  63.190  28.790  0.00  0.00           H
ATOM    507  CD2 HIE    31     106.270  61.340  29.370  0.00  0.00           C
ATOM    508  HD2 HIE    31     105.440  60.670  29.540  0.00  0.00           H
ATOM    509  C   HIE    31     109.950  57.970  29.380  0.00  0.00           C
ATOM    510  O   HIE    31     109.650  56.800  29.320  0.00  0.00           O
ATOM    511  N   PHE    32     110.960  58.290  30.140  0.00  0.00           N
ATOM    512  H   PHE    32     111.150  59.270  30.310  0.00  0.00           H
ATOM    513  CA  PHE    32     111.730  57.470  31.050  0.00  0.00           C
ATOM    514  HA  PHE    32     111.770  56.450  30.670  0.00  0.00           H
ATOM    515  CB  PHE    32     113.180  58.060  31.110  0.00  0.00           C
ATOM    516  HB2 PHE    32     113.160  59.140  31.210  0.00  0.00           H
ATOM    517  HB3 PHE    32     113.600  57.820  30.130  0.00  0.00           H
ATOM    518  CG  PHE    32     114.120  57.430  32.130  0.00  0.00           C
ATOM    519  CD1 PHE    32     114.780  56.240  31.700  0.00  0.00           C
ATOM    520  HD1 PHE    32     114.590  55.740  30.760  0.00  0.00           H
ATOM    521  CE1 PHE    32     115.930  55.780  32.370  0.00  0.00           C
ATOM    522  HE1 PHE    32     116.340  54.840  32.060  0.00  0.00           H
ATOM    523  CZ  PHE    32     116.260  56.340  33.620  0.00  0.00           C
ATOM    524  HZ  PHE    32     117.050  55.950  34.250  0.00  0.00           H
ATOM    525  CE2 PHE    32     115.580  57.470  34.120  0.00  0.00           C
ATOM    526  HE2 PHE    32     115.850  57.970  35.040  0.00  0.00           H
ATOM    527  CD2 PHE    32     114.560  58.050  33.320  0.00  0.00           C
ATOM    528  HD2 PHE    32     114.090  58.960  33.660  0.00  0.00           H
ATOM    529  C   PHE    32     110.950  57.360  32.340  0.00  0.00           C
ATOM    530  O   PHE    32     111.240  58.010  33.330  0.00  0.00           O
ATOM    531  N   THR    33     110.040  56.430  32.370  0.00  0.00           N
ATOM    532  H   THR    33     109.900  55.890  31.540  0.00  0.00           H
ATOM    533  CA  THR    33     109.130  56.200  33.540  0.00  0.00           C
ATOM    534  HA  THR    33     108.930  57.160  34.010  0.00  0.00           H
ATOM    535  CB  THR    33     107.690  55.650  33.160  0.00  0.00           C
ATOM    536  HB  THR    33     107.140  55.260  34.020  0.00  0.00           H
ATOM    537  CG2 THR    33     106.690  56.680  32.730  0.00  0.00           C
ATOM    538 HG21 THR    33     106.910  57.230  31.810  0.00  0.00           H
ATOM    539 HG22 THR    33     105.710  56.230  32.560  0.00  0.00           H
ATOM    540 HG23 THR    33     106.640  57.430  33.520  0.00  0.00           H
ATOM    541  OG1 THR    33     107.830  54.730  32.070  0.00  0.00           O
ATOM    542  HG1 THR    33     107.830  55.200  31.230  0.00  0.00           H
ATOM    543  C   THR    33     109.890  55.250  34.560  0.00  0.00           C
ATOM    544  O   THR    33     109.280  54.270  34.960  0.00  0.00           O
ATOM    545  N   ARG    34     111.160  55.520  35.000  0.00  0.00           N
ATOM    546  H   ARG    34     111.550  56.400  34.690  0.00  0.00           H
ATOM    547  CA  ARG    34     112.040  54.610  35.790  0.00  0.00           C
ATOM    548  HA  ARG    34     111.640  53.610  35.600  0.00  0.00           H
ATOM    549  CB  ARG    34     113.530  54.750  35.350  0.00  0.00           C
ATOM    550  HB2 ARG    34     113.960  55.600  35.880  0.00  0.00           H
ATOM    551  HB3 ARG    34     113.490  54.950  34.280  0.00  0.00           H
ATOM    552  CG  ARG    34     114.280  53.430  35.520  0.00  0.00           C
ATOM    553  HG2 ARG    34     113.890  52.750  34.760  0.00  0.00           H
ATOM    554  HG3 ARG    34     113.980  52.930  36.440  0.00  0.00           H
ATOM    555  CD  ARG    34     115.750  53.420  35.380  0.00  0.00           C
ATOM    556  HD2 ARG    34     115.970  53.930  34.440  0.00  0.00           H
ATOM    557  HD3 ARG    34     116.080  52.390  35.310  0.00  0.00           H
ATOM    558  NE  ARG    34     116.450  53.990  36.550  0.00  0.00           N
ATOM    559  HE  ARG    34     115.980  54.700  37.110  0.00  0.00           H
ATOM    560  CZ  ARG    34     117.740  53.800  36.930  0.00  0.00           C
ATOM    561  NH1 ARG    34     118.480  52.980  36.190  0.00  0.00           N
ATOM    562 HH11 ARG    34     118.160  52.410  35.420  0.00  0.00           H
ATOM    563 HH12 ARG    34     119.390  52.710  36.530  0.00  0.00           H
ATOM    564  NH2 ARG    34     118.190  54.290  38.020  0.00  0.00           N
ATOM    565 HH21 ARG    34     117.630  54.930  38.570  0.00  0.00           H
ATOM    566 HH22 ARG    34     119.150  54.090  38.250  0.00  0.00           H
ATOM    567  C   ARG    34     112.040  54.870  37.300  0.00  0.00           C
ATOM    568  O   ARG    34     112.060  53.890  38.060  0.00  0.00           O
ATOM    569  N   LYS    35     111.910  56.170  37.660  0.00  0.00           N
ATOM    570  H   LYS    35     111.860  56.870  36.930  0.00  0.00           H
ATOM    571  CA  LYS    35     111.750  56.680  39.010  0.00  0.00           C
ATOM    572  HA  LYS    35     112.190  55.950  39.680  0.00  0.00           H
ATOM    573  CB  LYS    35     112.470  58.040  39.090  0.00  0.00           C
ATOM    574  HB2 LYS    35     111.920  58.620  38.350  0.00  0.00           H
ATOM    575  HB3 LYS    35     113.540  57.910  38.880  0.00  0.00           H
ATOM    576  CG  LYS    35     112.380  58.760  40.420  0.00  0.00           C
ATOM    577  HG2 LYS    35     112.960  58.240  41.190  0.00  0.00           H
ATOM    578  HG3 LYS    35     111.370  58.700  40.840  0.00  0.00           H
ATOM    579  CD  LYS    35     112.840  60.270  40.360  0.00  0.00           C
ATOM    580  HD2 LYS    35     112.190  60.740  39.630  0.00  0.00           H
ATOM    581  HD3 LYS    35     113.920  60.230  40.180  0.00  0.00           H
ATOM    582  CE  LYS    35     112.570  60.840  41.790  0.00  0.00           C
ATOM    583  HE2 LYS    35     113.050  60.180  42.500  0.00  0.00           H
ATOM    584  HE3 LYS    35     111.510  60.680  42.010  0.00  0.00           H
ATOM    585  NZ  LYS    35     113.080  62.220  41.950  0.00  0.00           N
ATOM    586  HZ1 LYS    35     112.940  62.670  41.050  0.00  0.00           H
ATOM    587  HZ2 LYS    35     112.490  62.730  42.580  0.00  0.00           H
ATOM    588  HZ3 LYS    35     114.050  62.310  42.200  0.00  0.00           H
ATOM    589  C   LYS    35     110.260  56.720  39.300  0.00  0.00           C
ATOM    590  O   LYS    35     109.880  56.160  40.280  0.00  0.00           O
ATOM    591  N   ILE    36     109.490  57.430  38.440  0.00  0.00           N
ATOM    592  H   ILE    36     109.950  57.910  37.680  0.00  0.00           H
ATOM    593  CA  ILE    36     108.000  57.550  38.490  0.00  0.00           C
ATOM    594  HA  ILE    36     107.630  57.080  39.400  0.00  0.00           H
ATOM    595  CB  ILE    36     107.700  59.110  38.690  0.00  0.00           C
ATOM    596  HB  ILE    36     106.620  59.240  38.560  0.00  0.00           H
ATOM    597  CG2 ILE    36     108.140  59.690  40.000  0.00  0.00           C
ATOM    598 HG21 ILE    36     107.960  60.770  40.020  0.00  0.00           H
ATOM    599 HG22 ILE    36     107.610  59.220  40.830  0.00  0.00           H
ATOM    600 HG23 ILE    36     109.200  59.540  40.230  0.00  0.00           H
ATOM    601  CG1 ILE    36     108.390  60.000  37.590  0.00  0.00           C
ATOM    602 HG12 ILE    36     108.840  59.340  36.850  0.00  0.00           H
ATOM    603 HG13 ILE    36     109.220  60.560  38.000  0.00  0.00           H
ATOM    604  CD1 ILE    36     107.450  60.950  36.930  0.00  0.00           C
ATOM    605 HD11 ILE    36     106.620  60.350  36.560  0.00  0.00           H
ATOM    606 HD12 ILE    36     107.090  61.670  37.670  0.00  0.00           H
ATOM    607 HD13 ILE    36     107.950  61.530  36.150  0.00  0.00           H
ATOM    608  C   ILE    36     107.330  57.050  37.270  0.00  0.00           C
ATOM    609  O   ILE    36     107.950  57.040  36.210  0.00  0.00           O
ATOM    610  N   GLN    37     106.050  56.630  37.490  0.00  0.00           N
ATOM    611  H   GLN    37     105.640  56.720  38.410  0.00  0.00           H
ATOM    612  CA  GLN    37     105.140  56.020  36.560  0.00  0.00           C
ATOM    613  HA  GLN    37     105.460  56.440  35.610  0.00  0.00           H
ATOM    614  CB  GLN    37     105.220  54.420  36.700  0.00  0.00           C
ATOM    615  HB2 GLN    37     104.980  54.090  37.720  0.00  0.00           H
ATOM    616  HB3 GLN    37     106.240  54.060  36.570  0.00  0.00           H
ATOM    617  CG  GLN    37     104.260  53.650  35.760  0.00  0.00           C
ATOM    618  HG2 GLN    37     104.550  53.900  34.740  0.00  0.00           H
ATOM    619  HG3 GLN    37     103.260  53.910  36.100  0.00  0.00           H
ATOM    620  CD  GLN    37     104.380  52.150  35.910  0.00  0.00           C
ATOM    621  OE1 GLN    37     103.610  51.530  36.660  0.00  0.00           O
ATOM    622  NE2 GLN    37     105.070  51.500  35.020  0.00  0.00           N
ATOM    623 HE21 GLN    37     105.540  51.950  34.240  0.00  0.00           H
ATOM    624 HE22 GLN    37     105.050  50.490  35.070  0.00  0.00           H
ATOM    625  C   GLN    37     103.730  56.510  36.800  0.00  0.00           C
ATOM    626  O   GLN    37     103.240  56.620  37.910  0.00  0.00           O
ATOM    627  N   LEU    38     103.050  57.010  35.760  0.00  0.00           N
ATOM    628  H   LEU    38     103.370  56.800  34.820  0.00  0.00           H
ATOM    629  CA  LEU    38     101.650  57.450  35.880  0.00  0.00           C
ATOM    630  HA  LEU    38     101.690  58.060  36.780  0.00  0.00           H
ATOM    631  CB  LEU    38     101.180  58.430  34.770  0.00  0.00           C
ATOM    632  HB2 LEU    38     100.330  58.990  35.160  0.00  0.00           H
ATOM    633  HB3 LEU    38     100.920  57.830  33.890  0.00  0.00           H
ATOM    634  CG  LEU    38     102.240  59.490  34.470  0.00  0.00           C
ATOM    635  HG  LEU    38     103.220  59.050  34.310  0.00  0.00           H
ATOM    636  CD1 LEU    38     101.810  60.190  33.190  0.00  0.00           C
ATOM    637 HD11 LEU    38     102.050  59.630  32.280  0.00  0.00           H
ATOM    638 HD12 LEU    38     100.770  60.520  33.260  0.00  0.00           H
ATOM    639 HD13 LEU    38     102.550  60.980  33.090  0.00  0.00           H
ATOM    640  CD2 LEU    38     102.460  60.590  35.510  0.00  0.00           C
ATOM    641 HD21 LEU    38     103.060  61.370  35.020  0.00  0.00           H
ATOM    642 HD22 LEU    38     101.560  60.950  36.000  0.00  0.00           H
ATOM    643 HD23 LEU    38     103.060  60.110  36.290  0.00  0.00           H
ATOM    644  C   LEU    38     100.600  56.350  36.050  0.00  0.00           C
ATOM    645  O   LEU    38     100.720  55.230  35.480  0.00  0.00           O
ATOM    646  N   GLN    39      99.420  56.700  36.600  0.00  0.00           N
ATOM    647  H   GLN    39      99.220  57.580  37.030  0.00  0.00           H
ATOM    648  CA  GLN    39      98.260  55.820  36.650  0.00  0.00           C
ATOM    649  HA  GLN    39      98.350  55.160  35.780  0.00  0.00           H
ATOM    650  CB  GLN    39      98.290  55.030  37.950  0.00  0.00           C
ATOM    651  HB2 GLN    39      98.220  55.810  38.700  0.00  0.00           H
ATOM    652  HB3 GLN    39      99.230  54.490  38.110  0.00  0.00           H
ATOM    653  CG  GLN    39      97.070  54.010  38.220  0.00  0.00           C
ATOM    654  HG2 GLN    39      96.850  53.450  37.310  0.00  0.00           H
ATOM    655  HG3 GLN    39      96.170  54.560  38.500  0.00  0.00           H
ATOM    656  CD  GLN    39      97.310  52.940  39.260  0.00  0.00           C
ATOM    657  OE1 GLN    39      97.360  51.770  38.870  0.00  0.00           O
ATOM    658  NE2 GLN    39      97.210  53.210  40.500  0.00  0.00           N
ATOM    659 HE21 GLN    39      97.020  54.170  40.730  0.00  0.00           H
ATOM    660 HE22 GLN    39      96.960  52.470  41.150  0.00  0.00           H
ATOM    661  C   GLN    39      97.010  56.690  36.380  0.00  0.00           C
ATOM    662  O   GLN    39      96.860  57.800  36.880  0.00  0.00           O
ATOM    663  N   ALA    40      96.040  56.110  35.570  0.00  0.00           N
ATOM    664  H   ALA    40      96.050  55.200  35.140  0.00  0.00           H
ATOM    665  CA  ALA    40      94.750  56.660  35.380  0.00  0.00           C
ATOM    666  HA  ALA    40      94.970  57.730  35.310  0.00  0.00           H
ATOM    667  CB  ALA    40      94.260  56.150  34.020  0.00  0.00           C
ATOM    668  HB1 ALA    40      94.900  56.190  33.130  0.00  0.00           H
ATOM    669  HB2 ALA    40      94.220  55.070  34.140  0.00  0.00           H
ATOM    670  HB3 ALA    40      93.320  56.600  33.720  0.00  0.00           H
ATOM    671  C   ALA    40      93.820  56.360  36.580  0.00  0.00           C
ATOM    672  O   ALA    40      93.970  55.260  37.170  0.00  0.00           O
ATOM    673  N   THR    41      92.910  57.280  36.880  0.00  0.00           N
ATOM    674  H   THR    41      93.010  58.190  36.470  0.00  0.00           H
ATOM    675  CA  THR    41      91.740  57.200  37.810  0.00  0.00           C
ATOM    676  HA  THR    41      91.310  56.200  37.870  0.00  0.00           H
ATOM    677  CB  THR    41      92.170  57.670  39.190  0.00  0.00           C
ATOM    678  HB  THR    41      92.560  58.690  39.190  0.00  0.00           H
ATOM    679  CG2 THR    41      91.080  57.580  40.230  0.00  0.00           C
ATOM    680 HG21 THR    41      90.990  56.580  40.650  0.00  0.00           H
ATOM    681 HG22 THR    41      91.310  58.300  41.010  0.00  0.00           H
ATOM    682 HG23 THR    41      90.140  57.950  39.810  0.00  0.00           H
ATOM    683  OG1 THR    41      93.070  56.710  39.770  0.00  0.00           O
ATOM    684  HG1 THR    41      93.810  56.490  39.190  0.00  0.00           H
ATOM    685  C   THR    41      90.680  58.130  37.220  0.00  0.00           C
ATOM    686  O   THR    41      90.970  59.290  36.910  0.00  0.00           O
ATOM    687  N   SER    42      89.440  57.700  36.940  0.00  0.00           N
ATOM    688  H   SER    42      89.110  56.780  37.200  0.00  0.00           H
ATOM    689  CA  SER    42      88.510  58.510  36.260  0.00  0.00           C
ATOM    690  HA  SER    42      88.780  59.550  36.390  0.00  0.00           H
ATOM    691  CB  SER    42      88.720  58.350  34.790  0.00  0.00           C
ATOM    692  HB2 SER    42      89.630  58.900  34.540  0.00  0.00           H
ATOM    693  HB3 SER    42      87.870  58.700  34.200  0.00  0.00           H
ATOM    694  OG  SER    42      88.820  56.970  34.410  0.00  0.00           O
ATOM    695  HG  SER    42      87.910  56.670  34.450  0.00  0.00           H
ATOM    696  C   SER    42      87.090  58.210  36.750  0.00  0.00           C
ATOM    697  O   SER    42      86.820  57.150  37.280  0.00  0.00           O
ATOM    698  N   VAL    43      86.240  59.250  36.590  0.00  0.00           N
ATOM    699  H   VAL    43      86.470  60.150  36.210  0.00  0.00           H
ATOM    700  CA  VAL    43      84.760  59.070  36.790  0.00  0.00           C
ATOM    701  HA  VAL    43      84.480  58.040  36.620  0.00  0.00           H
ATOM    702  CB  VAL    43      84.210  59.300  38.220  0.00  0.00           C
ATOM    703  HB  VAL    43      83.120  59.250  38.170  0.00  0.00           H
ATOM    704  CG1 VAL    43      84.780  58.330  39.250  0.00  0.00           C
ATOM    705 HG11 VAL    43      85.850  58.430  39.390  0.00  0.00           H
ATOM    706 HG12 VAL    43      84.230  58.450  40.190  0.00  0.00           H
ATOM    707 HG13 VAL    43      84.600  57.290  38.980  0.00  0.00           H
ATOM    708  CG2 VAL    43      84.550  60.720  38.680  0.00  0.00           C
ATOM    709 HG21 VAL    43      85.580  61.030  38.510  0.00  0.00           H
ATOM    710 HG22 VAL    43      83.840  61.300  38.080  0.00  0.00           H
ATOM    711 HG23 VAL    43      84.310  60.840  39.740  0.00  0.00           H
ATOM    712  C   VAL    43      84.100  59.880  35.690  0.00  0.00           C
ATOM    713  O   VAL    43      84.700  60.680  34.990  0.00  0.00           O
ATOM    714  N   THR    44      82.820  59.620  35.500  0.00  0.00           N
ATOM    715  H   THR    44      82.380  58.840  35.950  0.00  0.00           H
ATOM    716  CA  THR    44      81.780  60.360  34.740  0.00  0.00           C
ATOM    717  HA  THR    44      82.300  60.930  33.960  0.00  0.00           H
ATOM    718  CB  THR    44      80.830  59.430  33.960  0.00  0.00           C
ATOM    719  HB  THR    44      80.000  60.070  33.660  0.00  0.00           H
ATOM    720  CG2 THR    44      81.330  58.690  32.700  0.00  0.00           C
ATOM    721 HG21 THR    44      82.260  58.170  32.930  0.00  0.00           H
ATOM    722 HG22 THR    44      80.580  57.970  32.380  0.00  0.00           H
ATOM    723 HG23 THR    44      81.620  59.410  31.940  0.00  0.00           H
ATOM    724  OG1 THR    44      80.250  58.400  34.770  0.00  0.00           O
ATOM    725  HG1 THR    44      79.510  58.800  35.220  0.00  0.00           H
ATOM    726  C   THR    44      81.040  61.330  35.630  0.00  0.00           C
ATOM    727  O   THR    44      81.140  61.170  36.860  0.00  0.00           O
ATOM    728  N   HIE    45      80.330  62.350  35.070  0.00  0.00           N
ATOM    729  H   HIE    45      80.390  62.490  34.070  0.00  0.00           H
ATOM    730  CA  HIE    45      79.610  63.380  35.850  0.00  0.00           C
ATOM    731  HA  HIE    45      80.270  63.740  36.630  0.00  0.00           H
ATOM    732  CB  HIE    45      79.260  64.610  34.990  0.00  0.00           C
ATOM    733  HB2 HIE    45      78.950  65.440  35.630  0.00  0.00           H
ATOM    734  HB3 HIE    45      78.440  64.410  34.300  0.00  0.00           H
ATOM    735  CG  HIE    45      80.450  65.090  34.250  0.00  0.00           C
ATOM    736  ND1 HIE    45      80.890  64.530  33.120  0.00  0.00           N
ATOM    737  CE1 HIE    45      81.890  65.310  32.640  0.00  0.00           C
ATOM    738  HE1 HIE    45      82.460  65.110  31.740  0.00  0.00           H
ATOM    739  NE2 HIE    45      82.090  66.360  33.430  0.00  0.00           N
ATOM    740  HE2 HIE    45      82.590  67.200  33.170  0.00  0.00           H
ATOM    741  CD2 HIE    45      81.090  66.300  34.400  0.00  0.00           C
ATOM    742  HD2 HIE    45      80.830  67.050  35.130  0.00  0.00           H
ATOM    743  C   HIE    45      78.310  62.890  36.530  0.00  0.00           C
ATOM    744  O   HIE    45      77.410  62.270  35.920  0.00  0.00           O
ATOM    745  N   ARG    46      78.230  63.140  37.790  0.00  0.00           N
ATOM    746  H   ARG    46      79.010  63.660  38.170  0.00  0.00           H
ATOM    747  CA  ARG    46      77.110  62.700  38.620  0.00  0.00           C
ATOM    748  HA  ARG    46      76.870  61.670  38.330  0.00  0.00           H
ATOM    749  CB  ARG    46      77.490  62.670  40.120  0.00  0.00           C
ATOM    750  HB2 ARG    46      76.600  62.710  40.750  0.00  0.00           H
ATOM    751  HB3 ARG    46      78.070  63.580  40.250  0.00  0.00           H
ATOM    752  CG  ARG    46      78.390  61.520  40.570  0.00  0.00           C
ATOM    753  HG2 ARG    46      77.710  60.680  40.680  0.00  0.00           H
ATOM    754  HG3 ARG    46      78.920  61.780  41.490  0.00  0.00           H
ATOM    755  CD  ARG    46      79.470  61.160  39.640  0.00  0.00           C
ATOM    756  HD2 ARG    46      80.070  62.080  39.590  0.00  0.00           H
ATOM    757  HD3 ARG    46      79.170  60.940  38.620  0.00  0.00           H
ATOM    758  NE  ARG    46      80.350  60.110  40.200  0.00  0.00           N
ATOM    759  HE  ARG    46      80.870  60.310  41.040  0.00  0.00           H
ATOM    760  CZ  ARG    46      80.640  58.930  39.690  0.00  0.00           C
ATOM    761  NH1 ARG    46      80.130  58.590  38.550  0.00  0.00           N
ATOM    762 HH11 ARG    46      79.560  59.310  38.130  0.00  0.00           H
ATOM    763 HH12 ARG    46      80.660  57.860  38.090  0.00  0.00           H
ATOM    764  NH2 ARG    46      81.480  58.140  40.250  0.00  0.00           N
ATOM    765 HH21 ARG    46      81.990  58.240  41.110  0.00  0.00           H
ATOM    766 HH22 ARG    46      81.740  57.260  39.830  0.00  0.00           H
ATOM    767  C   ARG    46      76.000  63.630  38.310  0.00  0.00           C
ATOM    768  O   ARG    46      76.240  64.760  38.000  0.00  0.00           O
ATOM    769  N   PRO    47      74.740  63.180  38.570  0.00  0.00           N
ATOM    770  CD  PRO    47      74.300  61.860  39.040  0.00  0.00           C
ATOM    771  HD2 PRO    47      74.820  61.430  39.900  0.00  0.00           H
ATOM    772  HD3 PRO    47      74.500  61.220  38.180  0.00  0.00           H
ATOM    773  CG  PRO    47      72.790  61.890  39.120  0.00  0.00           C
ATOM    774  HG2 PRO    47      72.440  62.160  40.120  0.00  0.00           H
ATOM    775  HG3 PRO    47      72.460  60.860  38.940  0.00  0.00           H
ATOM    776  CB  PRO    47      72.440  63.040  38.110  0.00  0.00           C
ATOM    777  HB2 PRO    47      71.520  63.530  38.410  0.00  0.00           H
ATOM    778  HB3 PRO    47      72.410  62.620  37.100  0.00  0.00           H
ATOM    779  CA  PRO    47      73.580  64.000  38.230  0.00  0.00           C
ATOM    780  HA  PRO    47      73.710  64.470  37.260  0.00  0.00           H
ATOM    781  C   PRO    47      73.350  65.190  39.220  0.00  0.00           C
ATOM    782  O   PRO    47      72.560  66.010  38.890  0.00  0.00           O
ATOM    783  N   ASN    48      74.140  65.180  40.300  0.00  0.00           N
ATOM    784  H   ASN    48      74.850  64.470  40.390  0.00  0.00           H
ATOM    785  CA  ASN    48      73.900  66.040  41.420  0.00  0.00           C
ATOM    786  HA  ASN    48      73.210  66.830  41.110  0.00  0.00           H
ATOM    787  CB  ASN    48      73.170  65.120  42.380  0.00  0.00           C
ATOM    788  HB2 ASN    48      73.630  64.130  42.460  0.00  0.00           H
ATOM    789  HB3 ASN    48      72.230  64.940  41.860  0.00  0.00           H
ATOM    790  CG  ASN    48      72.830  65.730  43.740  0.00  0.00           C
ATOM    791  OD1 ASN    48      73.700  66.000  44.460  0.00  0.00           O
ATOM    792  ND2 ASN    48      71.520  65.730  44.080  0.00  0.00           N
ATOM    793 HD21 ASN    48      70.790  65.600  43.400  0.00  0.00           H
ATOM    794 HD22 ASN    48      71.360  65.890  45.060  0.00  0.00           H
ATOM    795  C   ASN    48      75.210  66.630  41.930  0.00  0.00           C
ATOM    796  O   ASN    48      76.230  65.920  41.760  0.00  0.00           O
ATOM    797  N   ALA    49      75.290  67.880  42.320  0.00  0.00           N
ATOM    798  H   ALA    49      74.370  68.300  42.400  0.00  0.00           H
ATOM    799  CA  ALA    49      76.590  68.590  42.560  0.00  0.00           C
ATOM    800  HA  ALA    49      77.320  68.410  41.780  0.00  0.00           H
ATOM    801  CB  ALA    49      76.280  70.070  42.560  0.00  0.00           C
ATOM    802  HB1 ALA    49      75.640  70.250  41.700  0.00  0.00           H
ATOM    803  HB2 ALA    49      75.660  70.420  43.380  0.00  0.00           H
ATOM    804  HB3 ALA    49      77.180  70.690  42.500  0.00  0.00           H
ATOM    805  C   ALA    49      77.260  68.240  43.820  0.00  0.00           C
ATOM    806  O   ALA    49      78.480  68.010  43.900  0.00  0.00           O
ATOM    807  N   ILE    50      76.400  68.040  44.870  0.00  0.00           N
ATOM    808  H   ILE    50      75.460  68.410  44.780  0.00  0.00           H
ATOM    809  CA  ILE    50      76.750  67.450  46.170  0.00  0.00           C
ATOM    810  HA  ILE    50      77.570  68.010  46.600  0.00  0.00           H
ATOM    811  CB  ILE    50      75.550  67.490  47.090  0.00  0.00           C
ATOM    812  HB  ILE    50      74.700  67.030  46.580  0.00  0.00           H
ATOM    813  CG2 ILE    50      75.660  66.500  48.220  0.00  0.00           C
ATOM    814 HG21 ILE    50      76.560  66.730  48.790  0.00  0.00           H
ATOM    815 HG22 ILE    50      74.890  66.610  48.990  0.00  0.00           H
ATOM    816 HG23 ILE    50      75.530  65.460  47.910  0.00  0.00           H
ATOM    817  CG1 ILE    50      75.260  68.920  47.580  0.00  0.00           C
ATOM    818 HG12 ILE    50      75.460  69.680  46.820  0.00  0.00           H
ATOM    819 HG13 ILE    50      75.950  69.080  48.410  0.00  0.00           H
ATOM    820  CD1 ILE    50      73.900  69.180  48.160  0.00  0.00           C
ATOM    821 HD11 ILE    50      73.100  69.080  47.430  0.00  0.00           H
ATOM    822 HD12 ILE    50      73.730  68.430  48.940  0.00  0.00           H
ATOM    823 HD13 ILE    50      74.070  70.150  48.620  0.00  0.00           H
ATOM    824  C   ILE    50      77.290  66.020  45.930  0.00  0.00           C
ATOM    825  O   ILE    50      78.440  65.730  46.280  0.00  0.00           O
ATOM    826  N   GLN    51      76.650  65.250  45.110  0.00  0.00           N
ATOM    827  H   GLN    51      75.720  65.540  44.850  0.00  0.00           H
ATOM    828  CA  GLN    51      77.120  63.890  44.810  0.00  0.00           C
ATOM    829  HA  GLN    51      77.410  63.310  45.690  0.00  0.00           H
ATOM    830  CB  GLN    51      75.910  63.210  44.110  0.00  0.00           C
ATOM    831  HB2 GLN    51      75.790  63.820  43.210  0.00  0.00           H
ATOM    832  HB3 GLN    51      75.070  63.350  44.790  0.00  0.00           H
ATOM    833  CG  GLN    51      76.210  61.770  43.820  0.00  0.00           C
ATOM    834  HG2 GLN    51      76.280  61.190  44.750  0.00  0.00           H
ATOM    835  HG3 GLN    51      77.130  61.710  43.230  0.00  0.00           H
ATOM    836  CD  GLN    51      75.140  61.050  43.030  0.00  0.00           C
ATOM    837  OE1 GLN    51      73.980  61.500  42.990  0.00  0.00           O
ATOM    838  NE2 GLN    51      75.430  59.900  42.540  0.00  0.00           N
ATOM    839 HE21 GLN    51      76.330  59.540  42.820  0.00  0.00           H
ATOM    840 HE22 GLN    51      74.740  59.330  42.080  0.00  0.00           H
ATOM    841  C   GLN    51      78.330  63.880  43.930  0.00  0.00           C
ATOM    842  O   GLN    51      79.260  63.010  44.130  0.00  0.00           O
ATOM    843  N   MET    52      78.420  64.840  43.050  0.00  0.00           N
ATOM    844  H   MET    52      77.610  65.360  42.750  0.00  0.00           H
ATOM    845  CA  MET    52      79.720  65.190  42.390  0.00  0.00           C
ATOM    846  HA  MET    52      80.040  64.270  41.910  0.00  0.00           H
ATOM    847  CB  MET    52      79.490  66.170  41.270  0.00  0.00           C
ATOM    848  HB2 MET    52      79.490  67.170  41.710  0.00  0.00           H
ATOM    849  HB3 MET    52      78.560  65.950  40.760  0.00  0.00           H
ATOM    850  CG  MET    52      80.560  66.360  40.270  0.00  0.00           C
ATOM    851  HG2 MET    52      81.540  66.390  40.760  0.00  0.00           H
ATOM    852  HG3 MET    52      80.280  67.260  39.720  0.00  0.00           H
ATOM    853  SD  MET    52      80.650  65.130  39.000  0.00  0.00           S
ATOM    854  CE  MET    52      81.760  63.900  39.630  0.00  0.00           C
ATOM    855  HE1 MET    52      82.660  64.320  40.080  0.00  0.00           H
ATOM    856  HE2 MET    52      81.240  63.520  40.510  0.00  0.00           H
ATOM    857  HE3 MET    52      82.130  63.140  38.940  0.00  0.00           H
ATOM    858  C   MET    52      80.960  65.520  43.290  0.00  0.00           C
ATOM    859  O   MET    52      81.930  64.770  43.210  0.00  0.00           O
ATOM    860  N   ALA    53      80.770  66.420  44.300  0.00  0.00           N
ATOM    861  H   ALA    53      79.900  66.930  44.280  0.00  0.00           H
ATOM    862  CA  ALA    53      81.700  66.640  45.420  0.00  0.00           C
ATOM    863  HA  ALA    53      82.650  66.990  45.010  0.00  0.00           H
ATOM    864  CB  ALA    53      81.210  67.790  46.250  0.00  0.00           C
ATOM    865  HB1 ALA    53      81.130  68.730  45.690  0.00  0.00           H
ATOM    866  HB2 ALA    53      80.280  67.440  46.690  0.00  0.00           H
ATOM    867  HB3 ALA    53      82.030  67.990  46.940  0.00  0.00           H
ATOM    868  C   ALA    53      82.110  65.440  46.240  0.00  0.00           C
ATOM    869  O   ALA    53      83.300  65.180  46.350  0.00  0.00           O
ATOM    870  N   LEU    54      81.080  64.740  46.820  0.00  0.00           N
ATOM    871  H   LEU    54      80.170  65.180  46.770  0.00  0.00           H
ATOM    872  CA  LEU    54      81.360  63.470  47.490  0.00  0.00           C
ATOM    873  HA  LEU    54      81.880  63.680  48.430  0.00  0.00           H
ATOM    874  CB  LEU    54      80.030  62.820  47.850  0.00  0.00           C
ATOM    875  HB2 LEU    54      80.370  61.880  48.270  0.00  0.00           H
ATOM    876  HB3 LEU    54      79.490  62.620  46.930  0.00  0.00           H
ATOM    877  CG  LEU    54      79.290  63.530  48.950  0.00  0.00           C
ATOM    878  HG  LEU    54      78.940  64.470  48.530  0.00  0.00           H
ATOM    879  CD1 LEU    54      78.180  62.660  49.450  0.00  0.00           C
ATOM    880 HD11 LEU    54      77.690  63.200  50.270  0.00  0.00           H
ATOM    881 HD12 LEU    54      77.410  62.570  48.690  0.00  0.00           H
ATOM    882 HD13 LEU    54      78.460  61.620  49.600  0.00  0.00           H
ATOM    883  CD2 LEU    54      80.300  63.700  50.150  0.00  0.00           C
ATOM    884 HD21 LEU    54      79.730  63.980  51.040  0.00  0.00           H
ATOM    885 HD22 LEU    54      80.940  62.840  50.330  0.00  0.00           H
ATOM    886 HD23 LEU    54      80.850  64.620  49.910  0.00  0.00           H
ATOM    887  C   LEU    54      82.180  62.430  46.700  0.00  0.00           C
ATOM    888  O   LEU    54      83.040  61.720  47.240  0.00  0.00           O
ATOM    889  N   SER    55      81.870  62.250  45.400  0.00  0.00           N
ATOM    890  H   SER    55      81.100  62.840  45.100  0.00  0.00           H
ATOM    891  CA  SER    55      82.640  61.440  44.450  0.00  0.00           C
ATOM    892  HA  SER    55      82.740  60.450  44.890  0.00  0.00           H
ATOM    893  CB  SER    55      81.810  61.220  43.210  0.00  0.00           C
ATOM    894  HB2 SER    55      81.270  62.120  42.920  0.00  0.00           H
ATOM    895  HB3 SER    55      80.980  60.580  43.500  0.00  0.00           H
ATOM    896  OG  SER    55      82.470  60.760  42.050  0.00  0.00           O
ATOM    897  HG  SER    55      82.940  59.960  42.300  0.00  0.00           H
ATOM    898  C   SER    55      84.130  61.900  44.230  0.00  0.00           C
ATOM    899  O   SER    55      85.030  61.060  44.130  0.00  0.00           O
ATOM    900  N   VAL    56      84.360  63.180  44.090  0.00  0.00           N
ATOM    901  H   VAL    56      83.550  63.770  43.970  0.00  0.00           H
ATOM    902  CA  VAL    56      85.690  63.600  43.890  0.00  0.00           C
ATOM    903  HA  VAL    56      86.110  63.060  43.040  0.00  0.00           H
ATOM    904  CB  VAL    56      85.720  65.110  43.670  0.00  0.00           C
ATOM    905  HB  VAL    56      85.170  65.610  44.470  0.00  0.00           H
ATOM    906  CG1 VAL    56      87.160  65.670  43.540  0.00  0.00           C
ATOM    907 HG11 VAL    56      87.280  66.420  42.760  0.00  0.00           H
ATOM    908 HG12 VAL    56      87.400  66.140  44.490  0.00  0.00           H
ATOM    909 HG13 VAL    56      87.930  64.940  43.280  0.00  0.00           H
ATOM    910  CG2 VAL    56      85.040  65.470  42.340  0.00  0.00           C
ATOM    911 HG21 VAL    56      84.950  66.560  42.360  0.00  0.00           H
ATOM    912 HG22 VAL    56      85.700  65.130  41.540  0.00  0.00           H
ATOM    913 HG23 VAL    56      84.020  65.070  42.350  0.00  0.00           H
ATOM    914  C   VAL    56      86.620  63.170  45.020  0.00  0.00           C
ATOM    915  O   VAL    56      87.690  62.630  44.780  0.00  0.00           O
ATOM    916  N   CYX    57      86.110  63.310  46.250  0.00  0.00           N
ATOM    917  H   CYX    57      85.290  63.870  46.440  0.00  0.00           H
ATOM    918  CA  CYX    57      86.780  62.720  47.470  0.00  0.00           C
ATOM    919  HA  CYX    57      87.840  62.950  47.460  0.00  0.00           H
ATOM    920  CB  CYX    57      86.160  63.140  48.860  0.00  0.00           C
ATOM    921  HB2 CYX    57      86.700  62.500  49.570  0.00  0.00           H
ATOM    922  HB3 CYX    57      85.160  62.710  48.750  0.00  0.00           H
ATOM    923  SG  CYX    57      86.330  64.780  49.410  0.00  0.00           S
ATOM    924  C   CYX    57      86.850  61.160  47.360  0.00  0.00           C
ATOM    925  O   CYX    57      87.930  60.560  47.330  0.00  0.00           O
ATOM    926  N   GLU    58      85.660  60.450  47.360  0.00  0.00           N
ATOM    927  H   GLU    58      84.790  60.970  47.380  0.00  0.00           H
ATOM    928  CA  GLU    58      85.520  58.990  47.430  0.00  0.00           C
ATOM    929  HA  GLU    58      86.010  58.700  48.360  0.00  0.00           H
ATOM    930  CB  GLU    58      84.000  58.700  47.500  0.00  0.00           C
ATOM    931  HB2 GLU    58      83.840  57.640  47.330  0.00  0.00           H
ATOM    932  HB3 GLU    58      83.400  59.270  46.790  0.00  0.00           H
ATOM    933  CG  GLU    58      83.330  59.050  48.800  0.00  0.00           C
ATOM    934  HG2 GLU    58      83.070  60.110  48.810  0.00  0.00           H
ATOM    935  HG3 GLU    58      84.060  58.740  49.540  0.00  0.00           H
ATOM    936  CD  GLU    58      82.060  58.260  49.070  0.00  0.00           C
ATOM    937  OE1 GLU    58      81.180  58.240  48.170  0.00  0.00           O
ATOM    938  OE2 GLU    58      81.950  57.640  50.130  0.00  0.00           O
ATOM    939  C   GLU    58      86.200  58.220  46.310  0.00  0.00           C
ATOM    940  O   GLU    58      86.600  57.030  46.550  0.00  0.00           O
ATOM    941  N   ASP    59      86.290  58.800  45.150  0.00  0.00           N
ATOM    942  H   ASP    59      85.760  59.650  45.090  0.00  0.00           H
ATOM    943  CA  ASP    59      86.880  58.090  43.950  0.00  0.00           C
ATOM    944  HA  ASP    59      86.950  57.020  44.160  0.00  0.00           H
ATOM    945  CB  ASP    59      85.880  58.280  42.810  0.00  0.00           C
ATOM    946  HB2 ASP    59      86.280  57.870  41.880  0.00  0.00           H
ATOM    947  HB3 ASP    59      85.830  59.340  42.550  0.00  0.00           H
ATOM    948  CG  ASP    59      84.440  57.790  42.890  0.00  0.00           C
ATOM    949  OD1 ASP    59      83.480  58.460  42.510  0.00  0.00           O
ATOM    950  OD2 ASP    59      84.260  56.670  43.370  0.00  0.00           O
ATOM    951  C   ASP    59      88.250  58.610  43.590  0.00  0.00           C
ATOM    952  O   ASP    59      89.170  57.780  43.420  0.00  0.00           O
ATOM    953  N   LEU    60      88.420  59.910  43.360  0.00  0.00           N
ATOM    954  H   LEU    60      87.640  60.540  43.490  0.00  0.00           H
ATOM    955  CA  LEU    60      89.630  60.420  42.770  0.00  0.00           C
ATOM    956  HA  LEU    60      90.040  59.670  42.100  0.00  0.00           H
ATOM    957  CB  LEU    60      89.350  61.650  41.930  0.00  0.00           C
ATOM    958  HB2 LEU    60      90.220  62.150  41.490  0.00  0.00           H
ATOM    959  HB3 LEU    60      88.850  62.370  42.580  0.00  0.00           H
ATOM    960  CG  LEU    60      88.240  61.310  40.930  0.00  0.00           C
ATOM    961  HG  LEU    60      87.280  61.000  41.350  0.00  0.00           H
ATOM    962  CD1 LEU    60      88.080  62.540  40.030  0.00  0.00           C
ATOM    963 HD11 LEU    60      87.460  62.320  39.170  0.00  0.00           H
ATOM    964 HD12 LEU    60      87.720  63.330  40.690  0.00  0.00           H
ATOM    965 HD13 LEU    60      89.050  62.860  39.650  0.00  0.00           H
ATOM    966  CD2 LEU    60      88.550  60.090  40.030  0.00  0.00           C
ATOM    967 HD21 LEU    60      87.870  60.030  39.180  0.00  0.00           H
ATOM    968 HD22 LEU    60      89.560  60.210  39.650  0.00  0.00           H
ATOM    969 HD23 LEU    60      88.480  59.180  40.610  0.00  0.00           H
ATOM    970  C   LEU    60      90.620  60.680  43.860  0.00  0.00           C
ATOM    971  O   LEU    60      91.710  60.070  43.840  0.00  0.00           O
ATOM    972  N   ILE    61      90.290  61.480  44.860  0.00  0.00           N
ATOM    973  H   ILE    61      89.340  61.830  44.860  0.00  0.00           H
ATOM    974  CA  ILE    61      91.210  61.860  45.970  0.00  0.00           C
ATOM    975  HA  ILE    61      92.220  62.100  45.640  0.00  0.00           H
ATOM    976  CB  ILE    61      90.700  63.120  46.640  0.00  0.00           C
ATOM    977  HB  ILE    61      89.610  63.040  46.690  0.00  0.00           H
ATOM    978  CG2 ILE    61      91.130  63.280  48.100  0.00  0.00           C
ATOM    979 HG21 ILE    61      92.200  63.150  48.240  0.00  0.00           H
ATOM    980 HG22 ILE    61      91.020  64.300  48.460  0.00  0.00           H
ATOM    981 HG23 ILE    61      90.610  62.570  48.760  0.00  0.00           H
ATOM    982  CG1 ILE    61      91.010  64.340  45.770  0.00  0.00           C
ATOM    983 HG12 ILE    61      91.160  63.970  44.760  0.00  0.00           H
ATOM    984 HG13 ILE    61      91.920  64.760  46.190  0.00  0.00           H
ATOM    985  CD1 ILE    61      89.910  65.390  45.860  0.00  0.00           C
ATOM    986 HD11 ILE    61      89.940  66.040  46.730  0.00  0.00           H
ATOM    987 HD12 ILE    61      90.070  66.180  45.140  0.00  0.00           H
ATOM    988 HD13 ILE    61      88.920  64.930  45.820  0.00  0.00           H
ATOM    989  C   ILE    61      91.430  60.700  46.900  0.00  0.00           C
ATOM    990  O   ILE    61      92.520  60.570  47.420  0.00  0.00           O
ATOM    991  N   SER    62      90.560  59.730  47.020  0.00  0.00           N
ATOM    992  H   SER    62      89.620  59.890  46.680  0.00  0.00           H
ATOM    993  CA  SER    62      90.780  58.490  47.660  0.00  0.00           C
ATOM    994  HA  SER    62      91.080  58.560  48.700  0.00  0.00           H
ATOM    995  CB  SER    62      89.470  57.760  47.740  0.00  0.00           C
ATOM    996  HB2 SER    62      89.110  57.510  46.750  0.00  0.00           H
ATOM    997  HB3 SER    62      88.800  58.380  48.320  0.00  0.00           H
ATOM    998  OG  SER    62      89.830  56.590  48.520  0.00  0.00           O
ATOM    999  HG  SER    62      89.860  55.860  47.890  0.00  0.00           H
ATOM   1000  C   SER    62      91.930  57.640  46.970  0.00  0.00           C
ATOM   1001  O   SER    62      92.680  56.930  47.680  0.00  0.00           O
ATOM   1002  N   SER    63      92.010  57.680  45.640  0.00  0.00           N
ATOM   1003  H   SER    63      91.350  58.300  45.190  0.00  0.00           H
ATOM   1004  CA  SER    63      93.010  57.010  44.790  0.00  0.00           C
ATOM   1005  HA  SER    63      93.300  56.050  45.220  0.00  0.00           H
ATOM   1006  CB  SER    63      92.350  56.650  43.430  0.00  0.00           C
ATOM   1007  HB2 SER    63      93.050  56.080  42.820  0.00  0.00           H
ATOM   1008  HB3 SER    63      92.250  57.570  42.850  0.00  0.00           H
ATOM   1009  OG  SER    63      91.120  55.880  43.650  0.00  0.00           O
ATOM   1010  HG  SER    63      90.370  56.470  43.760  0.00  0.00           H
ATOM   1011  C   SER    63      94.250  57.920  44.600  0.00  0.00           C
ATOM   1012  O   SER    63      95.280  57.590  43.920  0.00  0.00           O
ATOM   1013  N   GLN    64      94.300  58.940  45.480  0.00  0.00           N
ATOM   1014  H   GLN    64      93.430  59.060  45.980  0.00  0.00           H
ATOM   1015  CA  GLN    64      95.430  59.830  45.790  0.00  0.00           C
ATOM   1016  HA  GLN    64      95.020  60.670  46.360  0.00  0.00           H
ATOM   1017  CB  GLN    64      96.440  59.100  46.660  0.00  0.00           C
ATOM   1018  HB2 GLN    64      96.970  58.420  46.000  0.00  0.00           H
ATOM   1019  HB3 GLN    64      95.840  58.520  47.370  0.00  0.00           H
ATOM   1020  CG  GLN    64      97.480  59.930  47.410  0.00  0.00           C
ATOM   1021  HG2 GLN    64      97.000  60.710  48.000  0.00  0.00           H
ATOM   1022  HG3 GLN    64      98.160  60.470  46.750  0.00  0.00           H
ATOM   1023  CD  GLN    64      98.410  59.100  48.290  0.00  0.00           C
ATOM   1024  OE1 GLN    64      98.410  57.870  48.200  0.00  0.00           O
ATOM   1025  NE2 GLN    64      99.160  59.740  49.130  0.00  0.00           N
ATOM   1026 HE21 GLN    64      99.050  60.740  49.240  0.00  0.00           H
ATOM   1027 HE22 GLN    64      99.790  59.160  49.660  0.00  0.00           H
ATOM   1028  C   GLN    64      96.090  60.500  44.530  0.00  0.00           C
ATOM   1029  O   GLN    64      97.250  60.290  44.190  0.00  0.00           O
ATOM   1030  N   VAL    65      95.290  61.330  43.760  0.00  0.00           N
ATOM   1031  H   VAL    65      94.470  61.680  44.240  0.00  0.00           H
ATOM   1032  CA  VAL    65      95.710  62.010  42.500  0.00  0.00           C
ATOM   1033  HA  VAL    65      96.270  61.240  41.980  0.00  0.00           H
ATOM   1034  CB  VAL    65      94.510  62.340  41.580  0.00  0.00           C
ATOM   1035  HB  VAL    65      94.860  62.730  40.630  0.00  0.00           H
ATOM   1036  CG1 VAL    65      93.770  61.120  41.190  0.00  0.00           C
ATOM   1037 HG11 VAL    65      94.470  60.470  40.660  0.00  0.00           H
ATOM   1038 HG12 VAL    65      93.250  60.770  42.080  0.00  0.00           H
ATOM   1039 HG13 VAL    65      92.990  61.410  40.490  0.00  0.00           H
ATOM   1040  CG2 VAL    65      93.520  63.440  42.110  0.00  0.00           C
ATOM   1041 HG21 VAL    65      93.260  63.200  43.140  0.00  0.00           H
ATOM   1042 HG22 VAL    65      93.850  64.480  42.050  0.00  0.00           H
ATOM   1043 HG23 VAL    65      92.580  63.360  41.570  0.00  0.00           H
ATOM   1044  C   VAL    65      96.660  63.260  42.700  0.00  0.00           C
ATOM   1045  O   VAL    65      96.590  63.920  43.730  0.00  0.00           O
ATOM   1046  N   TYR    66      97.430  63.580  41.630  0.00  0.00           N
ATOM   1047  H   TYR    66      97.510  62.900  40.890  0.00  0.00           H
ATOM   1048  CA  TYR    66      98.230  64.800  41.510  0.00  0.00           C
ATOM   1049  HA  TYR    66      98.150  65.250  42.500  0.00  0.00           H
ATOM   1050  CB  TYR    66      99.630  64.420  41.100  0.00  0.00           C
ATOM   1051  HB2 TYR    66     100.000  65.410  40.850  0.00  0.00           H
ATOM   1052  HB3 TYR    66      99.550  63.800  40.210  0.00  0.00           H
ATOM   1053  CG  TYR    66     100.630  63.840  42.120  0.00  0.00           C
ATOM   1054  CD1 TYR    66     100.420  62.690  42.840  0.00  0.00           C
ATOM   1055  HD1 TYR    66      99.600  62.030  42.600  0.00  0.00           H
ATOM   1056  CE1 TYR    66     101.400  62.120  43.720  0.00  0.00           C
ATOM   1057  HE1 TYR    66     101.190  61.200  44.250  0.00  0.00           H
ATOM   1058  CZ  TYR    66     102.550  62.910  44.040  0.00  0.00           C
ATOM   1059  OH  TYR    66     103.450  62.460  44.940  0.00  0.00           O
ATOM   1060  HH  TYR    66     103.220  61.600  45.310  0.00  0.00           H
ATOM   1061  CE2 TYR    66     102.750  64.120  43.370  0.00  0.00           C
ATOM   1062  HE2 TYR    66     103.600  64.720  43.640  0.00  0.00           H
ATOM   1063  CD2 TYR    66     101.770  64.620  42.490  0.00  0.00           C
ATOM   1064  HD2 TYR    66     102.050  65.480  41.910  0.00  0.00           H
ATOM   1065  C   TYR    66      97.550  65.840  40.630  0.00  0.00           C
ATOM   1066  O   TYR    66      97.860  67.010  40.760  0.00  0.00           O
ATOM   1067  N   ALA    67      96.620  65.510  39.680  0.00  0.00           N
ATOM   1068  H   ALA    67      96.340  64.540  39.650  0.00  0.00           H
ATOM   1069  CA  ALA    67      95.880  66.440  38.770  0.00  0.00           C
ATOM   1070  HA  ALA    67      95.670  67.360  39.320  0.00  0.00           H
ATOM   1071  CB  ALA    67      96.630  66.670  37.470  0.00  0.00           C
ATOM   1072  HB1 ALA    67      96.730  65.770  36.880  0.00  0.00           H
ATOM   1073  HB2 ALA    67      96.050  67.350  36.840  0.00  0.00           H
ATOM   1074  HB3 ALA    67      97.650  67.000  37.650  0.00  0.00           H
ATOM   1075  C   ALA    67      94.530  65.850  38.410  0.00  0.00           C
ATOM   1076  O   ALA    67      94.270  64.630  38.470  0.00  0.00           O
ATOM   1077  N   ILE    68      93.550  66.690  38.060  0.00  0.00           N
ATOM   1078  H   ILE    68      93.790  67.670  38.080  0.00  0.00           H
ATOM   1079  CA  ILE    68      92.120  66.280  37.790  0.00  0.00           C
ATOM   1080  HA  ILE    68      92.200  65.210  37.610  0.00  0.00           H
ATOM   1081  CB  ILE    68      91.240  66.600  39.070  0.00  0.00           C
ATOM   1082  HB  ILE    68      91.290  67.680  39.180  0.00  0.00           H
ATOM   1083  CG2 ILE    68      89.740  66.300  38.740  0.00  0.00           C
ATOM   1084 HG21 ILE    68      89.410  67.140  38.120  0.00  0.00           H
ATOM   1085 HG22 ILE    68      89.590  65.360  38.220  0.00  0.00           H
ATOM   1086 HG23 ILE    68      89.130  66.370  39.630  0.00  0.00           H
ATOM   1087  CG1 ILE    68      91.800  65.900  40.280  0.00  0.00           C
ATOM   1088 HG12 ILE    68      92.770  66.340  40.500  0.00  0.00           H
ATOM   1089 HG13 ILE    68      91.810  64.850  39.980  0.00  0.00           H
ATOM   1090  CD1 ILE    68      90.890  66.030  41.480  0.00  0.00           C
ATOM   1091 HD11 ILE    68      90.720  67.100  41.610  0.00  0.00           H
ATOM   1092 HD12 ILE    68      89.980  65.420  41.470  0.00  0.00           H
ATOM   1093 HD13 ILE    68      91.340  65.640  42.400  0.00  0.00           H
ATOM   1094  C   ILE    68      91.460  66.960  36.530  0.00  0.00           C
ATOM   1095  O   ILE    68      91.130  68.120  36.570  0.00  0.00           O
ATOM   1096  N   LEU    69      91.440  66.300  35.380  0.00  0.00           N
ATOM   1097  H   LEU    69      91.720  65.330  35.300  0.00  0.00           H
ATOM   1098  CA  LEU    69      90.830  66.810  34.150  0.00  0.00           C
ATOM   1099  HA  LEU    69      91.280  67.770  33.920  0.00  0.00           H
ATOM   1100  CB  LEU    69      91.170  65.770  33.030  0.00  0.00           C
ATOM   1101  HB2 LEU    69      90.520  65.900  32.160  0.00  0.00           H
ATOM   1102  HB3 LEU    69      91.000  64.760  33.420  0.00  0.00           H
ATOM   1103  CG  LEU    69      92.600  65.790  32.530  0.00  0.00           C
ATOM   1104  HG  LEU    69      92.750  66.800  32.140  0.00  0.00           H
ATOM   1105  CD1 LEU    69      93.620  65.530  33.590  0.00  0.00           C
ATOM   1106 HD11 LEU    69      93.410  64.620  34.150  0.00  0.00           H
ATOM   1107 HD12 LEU    69      94.560  65.350  33.050  0.00  0.00           H
ATOM   1108 HD13 LEU    69      93.690  66.380  34.270  0.00  0.00           H
ATOM   1109  CD2 LEU    69      92.750  64.830  31.320  0.00  0.00           C
ATOM   1110 HD21 LEU    69      93.680  65.040  30.810  0.00  0.00           H
ATOM   1111 HD22 LEU    69      92.790  63.820  31.720  0.00  0.00           H
ATOM   1112 HD23 LEU    69      91.930  65.070  30.640  0.00  0.00           H
ATOM   1113  C   LEU    69      89.310  66.920  34.350  0.00  0.00           C
ATOM   1114  O   LEU    69      88.660  66.030  35.020  0.00  0.00           O
ATOM   1115  N   VAL    70      88.740  67.970  33.790  0.00  0.00           N
ATOM   1116  H   VAL    70      89.260  68.650  33.260  0.00  0.00           H
ATOM   1117  CA  VAL    70      87.260  68.040  33.800  0.00  0.00           C
ATOM   1118  HA  VAL    70      86.880  67.050  34.080  0.00  0.00           H
ATOM   1119  CB  VAL    70      86.820  68.980  34.970  0.00  0.00           C
ATOM   1120  HB  VAL    70      87.310  68.720  35.910  0.00  0.00           H
ATOM   1121  CG1 VAL    70      87.160  70.460  34.710  0.00  0.00           C
ATOM   1122 HG11 VAL    70      86.710  70.920  33.830  0.00  0.00           H
ATOM   1123 HG12 VAL    70      86.820  71.040  35.560  0.00  0.00           H
ATOM   1124 HG13 VAL    70      88.230  70.440  34.510  0.00  0.00           H
ATOM   1125  CG2 VAL    70      85.330  68.950  35.290  0.00  0.00           C
ATOM   1126 HG21 VAL    70      84.770  69.260  34.410  0.00  0.00           H
ATOM   1127 HG22 VAL    70      85.210  67.890  35.520  0.00  0.00           H
ATOM   1128 HG23 VAL    70      85.100  69.550  36.170  0.00  0.00           H
ATOM   1129  C   VAL    70      86.690  68.450  32.380  0.00  0.00           C
ATOM   1130  O   VAL    70      87.100  69.500  31.880  0.00  0.00           O
ATOM   1131  N   SER    71      85.820  67.570  31.870  0.00  0.00           N
ATOM   1132  H   SER    71      85.550  66.830  32.500  0.00  0.00           H
ATOM   1133  CA  SER    71      85.060  67.700  30.550  0.00  0.00           C
ATOM   1134  HA  SER    71      85.570  68.510  30.030  0.00  0.00           H
ATOM   1135  CB  SER    71      85.140  66.460  29.690  0.00  0.00           C
ATOM   1136  HB2 SER    71      86.170  66.110  29.630  0.00  0.00           H
ATOM   1137  HB3 SER    71      84.790  66.660  28.680  0.00  0.00           H
ATOM   1138  OG  SER    71      84.340  65.450  30.110  0.00  0.00           O
ATOM   1139  HG  SER    71      84.450  64.740  29.470  0.00  0.00           H
ATOM   1140  C   SER    71      83.650  68.160  30.890  0.00  0.00           C
ATOM   1141  O   SER    71      83.350  68.520  32.050  0.00  0.00           O
ATOM   1142  N   HIE    72      82.630  68.020  30.000  0.00  0.00           N
ATOM   1143  H   HIE    72      82.940  67.610  29.130  0.00  0.00           H
ATOM   1144  CA  HIE    72      81.270  68.430  30.200  0.00  0.00           C
ATOM   1145  HA  HIE    72      81.070  68.660  31.250  0.00  0.00           H
ATOM   1146  CB  HIE    72      81.060  69.760  29.490  0.00  0.00           C
ATOM   1147  HB2 HIE    72      80.840  69.620  28.430  0.00  0.00           H
ATOM   1148  HB3 HIE    72      81.990  70.320  29.530  0.00  0.00           H
ATOM   1149  CG  HIE    72      80.120  70.720  30.130  0.00  0.00           C
ATOM   1150  ND1 HIE    72      80.250  71.310  31.420  0.00  0.00           N
ATOM   1151  CE1 HIE    72      79.200  72.140  31.530  0.00  0.00           C
ATOM   1152  HE1 HIE    72      78.990  72.650  32.460  0.00  0.00           H
ATOM   1153  NE2 HIE    72      78.480  72.240  30.410  0.00  0.00           N
ATOM   1154  HE2 HIE    72      77.550  72.630  30.350  0.00  0.00           H
ATOM   1155  CD2 HIE    72      78.990  71.260  29.560  0.00  0.00           C
ATOM   1156  HD2 HIE    72      78.590  71.080  28.570  0.00  0.00           H
ATOM   1157  C   HIE    72      80.200  67.390  29.760  0.00  0.00           C
ATOM   1158  O   HIE    72      80.460  66.630  28.840  0.00  0.00           O
ATOM   1159  N   PRO    73      79.030  67.380  30.380  0.00  0.00           N
ATOM   1160  CD  PRO    73      78.580  68.180  31.450  0.00  0.00           C
ATOM   1161  HD2 PRO    73      78.020  69.030  31.060  0.00  0.00           H
ATOM   1162  HD3 PRO    73      79.330  68.560  32.130  0.00  0.00           H
ATOM   1163  CG  PRO    73      77.760  67.250  32.300  0.00  0.00           C
ATOM   1164  HG2 PRO    73      76.950  67.750  32.840  0.00  0.00           H
ATOM   1165  HG3 PRO    73      78.340  66.720  33.050  0.00  0.00           H
ATOM   1166  CB  PRO    73      77.280  66.140  31.430  0.00  0.00           C
ATOM   1167  HB2 PRO    73      76.240  66.330  31.150  0.00  0.00           H
ATOM   1168  HB3 PRO    73      77.320  65.240  32.040  0.00  0.00           H
ATOM   1169  CA  PRO    73      78.170  66.110  30.200  0.00  0.00           C
ATOM   1170  HA  PRO    73      78.790  65.220  30.270  0.00  0.00           H
ATOM   1171  C   PRO    73      77.390  66.090  28.880  0.00  0.00           C
ATOM   1172  O   PRO    73      77.110  67.190  28.420  0.00  0.00           O
ATOM   1173  N   PRO    74      76.750  64.970  28.380  0.00  0.00           N
ATOM   1174  CD  PRO    74      77.000  63.610  28.760  0.00  0.00           C
ATOM   1175  HD2 PRO    74      76.330  63.190  29.510  0.00  0.00           H
ATOM   1176  HD3 PRO    74      78.030  63.370  29.030  0.00  0.00           H
ATOM   1177  CG  PRO    74      76.750  62.770  27.500  0.00  0.00           C
ATOM   1178  HG2 PRO    74      76.530  61.710  27.620  0.00  0.00           H
ATOM   1179  HG3 PRO    74      77.550  62.760  26.760  0.00  0.00           H
ATOM   1180  CB  PRO    74      75.700  63.490  26.740  0.00  0.00           C
ATOM   1181  HB2 PRO    74      74.720  63.220  27.140  0.00  0.00           H
ATOM   1182  HB3 PRO    74      75.780  63.450  25.660  0.00  0.00           H
ATOM   1183  CA  PRO    74      76.080  65.000  27.130  0.00  0.00           C
ATOM   1184  HA  PRO    74      76.840  65.360  26.440  0.00  0.00           H
ATOM   1185  C   PRO    74      74.750  65.870  26.980  0.00  0.00           C
ATOM   1186  O   PRO    74      74.380  66.400  25.880  0.00  0.00           O
ATOM   1187  N   ALA    75      74.260  66.250  28.160  0.00  0.00           N
ATOM   1188  H   ALA    75      74.470  65.590  28.900  0.00  0.00           H
ATOM   1189  CA  ALA    75      73.040  67.010  28.330  0.00  0.00           C
ATOM   1190  HA  ALA    75      72.840  67.580  27.420  0.00  0.00           H
ATOM   1191  CB  ALA    75      71.870  66.060  28.510  0.00  0.00           C
ATOM   1192  HB1 ALA    75      70.960  66.660  28.410  0.00  0.00           H
ATOM   1193  HB2 ALA    75      71.810  65.330  27.710  0.00  0.00           H
ATOM   1194  HB3 ALA    75      72.000  65.550  29.460  0.00  0.00           H
ATOM   1195  C   ALA    75      73.250  68.020  29.470  0.00  0.00           C
ATOM   1196  O   ALA    75      72.840  67.670  30.600  0.00  0.00           O
ATOM   1197  N   PRO    76      73.900  69.210  29.290  0.00  0.00           N
ATOM   1198  CD  PRO    76      74.400  69.720  28.000  0.00  0.00           C
ATOM   1199  HD2 PRO    76      73.650  69.710  27.210  0.00  0.00           H
ATOM   1200  HD3 PRO    76      75.260  69.150  27.670  0.00  0.00           H
ATOM   1201  CG  PRO    76      74.990  71.050  28.290  0.00  0.00           C
ATOM   1202  HG2 PRO    76      74.260  71.840  28.090  0.00  0.00           H
ATOM   1203  HG3 PRO    76      75.900  71.170  27.700  0.00  0.00           H
ATOM   1204  CB  PRO    76      75.190  71.170  29.770  0.00  0.00           C
ATOM   1205  HB2 PRO    76      75.240  72.200  30.120  0.00  0.00           H
ATOM   1206  HB3 PRO    76      76.230  70.880  29.950  0.00  0.00           H
ATOM   1207  CA  PRO    76      74.230  70.140  30.360  0.00  0.00           C
ATOM   1208  HA  PRO    76      74.710  69.520  31.110  0.00  0.00           H
ATOM   1209  C   PRO    76      72.990  70.840  30.910  0.00  0.00           C
ATOM   1210  O   PRO    76      72.350  71.550  30.160  0.00  0.00           O
ATOM   1211  N   THR    77      72.750  70.750  32.180  0.00  0.00           N
ATOM   1212  H   THR    77      73.320  70.190  32.800  0.00  0.00           H
ATOM   1213  CA  THR    77      71.690  71.390  32.980  0.00  0.00           C
ATOM   1214  HA  THR    77      70.870  71.420  32.260  0.00  0.00           H
ATOM   1215  CB  THR    77      71.190  70.580  34.130  0.00  0.00           C
ATOM   1216  HB  THR    77      70.380  71.070  34.660  0.00  0.00           H
ATOM   1217  CG2 THR    77      70.560  69.190  33.720  0.00  0.00           C
ATOM   1218 HG21 THR    77      70.160  68.760  34.640  0.00  0.00           H
ATOM   1219 HG22 THR    77      69.680  69.260  33.090  0.00  0.00           H
ATOM   1220 HG23 THR    77      71.200  68.470  33.210  0.00  0.00           H
ATOM   1221  OG1 THR    77      72.240  70.430  35.100  0.00  0.00           O
ATOM   1222  HG1 THR    77      72.400  71.320  35.440  0.00  0.00           H
ATOM   1223  C   THR    77      72.150  72.750  33.550  0.00  0.00           C
ATOM   1224  O   THR    77      71.360  73.520  34.010  0.00  0.00           O
ATOM   1225  N   ASP    78      73.450  72.970  33.650  0.00  0.00           N
ATOM   1226  H   ASP    78      74.040  72.230  33.280  0.00  0.00           H
ATOM   1227  CA  ASP    78      74.100  74.210  33.920  0.00  0.00           C
ATOM   1228  HA  ASP    78      73.340  74.980  33.760  0.00  0.00           H
ATOM   1229  CB  ASP    78      74.460  74.280  35.390  0.00  0.00           C
ATOM   1230  HB2 ASP    78      74.640  75.280  35.800  0.00  0.00           H
ATOM   1231  HB3 ASP    78      75.380  73.700  35.480  0.00  0.00           H
ATOM   1232  CG  ASP    78      73.340  73.770  36.300  0.00  0.00           C
ATOM   1233  OD1 ASP    78      72.710  74.640  36.960  0.00  0.00           O
ATOM   1234  OD2 ASP    78      73.210  72.540  36.470  0.00  0.00           O
ATOM   1235  C   ASP    78      75.390  74.410  33.070  0.00  0.00           C
ATOM   1236  O   ASP    78      76.050  73.480  32.650  0.00  0.00           O
ATOM   1237  N   HIE    79      75.640  75.700  32.960  0.00  0.00           N
ATOM   1238  H   HIE    79      75.020  76.430  33.260  0.00  0.00           H
ATOM   1239  CA  HIE    79      76.940  76.150  32.510  0.00  0.00           C
ATOM   1240  HA  HIE    79      77.240  75.620  31.600  0.00  0.00           H
ATOM   1241  CB  HIE    79      76.980  77.630  32.190  0.00  0.00           C
ATOM   1242  HB2 HIE    79      77.970  77.960  31.860  0.00  0.00           H
ATOM   1243  HB3 HIE    79      76.740  78.200  33.100  0.00  0.00           H
ATOM   1244  CG  HIE    79      75.970  78.050  31.160  0.00  0.00           C
ATOM   1245  ND1 HIE    79      75.960  77.770  29.820  0.00  0.00           N
ATOM   1246  CE1 HIE    79      74.890  78.370  29.380  0.00  0.00           C
ATOM   1247  HE1 HIE    79      74.610  78.260  28.340  0.00  0.00           H
ATOM   1248  NE2 HIE    79      74.210  78.990  30.400  0.00  0.00           N
ATOM   1249  HE2 HIE    79      73.370  79.540  30.260  0.00  0.00           H
ATOM   1250  CD2 HIE    79      74.890  78.770  31.530  0.00  0.00           C
ATOM   1251  HD2 HIE    79      74.660  79.180  32.500  0.00  0.00           H
ATOM   1252  C   HIE    79      78.040  75.810  33.550  0.00  0.00           C
ATOM   1253  O   HIE    79      79.230  75.620  33.270  0.00  0.00           O
ATOM   1254  N   LEU    80      77.660  75.680  34.820  0.00  0.00           N
ATOM   1255  H   LEU    80      76.680  75.730  35.060  0.00  0.00           H
ATOM   1256  CA  LEU    80      78.550  75.580  36.020  0.00  0.00           C
ATOM   1257  HA  LEU    80      79.460  76.110  35.750  0.00  0.00           H
ATOM   1258  CB  LEU    80      77.820  76.350  37.170  0.00  0.00           C
ATOM   1259  HB2 LEU    80      78.330  76.280  38.130  0.00  0.00           H
ATOM   1260  HB3 LEU    80      76.860  75.850  37.340  0.00  0.00           H
ATOM   1261  CG  LEU    80      77.480  77.810  36.870  0.00  0.00           C
ATOM   1262  HG  LEU    80      76.740  77.850  36.070  0.00  0.00           H
ATOM   1263  CD1 LEU    80      76.870  78.390  38.140  0.00  0.00           C
ATOM   1264 HD11 LEU    80      76.570  79.390  37.830  0.00  0.00           H
ATOM   1265 HD12 LEU    80      75.950  77.900  38.450  0.00  0.00           H
ATOM   1266 HD13 LEU    80      77.560  78.410  38.990  0.00  0.00           H
ATOM   1267  CD2 LEU    80      78.640  78.720  36.520  0.00  0.00           C
ATOM   1268 HD21 LEU    80      79.060  78.320  35.600  0.00  0.00           H
ATOM   1269 HD22 LEU    80      78.370  79.750  36.280  0.00  0.00           H
ATOM   1270 HD23 LEU    80      79.410  78.720  37.300  0.00  0.00           H
ATOM   1271  C   LEU    80      78.970  74.140  36.480  0.00  0.00           C
ATOM   1272  O   LEU    80      79.440  73.900  37.580  0.00  0.00           O
ATOM   1273  N   THR    81      79.040  73.200  35.550  0.00  0.00           N
ATOM   1274  H   THR    81      78.790  73.520  34.630  0.00  0.00           H
ATOM   1275  CA  THR    81      79.180  71.800  35.960  0.00  0.00           C
ATOM   1276  HA  THR    81      78.400  71.580  36.700  0.00  0.00           H
ATOM   1277  CB  THR    81      78.990  70.780  34.840  0.00  0.00           C
ATOM   1278  HB  THR    81      79.730  70.980  34.070  0.00  0.00           H
ATOM   1279  CG2 THR    81      79.030  69.350  35.270  0.00  0.00           C
ATOM   1280 HG21 THR    81      78.120  69.130  35.830  0.00  0.00           H
ATOM   1281 HG22 THR    81      79.140  68.790  34.350  0.00  0.00           H
ATOM   1282 HG23 THR    81      79.850  69.070  35.930  0.00  0.00           H
ATOM   1283  OG1 THR    81      77.740  70.970  34.280  0.00  0.00           O
ATOM   1284  HG1 THR    81      77.130  71.300  34.950  0.00  0.00           H
ATOM   1285  C   THR    81      80.500  71.520  36.660  0.00  0.00           C
ATOM   1286  O   THR    81      80.460  70.770  37.630  0.00  0.00           O
ATOM   1287  N   PRO    82      81.630  72.100  36.200  0.00  0.00           N
ATOM   1288  CD  PRO    82      81.860  72.880  34.940  0.00  0.00           C
ATOM   1289  HD2 PRO    82      81.800  73.940  35.210  0.00  0.00           H
ATOM   1290  HD3 PRO    82      81.230  72.660  34.080  0.00  0.00           H
ATOM   1291  CG  PRO    82      83.350  72.620  34.540  0.00  0.00           C
ATOM   1292  HG2 PRO    82      83.740  73.390  33.870  0.00  0.00           H
ATOM   1293  HG3 PRO    82      83.470  71.630  34.100  0.00  0.00           H
ATOM   1294  CB  PRO    82      84.000  72.610  35.940  0.00  0.00           C
ATOM   1295  HB2 PRO    82      84.090  73.680  36.160  0.00  0.00           H
ATOM   1296  HB3 PRO    82      84.950  72.100  36.020  0.00  0.00           H
ATOM   1297  CA  PRO    82      82.960  71.910  36.760  0.00  0.00           C
ATOM   1298  HA  PRO    82      83.140  70.840  36.810  0.00  0.00           H
ATOM   1299  C   PRO    82      83.120  72.390  38.220  0.00  0.00           C
ATOM   1300  O   PRO    82      83.960  71.830  38.900  0.00  0.00           O
ATOM   1301  N   THR    83      82.300  73.380  38.730  0.00  0.00           N
ATOM   1302  H   THR    83      81.560  73.700  38.120  0.00  0.00           H
ATOM   1303  CA  THR    83      82.470  74.030  40.050  0.00  0.00           C
ATOM   1304  HA  THR    83      83.320  74.700  40.020  0.00  0.00           H
ATOM   1305  CB  THR    83      81.200  74.830  40.370  0.00  0.00           C
ATOM   1306  HB  THR    83      80.270  74.270  40.340  0.00  0.00           H
ATOM   1307  CG2 THR    83      81.290  75.620  41.670  0.00  0.00           C
ATOM   1308 HG21 THR    83      81.140  75.020  42.570  0.00  0.00           H
ATOM   1309 HG22 THR    83      82.300  76.010  41.750  0.00  0.00           H
ATOM   1310 HG23 THR    83      80.460  76.330  41.670  0.00  0.00           H
ATOM   1311  OG1 THR    83      81.040  75.810  39.310  0.00  0.00           O
ATOM   1312  HG1 THR    83      80.250  76.290  39.560  0.00  0.00           H
ATOM   1313  C   THR    83      82.770  73.150  41.230  0.00  0.00           C
ATOM   1314  O   THR    83      83.880  73.240  41.800  0.00  0.00           O
ATOM   1315  N   PRO    84      82.000  72.070  41.520  0.00  0.00           N
ATOM   1316  CD  PRO    84      80.890  71.570  40.880  0.00  0.00           C
ATOM   1317  HD2 PRO    84      81.270  71.410  39.870  0.00  0.00           H
ATOM   1318  HD3 PRO    84      80.120  72.340  40.900  0.00  0.00           H
ATOM   1319  CG  PRO    84      80.550  70.260  41.480  0.00  0.00           C
ATOM   1320  HG2 PRO    84      80.950  69.470  40.840  0.00  0.00           H
ATOM   1321  HG3 PRO    84      79.470  70.140  41.540  0.00  0.00           H
ATOM   1322  CB  PRO    84      81.130  70.350  42.810  0.00  0.00           C
ATOM   1323  HB2 PRO    84      81.240  69.410  43.350  0.00  0.00           H
ATOM   1324  HB3 PRO    84      80.450  70.950  43.410  0.00  0.00           H
ATOM   1325  CA  PRO    84      82.370  71.220  42.660  0.00  0.00           C
ATOM   1326  HA  PRO    84      82.460  71.770  43.590  0.00  0.00           H
ATOM   1327  C   PRO    84      83.640  70.400  42.500  0.00  0.00           C
ATOM   1328  O   PRO    84      84.090  69.990  43.530  0.00  0.00           O
ATOM   1329  N   ILE    85      84.070  70.110  41.260  0.00  0.00           N
ATOM   1330  H   ILE    85      83.650  70.660  40.520  0.00  0.00           H
ATOM   1331  CA  ILE    85      85.360  69.450  41.040  0.00  0.00           C
ATOM   1332  HA  ILE    85      85.430  68.660  41.790  0.00  0.00           H
ATOM   1333  CB  ILE    85      85.450  68.820  39.540  0.00  0.00           C
ATOM   1334  HB  ILE    85      85.460  69.670  38.860  0.00  0.00           H
ATOM   1335  CG2 ILE    85      86.810  68.180  39.440  0.00  0.00           C
ATOM   1336 HG21 ILE    85      87.090  67.710  40.380  0.00  0.00           H
ATOM   1337 HG22 ILE    85      86.810  67.460  38.630  0.00  0.00           H
ATOM   1338 HG23 ILE    85      87.570  68.950  39.310  0.00  0.00           H
ATOM   1339  CG1 ILE    85      84.280  67.860  39.220  0.00  0.00           C
ATOM   1340 HG12 ILE    85      83.990  67.390  40.160  0.00  0.00           H
ATOM   1341 HG13 ILE    85      84.560  67.100  38.490  0.00  0.00           H
ATOM   1342  CD1 ILE    85      83.090  68.580  38.590  0.00  0.00           C
ATOM   1343 HD11 ILE    85      82.630  69.250  39.320  0.00  0.00           H
ATOM   1344 HD12 ILE    85      83.550  69.200  37.820  0.00  0.00           H
ATOM   1345 HD13 ILE    85      82.350  67.820  38.320  0.00  0.00           H
ATOM   1346  C   ILE    85      86.410  70.500  41.360  0.00  0.00           C
ATOM   1347  O   ILE    85      87.340  70.220  42.110  0.00  0.00           O
ATOM   1348  N   SER    86      86.350  71.750  40.830  0.00  0.00           N
ATOM   1349  H   SER    86      85.460  71.940  40.400  0.00  0.00           H
ATOM   1350  CA  SER    86      87.260  72.870  41.210  0.00  0.00           C
ATOM   1351  HA  SER    86      88.240  72.650  40.790  0.00  0.00           H
ATOM   1352  CB  SER    86      86.810  74.160  40.440  0.00  0.00           C
ATOM   1353  HB2 SER    86      85.940  74.540  40.970  0.00  0.00           H
ATOM   1354  HB3 SER    86      86.590  73.910  39.400  0.00  0.00           H
ATOM   1355  OG  SER    86      87.800  75.150  40.570  0.00  0.00           O
ATOM   1356  HG  SER    86      88.190  75.090  41.440  0.00  0.00           H
ATOM   1357  C   SER    86      87.320  73.090  42.760  0.00  0.00           C
ATOM   1358  O   SER    86      88.360  73.380  43.340  0.00  0.00           O
ATOM   1359  N   TYR    87      86.180  73.140  43.410  0.00  0.00           N
ATOM   1360  H   TYR    87      85.380  72.880  42.840  0.00  0.00           H
ATOM   1361  CA  TYR    87      86.040  73.480  44.770  0.00  0.00           C
ATOM   1362  HA  TYR    87      86.530  74.430  44.990  0.00  0.00           H
ATOM   1363  CB  TYR    87      84.540  73.460  45.040  0.00  0.00           C
ATOM   1364  HB2 TYR    87      84.230  73.040  46.000  0.00  0.00           H
ATOM   1365  HB3 TYR    87      84.040  72.650  44.520  0.00  0.00           H
ATOM   1366  CG  TYR    87      83.800  74.810  44.770  0.00  0.00           C
ATOM   1367  CD1 TYR    87      84.360  75.860  43.940  0.00  0.00           C
ATOM   1368  HD1 TYR    87      85.320  75.590  43.520  0.00  0.00           H
ATOM   1369  CE1 TYR    87      83.690  77.110  43.820  0.00  0.00           C
ATOM   1370  HE1 TYR    87      84.150  77.920  43.280  0.00  0.00           H
ATOM   1371  CZ  TYR    87      82.400  77.260  44.370  0.00  0.00           C
ATOM   1372  OH  TYR    87      81.720  78.400  44.020  0.00  0.00           O
ATOM   1373  HH  TYR    87      82.180  79.150  44.400  0.00  0.00           H
ATOM   1374  CE2 TYR    87      81.800  76.200  45.040  0.00  0.00           C
ATOM   1375  HE2 TYR    87      80.770  76.360  45.310  0.00  0.00           H
ATOM   1376  CD2 TYR    87      82.510  74.980  45.240  0.00  0.00           C
ATOM   1377  HD2 TYR    87      81.950  74.230  45.780  0.00  0.00           H
ATOM   1378  C   TYR    87      86.710  72.390  45.620  0.00  0.00           C
ATOM   1379  O   TYR    87      87.620  72.740  46.400  0.00  0.00           O
ATOM   1380  N   THR    88      86.370  71.140  45.530  0.00  0.00           N
ATOM   1381  H   THR    88      85.670  70.930  44.830  0.00  0.00           H
ATOM   1382  CA  THR    88      86.810  69.950  46.350  0.00  0.00           C
ATOM   1383  HA  THR    88      86.630  70.240  47.380  0.00  0.00           H
ATOM   1384  CB  THR    88      85.920  68.730  45.970  0.00  0.00           C
ATOM   1385  HB  THR    88      86.270  68.350  45.010  0.00  0.00           H
ATOM   1386  CG2 THR    88      86.190  67.560  46.980  0.00  0.00           C
ATOM   1387 HG21 THR    88      87.230  67.290  46.860  0.00  0.00           H
ATOM   1388 HG22 THR    88      85.960  67.900  47.990  0.00  0.00           H
ATOM   1389 HG23 THR    88      85.570  66.710  46.700  0.00  0.00           H
ATOM   1390  OG1 THR    88      84.490  68.920  46.070  0.00  0.00           O
ATOM   1391  HG1 THR    88      84.270  69.510  45.340  0.00  0.00           H
ATOM   1392  C   THR    88      88.320  69.610  46.190  0.00  0.00           C
ATOM   1393  O   THR    88      89.150  69.360  47.080  0.00  0.00           O
ATOM   1394  N   ALA    89      88.830  69.800  44.980  0.00  0.00           N
ATOM   1395  H   ALA    89      88.090  70.030  44.330  0.00  0.00           H
ATOM   1396  CA  ALA    89      90.200  69.930  44.530  0.00  0.00           C
ATOM   1397  HA  ALA    89      90.850  69.190  45.000  0.00  0.00           H
ATOM   1398  CB  ALA    89      90.210  69.830  43.020  0.00  0.00           C
ATOM   1399  HB1 ALA    89      89.820  70.720  42.540  0.00  0.00           H
ATOM   1400  HB2 ALA    89      91.230  70.050  42.700  0.00  0.00           H
ATOM   1401  HB3 ALA    89      89.970  68.870  42.560  0.00  0.00           H
ATOM   1402  C   ALA    89      90.950  71.170  45.020  0.00  0.00           C
ATOM   1403  O   ALA    89      92.070  71.010  45.580  0.00  0.00           O
ATOM   1404  N   GLY    90      90.330  72.370  45.080  0.00  0.00           N
ATOM   1405  H   GLY    90      89.360  72.450  44.810  0.00  0.00           H
ATOM   1406  CA  GLY    90      90.970  73.580  45.340  0.00  0.00           C
ATOM   1407  HA2 GLY    90      90.380  74.470  45.100  0.00  0.00           H
ATOM   1408  HA3 GLY    90      91.940  73.500  44.860  0.00  0.00           H
ATOM   1409  C   GLY    90      91.100  73.790  46.880  0.00  0.00           C
ATOM   1410  O   GLY    90      92.090  74.350  47.310  0.00  0.00           O
ATOM   1411  N   PHE    91      90.270  73.120  47.660  0.00  0.00           N
ATOM   1412  H   PHE    91      89.390  72.980  47.190  0.00  0.00           H
ATOM   1413  CA  PHE    91      90.470  72.980  49.120  0.00  0.00           C
ATOM   1414  HA  PHE    91      90.500  73.970  49.560  0.00  0.00           H
ATOM   1415  CB  PHE    91      89.160  72.350  49.740  0.00  0.00           C
ATOM   1416  HB2 PHE    91      88.960  71.400  49.260  0.00  0.00           H
ATOM   1417  HB3 PHE    91      88.300  72.980  49.500  0.00  0.00           H
ATOM   1418  CG  PHE    91      89.090  72.020  51.220  0.00  0.00           C
ATOM   1419  CD1 PHE    91      89.830  70.960  51.740  0.00  0.00           C
ATOM   1420  HD1 PHE    91      90.450  70.340  51.110  0.00  0.00           H
ATOM   1421  CE1 PHE    91      89.800  70.720  53.150  0.00  0.00           C
ATOM   1422  HE1 PHE    91      90.440  69.920  53.480  0.00  0.00           H
ATOM   1423  CZ  PHE    91      88.970  71.480  53.990  0.00  0.00           C
ATOM   1424  HZ  PHE    91      89.030  71.320  55.060  0.00  0.00           H
ATOM   1425  CE2 PHE    91      88.290  72.540  53.520  0.00  0.00           C
ATOM   1426  HE2 PHE    91      87.600  73.070  54.160  0.00  0.00           H
ATOM   1427  CD2 PHE    91      88.240  72.730  52.120  0.00  0.00           C
ATOM   1428  HD2 PHE    91      87.540  73.400  51.660  0.00  0.00           H
ATOM   1429  C   PHE    91      91.740  72.230  49.510  0.00  0.00           C
ATOM   1430  O   PHE    91      92.140  72.480  50.670  0.00  0.00           O
ATOM   1431  N   TYR    92      92.450  71.620  48.570  0.00  0.00           N
ATOM   1432  H   TYR    92      92.160  71.710  47.600  0.00  0.00           H
ATOM   1433  CA  TYR    92      93.680  70.820  48.770  0.00  0.00           C
ATOM   1434  HA  TYR    92      94.110  70.940  49.760  0.00  0.00           H
ATOM   1435  CB  TYR    92      93.400  69.290  48.680  0.00  0.00           C
ATOM   1436  HB2 TYR    92      94.350  68.770  48.780  0.00  0.00           H
ATOM   1437  HB3 TYR    92      93.080  69.110  47.650  0.00  0.00           H
ATOM   1438  CG  TYR    92      92.500  68.670  49.640  0.00  0.00           C
ATOM   1439  CD1 TYR    92      92.960  68.450  50.980  0.00  0.00           C
ATOM   1440  HD1 TYR    92      93.900  68.870  51.310  0.00  0.00           H
ATOM   1441  CE1 TYR    92      92.150  67.710  51.880  0.00  0.00           C
ATOM   1442  HE1 TYR    92      92.540  67.530  52.870  0.00  0.00           H
ATOM   1443  CZ  TYR    92      90.810  67.390  51.540  0.00  0.00           C
ATOM   1444  OH  TYR    92      89.930  66.690  52.380  0.00  0.00           O
ATOM   1445  HH  TYR    92      90.280  66.850  53.260  0.00  0.00           H
ATOM   1446  CE2 TYR    92      90.420  67.680  50.270  0.00  0.00           C
ATOM   1447  HE2 TYR    92      89.400  67.490  49.970  0.00  0.00           H
ATOM   1448  CD2 TYR    92      91.270  68.140  49.240  0.00  0.00           C
ATOM   1449  HD2 TYR    92      90.880  68.130  48.230  0.00  0.00           H
ATOM   1450  C   TYR    92      94.820  71.260  47.790  0.00  0.00           C
ATOM   1451  O   TYR    92      95.840  70.590  47.770  0.00  0.00           O
ATOM   1452  N   ARG    93      94.640  72.430  47.000  0.00  0.00           N
ATOM   1453  H   ARG    93      93.830  72.920  47.340  0.00  0.00           H
ATOM   1454  CA  ARG    93      95.580  72.970  45.910  0.00  0.00           C
ATOM   1455  HA  ARG    93      94.980  73.670  45.320  0.00  0.00           H
ATOM   1456  CB  ARG    93      96.810  73.670  46.570  0.00  0.00           C
ATOM   1457  HB2 ARG    93      97.480  74.200  45.900  0.00  0.00           H
ATOM   1458  HB3 ARG    93      97.470  73.000  47.120  0.00  0.00           H
ATOM   1459  CG  ARG    93      96.410  74.670  47.640  0.00  0.00           C
ATOM   1460  HG2 ARG    93      97.330  75.220  47.770  0.00  0.00           H
ATOM   1461  HG3 ARG    93      96.160  74.220  48.610  0.00  0.00           H
ATOM   1462  CD  ARG    93      95.350  75.620  47.280  0.00  0.00           C
ATOM   1463  HD2 ARG    93      94.360  75.210  47.080  0.00  0.00           H
ATOM   1464  HD3 ARG    93      95.520  76.080  46.310  0.00  0.00           H
ATOM   1465  NE  ARG    93      95.250  76.640  48.340  0.00  0.00           N
ATOM   1466  HE  ARG    93      96.100  77.130  48.610  0.00  0.00           H
ATOM   1467  CZ  ARG    93      94.190  76.830  49.110  0.00  0.00           C
ATOM   1468  NH1 ARG    93      93.080  76.180  49.140  0.00  0.00           N
ATOM   1469 HH11 ARG    93      92.940  75.380  48.540  0.00  0.00           H
ATOM   1470 HH12 ARG    93      92.240  76.460  49.620  0.00  0.00           H
ATOM   1471  NH2 ARG    93      94.180  77.730  50.080  0.00  0.00           N
ATOM   1472 HH21 ARG    93      95.030  78.240  50.260  0.00  0.00           H
ATOM   1473 HH22 ARG    93      93.730  77.390  50.920  0.00  0.00           H
ATOM   1474  C   ARG    93      95.870  71.890  44.890  0.00  0.00           C
ATOM   1475  O   ARG    93      96.940  71.830  44.270  0.00  0.00           O
ATOM   1476  N   ILE    94      94.860  70.980  44.660  0.00  0.00           N
ATOM   1477  H   ILE    94      93.970  71.080  45.120  0.00  0.00           H
ATOM   1478  CA  ILE    94      95.070  69.960  43.570  0.00  0.00           C
ATOM   1479  HA  ILE    94      96.120  69.660  43.630  0.00  0.00           H
ATOM   1480  CB  ILE    94      94.150  68.720  43.780  0.00  0.00           C
ATOM   1481  HB  ILE    94      93.130  69.020  44.020  0.00  0.00           H
ATOM   1482  CG2 ILE    94      94.220  67.670  42.560  0.00  0.00           C
ATOM   1483 HG21 ILE    94      93.520  66.840  42.660  0.00  0.00           H
ATOM   1484 HG22 ILE    94      93.920  68.060  41.590  0.00  0.00           H
ATOM   1485 HG23 ILE    94      95.250  67.310  42.530  0.00  0.00           H
ATOM   1486  CG1 ILE    94      94.730  67.840  44.940  0.00  0.00           C
ATOM   1487 HG12 ILE    94      95.280  68.460  45.640  0.00  0.00           H
ATOM   1488 HG13 ILE    94      95.420  67.100  44.510  0.00  0.00           H
ATOM   1489  CD1 ILE    94      93.600  67.090  45.720  0.00  0.00           C
ATOM   1490 HD11 ILE    94      93.980  66.570  46.600  0.00  0.00           H
ATOM   1491 HD12 ILE    94      92.820  67.810  45.950  0.00  0.00           H
ATOM   1492 HD13 ILE    94      93.050  66.320  45.180  0.00  0.00           H
ATOM   1493  C   ILE    94      94.640  70.650  42.200  0.00  0.00           C
ATOM   1494  O   ILE    94      93.490  71.150  42.100  0.00  0.00           O
ATOM   1495  N   PRO    95      95.450  70.680  41.140  0.00  0.00           N
ATOM   1496  CD  PRO    95      96.900  70.290  41.150  0.00  0.00           C
ATOM   1497  HD2 PRO    95      96.970  69.230  41.370  0.00  0.00           H
ATOM   1498  HD3 PRO    95      97.390  70.760  41.990  0.00  0.00           H
ATOM   1499  CG  PRO    95      97.380  70.740  39.760  0.00  0.00           C
ATOM   1500  HG2 PRO    95      97.550  69.860  39.140  0.00  0.00           H
ATOM   1501  HG3 PRO    95      98.340  71.240  39.910  0.00  0.00           H
ATOM   1502  CB  PRO    95      96.370  71.710  39.140  0.00  0.00           C
ATOM   1503  HB2 PRO    95      96.300  71.560  38.070  0.00  0.00           H
ATOM   1504  HB3 PRO    95      96.670  72.720  39.420  0.00  0.00           H
ATOM   1505  CA  PRO    95      95.090  71.430  39.900  0.00  0.00           C
ATOM   1506  HA  PRO    95      94.780  72.460  40.110  0.00  0.00           H
ATOM   1507  C   PRO    95      94.030  70.640  39.150  0.00  0.00           C
ATOM   1508  O   PRO    95      94.330  69.500  38.700  0.00  0.00           O
ATOM   1509  N   VAL    96      92.810  71.220  38.980  0.00  0.00           N
ATOM   1510  H   VAL    96      92.650  72.120  39.420  0.00  0.00           H
ATOM   1511  CA  VAL    96      91.910  70.820  37.910  0.00  0.00           C
ATOM   1512  HA  VAL    96      92.020  69.740  37.850  0.00  0.00           H
ATOM   1513  CB  VAL    96      90.430  71.110  38.290  0.00  0.00           C
ATOM   1514  HB  VAL    96      90.390  72.180  38.460  0.00  0.00           H
ATOM   1515  CG1 VAL    96      89.430  70.870  37.150  0.00  0.00           C
ATOM   1516 HG11 VAL    96      88.450  71.330  37.260  0.00  0.00           H
ATOM   1517 HG12 VAL    96      89.710  71.310  36.190  0.00  0.00           H
ATOM   1518 HG13 VAL    96      89.250  69.810  36.970  0.00  0.00           H
ATOM   1519  CG2 VAL    96      89.960  70.350  39.490  0.00  0.00           C
ATOM   1520 HG21 VAL    96      89.770  69.280  39.370  0.00  0.00           H
ATOM   1521 HG22 VAL    96      90.640  70.400  40.350  0.00  0.00           H
ATOM   1522 HG23 VAL    96      89.030  70.790  39.840  0.00  0.00           H
ATOM   1523  C   VAL    96      92.380  71.360  36.480  0.00  0.00           C
ATOM   1524  O   VAL    96      92.960  72.440  36.470  0.00  0.00           O
ATOM   1525  N   ILE    97      92.140  70.630  35.380  0.00  0.00           N
ATOM   1526  H   ILE    97      91.560  69.800  35.440  0.00  0.00           H
ATOM   1527  CA  ILE    97      92.360  71.200  34.030  0.00  0.00           C
ATOM   1528  HA  ILE    97      92.680  72.250  34.070  0.00  0.00           H
ATOM   1529  CB  ILE    97      93.570  70.520  33.280  0.00  0.00           C
ATOM   1530  HB  ILE    97      93.270  69.490  33.130  0.00  0.00           H
ATOM   1531  CG2 ILE    97      93.620  71.210  31.920  0.00  0.00           C
ATOM   1532 HG21 ILE    97      92.800  70.940  31.260  0.00  0.00           H
ATOM   1533 HG22 ILE    97      93.790  72.290  31.900  0.00  0.00           H
ATOM   1534 HG23 ILE    97      94.510  70.830  31.430  0.00  0.00           H
ATOM   1535  CG1 ILE    97      94.930  70.530  33.940  0.00  0.00           C
ATOM   1536 HG12 ILE    97      94.810  70.360  35.010  0.00  0.00           H
ATOM   1537 HG13 ILE    97      95.340  71.540  33.940  0.00  0.00           H
ATOM   1538  CD1 ILE    97      95.840  69.370  33.490  0.00  0.00           C
ATOM   1539 HD11 ILE    97      95.930  69.440  32.400  0.00  0.00           H
ATOM   1540 HD12 ILE    97      96.830  69.490  33.920  0.00  0.00           H
ATOM   1541 HD13 ILE    97      95.430  68.380  33.730  0.00  0.00           H
ATOM   1542  C   ILE    97      91.050  71.130  33.210  0.00  0.00           C
ATOM   1543  O   ILE    97      90.550  70.020  33.000  0.00  0.00           O
ATOM   1544  N   GLY    98      90.430  72.240  32.800  0.00  0.00           N
ATOM   1545  H   GLY    98      90.880  73.110  33.060  0.00  0.00           H
ATOM   1546  CA  GLY    98      89.250  72.300  31.960  0.00  0.00           C
ATOM   1547  HA2 GLY    98      88.820  73.310  31.910  0.00  0.00           H
ATOM   1548  HA3 GLY    98      88.550  71.610  32.410  0.00  0.00           H
ATOM   1549  C   GLY    98      89.540  71.840  30.500  0.00  0.00           C
ATOM   1550  O   GLY    98      90.360  72.400  29.730  0.00  0.00           O
ATOM   1551  N   LEU    99      88.770  70.860  30.060  0.00  0.00           N
ATOM   1552  H   LEU    99      88.180  70.380  30.730  0.00  0.00           H
ATOM   1553  CA  LEU    99      88.830  70.320  28.620  0.00  0.00           C
ATOM   1554  HA  LEU    99      89.750  70.690  28.180  0.00  0.00           H
ATOM   1555  CB  LEU    99      88.530  68.790  28.700  0.00  0.00           C
ATOM   1556  HB2 LEU    99      88.600  68.170  27.800  0.00  0.00           H
ATOM   1557  HB3 LEU    99      87.570  68.610  29.170  0.00  0.00           H
ATOM   1558  CG  LEU    99      89.560  68.020  29.600  0.00  0.00           C
ATOM   1559  HG  LEU    99      89.160  67.910  30.610  0.00  0.00           H
ATOM   1560  CD1 LEU    99      89.640  66.550  29.230  0.00  0.00           C
ATOM   1561 HD11 LEU    99      88.670  66.180  28.910  0.00  0.00           H
ATOM   1562 HD12 LEU    99      90.380  66.380  28.450  0.00  0.00           H
ATOM   1563 HD13 LEU    99      89.930  65.920  30.070  0.00  0.00           H
ATOM   1564  CD2 LEU    99      91.030  68.390  29.560  0.00  0.00           C
ATOM   1565 HD21 LEU    99      91.550  67.850  30.350  0.00  0.00           H
ATOM   1566 HD22 LEU    99      91.450  68.140  28.580  0.00  0.00           H
ATOM   1567 HD23 LEU    99      91.200  69.460  29.640  0.00  0.00           H
ATOM   1568  C   LEU    99      87.810  71.040  27.730  0.00  0.00           C
ATOM   1569  O   LEU    99      87.780  70.870  26.510  0.00  0.00           O
ATOM   1570  N   THR   100      86.740  71.560  28.320  0.00  0.00           N
ATOM   1571  H   THR   100      86.780  71.530  29.330  0.00  0.00           H
ATOM   1572  CA  THR   100      85.500  71.880  27.600  0.00  0.00           C
ATOM   1573  HA  THR   100      85.680  71.920  26.530  0.00  0.00           H
ATOM   1574  CB  THR   100      84.330  70.790  27.790  0.00  0.00           C
ATOM   1575  HB  THR   100      83.860  70.900  28.770  0.00  0.00           H
ATOM   1576  CG2 THR   100      83.270  71.000  26.760  0.00  0.00           C
ATOM   1577 HG21 THR   100      82.580  71.750  27.170  0.00  0.00           H
ATOM   1578 HG22 THR   100      83.650  71.150  25.750  0.00  0.00           H
ATOM   1579 HG23 THR   100      82.700  70.070  26.740  0.00  0.00           H
ATOM   1580  OG1 THR   100      84.920  69.480  27.630  0.00  0.00           O
ATOM   1581  HG1 THR   100      84.720  69.160  26.750  0.00  0.00           H
ATOM   1582  C   THR   100      84.970  73.230  28.090  0.00  0.00           C
ATOM   1583  O   THR   100      84.360  73.900  27.300  0.00  0.00           O
ATOM   1584  N   THR   101      85.150  73.770  29.320  0.00  0.00           N
ATOM   1585  H   THR   101      85.660  73.220  29.990  0.00  0.00           H
ATOM   1586  CA  THR   101      84.420  74.930  29.820  0.00  0.00           C
ATOM   1587  HA  THR   101      83.390  74.980  29.440  0.00  0.00           H
ATOM   1588  CB  THR   101      84.310  74.860  31.380  0.00  0.00           C
ATOM   1589  HB  THR   101      83.720  73.970  31.610  0.00  0.00           H
ATOM   1590  CG2 THR   101      85.650  74.790  32.160  0.00  0.00           C
ATOM   1591 HG21 THR   101      85.580  75.090  33.210  0.00  0.00           H
ATOM   1592 HG22 THR   101      85.840  73.720  32.280  0.00  0.00           H
ATOM   1593 HG23 THR   101      86.470  75.280  31.660  0.00  0.00           H
ATOM   1594  OG1 THR   101      83.590  75.970  31.860  0.00  0.00           O
ATOM   1595  HG1 THR   101      82.700  75.800  31.540  0.00  0.00           H
ATOM   1596  C   THR   101      84.810  76.270  29.290  0.00  0.00           C
ATOM   1597  O   THR   101      85.990  76.720  29.550  0.00  0.00           O
ATOM   1598  N   ARG   102      83.910  77.060  28.690  0.00  0.00           N
ATOM   1599  H   ARG   102      82.930  76.830  28.570  0.00  0.00           H
ATOM   1600  CA  ARG   102      84.230  78.380  28.120  0.00  0.00           C
ATOM   1601  HA  ARG   102      85.310  78.460  28.000  0.00  0.00           H
ATOM   1602  CB  ARG   102      83.580  78.610  26.710  0.00  0.00           C
ATOM   1603  HB2 ARG   102      83.970  79.540  26.300  0.00  0.00           H
ATOM   1604  HB3 ARG   102      82.500  78.700  26.830  0.00  0.00           H
ATOM   1605  CG  ARG   102      83.850  77.430  25.710  0.00  0.00           C
ATOM   1606  HG2 ARG   102      83.210  77.520  24.830  0.00  0.00           H
ATOM   1607  HG3 ARG   102      83.770  76.430  26.130  0.00  0.00           H
ATOM   1608  CD  ARG   102      85.350  77.400  25.200  0.00  0.00           C
ATOM   1609  HD2 ARG   102      85.530  76.530  24.570  0.00  0.00           H
ATOM   1610  HD3 ARG   102      86.120  77.510  25.960  0.00  0.00           H
ATOM   1611  NE  ARG   102      85.610  78.630  24.410  0.00  0.00           N
ATOM   1612  HE  ARG   102      86.200  79.330  24.820  0.00  0.00           H
ATOM   1613  CZ  ARG   102      85.260  78.770  23.180  0.00  0.00           C
ATOM   1614  NH1 ARG   102      84.550  77.880  22.550  0.00  0.00           N
ATOM   1615 HH11 ARG   102      84.310  77.010  23.000  0.00  0.00           H
ATOM   1616 HH12 ARG   102      84.070  78.120  21.700  0.00  0.00           H
ATOM   1617  NH2 ARG   102      85.650  79.820  22.490  0.00  0.00           N
ATOM   1618 HH21 ARG   102      86.200  80.560  22.920  0.00  0.00           H
ATOM   1619 HH22 ARG   102      85.290  79.890  21.560  0.00  0.00           H
ATOM   1620  C   ARG   102      83.890  79.590  29.120  0.00  0.00           C
ATOM   1621  O   ARG   102      84.400  80.680  28.920  0.00  0.00           O
ATOM   1622  N   MET   103      82.980  79.420  30.070  0.00  0.00           N
ATOM   1623  H   MET   103      82.390  78.620  29.920  0.00  0.00           H
ATOM   1624  CA  MET   103      82.590  80.530  30.940  0.00  0.00           C
ATOM   1625  HA  MET   103      82.050  81.250  30.330  0.00  0.00           H
ATOM   1626  CB  MET   103      81.560  80.060  32.010  0.00  0.00           C
ATOM   1627  HB2 MET   103      80.980  80.900  32.390  0.00  0.00           H
ATOM   1628  HB3 MET   103      82.090  79.660  32.870  0.00  0.00           H
ATOM   1629  CG  MET   103      80.490  79.090  31.560  0.00  0.00           C
ATOM   1630  HG2 MET   103      79.900  78.880  32.460  0.00  0.00           H
ATOM   1631  HG3 MET   103      81.060  78.200  31.320  0.00  0.00           H
ATOM   1632  SD  MET   103      79.460  79.630  30.180  0.00  0.00           S
ATOM   1633  CE  MET   103      78.510  80.940  31.040  0.00  0.00           C
ATOM   1634  HE1 MET   103      77.850  81.430  30.330  0.00  0.00           H
ATOM   1635  HE2 MET   103      77.890  80.440  31.780  0.00  0.00           H
ATOM   1636  HE3 MET   103      79.240  81.640  31.460  0.00  0.00           H
ATOM   1637  C   MET   103      83.810  81.210  31.530  0.00  0.00           C
ATOM   1638  O   MET   103      84.690  80.500  32.170  0.00  0.00           O
ATOM   1639  N   SER   104      83.940  82.530  31.410  0.00  0.00           N
ATOM   1640  H   SER   104      83.170  83.020  30.980  0.00  0.00           H
ATOM   1641  CA  SER   104      85.030  83.300  31.950  0.00  0.00           C
ATOM   1642  HA  SER   104      85.910  82.820  31.520  0.00  0.00           H
ATOM   1643  CB  SER   104      84.990  84.830  31.510  0.00  0.00           C
ATOM   1644  HB2 SER   104      85.780  85.410  31.990  0.00  0.00           H
ATOM   1645  HB3 SER   104      84.050  85.310  31.820  0.00  0.00           H
ATOM   1646  OG  SER   104      85.120  84.880  30.120  0.00  0.00           O
ATOM   1647  HG  SER   104      84.280  84.550  29.780  0.00  0.00           H
ATOM   1648  C   SER   104      85.230  83.130  33.490  0.00  0.00           C
ATOM   1649  O   SER   104      86.320  83.470  33.910  0.00  0.00           O
ATOM   1650  N   ILE   105      84.250  82.730  34.320  0.00  0.00           N
ATOM   1651  H   ILE   105      83.370  82.420  33.940  0.00  0.00           H
ATOM   1652  CA  ILE   105      84.360  82.680  35.870  0.00  0.00           C
ATOM   1653  HA  ILE   105      84.780  83.640  36.170  0.00  0.00           H
ATOM   1654  CB  ILE   105      82.910  82.550  36.530  0.00  0.00           C
ATOM   1655  HB  ILE   105      82.210  83.260  36.090  0.00  0.00           H
ATOM   1656  CG2 ILE   105      82.470  81.120  36.410  0.00  0.00           C
ATOM   1657 HG21 ILE   105      81.470  81.000  36.830  0.00  0.00           H
ATOM   1658 HG22 ILE   105      82.540  80.750  35.380  0.00  0.00           H
ATOM   1659 HG23 ILE   105      83.120  80.480  37.000  0.00  0.00           H
ATOM   1660  CG1 ILE   105      83.060  82.780  38.040  0.00  0.00           C
ATOM   1661 HG12 ILE   105      83.820  82.190  38.560  0.00  0.00           H
ATOM   1662 HG13 ILE   105      82.050  82.570  38.400  0.00  0.00           H
ATOM   1663  CD1 ILE   105      83.520  84.210  38.340  0.00  0.00           C
ATOM   1664 HD11 ILE   105      83.530  84.310  39.420  0.00  0.00           H
ATOM   1665 HD12 ILE   105      84.560  84.420  38.070  0.00  0.00           H
ATOM   1666 HD13 ILE   105      82.930  84.950  37.800  0.00  0.00           H
ATOM   1667  C   ILE   105      85.390  81.660  36.320  0.00  0.00           C
ATOM   1668  O   ILE   105      86.010  81.790  37.380  0.00  0.00           O
ATOM   1669  N   TYR   106      85.650  80.660  35.550  0.00  0.00           N
ATOM   1670  H   TYR   106      85.220  80.640  34.630  0.00  0.00           H
ATOM   1671  CA  TYR   106      86.690  79.650  35.680  0.00  0.00           C
ATOM   1672  HA  TYR   106      86.560  79.140  36.630  0.00  0.00           H
ATOM   1673  CB  TYR   106      86.380  78.480  34.650  0.00  0.00           C
ATOM   1674  HB2 TYR   106      87.230  77.820  34.480  0.00  0.00           H
ATOM   1675  HB3 TYR   106      86.200  78.840  33.640  0.00  0.00           H
ATOM   1676  CG  TYR   106      85.120  77.750  35.070  0.00  0.00           C
ATOM   1677  CD1 TYR   106      85.070  77.000  36.260  0.00  0.00           C
ATOM   1678  HD1 TYR   106      85.960  76.970  36.870  0.00  0.00           H
ATOM   1679  CE1 TYR   106      83.890  76.480  36.750  0.00  0.00           C
ATOM   1680  HE1 TYR   106      83.800  76.000  37.710  0.00  0.00           H
ATOM   1681  CZ  TYR   106      82.680  76.660  36.070  0.00  0.00           C
ATOM   1682  OH  TYR   106      81.550  76.070  36.470  0.00  0.00           O
ATOM   1683  HH  TYR   106      81.520  76.040  37.420  0.00  0.00           H
ATOM   1684  CE2 TYR   106      82.740  77.310  34.810  0.00  0.00           C
ATOM   1685  HE2 TYR   106      81.850  77.320  34.200  0.00  0.00           H
ATOM   1686  CD2 TYR   106      83.940  77.890  34.340  0.00  0.00           C
ATOM   1687  HD2 TYR   106      83.920  78.390  33.380  0.00  0.00           H
ATOM   1688  C   TYR   106      88.120  80.230  35.710  0.00  0.00           C
ATOM   1689  O   TYR   106      89.030  79.400  35.820  0.00  0.00           O
ATOM   1690  N   SER   107      88.300  81.540  35.510  0.00  0.00           N
ATOM   1691  H   SER   107      87.530  82.130  35.230  0.00  0.00           H
ATOM   1692  CA  SER   107      89.610  82.200  35.520  0.00  0.00           C
ATOM   1693  HA  SER   107      90.420  81.490  35.350  0.00  0.00           H
ATOM   1694  CB  SER   107      89.660  83.210  34.400  0.00  0.00           C
ATOM   1695  HB2 SER   107      90.630  83.700  34.350  0.00  0.00           H
ATOM   1696  HB3 SER   107      88.930  84.000  34.620  0.00  0.00           H
ATOM   1697  OG  SER   107      89.360  82.610  33.170  0.00  0.00           O
ATOM   1698  HG  SER   107      90.150  82.520  32.630  0.00  0.00           H
ATOM   1699  C   SER   107      89.790  82.950  36.830  0.00  0.00           C
ATOM   1700  O   SER   107      90.930  83.120  37.190  0.00  0.00           O
ATOM   1701  N   ASP   108      88.690  83.330  37.580  0.00  0.00           N
ATOM   1702  H   ASP   108      87.790  82.920  37.410  0.00  0.00           H
ATOM   1703  CA  ASP   108      88.870  84.130  38.790  0.00  0.00           C
ATOM   1704  HA  ASP   108      89.270  85.100  38.500  0.00  0.00           H
ATOM   1705  CB  ASP   108      87.560  84.660  39.330  0.00  0.00           C
ATOM   1706  HB2 ASP   108      87.020  83.850  39.810  0.00  0.00           H
ATOM   1707  HB3 ASP   108      86.910  84.930  38.500  0.00  0.00           H
ATOM   1708  CG  ASP   108      87.750  85.810  40.310  0.00  0.00           C
ATOM   1709  OD1 ASP   108      88.520  85.620  41.250  0.00  0.00           O
ATOM   1710  OD2 ASP   108      87.180  86.910  40.110  0.00  0.00           O
ATOM   1711  C   ASP   108      89.560  83.360  39.920  0.00  0.00           C
ATOM   1712  O   ASP   108      89.090  82.350  40.450  0.00  0.00           O
ATOM   1713  N   LYS   109      90.790  83.860  40.280  0.00  0.00           N
ATOM   1714  H   LYS   109      91.060  84.760  39.920  0.00  0.00           H
ATOM   1715  CA  LYS   109      91.760  83.200  41.150  0.00  0.00           C
ATOM   1716  HA  LYS   109      91.780  82.140  40.910  0.00  0.00           H
ATOM   1717  CB  LYS   109      93.150  83.820  41.040  0.00  0.00           C
ATOM   1718  HB2 LYS   109      93.670  83.870  41.990  0.00  0.00           H
ATOM   1719  HB3 LYS   109      93.070  84.810  40.590  0.00  0.00           H
ATOM   1720  CG  LYS   109      94.010  82.820  40.240  0.00  0.00           C
ATOM   1721  HG2 LYS   109      93.610  82.880  39.220  0.00  0.00           H
ATOM   1722  HG3 LYS   109      93.970  81.840  40.720  0.00  0.00           H
ATOM   1723  CD  LYS   109      95.520  83.270  40.280  0.00  0.00           C
ATOM   1724  HD2 LYS   109      96.070  82.650  39.570  0.00  0.00           H
ATOM   1725  HD3 LYS   109      96.020  83.090  41.220  0.00  0.00           H
ATOM   1726  CE  LYS   109      95.710  84.730  39.750  0.00  0.00           C
ATOM   1727  HE2 LYS   109      95.570  85.440  40.570  0.00  0.00           H
ATOM   1728  HE3 LYS   109      94.990  84.970  38.970  0.00  0.00           H
ATOM   1729  NZ  LYS   109      97.070  84.960  39.190  0.00  0.00           N
ATOM   1730  HZ1 LYS   109      97.670  84.530  39.880  0.00  0.00           H
ATOM   1731  HZ2 LYS   109      97.120  84.440  38.320  0.00  0.00           H
ATOM   1732  HZ3 LYS   109      97.340  85.920  39.010  0.00  0.00           H
ATOM   1733  C   LYS   109      91.290  83.240  42.620  0.00  0.00           C
ATOM   1734  O   LYS   109      91.720  82.450  43.430  0.00  0.00           O
ATOM   1735  N   SER   110      90.330  84.100  42.970  0.00  0.00           N
ATOM   1736  H   SER   110      90.000  84.720  42.250  0.00  0.00           H
ATOM   1737  CA  SER   110      89.600  84.020  44.230  0.00  0.00           C
ATOM   1738  HA  SER   110      90.330  83.880  45.020  0.00  0.00           H
ATOM   1739  CB  SER   110      88.770  85.310  44.560  0.00  0.00           C
ATOM   1740  HB2 SER   110      89.430  86.180  44.600  0.00  0.00           H
ATOM   1741  HB3 SER   110      88.230  85.120  45.480  0.00  0.00           H
ATOM   1742  OG  SER   110      87.740  85.670  43.690  0.00  0.00           O
ATOM   1743  HG  SER   110      88.180  85.670  42.830  0.00  0.00           H
ATOM   1744  C   SER   110      88.580  82.860  44.280  0.00  0.00           C
ATOM   1745  O   SER   110      88.200  82.370  45.380  0.00  0.00           O
ATOM   1746  N   ILE   111      88.050  82.450  43.140  0.00  0.00           N
ATOM   1747  H   ILE   111      88.330  82.860  42.270  0.00  0.00           H
ATOM   1748  CA  ILE   111      86.960  81.440  43.100  0.00  0.00           C
ATOM   1749  HA  ILE   111      86.520  81.310  44.090  0.00  0.00           H
ATOM   1750  CB  ILE   111      85.800  81.920  42.160  0.00  0.00           C
ATOM   1751  HB  ILE   111      86.160  81.840  41.130  0.00  0.00           H
ATOM   1752  CG2 ILE   111      84.610  81.030  42.320  0.00  0.00           C
ATOM   1753 HG21 ILE   111      84.440  80.980  43.390  0.00  0.00           H
ATOM   1754 HG22 ILE   111      83.730  81.390  41.800  0.00  0.00           H
ATOM   1755 HG23 ILE   111      84.810  79.980  42.130  0.00  0.00           H
ATOM   1756  CG1 ILE   111      85.380  83.460  42.320  0.00  0.00           C
ATOM   1757 HG12 ILE   111      84.670  83.680  41.520  0.00  0.00           H
ATOM   1758 HG13 ILE   111      86.270  84.030  42.030  0.00  0.00           H
ATOM   1759  CD1 ILE   111      84.900  83.980  43.680  0.00  0.00           C
ATOM   1760 HD11 ILE   111      84.170  84.760  43.450  0.00  0.00           H
ATOM   1761 HD12 ILE   111      84.300  83.170  44.110  0.00  0.00           H
ATOM   1762 HD13 ILE   111      85.630  84.500  44.290  0.00  0.00           H
ATOM   1763  C   ILE   111      87.420  80.060  42.640  0.00  0.00           C
ATOM   1764  O   ILE   111      87.090  79.000  43.200  0.00  0.00           O
ATOM   1765  N   HIE   112      88.240  79.980  41.600  0.00  0.00           N
ATOM   1766  H   HIE   112      88.510  80.830  41.130  0.00  0.00           H
ATOM   1767  CA  HIE   112      88.600  78.760  40.830  0.00  0.00           C
ATOM   1768  HA  HIE   112      88.150  77.890  41.300  0.00  0.00           H
ATOM   1769  CB  HIE   112      87.920  78.700  39.440  0.00  0.00           C
ATOM   1770  HB2 HIE   112      88.510  78.030  38.820  0.00  0.00           H
ATOM   1771  HB3 HIE   112      88.070  79.680  38.980  0.00  0.00           H
ATOM   1772  CG  HIE   112      86.370  78.450  39.480  0.00  0.00           C
ATOM   1773  ND1 HIE   112      85.790  77.290  39.890  0.00  0.00           N
ATOM   1774  CE1 HIE   112      84.488  77.361  39.095  0.00  0.00           C
ATOM   1775  HE1 HIE   112      83.861  76.483  38.934  0.00  0.00           H
ATOM   1776  NE2 HIE   112      84.190  78.636  39.125  0.00  0.00           N
ATOM   1777  HE2 HIE   112      83.264  79.018  38.994  0.00  0.00           H
ATOM   1778  CD2 HIE   112      85.310  79.370  39.360  0.00  0.00           C
ATOM   1779  HD2 HIE   112      85.480  80.430  39.280  0.00  0.00           H
ATOM   1780  C   HIE   112      90.120  78.750  40.770  0.00  0.00           C
ATOM   1781  O   HIE   112      90.810  79.010  39.770  0.00  0.00           O
ATOM   1782  N   LEU   113      90.660  78.720  42.020  0.00  0.00           N
ATOM   1783  H   LEU   113      90.000  78.520  42.750  0.00  0.00           H
ATOM   1784  CA  LEU   113      92.020  78.990  42.470  0.00  0.00           C
ATOM   1785  HA  LEU   113      92.260  80.000  42.130  0.00  0.00           H
ATOM   1786  CB  LEU   113      91.970  78.900  43.970  0.00  0.00           C
ATOM   1787  HB2 LEU   113      91.550  77.970  44.350  0.00  0.00           H
ATOM   1788  HB3 LEU   113      91.220  79.650  44.230  0.00  0.00           H
ATOM   1789  CG  LEU   113      93.290  79.120  44.780  0.00  0.00           C
ATOM   1790  HG  LEU   113      94.140  78.620  44.320  0.00  0.00           H
ATOM   1791  CD1 LEU   113      93.650  80.550  44.920  0.00  0.00           C
ATOM   1792 HD11 LEU   113      92.710  81.040  45.160  0.00  0.00           H
ATOM   1793 HD12 LEU   113      94.460  80.720  45.630  0.00  0.00           H
ATOM   1794 HD13 LEU   113      93.910  80.840  43.900  0.00  0.00           H
ATOM   1795  CD2 LEU   113      93.160  78.620  46.230  0.00  0.00           C
ATOM   1796 HD21 LEU   113      93.150  77.540  46.140  0.00  0.00           H
ATOM   1797 HD22 LEU   113      94.010  78.950  46.830  0.00  0.00           H
ATOM   1798 HD23 LEU   113      92.230  78.940  46.700  0.00  0.00           H
ATOM   1799  C   LEU   113      93.170  78.100  41.880  0.00  0.00           C
ATOM   1800  O   LEU   113      94.310  78.580  41.670  0.00  0.00           O
ATOM   1801  N   SER   114      92.860  76.880  41.590  0.00  0.00           N
ATOM   1802  H   SER   114      91.890  76.650  41.730  0.00  0.00           H
ATOM   1803  CA  SER   114      93.790  75.870  41.170  0.00  0.00           C
ATOM   1804  HA  SER   114      94.800  76.150  40.900  0.00  0.00           H
ATOM   1805  CB  SER   114      94.200  74.840  42.300  0.00  0.00           C
ATOM   1806  HB2 SER   114      95.160  74.400  42.010  0.00  0.00           H
ATOM   1807  HB3 SER   114      93.470  74.090  42.590  0.00  0.00           H
ATOM   1808  OG  SER   114      94.410  75.570  43.500  0.00  0.00           O
ATOM   1809  HG  SER   114      95.350  75.760  43.500  0.00  0.00           H
ATOM   1810  C   SER   114      93.100  75.240  39.980  0.00  0.00           C
ATOM   1811  O   SER   114      92.530  74.160  40.040  0.00  0.00           O
ATOM   1812  N   PHE   115      93.050  75.970  38.890  0.00  0.00           N
ATOM   1813  H   PHE   115      93.470  76.890  38.900  0.00  0.00           H
ATOM   1814  CA  PHE   115      92.340  75.520  37.710  0.00  0.00           C
ATOM   1815  HA  PHE   115      92.460  74.450  37.550  0.00  0.00           H
ATOM   1816  CB  PHE   115      90.880  75.840  37.910  0.00  0.00           C
ATOM   1817  HB2 PHE   115      90.780  76.920  37.860  0.00  0.00           H
ATOM   1818  HB3 PHE   115      90.510  75.620  38.910  0.00  0.00           H
ATOM   1819  CG  PHE   115      89.890  75.290  36.980  0.00  0.00           C
ATOM   1820  CD1 PHE   115      89.780  75.900  35.720  0.00  0.00           C
ATOM   1821  HD1 PHE   115      90.400  76.740  35.460  0.00  0.00           H
ATOM   1822  CE1 PHE   115      88.770  75.430  34.860  0.00  0.00           C
ATOM   1823  HE1 PHE   115      88.670  75.870  33.880  0.00  0.00           H
ATOM   1824  CZ  PHE   115      87.830  74.450  35.290  0.00  0.00           C
ATOM   1825  HZ  PHE   115      87.030  74.120  34.640  0.00  0.00           H
ATOM   1826  CE2 PHE   115      87.910  73.940  36.620  0.00  0.00           C
ATOM   1827  HE2 PHE   115      87.210  73.190  36.990  0.00  0.00           H
ATOM   1828  CD2 PHE   115      88.930  74.380  37.460  0.00  0.00           C
ATOM   1829  HD2 PHE   115      89.030  74.060  38.480  0.00  0.00           H
ATOM   1830  C   PHE   115      92.910  76.130  36.540  0.00  0.00           C
ATOM   1831  O   PHE   115      92.980  77.330  36.340  0.00  0.00           O
ATOM   1832  N   LEU   116      93.360  75.260  35.640  0.00  0.00           N
ATOM   1833  H   LEU   116      93.210  74.280  35.780  0.00  0.00           H
ATOM   1834  CA  LEU   116      93.870  75.630  34.350  0.00  0.00           C
ATOM   1835  HA  LEU   116      94.010  76.710  34.240  0.00  0.00           H
ATOM   1836  CB  LEU   116      95.270  75.020  34.240  0.00  0.00           C
ATOM   1837  HB2 LEU   116      95.440  74.840  33.170  0.00  0.00           H
ATOM   1838  HB3 LEU   116      95.180  74.040  34.690  0.00  0.00           H
ATOM   1839  CG  LEU   116      96.430  75.860  34.810  0.00  0.00           C
ATOM   1840  HG  LEU   116      96.430  76.860  34.370  0.00  0.00           H
ATOM   1841  CD1 LEU   116      96.350  76.090  36.310  0.00  0.00           C
ATOM   1842 HD11 LEU   116      95.820  77.010  36.560  0.00  0.00           H
ATOM   1843 HD12 LEU   116      95.930  75.210  36.790  0.00  0.00           H
ATOM   1844 HD13 LEU   116      97.320  76.280  36.770  0.00  0.00           H
ATOM   1845  CD2 LEU   116      97.760  75.220  34.540  0.00  0.00           C
ATOM   1846 HD21 LEU   116      98.580  75.940  34.580  0.00  0.00           H
ATOM   1847 HD22 LEU   116      97.870  74.440  35.300  0.00  0.00           H
ATOM   1848 HD23 LEU   116      97.640  74.760  33.560  0.00  0.00           H
ATOM   1849  C   LEU   116      92.910  75.120  33.290  0.00  0.00           C
ATOM   1850  O   LEU   116      91.970  74.410  33.550  0.00  0.00           O
ATOM   1851  N   ARG   117      93.020  75.540  32.040  0.00  0.00           N
ATOM   1852  H   ARG   117      93.620  76.330  31.840  0.00  0.00           H
ATOM   1853  CA  ARG   117      92.160  74.900  31.020  0.00  0.00           C
ATOM   1854  HA  ARG   117      92.090  73.830  31.190  0.00  0.00           H
ATOM   1855  CB  ARG   117      90.790  75.600  30.940  0.00  0.00           C
ATOM   1856  HB2 ARG   117      90.120  75.250  31.730  0.00  0.00           H
ATOM   1857  HB3 ARG   117      90.350  75.210  30.020  0.00  0.00           H
ATOM   1858  CG  ARG   117      90.700  77.090  31.100  0.00  0.00           C
ATOM   1859  HG2 ARG   117      91.500  77.590  30.550  0.00  0.00           H
ATOM   1860  HG3 ARG   117      90.820  77.270  32.170  0.00  0.00           H
ATOM   1861  CD  ARG   117      89.330  77.600  30.690  0.00  0.00           C
ATOM   1862  HD2 ARG   117      88.580  76.840  30.920  0.00  0.00           H
ATOM   1863  HD3 ARG   117      89.300  77.700  29.600  0.00  0.00           H
ATOM   1864  NE  ARG   117      89.040  78.860  31.410  0.00  0.00           N
ATOM   1865  HE  ARG   117      89.910  79.290  31.700  0.00  0.00           H
ATOM   1866  CZ  ARG   117      87.900  79.440  31.470  0.00  0.00           C
ATOM   1867  NH1 ARG   117      86.840  78.990  30.890  0.00  0.00           N
ATOM   1868 HH11 ARG   117      86.870  78.170  30.300  0.00  0.00           H
ATOM   1869 HH12 ARG   117      85.980  79.510  30.950  0.00  0.00           H
ATOM   1870  NH2 ARG   117      87.700  80.510  32.110  0.00  0.00           N
ATOM   1871 HH21 ARG   117      88.540  81.020  32.300  0.00  0.00           H
ATOM   1872 HH22 ARG   117      86.860  81.070  32.010  0.00  0.00           H
ATOM   1873  C   ARG   117      92.810  74.890  29.650  0.00  0.00           C
ATOM   1874  O   ARG   117      93.550  75.800  29.330  0.00  0.00           O
ATOM   1875  N   THR   118      92.600  73.750  28.930  0.00  0.00           N
ATOM   1876  H   THR   118      91.920  73.100  29.300  0.00  0.00           H
ATOM   1877  CA  THR   118      93.130  73.440  27.550  0.00  0.00           C
ATOM   1878  HA  THR   118      94.060  74.000  27.490  0.00  0.00           H
ATOM   1879  CB  THR   118      93.330  71.950  27.240  0.00  0.00           C
ATOM   1880  HB  THR   118      93.650  71.740  26.220  0.00  0.00           H
ATOM   1881  CG2 THR   118      94.310  71.250  28.160  0.00  0.00           C
ATOM   1882 HG21 THR   118      95.290  71.720  28.070  0.00  0.00           H
ATOM   1883 HG22 THR   118      93.910  71.060  29.150  0.00  0.00           H
ATOM   1884 HG23 THR   118      94.390  70.240  27.770  0.00  0.00           H
ATOM   1885  OG1 THR   118      92.120  71.220  27.490  0.00  0.00           O
ATOM   1886  HG1 THR   118      91.830  70.820  26.670  0.00  0.00           H
ATOM   1887  C   THR   118      92.130  74.010  26.400  0.00  0.00           C
ATOM   1888  O   THR   118      92.550  74.070  25.220  0.00  0.00           O
ATOM   1889  N   VAL   119      91.030  74.660  26.800  0.00  0.00           N
ATOM   1890  H   VAL   119      90.700  74.500  27.740  0.00  0.00           H
ATOM   1891  CA  VAL   119      90.210  75.600  26.020  0.00  0.00           C
ATOM   1892  HA  VAL   119      90.530  75.700  24.990  0.00  0.00           H
ATOM   1893  CB  VAL   119      88.710  75.090  25.980  0.00  0.00           C
ATOM   1894  HB  VAL   119      88.140  75.960  25.660  0.00  0.00           H
ATOM   1895  CG1 VAL   119      88.510  74.030  24.940  0.00  0.00           C
ATOM   1896 HG11 VAL   119      87.510  74.190  24.530  0.00  0.00           H
ATOM   1897 HG12 VAL   119      89.270  74.190  24.170  0.00  0.00           H
ATOM   1898 HG13 VAL   119      88.620  73.020  25.350  0.00  0.00           H
ATOM   1899  CG2 VAL   119      88.200  74.730  27.350  0.00  0.00           C
ATOM   1900 HG21 VAL   119      88.760  73.890  27.760  0.00  0.00           H
ATOM   1901 HG22 VAL   119      88.430  75.450  28.130  0.00  0.00           H
ATOM   1902 HG23 VAL   119      87.120  74.600  27.510  0.00  0.00           H
ATOM   1903  C   VAL   119      90.270  77.020  26.610  0.00  0.00           C
ATOM   1904  O   VAL   119      90.590  77.190  27.780  0.00  0.00           O
ATOM   1905  N   PRO   120      89.900  77.970  25.780  0.00  0.00           N
ATOM   1906  CD  PRO   120      89.750  78.010  24.330  0.00  0.00           C
ATOM   1907  HD2 PRO   120      88.820  77.510  24.090  0.00  0.00           H
ATOM   1908  HD3 PRO   120      90.590  77.450  23.900  0.00  0.00           H
ATOM   1909  CG  PRO   120      89.700  79.480  23.820  0.00  0.00           C
ATOM   1910  HG2 PRO   120      88.680  79.860  23.780  0.00  0.00           H
ATOM   1911  HG3 PRO   120      90.390  79.540  22.970  0.00  0.00           H
ATOM   1912  CB  PRO   120      90.350  80.230  24.970  0.00  0.00           C
ATOM   1913  HB2 PRO   120      90.060  81.270  25.090  0.00  0.00           H
ATOM   1914  HB3 PRO   120      91.440  80.240  24.880  0.00  0.00           H
ATOM   1915  CA  PRO   120      89.860  79.400  26.180  0.00  0.00           C
ATOM   1916  HA  PRO   120      90.680  79.550  26.890  0.00  0.00           H
ATOM   1917  C   PRO   120      88.560  79.830  26.690  0.00  0.00           C
ATOM   1918  O   PRO   120      87.520  79.380  26.310  0.00  0.00           O
ATOM   1919  N   PRO   121      88.580  80.730  27.650  0.00  0.00           N
ATOM   1920  CD  PRO   121      89.720  81.240  28.440  0.00  0.00           C
ATOM   1921  HD2 PRO   121      90.530  81.650  27.840  0.00  0.00           H
ATOM   1922  HD3 PRO   121      90.040  80.490  29.160  0.00  0.00           H
ATOM   1923  CG  PRO   121      89.100  82.480  29.230  0.00  0.00           C
ATOM   1924  HG2 PRO   121      89.270  83.360  28.610  0.00  0.00           H
ATOM   1925  HG3 PRO   121      89.550  82.680  30.200  0.00  0.00           H
ATOM   1926  CB  PRO   121      87.640  82.270  29.180  0.00  0.00           C
ATOM   1927  HB2 PRO   121      87.030  83.180  29.250  0.00  0.00           H
ATOM   1928  HB3 PRO   121      87.280  81.660  30.010  0.00  0.00           H
ATOM   1929  CA  PRO   121      87.350  81.430  27.990  0.00  0.00           C
ATOM   1930  HA  PRO   121      86.610  80.650  28.200  0.00  0.00           H
ATOM   1931  C   PRO   121      86.880  82.380  26.910  0.00  0.00           C
ATOM   1932  O   PRO   121      87.610  82.940  26.130  0.00  0.00           O
ATOM   1933  N   TYR   122      85.570  82.420  26.720  0.00  0.00           N
ATOM   1934  H   TYR   122      84.880  82.040  27.350  0.00  0.00           H
ATOM   1935  CA  TYR   122      84.970  83.120  25.560  0.00  0.00           C
ATOM   1936  HA  TYR   122      85.310  82.690  24.620  0.00  0.00           H
ATOM   1937  CB  TYR   122      83.440  83.290  25.650  0.00  0.00           C
ATOM   1938  HB2 TYR   122      83.110  84.090  24.990  0.00  0.00           H
ATOM   1939  HB3 TYR   122      83.070  83.640  26.620  0.00  0.00           H
ATOM   1940  CG  TYR   122      82.600  82.040  25.330  0.00  0.00           C
ATOM   1941  CD1 TYR   122      82.750  81.370  24.140  0.00  0.00           C
ATOM   1942  HD1 TYR   122      83.530  81.670  23.450  0.00  0.00           H
ATOM   1943  CE1 TYR   122      81.940  80.230  23.830  0.00  0.00           C
ATOM   1944  HE1 TYR   122      82.050  79.670  22.920  0.00  0.00           H
ATOM   1945  CZ  TYR   122      80.920  79.900  24.710  0.00  0.00           C
ATOM   1946  OH  TYR   122      80.090  78.850  24.430  0.00  0.00           O
ATOM   1947  HH  TYR   122      80.050  78.670  23.490  0.00  0.00           H
ATOM   1948  CE2 TYR   122      80.720  80.590  25.900  0.00  0.00           C
ATOM   1949  HE2 TYR   122      79.980  80.220  26.580  0.00  0.00           H
ATOM   1950  CD2 TYR   122      81.570  81.680  26.220  0.00  0.00           C
ATOM   1951  HD2 TYR   122      81.450  82.120  27.200  0.00  0.00           H
ATOM   1952  C   TYR   122      85.490  84.580  25.510  0.00  0.00           C
ATOM   1953  O   TYR   122      85.800  85.060  24.410  0.00  0.00           O
ATOM   1954  N   SER   123      85.740  85.210  26.660  0.00  0.00           N
ATOM   1955  H   SER   123      85.420  84.780  27.510  0.00  0.00           H
ATOM   1956  CA  SER   123      86.380  86.530  26.630  0.00  0.00           C
ATOM   1957  HA  SER   123      85.610  87.130  26.140  0.00  0.00           H
ATOM   1958  CB  SER   123      86.670  87.080  28.020  0.00  0.00           C
ATOM   1959  HB2 SER   123      85.770  87.430  28.510  0.00  0.00           H
ATOM   1960  HB3 SER   123      87.450  87.840  28.000  0.00  0.00           H
ATOM   1961  OG  SER   123      87.270  85.980  28.840  0.00  0.00           O
ATOM   1962  HG  SER   123      86.560  85.460  29.230  0.00  0.00           H
ATOM   1963  C   SER   123      87.680  86.750  25.760  0.00  0.00           C
ATOM   1964  O   SER   123      87.900  87.840  25.190  0.00  0.00           O
ATOM   1965  N   HIE   124      88.440  85.700  25.510  0.00  0.00           N
ATOM   1966  H   HIE   124      88.230  84.850  26.000  0.00  0.00           H
ATOM   1967  CA  HIE   124      89.550  85.740  24.460  0.00  0.00           C
ATOM   1968  HA  HIE   124      90.200  86.600  24.590  0.00  0.00           H
ATOM   1969  CB  HIE   124      90.450  84.580  24.730  0.00  0.00           C
ATOM   1970  HB2 HIE   124      91.230  84.530  23.980  0.00  0.00           H
ATOM   1971  HB3 HIE   124      89.700  83.790  24.620  0.00  0.00           H
ATOM   1972  CG  HIE   124      91.060  84.520  26.110  0.00  0.00           C
ATOM   1973  ND1 HIE   124      91.950  83.500  26.510  0.00  0.00           N
ATOM   1974  CE1 HIE   124      92.570  83.960  27.600  0.00  0.00           C
ATOM   1975  HE1 HIE   124      93.420  83.520  28.100  0.00  0.00           H
ATOM   1976  NE2 HIE   124      92.070  85.150  27.940  0.00  0.00           N
ATOM   1977  HE2 HIE   124      92.380  85.680  28.750  0.00  0.00           H
ATOM   1978  CD2 HIE   124      91.130  85.520  27.010  0.00  0.00           C
ATOM   1979  HD2 HIE   124      90.500  86.390  27.110  0.00  0.00           H
ATOM   1980  C   HIE   124      89.100  85.810  23.060  0.00  0.00           C
ATOM   1981  O   HIE   124      89.960  85.970  22.190  0.00  0.00           O
ATOM   1982  N   GLN   125      87.850  85.900  22.700  0.00  0.00           N
ATOM   1983  H   GLN   125      87.120  85.710  23.370  0.00  0.00           H
ATOM   1984  CA  GLN   125      87.350  86.180  21.380  0.00  0.00           C
ATOM   1985  HA  GLN   125      87.810  85.540  20.630  0.00  0.00           H
ATOM   1986  CB  GLN   125      85.840  85.780  21.380  0.00  0.00           C
ATOM   1987  HB2 GLN   125      85.280  86.230  20.560  0.00  0.00           H
ATOM   1988  HB3 GLN   125      85.420  86.280  22.250  0.00  0.00           H
ATOM   1989  CG  GLN   125      85.640  84.240  21.270  0.00  0.00           C
ATOM   1990  HG2 GLN   125      86.200  83.740  22.070  0.00  0.00           H
ATOM   1991  HG3 GLN   125      86.030  83.870  20.320  0.00  0.00           H
ATOM   1992  CD  GLN   125      84.190  83.760  21.300  0.00  0.00           C
ATOM   1993  OE1 GLN   125      83.840  82.730  20.740  0.00  0.00           O
ATOM   1994  NE2 GLN   125      83.340  84.430  21.950  0.00  0.00           N
ATOM   1995 HE21 GLN   125      83.640  85.180  22.560  0.00  0.00           H
ATOM   1996 HE22 GLN   125      82.400  84.060  21.970  0.00  0.00           H
ATOM   1997  C   GLN   125      87.650  87.660  20.990  0.00  0.00           C
ATOM   1998  O   GLN   125      87.810  87.970  19.790  0.00  0.00           O
ATOM   1999  N   ALA   126      87.880  88.500  21.980  0.00  0.00           N
ATOM   2000  H   ALA   126      87.820  88.110  22.910  0.00  0.00           H
ATOM   2001  CA  ALA   126      88.420  89.810  21.870  0.00  0.00           C
ATOM   2002  HA  ALA   126      87.780  90.440  21.260  0.00  0.00           H
ATOM   2003  CB  ALA   126      88.570  90.390  23.290  0.00  0.00           C
ATOM   2004  HB1 ALA   126      89.320  89.760  23.770  0.00  0.00           H
ATOM   2005  HB2 ALA   126      89.030  91.380  23.310  0.00  0.00           H
ATOM   2006  HB3 ALA   126      87.580  90.360  23.730  0.00  0.00           H
ATOM   2007  C   ALA   126      89.810  89.870  21.130  0.00  0.00           C
ATOM   2008  O   ALA   126      90.060  90.890  20.450  0.00  0.00           O
ATOM   2009  N   LEU   127      90.610  88.800  21.140  0.00  0.00           N
ATOM   2010  H   LEU   127      90.310  87.910  21.510  0.00  0.00           H
ATOM   2011  CA  LEU   127      91.860  88.690  20.370  0.00  0.00           C
ATOM   2012  HA  LEU   127      92.390  89.600  20.660  0.00  0.00           H
ATOM   2013  CB  LEU   127      92.660  87.490  20.680  0.00  0.00           C
ATOM   2014  HB2 LEU   127      93.640  87.580  20.220  0.00  0.00           H
ATOM   2015  HB3 LEU   127      92.280  86.590  20.200  0.00  0.00           H
ATOM   2016  CG  LEU   127      92.990  87.110  22.170  0.00  0.00           C
ATOM   2017  HG  LEU   127      92.060  87.000  22.740  0.00  0.00           H
ATOM   2018  CD1 LEU   127      93.820  85.870  22.270  0.00  0.00           C
ATOM   2019 HD11 LEU   127      94.030  85.640  23.320  0.00  0.00           H
ATOM   2020 HD12 LEU   127      93.090  85.140  21.940  0.00  0.00           H
ATOM   2021 HD13 LEU   127      94.730  86.050  21.690  0.00  0.00           H
ATOM   2022  CD2 LEU   127      93.820  88.180  22.870  0.00  0.00           C
ATOM   2023 HD21 LEU   127      94.880  87.930  22.720  0.00  0.00           H
ATOM   2024 HD22 LEU   127      93.620  89.220  22.640  0.00  0.00           H
ATOM   2025 HD23 LEU   127      93.650  88.090  23.940  0.00  0.00           H
ATOM   2026  C   LEU   127      91.590  88.770  18.870  0.00  0.00           C
ATOM   2027  O   LEU   127      92.270  89.560  18.190  0.00  0.00           O
ATOM   2028  N   VAL   128      90.620  87.980  18.310  0.00  0.00           N
ATOM   2029  H   VAL   128      90.140  87.380  18.970  0.00  0.00           H
ATOM   2030  CA  VAL   128      90.470  87.760  16.880  0.00  0.00           C
ATOM   2031  HA  VAL   128      91.460  87.910  16.450  0.00  0.00           H
ATOM   2032  CB  VAL   128      89.910  86.330  16.660  0.00  0.00           C
ATOM   2033  HB  VAL   128      88.880  86.470  16.960  0.00  0.00           H
ATOM   2034  CG1 VAL   128      90.000  85.870  15.170  0.00  0.00           C
ATOM   2035 HG11 VAL   128      91.050  85.790  14.890  0.00  0.00           H
ATOM   2036 HG12 VAL   128      89.570  84.880  14.980  0.00  0.00           H
ATOM   2037 HG13 VAL   128      89.440  86.610  14.610  0.00  0.00           H
ATOM   2038  CG2 VAL   128      90.540  85.150  17.430  0.00  0.00           C
ATOM   2039 HG21 VAL   128      89.810  84.360  17.270  0.00  0.00           H
ATOM   2040 HG22 VAL   128      91.520  85.040  16.960  0.00  0.00           H
ATOM   2041 HG23 VAL   128      90.650  85.390  18.490  0.00  0.00           H
ATOM   2042  C   VAL   128      89.640  88.890  16.280  0.00  0.00           C
ATOM   2043  O   VAL   128      90.010  89.400  15.230  0.00  0.00           O
ATOM   2044  N   TRP   129      88.760  89.370  17.110  0.00  0.00           N
ATOM   2045  H   TRP   129      88.500  88.900  17.970  0.00  0.00           H
ATOM   2046  CA  TRP   129      88.040  90.600  16.830  0.00  0.00           C
ATOM   2047  HA  TRP   129      87.460  90.500  15.910  0.00  0.00           H
ATOM   2048  CB  TRP   129      87.210  91.070  17.980  0.00  0.00           C
ATOM   2049  HB2 TRP   129      86.800  92.060  17.770  0.00  0.00           H
ATOM   2050  HB3 TRP   129      87.860  91.140  18.850  0.00  0.00           H
ATOM   2051  CG  TRP   129      85.980  90.240  18.360  0.00  0.00           C
ATOM   2052  CD1 TRP   129      85.470  89.210  17.590  0.00  0.00           C
ATOM   2053  HD1 TRP   129      85.920  88.830  16.680  0.00  0.00           H
ATOM   2054  NE1 TRP   129      84.410  88.660  18.240  0.00  0.00           N
ATOM   2055  HE1 TRP   129      83.820  87.950  17.840  0.00  0.00           H
ATOM   2056  CE2 TRP   129      84.120  89.330  19.390  0.00  0.00           C
ATOM   2057  CZ2 TRP   129      83.140  89.110  20.410  0.00  0.00           C
ATOM   2058  HZ2 TRP   129      82.370  88.400  20.180  0.00  0.00           H
ATOM   2059  CH2 TRP   129      83.140  90.020  21.530  0.00  0.00           C
ATOM   2060  HH2 TRP   129      82.380  89.930  22.300  0.00  0.00           H
ATOM   2061  CZ3 TRP   129      84.220  90.920  21.720  0.00  0.00           C
ATOM   2062  HZ3 TRP   129      84.330  91.640  22.520  0.00  0.00           H
ATOM   2063  CE3 TRP   129      85.240  91.050  20.730  0.00  0.00           C
ATOM   2064  HE3 TRP   129      86.100  91.670  20.920  0.00  0.00           H
ATOM   2065  CD2 TRP   129      85.160  90.260  19.540  0.00  0.00           C
ATOM   2066  C   TRP   129      89.130  91.660  16.670  0.00  0.00           C
ATOM   2067  O   TRP   129      89.240  92.280  15.590  0.00  0.00           O
ATOM   2068  N   PHE   130      90.100  91.870  17.580  0.00  0.00           N
ATOM   2069  H   PHE   130      90.050  91.410  18.480  0.00  0.00           H
ATOM   2070  CA  PHE   130      91.030  92.900  17.420  0.00  0.00           C
ATOM   2071  HA  PHE   130      90.400  93.780  17.220  0.00  0.00           H
ATOM   2072  CB  PHE   130      91.560  93.240  18.820  0.00  0.00           C
ATOM   2073  HB2 PHE   130      91.780  92.340  19.390  0.00  0.00           H
ATOM   2074  HB3 PHE   130      90.730  93.670  19.370  0.00  0.00           H
ATOM   2075  CG  PHE   130      92.730  94.230  18.750  0.00  0.00           C
ATOM   2076  CD1 PHE   130      92.440  95.620  18.590  0.00  0.00           C
ATOM   2077  HD1 PHE   130      91.390  95.880  18.540  0.00  0.00           H
ATOM   2078  CE1 PHE   130      93.440  96.630  18.680  0.00  0.00           C
ATOM   2079  HE1 PHE   130      93.130  97.670  18.730  0.00  0.00           H
ATOM   2080  CZ  PHE   130      94.770  96.180  18.720  0.00  0.00           C
ATOM   2081  HZ  PHE   130      95.530  96.950  18.710  0.00  0.00           H
ATOM   2082  CE2 PHE   130      95.110  94.800  18.680  0.00  0.00           C
ATOM   2083  HE2 PHE   130      96.150  94.530  18.800  0.00  0.00           H
ATOM   2084  CD2 PHE   130      94.040  93.830  18.820  0.00  0.00           C
ATOM   2085  HD2 PHE   130      94.200  92.790  19.040  0.00  0.00           H
ATOM   2086  C   PHE   130      92.150  92.660  16.350  0.00  0.00           C
ATOM   2087  O   PHE   130      92.620  93.590  15.670  0.00  0.00           O
ATOM   2088  N   GLU   131      92.420  91.390  16.030  0.00  0.00           N
ATOM   2089  H   GLU   131      92.050  90.660  16.620  0.00  0.00           H
ATOM   2090  CA  GLU   131      93.210  91.130  14.820  0.00  0.00           C
ATOM   2091  HA  GLU   131      94.020  91.870  14.810  0.00  0.00           H
ATOM   2092  CB  GLU   131      93.750  89.700  14.690  0.00  0.00           C
ATOM   2093  HB2 GLU   131      93.910  89.570  13.620  0.00  0.00           H
ATOM   2094  HB3 GLU   131      93.010  88.930  14.900  0.00  0.00           H
ATOM   2095  CG  GLU   131      95.070  89.530  15.440  0.00  0.00           C
ATOM   2096  HG2 GLU   131      95.310  88.460  15.470  0.00  0.00           H
ATOM   2097  HG3 GLU   131      94.900  89.780  16.480  0.00  0.00           H
ATOM   2098  CD  GLU   131      96.240  90.360  14.900  0.00  0.00           C
ATOM   2099  OE1 GLU   131      96.470  90.400  13.690  0.00  0.00           O
ATOM   2100  OE2 GLU   131      96.820  91.110  15.730  0.00  0.00           O
ATOM   2101  C   GLU   131      92.350  91.420  13.530  0.00  0.00           C
ATOM   2102  O   GLU   131      92.910  91.930  12.570  0.00  0.00           O
ATOM   2103  N   MET   132      91.030  91.290  13.590  0.00  0.00           N
ATOM   2104  H   MET   132      90.550  90.760  14.300  0.00  0.00           H
ATOM   2105  CA  MET   132      90.210  91.630  12.420  0.00  0.00           C
ATOM   2106  HA  MET   132      90.730  91.340  11.500  0.00  0.00           H
ATOM   2107  CB  MET   132      88.830  91.060  12.430  0.00  0.00           C
ATOM   2108  HB2 MET   132      88.210  91.690  11.790  0.00  0.00           H
ATOM   2109  HB3 MET   132      88.370  91.060  13.420  0.00  0.00           H
ATOM   2110  CG  MET   132      88.890  89.640  11.970  0.00  0.00           C
ATOM   2111  HG2 MET   132      89.440  89.020  12.680  0.00  0.00           H
ATOM   2112  HG3 MET   132      89.420  89.700  11.020  0.00  0.00           H
ATOM   2113  SD  MET   132      87.310  88.830  11.590  0.00  0.00           S
ATOM   2114  CE  MET   132      86.840  88.430  13.350  0.00  0.00           C
ATOM   2115  HE1 MET   132      87.510  87.700  13.800  0.00  0.00           H
ATOM   2116  HE2 MET   132      86.980  89.300  13.990  0.00  0.00           H
ATOM   2117  HE3 MET   132      85.830  88.050  13.480  0.00  0.00           H
ATOM   2118  C   MET   132      90.150  93.150  12.250  0.00  0.00           C
ATOM   2119  O   MET   132      90.270  93.610  11.120  0.00  0.00           O
ATOM   2120  N   MET   133      90.030  93.890  13.400  0.00  0.00           N
ATOM   2121  H   MET   133      90.080  93.460  14.310  0.00  0.00           H
ATOM   2122  CA  MET   133      89.840  95.330  13.260  0.00  0.00           C
ATOM   2123  HA  MET   133      89.000  95.490  12.580  0.00  0.00           H
ATOM   2124  CB  MET   133      89.540  95.770  14.670  0.00  0.00           C
ATOM   2125  HB2 MET   133      89.490  96.860  14.700  0.00  0.00           H
ATOM   2126  HB3 MET   133      90.300  95.530  15.410  0.00  0.00           H
ATOM   2127  CG  MET   133      88.180  95.410  15.230  0.00  0.00           C
ATOM   2128  HG2 MET   133      87.890  94.390  14.990  0.00  0.00           H
ATOM   2129  HG3 MET   133      87.410  96.100  14.860  0.00  0.00           H
ATOM   2130  SD  MET   133      88.040  95.430  17.090  0.00  0.00           S
ATOM   2131  CE  MET   133      87.910  97.180  17.530  0.00  0.00           C
ATOM   2132  HE1 MET   133      87.810  97.320  18.610  0.00  0.00           H
ATOM   2133  HE2 MET   133      88.880  97.640  17.340  0.00  0.00           H
ATOM   2134  HE3 MET   133      87.090  97.690  17.030  0.00  0.00           H
ATOM   2135  C   MET   133      91.120  96.030  12.730  0.00  0.00           C
ATOM   2136  O   MET   133      91.030  97.050  12.070  0.00  0.00           O
ATOM   2137  N   ARG   134      92.290  95.370  12.870  0.00  0.00           N
ATOM   2138  H   ARG   134      92.230  94.550  13.450  0.00  0.00           H
ATOM   2139  CA  ARG   134      93.560  95.640  12.200  0.00  0.00           C
ATOM   2140  HA  ARG   134      93.790  96.710  12.250  0.00  0.00           H
ATOM   2141  CB  ARG   134      94.750  94.990  12.970  0.00  0.00           C
ATOM   2142  HB2 ARG   134      95.650  95.140  12.370  0.00  0.00           H
ATOM   2143  HB3 ARG   134      94.460  93.960  13.160  0.00  0.00           H
ATOM   2144  CG  ARG   134      95.010  95.610  14.410  0.00  0.00           C
ATOM   2145  HG2 ARG   134      94.080  95.580  14.970  0.00  0.00           H
ATOM   2146  HG3 ARG   134      95.320  96.650  14.350  0.00  0.00           H
ATOM   2147  CD  ARG   134      96.130  94.850  15.120  0.00  0.00           C
ATOM   2148  HD2 ARG   134      95.870  93.800  15.080  0.00  0.00           H
ATOM   2149  HD3 ARG   134      96.000  95.170  16.150  0.00  0.00           H
ATOM   2150  NE  ARG   134      97.430  95.240  14.650  0.00  0.00           N
ATOM   2151  HE  ARG   134      97.560  96.210  14.400  0.00  0.00           H
ATOM   2152  CZ  ARG   134      98.440  94.420  14.460  0.00  0.00           C
ATOM   2153  NH1 ARG   134      98.490  93.140  14.730  0.00  0.00           N
ATOM   2154 HH11 ARG   134      97.690  92.720  15.180  0.00  0.00           H
ATOM   2155 HH12 ARG   134      99.350  92.650  14.540  0.00  0.00           H
ATOM   2156  NH2 ARG   134      99.500  94.850  13.840  0.00  0.00           N
ATOM   2157 HH21 ARG   134      99.560  95.790  13.470  0.00  0.00           H
ATOM   2158 HH22 ARG   134     100.200  94.220  13.470  0.00  0.00           H
ATOM   2159  C   ARG   134      93.610  95.180  10.760  0.00  0.00           C
ATOM   2160  O   ARG   134      93.950  96.010   9.970  0.00  0.00           O
ATOM   2161  N   LEU   135      93.240  93.960  10.400  0.00  0.00           N
ATOM   2162  H   LEU   135      92.870  93.400  11.150  0.00  0.00           H
ATOM   2163  CA  LEU   135      93.040  93.560   8.980  0.00  0.00           C
ATOM   2164  HA  LEU   135      94.050  93.570   8.560  0.00  0.00           H
ATOM   2165  CB  LEU   135      92.740  92.090   8.910  0.00  0.00           C
ATOM   2166  HB2 LEU   135      91.920  91.890   9.610  0.00  0.00           H
ATOM   2167  HB3 LEU   135      93.660  91.590   9.220  0.00  0.00           H
ATOM   2168  CG  LEU   135      92.370  91.480   7.520  0.00  0.00           C
ATOM   2169  HG  LEU   135      91.470  91.970   7.130  0.00  0.00           H
ATOM   2170  CD1 LEU   135      93.500  91.730   6.500  0.00  0.00           C
ATOM   2171 HD11 LEU   135      93.610  92.790   6.280  0.00  0.00           H
ATOM   2172 HD12 LEU   135      94.440  91.290   6.830  0.00  0.00           H
ATOM   2173 HD13 LEU   135      93.100  91.330   5.570  0.00  0.00           H
ATOM   2174  CD2 LEU   135      92.130  89.990   7.730  0.00  0.00           C
ATOM   2175 HD21 LEU   135      91.880  89.580   6.750  0.00  0.00           H
ATOM   2176 HD22 LEU   135      93.080  89.570   8.040  0.00  0.00           H
ATOM   2177 HD23 LEU   135      91.260  89.820   8.370  0.00  0.00           H
ATOM   2178  C   LEU   135      92.020  94.410   8.180  0.00  0.00           C
ATOM   2179  O   LEU   135      92.280  94.960   7.100  0.00  0.00           O
ATOM   2180  N   PHE   136      90.830  94.640   8.750  0.00  0.00           N
ATOM   2181  H   PHE   136      90.530  94.280   9.640  0.00  0.00           H
ATOM   2182  CA  PHE   136      89.800  95.340   7.980  0.00  0.00           C
ATOM   2183  HA  PHE   136      90.060  95.310   6.920  0.00  0.00           H
ATOM   2184  CB  PHE   136      88.480  94.620   8.130  0.00  0.00           C
ATOM   2185  HB2 PHE   136      87.650  95.040   7.570  0.00  0.00           H
ATOM   2186  HB3 PHE   136      88.190  94.700   9.180  0.00  0.00           H
ATOM   2187  CG  PHE   136      88.620  93.220   7.790  0.00  0.00           C
ATOM   2188  CD1 PHE   136      88.760  92.880   6.440  0.00  0.00           C
ATOM   2189  HD1 PHE   136      88.680  93.650   5.690  0.00  0.00           H
ATOM   2190  CE1 PHE   136      88.880  91.490   6.120  0.00  0.00           C
ATOM   2191  HE1 PHE   136      88.910  91.210   5.080  0.00  0.00           H
ATOM   2192  CZ  PHE   136      88.760  90.490   7.050  0.00  0.00           C
ATOM   2193  HZ  PHE   136      88.730  89.440   6.780  0.00  0.00           H
ATOM   2194  CE2 PHE   136      88.610  90.830   8.430  0.00  0.00           C
ATOM   2195  HE2 PHE   136      88.430  90.050   9.140  0.00  0.00           H
ATOM   2196  CD2 PHE   136      88.560  92.220   8.790  0.00  0.00           C
ATOM   2197  HD2 PHE   136      88.420  92.510   9.820  0.00  0.00           H
ATOM   2198  C   PHE   136      89.620  96.850   8.220  0.00  0.00           C
ATOM   2199  O   PHE   136      88.580  97.520   7.970  0.00  0.00           O
ATOM   2200  N   ASN   137      90.680  97.450   8.810  0.00  0.00           N
ATOM   2201  H   ASN   137      91.500  96.930   9.110  0.00  0.00           H
ATOM   2202  CA  ASN   137      90.710  98.860   8.880  0.00  0.00           C
ATOM   2203  HA  ASN   137      91.690  99.070   9.320  0.00  0.00           H
ATOM   2204  CB  ASN   137      90.770  99.400   7.440  0.00  0.00           C
ATOM   2205  HB2 ASN   137      90.920 100.480   7.500  0.00  0.00           H
ATOM   2206  HB3 ASN   137      89.850  99.510   6.870  0.00  0.00           H
ATOM   2207  CG  ASN   137      91.720  98.740   6.490  0.00  0.00           C
ATOM   2208  OD1 ASN   137      91.480  98.160   5.420  0.00  0.00           O
ATOM   2209  ND2 ASN   137      92.980  98.710   6.920  0.00  0.00           N
ATOM   2210 HD21 ASN   137      93.230  99.330   7.680  0.00  0.00           H
ATOM   2211 HD22 ASN   137      93.650  98.370   6.250  0.00  0.00           H
ATOM   2212  C   ASN   137      89.540  99.430   9.830  0.00  0.00           C
ATOM   2213  O   ASN   137      89.230 100.630   9.710  0.00  0.00           O
ATOM   2214  N   TRP   138      89.090  98.640  10.810  0.00  0.00           N
ATOM   2215  H   TRP   138      89.550  97.750  10.950  0.00  0.00           H
ATOM   2216  CA  TRP   138      88.110  99.070  11.820  0.00  0.00           C
ATOM   2217  HA  TRP   138      87.540  99.890  11.370  0.00  0.00           H
ATOM   2218  CB  TRP   138      87.070  97.940  12.150  0.00  0.00           C
ATOM   2219  HB2 TRP   138      86.250  98.320  12.760  0.00  0.00           H
ATOM   2220  HB3 TRP   138      87.560  97.160  12.740  0.00  0.00           H
ATOM   2221  CG  TRP   138      86.460  97.350  10.900  0.00  0.00           C
ATOM   2222  CD1 TRP   138      85.930  98.110   9.880  0.00  0.00           C
ATOM   2223  HD1 TRP   138      86.000  99.180   9.780  0.00  0.00           H
ATOM   2224  NE1 TRP   138      85.320  97.240   8.980  0.00  0.00           N
ATOM   2225  HE1 TRP   138      84.860  97.510   8.120  0.00  0.00           H
ATOM   2226  CE2 TRP   138      85.420  95.890   9.340  0.00  0.00           C
ATOM   2227  CZ2 TRP   138      84.980  94.670   8.770  0.00  0.00           C
ATOM   2228  HZ2 TRP   138      84.300  94.740   7.930  0.00  0.00           H
ATOM   2229  CH2 TRP   138      85.300  93.460   9.390  0.00  0.00           C
ATOM   2230  HH2 TRP   138      84.920  92.520   9.010  0.00  0.00           H
ATOM   2231  CZ3 TRP   138      85.970  93.500  10.570  0.00  0.00           C
ATOM   2232  HZ3 TRP   138      86.250  92.590  11.070  0.00  0.00           H
ATOM   2233  CE3 TRP   138      86.340  94.720  11.160  0.00  0.00           C
ATOM   2234  HE3 TRP   138      86.710  94.700  12.170  0.00  0.00           H
ATOM   2235  CD2 TRP   138      86.160  95.920  10.550  0.00  0.00           C
ATOM   2236  C   TRP   138      88.710  99.870  13.050  0.00  0.00           C
ATOM   2237  O   TRP   138      88.940  99.340  14.120  0.00  0.00           O
ATOM   2238  N   ASN   139      89.060 101.130  12.710  0.00  0.00           N
ATOM   2239  H   ASN   139      88.930 101.330  11.730  0.00  0.00           H
ATOM   2240  CA  ASN   139      89.580 102.080  13.710  0.00  0.00           C
ATOM   2241  HA  ASN   139      90.280 101.470  14.300  0.00  0.00           H
ATOM   2242  CB  ASN   139      90.350 103.230  12.950  0.00  0.00           C
ATOM   2243  HB2 ASN   139      90.670 103.990  13.660  0.00  0.00           H
ATOM   2244  HB3 ASN   139      89.640 103.700  12.280  0.00  0.00           H
ATOM   2245  CG  ASN   139      91.550 102.690  12.110  0.00  0.00           C
ATOM   2246  OD1 ASN   139      91.850 101.510  12.020  0.00  0.00           O
ATOM   2247  ND2 ASN   139      92.200 103.560  11.440  0.00  0.00           N
ATOM   2248 HD21 ASN   139      91.960 104.520  11.660  0.00  0.00           H
ATOM   2249 HD22 ASN   139      92.850 103.270  10.730  0.00  0.00           H
ATOM   2250  C   ASN   139      88.430 102.620  14.630  0.00  0.00           C
ATOM   2251  O   ASN   139      88.740 103.380  15.510  0.00  0.00           O
ATOM   2252  N   HIE   140      87.110 102.340  14.400  0.00  0.00           N
ATOM   2253  H   HIE   140      86.970 101.860  13.520  0.00  0.00           H
ATOM   2254  CA  HIE   140      85.870 102.940  15.050  0.00  0.00           C
ATOM   2255  HA  HIE   140      86.080 103.240  16.070  0.00  0.00           H
ATOM   2256  CB  HIE   140      85.360 104.170  14.280  0.00  0.00           C
ATOM   2257  HB2 HIE   140      84.360 104.430  14.630  0.00  0.00           H
ATOM   2258  HB3 HIE   140      85.360 103.960  13.210  0.00  0.00           H
ATOM   2259  CG  HIE   140      86.260 105.300  14.670  0.00  0.00           C
ATOM   2260  ND1 HIE   140      86.290 105.960  15.880  0.00  0.00           N
ATOM   2261  CE1 HIE   140      87.229 106.832  15.914  0.00  0.00           C
ATOM   2262  HE1 HIE   140      87.430 107.407  16.818  0.00  0.00           H
ATOM   2263  NE2 HIE   140      87.748 106.911  14.713  0.00  0.00           N
ATOM   2264  HE2 HIE   140      88.463 107.566  14.433  0.00  0.00           H
ATOM   2265  CD2 HIE   140      87.180 105.980  13.900  0.00  0.00           C
ATOM   2266  HD2 HIE   140      87.400 105.720  12.880  0.00  0.00           H
ATOM   2267  C   HIE   140      84.730 101.920  15.070  0.00  0.00           C
ATOM   2268  O   HIE   140      84.200 101.450  14.050  0.00  0.00           O
ATOM   2269  N   VAL   141      84.460 101.400  16.250  0.00  0.00           N
ATOM   2270  H   VAL   141      84.950 101.740  17.060  0.00  0.00           H
ATOM   2271  CA  VAL   141      83.470 100.320  16.440  0.00  0.00           C
ATOM   2272  HA  VAL   141      82.840 100.180  15.570  0.00  0.00           H
ATOM   2273  CB  VAL   141      84.170  98.930  16.750  0.00  0.00           C
ATOM   2274  HB  VAL   141      83.400  98.160  16.810  0.00  0.00           H
ATOM   2275  CG1 VAL   141      85.080  98.660  15.570  0.00  0.00           C
ATOM   2276 HG11 VAL   141      85.300  97.620  15.350  0.00  0.00           H
ATOM   2277 HG12 VAL   141      84.670  99.070  14.650  0.00  0.00           H
ATOM   2278 HG13 VAL   141      85.980  99.240  15.770  0.00  0.00           H
ATOM   2279  CG2 VAL   141      84.920  98.980  18.090  0.00  0.00           C
ATOM   2280 HG21 VAL   141      85.660  99.780  18.110  0.00  0.00           H
ATOM   2281 HG22 VAL   141      84.220  99.080  18.920  0.00  0.00           H
ATOM   2282 HG23 VAL   141      85.380  98.000  18.200  0.00  0.00           H
ATOM   2283  C   VAL   141      82.410 100.630  17.540  0.00  0.00           C
ATOM   2284  O   VAL   141      82.650 101.450  18.420  0.00  0.00           O
ATOM   2285  N   ILE   142      81.260  99.930  17.440  0.00  0.00           N
ATOM   2286  H   ILE   142      81.020  99.400  16.610  0.00  0.00           H
ATOM   2287  CA  ILE   142      80.210  99.820  18.490  0.00  0.00           C
ATOM   2288  HA  ILE   142      80.400 100.630  19.190  0.00  0.00           H
ATOM   2289  CB  ILE   142      78.790  99.960  17.810  0.00  0.00           C
ATOM   2290  HB  ILE   142      78.880  99.340  16.920  0.00  0.00           H
ATOM   2291  CG2 ILE   142      77.710  99.290  18.690  0.00  0.00           C
ATOM   2292 HG21 ILE   142      76.700  99.480  18.340  0.00  0.00           H
ATOM   2293 HG22 ILE   142      77.790  98.200  18.650  0.00  0.00           H
ATOM   2294 HG23 ILE   142      77.740  99.640  19.720  0.00  0.00           H
ATOM   2295  CG1 ILE   142      78.510 101.450  17.480  0.00  0.00           C
ATOM   2296 HG12 ILE   142      79.410 101.930  17.090  0.00  0.00           H
ATOM   2297 HG13 ILE   142      78.120 101.800  18.430  0.00  0.00           H
ATOM   2298  CD1 ILE   142      77.390 101.630  16.390  0.00  0.00           C
ATOM   2299 HD11 ILE   142      77.170 102.690  16.290  0.00  0.00           H
ATOM   2300 HD12 ILE   142      77.730 101.240  15.430  0.00  0.00           H
ATOM   2301 HD13 ILE   142      76.500 101.080  16.690  0.00  0.00           H
ATOM   2302  C   ILE   142      80.270  98.530  19.330  0.00  0.00           C
ATOM   2303  O   ILE   142      80.420  97.540  18.680  0.00  0.00           O
ATOM   2304  N   LEU   143      80.250  98.630  20.640  0.00  0.00           N
ATOM   2305  H   LEU   143      80.110  99.530  21.080  0.00  0.00           H
ATOM   2306  CA  LEU   143      80.210  97.420  21.480  0.00  0.00           C
ATOM   2307  HA  LEU   143      80.510  96.600  20.820  0.00  0.00           H
ATOM   2308  CB  LEU   143      81.380  97.550  22.410  0.00  0.00           C
ATOM   2309  HB2 LEU   143      81.230  98.400  23.070  0.00  0.00           H
ATOM   2310  HB3 LEU   143      82.270  97.590  21.780  0.00  0.00           H
ATOM   2311  CG  LEU   143      81.660  96.440  23.430  0.00  0.00           C
ATOM   2312  HG  LEU   143      80.880  96.540  24.190  0.00  0.00           H
ATOM   2313  CD1 LEU   143      81.690  95.120  22.710  0.00  0.00           C
ATOM   2314 HD11 LEU   143      82.190  94.400  23.350  0.00  0.00           H
ATOM   2315 HD12 LEU   143      80.670  94.870  22.390  0.00  0.00           H
ATOM   2316 HD13 LEU   143      82.340  95.220  21.840  0.00  0.00           H
ATOM   2317  CD2 LEU   143      82.970  96.620  24.200  0.00  0.00           C
ATOM   2318 HD21 LEU   143      82.970  95.870  24.990  0.00  0.00           H
ATOM   2319 HD22 LEU   143      83.840  96.440  23.570  0.00  0.00           H
ATOM   2320 HD23 LEU   143      82.920  97.540  24.790  0.00  0.00           H
ATOM   2321  C   LEU   143      78.860  97.230  22.170  0.00  0.00           C
ATOM   2322  O   LEU   143      78.440  98.130  22.930  0.00  0.00           O
ATOM   2323  N   ILE   144      78.180  96.110  21.970  0.00  0.00           N
ATOM   2324  H   ILE   144      78.490  95.580  21.170  0.00  0.00           H
ATOM   2325  CA  ILE   144      76.990  95.640  22.670  0.00  0.00           C
ATOM   2326  HA  ILE   144      76.690  96.430  23.360  0.00  0.00           H
ATOM   2327  CB  ILE   144      75.730  95.480  21.650  0.00  0.00           C
ATOM   2328  HB  ILE   144      75.970  94.770  20.850  0.00  0.00           H
ATOM   2329  CG2 ILE   144      74.560  94.830  22.440  0.00  0.00           C
ATOM   2330 HG21 ILE   144      74.370  95.280  23.410  0.00  0.00           H
ATOM   2331 HG22 ILE   144      73.630  94.810  21.880  0.00  0.00           H
ATOM   2332 HG23 ILE   144      74.800  93.810  22.720  0.00  0.00           H
ATOM   2333  CG1 ILE   144      75.260  96.770  20.980  0.00  0.00           C
ATOM   2334 HG12 ILE   144      76.140  97.350  20.710  0.00  0.00           H
ATOM   2335 HG13 ILE   144      74.590  97.320  21.630  0.00  0.00           H
ATOM   2336  CD1 ILE   144      74.560  96.370  19.670  0.00  0.00           C
ATOM   2337 HD11 ILE   144      73.670  95.760  19.820  0.00  0.00           H
ATOM   2338 HD12 ILE   144      74.310  97.280  19.130  0.00  0.00           H
ATOM   2339 HD13 ILE   144      75.240  95.810  19.030  0.00  0.00           H
ATOM   2340  C   ILE   144      77.290  94.410  23.570  0.00  0.00           C
ATOM   2341  O   ILE   144      77.780  93.400  23.040  0.00  0.00           O
ATOM   2342  N   VAL   145      77.010  94.400  24.850  0.00  0.00           N
ATOM   2343  H   VAL   145      76.620  95.250  25.240  0.00  0.00           H
ATOM   2344  CA  VAL   145      77.360  93.330  25.780  0.00  0.00           C
ATOM   2345  HA  VAL   145      77.430  92.420  25.190  0.00  0.00           H
ATOM   2346  CB  VAL   145      78.660  93.490  26.460  0.00  0.00           C
ATOM   2347  HB  VAL   145      78.720  92.640  27.140  0.00  0.00           H
ATOM   2348  CG1 VAL   145      79.880  93.430  25.470  0.00  0.00           C
ATOM   2349 HG11 VAL   145      79.700  92.530  24.880  0.00  0.00           H
ATOM   2350 HG12 VAL   145      79.880  94.340  24.880  0.00  0.00           H
ATOM   2351 HG13 VAL   145      80.790  93.320  26.060  0.00  0.00           H
ATOM   2352  CG2 VAL   145      78.900  94.800  27.260  0.00  0.00           C
ATOM   2353 HG21 VAL   145      78.810  95.700  26.640  0.00  0.00           H
ATOM   2354 HG22 VAL   145      78.160  94.900  28.050  0.00  0.00           H
ATOM   2355 HG23 VAL   145      79.760  94.750  27.920  0.00  0.00           H
ATOM   2356  C   VAL   145      76.210  93.040  26.710  0.00  0.00           C
ATOM   2357  O   VAL   145      75.600  93.930  27.280  0.00  0.00           O
ATOM   2358  N   SER   146      75.920  91.720  26.880  0.00  0.00           N
ATOM   2359  H   SER   146      76.370  91.040  26.280  0.00  0.00           H
ATOM   2360  CA  SER   146      75.120  91.160  27.970  0.00  0.00           C
ATOM   2361  HA  SER   146      74.070  91.440  27.880  0.00  0.00           H
ATOM   2362  CB  SER   146      75.280  89.700  27.960  0.00  0.00           C
ATOM   2363  HB2 SER   146      76.300  89.420  27.700  0.00  0.00           H
ATOM   2364  HB3 SER   146      74.780  89.300  27.080  0.00  0.00           H
ATOM   2365  OG  SER   146      74.660  89.060  29.010  0.00  0.00           O
ATOM   2366  HG  SER   146      75.360  88.810  29.630  0.00  0.00           H
ATOM   2367  C   SER   146      75.800  91.780  29.220  0.00  0.00           C
ATOM   2368  O   SER   146      77.010  92.050  29.290  0.00  0.00           O
ATOM   2369  N   ASP   147      74.990  92.170  30.250  0.00  0.00           N
ATOM   2370  H   ASP   147      73.990  92.060  30.140  0.00  0.00           H
ATOM   2371  CA  ASP   147      75.400  92.650  31.620  0.00  0.00           C
ATOM   2372  HA  ASP   147      76.380  93.120  31.610  0.00  0.00           H
ATOM   2373  CB  ASP   147      74.410  93.790  32.070  0.00  0.00           C
ATOM   2374  HB2 ASP   147      73.410  93.380  32.200  0.00  0.00           H
ATOM   2375  HB3 ASP   147      74.260  94.560  31.310  0.00  0.00           H
ATOM   2376  CG  ASP   147      74.850  94.420  33.430  0.00  0.00           C
ATOM   2377  OD1 ASP   147      76.000  94.200  33.860  0.00  0.00           O
ATOM   2378  OD2 ASP   147      74.060  95.200  34.020  0.00  0.00           O
ATOM   2379  C   ASP   147      75.450  91.490  32.660  0.00  0.00           C
ATOM   2380  O   ASP   147      74.850  91.460  33.750  0.00  0.00           O
ATOM   2381  N   ASP   148      76.190  90.490  32.290  0.00  0.00           N
ATOM   2382  H   ASP   148      76.720  90.560  31.440  0.00  0.00           H
ATOM   2383  CA  ASP   148      76.470  89.280  33.120  0.00  0.00           C
ATOM   2384  HA  ASP   148      76.250  89.380  34.190  0.00  0.00           H
ATOM   2385  CB  ASP   148      75.820  88.050  32.610  0.00  0.00           C
ATOM   2386  HB2 ASP   148      74.790  88.290  32.320  0.00  0.00           H
ATOM   2387  HB3 ASP   148      75.820  87.320  33.420  0.00  0.00           H
ATOM   2388  CG  ASP   148      76.680  87.510  31.430  0.00  0.00           C
ATOM   2389  OD1 ASP   148      76.930  88.240  30.460  0.00  0.00           O
ATOM   2390  OD2 ASP   148      76.930  86.290  31.500  0.00  0.00           O
ATOM   2391  C   ASP   148      78.010  89.060  33.210  0.00  0.00           C
ATOM   2392  O   ASP   148      78.870  89.590  32.510  0.00  0.00           O
ATOM   2393  N   HIE   149      78.420  88.040  33.950  0.00  0.00           N
ATOM   2394  H   HIE   149      77.820  87.370  34.420  0.00  0.00           H
ATOM   2395  CA  HIE   149      79.860  87.690  34.080  0.00  0.00           C
ATOM   2396  HA  HIE   149      80.370  88.560  34.500  0.00  0.00           H
ATOM   2397  CB  HIE   149      79.990  86.500  35.000  0.00  0.00           C
ATOM   2398  HB2 HIE   149      79.670  85.550  34.570  0.00  0.00           H
ATOM   2399  HB3 HIE   149      79.370  86.830  35.840  0.00  0.00           H
ATOM   2400  CG  HIE   149      81.450  86.430  35.460  0.00  0.00           C
ATOM   2401  ND1 HIE   149      82.410  85.820  34.710  0.00  0.00           N
ATOM   2402  CE1 HIE   149      83.590  86.100  35.310  0.00  0.00           C
ATOM   2403  HE1 HIE   149      84.600  85.940  34.950  0.00  0.00           H
ATOM   2404  NE2 HIE   149      83.380  86.880  36.420  0.00  0.00           N
ATOM   2405  HE2 HIE   149      84.090  87.190  37.060  0.00  0.00           H
ATOM   2406  CD2 HIE   149      81.990  87.070  36.500  0.00  0.00           C
ATOM   2407  HD2 HIE   149      81.410  87.660  37.190  0.00  0.00           H
ATOM   2408  C   HIE   149      80.550  87.420  32.760  0.00  0.00           C
ATOM   2409  O   HIE   149      81.720  87.730  32.580  0.00  0.00           O
ATOM   2410  N   GLU   150      79.870  86.850  31.790  0.00  0.00           N
ATOM   2411  H   GLU   150      78.900  86.620  31.950  0.00  0.00           H
ATOM   2412  CA  GLU   150      80.480  86.630  30.460  0.00  0.00           C
ATOM   2413  HA  GLU   150      81.500  86.330  30.700  0.00  0.00           H
ATOM   2414  CB  GLU   150      79.610  85.590  29.780  0.00  0.00           C
ATOM   2415  HB2 GLU   150      78.780  86.010  29.210  0.00  0.00           H
ATOM   2416  HB3 GLU   150      79.080  84.990  30.520  0.00  0.00           H
ATOM   2417  CG  GLU   150      80.340  84.600  28.790  0.00  0.00           C
ATOM   2418  HG2 GLU   150      80.520  85.020  27.800  0.00  0.00           H
ATOM   2419  HG3 GLU   150      79.760  83.680  28.750  0.00  0.00           H
ATOM   2420  CD  GLU   150      81.710  84.300  29.410  0.00  0.00           C
ATOM   2421  OE1 GLU   150      81.660  83.800  30.530  0.00  0.00           O
ATOM   2422  OE2 GLU   150      82.850  84.500  28.960  0.00  0.00           O
ATOM   2423  C   GLU   150      80.550  87.860  29.600  0.00  0.00           C
ATOM   2424  O   GLU   150      81.620  88.150  29.030  0.00  0.00           O
ATOM   2425  N   GLY   151      79.560  88.630  29.380  0.00  0.00           N
ATOM   2426  H   GLY   151      78.710  88.410  29.880  0.00  0.00           H
ATOM   2427  CA  GLY   151      79.450  89.870  28.570  0.00  0.00           C
ATOM   2428  HA2 GLY   151      78.420  90.190  28.490  0.00  0.00           H
ATOM   2429  HA3 GLY   151      79.740  89.540  27.570  0.00  0.00           H
ATOM   2430  C   GLY   151      80.320  91.010  29.090  0.00  0.00           C
ATOM   2431  O   GLY   151      81.060  91.800  28.460  0.00  0.00           O
ATOM   2432  N   ARG   152      80.310  91.190  30.410  0.00  0.00           N
ATOM   2433  H   ARG   152      79.670  90.590  30.910  0.00  0.00           H
ATOM   2434  CA  ARG   152      81.310  92.020  31.170  0.00  0.00           C
ATOM   2435  HA  ARG   152      81.260  93.020  30.750  0.00  0.00           H
ATOM   2436  CB  ARG   152      80.900  92.270  32.630  0.00  0.00           C
ATOM   2437  HB2 ARG   152      81.630  92.850  33.200  0.00  0.00           H
ATOM   2438  HB3 ARG   152      80.860  91.350  33.210  0.00  0.00           H
ATOM   2439  CG  ARG   152      79.550  93.070  32.790  0.00  0.00           C
ATOM   2440  HG2 ARG   152      78.730  92.410  32.510  0.00  0.00           H
ATOM   2441  HG3 ARG   152      79.570  93.910  32.100  0.00  0.00           H
ATOM   2442  CD  ARG   152      79.350  93.630  34.200  0.00  0.00           C
ATOM   2443  HD2 ARG   152      78.370  94.100  34.270  0.00  0.00           H
ATOM   2444  HD3 ARG   152      80.030  94.400  34.550  0.00  0.00           H
ATOM   2445  NE  ARG   152      79.410  92.500  35.170  0.00  0.00           N
ATOM   2446  HE  ARG   152      80.340  92.170  35.380  0.00  0.00           H
ATOM   2447  CZ  ARG   152      78.380  91.780  35.690  0.00  0.00           C
ATOM   2448  NH1 ARG   152      77.180  92.280  35.670  0.00  0.00           N
ATOM   2449 HH11 ARG   152      77.010  93.190  35.260  0.00  0.00           H
ATOM   2450 HH12 ARG   152      76.440  91.660  35.960  0.00  0.00           H
ATOM   2451  NH2 ARG   152      78.640  90.690  36.310  0.00  0.00           N
ATOM   2452 HH21 ARG   152      79.620  90.460  36.380  0.00  0.00           H
ATOM   2453 HH22 ARG   152      77.890  90.250  36.830  0.00  0.00           H
ATOM   2454  C   ARG   152      82.790  91.520  31.010  0.00  0.00           C
ATOM   2455  O   ARG   152      83.690  92.370  30.980  0.00  0.00           O
ATOM   2456  N   ALA   153      83.060  90.260  30.800  0.00  0.00           N
ATOM   2457  H   ALA   153      82.270  89.650  30.670  0.00  0.00           H
ATOM   2458  CA  ALA   153      84.400  89.710  30.510  0.00  0.00           C
ATOM   2459  HA  ALA   153      85.060  90.300  31.130  0.00  0.00           H
ATOM   2460  CB  ALA   153      84.530  88.240  30.920  0.00  0.00           C
ATOM   2461  HB1 ALA   153      85.570  87.920  30.900  0.00  0.00           H
ATOM   2462  HB2 ALA   153      84.050  88.020  31.880  0.00  0.00           H
ATOM   2463  HB3 ALA   153      83.940  87.630  30.240  0.00  0.00           H
ATOM   2464  C   ALA   153      84.890  89.970  29.080  0.00  0.00           C
ATOM   2465  O   ALA   153      85.990  90.430  28.830  0.00  0.00           O
ATOM   2466  N   ALA   154      84.050  89.720  28.080  0.00  0.00           N
ATOM   2467  H   ALA   154      83.190  89.240  28.300  0.00  0.00           H
ATOM   2468  CA  ALA   154      84.310  90.110  26.650  0.00  0.00           C
ATOM   2469  HA  ALA   154      85.100  89.510  26.200  0.00  0.00           H
ATOM   2470  CB  ALA   154      83.100  89.660  25.850  0.00  0.00           C
ATOM   2471  HB1 ALA   154      82.220  90.110  26.310  0.00  0.00           H
ATOM   2472  HB2 ALA   154      83.330  89.940  24.820  0.00  0.00           H
ATOM   2473  HB3 ALA   154      82.920  88.590  25.960  0.00  0.00           H
ATOM   2474  C   ALA   154      84.620  91.630  26.430  0.00  0.00           C
ATOM   2475  O   ALA   154      85.420  92.020  25.590  0.00  0.00           O
ATOM   2476  N   GLN   155      83.910  92.450  27.170  0.00  0.00           N
ATOM   2477  H   GLN   155      83.390  92.050  27.940  0.00  0.00           H
ATOM   2478  CA  GLN   155      84.130  93.920  27.150  0.00  0.00           C
ATOM   2479  HA  GLN   155      84.190  94.180  26.090  0.00  0.00           H
ATOM   2480  CB  GLN   155      82.960  94.760  27.810  0.00  0.00           C
ATOM   2481  HB2 GLN   155      82.780  94.250  28.760  0.00  0.00           H
ATOM   2482  HB3 GLN   155      82.110  94.770  27.130  0.00  0.00           H
ATOM   2483  CG  GLN   155      83.390  96.160  28.090  0.00  0.00           C
ATOM   2484  HG2 GLN   155      83.570  96.770  27.210  0.00  0.00           H
ATOM   2485  HG3 GLN   155      84.310  96.210  28.680  0.00  0.00           H
ATOM   2486  CD  GLN   155      82.410  97.010  28.830  0.00  0.00           C
ATOM   2487  OE1 GLN   155      81.360  96.610  29.310  0.00  0.00           O
ATOM   2488  NE2 GLN   155      82.800  98.300  29.040  0.00  0.00           N
ATOM   2489 HE21 GLN   155      83.710  98.610  28.730  0.00  0.00           H
ATOM   2490 HE22 GLN   155      82.200  98.920  29.560  0.00  0.00           H
ATOM   2491  C   GLN   155      85.610  94.160  27.760  0.00  0.00           C
ATOM   2492  O   GLN   155      86.480  94.680  27.020  0.00  0.00           O
ATOM   2493  N   LYS   156      85.880  93.730  28.980  0.00  0.00           N
ATOM   2494  H   LYS   156      85.160  93.290  29.530  0.00  0.00           H
ATOM   2495  CA  LYS   156      87.180  94.120  29.630  0.00  0.00           C
ATOM   2496  HA  LYS   156      87.260  95.210  29.600  0.00  0.00           H
ATOM   2497  CB  LYS   156      87.170  93.470  31.060  0.00  0.00           C
ATOM   2498  HB2 LYS   156      88.150  93.610  31.500  0.00  0.00           H
ATOM   2499  HB3 LYS   156      86.890  92.420  31.020  0.00  0.00           H
ATOM   2500  CG  LYS   156      86.170  94.280  31.970  0.00  0.00           C
ATOM   2501  HG2 LYS   156      85.180  94.120  31.550  0.00  0.00           H
ATOM   2502  HG3 LYS   156      86.320  95.360  31.990  0.00  0.00           H
ATOM   2503  CD  LYS   156      86.140  93.730  33.400  0.00  0.00           C
ATOM   2504  HD2 LYS   156      85.780  94.540  34.040  0.00  0.00           H
ATOM   2505  HD3 LYS   156      87.150  93.540  33.750  0.00  0.00           H
ATOM   2506  CE  LYS   156      85.240  92.490  33.610  0.00  0.00           C
ATOM   2507  HE2 LYS   156      85.640  91.620  33.090  0.00  0.00           H
ATOM   2508  HE3 LYS   156      84.280  92.760  33.170  0.00  0.00           H
ATOM   2509  NZ  LYS   156      85.090  92.180  35.070  0.00  0.00           N
ATOM   2510  HZ1 LYS   156      84.350  91.510  35.180  0.00  0.00           H
ATOM   2511  HZ2 LYS   156      85.960  91.770  35.400  0.00  0.00           H
ATOM   2512  HZ3 LYS   156      85.050  93.040  35.610  0.00  0.00           H
ATOM   2513  C   LYS   156      88.340  93.520  28.840  0.00  0.00           C
ATOM   2514  O   LYS   156      89.280  94.270  28.680  0.00  0.00           O
ATOM   2515  N   LYS   157      88.240  92.290  28.290  0.00  0.00           N
ATOM   2516  H   LYS   157      87.380  91.760  28.420  0.00  0.00           H
ATOM   2517  CA  LYS   157      89.320  91.760  27.450  0.00  0.00           C
ATOM   2518  HA  LYS   157      90.220  91.830  28.060  0.00  0.00           H
ATOM   2519  CB  LYS   157      89.170  90.280  27.200  0.00  0.00           C
ATOM   2520  HB2 LYS   157      88.250  90.050  26.650  0.00  0.00           H
ATOM   2521  HB3 LYS   157      89.050  89.810  28.170  0.00  0.00           H
ATOM   2522  CG  LYS   157      90.440  89.700  26.530  0.00  0.00           C
ATOM   2523  HG2 LYS   157      90.610  90.250  25.610  0.00  0.00           H
ATOM   2524  HG3 LYS   157      90.250  88.650  26.290  0.00  0.00           H
ATOM   2525  CD  LYS   157      91.590  89.810  27.470  0.00  0.00           C
ATOM   2526  HD2 LYS   157      91.240  89.280  28.360  0.00  0.00           H
ATOM   2527  HD3 LYS   157      91.840  90.850  27.670  0.00  0.00           H
ATOM   2528  CE  LYS   157      92.870  89.010  27.110  0.00  0.00           C
ATOM   2529  HE2 LYS   157      93.300  89.480  26.230  0.00  0.00           H
ATOM   2530  HE3 LYS   157      92.750  87.940  26.960  0.00  0.00           H
ATOM   2531  NZ  LYS   157      93.920  89.110  28.120  0.00  0.00           N
ATOM   2532  HZ1 LYS   157      94.780  88.710  27.770  0.00  0.00           H
ATOM   2533  HZ2 LYS   157      94.100  90.080  28.350  0.00  0.00           H
ATOM   2534  HZ3 LYS   157      93.620  88.610  28.950  0.00  0.00           H
ATOM   2535  C   LYS   157      89.520  92.660  26.210  0.00  0.00           C
ATOM   2536  O   LYS   157      90.690  93.030  26.040  0.00  0.00           O
ATOM   2537  N   LEU   158      88.490  93.160  25.490  0.00  0.00           N
ATOM   2538  H   LEU   158      87.560  92.810  25.670  0.00  0.00           H
ATOM   2539  CA  LEU   158      88.680  94.080  24.400  0.00  0.00           C
ATOM   2540  HA  LEU   158      89.450  93.710  23.710  0.00  0.00           H
ATOM   2541  CB  LEU   158      87.350  94.100  23.590  0.00  0.00           C
ATOM   2542  HB2 LEU   158      86.580  94.620  24.160  0.00  0.00           H
ATOM   2543  HB3 LEU   158      87.140  93.050  23.390  0.00  0.00           H
ATOM   2544  CG  LEU   158      87.400  94.740  22.230  0.00  0.00           C
ATOM   2545  HG  LEU   158      87.690  95.790  22.240  0.00  0.00           H
ATOM   2546  CD1 LEU   158      88.370  93.840  21.390  0.00  0.00           C
ATOM   2547 HD11 LEU   158      88.310  92.770  21.600  0.00  0.00           H
ATOM   2548 HD12 LEU   158      88.230  93.880  20.310  0.00  0.00           H
ATOM   2549 HD13 LEU   158      89.420  94.100  21.550  0.00  0.00           H
ATOM   2550  CD2 LEU   158      86.010  94.770  21.510  0.00  0.00           C
ATOM   2551 HD21 LEU   158      85.340  95.350  22.140  0.00  0.00           H
ATOM   2552 HD22 LEU   158      86.080  95.350  20.590  0.00  0.00           H
ATOM   2553 HD23 LEU   158      85.570  93.780  21.350  0.00  0.00           H
ATOM   2554  C   LEU   158      89.110  95.500  24.680  0.00  0.00           C
ATOM   2555  O   LEU   158      90.040  95.990  24.010  0.00  0.00           O
ATOM   2556  N   GLU   159      88.570  96.190  25.740  0.00  0.00           N
ATOM   2557  H   GLU   159      87.730  95.870  26.190  0.00  0.00           H
ATOM   2558  CA  GLU   159      89.130  97.480  26.170  0.00  0.00           C
ATOM   2559  HA  GLU   159      89.000  98.170  25.340  0.00  0.00           H
ATOM   2560  CB  GLU   159      88.330  97.950  27.410  0.00  0.00           C
ATOM   2561  HB2 GLU   159      88.770  98.840  27.850  0.00  0.00           H
ATOM   2562  HB3 GLU   159      88.310  97.070  28.050  0.00  0.00           H
ATOM   2563  CG  GLU   159      86.870  98.370  27.140  0.00  0.00           C
ATOM   2564  HG2 GLU   159      86.360  97.520  26.670  0.00  0.00           H
ATOM   2565  HG3 GLU   159      86.700  99.200  26.450  0.00  0.00           H
ATOM   2566  CD  GLU   159      86.190  98.640  28.450  0.00  0.00           C
ATOM   2567  OE1 GLU   159      86.330  97.820  29.380  0.00  0.00           O
ATOM   2568  OE2 GLU   159      85.540  99.670  28.590  0.00  0.00           O
ATOM   2569  C   GLU   159      90.650  97.370  26.430  0.00  0.00           C
ATOM   2570  O   GLU   159      91.370  98.320  26.230  0.00  0.00           O
ATOM   2571  N   THR   160      91.030  96.140  26.860  0.00  0.00           N
ATOM   2572  H   THR   160      90.350  95.390  26.910  0.00  0.00           H
ATOM   2573  CA  THR   160      92.410  95.940  27.390  0.00  0.00           C
ATOM   2574  HA  THR   160      92.600  96.710  28.140  0.00  0.00           H
ATOM   2575  CB  THR   160      92.600  94.610  28.170  0.00  0.00           C
ATOM   2576  HB  THR   160      92.270  93.760  27.590  0.00  0.00           H
ATOM   2577  CG2 THR   160      94.030  94.290  28.640  0.00  0.00           C
ATOM   2578 HG21 THR   160      94.410  95.070  29.300  0.00  0.00           H
ATOM   2579 HG22 THR   160      94.130  93.260  28.990  0.00  0.00           H
ATOM   2580 HG23 THR   160      94.680  94.300  27.770  0.00  0.00           H
ATOM   2581  OG1 THR   160      91.720  94.740  29.290  0.00  0.00           O
ATOM   2582  HG1 THR   160      90.840  94.760  28.900  0.00  0.00           H
ATOM   2583  C   THR   160      93.350  96.010  26.140  0.00  0.00           C
ATOM   2584  O   THR   160      94.320  96.790  26.180  0.00  0.00           O
ATOM   2585  N   LEU   161      93.010  95.310  25.090  0.00  0.00           N
ATOM   2586  H   LEU   161      92.080  94.930  25.110  0.00  0.00           H
ATOM   2587  CA  LEU   161      93.650  95.280  23.820  0.00  0.00           C
ATOM   2588  HA  LEU   161      94.640  94.920  24.070  0.00  0.00           H
ATOM   2589  CB  LEU   161      93.010  94.190  22.960  0.00  0.00           C
ATOM   2590  HB2 LEU   161      93.440  94.270  21.970  0.00  0.00           H
ATOM   2591  HB3 LEU   161      91.930  94.330  22.990  0.00  0.00           H
ATOM   2592  CG  LEU   161      93.270  92.700  23.340  0.00  0.00           C
ATOM   2593  HG  LEU   161      93.130  92.730  24.420  0.00  0.00           H
ATOM   2594  CD1 LEU   161      92.210  91.780  22.780  0.00  0.00           C
ATOM   2595 HD11 LEU   161      92.300  90.740  23.110  0.00  0.00           H
ATOM   2596 HD12 LEU   161      91.210  92.100  23.070  0.00  0.00           H
ATOM   2597 HD13 LEU   161      92.310  91.820  21.690  0.00  0.00           H
ATOM   2598  CD2 LEU   161      94.630  92.220  22.850  0.00  0.00           C
ATOM   2599 HD21 LEU   161      94.710  91.230  23.300  0.00  0.00           H
ATOM   2600 HD22 LEU   161      94.790  92.220  21.770  0.00  0.00           H
ATOM   2601 HD23 LEU   161      95.450  92.800  23.280  0.00  0.00           H
ATOM   2602  C   LEU   161      93.760  96.590  23.060  0.00  0.00           C
ATOM   2603  O   LEU   161      94.780  96.920  22.490  0.00  0.00           O
ATOM   2604  N   LEU   162      92.740  97.480  23.240  0.00  0.00           N
ATOM   2605  H   LEU   162      91.970  97.160  23.800  0.00  0.00           H
ATOM   2606  CA  LEU   162      92.690  98.860  22.700  0.00  0.00           C
ATOM   2607  HA  LEU   162      92.980  98.930  21.650  0.00  0.00           H
ATOM   2608  CB  LEU   162      91.220  99.430  22.740  0.00  0.00           C
ATOM   2609  HB2 LEU   162      91.240 100.480  22.430  0.00  0.00           H
ATOM   2610  HB3 LEU   162      90.980  99.530  23.800  0.00  0.00           H
ATOM   2611  CG  LEU   162      89.940  98.790  22.050  0.00  0.00           C
ATOM   2612  HG  LEU   162      89.820  97.770  22.410  0.00  0.00           H
ATOM   2613  CD1 LEU   162      88.650  99.590  22.090  0.00  0.00           C
ATOM   2614 HD11 LEU   162      87.800  99.120  21.600  0.00  0.00           H
ATOM   2615 HD12 LEU   162      88.470  99.870  23.120  0.00  0.00           H
ATOM   2616 HD13 LEU   162      88.910 100.430  21.450  0.00  0.00           H
ATOM   2617  CD2 LEU   162      90.280  98.590  20.560  0.00  0.00           C
ATOM   2618 HD21 LEU   162      89.510  98.190  19.900  0.00  0.00           H
ATOM   2619 HD22 LEU   162      90.630  99.530  20.130  0.00  0.00           H
ATOM   2620 HD23 LEU   162      91.170  97.950  20.510  0.00  0.00           H
ATOM   2621  C   LEU   162      93.620  99.890  23.410  0.00  0.00           C
ATOM   2622  O   LEU   162      93.890 100.920  22.850  0.00  0.00           O
ATOM   2623  N   GLU   163      93.960  99.600  24.660  0.00  0.00           N
ATOM   2624  H   GLU   163      93.810  98.720  25.110  0.00  0.00           H
ATOM   2625  CA  GLU   163      94.730 100.540  25.500  0.00  0.00           C
ATOM   2626  HA  GLU   163      94.620 101.600  25.270  0.00  0.00           H
ATOM   2627  CB  GLU   163      94.280 100.520  27.000  0.00  0.00           C
ATOM   2628  HB2 GLU   163      94.180  99.490  27.360  0.00  0.00           H
ATOM   2629  HB3 GLU   163      93.270 100.920  27.120  0.00  0.00           H
ATOM   2630  CG  GLU   163      95.230 101.210  27.990  0.00  0.00           C
ATOM   2631  HG2 GLU   163      95.140 102.210  27.560  0.00  0.00           H
ATOM   2632  HG3 GLU   163      96.250 100.840  27.860  0.00  0.00           H
ATOM   2633  CD  GLU   163      94.760 101.220  29.470  0.00  0.00           C
ATOM   2634  OE1 GLU   163      93.880 100.350  29.790  0.00  0.00           O
ATOM   2635  OE2 GLU   163      95.390 101.880  30.340  0.00  0.00           O
ATOM   2636  C   GLU   163      96.170 100.210  25.420  0.00  0.00           C
ATOM   2637  O   GLU   163      97.020 101.060  25.400  0.00  0.00           O
ATOM   2638  N   GLU   164      96.540  98.920  25.410  0.00  0.00           N
ATOM   2639  H   GLU   164      95.790  98.250  25.370  0.00  0.00           H
ATOM   2640  CA  GLU   164      97.930  98.510  25.110  0.00  0.00           C
ATOM   2641  HA  GLU   164      98.490  98.920  25.950  0.00  0.00           H
ATOM   2642  CB  GLU   164      98.190  97.050  25.060  0.00  0.00           C
ATOM   2643  HB2 GLU   164      97.660  96.490  24.290  0.00  0.00           H
ATOM   2644  HB3 GLU   164      97.670  96.650  25.930  0.00  0.00           H
ATOM   2645  CG  GLU   164      99.650  96.680  25.120  0.00  0.00           C
ATOM   2646  HG2 GLU   164     100.270  97.430  25.590  0.00  0.00           H
ATOM   2647  HG3 GLU   164     100.040  96.550  24.110  0.00  0.00           H
ATOM   2648  CD  GLU   164      99.900  95.390  25.850  0.00  0.00           C
ATOM   2649  OE1 GLU   164     100.790  95.300  26.650  0.00  0.00           O
ATOM   2650  OE2 GLU   164      99.160  94.420  25.570  0.00  0.00           O
ATOM   2651  C   GLU   164      98.490  99.120  23.820  0.00  0.00           C
ATOM   2652  O   GLU   164      99.630  99.580  23.780  0.00  0.00           O
ATOM   2653  N   LYS   165      97.640  99.130  22.770  0.00  0.00           N
ATOM   2654  H   LYS   165      96.820  98.550  22.870  0.00  0.00           H
ATOM   2655  CA  LYS   165      97.890  99.720  21.470  0.00  0.00           C
ATOM   2656  HA  LYS   165      98.750  99.190  21.060  0.00  0.00           H
ATOM   2657  CB  LYS   165      96.770  99.530  20.540  0.00  0.00           C
ATOM   2658  HB2 LYS   165      95.880 100.040  20.920  0.00  0.00           H
ATOM   2659  HB3 LYS   165      96.660  98.460  20.410  0.00  0.00           H
ATOM   2660  CG  LYS   165      96.980 100.160  19.150  0.00  0.00           C
ATOM   2661  HG2 LYS   165      97.100 101.240  19.240  0.00  0.00           H
ATOM   2662  HG3 LYS   165      96.070  99.840  18.640  0.00  0.00           H
ATOM   2663  CD  LYS   165      98.070  99.510  18.290  0.00  0.00           C
ATOM   2664  HD2 LYS   165      98.160  98.460  18.560  0.00  0.00           H
ATOM   2665  HD3 LYS   165      98.960 100.070  18.590  0.00  0.00           H
ATOM   2666  CE  LYS   165      97.930  99.660  16.780  0.00  0.00           C
ATOM   2667  HE2 LYS   165      97.670 100.690  16.510  0.00  0.00           H
ATOM   2668  HE3 LYS   165      97.230  98.970  16.310  0.00  0.00           H
ATOM   2669  NZ  LYS   165      99.180  99.240  16.110  0.00  0.00           N
ATOM   2670  HZ1 LYS   165      99.840  99.860  16.560  0.00  0.00           H
ATOM   2671  HZ2 LYS   165      99.350  98.250  16.200  0.00  0.00           H
ATOM   2672  HZ3 LYS   165      99.280  99.610  15.170  0.00  0.00           H
ATOM   2673  C   LYS   165      98.310 101.210  21.690  0.00  0.00           C
ATOM   2674  O   LYS   165      99.170 101.740  20.930  0.00  0.00           O
ATOM   2675  N   GLU   166      97.610 101.880  22.600  0.00  0.00           N
ATOM   2676  H   GLU   166      97.050 101.360  23.270  0.00  0.00           H
ATOM   2677  CA  GLU   166      97.660 103.330  22.800  0.00  0.00           C
ATOM   2678  HA  GLU   166      97.850 103.790  21.830  0.00  0.00           H
ATOM   2679  CB  GLU   166      96.270 103.810  23.350  0.00  0.00           C
ATOM   2680  HB2 GLU   166      96.060 103.180  24.210  0.00  0.00           H
ATOM   2681  HB3 GLU   166      95.510 103.650  22.580  0.00  0.00           H
ATOM   2682  CG  GLU   166      96.410 105.230  23.820  0.00  0.00           C
ATOM   2683  HG2 GLU   166      97.060 105.810  23.160  0.00  0.00           H
ATOM   2684  HG3 GLU   166      96.880 105.300  24.800  0.00  0.00           H
ATOM   2685  CD  GLU   166      95.140 106.010  23.950  0.00  0.00           C
ATOM   2686  OE1 GLU   166      93.990 105.410  23.940  0.00  0.00           O
ATOM   2687  OE2 GLU   166      95.270 107.170  24.260  0.00  0.00           O
ATOM   2688  C   GLU   166      98.910 103.650  23.620  0.00  0.00           C
ATOM   2689  O   GLU   166      99.670 104.450  23.140  0.00  0.00           O
ATOM   2690  N   SER   167      99.200 102.870  24.690  0.00  0.00           N
ATOM   2691  H   SER   167      98.550 102.120  24.830  0.00  0.00           H
ATOM   2692  CA  SER   167     100.340 102.950  25.590  0.00  0.00           C
ATOM   2693  HA  SER   167     100.310 104.010  25.880  0.00  0.00           H
ATOM   2694  CB  SER   167     100.160 102.060  26.820  0.00  0.00           C
ATOM   2695  HB2 SER   167      99.230 102.300  27.350  0.00  0.00           H
ATOM   2696  HB3 SER   167     100.980 102.300  27.490  0.00  0.00           H
ATOM   2697  OG  SER   167     100.050 100.710  26.540  0.00  0.00           O
ATOM   2698  HG  SER   167      99.520 100.380  27.270  0.00  0.00           H
ATOM   2699  C   SER   167     101.670 102.710  24.880  0.00  0.00           C
ATOM   2700  O   SER   167     102.630 103.430  25.180  0.00  0.00           O
ATOM   2701  N   LYS   168     101.790 101.700  23.940  0.00  0.00           N
ATOM   2702  H   LYS   168     100.960 101.130  23.810  0.00  0.00           H
ATOM   2703  CA  LYS   168     102.920 101.430  23.040  0.00  0.00           C
ATOM   2704  HA  LYS   168     103.810 101.390  23.670  0.00  0.00           H
ATOM   2705  CB  LYS   168     102.780 100.080  22.300  0.00  0.00           C
ATOM   2706  HB2 LYS   168     103.520  99.950  21.510  0.00  0.00           H
ATOM   2707  HB3 LYS   168     101.730 100.020  22.020  0.00  0.00           H
ATOM   2708  CG  LYS   168     103.040  98.970  23.410  0.00  0.00           C
ATOM   2709  HG2 LYS   168     102.310  99.100  24.210  0.00  0.00           H
ATOM   2710  HG3 LYS   168     104.070  99.000  23.780  0.00  0.00           H
ATOM   2711  CD  LYS   168     102.810  97.600  22.800  0.00  0.00           C
ATOM   2712  HD2 LYS   168     103.470  97.670  21.940  0.00  0.00           H
ATOM   2713  HD3 LYS   168     101.780  97.430  22.480  0.00  0.00           H
ATOM   2714  CE  LYS   168     103.260  96.540  23.770  0.00  0.00           C
ATOM   2715  HE2 LYS   168     102.630  96.600  24.650  0.00  0.00           H
ATOM   2716  HE3 LYS   168     104.260  96.810  24.130  0.00  0.00           H
ATOM   2717  NZ  LYS   168     103.420  95.170  23.120  0.00  0.00           N
ATOM   2718  HZ1 LYS   168     104.320  95.020  22.700  0.00  0.00           H
ATOM   2719  HZ2 LYS   168     103.340  94.460  23.830  0.00  0.00           H
ATOM   2720  HZ3 LYS   168     102.650  94.990  22.490  0.00  0.00           H
ATOM   2721  C   LYS   168     103.180 102.530  21.970  0.00  0.00           C
ATOM   2722  O   LYS   168     104.340 102.650  21.540  0.00  0.00           O
ATOM   2723  N   SER   169     102.160 103.250  21.630  0.00  0.00           N
ATOM   2724  H   SER   169     101.250 103.140  22.060  0.00  0.00           H
ATOM   2725  CA  SER   169     102.300 104.330  20.670  0.00  0.00           C
ATOM   2726  HA  SER   169     103.030 103.970  19.940  0.00  0.00           H
ATOM   2727  CB  SER   169     100.970 104.560  19.970  0.00  0.00           C
ATOM   2728  HB2 SER   169     100.270 104.910  20.730  0.00  0.00           H
ATOM   2729  HB3 SER   169     100.500 103.650  19.610  0.00  0.00           H
ATOM   2730  OG  SER   169     101.050 105.490  18.890  0.00  0.00           O
ATOM   2731  HG  SER   169     101.030 106.370  19.270  0.00  0.00           H
ATOM   2732  C   SER   169     102.900 105.570  21.320  0.00  0.00           C
ATOM   2733  O   SER   169     103.900 106.140  20.860  0.00  0.00           O
ATOM   2734  N   LYS   170     102.320 105.900  22.520  0.00  0.00           N
ATOM   2735  H   LYS   170     101.450 105.440  22.760  0.00  0.00           H
ATOM   2736  CA  LYS   170     102.890 106.920  23.380  0.00  0.00           C
ATOM   2737  HA  LYS   170     102.870 107.820  22.780  0.00  0.00           H
ATOM   2738  CB  LYS   170     101.910 106.940  24.630  0.00  0.00           C
ATOM   2739  HB2 LYS   170     102.310 107.490  25.490  0.00  0.00           H
ATOM   2740  HB3 LYS   170     101.820 105.970  25.100  0.00  0.00           H
ATOM   2741  CG  LYS   170     100.470 107.410  24.260  0.00  0.00           C
ATOM   2742  HG2 LYS   170     100.170 107.020  23.290  0.00  0.00           H
ATOM   2743  HG3 LYS   170     100.470 108.500  24.300  0.00  0.00           H
ATOM   2744  CD  LYS   170      99.560 106.980  25.500  0.00  0.00           C
ATOM   2745  HD2 LYS   170     100.040 107.410  26.370  0.00  0.00           H
ATOM   2746  HD3 LYS   170      99.340 105.910  25.480  0.00  0.00           H
ATOM   2747  CE  LYS   170      98.270 107.830  25.410  0.00  0.00           C
ATOM   2748  HE2 LYS   170      97.720 107.420  24.570  0.00  0.00           H
ATOM   2749  HE3 LYS   170      98.580 108.880  25.400  0.00  0.00           H
ATOM   2750  NZ  LYS   170      97.440 107.600  26.660  0.00  0.00           N
ATOM   2751  HZ1 LYS   170      97.100 106.650  26.740  0.00  0.00           H
ATOM   2752  HZ2 LYS   170      97.960 107.670  27.520  0.00  0.00           H
ATOM   2753  HZ3 LYS   170      96.710 108.290  26.750  0.00  0.00           H
ATOM   2754  C   LYS   170     104.320 106.740  23.870  0.00  0.00           C
ATOM   2755  O   LYS   170     105.080 107.740  23.780  0.00  0.00           O
ATOM   2756  N   LYS   171     104.800 105.510  24.150  0.00  0.00           N
ATOM   2757  H   LYS   171     104.100 104.790  24.230  0.00  0.00           H
ATOM   2758  CA  LYS   171     106.210 105.220  24.410  0.00  0.00           C
ATOM   2759  HA  LYS   171     106.640 106.020  25.020  0.00  0.00           H
ATOM   2760  CB  LYS   171     106.320 103.940  25.180  0.00  0.00           C
ATOM   2761  HB2 LYS   171     107.290 103.450  25.120  0.00  0.00           H
ATOM   2762  HB3 LYS   171     105.620 103.220  24.760  0.00  0.00           H
ATOM   2763  CG  LYS   171     105.990 104.130  26.670  0.00  0.00           C
ATOM   2764  HG2 LYS   171     105.220 104.890  26.770  0.00  0.00           H
ATOM   2765  HG3 LYS   171     106.870 104.580  27.130  0.00  0.00           H
ATOM   2766  CD  LYS   171     105.520 102.760  27.310  0.00  0.00           C
ATOM   2767  HD2 LYS   171     104.610 102.390  26.840  0.00  0.00           H
ATOM   2768  HD3 LYS   171     105.270 103.000  28.340  0.00  0.00           H
ATOM   2769  CE  LYS   171     106.600 101.690  27.130  0.00  0.00           C
ATOM   2770  HE2 LYS   171     107.580 102.110  27.340  0.00  0.00           H
ATOM   2771  HE3 LYS   171     106.450 101.340  26.100  0.00  0.00           H
ATOM   2772  NZ  LYS   171     106.460 100.450  27.990  0.00  0.00           N
ATOM   2773  HZ1 LYS   171     106.980  99.670  27.630  0.00  0.00           H
ATOM   2774  HZ2 LYS   171     106.970 100.600  28.850  0.00  0.00           H
ATOM   2775  HZ3 LYS   171     105.490 100.190  28.150  0.00  0.00           H
ATOM   2776  C   LYS   171     107.090 105.160  23.110  0.00  0.00           C
ATOM   2777  O   LYS   171     108.130 105.810  23.120  0.00  0.00           O
ATOM   2778  N   ARG   172     106.580 104.660  21.920  0.00  0.00           N
ATOM   2779  H   ARG   172     105.690 104.180  21.950  0.00  0.00           H
ATOM   2780  CA  ARG   172     107.500 104.570  20.750  0.00  0.00           C
ATOM   2781  HA  ARG   172     108.460 104.150  21.070  0.00  0.00           H
ATOM   2782  CB  ARG   172     106.830 103.710  19.660  0.00  0.00           C
ATOM   2783  HB2 ARG   172     106.070 104.250  19.090  0.00  0.00           H
ATOM   2784  HB3 ARG   172     106.220 102.970  20.180  0.00  0.00           H
ATOM   2785  CG  ARG   172     107.830 102.940  18.710  0.00  0.00           C
ATOM   2786  HG2 ARG   172     108.800 102.790  19.190  0.00  0.00           H
ATOM   2787  HG3 ARG   172     108.060 103.580  17.860  0.00  0.00           H
ATOM   2788  CD  ARG   172     107.270 101.650  18.080  0.00  0.00           C
ATOM   2789  HD2 ARG   172     106.500 101.990  17.390  0.00  0.00           H
ATOM   2790  HD3 ARG   172     106.880 100.930  18.800  0.00  0.00           H
ATOM   2791  NE  ARG   172     108.390 100.970  17.400  0.00  0.00           N
ATOM   2792  HE  ARG   172     109.300 101.400  17.430  0.00  0.00           H
ATOM   2793  CZ  ARG   172     108.470  99.710  17.050  0.00  0.00           C
ATOM   2794  NH1 ARG   172     107.480  98.900  17.080  0.00  0.00           N
ATOM   2795 HH11 ARG   172     106.570  99.260  17.340  0.00  0.00           H
ATOM   2796 HH12 ARG   172     107.700  97.920  16.960  0.00  0.00           H
ATOM   2797  NH2 ARG   172     109.600  99.200  16.790  0.00  0.00           N
ATOM   2798 HH21 ARG   172     110.430  99.760  16.640  0.00  0.00           H
ATOM   2799 HH22 ARG   172     109.600  98.250  16.450  0.00  0.00           H
ATOM   2800  C   ARG   172     107.860 105.960  20.280  0.00  0.00           C
ATOM   2801  O   ARG   172     108.970 106.290  19.800  0.00  0.00           O
ATOM   2802  N   ASN   173     106.830 106.850  20.200  0.00  0.00           N
ATOM   2803  H   ASN   173     105.870 106.600  20.400  0.00  0.00           H
ATOM   2804  CA  ASN   173     107.040 108.260  19.740  0.00  0.00           C
ATOM   2805  HA  ASN   173     107.380 108.290  18.700  0.00  0.00           H
ATOM   2806  CB  ASN   173     105.680 108.950  19.820  0.00  0.00           C
ATOM   2807  HB2 ASN   173     105.940 110.010  19.740  0.00  0.00           H
ATOM   2808  HB3 ASN   173     105.210 108.750  20.780  0.00  0.00           H
ATOM   2809  CG  ASN   173     104.870 108.680  18.550  0.00  0.00           C
ATOM   2810  OD1 ASN   173     105.030 109.270  17.540  0.00  0.00           O
ATOM   2811  ND2 ASN   173     103.990 107.730  18.620  0.00  0.00           N
ATOM   2812 HD21 ASN   173     103.910 107.110  19.410  0.00  0.00           H
ATOM   2813 HD22 ASN   173     103.340 107.620  17.850  0.00  0.00           H
ATOM   2814  C   ASN   173     108.070 109.040  20.630  0.00  0.00           C
ATOM   2815  O   ASN   173     108.580 110.070  20.140  0.00  0.00           O
ATOM   2816  N   TYR   174     108.250 108.560  21.910  0.00  0.00           N
ATOM   2817  H   TYR   174     107.890 107.660  22.170  0.00  0.00           H
ATOM   2818  CA  TYR   174     109.190 109.220  22.800  0.00  0.00           C
ATOM   2819  HA  TYR   174     108.980 110.290  22.730  0.00  0.00           H
ATOM   2820  CB  TYR   174     108.760 108.880  24.240  0.00  0.00           C
ATOM   2821  HB2 TYR   174     109.380 108.050  24.580  0.00  0.00           H
ATOM   2822  HB3 TYR   174     107.770 108.420  24.310  0.00  0.00           H
ATOM   2823  CG  TYR   174     108.930 110.010  25.240  0.00  0.00           C
ATOM   2824  CD1 TYR   174     110.120 110.200  26.010  0.00  0.00           C
ATOM   2825  HD1 TYR   174     110.940 109.510  25.820  0.00  0.00           H
ATOM   2826  CE1 TYR   174     110.090 111.100  27.130  0.00  0.00           C
ATOM   2827  HE1 TYR   174     110.900 111.180  27.840  0.00  0.00           H
ATOM   2828  CZ  TYR   174     108.990 111.930  27.360  0.00  0.00           C
ATOM   2829  OH  TYR   174     109.160 112.680  28.500  0.00  0.00           O
ATOM   2830  HH  TYR   174     108.350 112.970  28.930  0.00  0.00           H
ATOM   2831  CE2 TYR   174     107.800 111.680  26.690  0.00  0.00           C
ATOM   2832  HE2 TYR   174     106.890 112.170  27.010  0.00  0.00           H
ATOM   2833  CD2 TYR   174     107.730 110.710  25.630  0.00  0.00           C
ATOM   2834  HD2 TYR   174     106.840 110.500  25.070  0.00  0.00           H
ATOM   2835  C   TYR   174     110.650 109.030  22.460  0.00  0.00           C
ATOM   2836  O   TYR   174     111.500 109.410  23.200  0.00  0.00           O
ATOM   2837  N   GLU   175     110.930 108.270  21.410  0.00  0.00           N
ATOM   2838  H   GLU   175     110.120 107.900  20.940  0.00  0.00           H
ATOM   2839  CA  GLU   175     112.220 108.180  20.840  0.00  0.00           C
ATOM   2840  HA  GLU   175     113.000 108.440  21.560  0.00  0.00           H
ATOM   2841  CB  GLU   175     112.570 106.770  20.320  0.00  0.00           C
ATOM   2842  HB2 GLU   175     113.540 106.560  19.880  0.00  0.00           H
ATOM   2843  HB3 GLU   175     111.830 106.550  19.550  0.00  0.00           H
ATOM   2844  CG  GLU   175     112.380 105.710  21.400  0.00  0.00           C
ATOM   2845  HG2 GLU   175     112.110 104.760  20.940  0.00  0.00           H
ATOM   2846  HG3 GLU   175     111.610 105.900  22.150  0.00  0.00           H
ATOM   2847  CD  GLU   175     113.590 105.560  22.290  0.00  0.00           C
ATOM   2848  OE1 GLU   175     114.330 104.530  22.180  0.00  0.00           O
ATOM   2849  OE2 GLU   175     114.040 106.420  23.100  0.00  0.00           O
ATOM   2850  C   GLU   175     112.470 109.220  19.700  0.00  0.00           C
ATOM   2851  O   GLU   175     113.600 109.300  19.250  0.00  0.00           O
ATOM   2852  N   ASN   176     111.510 110.060  19.320  0.00  0.00           N
ATOM   2853  H   ASN   176     110.600 109.910  19.730  0.00  0.00           H
ATOM   2854  CA  ASN   176     111.590 110.930  18.130  0.00  0.00           C
ATOM   2855  HA  ASN   176     112.620 111.190  17.880  0.00  0.00           H
ATOM   2856  CB  ASN   176     111.030 110.190  16.940  0.00  0.00           C
ATOM   2857  HB2 ASN   176     111.070 110.700  15.970  0.00  0.00           H
ATOM   2858  HB3 ASN   176     109.960 110.040  17.080  0.00  0.00           H
ATOM   2859  CG  ASN   176     111.810 108.930  16.660  0.00  0.00           C
ATOM   2860  OD1 ASN   176     113.030 108.930  16.540  0.00  0.00           O
ATOM   2861  ND2 ASN   176     111.070 107.830  16.670  0.00  0.00           N
ATOM   2862 HD21 ASN   176     110.090 107.820  16.930  0.00  0.00           H
ATOM   2863 HD22 ASN   176     111.460 106.900  16.550  0.00  0.00           H
ATOM   2864  C   ASN   176     110.940 112.370  18.270  0.00  0.00           C
ATOM   2865  O   ASN   176     109.790 112.520  18.680  0.00  0.00           O
ATOM   2866  N   LEU   177     111.570 113.400  17.770  0.00  0.00           N
ATOM   2867  H   LEU   177     112.480 113.310  17.340  0.00  0.00           H
ATOM   2868  CA  LEU   177     111.300 114.830  18.030  0.00  0.00           C
ATOM   2869  HA  LEU   177     110.630 114.980  18.870  0.00  0.00           H
ATOM   2870  CB  LEU   177     112.700 115.300  18.450  0.00  0.00           C
ATOM   2871  HB2 LEU   177     113.440 115.280  17.640  0.00  0.00           H
ATOM   2872  HB3 LEU   177     113.200 114.650  19.160  0.00  0.00           H
ATOM   2873  CG  LEU   177     112.740 116.810  18.970  0.00  0.00           C
ATOM   2874  HG  LEU   177     112.580 117.540  18.190  0.00  0.00           H
ATOM   2875  CD1 LEU   177     111.780 117.040  20.130  0.00  0.00           C
ATOM   2876 HD11 LEU   177     110.780 117.080  19.700  0.00  0.00           H
ATOM   2877 HD12 LEU   177     111.960 116.280  20.890  0.00  0.00           H
ATOM   2878 HD13 LEU   177     111.950 118.040  20.520  0.00  0.00           H
ATOM   2879  CD2 LEU   177     114.180 117.030  19.510  0.00  0.00           C
ATOM   2880 HD21 LEU   177     114.420 116.350  20.330  0.00  0.00           H
ATOM   2881 HD22 LEU   177     114.830 116.960  18.630  0.00  0.00           H
ATOM   2882 HD23 LEU   177     114.230 118.040  19.900  0.00  0.00           H
ATOM   2883  C   LEU   177     110.730 115.630  16.810  0.00  0.00           C
ATOM   2884  O   LEU   177     110.360 116.770  17.020  0.00  0.00           O
ATOM   2885  N   ASP   178     110.630 114.960  15.650  0.00  0.00           N
ATOM   2886  H   ASP   178     111.140 114.090  15.590  0.00  0.00           H
ATOM   2887  CA  ASP   178     109.800 115.470  14.520  0.00  0.00           C
ATOM   2888  HA  ASP   178     109.970 116.540  14.410  0.00  0.00           H
ATOM   2889  CB  ASP   178     110.260 114.880  13.190  0.00  0.00           C
ATOM   2890  HB2 ASP   178     109.560 114.980  12.350  0.00  0.00           H
ATOM   2891  HB3 ASP   178     110.300 113.800  13.280  0.00  0.00           H
ATOM   2892  CG  ASP   178     111.610 115.310  12.670  0.00  0.00           C
ATOM   2893  OD1 ASP   178     112.080 114.570  11.700  0.00  0.00           O
ATOM   2894  OD2 ASP   178     112.140 116.350  13.050  0.00  0.00           O
ATOM   2895  C   ASP   178     108.280 115.260  14.790  0.00  0.00           C
ATOM   2896  O   ASP   178     107.900 114.240  15.310  0.00  0.00           O
ATOM   2897  N   GLN   179     107.380 116.270  14.450  0.00  0.00           N
ATOM   2898  H   GLN   179     107.820 117.100  14.100  0.00  0.00           H
ATOM   2899  CA  GLN   179     106.030 116.340  15.010  0.00  0.00           C
ATOM   2900  HA  GLN   179     105.880 115.420  15.570  0.00  0.00           H
ATOM   2901  CB  GLN   179     105.920 117.500  16.100  0.00  0.00           C
ATOM   2902  HB2 GLN   179     104.870 117.680  16.310  0.00  0.00           H
ATOM   2903  HB3 GLN   179     106.400 118.420  15.780  0.00  0.00           H
ATOM   2904  CG  GLN   179     106.480 117.090  17.480  0.00  0.00           C
ATOM   2905  HG2 GLN   179     107.570 116.990  17.480  0.00  0.00           H
ATOM   2906  HG3 GLN   179     106.030 116.140  17.740  0.00  0.00           H
ATOM   2907  CD  GLN   179     106.240 118.080  18.620  0.00  0.00           C
ATOM   2908  OE1 GLN   179     105.590 119.090  18.460  0.00  0.00           O
ATOM   2909  NE2 GLN   179     106.640 117.760  19.810  0.00  0.00           N
ATOM   2910 HE21 GLN   179     107.150 116.910  20.010  0.00  0.00           H
ATOM   2911 HE22 GLN   179     106.340 118.390  20.540  0.00  0.00           H
ATOM   2912  C   GLN   179     104.940 116.560  13.990  0.00  0.00           C
ATOM   2913  O   GLN   179     103.750 116.610  14.270  0.00  0.00           O
ATOM   2914  N   LEU   180     105.350 116.690  12.700  0.00  0.00           N
ATOM   2915  H   LEU   180     106.330 116.670  12.440  0.00  0.00           H
ATOM   2916  CA  LEU   180     104.410 117.020  11.600  0.00  0.00           C
ATOM   2917  HA  LEU   180     103.610 117.650  11.980  0.00  0.00           H
ATOM   2918  CB  LEU   180     105.020 117.850  10.470  0.00  0.00           C
ATOM   2919  HB2 LEU   180     104.320 118.060   9.660  0.00  0.00           H
ATOM   2920  HB3 LEU   180     105.840 117.270  10.050  0.00  0.00           H
ATOM   2921  CG  LEU   180     105.480 119.240  10.960  0.00  0.00           C
ATOM   2922  HG  LEU   180     106.090 119.070  11.850  0.00  0.00           H
ATOM   2923  CD1 LEU   180     106.430 119.880  10.030  0.00  0.00           C
ATOM   2924 HD11 LEU   180     106.720 120.860  10.410  0.00  0.00           H
ATOM   2925 HD12 LEU   180     107.270 119.210   9.840  0.00  0.00           H
ATOM   2926 HD13 LEU   180     105.930 120.040   9.070  0.00  0.00           H
ATOM   2927  CD2 LEU   180     104.260 120.140  11.400  0.00  0.00           C
ATOM   2928 HD21 LEU   180     103.990 119.720  12.370  0.00  0.00           H
ATOM   2929 HD22 LEU   180     104.610 121.170  11.460  0.00  0.00           H
ATOM   2930 HD23 LEU   180     103.450 120.120  10.670  0.00  0.00           H
ATOM   2931  C   LEU   180     103.710 115.800  10.990  0.00  0.00           C
ATOM   2932  O   LEU   180     102.470 115.880  10.730  0.00  0.00           O
ATOM   2933  N   SER   181     104.380 114.610  10.880  0.00  0.00           N
ATOM   2934  H   SER   181     105.340 114.610  11.180  0.00  0.00           H
ATOM   2935  CA  SER   181     103.680 113.350  10.720  0.00  0.00           C
ATOM   2936  HA  SER   181     102.980 113.350   9.890  0.00  0.00           H
ATOM   2937  CB  SER   181     104.800 112.330  10.410  0.00  0.00           C
ATOM   2938  HB2 SER   181     105.350 112.110  11.320  0.00  0.00           H
ATOM   2939  HB3 SER   181     105.520 112.780   9.720  0.00  0.00           H
ATOM   2940  OG  SER   181     104.240 111.210   9.850  0.00  0.00           O
ATOM   2941  HG  SER   181     103.720 111.450   9.080  0.00  0.00           H
ATOM   2942  C   SER   181     102.840 112.980  11.980  0.00  0.00           C
ATOM   2943  O   SER   181     103.410 112.980  13.090  0.00  0.00           O
ATOM   2944  N   TYR   182     101.540 112.960  11.820  0.00  0.00           N
ATOM   2945  H   TYR   182     101.190 113.070  10.880  0.00  0.00           H
ATOM   2946  CA  TYR   182     100.660 112.690  12.920  0.00  0.00           C
ATOM   2947  HA  TYR   182     101.260 112.150  13.660  0.00  0.00           H
ATOM   2948  CB  TYR   182     100.480 114.040  13.570  0.00  0.00           C
ATOM   2949  HB2 TYR   182      99.810 114.630  12.940  0.00  0.00           H
ATOM   2950  HB3 TYR   182     101.440 114.560  13.530  0.00  0.00           H
ATOM   2951  CG  TYR   182     100.020 114.020  15.010  0.00  0.00           C
ATOM   2952  CD1 TYR   182      98.670 114.090  15.180  0.00  0.00           C
ATOM   2953  HD1 TYR   182      98.020 114.040  14.320  0.00  0.00           H
ATOM   2954  CE1 TYR   182      98.200 114.360  16.460  0.00  0.00           C
ATOM   2955  HE1 TYR   182      97.170 114.600  16.680  0.00  0.00           H
ATOM   2956  CZ  TYR   182      99.090 114.460  17.560  0.00  0.00           C
ATOM   2957  OH  TYR   182      98.520 114.740  18.780  0.00  0.00           O
ATOM   2958  HH  TYR   182      99.000 114.290  19.480  0.00  0.00           H
ATOM   2959  CE2 TYR   182     100.480 114.350  17.390  0.00  0.00           C
ATOM   2960  HE2 TYR   182     101.160 114.450  18.220  0.00  0.00           H
ATOM   2961  CD2 TYR   182     100.920 114.190  16.060  0.00  0.00           C
ATOM   2962  HD2 TYR   182     101.970 114.220  15.840  0.00  0.00           H
ATOM   2963  C   TYR   182      99.370 111.880  12.740  0.00  0.00           C
ATOM   2964  O   TYR   182      98.770 111.310  13.700  0.00  0.00           O
ATOM   2965  N   ASP   183      98.940 111.890  11.460  0.00  0.00           N
ATOM   2966  H   ASP   183      99.260 112.600  10.810  0.00  0.00           H
ATOM   2967  CA  ASP   183      97.650 111.160  11.090  0.00  0.00           C
ATOM   2968  HA  ASP   183      96.850 111.350  11.810  0.00  0.00           H
ATOM   2969  CB  ASP   183      97.090 111.670   9.750  0.00  0.00           C
ATOM   2970  HB2 ASP   183      96.310 110.980   9.450  0.00  0.00           H
ATOM   2971  HB3 ASP   183      97.910 111.560   9.040  0.00  0.00           H
ATOM   2972  CG  ASP   183      96.570 113.120   9.810  0.00  0.00           C
ATOM   2973  OD1 ASP   183      95.450 113.320  10.350  0.00  0.00           O
ATOM   2974  OD2 ASP   183      97.380 114.080   9.750  0.00  0.00           O
ATOM   2975  C   ASP   183      97.880 109.610  10.980  0.00  0.00           C
ATOM   2976  O   ASP   183      97.020 108.830  11.310  0.00  0.00           O
ATOM   2977  N   ASN   184      99.100 109.100  10.540  0.00  0.00           N
ATOM   2978  H   ASN   184      99.750 109.760  10.140  0.00  0.00           H
ATOM   2979  CA  ASN   184      99.280 107.720  10.160  0.00  0.00           C
ATOM   2980  HA  ASN   184      98.580 107.580   9.330  0.00  0.00           H
ATOM   2981  CB  ASN   184     100.680 107.380   9.490  0.00  0.00           C
ATOM   2982  HB2 ASN   184     100.690 106.290   9.500  0.00  0.00           H
ATOM   2983  HB3 ASN   184     101.460 107.800  10.120  0.00  0.00           H
ATOM   2984  CG  ASN   184     100.810 107.900   8.100  0.00  0.00           C
ATOM   2985  OD1 ASN   184      99.800 108.010   7.450  0.00  0.00           O
ATOM   2986  ND2 ASN   184     102.020 108.160   7.590  0.00  0.00           N
ATOM   2987 HD21 ASN   184     102.870 108.150   8.140  0.00  0.00           H
ATOM   2988 HD22 ASN   184     102.000 108.770   6.790  0.00  0.00           H
ATOM   2989  C   ASN   184      99.090 106.740  11.320  0.00  0.00           C
ATOM   2990  O   ASN   184      99.540 107.020  12.400  0.00  0.00           O
ATOM   2991  N   LYS   185      98.410 105.600  11.020  0.00  0.00           N
ATOM   2992  H   LYS   185      97.960 105.550  10.120  0.00  0.00           H
ATOM   2993  CA  LYS   185      98.150 104.450  12.020  0.00  0.00           C
ATOM   2994  HA  LYS   185      97.370 103.860  11.540  0.00  0.00           H
ATOM   2995  CB  LYS   185      99.420 103.560  12.090  0.00  0.00           C
ATOM   2996  HB2 LYS   185      99.140 102.670  12.670  0.00  0.00           H
ATOM   2997  HB3 LYS   185     100.190 104.170  12.580  0.00  0.00           H
ATOM   2998  CG  LYS   185      99.800 103.110  10.710  0.00  0.00           C
ATOM   2999  HG2 LYS   185     100.140 103.970  10.130  0.00  0.00           H
ATOM   3000  HG3 LYS   185      98.970 102.630  10.200  0.00  0.00           H
ATOM   3001  CD  LYS   185     101.040 102.140  10.730  0.00  0.00           C
ATOM   3002  HD2 LYS   185     100.780 101.200  11.230  0.00  0.00           H
ATOM   3003  HD3 LYS   185     101.860 102.540  11.320  0.00  0.00           H
ATOM   3004  CE  LYS   185     101.600 101.820   9.350  0.00  0.00           C
ATOM   3005  HE2 LYS   185     101.810 102.780   8.860  0.00  0.00           H
ATOM   3006  HE3 LYS   185     100.800 101.360   8.770  0.00  0.00           H
ATOM   3007  NZ  LYS   185     102.820 100.960   9.390  0.00  0.00           N
ATOM   3008  HZ1 LYS   185     103.200 101.030   8.460  0.00  0.00           H
ATOM   3009  HZ2 LYS   185     103.480 101.390  10.020  0.00  0.00           H
ATOM   3010  HZ3 LYS   185     102.730  99.960   9.460  0.00  0.00           H
ATOM   3011  C   LYS   185      97.520 104.950  13.320  0.00  0.00           C
ATOM   3012  O   LYS   185      98.110 104.690  14.360  0.00  0.00           O
ATOM   3013  N   ARG   186      96.310 105.520  13.390  0.00  0.00           N
ATOM   3014  H   ARG   186      95.950 105.870  12.510  0.00  0.00           H
ATOM   3015  CA  ARG   186      95.430 105.760  14.550  0.00  0.00           C
ATOM   3016  HA  ARG   186      95.970 106.180  15.390  0.00  0.00           H
ATOM   3017  CB  ARG   186      94.230 106.550  14.180  0.00  0.00           C
ATOM   3018  HB2 ARG   186      93.470 106.360  14.940  0.00  0.00           H
ATOM   3019  HB3 ARG   186      93.870 106.270  13.190  0.00  0.00           H
ATOM   3020  CG  ARG   186      94.560 108.060  14.120  0.00  0.00           C
ATOM   3021  HG2 ARG   186      95.310 108.270  13.360  0.00  0.00           H
ATOM   3022  HG3 ARG   186      94.880 108.380  15.120  0.00  0.00           H
ATOM   3023  CD  ARG   186      93.210 108.670  13.810  0.00  0.00           C
ATOM   3024  HD2 ARG   186      92.420 108.300  14.460  0.00  0.00           H
ATOM   3025  HD3 ARG   186      92.950 108.440  12.770  0.00  0.00           H
ATOM   3026  NE  ARG   186      93.280 110.120  13.980  0.00  0.00           N
ATOM   3027  HE  ARG   186      94.100 110.530  13.560  0.00  0.00           H
ATOM   3028  CZ  ARG   186      92.430 111.030  14.470  0.00  0.00           C
ATOM   3029  NH1 ARG   186      91.290 110.600  14.910  0.00  0.00           N
ATOM   3030 HH11 ARG   186      91.010 109.640  14.810  0.00  0.00           H
ATOM   3031 HH12 ARG   186      90.750 111.340  15.360  0.00  0.00           H
ATOM   3032  NH2 ARG   186      92.620 112.260  14.460  0.00  0.00           N
ATOM   3033 HH21 ARG   186      93.450 112.620  14.010  0.00  0.00           H
ATOM   3034 HH22 ARG   186      91.870 112.890  14.710  0.00  0.00           H
ATOM   3035  C   ARG   186      95.010 104.400  15.130  0.00  0.00           C
ATOM   3036  O   ARG   186      94.470 103.610  14.340  0.00  0.00           O
ATOM   3037  N   GLY   187      95.220 104.080  16.470  0.00  0.00           N
ATOM   3038  H   GLY   187      95.630 104.790  17.060  0.00  0.00           H
ATOM   3039  CA  GLY   187      94.810 102.790  17.020  0.00  0.00           C
ATOM   3040  HA2 GLY   187      95.150 102.730  18.060  0.00  0.00           H
ATOM   3041  HA3 GLY   187      95.400 102.060  16.460  0.00  0.00           H
ATOM   3042  C   GLY   187      93.250 102.670  17.090  0.00  0.00           C
ATOM   3043  O   GLY   187      92.600 103.670  17.380  0.00  0.00           O
ATOM   3044  N   PRO   188      92.710 101.480  16.830  0.00  0.00           N
ATOM   3045  CD  PRO   188      93.400 100.310  16.400  0.00  0.00           C
ATOM   3046  HD2 PRO   188      93.920  99.870  17.260  0.00  0.00           H
ATOM   3047  HD3 PRO   188      94.050 100.550  15.560  0.00  0.00           H
ATOM   3048  CG  PRO   188      92.410  99.320  15.840  0.00  0.00           C
ATOM   3049  HG2 PRO   188      92.790  98.300  15.910  0.00  0.00           H
ATOM   3050  HG3 PRO   188      92.110  99.560  14.820  0.00  0.00           H
ATOM   3051  CB  PRO   188      91.290  99.560  16.860  0.00  0.00           C
ATOM   3052  HB2 PRO   188      91.450  98.950  17.750  0.00  0.00           H
ATOM   3053  HB3 PRO   188      90.360  99.280  16.360  0.00  0.00           H
ATOM   3054  CA  PRO   188      91.310 101.060  17.070  0.00  0.00           C
ATOM   3055  HA  PRO   188      90.650 101.490  16.320  0.00  0.00           H
ATOM   3056  C   PRO   188      90.740 101.530  18.370  0.00  0.00           C
ATOM   3057  O   PRO   188      91.360 101.560  19.400  0.00  0.00           O
ATOM   3058  N   LYS   189      89.430 101.830  18.330  0.00  0.00           N
ATOM   3059  H   LYS   189      88.940 101.760  17.450  0.00  0.00           H
ATOM   3060  CA  LYS   189      88.710 102.550  19.410  0.00  0.00           C
ATOM   3061  HA  LYS   189      89.130 102.310  20.380  0.00  0.00           H
ATOM   3062  CB  LYS   189      88.680 104.130  19.260  0.00  0.00           C
ATOM   3063  HB2 LYS   189      88.050 104.670  19.960  0.00  0.00           H
ATOM   3064  HB3 LYS   189      88.380 104.370  18.230  0.00  0.00           H
ATOM   3065  CG  LYS   189      90.040 104.720  19.530  0.00  0.00           C
ATOM   3066  HG2 LYS   189      90.690 104.420  18.710  0.00  0.00           H
ATOM   3067  HG3 LYS   189      90.380 104.250  20.450  0.00  0.00           H
ATOM   3068  CD  LYS   189      89.950 106.250  19.590  0.00  0.00           C
ATOM   3069  HD2 LYS   189      89.290 106.520  20.400  0.00  0.00           H
ATOM   3070  HD3 LYS   189      89.420 106.550  18.680  0.00  0.00           H
ATOM   3071  CE  LYS   189      91.360 106.860  19.780  0.00  0.00           C
ATOM   3072  HE2 LYS   189      91.760 106.400  20.690  0.00  0.00           H
ATOM   3073  HE3 LYS   189      91.260 107.930  20.000  0.00  0.00           H
ATOM   3074  NZ  LYS   189      92.050 106.610  18.510  0.00  0.00           N
ATOM   3075  HZ1 LYS   189      92.040 105.630  18.300  0.00  0.00           H
ATOM   3076  HZ2 LYS   189      91.640 107.000  17.680  0.00  0.00           H
ATOM   3077  HZ3 LYS   189      93.000 106.930  18.450  0.00  0.00           H
ATOM   3078  C   LYS   189      87.200 102.120  19.390  0.00  0.00           C
ATOM   3079  O   LYS   189      86.570 102.010  18.340  0.00  0.00           O
ATOM   3080  N   ALA   190      86.600 101.880  20.550  0.00  0.00           N
ATOM   3081  H   ALA   190      87.010 102.270  21.390  0.00  0.00           H
ATOM   3082  CA  ALA   190      85.210 101.470  20.770  0.00  0.00           C
ATOM   3083  HA  ALA   190      84.680 101.000  19.940  0.00  0.00           H
ATOM   3084  CB  ALA   190      85.100 100.450  21.850  0.00  0.00           C
ATOM   3085  HB1 ALA   190      84.030 100.270  21.950  0.00  0.00           H
ATOM   3086  HB2 ALA   190      85.700  99.580  21.590  0.00  0.00           H
ATOM   3087  HB3 ALA   190      85.500 100.850  22.780  0.00  0.00           H
ATOM   3088  C   ALA   190      84.330 102.720  21.170  0.00  0.00           C
ATOM   3089  O   ALA   190      84.390 103.200  22.300  0.00  0.00           O
ATOM   3090  N   ASP   191      83.710 103.370  20.190  0.00  0.00           N
ATOM   3091  H   ASP   191      83.860 103.100  19.230  0.00  0.00           H
ATOM   3092  CA  ASP   191      83.070 104.710  20.430  0.00  0.00           C
ATOM   3093  HA  ASP   191      83.850 105.420  20.700  0.00  0.00           H
ATOM   3094  CB  ASP   191      82.540 105.180  19.020  0.00  0.00           C
ATOM   3095  HB2 ASP   191      81.900 106.050  19.190  0.00  0.00           H
ATOM   3096  HB3 ASP   191      81.840 104.470  18.590  0.00  0.00           H
ATOM   3097  CG  ASP   191      83.530 105.470  17.890  0.00  0.00           C
ATOM   3098  OD1 ASP   191      84.750 105.260  18.170  0.00  0.00           O
ATOM   3099  OD2 ASP   191      83.160 105.990  16.800  0.00  0.00           O
ATOM   3100  C   ASP   191      81.970 104.780  21.550  0.00  0.00           C
ATOM   3101  O   ASP   191      81.880 105.730  22.260  0.00  0.00           O
ATOM   3102  N   LYS   192      81.320 103.650  21.770  0.00  0.00           N
ATOM   3103  H   LYS   192      81.610 102.810  21.300  0.00  0.00           H
ATOM   3104  CA  LYS   192      80.170 103.600  22.780  0.00  0.00           C
ATOM   3105  HA  LYS   192      80.350 104.260  23.620  0.00  0.00           H
ATOM   3106  CB  LYS   192      78.910 104.050  22.010  0.00  0.00           C
ATOM   3107  HB2 LYS   192      78.820 103.390  21.150  0.00  0.00           H
ATOM   3108  HB3 LYS   192      79.230 104.990  21.550  0.00  0.00           H
ATOM   3109  CG  LYS   192      77.610 104.160  22.820  0.00  0.00           C
ATOM   3110  HG2 LYS   192      77.740 103.840  23.850  0.00  0.00           H
ATOM   3111  HG3 LYS   192      76.990 103.480  22.230  0.00  0.00           H
ATOM   3112  CD  LYS   192      76.990 105.580  22.820  0.00  0.00           C
ATOM   3113  HD2 LYS   192      77.020 105.920  21.780  0.00  0.00           H
ATOM   3114  HD3 LYS   192      77.540 106.330  23.380  0.00  0.00           H
ATOM   3115  CE  LYS   192      75.580 105.490  23.230  0.00  0.00           C
ATOM   3116  HE2 LYS   192      75.220 104.560  22.790  0.00  0.00           H
ATOM   3117  HE3 LYS   192      75.130 106.320  22.680  0.00  0.00           H
ATOM   3118  NZ  LYS   192      75.300 105.530  24.710  0.00  0.00           N
ATOM   3119  HZ1 LYS   192      75.630 106.420  25.060  0.00  0.00           H
ATOM   3120  HZ2 LYS   192      74.310 105.380  24.820  0.00  0.00           H
ATOM   3121  HZ3 LYS   192      75.840 104.810  25.160  0.00  0.00           H
ATOM   3122  C   LYS   192      80.030 102.130  23.170  0.00  0.00           C
ATOM   3123  O   LYS   192      80.070 101.220  22.360  0.00  0.00           O
ATOM   3124  N   VAL   193      79.770 101.870  24.460  0.00  0.00           N
ATOM   3125  H   VAL   193      79.560 102.720  24.960  0.00  0.00           H
ATOM   3126  CA  VAL   193      79.500 100.590  25.080  0.00  0.00           C
ATOM   3127  HA  VAL   193      79.680  99.860  24.290  0.00  0.00           H
ATOM   3128  CB  VAL   193      80.640 100.200  26.060  0.00  0.00           C
ATOM   3129  HB  VAL   193      80.610 100.710  27.020  0.00  0.00           H
ATOM   3130  CG1 VAL   193      80.400  98.750  26.550  0.00  0.00           C
ATOM   3131 HG11 VAL   193      80.240  98.190  25.630  0.00  0.00           H
ATOM   3132 HG12 VAL   193      81.350  98.520  27.040  0.00  0.00           H
ATOM   3133 HG13 VAL   193      79.570  98.610  27.240  0.00  0.00           H
ATOM   3134  CG2 VAL   193      82.080 100.350  25.480  0.00  0.00           C
ATOM   3135 HG21 VAL   193      82.350 101.390  25.280  0.00  0.00           H
ATOM   3136 HG22 VAL   193      82.790  99.890  26.170  0.00  0.00           H
ATOM   3137 HG23 VAL   193      82.080  99.840  24.520  0.00  0.00           H
ATOM   3138  C   VAL   193      78.090 100.490  25.630  0.00  0.00           C
ATOM   3139  O   VAL   193      77.620 101.260  26.490  0.00  0.00           O
ATOM   3140  N   LEU   194      77.330  99.430  25.150  0.00  0.00           N
ATOM   3141  H   LEU   194      77.680  98.770  24.470  0.00  0.00           H
ATOM   3142  CA  LEU   194      75.910  99.290  25.400  0.00  0.00           C
ATOM   3143  HA  LEU   194      75.620 100.020  26.160  0.00  0.00           H
ATOM   3144  CB  LEU   194      75.100  99.460  24.090  0.00  0.00           C
ATOM   3145  HB2 LEU   194      74.040  99.260  24.260  0.00  0.00           H
ATOM   3146  HB3 LEU   194      75.490  98.780  23.330  0.00  0.00           H
ATOM   3147  CG  LEU   194      75.260 100.840  23.400  0.00  0.00           C
ATOM   3148  HG  LEU   194      76.280 101.230  23.510  0.00  0.00           H
ATOM   3149  CD1 LEU   194      75.100 100.700  21.910  0.00  0.00           C
ATOM   3150 HD11 LEU   194      74.150 100.210  21.700  0.00  0.00           H
ATOM   3151 HD12 LEU   194      75.170 101.680  21.440  0.00  0.00           H
ATOM   3152 HD13 LEU   194      75.830 100.020  21.470  0.00  0.00           H
ATOM   3153  CD2 LEU   194      74.390 101.860  24.050  0.00  0.00           C
ATOM   3154 HD21 LEU   194      73.330 101.690  23.920  0.00  0.00           H
ATOM   3155 HD22 LEU   194      74.430 101.770  25.140  0.00  0.00           H
ATOM   3156 HD23 LEU   194      74.730 102.840  23.720  0.00  0.00           H
ATOM   3157  C   LEU   194      75.670  97.980  26.200  0.00  0.00           C
ATOM   3158  O   LEU   194      75.510  96.900  25.630  0.00  0.00           O
ATOM   3159  N   GLN   195      75.840  98.060  27.530  0.00  0.00           N
ATOM   3160  H   GLN   195      75.940  98.930  28.040  0.00  0.00           H
ATOM   3161  CA  GLN   195      75.330  96.960  28.360  0.00  0.00           C
ATOM   3162  HA  GLN   195      75.670  95.980  28.020  0.00  0.00           H
ATOM   3163  CB  GLN   195      75.770  97.180  29.800  0.00  0.00           C
ATOM   3164  HB2 GLN   195      75.110  96.680  30.500  0.00  0.00           H
ATOM   3165  HB3 GLN   195      75.810  98.250  30.010  0.00  0.00           H
ATOM   3166  CG  GLN   195      77.270  96.780  30.060  0.00  0.00           C
ATOM   3167  HG2 GLN   195      77.890  97.030  29.200  0.00  0.00           H
ATOM   3168  HG3 GLN   195      77.280  95.730  30.330  0.00  0.00           H
ATOM   3169  CD  GLN   195      78.020  97.420  31.210  0.00  0.00           C
ATOM   3170  OE1 GLN   195      77.490  97.930  32.170  0.00  0.00           O
ATOM   3171  NE2 GLN   195      79.300  97.130  31.280  0.00  0.00           N
ATOM   3172 HE21 GLN   195      79.720  96.630  30.510  0.00  0.00           H
ATOM   3173 HE22 GLN   195      79.750  97.530  32.090  0.00  0.00           H
ATOM   3174  C   GLN   195      73.820  96.790  28.240  0.00  0.00           C
ATOM   3175  O   GLN   195      73.080  97.840  28.200  0.00  0.00           O
ATOM   3176  N   PHE   196      73.380  95.570  28.380  0.00  0.00           N
ATOM   3177  H   PHE   196      73.970  94.860  28.780  0.00  0.00           H
ATOM   3178  CA  PHE   196      71.990  95.280  28.570  0.00  0.00           C
ATOM   3179  HA  PHE   196      71.580  96.230  28.920  0.00  0.00           H
ATOM   3180  CB  PHE   196      71.320  95.020  27.260  0.00  0.00           C
ATOM   3181  HB2 PHE   196      71.650  95.830  26.600  0.00  0.00           H
ATOM   3182  HB3 PHE   196      70.270  95.080  27.550  0.00  0.00           H
ATOM   3183  CG  PHE   196      71.710  93.700  26.550  0.00  0.00           C
ATOM   3184  CD1 PHE   196      72.830  93.630  25.820  0.00  0.00           C
ATOM   3185  HD1 PHE   196      73.550  94.440  25.860  0.00  0.00           H
ATOM   3186  CE1 PHE   196      73.050  92.540  24.910  0.00  0.00           C
ATOM   3187  HE1 PHE   196      73.960  92.530  24.330  0.00  0.00           H
ATOM   3188  CZ  PHE   196      72.160  91.450  25.020  0.00  0.00           C
ATOM   3189  HZ  PHE   196      72.260  90.540  24.440  0.00  0.00           H
ATOM   3190  CE2 PHE   196      71.010  91.530  25.850  0.00  0.00           C
ATOM   3191  HE2 PHE   196      70.260  90.760  25.840  0.00  0.00           H
ATOM   3192  CD2 PHE   196      70.790  92.630  26.630  0.00  0.00           C
ATOM   3193  HD2 PHE   196      69.940  92.710  27.280  0.00  0.00           H
ATOM   3194  C   PHE   196      71.660  94.160  29.630  0.00  0.00           C
ATOM   3195  O   PHE   196      72.450  93.160  29.660  0.00  0.00           O
ATOM   3196  N   GLU   197      70.550  94.330  30.390  0.00  0.00           N
ATOM   3197  H   GLU   197      70.020  95.190  30.330  0.00  0.00           H
ATOM   3198  CA  GLU   197      70.090  93.250  31.330  0.00  0.00           C
ATOM   3199  HA  GLU   197      70.880  93.010  32.040  0.00  0.00           H
ATOM   3200  CB  GLU   197      68.860  93.850  32.060  0.00  0.00           C
ATOM   3201  HB2 GLU   197      67.990  93.740  31.420  0.00  0.00           H
ATOM   3202  HB3 GLU   197      69.130  94.840  32.420  0.00  0.00           H
ATOM   3203  CG  GLU   197      68.440  93.060  33.290  0.00  0.00           C
ATOM   3204  HG2 GLU   197      68.140  92.080  32.930  0.00  0.00           H
ATOM   3205  HG3 GLU   197      67.540  93.560  33.670  0.00  0.00           H
ATOM   3206  CD  GLU   197      69.480  93.000  34.340  0.00  0.00           C
ATOM   3207  OE1 GLU   197      70.170  94.030  34.540  0.00  0.00           O
ATOM   3208  OE2 GLU   197      69.650  92.070  35.120  0.00  0.00           O
ATOM   3209  C   GLU   197      69.730  91.970  30.570  0.00  0.00           C
ATOM   3210  O   GLU   197      69.020  92.000  29.590  0.00  0.00           O
ATOM   3211  N   PRO   198      70.210  90.750  31.040  0.00  0.00           N
ATOM   3212  CD  PRO   198      71.370  90.640  32.050  0.00  0.00           C
ATOM   3213  HD2 PRO   198      70.910  90.570  33.040  0.00  0.00           H
ATOM   3214  HD3 PRO   198      72.070  91.470  32.080  0.00  0.00           H
ATOM   3215  CG  PRO   198      72.120  89.300  31.680  0.00  0.00           C
ATOM   3216  HG2 PRO   198      72.460  88.880  32.630  0.00  0.00           H
ATOM   3217  HG3 PRO   198      73.040  89.410  31.110  0.00  0.00           H
ATOM   3218  CB  PRO   198      71.030  88.480  31.000  0.00  0.00           C
ATOM   3219  HB2 PRO   198      70.500  87.770  31.640  0.00  0.00           H
ATOM   3220  HB3 PRO   198      71.650  88.020  30.230  0.00  0.00           H
ATOM   3221  CA  PRO   198      69.970  89.480  30.440  0.00  0.00           C
ATOM   3222  HA  PRO   198      70.360  89.620  29.440  0.00  0.00           H
ATOM   3223  C   PRO   198      68.480  89.070  30.330  0.00  0.00           C
ATOM   3224  O   PRO   198      67.680  89.500  31.190  0.00  0.00           O
ATOM   3225  N   GLY   199      67.930  88.280  29.460  0.00  0.00           N
ATOM   3226  H   GLY   199      68.540  87.730  28.860  0.00  0.00           H
ATOM   3227  CA  GLY   199      66.490  87.940  29.230  0.00  0.00           C
ATOM   3228  HA2 GLY   199      65.980  87.710  30.170  0.00  0.00           H
ATOM   3229  HA3 GLY   199      66.390  87.100  28.540  0.00  0.00           H
ATOM   3230  C   GLY   199      65.580  88.990  28.630  0.00  0.00           C
ATOM   3231  O   GLY   199      64.500  88.680  28.230  0.00  0.00           O
ATOM   3232  N   THR   200      66.070  90.240  28.550  0.00  0.00           N
ATOM   3233  H   THR   200      66.890  90.440  29.110  0.00  0.00           H
ATOM   3234  CA  THR   200      65.370  91.340  27.830  0.00  0.00           C
ATOM   3235  HA  THR   200      64.460  91.530  28.390  0.00  0.00           H
ATOM   3236  CB  THR   200      66.190  92.530  27.970  0.00  0.00           C
ATOM   3237  HB  THR   200      67.090  92.310  27.390  0.00  0.00           H
ATOM   3238  CG2 THR   200      65.330  93.690  27.540  0.00  0.00           C
ATOM   3239 HG21 THR   200      65.220  93.740  26.450  0.00  0.00           H
ATOM   3240 HG22 THR   200      64.410  93.740  28.120  0.00  0.00           H
ATOM   3241 HG23 THR   200      65.830  94.610  27.860  0.00  0.00           H
ATOM   3242  OG1 THR   200      66.560  92.680  29.310  0.00  0.00           O
ATOM   3243  HG1 THR   200      67.490  92.480  29.390  0.00  0.00           H
ATOM   3244  C   THR   200      65.120  90.950  26.300  0.00  0.00           C
ATOM   3245  O   THR   200      66.010  90.930  25.470  0.00  0.00           O
ATOM   3246  N   LYS   201      63.820  90.770  25.990  0.00  0.00           N
ATOM   3247  H   LYS   201      63.130  90.910  26.720  0.00  0.00           H
ATOM   3248  CA  LYS   201      63.210  90.290  24.660  0.00  0.00           C
ATOM   3249  HA  LYS   201      63.890  89.500  24.340  0.00  0.00           H
ATOM   3250  CB  LYS   201      61.800  89.640  24.850  0.00  0.00           C
ATOM   3251  HB2 LYS   201      61.570  89.160  23.900  0.00  0.00           H
ATOM   3252  HB3 LYS   201      61.130  90.440  25.160  0.00  0.00           H
ATOM   3253  CG  LYS   201      61.700  88.570  25.980  0.00  0.00           C
ATOM   3254  HG2 LYS   201      60.760  88.040  25.850  0.00  0.00           H
ATOM   3255  HG3 LYS   201      61.650  89.070  26.950  0.00  0.00           H
ATOM   3256  CD  LYS   201      62.810  87.470  26.010  0.00  0.00           C
ATOM   3257  HD2 LYS   201      63.800  87.910  25.920  0.00  0.00           H
ATOM   3258  HD3 LYS   201      62.670  86.740  25.220  0.00  0.00           H
ATOM   3259  CE  LYS   201      62.710  86.620  27.270  0.00  0.00           C
ATOM   3260  HE2 LYS   201      61.770  86.070  27.340  0.00  0.00           H
ATOM   3261  HE3 LYS   201      62.720  87.250  28.160  0.00  0.00           H
ATOM   3262  NZ  LYS   201      63.760  85.590  27.230  0.00  0.00           N
ATOM   3263  HZ1 LYS   201      63.580  84.930  26.480  0.00  0.00           H
ATOM   3264  HZ2 LYS   201      64.630  86.080  27.060  0.00  0.00           H
ATOM   3265  HZ3 LYS   201      63.940  85.090  28.080  0.00  0.00           H
ATOM   3266  C   LYS   201      63.210  91.360  23.530  0.00  0.00           C
ATOM   3267  O   LYS   201      63.700  91.180  22.450  0.00  0.00           O
ATOM   3268  N   ASN   202      62.590  92.520  23.820  0.00  0.00           N
ATOM   3269  H   ASN   202      62.260  92.530  24.770  0.00  0.00           H
ATOM   3270  CA  ASN   202      62.630  93.750  22.950  0.00  0.00           C
ATOM   3271  HA  ASN   202      62.770  93.460  21.910  0.00  0.00           H
ATOM   3272  CB  ASN   202      61.310  94.430  23.180  0.00  0.00           C
ATOM   3273  HB2 ASN   202      61.140  94.540  24.250  0.00  0.00           H
ATOM   3274  HB3 ASN   202      60.520  93.750  22.850  0.00  0.00           H
ATOM   3275  CG  ASN   202      61.120  95.790  22.510  0.00  0.00           C
ATOM   3276  OD1 ASN   202      62.060  96.450  22.070  0.00  0.00           O
ATOM   3277  ND2 ASN   202      59.920  96.320  22.390  0.00  0.00           N
ATOM   3278 HD21 ASN   202      59.070  95.800  22.610  0.00  0.00           H
ATOM   3279 HD22 ASN   202      59.800  97.160  21.850  0.00  0.00           H
ATOM   3280  C   ASN   202      63.780  94.590  23.420  0.00  0.00           C
ATOM   3281  O   ASN   202      63.800  94.980  24.610  0.00  0.00           O
ATOM   3282  N   LEU   203      64.700  95.040  22.570  0.00  0.00           N
ATOM   3283  H   LEU   203      64.590  94.760  21.600  0.00  0.00           H
ATOM   3284  CA  LEU   203      65.980  95.770  22.730  0.00  0.00           C
ATOM   3285  HA  LEU   203      65.930  96.190  23.730  0.00  0.00           H
ATOM   3286  CB  LEU   203      67.100  94.750  22.610  0.00  0.00           C
ATOM   3287  HB2 LEU   203      68.010  95.320  22.430  0.00  0.00           H
ATOM   3288  HB3 LEU   203      66.840  94.120  21.760  0.00  0.00           H
ATOM   3289  CG  LEU   203      67.270  93.680  23.710  0.00  0.00           C
ATOM   3290  HG  LEU   203      66.270  93.380  24.040  0.00  0.00           H
ATOM   3291  CD1 LEU   203      68.100  92.500  23.300  0.00  0.00           C
ATOM   3292 HD11 LEU   203      69.090  92.760  22.910  0.00  0.00           H
ATOM   3293 HD12 LEU   203      68.230  91.820  24.140  0.00  0.00           H
ATOM   3294 HD13 LEU   203      67.650  91.880  22.520  0.00  0.00           H
ATOM   3295  CD2 LEU   203      68.060  94.180  24.960  0.00  0.00           C
ATOM   3296 HD21 LEU   203      69.060  94.430  24.610  0.00  0.00           H
ATOM   3297 HD22 LEU   203      67.650  95.070  25.440  0.00  0.00           H
ATOM   3298 HD23 LEU   203      68.210  93.400  25.690  0.00  0.00           H
ATOM   3299  C   LEU   203      66.010  96.980  21.830  0.00  0.00           C
ATOM   3300  O   LEU   203      67.130  97.450  21.500  0.00  0.00           O
ATOM   3301  N   THR   204      64.780  97.490  21.450  0.00  0.00           N
ATOM   3302  H   THR   204      63.940  97.020  21.750  0.00  0.00           H
ATOM   3303  CA  THR   204      64.730  98.520  20.380  0.00  0.00           C
ATOM   3304  HA  THR   204      65.430  98.210  19.600  0.00  0.00           H
ATOM   3305  CB  THR   204      63.410  98.680  19.750  0.00  0.00           C
ATOM   3306  HB  THR   204      63.380  99.640  19.240  0.00  0.00           H
ATOM   3307  CG2 THR   204      63.070  97.480  18.820  0.00  0.00           C
ATOM   3308 HG21 THR   204      62.000  97.290  18.710  0.00  0.00           H
ATOM   3309 HG22 THR   204      63.530  97.710  17.860  0.00  0.00           H
ATOM   3310 HG23 THR   204      63.550  96.550  19.140  0.00  0.00           H
ATOM   3311  OG1 THR   204      62.280  98.860  20.650  0.00  0.00           O
ATOM   3312  HG1 THR   204      62.060  98.010  21.040  0.00  0.00           H
ATOM   3313  C   THR   204      65.130  99.940  20.760  0.00  0.00           C
ATOM   3314  O   THR   204      65.710 100.570  19.860  0.00  0.00           O
ATOM   3315  N   ALA   205      65.060 100.430  22.050  0.00  0.00           N
ATOM   3316  H   ALA   205      64.570  99.780  22.650  0.00  0.00           H
ATOM   3317  CA  ALA   205      65.460 101.770  22.600  0.00  0.00           C
ATOM   3318  HA  ALA   205      65.120 102.490  21.850  0.00  0.00           H
ATOM   3319  CB  ALA   205      64.750 101.950  23.940  0.00  0.00           C
ATOM   3320  HB1 ALA   205      64.880 102.980  24.270  0.00  0.00           H
ATOM   3321  HB2 ALA   205      63.710 101.620  23.820  0.00  0.00           H
ATOM   3322  HB3 ALA   205      65.220 101.300  24.680  0.00  0.00           H
ATOM   3323  C   ALA   205      67.050 101.760  22.840  0.00  0.00           C
ATOM   3324  O   ALA   205      67.770 102.780  22.570  0.00  0.00           O
ATOM   3325  N   LEU   206      67.550 100.600  23.270  0.00  0.00           N
ATOM   3326  H   LEU   206      66.960  99.780  23.230  0.00  0.00           H
ATOM   3327  CA  LEU   206      68.980 100.440  23.250  0.00  0.00           C
ATOM   3328  HA  LEU   206      69.330 101.280  23.860  0.00  0.00           H
ATOM   3329  CB  LEU   206      69.330  99.140  23.930  0.00  0.00           C
ATOM   3330  HB2 LEU   206      68.960  98.240  23.440  0.00  0.00           H
ATOM   3331  HB3 LEU   206      68.880  99.290  24.910  0.00  0.00           H
ATOM   3332  CG  LEU   206      70.840  98.820  24.180  0.00  0.00           C
ATOM   3333  HG  LEU   206      71.520  99.200  23.410  0.00  0.00           H
ATOM   3334  CD1 LEU   206      71.280  99.490  25.500  0.00  0.00           C
ATOM   3335 HD11 LEU   206      72.250  99.080  25.750  0.00  0.00           H
ATOM   3336 HD12 LEU   206      71.320 100.570  25.330  0.00  0.00           H
ATOM   3337 HD13 LEU   206      70.580  99.130  26.250  0.00  0.00           H
ATOM   3338  CD2 LEU   206      71.040  97.280  24.280  0.00  0.00           C
ATOM   3339 HD21 LEU   206      72.090  97.030  24.430  0.00  0.00           H
ATOM   3340 HD22 LEU   206      70.350  96.930  25.050  0.00  0.00           H
ATOM   3341 HD23 LEU   206      70.710  96.860  23.330  0.00  0.00           H
ATOM   3342  C   LEU   206      69.600 100.490  21.860  0.00  0.00           C
ATOM   3343  O   LEU   206      70.660 101.040  21.590  0.00  0.00           O
ATOM   3344  N   LEU   207      69.000  99.820  20.870  0.00  0.00           N
ATOM   3345  H   LEU   207      68.270  99.180  21.160  0.00  0.00           H
ATOM   3346  CA  LEU   207      69.530  99.860  19.520  0.00  0.00           C
ATOM   3347  HA  LEU   207      70.610  99.720  19.420  0.00  0.00           H
ATOM   3348  CB  LEU   207      69.030  98.650  18.750  0.00  0.00           C
ATOM   3349  HB2 LEU   207      69.290  98.720  17.690  0.00  0.00           H
ATOM   3350  HB3 LEU   207      67.960  98.490  18.880  0.00  0.00           H
ATOM   3351  CG  LEU   207      69.690  97.320  19.210  0.00  0.00           C
ATOM   3352  HG  LEU   207      69.490  97.250  20.280  0.00  0.00           H
ATOM   3353  CD1 LEU   207      69.040  96.060  18.590  0.00  0.00           C
ATOM   3354 HD11 LEU   207      69.210  96.030  17.510  0.00  0.00           H
ATOM   3355 HD12 LEU   207      69.330  95.100  19.020  0.00  0.00           H
ATOM   3356 HD13 LEU   207      67.980  96.080  18.840  0.00  0.00           H
ATOM   3357  CD2 LEU   207      71.210  97.230  19.090  0.00  0.00           C
ATOM   3358 HD21 LEU   207      71.550  97.350  18.060  0.00  0.00           H
ATOM   3359 HD22 LEU   207      71.710  97.980  19.710  0.00  0.00           H
ATOM   3360 HD23 LEU   207      71.580  96.250  19.420  0.00  0.00           H
ATOM   3361  C   LEU   207      69.220 101.240  18.790  0.00  0.00           C
ATOM   3362  O   LEU   207      70.070 101.790  18.080  0.00  0.00           O
ATOM   3363  N   LEU   208      68.080 101.950  19.110  0.00  0.00           N
ATOM   3364  H   LEU   208      67.370 101.530  19.680  0.00  0.00           H
ATOM   3365  CA  LEU   208      67.910 103.290  18.760  0.00  0.00           C
ATOM   3366  HA  LEU   208      68.030 103.400  17.680  0.00  0.00           H
ATOM   3367  CB  LEU   208      66.480 103.800  19.090  0.00  0.00           C
ATOM   3368  HB2 LEU   208      66.460 104.880  19.010  0.00  0.00           H
ATOM   3369  HB3 LEU   208      66.300 103.560  20.130  0.00  0.00           H
ATOM   3370  CG  LEU   208      65.320 103.170  18.210  0.00  0.00           C
ATOM   3371  HG  LEU   208      65.580 102.120  18.060  0.00  0.00           H
ATOM   3372  CD1 LEU   208      63.930 103.220  18.850  0.00  0.00           C
ATOM   3373 HD11 LEU   208      63.680 104.200  19.260  0.00  0.00           H
ATOM   3374 HD12 LEU   208      63.100 103.030  18.180  0.00  0.00           H
ATOM   3375 HD13 LEU   208      63.840 102.540  19.700  0.00  0.00           H
ATOM   3376  CD2 LEU   208      65.340 103.820  16.810  0.00  0.00           C
ATOM   3377 HD21 LEU   208      64.570 103.300  16.250  0.00  0.00           H
ATOM   3378 HD22 LEU   208      64.980 104.850  16.820  0.00  0.00           H
ATOM   3379 HD23 LEU   208      66.270 103.600  16.270  0.00  0.00           H
ATOM   3380  C   LEU   208      69.050 104.190  19.300  0.00  0.00           C
ATOM   3381  O   LEU   208      69.440 105.110  18.600  0.00  0.00           O
ATOM   3382  N   GLU   209      69.560 104.000  20.450  0.00  0.00           N
ATOM   3383  H   GLU   209      69.080 103.360  21.070  0.00  0.00           H
ATOM   3384  CA  GLU   209      70.790 104.580  20.950  0.00  0.00           C
ATOM   3385  HA  GLU   209      70.810 105.660  20.820  0.00  0.00           H
ATOM   3386  CB  GLU   209      70.780 104.370  22.450  0.00  0.00           C
ATOM   3387  HB2 GLU   209      70.990 103.330  22.670  0.00  0.00           H
ATOM   3388  HB3 GLU   209      69.800 104.700  22.790  0.00  0.00           H
ATOM   3389  CG  GLU   209      71.770 105.240  23.240  0.00  0.00           C
ATOM   3390  HG2 GLU   209      71.460 106.280  23.120  0.00  0.00           H
ATOM   3391  HG3 GLU   209      72.780 104.980  22.920  0.00  0.00           H
ATOM   3392  CD  GLU   209      71.740 104.840  24.680  0.00  0.00           C
ATOM   3393  OE1 GLU   209      72.730 105.140  25.340  0.00  0.00           O
ATOM   3394  OE2 GLU   209      70.810 104.210  25.210  0.00  0.00           O
ATOM   3395  C   GLU   209      72.120 104.110  20.310  0.00  0.00           C
ATOM   3396  O   GLU   209      73.130 104.810  20.520  0.00  0.00           O
ATOM   3397  N   ALA   210      72.110 103.030  19.500  0.00  0.00           N
ATOM   3398  H   ALA   210      71.350 102.360  19.510  0.00  0.00           H
ATOM   3399  CA  ALA   210      73.220 102.690  18.610  0.00  0.00           C
ATOM   3400  HA  ALA   210      74.080 103.210  19.030  0.00  0.00           H
ATOM   3401  CB  ALA   210      73.350 101.150  18.530  0.00  0.00           C
ATOM   3402  HB1 ALA   210      72.560 100.700  17.920  0.00  0.00           H
ATOM   3403  HB2 ALA   210      74.270 100.720  18.150  0.00  0.00           H
ATOM   3404  HB3 ALA   210      73.330 100.920  19.600  0.00  0.00           H
ATOM   3405  C   ALA   210      73.050 103.340  17.240  0.00  0.00           C
ATOM   3406  O   ALA   210      74.050 103.480  16.590  0.00  0.00           O
ATOM   3407  N   LYS   211      71.810 103.570  16.730  0.00  0.00           N
ATOM   3408  H   LYS   211      71.030 103.290  17.300  0.00  0.00           H
ATOM   3409  CA  LYS   211      71.540 103.950  15.300  0.00  0.00           C
ATOM   3410  HA  LYS   211      72.220 103.400  14.640  0.00  0.00           H
ATOM   3411  CB  LYS   211      70.010 103.650  15.000  0.00  0.00           C
ATOM   3412  HB2 LYS   211      69.360 104.500  15.220  0.00  0.00           H
ATOM   3413  HB3 LYS   211      69.630 102.990  15.780  0.00  0.00           H
ATOM   3414  CG  LYS   211      69.560 103.150  13.570  0.00  0.00           C
ATOM   3415  HG2 LYS   211      69.710 102.070  13.540  0.00  0.00           H
ATOM   3416  HG3 LYS   211      70.310 103.440  12.830  0.00  0.00           H
ATOM   3417  CD  LYS   211      68.110 103.440  13.080  0.00  0.00           C
ATOM   3418  HD2 LYS   211      67.990 104.520  13.190  0.00  0.00           H
ATOM   3419  HD3 LYS   211      67.420 102.950  13.760  0.00  0.00           H
ATOM   3420  CE  LYS   211      67.990 103.000  11.680  0.00  0.00           C
ATOM   3421  HE2 LYS   211      68.230 101.940  11.600  0.00  0.00           H
ATOM   3422  HE3 LYS   211      68.680 103.560  11.050  0.00  0.00           H
ATOM   3423  NZ  LYS   211      66.620 103.100  11.200  0.00  0.00           N
ATOM   3424  HZ1 LYS   211      66.310 104.050  11.360  0.00  0.00           H
ATOM   3425  HZ2 LYS   211      66.420 102.740  10.280  0.00  0.00           H
ATOM   3426  HZ3 LYS   211      66.080 102.580  11.880  0.00  0.00           H
ATOM   3427  C   LYS   211      71.690 105.440  14.990  0.00  0.00           C
ATOM   3428  O   LYS   211      72.010 105.760  13.870  0.00  0.00           O
ATOM   3429  N   GLU   212      71.690 106.260  16.030  0.00  0.00           N
ATOM   3430  H   GLU   212      71.350 105.880  16.910  0.00  0.00           H
ATOM   3431  CA  GLU   212      72.020 107.680  16.020  0.00  0.00           C
ATOM   3432  HA  GLU   212      71.680 108.030  15.040  0.00  0.00           H
ATOM   3433  CB  GLU   212      71.180 108.390  17.160  0.00  0.00           C
ATOM   3434  HB2 GLU   212      70.110 108.330  16.970  0.00  0.00           H
ATOM   3435  HB3 GLU   212      71.420 109.450  17.090  0.00  0.00           H
ATOM   3436  CG  GLU   212      71.480 107.840  18.520  0.00  0.00           C
ATOM   3437  HG2 GLU   212      72.560 107.930  18.630  0.00  0.00           H
ATOM   3438  HG3 GLU   212      71.260 106.770  18.560  0.00  0.00           H
ATOM   3439  CD  GLU   212      70.700 108.480  19.670  0.00  0.00           C
ATOM   3440  OE1 GLU   212      71.190 108.370  20.850  0.00  0.00           O
ATOM   3441  OE2 GLU   212      69.640 109.130  19.510  0.00  0.00           O
ATOM   3442  C   GLU   212      73.480 108.060  16.060  0.00  0.00           C
ATOM   3443  O   GLU   212      73.820 109.260  16.000  0.00  0.00           O
ATOM   3444  N   LEU   213      74.360 107.030  16.050  0.00  0.00           N
ATOM   3445  H   LEU   213      73.960 106.110  15.950  0.00  0.00           H
ATOM   3446  CA  LEU   213      75.790 107.050  16.140  0.00  0.00           C
ATOM   3447  HA  LEU   213      76.090 107.940  16.680  0.00  0.00           H
ATOM   3448  CB  LEU   213      76.370 105.830  16.870  0.00  0.00           C
ATOM   3449  HB2 LEU   213      77.450 105.920  17.030  0.00  0.00           H
ATOM   3450  HB3 LEU   213      76.170 104.990  16.200  0.00  0.00           H
ATOM   3451  CG  LEU   213      75.720 105.600  18.230  0.00  0.00           C
ATOM   3452  HG  LEU   213      74.630 105.540  18.190  0.00  0.00           H
ATOM   3453  CD1 LEU   213      76.370 104.230  18.740  0.00  0.00           C
ATOM   3454 HD11 LEU   213      77.450 104.310  18.600  0.00  0.00           H
ATOM   3455 HD12 LEU   213      76.130 103.990  19.770  0.00  0.00           H
ATOM   3456 HD13 LEU   213      76.240 103.370  18.090  0.00  0.00           H
ATOM   3457  CD2 LEU   213      76.020 106.700  19.250  0.00  0.00           C
ATOM   3458 HD21 LEU   213      75.630 106.430  20.230  0.00  0.00           H
ATOM   3459 HD22 LEU   213      77.090 106.680  19.460  0.00  0.00           H
ATOM   3460 HD23 LEU   213      75.610 107.660  18.950  0.00  0.00           H
ATOM   3461  C   LEU   213      76.390 107.190  14.740  0.00  0.00           C
ATOM   3462  O   LEU   213      75.730 107.220  13.770  0.00  0.00           O
ATOM   3463  N   GLU   214      77.730 107.440  14.620  0.00  0.00           N
ATOM   3464  H   GLU   214      78.360 107.250  15.390  0.00  0.00           H
ATOM   3465  CA  GLU   214      78.400 107.520  13.310  0.00  0.00           C
ATOM   3466  HA  GLU   214      77.700 107.820  12.530  0.00  0.00           H
ATOM   3467  CB  GLU   214      79.250 108.780  13.430  0.00  0.00           C
ATOM   3468  HB2 GLU   214      79.730 108.670  14.400  0.00  0.00           H
ATOM   3469  HB3 GLU   214      78.560 109.620  13.350  0.00  0.00           H
ATOM   3470  CG  GLU   214      80.400 109.020  12.450  0.00  0.00           C
ATOM   3471  HG2 GLU   214      81.160 108.240  12.570  0.00  0.00           H
ATOM   3472  HG3 GLU   214      80.790 109.990  12.770  0.00  0.00           H
ATOM   3473  CD  GLU   214      80.020 109.060  10.960  0.00  0.00           C
ATOM   3474  OE1 GLU   214      78.810 109.180  10.600  0.00  0.00           O
ATOM   3475  OE2 GLU   214      80.910 108.890  10.100  0.00  0.00           O
ATOM   3476  C   GLU   214      79.190 106.280  12.870  0.00  0.00           C
ATOM   3477  O   GLU   214      79.330 105.990  11.650  0.00  0.00           O
ATOM   3478  N   ALA   215      79.770 105.510  13.760  0.00  0.00           N
ATOM   3479  H   ALA   215      79.760 105.930  14.680  0.00  0.00           H
ATOM   3480  CA  ALA   215      80.130 104.100  13.740  0.00  0.00           C
ATOM   3481  HA  ALA   215      80.910 103.930  12.990  0.00  0.00           H
ATOM   3482  CB  ALA   215      80.740 103.700  15.080  0.00  0.00           C
ATOM   3483  HB1 ALA   215      80.130 104.090  15.890  0.00  0.00           H
ATOM   3484  HB2 ALA   215      80.960 102.640  14.940  0.00  0.00           H
ATOM   3485  HB3 ALA   215      81.730 104.160  15.190  0.00  0.00           H
ATOM   3486  C   ALA   215      78.930 103.170  13.410  0.00  0.00           C
ATOM   3487  O   ALA   215      77.770 103.360  13.810  0.00  0.00           O
ATOM   3488  N   ARG   216      79.230 102.160  12.580  0.00  0.00           N
ATOM   3489  H   ARG   216      80.210 102.020  12.360  0.00  0.00           H
ATOM   3490  CA  ARG   216      78.330 101.080  12.150  0.00  0.00           C
ATOM   3491  HA  ARG   216      77.460 101.110  12.810  0.00  0.00           H
ATOM   3492  CB  ARG   216      77.570 101.390  10.870  0.00  0.00           C
ATOM   3493  HB2 ARG   216      76.850 100.590  10.670  0.00  0.00           H
ATOM   3494  HB3 ARG   216      78.340 101.510  10.110  0.00  0.00           H
ATOM   3495  CG  ARG   216      76.730 102.680  11.030  0.00  0.00           C
ATOM   3496  HG2 ARG   216      77.400 103.470  11.360  0.00  0.00           H
ATOM   3497  HG3 ARG   216      75.910 102.530  11.720  0.00  0.00           H
ATOM   3498  CD  ARG   216      76.120 102.970   9.670  0.00  0.00           C
ATOM   3499  HD2 ARG   216      75.510 103.870   9.590  0.00  0.00           H
ATOM   3500  HD3 ARG   216      75.590 102.040   9.460  0.00  0.00           H
ATOM   3501  NE  ARG   216      77.130 103.300   8.590  0.00  0.00           N
ATOM   3502  HE  ARG   216      77.190 102.610   7.860  0.00  0.00           H
ATOM   3503  CZ  ARG   216      77.810 104.390   8.440  0.00  0.00           C
ATOM   3504  NH1 ARG   216      77.720 105.370   9.300  0.00  0.00           N
ATOM   3505 HH11 ARG   216      77.050 105.300  10.050  0.00  0.00           H
ATOM   3506 HH12 ARG   216      78.120 106.270   9.080  0.00  0.00           H
ATOM   3507  NH2 ARG   216      78.660 104.640   7.480  0.00  0.00           N
ATOM   3508 HH21 ARG   216      78.660 103.960   6.730  0.00  0.00           H
ATOM   3509 HH22 ARG   216      79.270 105.440   7.600  0.00  0.00           H
ATOM   3510  C   ARG   216      78.920  99.680  12.070  0.00  0.00           C
ATOM   3511  O   ARG   216      78.080  98.820  11.820  0.00  0.00           O
ATOM   3512  N   VAL   217      80.220  99.390  12.460  0.00  0.00           N
ATOM   3513  H   VAL   217      80.880 100.140  12.630  0.00  0.00           H
ATOM   3514  CA  VAL   217      80.640  98.060  12.790  0.00  0.00           C
ATOM   3515  HA  VAL   217      80.200  97.270  12.190  0.00  0.00           H
ATOM   3516  CB  VAL   217      82.170  98.030  12.800  0.00  0.00           C
ATOM   3517  HB  VAL   217      82.590  98.900  13.310  0.00  0.00           H
ATOM   3518  CG1 VAL   217      82.930  96.740  13.270  0.00  0.00           C
ATOM   3519 HG11 VAL   217      84.010  96.840  13.180  0.00  0.00           H
ATOM   3520 HG12 VAL   217      82.770  96.610  14.340  0.00  0.00           H
ATOM   3521 HG13 VAL   217      82.440  95.880  12.810  0.00  0.00           H
ATOM   3522  CG2 VAL   217      82.690  98.260  11.380  0.00  0.00           C
ATOM   3523 HG21 VAL   217      82.130  99.060  10.890  0.00  0.00           H
ATOM   3524 HG22 VAL   217      83.770  98.280  11.230  0.00  0.00           H
ATOM   3525 HG23 VAL   217      82.550  97.410  10.720  0.00  0.00           H
ATOM   3526  C   VAL   217      80.130  97.780  14.220  0.00  0.00           C
ATOM   3527  O   VAL   217      80.380  98.620  15.120  0.00  0.00           O
ATOM   3528  N   ILE   218      79.500  96.630  14.420  0.00  0.00           N
ATOM   3529  H   ILE   218      79.410  96.060  13.600  0.00  0.00           H
ATOM   3530  CA  ILE   218      78.730  96.220  15.670  0.00  0.00           C
ATOM   3531  HA  ILE   218      78.750  97.020  16.410  0.00  0.00           H
ATOM   3532  CB  ILE   218      77.200  96.180  15.360  0.00  0.00           C
ATOM   3533  HB  ILE   218      77.120  95.560  14.460  0.00  0.00           H
ATOM   3534  CG2 ILE   218      76.390  95.600  16.570  0.00  0.00           C
ATOM   3535 HG21 ILE   218      76.800  94.680  16.990  0.00  0.00           H
ATOM   3536 HG22 ILE   218      76.400  96.330  17.380  0.00  0.00           H
ATOM   3537 HG23 ILE   218      75.360  95.410  16.270  0.00  0.00           H
ATOM   3538  CG1 ILE   218      76.700  97.570  14.950  0.00  0.00           C
ATOM   3539 HG12 ILE   218      77.390  97.870  14.160  0.00  0.00           H
ATOM   3540 HG13 ILE   218      76.880  98.280  15.760  0.00  0.00           H
ATOM   3541  CD1 ILE   218      75.360  97.670  14.280  0.00  0.00           C
ATOM   3542 HD11 ILE   218      75.220  98.680  13.890  0.00  0.00           H
ATOM   3543 HD12 ILE   218      75.330  96.960  13.450  0.00  0.00           H
ATOM   3544 HD13 ILE   218      74.620  97.260  14.970  0.00  0.00           H
ATOM   3545  C   ILE   218      79.220  94.900  16.250  0.00  0.00           C
ATOM   3546  O   ILE   218      78.960  93.830  15.650  0.00  0.00           O
ATOM   3547  N   ILE   219      79.900  95.020  17.390  0.00  0.00           N
ATOM   3548  H   ILE   219      79.930  95.940  17.790  0.00  0.00           H
ATOM   3549  CA  ILE   219      80.440  93.900  18.230  0.00  0.00           C
ATOM   3550  HA  ILE   219      80.520  93.070  17.520  0.00  0.00           H
ATOM   3551  CB  ILE   219      81.820  94.300  18.800  0.00  0.00           C
ATOM   3552  HB  ILE   219      81.630  95.210  19.390  0.00  0.00           H
ATOM   3553  CG2 ILE   219      82.390  93.160  19.610  0.00  0.00           C
ATOM   3554 HG21 ILE   219      83.430  93.340  19.870  0.00  0.00           H
ATOM   3555 HG22 ILE   219      81.870  93.110  20.570  0.00  0.00           H
ATOM   3556 HG23 ILE   219      82.340  92.130  19.240  0.00  0.00           H
ATOM   3557  CG1 ILE   219      82.850  94.570  17.670  0.00  0.00           C
ATOM   3558 HG12 ILE   219      82.370  95.170  16.900  0.00  0.00           H
ATOM   3559 HG13 ILE   219      83.100  93.600  17.250  0.00  0.00           H
ATOM   3560  CD1 ILE   219      84.100  95.330  18.110  0.00  0.00           C
ATOM   3561 HD11 ILE   219      83.710  96.280  18.470  0.00  0.00           H
ATOM   3562 HD12 ILE   219      84.730  94.850  18.860  0.00  0.00           H
ATOM   3563 HD13 ILE   219      84.790  95.450  17.280  0.00  0.00           H
ATOM   3564  C   ILE   219      79.460  93.480  19.310  0.00  0.00           C
ATOM   3565  O   ILE   219      78.950  94.370  20.010  0.00  0.00           O
ATOM   3566  N   LEU   220      79.070  92.150  19.330  0.00  0.00           N
ATOM   3567  H   LEU   220      79.560  91.480  18.760  0.00  0.00           H
ATOM   3568  CA  LEU   220      78.160  91.600  20.360  0.00  0.00           C
ATOM   3569  HA  LEU   220      77.800  92.430  20.970  0.00  0.00           H
ATOM   3570  CB  LEU   220      76.860  91.160  19.530  0.00  0.00           C
ATOM   3571  HB2 LEU   220      77.110  90.480  18.720  0.00  0.00           H
ATOM   3572  HB3 LEU   220      76.410  92.080  19.130  0.00  0.00           H
ATOM   3573  CG  LEU   220      75.700  90.500  20.390  0.00  0.00           C
ATOM   3574  HG  LEU   220      76.120  89.570  20.770  0.00  0.00           H
ATOM   3575  CD1 LEU   220      75.110  91.460  21.400  0.00  0.00           C
ATOM   3576 HD11 LEU   220      75.950  91.800  22.010  0.00  0.00           H
ATOM   3577 HD12 LEU   220      74.620  92.320  20.930  0.00  0.00           H
ATOM   3578 HD13 LEU   220      74.340  90.880  21.910  0.00  0.00           H
ATOM   3579  CD2 LEU   220      74.600  90.070  19.400  0.00  0.00           C
ATOM   3580 HD21 LEU   220      74.930  89.380  18.630  0.00  0.00           H
ATOM   3581 HD22 LEU   220      73.770  89.550  19.880  0.00  0.00           H
ATOM   3582 HD23 LEU   220      74.140  90.890  18.850  0.00  0.00           H
ATOM   3583  C   LEU   220      78.740  90.440  21.220  0.00  0.00           C
ATOM   3584  O   LEU   220      79.600  89.710  20.700  0.00  0.00           O
ATOM   3585  N   SER   221      78.370  90.390  22.500  0.00  0.00           N
ATOM   3586  H   SER   221      77.850  91.180  22.840  0.00  0.00           H
ATOM   3587  CA  SER   221      78.510  89.210  23.330  0.00  0.00           C
ATOM   3588  HA  SER   221      78.750  88.380  22.660  0.00  0.00           H
ATOM   3589  CB  SER   221      79.750  89.250  24.270  0.00  0.00           C
ATOM   3590  HB2 SER   221      79.600  90.170  24.820  0.00  0.00           H
ATOM   3591  HB3 SER   221      80.680  89.230  23.700  0.00  0.00           H
ATOM   3592  OG  SER   221      79.830  88.160  25.120  0.00  0.00           O
ATOM   3593  HG  SER   221      80.350  87.410  24.820  0.00  0.00           H
ATOM   3594  C   SER   221      77.230  89.000  24.070  0.00  0.00           C
ATOM   3595  O   SER   221      76.790  90.010  24.670  0.00  0.00           O
ATOM   3596  N   ALA   222      76.630  87.790  24.020  0.00  0.00           N
ATOM   3597  H   ALA   222      76.970  87.120  23.350  0.00  0.00           H
ATOM   3598  CA  ALA   222      75.380  87.450  24.740  0.00  0.00           C
ATOM   3599  HA  ALA   222      75.460  87.730  25.790  0.00  0.00           H
ATOM   3600  CB  ALA   222      74.100  88.010  23.960  0.00  0.00           C
ATOM   3601  HB1 ALA   222      74.030  87.820  22.890  0.00  0.00           H
ATOM   3602  HB2 ALA   222      73.250  87.460  24.370  0.00  0.00           H
ATOM   3603  HB3 ALA   222      73.980  89.060  24.200  0.00  0.00           H
ATOM   3604  C   ALA   222      75.280  85.840  24.800  0.00  0.00           C
ATOM   3605  O   ALA   222      75.960  85.130  24.090  0.00  0.00           O
ATOM   3606  N   SER   223      74.520  85.420  25.830  0.00  0.00           N
ATOM   3607  H   SER   223      74.140  86.140  26.420  0.00  0.00           H
ATOM   3608  CA  SER   223      73.850  84.140  25.710  0.00  0.00           C
ATOM   3609  HA  SER   223      74.640  83.390  25.750  0.00  0.00           H
ATOM   3610  CB  SER   223      72.980  83.940  26.990  0.00  0.00           C
ATOM   3611  HB2 SER   223      72.500  84.890  27.220  0.00  0.00           H
ATOM   3612  HB3 SER   223      73.710  83.650  27.750  0.00  0.00           H
ATOM   3613  OG  SER   223      72.020  82.870  26.860  0.00  0.00           O
ATOM   3614  HG  SER   223      72.220  82.010  27.240  0.00  0.00           H
ATOM   3615  C   SER   223      73.030  84.010  24.410  0.00  0.00           C
ATOM   3616  O   SER   223      72.500  84.960  23.840  0.00  0.00           O
ATOM   3617  N   GLU   224      72.910  82.780  23.960  0.00  0.00           N
ATOM   3618  H   GLU   224      73.080  82.080  24.670  0.00  0.00           H
ATOM   3619  CA  GLU   224      72.140  82.330  22.850  0.00  0.00           C
ATOM   3620  HA  GLU   224      72.500  82.880  21.980  0.00  0.00           H
ATOM   3621  CB  GLU   224      72.350  80.830  22.670  0.00  0.00           C
ATOM   3622  HB2 GLU   224      71.900  80.270  23.490  0.00  0.00           H
ATOM   3623  HB3 GLU   224      73.440  80.900  22.740  0.00  0.00           H
ATOM   3624  CG  GLU   224      71.850  80.240  21.360  0.00  0.00           C
ATOM   3625  HG2 GLU   224      72.280  80.650  20.450  0.00  0.00           H
ATOM   3626  HG3 GLU   224      70.850  80.610  21.140  0.00  0.00           H
ATOM   3627  CD  GLU   224      71.910  78.720  21.280  0.00  0.00           C
ATOM   3628  OE1 GLU   224      72.930  78.030  21.410  0.00  0.00           O
ATOM   3629  OE2 GLU   224      70.800  78.110  21.260  0.00  0.00           O
ATOM   3630  C   GLU   224      70.660  82.760  22.930  0.00  0.00           C
ATOM   3631  O   GLU   224      70.110  83.030  21.830  0.00  0.00           O
ATOM   3632  N   ASP   225      70.100  82.910  24.110  0.00  0.00           N
ATOM   3633  H   ASP   225      70.600  82.690  24.960  0.00  0.00           H
ATOM   3634  CA  ASP   225      68.720  83.300  24.100  0.00  0.00           C
ATOM   3635  HA  ASP   225      68.140  82.890  23.270  0.00  0.00           H
ATOM   3636  CB  ASP   225      68.010  82.760  25.410  0.00  0.00           C
ATOM   3637  HB2 ASP   225      66.950  82.990  25.310  0.00  0.00           H
ATOM   3638  HB3 ASP   225      68.470  83.120  26.330  0.00  0.00           H
ATOM   3639  CG  ASP   225      68.210  81.280  25.590  0.00  0.00           C
ATOM   3640  OD1 ASP   225      67.800  80.560  24.690  0.00  0.00           O
ATOM   3641  OD2 ASP   225      68.640  80.750  26.650  0.00  0.00           O
ATOM   3642  C   ASP   225      68.390  84.790  23.980  0.00  0.00           C
ATOM   3643  O   ASP   225      67.310  85.250  23.580  0.00  0.00           O
ATOM   3644  N   ASP   226      69.440  85.570  24.340  0.00  0.00           N
ATOM   3645  H   ASP   226      70.280  85.130  24.690  0.00  0.00           H
ATOM   3646  CA  ASP   226      69.450  87.020  24.340  0.00  0.00           C
ATOM   3647  HA  ASP   226      68.480  87.480  24.500  0.00  0.00           H
ATOM   3648  CB  ASP   226      70.270  87.570  25.550  0.00  0.00           C
ATOM   3649  HB2 ASP   226      70.040  88.630  25.590  0.00  0.00           H
ATOM   3650  HB3 ASP   226      71.350  87.510  25.380  0.00  0.00           H
ATOM   3651  CG  ASP   226      69.800  86.990  26.880  0.00  0.00           C
ATOM   3652  OD1 ASP   226      70.640  86.790  27.770  0.00  0.00           O
ATOM   3653  OD2 ASP   226      68.550  86.700  26.980  0.00  0.00           O
ATOM   3654  C   ASP   226      69.940  87.480  23.010  0.00  0.00           C
ATOM   3655  O   ASP   226      69.490  88.520  22.540  0.00  0.00           O
ATOM   3656  N   ALA   227      70.980  86.830  22.400  0.00  0.00           N
ATOM   3657  H   ALA   227      71.450  86.130  22.960  0.00  0.00           H
ATOM   3658  CA  ALA   227      71.300  87.080  20.980  0.00  0.00           C
ATOM   3659  HA  ALA   227      71.690  88.090  20.940  0.00  0.00           H
ATOM   3660  CB  ALA   227      72.370  85.980  20.660  0.00  0.00           C
ATOM   3661  HB1 ALA   227      71.990  84.970  20.820  0.00  0.00           H
ATOM   3662  HB2 ALA   227      72.670  86.140  19.620  0.00  0.00           H
ATOM   3663  HB3 ALA   227      73.240  86.170  21.290  0.00  0.00           H
ATOM   3664  C   ALA   227      70.100  86.900  20.020  0.00  0.00           C
ATOM   3665  O   ALA   227      69.920  87.540  19.000  0.00  0.00           O
ATOM   3666  N   THR   228      69.280  85.900  20.300  0.00  0.00           N
ATOM   3667  H   THR   228      69.570  85.210  20.980  0.00  0.00           H
ATOM   3668  CA  THR   228      68.000  85.690  19.540  0.00  0.00           C
ATOM   3669  HA  THR   228      68.080  85.440  18.480  0.00  0.00           H
ATOM   3670  CB  THR   228      67.290  84.490  20.220  0.00  0.00           C
ATOM   3671  HB  THR   228      67.120  84.650  21.290  0.00  0.00           H
ATOM   3672  CG2 THR   228      65.950  84.270  19.460  0.00  0.00           C
ATOM   3673 HG21 THR   228      65.670  83.250  19.730  0.00  0.00           H
ATOM   3674 HG22 THR   228      65.210  84.950  19.890  0.00  0.00           H
ATOM   3675 HG23 THR   228      65.970  84.320  18.380  0.00  0.00           H
ATOM   3676  OG1 THR   228      68.040  83.340  20.020  0.00  0.00           O
ATOM   3677  HG1 THR   228      68.640  83.190  20.760  0.00  0.00           H
ATOM   3678  C   THR   228      67.070  86.930  19.690  0.00  0.00           C
ATOM   3679  O   THR   228      66.430  87.240  18.700  0.00  0.00           O
ATOM   3680  N   ALA   229      67.140  87.660  20.840  0.00  0.00           N
ATOM   3681  H   ALA   229      67.820  87.370  21.520  0.00  0.00           H
ATOM   3682  CA  ALA   229      66.450  88.930  20.990  0.00  0.00           C
ATOM   3683  HA  ALA   229      65.490  88.780  20.490  0.00  0.00           H
ATOM   3684  CB  ALA   229      66.150  89.110  22.450  0.00  0.00           C
ATOM   3685  HB1 ALA   229      65.400  88.380  22.740  0.00  0.00           H
ATOM   3686  HB2 ALA   229      67.060  89.020  23.040  0.00  0.00           H
ATOM   3687  HB3 ALA   229      65.760  90.110  22.650  0.00  0.00           H
ATOM   3688  C   ALA   229      67.220  90.060  20.220  0.00  0.00           C
ATOM   3689  O   ALA   229      66.570  90.870  19.620  0.00  0.00           O
ATOM   3690  N   VAL   230      68.590  90.120  20.170  0.00  0.00           N
ATOM   3691  H   VAL   230      69.060  89.460  20.780  0.00  0.00           H
ATOM   3692  CA  VAL   230      69.290  91.200  19.610  0.00  0.00           C
ATOM   3693  HA  VAL   230      68.950  92.140  20.050  0.00  0.00           H
ATOM   3694  CB  VAL   230      70.810  91.180  19.910  0.00  0.00           C
ATOM   3695  HB  VAL   230      71.230  90.210  19.660  0.00  0.00           H
ATOM   3696  CG1 VAL   230      71.560  92.330  19.210  0.00  0.00           C
ATOM   3697 HG11 VAL   230      72.560  92.420  19.630  0.00  0.00           H
ATOM   3698 HG12 VAL   230      71.720  92.090  18.160  0.00  0.00           H
ATOM   3699 HG13 VAL   230      71.010  93.270  19.250  0.00  0.00           H
ATOM   3700  CG2 VAL   230      70.990  91.380  21.440  0.00  0.00           C
ATOM   3701 HG21 VAL   230      71.960  91.090  21.840  0.00  0.00           H
ATOM   3702 HG22 VAL   230      70.900  92.440  21.680  0.00  0.00           H
ATOM   3703 HG23 VAL   230      70.180  90.950  22.030  0.00  0.00           H
ATOM   3704  C   VAL   230      69.070  91.210  18.050  0.00  0.00           C
ATOM   3705  O   VAL   230      68.830  92.280  17.510  0.00  0.00           O
ATOM   3706  N   TYR   231      69.130  90.040  17.430  0.00  0.00           N
ATOM   3707  H   TYR   231      69.440  89.200  17.900  0.00  0.00           H
ATOM   3708  CA  TYR   231      68.880  89.920  15.890  0.00  0.00           C
ATOM   3709  HA  TYR   231      69.500  90.660  15.390  0.00  0.00           H
ATOM   3710  CB  TYR   231      69.360  88.550  15.460  0.00  0.00           C
ATOM   3711  HB2 TYR   231      69.080  88.350  14.430  0.00  0.00           H
ATOM   3712  HB3 TYR   231      68.710  87.830  15.970  0.00  0.00           H
ATOM   3713  CG  TYR   231      70.850  88.310  15.730  0.00  0.00           C
ATOM   3714  CD1 TYR   231      71.950  89.260  15.620  0.00  0.00           C
ATOM   3715  HD1 TYR   231      71.840  90.280  15.300  0.00  0.00           H
ATOM   3716  CE1 TYR   231      73.290  88.930  15.900  0.00  0.00           C
ATOM   3717  HE1 TYR   231      74.140  89.590  15.870  0.00  0.00           H
ATOM   3718  CZ  TYR   231      73.590  87.610  16.130  0.00  0.00           C
ATOM   3719  OH  TYR   231      74.840  87.160  16.400  0.00  0.00           O
ATOM   3720  HH  TYR   231      74.900  86.210  16.510  0.00  0.00           H
ATOM   3721  CE2 TYR   231      72.570  86.660  16.220  0.00  0.00           C
ATOM   3722  HE2 TYR   231      72.830  85.670  16.560  0.00  0.00           H
ATOM   3723  CD2 TYR   231      71.230  86.990  16.010  0.00  0.00           C
ATOM   3724  HD2 TYR   231      70.520  86.190  15.970  0.00  0.00           H
ATOM   3725  C   TYR   231      67.380  90.130  15.520  0.00  0.00           C
ATOM   3726  O   TYR   231      67.050  90.340  14.360  0.00  0.00           O
ATOM   3727  N   LYS   232      66.410  89.910  16.450  0.00  0.00           N
ATOM   3728  H   LYS   232      66.730  89.630  17.360  0.00  0.00           H
ATOM   3729  CA  LYS   232      65.000  90.100  16.120  0.00  0.00           C
ATOM   3730  HA  LYS   232      64.900  89.700  15.120  0.00  0.00           H
ATOM   3731  CB  LYS   232      64.080  89.330  17.110  0.00  0.00           C
ATOM   3732  HB2 LYS   232      63.040  89.670  17.050  0.00  0.00           H
ATOM   3733  HB3 LYS   232      64.570  89.520  18.060  0.00  0.00           H
ATOM   3734  CG  LYS   232      64.020  87.800  16.890  0.00  0.00           C
ATOM   3735  HG2 LYS   232      65.030  87.400  16.790  0.00  0.00           H
ATOM   3736  HG3 LYS   232      63.490  87.750  15.940  0.00  0.00           H
ATOM   3737  CD  LYS   232      63.260  87.150  18.070  0.00  0.00           C
ATOM   3738  HD2 LYS   232      62.320  87.660  18.270  0.00  0.00           H
ATOM   3739  HD3 LYS   232      63.910  87.230  18.950  0.00  0.00           H
ATOM   3740  CE  LYS   232      63.030  85.720  17.740  0.00  0.00           C
ATOM   3741  HE2 LYS   232      63.980  85.330  17.370  0.00  0.00           H
ATOM   3742  HE3 LYS   232      62.360  85.530  16.910  0.00  0.00           H
ATOM   3743  NZ  LYS   232      62.390  84.890  18.870  0.00  0.00           N
ATOM   3744  HZ1 LYS   232      62.560  83.900  18.770  0.00  0.00           H
ATOM   3745  HZ2 LYS   232      62.780  85.250  19.730  0.00  0.00           H
ATOM   3746  HZ3 LYS   232      61.400  85.060  18.930  0.00  0.00           H
ATOM   3747  C   LYS   232      64.660  91.580  16.100  0.00  0.00           C
ATOM   3748  O   LYS   232      64.050  92.000  15.130  0.00  0.00           O
ATOM   3749  N   SER   233      65.120  92.290  17.180  0.00  0.00           N
ATOM   3750  H   SER   233      65.610  91.790  17.910  0.00  0.00           H
ATOM   3751  CA  SER   233      65.080  93.740  17.410  0.00  0.00           C
ATOM   3752  HA  SER   233      64.050  94.080  17.290  0.00  0.00           H
ATOM   3753  CB  SER   233      65.600  94.090  18.770  0.00  0.00           C
ATOM   3754  HB2 SER   233      66.100  95.050  18.770  0.00  0.00           H
ATOM   3755  HB3 SER   233      66.370  93.380  19.060  0.00  0.00           H
ATOM   3756  OG  SER   233      64.530  94.020  19.700  0.00  0.00           O
ATOM   3757  HG  SER   233      64.120  93.150  19.620  0.00  0.00           H
ATOM   3758  C   SER   233      65.870  94.550  16.430  0.00  0.00           C
ATOM   3759  O   SER   233      65.410  95.610  15.990  0.00  0.00           O
ATOM   3760  N   ALA   234      66.960  93.980  15.920  0.00  0.00           N
ATOM   3761  H   ALA   234      67.330  93.130  16.310  0.00  0.00           H
ATOM   3762  CA  ALA   234      67.730  94.700  14.940  0.00  0.00           C
ATOM   3763  HA  ALA   234      67.870  95.730  15.260  0.00  0.00           H
ATOM   3764  CB  ALA   234      69.110  94.010  14.950  0.00  0.00           C
ATOM   3765  HB1 ALA   234      69.500  94.150  15.960  0.00  0.00           H
ATOM   3766  HB2 ALA   234      69.080  92.980  14.610  0.00  0.00           H
ATOM   3767  HB3 ALA   234      69.770  94.400  14.180  0.00  0.00           H
ATOM   3768  C   ALA   234      67.220  94.670  13.460  0.00  0.00           C
ATOM   3769  O   ALA   234      67.330  95.700  12.760  0.00  0.00           O
ATOM   3770  N   ALA   235      66.400  93.650  13.080  0.00  0.00           N
ATOM   3771  H   ALA   235      66.240  92.900  13.740  0.00  0.00           H
ATOM   3772  CA  ALA   235      65.670  93.580  11.820  0.00  0.00           C
ATOM   3773  HA  ALA   235      66.170  94.060  10.980  0.00  0.00           H
ATOM   3774  CB  ALA   235      65.390  92.110  11.510  0.00  0.00           C
ATOM   3775  HB1 ALA   235      64.910  91.730  12.410  0.00  0.00           H
ATOM   3776  HB2 ALA   235      64.840  91.980  10.570  0.00  0.00           H
ATOM   3777  HB3 ALA   235      66.270  91.470  11.480  0.00  0.00           H
ATOM   3778  C   ALA   235      64.330  94.350  11.880  0.00  0.00           C
ATOM   3779  O   ALA   235      63.830  94.750  10.870  0.00  0.00           O
ATOM   3780  N   MET   236      63.840  94.740  13.040  0.00  0.00           N
ATOM   3781  H   MET   236      64.430  94.620  13.860  0.00  0.00           H
ATOM   3782  CA  MET   236      62.780  95.790  13.200  0.00  0.00           C
ATOM   3783  HA  MET   236      62.030  95.690  12.420  0.00  0.00           H
ATOM   3784  CB  MET   236      62.060  95.470  14.570  0.00  0.00           C
ATOM   3785  HB2 MET   236      61.400  96.310  14.780  0.00  0.00           H
ATOM   3786  HB3 MET   236      62.790  95.540  15.380  0.00  0.00           H
ATOM   3787  CG  MET   236      61.220  94.220  14.610  0.00  0.00           C
ATOM   3788  HG2 MET   236      60.740  94.050  15.580  0.00  0.00           H
ATOM   3789  HG3 MET   236      61.830  93.330  14.420  0.00  0.00           H
ATOM   3790  SD  MET   236      59.990  94.100  13.230  0.00  0.00           S
ATOM   3791  CE  MET   236      58.860  95.520  13.540  0.00  0.00           C
ATOM   3792  HE1 MET   236      58.310  95.330  14.470  0.00  0.00           H
ATOM   3793  HE2 MET   236      59.450  96.430  13.480  0.00  0.00           H
ATOM   3794  HE3 MET   236      58.060  95.610  12.810  0.00  0.00           H
ATOM   3795  C   MET   236      63.300  97.260  13.080  0.00  0.00           C
ATOM   3796  O   MET   236      62.510  98.220  13.000  0.00  0.00           O
ATOM   3797  N   LEU   237      64.590  97.440  12.960  0.00  0.00           N
ATOM   3798  H   LEU   237      65.170  96.640  13.160  0.00  0.00           H
ATOM   3799  CA  LEU   237      65.250  98.750  12.840  0.00  0.00           C
ATOM   3800  HA  LEU   237      64.540  99.580  12.880  0.00  0.00           H
ATOM   3801  CB  LEU   237      65.990  98.890  14.180  0.00  0.00           C
ATOM   3802  HB2 LEU   237      66.700  99.710  14.080  0.00  0.00           H
ATOM   3803  HB3 LEU   237      66.630  98.010  14.280  0.00  0.00           H
ATOM   3804  CG  LEU   237      65.240  99.170  15.490  0.00  0.00           C
ATOM   3805  HG  LEU   237      64.520  98.370  15.640  0.00  0.00           H
ATOM   3806  CD1 LEU   237      66.150  99.130  16.730  0.00  0.00           C
ATOM   3807 HD11 LEU   237      66.640  98.160  16.850  0.00  0.00           H
ATOM   3808 HD12 LEU   237      66.920  99.880  16.550  0.00  0.00           H
ATOM   3809 HD13 LEU   237      65.680  99.480  17.650  0.00  0.00           H
ATOM   3810  CD2 LEU   237      64.600 100.570  15.470  0.00  0.00           C
ATOM   3811 HD21 LEU   237      64.080 100.760  16.400  0.00  0.00           H
ATOM   3812 HD22 LEU   237      65.310 101.390  15.340  0.00  0.00           H
ATOM   3813 HD23 LEU   237      63.920 100.510  14.620  0.00  0.00           H
ATOM   3814  C   LEU   237      66.190  98.860  11.610  0.00  0.00           C
ATOM   3815  O   LEU   237      66.940  99.860  11.430  0.00  0.00           O
ATOM   3816  N   ASP   238      66.220  97.750  10.870  0.00  0.00           N
ATOM   3817  H   ASP   238      65.550  97.040  11.110  0.00  0.00           H
ATOM   3818  CA  ASP   238      66.960  97.500   9.600  0.00  0.00           C
ATOM   3819  HA  ASP   238      66.760  96.440   9.460  0.00  0.00           H
ATOM   3820  CB  ASP   238      66.260  98.300   8.470  0.00  0.00           C
ATOM   3821  HB2 ASP   238      66.610  97.920   7.510  0.00  0.00           H
ATOM   3822  HB3 ASP   238      66.500  99.360   8.470  0.00  0.00           H
ATOM   3823  CG  ASP   238      64.710  98.170   8.530  0.00  0.00           C
ATOM   3824  OD1 ASP   238      64.160  97.060   8.170  0.00  0.00           O
ATOM   3825  OD2 ASP   238      64.020  99.140   8.870  0.00  0.00           O
ATOM   3826  C   ASP   238      68.500  97.640   9.680  0.00  0.00           C
ATOM   3827  O   ASP   238      69.210  97.760   8.680  0.00  0.00           O
ATOM   3828  N   MET   239      69.060  97.580  10.870  0.00  0.00           N
ATOM   3829  H   MET   239      68.460  97.610  11.670  0.00  0.00           H
ATOM   3830  CA  MET   239      70.500  97.480  11.220  0.00  0.00           C
ATOM   3831  HA  MET   239      70.980  98.390  10.860  0.00  0.00           H
ATOM   3832  CB  MET   239      70.550  97.720  12.730  0.00  0.00           C
ATOM   3833  HB2 MET   239      71.580  97.600  13.070  0.00  0.00           H
ATOM   3834  HB3 MET   239      70.070  96.960  13.350  0.00  0.00           H
ATOM   3835  CG  MET   239      70.020  99.100  13.140  0.00  0.00           C
ATOM   3836  HG2 MET   239      68.960  99.220  12.920  0.00  0.00           H
ATOM   3837  HG3 MET   239      70.390  99.800  12.400  0.00  0.00           H
ATOM   3838  SD  MET   239      70.360  99.570  14.850  0.00  0.00           S
ATOM   3839  CE  MET   239      72.080  99.860  14.800  0.00  0.00           C
ATOM   3840  HE1 MET   239      72.350 100.220  15.790  0.00  0.00           H
ATOM   3841  HE2 MET   239      72.660  98.960  14.600  0.00  0.00           H
ATOM   3842  HE3 MET   239      72.160 100.640  14.050  0.00  0.00           H
ATOM   3843  C   MET   239      71.180  96.140  10.820  0.00  0.00           C
ATOM   3844  O   MET   239      72.340  95.810  11.150  0.00  0.00           O
ATOM   3845  N   THR   240      70.320  95.270  10.320  0.00  0.00           N
ATOM   3846  H   THR   240      69.390  95.550  10.080  0.00  0.00           H
ATOM   3847  CA  THR   240      70.670  93.950   9.780  0.00  0.00           C
ATOM   3848  HA  THR   240      71.470  93.530  10.390  0.00  0.00           H
ATOM   3849  CB  THR   240      69.520  92.940   9.930  0.00  0.00           C
ATOM   3850  HB  THR   240      69.730  92.010   9.410  0.00  0.00           H
ATOM   3851  CG2 THR   240      69.470  92.600  11.390  0.00  0.00           C
ATOM   3852 HG21 THR   240      68.700  91.890  11.670  0.00  0.00           H
ATOM   3853 HG22 THR   240      70.490  92.360  11.700  0.00  0.00           H
ATOM   3854 HG23 THR   240      69.200  93.520  11.920  0.00  0.00           H
ATOM   3855  OG1 THR   240      68.260  93.460   9.500  0.00  0.00           O
ATOM   3856  HG1 THR   240      67.820  92.600   9.430  0.00  0.00           H
ATOM   3857  C   THR   240      71.020  93.960   8.380  0.00  0.00           C
ATOM   3858  O   THR   240      71.420  92.950   7.740  0.00  0.00           O
ATOM   3859  N   GLY   241      70.880  95.130   7.740  0.00  0.00           N
ATOM   3860  H   GLY   241      70.610  95.880   8.360  0.00  0.00           H
ATOM   3861  CA  GLY   241      70.960  95.320   6.340  0.00  0.00           C
ATOM   3862  HA2 GLY   241      69.990  95.770   6.140  0.00  0.00           H
ATOM   3863  HA3 GLY   241      71.070  94.410   5.740  0.00  0.00           H
ATOM   3864  C   GLY   241      72.040  96.360   5.900  0.00  0.00           C
ATOM   3865  O   GLY   241      72.940  96.630   6.640  0.00  0.00           O
ATOM   3866  N   ALA   242      72.000  96.760   4.650  0.00  0.00           N
ATOM   3867  H   ALA   242      71.240  96.440   4.070  0.00  0.00           H
ATOM   3868  CA  ALA   242      72.980  97.720   4.030  0.00  0.00           C
ATOM   3869  HA  ALA   242      73.880  97.120   3.900  0.00  0.00           H
ATOM   3870  CB  ALA   242      72.500  98.150   2.660  0.00  0.00           C
ATOM   3871  HB1 ALA   242      72.320  97.290   2.010  0.00  0.00           H
ATOM   3872  HB2 ALA   242      71.650  98.810   2.760  0.00  0.00           H
ATOM   3873  HB3 ALA   242      73.340  98.650   2.180  0.00  0.00           H
ATOM   3874  C   ALA   242      73.290  98.940   4.920  0.00  0.00           C
ATOM   3875  O   ALA   242      72.450  99.660   5.450  0.00  0.00           O
ATOM   3876  N   GLY   243      74.600  99.200   5.050  0.00  0.00           N
ATOM   3877  H   GLY   243      75.250  98.520   4.680  0.00  0.00           H
ATOM   3878  CA  GLY   243      75.210 100.280   5.950  0.00  0.00           C
ATOM   3879  HA2 GLY   243      74.400 100.950   6.250  0.00  0.00           H
ATOM   3880  HA3 GLY   243      75.950 100.840   5.390  0.00  0.00           H
ATOM   3881  C   GLY   243      75.980  99.780   7.140  0.00  0.00           C
ATOM   3882  O   GLY   243      76.660 100.510   7.880  0.00  0.00           O
ATOM   3883  N   TYR   244      75.870  98.490   7.480  0.00  0.00           N
ATOM   3884  H   TYR   244      75.240  97.890   6.970  0.00  0.00           H
ATOM   3885  CA  TYR   244      76.440  97.810   8.650  0.00  0.00           C
ATOM   3886  HA  TYR   244      76.950  98.500   9.330  0.00  0.00           H
ATOM   3887  CB  TYR   244      75.230  97.390   9.460  0.00  0.00           C
ATOM   3888  HB2 TYR   244      75.490  96.920  10.410  0.00  0.00           H
ATOM   3889  HB3 TYR   244      74.680  96.620   8.930  0.00  0.00           H
ATOM   3890  CG  TYR   244      74.230  98.440   9.970  0.00  0.00           C
ATOM   3891  CD1 TYR   244      74.570  99.040  11.150  0.00  0.00           C
ATOM   3892  HD1 TYR   244      75.510  98.780  11.620  0.00  0.00           H
ATOM   3893  CE1 TYR   244      73.790 100.130  11.600  0.00  0.00           C
ATOM   3894  HE1 TYR   244      74.040 100.730  12.460  0.00  0.00           H
ATOM   3895  CZ  TYR   244      72.710 100.570  10.820  0.00  0.00           C
ATOM   3896  OH  TYR   244      71.910 101.610  11.200  0.00  0.00           O
ATOM   3897  HH  TYR   244      72.420 102.300  11.630  0.00  0.00           H
ATOM   3898  CE2 TYR   244      72.460 100.010   9.570  0.00  0.00           C
ATOM   3899  HE2 TYR   244      71.670 100.450   8.980  0.00  0.00           H
ATOM   3900  CD2 TYR   244      73.170  98.870   9.140  0.00  0.00           C
ATOM   3901  HD2 TYR   244      73.040  98.520   8.130  0.00  0.00           H
ATOM   3902  C   TYR   244      77.420  96.660   8.390  0.00  0.00           C
ATOM   3903  O   TYR   244      77.460  96.090   7.300  0.00  0.00           O
ATOM   3904  N   VAL   245      78.060  96.280   9.480  0.00  0.00           N
ATOM   3905  H   VAL   245      77.950  96.850  10.310  0.00  0.00           H
ATOM   3906  CA  VAL   245      78.820  95.090   9.740  0.00  0.00           C
ATOM   3907  HA  VAL   245      78.580  94.380   8.940  0.00  0.00           H
ATOM   3908  CB  VAL   245      80.300  95.300   9.590  0.00  0.00           C
ATOM   3909  HB  VAL   245      80.570  96.100  10.280  0.00  0.00           H
ATOM   3910  CG1 VAL   245      81.130  94.060   9.860  0.00  0.00           C
ATOM   3911 HG11 VAL   245      80.920  93.710  10.870  0.00  0.00           H
ATOM   3912 HG12 VAL   245      80.890  93.330   9.090  0.00  0.00           H
ATOM   3913 HG13 VAL   245      82.180  94.370   9.900  0.00  0.00           H
ATOM   3914  CG2 VAL   245      80.650  95.900   8.320  0.00  0.00           C
ATOM   3915 HG21 VAL   245      81.740  95.940   8.190  0.00  0.00           H
ATOM   3916 HG22 VAL   245      80.150  95.490   7.440  0.00  0.00           H
ATOM   3917 HG23 VAL   245      80.470  96.970   8.290  0.00  0.00           H
ATOM   3918  C   VAL   245      78.550  94.550  11.210  0.00  0.00           C
ATOM   3919  O   VAL   245      78.510  95.300  12.180  0.00  0.00           O
ATOM   3920  N   TRP   246      78.450  93.210  11.340  0.00  0.00           N
ATOM   3921  H   TRP   246      78.640  92.710  10.480  0.00  0.00           H
ATOM   3922  CA  TRP   246      78.260  92.460  12.590  0.00  0.00           C
ATOM   3923  HA  TRP   246      78.330  93.190  13.400  0.00  0.00           H
ATOM   3924  CB  TRP   246      76.870  91.830  12.640  0.00  0.00           C
ATOM   3925  HB2 TRP   246      76.850  91.220  13.540  0.00  0.00           H
ATOM   3926  HB3 TRP   246      76.590  91.290  11.740  0.00  0.00           H
ATOM   3927  CG  TRP   246      75.660  92.690  12.850  0.00  0.00           C
ATOM   3928  CD1 TRP   246      75.060  93.460  11.910  0.00  0.00           C
ATOM   3929  HD1 TRP   246      75.340  93.580  10.870  0.00  0.00           H
ATOM   3930  NE1 TRP   246      73.980  94.120  12.440  0.00  0.00           N
ATOM   3931  HE1 TRP   246      73.420  94.790  11.940  0.00  0.00           H
ATOM   3932  CE2 TRP   246      73.880  93.830  13.760  0.00  0.00           C
ATOM   3933  CZ2 TRP   246      72.920  94.290  14.690  0.00  0.00           C
ATOM   3934  HZ2 TRP   246      72.280  95.120  14.450  0.00  0.00           H
ATOM   3935  CH2 TRP   246      72.940  93.860  16.020  0.00  0.00           C
ATOM   3936  HH2 TRP   246      72.240  94.180  16.780  0.00  0.00           H
ATOM   3937  CZ3 TRP   246      73.890  92.860  16.350  0.00  0.00           C
ATOM   3938  HZ3 TRP   246      74.050  92.570  17.380  0.00  0.00           H
ATOM   3939  CE3 TRP   246      74.880  92.360  15.440  0.00  0.00           C
ATOM   3940  HE3 TRP   246      75.680  91.720  15.780  0.00  0.00           H
ATOM   3941  CD2 TRP   246      74.860  92.840  14.100  0.00  0.00           C
ATOM   3942  C   TRP   246      79.430  91.500  12.790  0.00  0.00           C
ATOM   3943  O   TRP   246      79.980  90.940  11.870  0.00  0.00           O
ATOM   3944  N   LEU   247      79.780  91.300  14.040  0.00  0.00           N
ATOM   3945  H   LEU   247      79.280  91.830  14.750  0.00  0.00           H
ATOM   3946  CA  LEU   247      81.050  90.780  14.500  0.00  0.00           C
ATOM   3947  HA  LEU   247      81.370  89.940  13.880  0.00  0.00           H
ATOM   3948  CB  LEU   247      82.110  91.950  14.370  0.00  0.00           C
ATOM   3949  HB2 LEU   247      81.830  92.880  14.860  0.00  0.00           H
ATOM   3950  HB3 LEU   247      82.140  92.220  13.310  0.00  0.00           H
ATOM   3951  CG  LEU   247      83.510  91.540  14.940  0.00  0.00           C
ATOM   3952  HG  LEU   247      83.500  91.500  16.030  0.00  0.00           H
ATOM   3953  CD1 LEU   247      83.930  90.100  14.500  0.00  0.00           C
ATOM   3954 HD11 LEU   247      84.840  89.940  15.070  0.00  0.00           H
ATOM   3955 HD12 LEU   247      83.270  89.360  14.950  0.00  0.00           H
ATOM   3956 HD13 LEU   247      84.070  90.070  13.420  0.00  0.00           H
ATOM   3957  CD2 LEU   247      84.630  92.500  14.480  0.00  0.00           C
ATOM   3958 HD21 LEU   247      84.650  93.460  15.000  0.00  0.00           H
ATOM   3959 HD22 LEU   247      85.610  92.060  14.660  0.00  0.00           H
ATOM   3960 HD23 LEU   247      84.530  92.700  13.420  0.00  0.00           H
ATOM   3961  C   LEU   247      80.930  90.200  15.930  0.00  0.00           C
ATOM   3962  O   LEU   247      80.760  90.980  16.850  0.00  0.00           O
ATOM   3963  N   VAL   248      80.950  88.910  16.040  0.00  0.00           N
ATOM   3964  H   VAL   248      80.940  88.410  15.160  0.00  0.00           H
ATOM   3965  CA  VAL   248      80.460  88.190  17.230  0.00  0.00           C
ATOM   3966  HA  VAL   248      80.500  88.950  18.010  0.00  0.00           H
ATOM   3967  CB  VAL   248      79.000  87.680  17.130  0.00  0.00           C
ATOM   3968  HB  VAL   248      78.520  87.460  18.080  0.00  0.00           H
ATOM   3969  CG1 VAL   248      78.210  88.820  16.580  0.00  0.00           C
ATOM   3970 HG11 VAL   248      77.130  88.800  16.760  0.00  0.00           H
ATOM   3971 HG12 VAL   248      78.500  89.790  17.000  0.00  0.00           H
ATOM   3972 HG13 VAL   248      78.330  88.770  15.500  0.00  0.00           H
ATOM   3973  CG2 VAL   248      78.860  86.460  16.180  0.00  0.00           C
ATOM   3974 HG21 VAL   248      77.810  86.160  16.140  0.00  0.00           H
ATOM   3975 HG22 VAL   248      79.160  86.760  15.170  0.00  0.00           H
ATOM   3976 HG23 VAL   248      79.460  85.640  16.560  0.00  0.00           H
ATOM   3977  C   VAL   248      81.460  87.130  17.670  0.00  0.00           C
ATOM   3978  O   VAL   248      82.440  86.910  16.990  0.00  0.00           O
ATOM   3979  N   GLY   249      81.240  86.500  18.820  0.00  0.00           N
ATOM   3980  H   GLY   249      80.440  86.770  19.370  0.00  0.00           H
ATOM   3981  CA  GLY   249      81.880  85.270  19.340  0.00  0.00           C
ATOM   3982  HA2 GLY   249      81.470  85.150  20.340  0.00  0.00           H
ATOM   3983  HA3 GLY   249      82.940  85.520  19.330  0.00  0.00           H
ATOM   3984  C   GLY   249      81.550  83.980  18.610  0.00  0.00           C
ATOM   3985  O   GLY   249      81.400  84.040  17.400  0.00  0.00           O
ATOM   3986  N   GLU   250      81.160  82.930  19.300  0.00  0.00           N
ATOM   3987  H   GLU   250      81.720  82.910  20.150  0.00  0.00           H
ATOM   3988  CA  GLU   250      80.680  81.660  18.740  0.00  0.00           C
ATOM   3989  HA  GLU   250      80.790  81.520  17.670  0.00  0.00           H
ATOM   3990  CB  GLU   250      81.690  80.660  19.300  0.00  0.00           C
ATOM   3991  HB2 GLU   250      81.680  80.870  20.360  0.00  0.00           H
ATOM   3992  HB3 GLU   250      82.660  80.830  18.830  0.00  0.00           H
ATOM   3993  CG  GLU   250      81.310  79.180  19.160  0.00  0.00           C
ATOM   3994  HG2 GLU   250      80.900  78.950  18.170  0.00  0.00           H
ATOM   3995  HG3 GLU   250      80.500  78.930  19.840  0.00  0.00           H
ATOM   3996  CD  GLU   250      82.450  78.240  19.500  0.00  0.00           C
ATOM   3997  OE1 GLU   250      82.320  77.020  19.240  0.00  0.00           O
ATOM   3998  OE2 GLU   250      83.540  78.630  20.020  0.00  0.00           O
ATOM   3999  C   GLU   250      79.300  81.270  19.210  0.00  0.00           C
ATOM   4000  O   GLU   250      78.530  80.630  18.440  0.00  0.00           O
ATOM   4001  N   ARG   251      78.900  81.710  20.400  0.00  0.00           N
ATOM   4002  H   ARG   251      79.540  82.360  20.830  0.00  0.00           H
ATOM   4003  CA  ARG   251      77.650  81.400  21.080  0.00  0.00           C
ATOM   4004  HA  ARG   251      77.320  80.380  20.880  0.00  0.00           H
ATOM   4005  CB  ARG   251      77.930  81.550  22.560  0.00  0.00           C
ATOM   4006  HB2 ARG   251      78.270  82.580  22.670  0.00  0.00           H
ATOM   4007  HB3 ARG   251      78.730  80.850  22.810  0.00  0.00           H
ATOM   4008  CG  ARG   251      76.690  81.380  23.460  0.00  0.00           C
ATOM   4009  HG2 ARG   251      76.250  80.410  23.210  0.00  0.00           H
ATOM   4010  HG3 ARG   251      76.030  82.210  23.220  0.00  0.00           H
ATOM   4011  CD  ARG   251      77.070  81.420  24.880  0.00  0.00           C
ATOM   4012  HD2 ARG   251      77.820  80.640  25.000  0.00  0.00           H
ATOM   4013  HD3 ARG   251      76.250  81.070  25.510  0.00  0.00           H
ATOM   4014  NE  ARG   251      77.560  82.700  25.470  0.00  0.00           N
ATOM   4015  HE  ARG   251      77.860  83.390  24.790  0.00  0.00           H
ATOM   4016  CZ  ARG   251      77.320  83.260  26.660  0.00  0.00           C
ATOM   4017  NH1 ARG   251      76.780  82.590  27.660  0.00  0.00           N
ATOM   4018 HH11 ARG   251      76.810  81.590  27.530  0.00  0.00           H
ATOM   4019 HH12 ARG   251      76.750  83.000  28.580  0.00  0.00           H
ATOM   4020  NH2 ARG   251      77.640  84.460  26.880  0.00  0.00           N
ATOM   4021 HH21 ARG   251      78.090  84.910  26.100  0.00  0.00           H
ATOM   4022 HH22 ARG   251      77.480  85.000  27.710  0.00  0.00           H
ATOM   4023  C   ARG   251      76.480  82.340  20.590  0.00  0.00           C
ATOM   4024  O   ARG   251      75.370  81.900  20.710  0.00  0.00           O
ATOM   4025  N   GLU   252      76.790  83.410  19.980  0.00  0.00           N
ATOM   4026  H   GLU   252      77.730  83.710  20.170  0.00  0.00           H
ATOM   4027  CA  GLU   252      75.830  84.340  19.300  0.00  0.00           C
ATOM   4028  HA  GLU   252      74.960  84.360  19.950  0.00  0.00           H
ATOM   4029  CB  GLU   252      76.390  85.720  19.260  0.00  0.00           C
ATOM   4030  HB2 GLU   252      75.780  86.410  18.690  0.00  0.00           H
ATOM   4031  HB3 GLU   252      77.330  85.610  18.710  0.00  0.00           H
ATOM   4032  CG  GLU   252      76.770  86.300  20.590  0.00  0.00           C
ATOM   4033  HG2 GLU   252      75.930  86.270  21.280  0.00  0.00           H
ATOM   4034  HG3 GLU   252      76.870  87.380  20.480  0.00  0.00           H
ATOM   4035  CD  GLU   252      78.040  85.860  21.260  0.00  0.00           C
ATOM   4036  OE1 GLU   252      78.310  86.290  22.370  0.00  0.00           O
ATOM   4037  OE2 GLU   252      78.860  85.030  20.770  0.00  0.00           O
ATOM   4038  C   GLU   252      75.450  83.800  17.870  0.00  0.00           C
ATOM   4039  O   GLU   252      74.640  84.430  17.210  0.00  0.00           O
ATOM   4040  N   ILE   253      76.140  82.830  17.380  0.00  0.00           N
ATOM   4041  H   ILE   253      76.830  82.340  17.950  0.00  0.00           H
ATOM   4042  CA  ILE   253      75.810  82.240  16.130  0.00  0.00           C
ATOM   4043  HA  ILE   253      74.780  82.530  15.900  0.00  0.00           H
ATOM   4044  CB  ILE   253      76.820  82.630  15.010  0.00  0.00           C
ATOM   4045  HB  ILE   253      76.680  81.830  14.280  0.00  0.00           H
ATOM   4046  CG2 ILE   253      76.410  83.960  14.250  0.00  0.00           C
ATOM   4047 HG21 ILE   253      75.360  84.050  13.980  0.00  0.00           H
ATOM   4048 HG22 ILE   253      76.780  84.860  14.740  0.00  0.00           H
ATOM   4049 HG23 ILE   253      76.900  83.960  13.280  0.00  0.00           H
ATOM   4050  CG1 ILE   253      78.330  82.560  15.310  0.00  0.00           C
ATOM   4051 HG12 ILE   253      78.460  81.700  15.960  0.00  0.00           H
ATOM   4052 HG13 ILE   253      78.520  83.480  15.870  0.00  0.00           H
ATOM   4053  CD1 ILE   253      79.280  82.440  14.140  0.00  0.00           C
ATOM   4054 HD11 ILE   253      79.290  83.390  13.590  0.00  0.00           H
ATOM   4055 HD12 ILE   253      80.320  82.230  14.370  0.00  0.00           H
ATOM   4056 HD13 ILE   253      78.720  81.800  13.460  0.00  0.00           H
ATOM   4057  C   ILE   253      75.670  80.660  16.390  0.00  0.00           C
ATOM   4058  O   ILE   253      75.910  79.850  15.500  0.00  0.00           O
ATOM   4059  N   SER   254      75.140  80.250  17.570  0.00  0.00           N
ATOM   4060  H   SER   254      74.850  80.970  18.210  0.00  0.00           H
ATOM   4061  CA  SER   254      74.750  78.940  17.910  0.00  0.00           C
ATOM   4062  HA  SER   254      75.120  78.160  17.240  0.00  0.00           H
ATOM   4063  CB  SER   254      75.290  78.690  19.350  0.00  0.00           C
ATOM   4064  HB2 SER   254      74.950  79.480  20.010  0.00  0.00           H
ATOM   4065  HB3 SER   254      76.360  78.880  19.310  0.00  0.00           H
ATOM   4066  OG  SER   254      74.880  77.410  19.820  0.00  0.00           O
ATOM   4067  HG  SER   254      74.080  77.510  20.340  0.00  0.00           H
ATOM   4068  C   SER   254      73.180  78.860  17.920  0.00  0.00           C
ATOM   4069  O   SER   254      72.540  79.880  17.860  0.00  0.00           O
ATOM   4070  N   GLY   255      72.650  77.630  17.700  0.00  0.00           N
ATOM   4071  H   GLY   255      73.330  76.890  17.660  0.00  0.00           H
ATOM   4072  CA  GLY   255      71.260  77.140  17.770  0.00  0.00           C
ATOM   4073  HA2 GLY   255      71.190  76.700  18.770  0.00  0.00           H
ATOM   4074  HA3 GLY   255      71.150  76.350  17.030  0.00  0.00           H
ATOM   4075  C   GLY   255      70.130  78.160  17.500  0.00  0.00           C
ATOM   4076  O   GLY   255      69.710  78.270  16.320  0.00  0.00           O
ATOM   4077  N   SER   256      69.450  78.670  18.530  0.00  0.00           N
ATOM   4078  H   SER   256      69.470  78.150  19.390  0.00  0.00           H
ATOM   4079  CA  SER   256      68.400  79.710  18.330  0.00  0.00           C
ATOM   4080  HA  SER   256      67.760  79.300  17.550  0.00  0.00           H
ATOM   4081  CB  SER   256      67.530  79.830  19.630  0.00  0.00           C
ATOM   4082  HB2 SER   256      68.060  80.320  20.450  0.00  0.00           H
ATOM   4083  HB3 SER   256      67.180  78.860  19.980  0.00  0.00           H
ATOM   4084  OG  SER   256      66.370  80.700  19.450  0.00  0.00           O
ATOM   4085  HG  SER   256      66.700  81.560  19.190  0.00  0.00           H
ATOM   4086  C   SER   256      68.860  81.060  17.860  0.00  0.00           C
ATOM   4087  O   SER   256      68.120  81.790  17.300  0.00  0.00           O
ATOM   4088  N   ALA   257      70.020  81.440  18.330  0.00  0.00           N
ATOM   4089  H   ALA   257      70.660  80.900  18.890  0.00  0.00           H
ATOM   4090  CA  ALA   257      70.560  82.670  17.770  0.00  0.00           C
ATOM   4091  HA  ALA   257      69.810  83.430  17.970  0.00  0.00           H
ATOM   4092  CB  ALA   257      71.800  83.130  18.580  0.00  0.00           C
ATOM   4093  HB1 ALA   257      72.600  82.400  18.480  0.00  0.00           H
ATOM   4094  HB2 ALA   257      72.110  84.120  18.240  0.00  0.00           H
ATOM   4095  HB3 ALA   257      71.500  83.200  19.630  0.00  0.00           H
ATOM   4096  C   ALA   257      70.910  82.540  16.300  0.00  0.00           C
ATOM   4097  O   ALA   257      70.670  83.520  15.530  0.00  0.00           O
ATOM   4098  N   LEU   258      71.430  81.410  15.830  0.00  0.00           N
ATOM   4099  H   LEU   258      71.640  80.700  16.520  0.00  0.00           H
ATOM   4100  CA  LEU   258      71.760  81.170  14.450  0.00  0.00           C
ATOM   4101  HA  LEU   258      72.390  82.020  14.200  0.00  0.00           H
ATOM   4102  CB  LEU   258      72.580  79.880  14.520  0.00  0.00           C
ATOM   4103  HB2 LEU   258      71.890  79.060  14.740  0.00  0.00           H
ATOM   4104  HB3 LEU   258      73.390  79.950  15.240  0.00  0.00           H
ATOM   4105  CG  LEU   258      73.200  79.460  13.180  0.00  0.00           C
ATOM   4106  HG  LEU   258      72.410  79.510  12.420  0.00  0.00           H
ATOM   4107  CD1 LEU   258      74.370  80.330  12.690  0.00  0.00           C
ATOM   4108 HD11 LEU   258      74.090  81.370  12.560  0.00  0.00           H
ATOM   4109 HD12 LEU   258      75.200  80.170  13.380  0.00  0.00           H
ATOM   4110 HD13 LEU   258      74.760  80.050  11.710  0.00  0.00           H
ATOM   4111  CD2 LEU   258      73.690  78.050  13.160  0.00  0.00           C
ATOM   4112 HD21 LEU   258      74.070  77.850  12.160  0.00  0.00           H
ATOM   4113 HD22 LEU   258      74.560  77.940  13.810  0.00  0.00           H
ATOM   4114 HD23 LEU   258      72.960  77.280  13.400  0.00  0.00           H
ATOM   4115  C   LEU   258      70.570  81.130  13.500  0.00  0.00           C
ATOM   4116  O   LEU   258      70.690  81.400  12.320  0.00  0.00           O
ATOM   4117  N   ARG   259      69.350  80.770  14.040  0.00  0.00           N
ATOM   4118  H   ARG   259      69.310  80.410  14.990  0.00  0.00           H
ATOM   4119  CA  ARG   259      68.050  80.810  13.290  0.00  0.00           C
ATOM   4120  HA  ARG   259      68.170  80.350  12.310  0.00  0.00           H
ATOM   4121  CB  ARG   259      67.020  79.980  14.140  0.00  0.00           C
ATOM   4122  HB2 ARG   259      66.900  80.370  15.160  0.00  0.00           H
ATOM   4123  HB3 ARG   259      67.390  78.980  14.340  0.00  0.00           H
ATOM   4124  CG  ARG   259      65.610  79.910  13.490  0.00  0.00           C
ATOM   4125  HG2 ARG   259      65.760  79.300  12.600  0.00  0.00           H
ATOM   4126  HG3 ARG   259      65.390  80.970  13.340  0.00  0.00           H
ATOM   4127  CD  ARG   259      64.480  79.410  14.430  0.00  0.00           C
ATOM   4128  HD2 ARG   259      64.390  80.040  15.320  0.00  0.00           H
ATOM   4129  HD3 ARG   259      64.700  78.400  14.780  0.00  0.00           H
ATOM   4130  NE  ARG   259      63.250  79.420  13.650  0.00  0.00           N
ATOM   4131  HE  ARG   259      63.250  80.070  12.870  0.00  0.00           H
ATOM   4132  CZ  ARG   259      62.170  78.710  13.910  0.00  0.00           C
ATOM   4133  NH1 ARG   259      62.040  77.810  14.860  0.00  0.00           N
ATOM   4134 HH11 ARG   259      62.730  77.730  15.600  0.00  0.00           H
ATOM   4135 HH12 ARG   259      61.120  77.450  15.060  0.00  0.00           H
ATOM   4136  NH2 ARG   259      61.130  78.830  13.130  0.00  0.00           N
ATOM   4137 HH21 ARG   259      61.160  79.550  12.420  0.00  0.00           H
ATOM   4138 HH22 ARG   259      60.250  78.420  13.380  0.00  0.00           H
ATOM   4139  C   ARG   259      67.450  82.260  13.010  0.00  0.00           C
ATOM   4140  O   ARG   259      66.830  82.370  11.920  0.00  0.00           O
ATOM   4141  N   TYR   260      67.710  83.250  13.870  0.00  0.00           N
ATOM   4142  H   TYR   260      68.340  83.030  14.620  0.00  0.00           H
ATOM   4143  CA  TYR   260      67.300  84.640  13.620  0.00  0.00           C
ATOM   4144  HA  TYR   260      66.620  84.610  12.780  0.00  0.00           H
ATOM   4145  CB  TYR   260      66.500  85.000  14.860  0.00  0.00           C
ATOM   4146  HB2 TYR   260      66.120  86.020  14.720  0.00  0.00           H
ATOM   4147  HB3 TYR   260      67.130  85.040  15.750  0.00  0.00           H
ATOM   4148  CG  TYR   260      65.280  84.220  15.090  0.00  0.00           C
ATOM   4149  CD1 TYR   260      64.090  84.650  14.490  0.00  0.00           C
ATOM   4150  HD1 TYR   260      64.140  85.470  13.780  0.00  0.00           H
ATOM   4151  CE1 TYR   260      62.880  83.920  14.710  0.00  0.00           C
ATOM   4152  HE1 TYR   260      61.990  84.100  14.130  0.00  0.00           H
ATOM   4153  CZ  TYR   260      62.950  82.730  15.520  0.00  0.00           C
ATOM   4154  OH  TYR   260      61.800  82.040  15.790  0.00  0.00           O
ATOM   4155  HH  TYR   260      61.810  81.400  16.500  0.00  0.00           H
ATOM   4156  CE2 TYR   260      64.080  82.470  16.330  0.00  0.00           C
ATOM   4157  HE2 TYR   260      63.940  81.710  17.090  0.00  0.00           H
ATOM   4158  CD2 TYR   260      65.220  83.240  16.120  0.00  0.00           C
ATOM   4159  HD2 TYR   260      66.130  83.010  16.650  0.00  0.00           H
ATOM   4160  C   TYR   260      68.370  85.640  13.210  0.00  0.00           C
ATOM   4161  O   TYR   260      68.090  86.760  12.860  0.00  0.00           O
ATOM   4162  N   ALA   261      69.620  85.240  13.280  0.00  0.00           N
ATOM   4163  H   ALA   261      69.760  84.380  13.790  0.00  0.00           H
ATOM   4164  CA  ALA   261      70.860  85.960  12.840  0.00  0.00           C
ATOM   4165  HA  ALA   261      70.920  86.850  13.460  0.00  0.00           H
ATOM   4166  CB  ALA   261      72.140  85.140  13.050  0.00  0.00           C
ATOM   4167  HB1 ALA   261      72.180  84.740  14.070  0.00  0.00           H
ATOM   4168  HB2 ALA   261      72.130  84.330  12.320  0.00  0.00           H
ATOM   4169  HB3 ALA   261      73.020  85.740  12.850  0.00  0.00           H
ATOM   4170  C   ALA   261      70.790  86.390  11.340  0.00  0.00           C
ATOM   4171  O   ALA   261      70.300  85.710  10.450  0.00  0.00           O
ATOM   4172  N   PRO   262      71.390  87.580  11.000  0.00  0.00           N
ATOM   4173  CD  PRO   262      72.140  88.450  11.920  0.00  0.00           C
ATOM   4174  HD2 PRO   262      73.080  88.060  12.320  0.00  0.00           H
ATOM   4175  HD3 PRO   262      71.570  88.740  12.800  0.00  0.00           H
ATOM   4176  CG  PRO   262      72.430  89.750  11.130  0.00  0.00           C
ATOM   4177  HG2 PRO   262      73.450  89.700  10.770  0.00  0.00           H
ATOM   4178  HG3 PRO   262      72.310  90.570  11.830  0.00  0.00           H
ATOM   4179  CB  PRO   262      71.390  89.780  10.020  0.00  0.00           C
ATOM   4180  HB2 PRO   262      71.690  90.440   9.210  0.00  0.00           H
ATOM   4181  HB3 PRO   262      70.480  90.080  10.540  0.00  0.00           H
ATOM   4182  CA  PRO   262      71.240  88.290   9.690  0.00  0.00           C
ATOM   4183  HA  PRO   262      70.260  88.080   9.250  0.00  0.00           H
ATOM   4184  C   PRO   262      72.280  87.780   8.650  0.00  0.00           C
ATOM   4185  O   PRO   262      73.390  87.450   8.960  0.00  0.00           O
ATOM   4186  N   ASP   263      71.870  87.690   7.400  0.00  0.00           N
ATOM   4187  H   ASP   263      70.980  88.140   7.230  0.00  0.00           H
ATOM   4188  CA  ASP   263      72.820  87.490   6.320  0.00  0.00           C
ATOM   4189  HA  ASP   263      73.130  86.450   6.440  0.00  0.00           H
ATOM   4190  CB  ASP   263      72.170  87.520   5.000  0.00  0.00           C
ATOM   4191  HB2 ASP   263      72.910  87.220   4.260  0.00  0.00           H
ATOM   4192  HB3 ASP   263      71.870  88.530   4.740  0.00  0.00           H
ATOM   4193  CG  ASP   263      71.020  86.490   4.750  0.00  0.00           C
ATOM   4194  OD1 ASP   263      70.810  85.510   5.450  0.00  0.00           O
ATOM   4195  OD2 ASP   263      70.350  86.680   3.680  0.00  0.00           O
ATOM   4196  C   ASP   263      74.060  88.380   6.310  0.00  0.00           C
ATOM   4197  O   ASP   263      74.060  89.600   6.420  0.00  0.00           O
ATOM   4198  N   GLY   264      75.220  87.640   6.230  0.00  0.00           N
ATOM   4199  H   GLY   264      75.210  86.630   6.260  0.00  0.00           H
ATOM   4200  CA  GLY   264      76.530  88.340   6.090  0.00  0.00           C
ATOM   4201  HA2 GLY   264      76.270  89.240   5.530  0.00  0.00           H
ATOM   4202  HA3 GLY   264      77.230  87.750   5.510  0.00  0.00           H
ATOM   4203  C   GLY   264      77.260  88.600   7.390  0.00  0.00           C
ATOM   4204  O   GLY   264      78.270  89.290   7.370  0.00  0.00           O
ATOM   4205  N   ILE   265      76.740  88.190   8.560  0.00  0.00           N
ATOM   4206  H   ILE   265      75.900  87.630   8.550  0.00  0.00           H
ATOM   4207  CA  ILE   265      77.300  88.390   9.910  0.00  0.00           C
ATOM   4208  HA  ILE   265      77.270  89.460  10.140  0.00  0.00           H
ATOM   4209  CB  ILE   265      76.420  87.810  10.990  0.00  0.00           C
ATOM   4210  HB  ILE   265      75.420  88.240  11.010  0.00  0.00           H
ATOM   4211  CG2 ILE   265      76.190  86.310  10.910  0.00  0.00           C
ATOM   4212 HG21 ILE   265      75.420  86.120  10.150  0.00  0.00           H
ATOM   4213 HG22 ILE   265      77.130  85.880  10.550  0.00  0.00           H
ATOM   4214 HG23 ILE   265      75.920  85.900  11.890  0.00  0.00           H
ATOM   4215  CG1 ILE   265      76.850  88.190  12.400  0.00  0.00           C
ATOM   4216 HG12 ILE   265      77.350  89.160  12.370  0.00  0.00           H
ATOM   4217 HG13 ILE   265      77.630  87.480  12.700  0.00  0.00           H
ATOM   4218  CD1 ILE   265      75.630  88.280  13.370  0.00  0.00           C
ATOM   4219 HD11 ILE   265      74.990  89.130  13.150  0.00  0.00           H
ATOM   4220 HD12 ILE   265      75.100  87.340  13.520  0.00  0.00           H
ATOM   4221 HD13 ILE   265      76.020  88.490  14.370  0.00  0.00           H
ATOM   4222  C   ILE   265      78.780  87.850   9.870  0.00  0.00           C
ATOM   4223  O   ILE   265      79.060  86.890   9.150  0.00  0.00           O
ATOM   4224  N   ILE   266      79.640  88.250  10.800  0.00  0.00           N
ATOM   4225  H   ILE   266      79.260  88.830  11.540  0.00  0.00           H
ATOM   4226  CA  ILE   266      80.940  87.680  11.120  0.00  0.00           C
ATOM   4227  HA  ILE   266      81.110  86.790  10.510  0.00  0.00           H
ATOM   4228  CB  ILE   266      82.070  88.670  10.870  0.00  0.00           C
ATOM   4229  HB  ILE   266      81.980  89.640  11.360  0.00  0.00           H
ATOM   4230  CG2 ILE   266      83.450  88.160  11.300  0.00  0.00           C
ATOM   4231 HG21 ILE   266      83.680  87.300  10.670  0.00  0.00           H
ATOM   4232 HG22 ILE   266      84.100  89.010  11.110  0.00  0.00           H
ATOM   4233 HG23 ILE   266      83.590  87.760  12.300  0.00  0.00           H
ATOM   4234  CG1 ILE   266      82.200  89.000   9.350  0.00  0.00           C
ATOM   4235 HG12 ILE   266      82.830  89.880   9.200  0.00  0.00           H
ATOM   4236 HG13 ILE   266      81.240  89.470   9.130  0.00  0.00           H
ATOM   4237  CD1 ILE   266      82.470  87.920   8.280  0.00  0.00           C
ATOM   4238 HD11 ILE   266      83.180  87.210   8.700  0.00  0.00           H
ATOM   4239 HD12 ILE   266      81.590  87.330   8.010  0.00  0.00           H
ATOM   4240 HD13 ILE   266      82.820  88.450   7.390  0.00  0.00           H
ATOM   4241  C   ILE   266      80.990  87.120  12.530  0.00  0.00           C
ATOM   4242  O   ILE   266      80.710  87.840  13.450  0.00  0.00           O
ATOM   4243  N   GLY   267      81.550  85.890  12.730  0.00  0.00           N
ATOM   4244  H   GLY   267      81.890  85.400  11.910  0.00  0.00           H
ATOM   4245  CA  GLY   267      81.770  85.250  14.040  0.00  0.00           C
ATOM   4246  HA2 GLY   267      80.850  84.700  14.230  0.00  0.00           H
ATOM   4247  HA3 GLY   267      82.010  85.980  14.810  0.00  0.00           H
ATOM   4248  C   GLY   267      82.820  84.160  13.920  0.00  0.00           C
ATOM   4249  O   GLY   267      83.440  83.880  12.880  0.00  0.00           O
ATOM   4250  N   LEU   268      83.030  83.520  15.110  0.00  0.00           N
ATOM   4251  H   LEU   268      82.560  83.870  15.930  0.00  0.00           H
ATOM   4252  CA  LEU   268      84.110  82.680  15.360  0.00  0.00           C
ATOM   4253  HA  LEU   268      84.810  82.630  14.520  0.00  0.00           H
ATOM   4254  CB  LEU   268      85.060  83.260  16.460  0.00  0.00           C
ATOM   4255  HB2 LEU   268      85.970  82.680  16.640  0.00  0.00           H
ATOM   4256  HB3 LEU   268      84.530  83.210  17.410  0.00  0.00           H
ATOM   4257  CG  LEU   268      85.610  84.690  16.240  0.00  0.00           C
ATOM   4258  HG  LEU   268      84.870  85.400  15.880  0.00  0.00           H
ATOM   4259  CD1 LEU   268      86.090  85.310  17.590  0.00  0.00           C
ATOM   4260 HD11 LEU   268      86.380  86.340  17.400  0.00  0.00           H
ATOM   4261 HD12 LEU   268      85.250  85.400  18.280  0.00  0.00           H
ATOM   4262 HD13 LEU   268      86.900  84.810  18.120  0.00  0.00           H
ATOM   4263  CD2 LEU   268      86.640  84.790  15.140  0.00  0.00           C
ATOM   4264 HD21 LEU   268      87.230  83.880  15.170  0.00  0.00           H
ATOM   4265 HD22 LEU   268      86.140  84.860  14.170  0.00  0.00           H
ATOM   4266 HD23 LEU   268      87.230  85.670  15.380  0.00  0.00           H
ATOM   4267  C   LEU   268      83.550  81.280  15.630  0.00  0.00           C
ATOM   4268  O   LEU   268      82.440  81.080  16.130  0.00  0.00           O
ATOM   4269  N   GLN   269      84.320  80.280  15.420  0.00  0.00           N
ATOM   4270  H   GLN   269      85.120  80.470  14.830  0.00  0.00           H
ATOM   4271  CA  GLN   269      84.090  78.990  16.070  0.00  0.00           C
ATOM   4272  HA  GLN   269      83.460  79.130  16.950  0.00  0.00           H
ATOM   4273  CB  GLN   269      83.470  78.010  15.090  0.00  0.00           C
ATOM   4274  HB2 GLN   269      83.580  77.000  15.490  0.00  0.00           H
ATOM   4275  HB3 GLN   269      83.920  78.060  14.100  0.00  0.00           H
ATOM   4276  CG  GLN   269      81.960  78.340  14.980  0.00  0.00           C
ATOM   4277  HG2 GLN   269      81.880  79.300  14.480  0.00  0.00           H
ATOM   4278  HG3 GLN   269      81.540  78.330  15.980  0.00  0.00           H
ATOM   4279  CD  GLN   269      81.080  77.290  14.200  0.00  0.00           C
ATOM   4280  OE1 GLN   269      81.570  76.350  13.550  0.00  0.00           O
ATOM   4281  NE2 GLN   269      79.740  77.390  14.350  0.00  0.00           N
ATOM   4282 HE21 GLN   269      79.350  78.140  14.900  0.00  0.00           H
ATOM   4283 HE22 GLN   269      79.270  76.570  13.980  0.00  0.00           H
ATOM   4284  C   GLN   269      85.410  78.390  16.490  0.00  0.00           C
ATOM   4285  O   GLN   269      86.400  78.710  15.890  0.00  0.00           O
ATOM   4286  N   LEU   270      85.440  77.700  17.610  0.00  0.00           N
ATOM   4287  H   LEU   270      84.590  77.490  18.090  0.00  0.00           H
ATOM   4288  CA  LEU   270      86.740  77.300  18.200  0.00  0.00           C
ATOM   4289  HA  LEU   270      87.490  78.010  17.850  0.00  0.00           H
ATOM   4290  CB  LEU   270      86.750  77.200  19.740  0.00  0.00           C
ATOM   4291  HB2 LEU   270      86.090  76.360  19.970  0.00  0.00           H
ATOM   4292  HB3 LEU   270      86.260  78.070  20.180  0.00  0.00           H
ATOM   4293  CG  LEU   270      88.140  76.920  20.460  0.00  0.00           C
ATOM   4294  HG  LEU   270      88.720  76.120  20.000  0.00  0.00           H
ATOM   4295  CD1 LEU   270      88.930  78.210  20.500  0.00  0.00           C
ATOM   4296 HD11 LEU   270      89.250  78.370  19.470  0.00  0.00           H
ATOM   4297 HD12 LEU   270      88.250  78.980  20.870  0.00  0.00           H
ATOM   4298 HD13 LEU   270      89.730  77.950  21.200  0.00  0.00           H
ATOM   4299  CD2 LEU   270      87.870  76.500  21.890  0.00  0.00           C
ATOM   4300 HD21 LEU   270      88.800  76.460  22.460  0.00  0.00           H
ATOM   4301 HD22 LEU   270      87.250  77.330  22.220  0.00  0.00           H
ATOM   4302 HD23 LEU   270      87.360  75.540  21.960  0.00  0.00           H
ATOM   4303  C   LEU   270      87.060  75.960  17.600  0.00  0.00           C
ATOM   4304  O   LEU   270      86.270  75.050  17.770  0.00  0.00           O
ATOM   4305  N   ILE   271      88.250  75.760  16.940  0.00  0.00           N
ATOM   4306  H   ILE   271      88.860  76.560  16.840  0.00  0.00           H
ATOM   4307  CA  ILE   271      88.680  74.520  16.360  0.00  0.00           C
ATOM   4308  HA  ILE   271      87.760  74.170  15.880  0.00  0.00           H
ATOM   4309  CB  ILE   271      89.870  74.660  15.340  0.00  0.00           C
ATOM   4310  HB  ILE   271      90.760  74.960  15.880  0.00  0.00           H
ATOM   4311  CG2 ILE   271      89.940  73.200  14.760  0.00  0.00           C
ATOM   4312 HG21 ILE   271      90.510  73.190  13.830  0.00  0.00           H
ATOM   4313 HG22 ILE   271      90.520  72.550  15.420  0.00  0.00           H
ATOM   4314 HG23 ILE   271      88.990  72.730  14.490  0.00  0.00           H
ATOM   4315  CG1 ILE   271      89.480  75.670  14.220  0.00  0.00           C
ATOM   4316 HG12 ILE   271      89.100  76.570  14.710  0.00  0.00           H
ATOM   4317 HG13 ILE   271      88.600  75.250  13.730  0.00  0.00           H
ATOM   4318  CD1 ILE   271      90.730  76.020  13.290  0.00  0.00           C
ATOM   4319 HD11 ILE   271      90.540  76.980  12.810  0.00  0.00           H
ATOM   4320 HD12 ILE   271      91.650  76.060  13.870  0.00  0.00           H
ATOM   4321 HD13 ILE   271      90.850  75.330  12.460  0.00  0.00           H
ATOM   4322  C   ILE   271      88.990  73.540  17.440  0.00  0.00           C
ATOM   4323  O   ILE   271      89.650  73.940  18.410  0.00  0.00           O
ATOM   4324  N   ASN   272      88.590  72.250  17.310  0.00  0.00           N
ATOM   4325  H   ASN   272      88.150  72.110  16.410  0.00  0.00           H
ATOM   4326  CA  ASN   272      88.600  71.230  18.420  0.00  0.00           C
ATOM   4327  HA  ASN   272      87.960  70.470  17.980  0.00  0.00           H
ATOM   4328  CB  ASN   272      90.050  70.690  18.680  0.00  0.00           C
ATOM   4329  HB2 ASN   272      90.040  69.930  19.460  0.00  0.00           H
ATOM   4330  HB3 ASN   272      90.710  71.510  18.980  0.00  0.00           H
ATOM   4331  CG  ASN   272      90.610  70.010  17.410  0.00  0.00           C
ATOM   4332  OD1 ASN   272      90.040  69.010  17.000  0.00  0.00           O
ATOM   4333  ND2 ASN   272      91.720  70.500  16.820  0.00  0.00           N
ATOM   4334 HD21 ASN   272      92.160  71.330  17.180  0.00  0.00           H
ATOM   4335 HD22 ASN   272      92.020  69.860  16.100  0.00  0.00           H
ATOM   4336  C   ASN   272      87.800  71.530  19.740  0.00  0.00           C
ATOM   4337  O   ASN   272      87.940  70.890  20.760  0.00  0.00           O
ATOM   4338  N   GLY   273      86.930  72.550  19.700  0.00  0.00           N
ATOM   4339  H   GLY   273      86.630  72.860  18.780  0.00  0.00           H
ATOM   4340  CA  GLY   273      86.330  73.270  20.800  0.00  0.00           C
ATOM   4341  HA2 GLY   273      85.810  74.120  20.360  0.00  0.00           H
ATOM   4342  HA3 GLY   273      87.020  73.620  21.560  0.00  0.00           H
ATOM   4343  C   GLY   273      85.170  72.550  21.550  0.00  0.00           C
ATOM   4344  O   GLY   273      84.830  72.950  22.710  0.00  0.00           O
ATOM   4345  N   LYS   274      84.640  71.460  20.960  0.00  0.00           N
ATOM   4346  H   LYS   274      84.950  71.310  20.010  0.00  0.00           H
ATOM   4347  CA  LYS   274      83.890  70.330  21.590  0.00  0.00           C
ATOM   4348  HA  LYS   274      83.780  70.550  22.650  0.00  0.00           H
ATOM   4349  CB  LYS   274      82.530  70.160  20.850  0.00  0.00           C
ATOM   4350  HB2 LYS   274      82.020  69.300  21.290  0.00  0.00           H
ATOM   4351  HB3 LYS   274      82.820  69.930  19.820  0.00  0.00           H
ATOM   4352  CG  LYS   274      81.590  71.300  20.860  0.00  0.00           C
ATOM   4353  HG2 LYS   274      82.060  72.280  20.710  0.00  0.00           H
ATOM   4354  HG3 LYS   274      81.080  71.330  21.830  0.00  0.00           H
ATOM   4355  CD  LYS   274      80.520  71.150  19.790  0.00  0.00           C
ATOM   4356  HD2 LYS   274      79.850  70.310  19.960  0.00  0.00           H
ATOM   4357  HD3 LYS   274      80.980  71.030  18.810  0.00  0.00           H
ATOM   4358  CE  LYS   274      79.710  72.450  19.730  0.00  0.00           C
ATOM   4359  HE2 LYS   274      79.120  72.320  18.820  0.00  0.00           H
ATOM   4360  HE3 LYS   274      80.350  73.310  19.530  0.00  0.00           H
ATOM   4361  NZ  LYS   274      78.910  72.760  20.950  0.00  0.00           N
ATOM   4362  HZ1 LYS   274      79.520  73.150  21.660  0.00  0.00           H
ATOM   4363  HZ2 LYS   274      78.170  73.420  20.730  0.00  0.00           H
ATOM   4364  HZ3 LYS   274      78.470  71.990  21.420  0.00  0.00           H
ATOM   4365  C   LYS   274      84.650  69.020  21.600  0.00  0.00           C
ATOM   4366  O   LYS   274      84.100  68.030  22.130  0.00  0.00           O
ATOM   4367  N   ASN   275      85.810  68.890  20.970  0.00  0.00           N
ATOM   4368  H   ASN   275      86.290  69.710  20.640  0.00  0.00           H
ATOM   4369  CA  ASN   275      86.440  67.670  20.730  0.00  0.00           C
ATOM   4370  HA  ASN   275      85.660  66.970  20.400  0.00  0.00           H
ATOM   4371  CB  ASN   275      87.390  67.760  19.470  0.00  0.00           C
ATOM   4372  HB2 ASN   275      88.290  68.350  19.620  0.00  0.00           H
ATOM   4373  HB3 ASN   275      86.790  68.180  18.670  0.00  0.00           H
ATOM   4374  CG  ASN   275      87.830  66.320  18.970  0.00  0.00           C
ATOM   4375  OD1 ASN   275      87.210  65.340  19.330  0.00  0.00           O
ATOM   4376  ND2 ASN   275      88.900  66.220  18.210  0.00  0.00           N
ATOM   4377 HD21 ASN   275      89.390  67.090  18.050  0.00  0.00           H
ATOM   4378 HD22 ASN   275      89.130  65.280  17.940  0.00  0.00           H
ATOM   4379  C   ASN   275      87.170  67.060  21.940  0.00  0.00           C
ATOM   4380  O   ASN   275      88.370  67.410  22.110  0.00  0.00           O
ATOM   4381  N   GLU   276      86.420  66.390  22.800  0.00  0.00           N
ATOM   4382  H   GLU   276      85.500  66.090  22.520  0.00  0.00           H
ATOM   4383  CA  GLU   276      86.860  65.910  24.050  0.00  0.00           C
ATOM   4384  HA  GLU   276      87.010  66.810  24.650  0.00  0.00           H
ATOM   4385  CB  GLU   276      85.760  65.050  24.650  0.00  0.00           C
ATOM   4386  HB2 GLU   276      85.700  64.050  24.230  0.00  0.00           H
ATOM   4387  HB3 GLU   276      84.770  65.470  24.460  0.00  0.00           H
ATOM   4388  CG  GLU   276      85.930  64.930  26.170  0.00  0.00           C
ATOM   4389  HG2 GLU   276      86.350  65.820  26.650  0.00  0.00           H
ATOM   4390  HG3 GLU   276      86.680  64.140  26.310  0.00  0.00           H
ATOM   4391  CD  GLU   276      84.740  64.330  26.900  0.00  0.00           C
ATOM   4392  OE1 GLU   276      83.610  64.380  26.350  0.00  0.00           O
ATOM   4393  OE2 GLU   276      84.920  63.850  28.070  0.00  0.00           O
ATOM   4394  C   GLU   276      88.110  65.040  23.870  0.00  0.00           C
ATOM   4395  O   GLU   276      89.110  65.210  24.510  0.00  0.00           O
ATOM   4396  N   SER   277      88.160  64.150  22.850  0.00  0.00           N
ATOM   4397  H   SER   277      87.360  64.020  22.250  0.00  0.00           H
ATOM   4398  CA  SER   277      89.270  63.290  22.600  0.00  0.00           C
ATOM   4399  HA  SER   277      89.480  62.740  23.520  0.00  0.00           H
ATOM   4400  CB  SER   277      88.700  62.170  21.760  0.00  0.00           C
ATOM   4401  HB2 SER   277      88.240  62.570  20.860  0.00  0.00           H
ATOM   4402  HB3 SER   277      87.950  61.670  22.360  0.00  0.00           H
ATOM   4403  OG  SER   277      89.610  61.200  21.320  0.00  0.00           O
ATOM   4404  HG  SER   277      89.070  60.480  20.980  0.00  0.00           H
ATOM   4405  C   SER   277      90.570  64.000  22.160  0.00  0.00           C
ATOM   4406  O   SER   277      91.700  63.560  22.460  0.00  0.00           O
ATOM   4407  N   ALA   278      90.470  65.150  21.500  0.00  0.00           N
ATOM   4408  H   ALA   278      89.610  65.640  21.270  0.00  0.00           H
ATOM   4409  CA  ALA   278      91.760  65.940  21.330  0.00  0.00           C
ATOM   4410  HA  ALA   278      92.610  65.320  21.060  0.00  0.00           H
ATOM   4411  CB  ALA   278      91.480  66.900  20.190  0.00  0.00           C
ATOM   4412  HB1 ALA   278      91.200  66.430  19.250  0.00  0.00           H
ATOM   4413  HB2 ALA   278      90.670  67.600  20.400  0.00  0.00           H
ATOM   4414  HB3 ALA   278      92.380  67.500  20.050  0.00  0.00           H
ATOM   4415  C   ALA   278      92.270  66.610  22.600  0.00  0.00           C
ATOM   4416  O   ALA   278      93.480  66.700  22.820  0.00  0.00           O
ATOM   4417  N   HIE   279      91.390  67.120  23.420  0.00  0.00           N
ATOM   4418  H   HIE   279      90.420  66.980  23.180  0.00  0.00           H
ATOM   4419  CA  HIE   279      91.670  67.820  24.730  0.00  0.00           C
ATOM   4420  HA  HIE   279      92.510  68.500  24.630  0.00  0.00           H
ATOM   4421  CB  HIE   279      90.400  68.570  25.180  0.00  0.00           C
ATOM   4422  HB2 HIE   279      90.550  68.770  26.240  0.00  0.00           H
ATOM   4423  HB3 HIE   279      89.520  67.930  25.110  0.00  0.00           H
ATOM   4424  CG  HIE   279      90.340  69.820  24.430  0.00  0.00           C
ATOM   4425  ND1 HIE   279      91.230  70.850  24.620  0.00  0.00           N
ATOM   4426  CE1 HIE   279      90.830  71.880  23.810  0.00  0.00           C
ATOM   4427  HE1 HIE   279      91.360  72.800  23.630  0.00  0.00           H
ATOM   4428  NE2 HIE   279      89.780  71.430  23.040  0.00  0.00           N
ATOM   4429  HE2 HIE   279      89.370  71.900  22.240  0.00  0.00           H
ATOM   4430  CD2 HIE   279      89.450  70.150  23.450  0.00  0.00           C
ATOM   4431  HD2 HIE   279      88.710  69.450  23.100  0.00  0.00           H
ATOM   4432  C   HIE   279      92.150  66.840  25.760  0.00  0.00           C
ATOM   4433  O   HIE   279      93.170  67.220  26.350  0.00  0.00           O
ATOM   4434  N   ILE   280      91.590  65.610  25.940  0.00  0.00           N
ATOM   4435  H   ILE   280      90.710  65.350  25.520  0.00  0.00           H
ATOM   4436  CA  ILE   280      92.180  64.540  26.740  0.00  0.00           C
ATOM   4437  HA  ILE   280      92.250  64.930  27.750  0.00  0.00           H
ATOM   4438  CB  ILE   280      91.330  63.240  26.700  0.00  0.00           C
ATOM   4439  HB  ILE   280      91.270  62.950  25.650  0.00  0.00           H
ATOM   4440  CG2 ILE   280      91.920  62.100  27.480  0.00  0.00           C
ATOM   4441 HG21 ILE   280      91.350  61.180  27.310  0.00  0.00           H
ATOM   4442 HG22 ILE   280      92.970  61.900  27.280  0.00  0.00           H
ATOM   4443 HG23 ILE   280      91.850  62.330  28.550  0.00  0.00           H
ATOM   4444  CG1 ILE   280      89.880  63.540  27.210  0.00  0.00           C
ATOM   4445 HG12 ILE   280      89.640  64.530  26.820  0.00  0.00           H
ATOM   4446 HG13 ILE   280      89.880  63.580  28.300  0.00  0.00           H
ATOM   4447  CD1 ILE   280      88.920  62.520  26.690  0.00  0.00           C
ATOM   4448 HD11 ILE   280      89.400  61.560  26.820  0.00  0.00           H
ATOM   4449 HD12 ILE   280      87.990  62.400  27.240  0.00  0.00           H
ATOM   4450 HD13 ILE   280      88.750  62.680  25.630  0.00  0.00           H
ATOM   4451  C   ILE   280      93.640  64.260  26.320  0.00  0.00           C
ATOM   4452  O   ILE   280      94.530  64.300  27.110  0.00  0.00           O
ATOM   4453  N   SER   281      93.800  63.810  25.050  0.00  0.00           N
ATOM   4454  H   SER   281      93.030  63.730  24.410  0.00  0.00           H
ATOM   4455  CA  SER   281      95.090  63.590  24.470  0.00  0.00           C
ATOM   4456  HA  SER   281      95.500  62.660  24.840  0.00  0.00           H
ATOM   4457  CB  SER   281      94.930  63.390  22.970  0.00  0.00           C
ATOM   4458  HB2 SER   281      95.880  63.110  22.500  0.00  0.00           H
ATOM   4459  HB3 SER   281      94.500  64.260  22.490  0.00  0.00           H
ATOM   4460  OG  SER   281      94.040  62.290  22.790  0.00  0.00           O
ATOM   4461  HG  SER   281      93.210  62.640  22.490  0.00  0.00           H
ATOM   4462  C   SER   281      96.220  64.610  24.780  0.00  0.00           C
ATOM   4463  O   SER   281      97.270  64.230  25.330  0.00  0.00           O
ATOM   4464  N   ASP   282      95.920  65.860  24.380  0.00  0.00           N
ATOM   4465  H   ASP   282      94.990  66.200  24.190  0.00  0.00           H
ATOM   4466  CA  ASP   282      96.870  67.010  24.700  0.00  0.00           C
ATOM   4467  HA  ASP   282      97.890  66.750  24.400  0.00  0.00           H
ATOM   4468  CB  ASP   282      96.320  68.250  23.920  0.00  0.00           C
ATOM   4469  HB2 ASP   282      96.460  69.150  24.510  0.00  0.00           H
ATOM   4470  HB3 ASP   282      95.240  68.160  23.900  0.00  0.00           H
ATOM   4471  CG  ASP   282      96.780  68.300  22.450  0.00  0.00           C
ATOM   4472  OD1 ASP   282      97.290  67.280  22.020  0.00  0.00           O
ATOM   4473  OD2 ASP   282      96.570  69.380  21.780  0.00  0.00           O
ATOM   4474  C   ASP   282      96.990  67.330  26.190  0.00  0.00           C
ATOM   4475  O   ASP   282      98.090  67.510  26.570  0.00  0.00           O
ATOM   4476  N   ALA   283      95.920  67.390  26.930  0.00  0.00           N
ATOM   4477  H   ALA   283      94.990  67.370  26.550  0.00  0.00           H
ATOM   4478  CA  ALA   283      96.020  67.650  28.340  0.00  0.00           C
ATOM   4479  HA  ALA   283      96.370  68.680  28.410  0.00  0.00           H
ATOM   4480  CB  ALA   283      94.620  67.640  28.980  0.00  0.00           C
ATOM   4481  HB1 ALA   283      94.140  66.680  28.820  0.00  0.00           H
ATOM   4482  HB2 ALA   283      94.640  67.780  30.070  0.00  0.00           H
ATOM   4483  HB3 ALA   283      93.820  68.280  28.600  0.00  0.00           H
ATOM   4484  C   ALA   283      96.860  66.660  29.110  0.00  0.00           C
ATOM   4485  O   ALA   283      97.680  67.100  29.890  0.00  0.00           O
ATOM   4486  N   VAL   284      96.840  65.380  28.770  0.00  0.00           N
ATOM   4487  H   VAL   284      96.210  65.120  28.020  0.00  0.00           H
ATOM   4488  CA  VAL   284      97.680  64.310  29.260  0.00  0.00           C
ATOM   4489  HA  VAL   284      97.700  64.470  30.340  0.00  0.00           H
ATOM   4490  CB  VAL   284      97.040  62.940  29.140  0.00  0.00           C
ATOM   4491  HB  VAL   284      96.900  62.750  28.080  0.00  0.00           H
ATOM   4492  CG1 VAL   284      97.890  61.740  29.680  0.00  0.00           C
ATOM   4493 HG11 VAL   284      98.240  61.920  30.700  0.00  0.00           H
ATOM   4494 HG12 VAL   284      97.410  60.780  29.540  0.00  0.00           H
ATOM   4495 HG13 VAL   284      98.800  61.580  29.090  0.00  0.00           H
ATOM   4496  CG2 VAL   284      95.740  62.990  29.910  0.00  0.00           C
ATOM   4497 HG21 VAL   284      95.980  63.240  30.950  0.00  0.00           H
ATOM   4498 HG22 VAL   284      94.960  63.640  29.510  0.00  0.00           H
ATOM   4499 HG23 VAL   284      95.320  61.990  29.930  0.00  0.00           H
ATOM   4500  C   VAL   284      99.120  64.350  28.710  0.00  0.00           C
ATOM   4501  O   VAL   284     100.030  63.850  29.350  0.00  0.00           O
ATOM   4502  N   ALA   285      99.380  65.040  27.580  0.00  0.00           N
ATOM   4503  H   ALA   285      98.640  65.650  27.270  0.00  0.00           H
ATOM   4504  CA  ALA   285     100.750  65.410  27.170  0.00  0.00           C
ATOM   4505  HA  ALA   285     101.380  64.530  27.300  0.00  0.00           H
ATOM   4506  CB  ALA   285     100.830  65.870  25.710  0.00  0.00           C
ATOM   4507  HB1 ALA   285     100.800  64.960  25.110  0.00  0.00           H
ATOM   4508  HB2 ALA   285     100.120  66.670  25.470  0.00  0.00           H
ATOM   4509  HB3 ALA   285     101.780  66.400  25.630  0.00  0.00           H
ATOM   4510  C   ALA   285     101.380  66.410  28.130  0.00  0.00           C
ATOM   4511  O   ALA   285     102.490  66.210  28.650  0.00  0.00           O
ATOM   4512  N   VAL   286     100.670  67.530  28.370  0.00  0.00           N
ATOM   4513  H   VAL   286      99.720  67.490  28.010  0.00  0.00           H
ATOM   4514  CA  VAL   286     101.040  68.550  29.380  0.00  0.00           C
ATOM   4515  HA  VAL   286     102.020  68.890  29.050  0.00  0.00           H
ATOM   4516  CB  VAL   286     100.080  69.710  29.400  0.00  0.00           C
ATOM   4517  HB  VAL   286      99.070  69.310  29.310  0.00  0.00           H
ATOM   4518  CG1 VAL   286     100.090  70.610  30.700  0.00  0.00           C
ATOM   4519 HG11 VAL   286      99.220  71.260  30.810  0.00  0.00           H
ATOM   4520 HG12 VAL   286     100.010  69.930  31.550  0.00  0.00           H
ATOM   4521 HG13 VAL   286     101.020  71.180  30.730  0.00  0.00           H
ATOM   4522  CG2 VAL   286     100.260  70.640  28.290  0.00  0.00           C
ATOM   4523 HG21 VAL   286      99.280  71.040  28.060  0.00  0.00           H
ATOM   4524 HG22 VAL   286     100.940  71.460  28.520  0.00  0.00           H
ATOM   4525 HG23 VAL   286     100.510  70.180  27.330  0.00  0.00           H
ATOM   4526  C   VAL   286     101.240  67.910  30.770  0.00  0.00           C
ATOM   4527  O   VAL   286     102.190  68.220  31.430  0.00  0.00           O
ATOM   4528  N   VAL   287     100.290  67.190  31.360  0.00  0.00           N
ATOM   4529  H   VAL   287      99.370  67.220  30.950  0.00  0.00           H
ATOM   4530  CA  VAL   287     100.320  66.510  32.690  0.00  0.00           C
ATOM   4531  HA  VAL   287     100.490  67.270  33.460  0.00  0.00           H
ATOM   4532  CB  VAL   287      99.070  65.730  33.020  0.00  0.00           C
ATOM   4533  HB  VAL   287      98.840  65.100  32.170  0.00  0.00           H
ATOM   4534  CG1 VAL   287      99.080  64.760  34.160  0.00  0.00           C
ATOM   4535 HG11 VAL   287      99.650  65.130  35.020  0.00  0.00           H
ATOM   4536 HG12 VAL   287      98.080  64.590  34.550  0.00  0.00           H
ATOM   4537 HG13 VAL   287      99.460  63.790  33.830  0.00  0.00           H
ATOM   4538  CG2 VAL   287      97.970  66.740  33.370  0.00  0.00           C
ATOM   4539 HG21 VAL   287      96.950  66.360  33.310  0.00  0.00           H
ATOM   4540 HG22 VAL   287      98.190  67.210  34.320  0.00  0.00           H
ATOM   4541 HG23 VAL   287      98.120  67.660  32.810  0.00  0.00           H
ATOM   4542  C   VAL   287     101.520  65.580  32.760  0.00  0.00           C
ATOM   4543  O   VAL   287     102.340  65.810  33.560  0.00  0.00           O
ATOM   4544  N   ALA   288     101.750  64.660  31.810  0.00  0.00           N
ATOM   4545  H   ALA   288     101.060  64.540  31.090  0.00  0.00           H
ATOM   4546  CA  ALA   288     102.820  63.660  31.820  0.00  0.00           C
ATOM   4547  HA  ALA   288     102.670  63.140  32.760  0.00  0.00           H
ATOM   4548  CB  ALA   288     102.530  62.610  30.750  0.00  0.00           C
ATOM   4549  HB1 ALA   288     101.540  62.170  30.910  0.00  0.00           H
ATOM   4550  HB2 ALA   288     102.570  62.900  29.700  0.00  0.00           H
ATOM   4551  HB3 ALA   288     103.230  61.790  30.920  0.00  0.00           H
ATOM   4552  C   ALA   288     104.180  64.320  31.780  0.00  0.00           C
ATOM   4553  O   ALA   288     104.960  64.090  32.730  0.00  0.00           O
ATOM   4554  N   GLN   289     104.440  65.360  30.970  0.00  0.00           N
ATOM   4555  H   GLN   289     103.700  65.510  30.290  0.00  0.00           H
ATOM   4556  CA  GLN   289     105.730  66.050  30.940  0.00  0.00           C
ATOM   4557  HA  GLN   289     106.530  65.310  30.900  0.00  0.00           H
ATOM   4558  CB  GLN   289     105.840  66.920  29.670  0.00  0.00           C
ATOM   4559  HB2 GLN   289     105.600  66.300  28.810  0.00  0.00           H
ATOM   4560  HB3 GLN   289     106.910  67.070  29.490  0.00  0.00           H
ATOM   4561  CG  GLN   289     105.230  68.320  29.540  0.00  0.00           C
ATOM   4562  HG2 GLN   289     105.710  69.030  30.220  0.00  0.00           H
ATOM   4563  HG3 GLN   289     104.160  68.240  29.740  0.00  0.00           H
ATOM   4564  CD  GLN   289     105.380  68.840  28.120  0.00  0.00           C
ATOM   4565  OE1 GLN   289     106.100  68.380  27.260  0.00  0.00           O
ATOM   4566  NE2 GLN   289     104.780  69.970  27.990  0.00  0.00           N
ATOM   4567 HE21 GLN   289     104.280  70.420  28.740  0.00  0.00           H
ATOM   4568 HE22 GLN   289     105.080  70.580  27.240  0.00  0.00           H
ATOM   4569  C   GLN   289     105.830  66.860  32.250  0.00  0.00           C
ATOM   4570  O   GLN   289     106.940  66.880  32.790  0.00  0.00           O
ATOM   4571  N   ALA   290     104.840  67.610  32.740  0.00  0.00           N
ATOM   4572  H   ALA   290     103.950  67.690  32.250  0.00  0.00           H
ATOM   4573  CA  ALA   290     105.030  68.440  33.860  0.00  0.00           C
ATOM   4574  HA  ALA   290     105.890  69.110  33.750  0.00  0.00           H
ATOM   4575  CB  ALA   290     103.790  69.290  33.890  0.00  0.00           C
ATOM   4576  HB1 ALA   290     103.660  69.860  32.960  0.00  0.00           H
ATOM   4577  HB2 ALA   290     102.940  68.620  33.920  0.00  0.00           H
ATOM   4578  HB3 ALA   290     103.940  70.040  34.660  0.00  0.00           H
ATOM   4579  C   ALA   290     105.220  67.570  35.150  0.00  0.00           C
ATOM   4580  O   ALA   290     105.850  68.120  36.070  0.00  0.00           O
ATOM   4581  N   ILE   291     104.640  66.350  35.230  0.00  0.00           N
ATOM   4582  H   ILE   291     104.050  66.090  34.450  0.00  0.00           H
ATOM   4583  CA  ILE   291     104.890  65.380  36.330  0.00  0.00           C
ATOM   4584  HA  ILE   291     104.780  65.840  37.310  0.00  0.00           H
ATOM   4585  CB  ILE   291     103.810  64.230  36.140  0.00  0.00           C
ATOM   4586  HB  ILE   291     103.660  63.800  35.150  0.00  0.00           H
ATOM   4587  CG2 ILE   291     104.460  63.100  36.910  0.00  0.00           C
ATOM   4588 HG21 ILE   291     103.680  62.380  37.170  0.00  0.00           H
ATOM   4589 HG22 ILE   291     105.040  62.470  36.230  0.00  0.00           H
ATOM   4590 HG23 ILE   291     105.020  63.400  37.790  0.00  0.00           H
ATOM   4591  CG1 ILE   291     102.460  64.530  36.810  0.00  0.00           C
ATOM   4592 HG12 ILE   291     101.800  63.710  36.530  0.00  0.00           H
ATOM   4593 HG13 ILE   291     102.160  65.420  36.250  0.00  0.00           H
ATOM   4594  CD1 ILE   291     102.440  64.840  38.270  0.00  0.00           C
ATOM   4595 HD11 ILE   291     103.100  65.650  38.570  0.00  0.00           H
ATOM   4596 HD12 ILE   291     101.450  65.120  38.640  0.00  0.00           H
ATOM   4597 HD13 ILE   291     102.740  63.930  38.800  0.00  0.00           H
ATOM   4598  C   ILE   291     106.420  64.900  36.250  0.00  0.00           C
ATOM   4599  O   ILE   291     107.100  64.890  37.260  0.00  0.00           O
ATOM   4600  N   HIE   292     106.970  64.640  35.040  0.00  0.00           N
ATOM   4601  H   HIE   292     106.290  64.720  34.290  0.00  0.00           H
ATOM   4602  CA  HIE   292     108.360  64.380  34.750  0.00  0.00           C
ATOM   4603  HA  HIE   292     108.650  63.550  35.390  0.00  0.00           H
ATOM   4604  CB  HIE   292     108.520  63.940  33.290  0.00  0.00           C
ATOM   4605  HB2 HIE   292     109.560  64.110  33.000  0.00  0.00           H
ATOM   4606  HB3 HIE   292     107.960  64.610  32.640  0.00  0.00           H
ATOM   4607  CG  HIE   292     108.170  62.440  33.220  0.00  0.00           C
ATOM   4608  ND1 HIE   292     106.940  61.850  33.130  0.00  0.00           N
ATOM   4609  CE1 HIE   292     106.954  60.637  32.966  0.00  0.00           C
ATOM   4610  HE1 HIE   292     106.061  60.046  32.761  0.00  0.00           H
ATOM   4611  NE2 HIE   292     108.174  60.272  33.274  0.00  0.00           N
ATOM   4612  HE2 HIE   292     108.485  59.317  33.374  0.00  0.00           H
ATOM   4613  CD2 HIE   292     108.960  61.370  33.440  0.00  0.00           C
ATOM   4614  HD2 HIE   292     110.030  61.460  33.550  0.00  0.00           H
ATOM   4615  C   HIE   292     109.260  65.530  35.140  0.00  0.00           C
ATOM   4616  O   HIE   292     110.250  65.290  35.850  0.00  0.00           O
ATOM   4617  N   GLU   293     108.820  66.760  34.890  0.00  0.00           N
ATOM   4618  H   GLU   293     108.110  66.860  34.180  0.00  0.00           H
ATOM   4619  CA  GLU   293     109.500  68.020  35.350  0.00  0.00           C
ATOM   4620  HA  GLU   293     110.540  67.840  35.090  0.00  0.00           H
ATOM   4621  CB  GLU   293     108.940  69.210  34.520  0.00  0.00           C
ATOM   4622  HB2 GLU   293     107.880  69.400  34.730  0.00  0.00           H
ATOM   4623  HB3 GLU   293     108.990  68.880  33.480  0.00  0.00           H
ATOM   4624  CG  GLU   293     109.650  70.500  34.800  0.00  0.00           C
ATOM   4625  HG2 GLU   293     110.730  70.440  34.720  0.00  0.00           H
ATOM   4626  HG3 GLU   293     109.490  70.730  35.850  0.00  0.00           H
ATOM   4627  CD  GLU   293     109.210  71.640  33.940  0.00  0.00           C
ATOM   4628  OE1 GLU   293     108.280  71.420  33.080  0.00  0.00           O
ATOM   4629  OE2 GLU   293     109.670  72.780  34.130  0.00  0.00           O
ATOM   4630  C   GLU   293     109.470  68.290  36.860  0.00  0.00           C
ATOM   4631  O   GLU   293     110.360  68.900  37.440  0.00  0.00           O
ATOM   4632  N   LEU   294     108.410  67.900  37.560  0.00  0.00           N
ATOM   4633  H   LEU   294     107.660  67.500  37.020  0.00  0.00           H
ATOM   4634  CA  LEU   294     108.310  67.990  39.040  0.00  0.00           C
ATOM   4635  HA  LEU   294     108.550  69.010  39.320  0.00  0.00           H
ATOM   4636  CB  LEU   294     106.830  67.800  39.430  0.00  0.00           C
ATOM   4637  HB2 LEU   294     106.560  66.780  39.160  0.00  0.00           H
ATOM   4638  HB3 LEU   294     106.170  68.410  38.810  0.00  0.00           H
ATOM   4639  CG  LEU   294     106.420  67.790  40.970  0.00  0.00           C
ATOM   4640  HG  LEU   294     107.270  67.320  41.460  0.00  0.00           H
ATOM   4641  CD1 LEU   294     106.320  69.240  41.560  0.00  0.00           C
ATOM   4642 HD11 LEU   294     106.410  68.960  42.610  0.00  0.00           H
ATOM   4643 HD12 LEU   294     107.250  69.750  41.310  0.00  0.00           H
ATOM   4644 HD13 LEU   294     105.430  69.740  41.200  0.00  0.00           H
ATOM   4645  CD2 LEU   294     105.090  67.030  41.320  0.00  0.00           C
ATOM   4646 HD21 LEU   294     104.300  67.580  40.800  0.00  0.00           H
ATOM   4647 HD22 LEU   294     105.060  65.980  41.030  0.00  0.00           H
ATOM   4648 HD23 LEU   294     104.830  67.130  42.380  0.00  0.00           H
ATOM   4649  C   LEU   294     109.360  67.110  39.690  0.00  0.00           C
ATOM   4650  O   LEU   294     110.250  67.620  40.390  0.00  0.00           O
ATOM   4651  N   PHE   295     109.450  65.820  39.260  0.00  0.00           N
ATOM   4652  H   PHE   295     108.760  65.530  38.580  0.00  0.00           H
ATOM   4653  CA  PHE   295     110.310  64.830  39.980  0.00  0.00           C
ATOM   4654  HA  PHE   295     110.430  65.220  40.990  0.00  0.00           H
ATOM   4655  CB  PHE   295     109.730  63.390  39.990  0.00  0.00           C
ATOM   4656  HB2 PHE   295     110.510  62.670  40.240  0.00  0.00           H
ATOM   4657  HB3 PHE   295     109.520  63.080  38.970  0.00  0.00           H
ATOM   4658  CG  PHE   295     108.610  63.160  40.910  0.00  0.00           C
ATOM   4659  CD1 PHE   295     108.770  62.610  42.170  0.00  0.00           C
ATOM   4660  HD1 PHE   295     109.740  62.310  42.520  0.00  0.00           H
ATOM   4661  CE1 PHE   295     107.670  62.280  42.980  0.00  0.00           C
ATOM   4662  HE1 PHE   295     108.010  61.850  43.910  0.00  0.00           H
ATOM   4663  CZ  PHE   295     106.320  62.490  42.600  0.00  0.00           C
ATOM   4664  HZ  PHE   295     105.420  62.270  43.160  0.00  0.00           H
ATOM   4665  CE2 PHE   295     106.140  63.080  41.330  0.00  0.00           C
ATOM   4666  HE2 PHE   295     105.140  63.210  40.940  0.00  0.00           H
ATOM   4667  CD2 PHE   295     107.260  63.470  40.560  0.00  0.00           C
ATOM   4668  HD2 PHE   295     107.070  63.950  39.620  0.00  0.00           H
ATOM   4669  C   PHE   295     111.780  64.960  39.530  0.00  0.00           C
ATOM   4670  O   PHE   295     112.540  64.030  39.800  0.00  0.00           O
ATOM   4671  N   GLU   296     112.270  66.050  39.040  0.00  0.00           N
ATOM   4672  H   GLU   296     111.680  66.840  38.840  0.00  0.00           H
ATOM   4673  CA  GLU   296     113.700  66.420  38.980  0.00  0.00           C
ATOM   4674  HA  GLU   296     114.280  65.520  38.770  0.00  0.00           H
ATOM   4675  CB  GLU   296     113.910  67.430  37.880  0.00  0.00           C
ATOM   4676  HB2 GLU   296     114.990  67.530  37.820  0.00  0.00           H
ATOM   4677  HB3 GLU   296     113.500  68.410  38.120  0.00  0.00           H
ATOM   4678  CG  GLU   296     113.340  66.960  36.530  0.00  0.00           C
ATOM   4679  HG2 GLU   296     112.270  67.110  36.470  0.00  0.00           H
ATOM   4680  HG3 GLU   296     113.560  65.900  36.400  0.00  0.00           H
ATOM   4681  CD  GLU   296     113.920  67.850  35.430  0.00  0.00           C
ATOM   4682  OE1 GLU   296     113.470  68.990  35.110  0.00  0.00           O
ATOM   4683  OE2 GLU   296     114.990  67.490  34.950  0.00  0.00           O
ATOM   4684  C   GLU   296     114.120  67.120  40.340  0.00  0.00           C
ATOM   4685  O   GLU   296     115.320  67.410  40.530  0.00  0.00           O
ATOM   4686  N   MET   297     113.130  67.380  41.280  0.00  0.00           N
ATOM   4687  H   MET   297     112.170  67.150  41.050  0.00  0.00           H
ATOM   4688  CA  MET   297     113.330  68.330  42.320  0.00  0.00           C
ATOM   4689  HA  MET   297     114.250  68.900  42.310  0.00  0.00           H
ATOM   4690  CB  MET   297     112.300  69.510  42.090  0.00  0.00           C
ATOM   4691  HB2 MET   297     112.310  70.170  42.950  0.00  0.00           H
ATOM   4692  HB3 MET   297     111.290  69.080  42.080  0.00  0.00           H
ATOM   4693  CG  MET   297     112.320  70.290  40.790  0.00  0.00           C
ATOM   4694  HG2 MET   297     111.850  69.700  40.010  0.00  0.00           H
ATOM   4695  HG3 MET   297     113.280  70.640  40.410  0.00  0.00           H
ATOM   4696  SD  MET   297     111.330  71.810  41.060  0.00  0.00           S
ATOM   4697  CE  MET   297     109.580  71.160  40.770  0.00  0.00           C
ATOM   4698  HE1 MET   297     109.390  70.370  41.490  0.00  0.00           H
ATOM   4699  HE2 MET   297     108.810  71.910  41.000  0.00  0.00           H
ATOM   4700  HE3 MET   297     109.420  70.830  39.740  0.00  0.00           H
ATOM   4701  C   MET   297     113.340  67.620  43.720  0.00  0.00           C
ATOM   4702  O   MET   297     112.700  66.570  43.870  0.00  0.00           O
ATOM   4703  N   GLU   298     113.900  68.320  44.740  0.00  0.00           N
ATOM   4704  H   GLU   298     114.330  69.190  44.440  0.00  0.00           H
ATOM   4705  CA  GLU   298     113.910  67.860  46.080  0.00  0.00           C
ATOM   4706  HA  GLU   298     114.120  66.790  46.100  0.00  0.00           H
ATOM   4707  CB  GLU   298     115.060  68.610  46.800  0.00  0.00           C
ATOM   4708  HB2 GLU   298     114.970  68.360  47.850  0.00  0.00           H
ATOM   4709  HB3 GLU   298     114.810  69.660  46.630  0.00  0.00           H
ATOM   4710  CG  GLU   298     116.470  68.320  46.320  0.00  0.00           C
ATOM   4711  HG2 GLU   298     117.160  69.120  46.590  0.00  0.00           H
ATOM   4712  HG3 GLU   298     116.530  68.320  45.240  0.00  0.00           H
ATOM   4713  CD  GLU   298     117.050  66.930  46.770  0.00  0.00           C
ATOM   4714  OE1 GLU   298     118.250  66.710  46.690  0.00  0.00           O
ATOM   4715  OE2 GLU   298     116.270  66.090  47.240  0.00  0.00           O
ATOM   4716  C   GLU   298     112.570  68.080  46.780  0.00  0.00           C
ATOM   4717  O   GLU   298     111.760  68.890  46.360  0.00  0.00           O
ATOM   4718  N   ASN   299     112.300  67.270  47.850  0.00  0.00           N
ATOM   4719  H   ASN   299     112.930  66.530  48.110  0.00  0.00           H
ATOM   4720  CA  ASN   299     111.290  67.510  48.890  0.00  0.00           C
ATOM   4721  HA  ASN   299     111.290  66.650  49.560  0.00  0.00           H
ATOM   4722  CB  ASN   299     111.560  68.730  49.720  0.00  0.00           C
ATOM   4723  HB2 ASN   299     111.050  68.650  50.680  0.00  0.00           H
ATOM   4724  HB3 ASN   299     111.470  69.730  49.280  0.00  0.00           H
ATOM   4725  CG  ASN   299     113.020  68.640  50.180  0.00  0.00           C
ATOM   4726  OD1 ASN   299     113.460  67.580  50.690  0.00  0.00           O
ATOM   4727  ND2 ASN   299     113.750  69.660  50.180  0.00  0.00           N
ATOM   4728 HD21 ASN   299     113.380  70.590  49.990  0.00  0.00           H
ATOM   4729 HD22 ASN   299     114.690  69.460  50.490  0.00  0.00           H
ATOM   4730  C   ASN   299     109.800  67.460  48.440  0.00  0.00           C
ATOM   4731  O   ASN   299     108.910  67.870  49.220  0.00  0.00           O
ATOM   4732  N   ILE   300     109.550  66.870  47.250  0.00  0.00           N
ATOM   4733  H   ILE   300     110.360  66.520  46.750  0.00  0.00           H
ATOM   4734  CA  ILE   300     108.230  66.740  46.680  0.00  0.00           C
ATOM   4735  HA  ILE   300     107.780  67.730  46.670  0.00  0.00           H
ATOM   4736  CB  ILE   300     108.260  66.200  45.190  0.00  0.00           C
ATOM   4737  HB  ILE   300     108.730  65.220  45.280  0.00  0.00           H
ATOM   4738  CG2 ILE   300     106.860  66.090  44.490  0.00  0.00           C
ATOM   4739 HG21 ILE   300     106.820  66.790  43.660  0.00  0.00           H
ATOM   4740 HG22 ILE   300     106.810  65.190  43.880  0.00  0.00           H
ATOM   4741 HG23 ILE   300     106.040  66.190  45.200  0.00  0.00           H
ATOM   4742  CG1 ILE   300     109.330  66.950  44.320  0.00  0.00           C
ATOM   4743 HG12 ILE   300     109.320  66.600  43.280  0.00  0.00           H
ATOM   4744 HG13 ILE   300     110.300  66.700  44.740  0.00  0.00           H
ATOM   4745  CD1 ILE   300     109.130  68.470  44.300  0.00  0.00           C
ATOM   4746 HD11 ILE   300     109.120  68.850  45.320  0.00  0.00           H
ATOM   4747 HD12 ILE   300     109.900  69.010  43.760  0.00  0.00           H
ATOM   4748 HD13 ILE   300     108.120  68.680  43.930  0.00  0.00           H
ATOM   4749  C   ILE   300     107.300  65.840  47.620  0.00  0.00           C
ATOM   4750  O   ILE   300     107.600  64.680  47.830  0.00  0.00           O
ATOM   4751  N   THR   301     106.190  66.420  48.100  0.00  0.00           N
ATOM   4752  H   THR   301     105.950  67.360  47.790  0.00  0.00           H
ATOM   4753  CA  THR   301     105.290  65.690  49.060  0.00  0.00           C
ATOM   4754  HA  THR   301     105.800  64.790  49.410  0.00  0.00           H
ATOM   4755  CB  THR   301     104.720  66.540  50.160  0.00  0.00           C
ATOM   4756  HB  THR   301     104.050  66.030  50.850  0.00  0.00           H
ATOM   4757  CG2 THR   301     105.810  67.060  51.040  0.00  0.00           C
ATOM   4758 HG21 THR   301     105.490  67.980  51.540  0.00  0.00           H
ATOM   4759 HG22 THR   301     106.210  66.390  51.800  0.00  0.00           H
ATOM   4760 HG23 THR   301     106.680  67.370  50.460  0.00  0.00           H
ATOM   4761  OG1 THR   301     104.070  67.600  49.540  0.00  0.00           O
ATOM   4762  HG1 THR   301     104.710  68.210  49.180  0.00  0.00           H
ATOM   4763  C   THR   301     104.150  65.040  48.260  0.00  0.00           C
ATOM   4764  O   THR   301     103.760  65.540  47.230  0.00  0.00           O
ATOM   4765  N   ASP   302     103.610  63.900  48.690  0.00  0.00           N
ATOM   4766  H   ASP   302     103.950  63.430  49.520  0.00  0.00           H
ATOM   4767  CA  ASP   302     102.420  63.350  48.080  0.00  0.00           C
ATOM   4768  HA  ASP   302     102.450  63.320  46.990  0.00  0.00           H
ATOM   4769  CB  ASP   302     102.360  61.910  48.560  0.00  0.00           C
ATOM   4770  HB2 ASP   302     101.440  61.410  48.240  0.00  0.00           H
ATOM   4771  HB3 ASP   302     102.510  61.870  49.630  0.00  0.00           H
ATOM   4772  CG  ASP   302     103.440  61.010  48.000  0.00  0.00           C
ATOM   4773  OD1 ASP   302     103.200  60.390  46.960  0.00  0.00           O
ATOM   4774  OD2 ASP   302     104.460  60.850  48.710  0.00  0.00           O
ATOM   4775  C   ASP   302     101.140  64.120  48.480  0.00  0.00           C
ATOM   4776  O   ASP   302     101.020  64.530  49.670  0.00  0.00           O
ATOM   4777  N   PRO   303     100.100  64.330  47.640  0.00  0.00           N
ATOM   4778  CD  PRO   303     100.180  64.210  46.200  0.00  0.00           C
ATOM   4779  HD2 PRO   303     100.320  63.150  45.990  0.00  0.00           H
ATOM   4780  HD3 PRO   303     100.960  64.860  45.800  0.00  0.00           H
ATOM   4781  CG  PRO   303      98.930  64.720  45.670  0.00  0.00           C
ATOM   4782  HG2 PRO   303      98.690  64.320  44.690  0.00  0.00           H
ATOM   4783  HG3 PRO   303      98.950  65.800  45.470  0.00  0.00           H
ATOM   4784  CB  PRO   303      97.860  64.410  46.660  0.00  0.00           C
ATOM   4785  HB2 PRO   303      97.630  63.340  46.600  0.00  0.00           H
ATOM   4786  HB3 PRO   303      96.980  65.040  46.620  0.00  0.00           H
ATOM   4787  CA  PRO   303      98.660  64.580  48.010  0.00  0.00           C
ATOM   4788  HA  PRO   303      98.650  65.630  48.320  0.00  0.00           H
ATOM   4789  C   PRO   303      98.120  63.720  49.160  0.00  0.00           C
ATOM   4790  O   PRO   303      98.560  62.580  49.230  0.00  0.00           O
ATOM   4791  N   PRO   304      97.020  64.110  49.930  0.00  0.00           N
ATOM   4792  CD  PRO   304      96.340  65.420  49.840  0.00  0.00           C
ATOM   4793  HD2 PRO   304      96.320  65.700  48.790  0.00  0.00           H
ATOM   4794  HD3 PRO   304      96.820  66.160  50.480  0.00  0.00           H
ATOM   4795  CG  PRO   304      94.940  65.140  50.390  0.00  0.00           C
ATOM   4796  HG2 PRO   304      94.340  64.660  49.620  0.00  0.00           H
ATOM   4797  HG3 PRO   304      94.420  66.010  50.800  0.00  0.00           H
ATOM   4798  CB  PRO   304      95.250  64.140  51.530  0.00  0.00           C
ATOM   4799  HB2 PRO   304      94.320  63.660  51.830  0.00  0.00           H
ATOM   4800  HB3 PRO   304      95.750  64.570  52.390  0.00  0.00           H
ATOM   4801  CA  PRO   304      96.220  63.270  50.830  0.00  0.00           C
ATOM   4802  HA  PRO   304      96.880  62.870  51.600  0.00  0.00           H
ATOM   4803  C   PRO   304      95.600  62.080  50.070  0.00  0.00           C
ATOM   4804  O   PRO   304      95.230  62.110  48.870  0.00  0.00           O
ATOM   4805  N   ARG   305      95.530  60.950  50.820  0.00  0.00           N
ATOM   4806  H   ARG   305      95.990  60.850  51.710  0.00  0.00           H
ATOM   4807  CA  ARG   305      94.870  59.730  50.430  0.00  0.00           C
ATOM   4808  HA  ARG   305      94.790  59.780  49.350  0.00  0.00           H
ATOM   4809  CB  ARG   305      95.700  58.530  50.880  0.00  0.00           C
ATOM   4810  HB2 ARG   305      95.710  58.490  51.970  0.00  0.00           H
ATOM   4811  HB3 ARG   305      96.750  58.610  50.600  0.00  0.00           H
ATOM   4812  CG  ARG   305      95.110  57.220  50.310  0.00  0.00           C
ATOM   4813  HG2 ARG   305      95.380  57.180  49.260  0.00  0.00           H
ATOM   4814  HG3 ARG   305      94.020  57.260  50.300  0.00  0.00           H
ATOM   4815  CD  ARG   305      95.520  56.060  51.170  0.00  0.00           C
ATOM   4816  HD2 ARG   305      95.290  56.310  52.210  0.00  0.00           H
ATOM   4817  HD3 ARG   305      96.590  55.860  51.180  0.00  0.00           H
ATOM   4818  NE  ARG   305      94.810  54.760  50.820  0.00  0.00           N
ATOM   4819  HE  ARG   305      93.980  54.730  50.240  0.00  0.00           H
ATOM   4820  CZ  ARG   305      94.970  53.580  51.360  0.00  0.00           C
ATOM   4821  NH1 ARG   305      95.740  53.370  52.420  0.00  0.00           N
ATOM   4822 HH11 ARG   305      96.450  54.010  52.750  0.00  0.00           H
ATOM   4823 HH12 ARG   305      95.740  52.460  52.870  0.00  0.00           H
ATOM   4824  NH2 ARG   305      94.280  52.600  50.970  0.00  0.00           N
ATOM   4825 HH21 ARG   305      93.770  52.760  50.120  0.00  0.00           H
ATOM   4826 HH22 ARG   305      94.360  51.680  51.390  0.00  0.00           H
ATOM   4827  C   ARG   305      93.460  59.720  51.040  0.00  0.00           C
ATOM   4828  O   ARG   305      93.190  59.270  52.180  0.00  0.00           O
ATOM   4829  N   GLY   306      92.530  60.270  50.270  0.00  0.00           N
ATOM   4830  H   GLY   306      92.850  60.630  49.380  0.00  0.00           H
ATOM   4831  CA  GLY   306      91.130  60.500  50.680  0.00  0.00           C
ATOM   4832  HA2 GLY   306      90.880  59.570  51.180  0.00  0.00           H
ATOM   4833  HA3 GLY   306      90.590  60.720  49.760  0.00  0.00           H
ATOM   4834  C   GLY   306      90.890  61.650  51.540  0.00  0.00           C
ATOM   4835  O   GLY   306      91.800  62.240  52.170  0.00  0.00           O
ATOM   4836  N   CYX   307      89.610  62.170  51.510  0.00  0.00           N
ATOM   4837  H   CYX   307      88.850  61.600  51.150  0.00  0.00           H
ATOM   4838  CA  CYX   307      89.330  63.460  52.240  0.00  0.00           C
ATOM   4839  HA  CYX   307      90.070  64.240  52.060  0.00  0.00           H
ATOM   4840  CB  CYX   307      88.000  63.880  51.660  0.00  0.00           C
ATOM   4841  HB2 CYX   307      87.720  64.640  52.390  0.00  0.00           H
ATOM   4842  HB3 CYX   307      87.480  62.930  51.680  0.00  0.00           H
ATOM   4843  SG  CYX   307      88.230  64.780  50.090  0.00  0.00           S
ATOM   4844  C   CYX   307      89.200  63.370  53.790  0.00  0.00           C
ATOM   4845  O   CYX   307      89.510  64.340  54.500  0.00  0.00           O
ATOM   4846  N   VAL   308      88.860  62.200  54.310  0.00  0.00           N
ATOM   4847  H   VAL   308      88.800  61.440  53.650  0.00  0.00           H
ATOM   4848  CA  VAL   308      88.490  62.060  55.730  0.00  0.00           C
ATOM   4849  HA  VAL   308      87.750  62.820  55.960  0.00  0.00           H
ATOM   4850  CB  VAL   308      87.750  60.790  56.090  0.00  0.00           C
ATOM   4851  HB  VAL   308      88.380  59.950  55.810  0.00  0.00           H
ATOM   4852  CG1 VAL   308      87.310  60.780  57.610  0.00  0.00           C
ATOM   4853 HG11 VAL   308      86.910  59.800  57.870  0.00  0.00           H
ATOM   4854 HG12 VAL   308      88.190  60.750  58.250  0.00  0.00           H
ATOM   4855 HG13 VAL   308      86.610  61.600  57.750  0.00  0.00           H
ATOM   4856  CG2 VAL   308      86.420  60.630  55.240  0.00  0.00           C
ATOM   4857 HG21 VAL   308      85.840  61.550  55.230  0.00  0.00           H
ATOM   4858 HG22 VAL   308      86.760  60.330  54.250  0.00  0.00           H
ATOM   4859 HG23 VAL   308      85.840  59.820  55.680  0.00  0.00           H
ATOM   4860  C   VAL   308      89.670  62.290  56.600  0.00  0.00           C
ATOM   4861  O   VAL   308      90.730  61.660  56.420  0.00  0.00           O
ATOM   4862  N   GLY   309      89.430  63.160  57.540  0.00  0.00           N
ATOM   4863  H   GLY   309      88.550  63.640  57.470  0.00  0.00           H
ATOM   4864  CA  GLY   309      90.380  63.730  58.510  0.00  0.00           C
ATOM   4865  HA2 GLY   309      90.660  63.060  59.330  0.00  0.00           H
ATOM   4866  HA3 GLY   309      89.920  64.540  59.070  0.00  0.00           H
ATOM   4867  C   GLY   309      91.590  64.490  57.900  0.00  0.00           C
ATOM   4868  O   GLY   309      92.530  64.850  58.640  0.00  0.00           O
ATOM   4869  N   ASN   310      91.540  64.860  56.620  0.00  0.00           N
ATOM   4870  H   ASN   310      90.610  64.840  56.240  0.00  0.00           H
ATOM   4871  CA  ASN   310      92.550  65.670  55.920  0.00  0.00           C
ATOM   4872  HA  ASN   310      93.470  65.820  56.490  0.00  0.00           H
ATOM   4873  CB  ASN   310      93.030  64.850  54.700  0.00  0.00           C
ATOM   4874  HB2 ASN   310      93.620  65.530  54.080  0.00  0.00           H
ATOM   4875  HB3 ASN   310      92.130  64.610  54.130  0.00  0.00           H
ATOM   4876  CG  ASN   310      93.840  63.590  54.990  0.00  0.00           C
ATOM   4877  OD1 ASN   310      94.640  63.420  55.890  0.00  0.00           O
ATOM   4878  ND2 ASN   310      93.570  62.590  54.220  0.00  0.00           N
ATOM   4879 HD21 ASN   310      92.880  62.630  53.480  0.00  0.00           H
ATOM   4880 HD22 ASN   310      94.070  61.760  54.500  0.00  0.00           H
ATOM   4881  C   ASN   310      92.080  67.120  55.640  0.00  0.00           C
ATOM   4882  O   ASN   310      91.110  67.230  54.880  0.00  0.00           O
ATOM   4883  N   THR   311      92.730  68.130  56.210  0.00  0.00           N
ATOM   4884  H   THR   311      93.640  68.000  56.610  0.00  0.00           H
ATOM   4885  CA  THR   311      92.420  69.580  56.240  0.00  0.00           C
ATOM   4886  HA  THR   311      91.580  69.700  55.550  0.00  0.00           H
ATOM   4887  CB  THR   311      91.660  69.990  57.500  0.00  0.00           C
ATOM   4888  HB  THR   311      91.540  71.070  57.450  0.00  0.00           H
ATOM   4889  CG2 THR   311      90.330  69.330  57.680  0.00  0.00           C
ATOM   4890 HG21 THR   311      90.540  68.310  58.030  0.00  0.00           H
ATOM   4891 HG22 THR   311      89.630  69.760  58.390  0.00  0.00           H
ATOM   4892 HG23 THR   311      89.810  69.370  56.730  0.00  0.00           H
ATOM   4893  OG1 THR   311      92.540  69.820  58.560  0.00  0.00           O
ATOM   4894  HG1 THR   311      93.150  70.560  58.610  0.00  0.00           H
ATOM   4895  C   THR   311      93.530  70.590  55.880  0.00  0.00           C
ATOM   4896  O   THR   311      93.210  71.670  55.320  0.00  0.00           O
ATOM   4897  N   ASN   312      94.800  70.180  56.080  0.00  0.00           N
ATOM   4898  H   ASN   312      94.890  69.290  56.540  0.00  0.00           H
ATOM   4899  CA  ASN   312      96.030  70.780  55.540  0.00  0.00           C
ATOM   4900  HA  ASN   312      96.120  71.820  55.860  0.00  0.00           H
ATOM   4901  CB  ASN   312      97.300  70.060  56.110  0.00  0.00           C
ATOM   4902  HB2 ASN   312      98.220  70.540  55.770  0.00  0.00           H
ATOM   4903  HB3 ASN   312      97.260  68.990  55.900  0.00  0.00           H
ATOM   4904  CG  ASN   312      97.430  70.170  57.570  0.00  0.00           C
ATOM   4905  OD1 ASN   312      97.110  71.150  58.240  0.00  0.00           O
ATOM   4906  ND2 ASN   312      98.010  69.200  58.240  0.00  0.00           N
ATOM   4907 HD21 ASN   312      98.490  68.450  57.760  0.00  0.00           H
ATOM   4908 HD22 ASN   312      98.290  69.430  59.180  0.00  0.00           H
ATOM   4909  C   ASN   312      96.110  70.770  54.060  0.00  0.00           C
ATOM   4910  O   ASN   312      95.820  69.730  53.410  0.00  0.00           O
ATOM   4911  N   ILE   313      96.600  71.840  53.400  0.00  0.00           N
ATOM   4912  H   ILE   313      96.910  72.660  53.900  0.00  0.00           H
ATOM   4913  CA  ILE   313      96.910  71.760  51.980  0.00  0.00           C
ATOM   4914  HA  ILE   313      96.070  71.370  51.410  0.00  0.00           H
ATOM   4915  CB  ILE   313      97.210  73.170  51.480  0.00  0.00           C
ATOM   4916  HB  ILE   313      97.570  73.100  50.460  0.00  0.00           H
ATOM   4917  CG2 ILE   313      96.050  74.170  51.540  0.00  0.00           C
ATOM   4918 HG21 ILE   313      95.810  74.420  52.570  0.00  0.00           H
ATOM   4919 HG22 ILE   313      96.350  75.110  51.080  0.00  0.00           H
ATOM   4920 HG23 ILE   313      95.170  73.790  51.020  0.00  0.00           H
ATOM   4921  CG1 ILE   313      98.390  73.770  52.220  0.00  0.00           C
ATOM   4922 HG12 ILE   313      99.100  73.070  52.650  0.00  0.00           H
ATOM   4923 HG13 ILE   313      98.020  74.360  53.060  0.00  0.00           H
ATOM   4924  CD1 ILE   313      99.080  74.640  51.120  0.00  0.00           C
ATOM   4925 HD11 ILE   313      99.760  75.260  51.710  0.00  0.00           H
ATOM   4926 HD12 ILE   313      99.600  74.080  50.340  0.00  0.00           H
ATOM   4927 HD13 ILE   313      98.400  75.200  50.490  0.00  0.00           H
ATOM   4928  C   ILE   313      98.080  70.770  51.760  0.00  0.00           C
ATOM   4929  O   ILE   313      98.970  70.530  52.600  0.00  0.00           O
ATOM   4930  N   TRP   314      97.990  70.190  50.540  0.00  0.00           N
ATOM   4931  H   TRP   314      97.330  70.460  49.820  0.00  0.00           H
ATOM   4932  CA  TRP   314      99.150  69.610  49.870  0.00  0.00           C
ATOM   4933  HA  TRP   314      99.640  68.860  50.490  0.00  0.00           H
ATOM   4934  CB  TRP   314      98.760  69.180  48.470  0.00  0.00           C
ATOM   4935  HB2 TRP   314      98.300  69.980  47.900  0.00  0.00           H
ATOM   4936  HB3 TRP   314      98.040  68.380  48.670  0.00  0.00           H
ATOM   4937  CG  TRP   314      99.750  68.500  47.650  0.00  0.00           C
ATOM   4938  CD1 TRP   314     100.890  67.860  48.120  0.00  0.00           C
ATOM   4939  HD1 TRP   314     101.080  67.710  49.170  0.00  0.00           H
ATOM   4940  NE1 TRP   314     101.620  67.380  47.050  0.00  0.00           N
ATOM   4941  HE1 TRP   314     102.370  66.710  47.150  0.00  0.00           H
ATOM   4942  CE2 TRP   314     100.930  67.690  45.900  0.00  0.00           C
ATOM   4943  CZ2 TRP   314     101.130  67.190  44.600  0.00  0.00           C
ATOM   4944  HZ2 TRP   314     102.020  66.600  44.400  0.00  0.00           H
ATOM   4945  CH2 TRP   314     100.140  67.490  43.580  0.00  0.00           C
ATOM   4946  HH2 TRP   314     100.300  67.260  42.530  0.00  0.00           H
ATOM   4947  CZ3 TRP   314      99.070  68.350  43.840  0.00  0.00           C
ATOM   4948  HZ3 TRP   314      98.390  68.710  43.080  0.00  0.00           H
ATOM   4949  CE3 TRP   314      98.870  68.790  45.150  0.00  0.00           C
ATOM   4950  HE3 TRP   314      97.940  69.310  45.330  0.00  0.00           H
ATOM   4951  CD2 TRP   314      99.750  68.400  46.200  0.00  0.00           C
ATOM   4952  C   TRP   314     100.220  70.720  49.690  0.00  0.00           C
ATOM   4953  O   TRP   314     100.160  71.590  48.830  0.00  0.00           O
ATOM   4954  N   LYS   315     101.320  70.700  50.430  0.00  0.00           N
ATOM   4955  H   LYS   315     101.420  70.120  51.260  0.00  0.00           H
ATOM   4956  CA  LYS   315     102.410  71.680  50.310  0.00  0.00           C
ATOM   4957  HA  LYS   315     102.170  72.670  50.710  0.00  0.00           H
ATOM   4958  CB  LYS   315     103.540  71.150  51.200  0.00  0.00           C
ATOM   4959  HB2 LYS   315     103.910  70.260  50.700  0.00  0.00           H
ATOM   4960  HB3 LYS   315     103.240  70.820  52.190  0.00  0.00           H
ATOM   4961  CG  LYS   315     104.710  72.200  51.330  0.00  0.00           C
ATOM   4962  HG2 LYS   315     104.530  73.000  52.040  0.00  0.00           H
ATOM   4963  HG3 LYS   315     104.760  72.830  50.440  0.00  0.00           H
ATOM   4964  CD  LYS   315     106.100  71.600  51.660  0.00  0.00           C
ATOM   4965  HD2 LYS   315     106.430  71.020  50.800  0.00  0.00           H
ATOM   4966  HD3 LYS   315     106.070  71.020  52.590  0.00  0.00           H
ATOM   4967  CE  LYS   315     107.250  72.630  51.750  0.00  0.00           C
ATOM   4968  HE2 LYS   315     106.990  73.390  52.480  0.00  0.00           H
ATOM   4969  HE3 LYS   315     107.470  73.090  50.790  0.00  0.00           H
ATOM   4970  NZ  LYS   315     108.470  71.970  52.140  0.00  0.00           N
ATOM   4971  HZ1 LYS   315     108.310  71.380  52.950  0.00  0.00           H
ATOM   4972  HZ2 LYS   315     108.780  71.320  51.420  0.00  0.00           H
ATOM   4973  HZ3 LYS   315     109.200  72.630  52.330  0.00  0.00           H
ATOM   4974  C   LYS   315     103.010  71.800  48.910  0.00  0.00           C
ATOM   4975  O   LYS   315     103.330  72.930  48.570  0.00  0.00           O
ATOM   4976  N   THR   316     103.100  70.690  48.180  0.00  0.00           N
ATOM   4977  H   THR   316     102.710  69.800  48.450  0.00  0.00           H
ATOM   4978  CA  THR   316     103.580  70.660  46.780  0.00  0.00           C
ATOM   4979  HA  THR   316     104.260  71.510  46.690  0.00  0.00           H
ATOM   4980  CB  THR   316     104.340  69.330  46.530  0.00  0.00           C
ATOM   4981  HB  THR   316     103.560  68.570  46.560  0.00  0.00           H
ATOM   4982  CG2 THR   316     105.080  69.100  45.220  0.00  0.00           C
ATOM   4983 HG21 THR   316     104.690  69.730  44.420  0.00  0.00           H
ATOM   4984 HG22 THR   316     106.110  69.410  45.400  0.00  0.00           H
ATOM   4985 HG23 THR   316     105.040  68.030  45.000  0.00  0.00           H
ATOM   4986  OG1 THR   316     105.330  69.120  47.550  0.00  0.00           O
ATOM   4987  HG1 THR   316     105.860  69.900  47.740  0.00  0.00           H
ATOM   4988  C   THR   316     102.530  71.090  45.690  0.00  0.00           C
ATOM   4989  O   THR   316     102.850  71.410  44.580  0.00  0.00           O
ATOM   4990  N   GLY   317     101.210  71.230  46.100  0.00  0.00           N
ATOM   4991  H   GLY   317     100.930  71.010  47.050  0.00  0.00           H
ATOM   4992  CA  GLY   317     100.220  71.670  45.120  0.00  0.00           C
ATOM   4993  HA2 GLY   317      99.300  71.830  45.680  0.00  0.00           H
ATOM   4994  HA3 GLY   317     100.080  70.950  44.320  0.00  0.00           H
ATOM   4995  C   GLY   317     100.470  73.080  44.440  0.00  0.00           C
ATOM   4996  O   GLY   317     100.360  73.180  43.230  0.00  0.00           O
ATOM   4997  N   PRO   318     100.910  74.170  45.200  0.00  0.00           N
ATOM   4998  CD  PRO   318     101.000  74.200  46.590  0.00  0.00           C
ATOM   4999  HD2 PRO   318     101.920  73.790  47.010  0.00  0.00           H
ATOM   5000  HD3 PRO   318     100.130  73.630  46.910  0.00  0.00           H
ATOM   5001  CG  PRO   318     100.980  75.660  46.960  0.00  0.00           C
ATOM   5002  HG2 PRO   318     101.470  75.910  47.900  0.00  0.00           H
ATOM   5003  HG3 PRO   318      99.920  75.910  46.990  0.00  0.00           H
ATOM   5004  CB  PRO   318     101.670  76.260  45.790  0.00  0.00           C
ATOM   5005  HB2 PRO   318     102.740  76.230  45.980  0.00  0.00           H
ATOM   5006  HB3 PRO   318     101.330  77.290  45.710  0.00  0.00           H
ATOM   5007  CA  PRO   318     101.340  75.410  44.590  0.00  0.00           C
ATOM   5008  HA  PRO   318     100.460  75.850  44.120  0.00  0.00           H
ATOM   5009  C   PRO   318     102.500  75.270  43.600  0.00  0.00           C
ATOM   5010  O   PRO   318     102.360  75.710  42.460  0.00  0.00           O
ATOM   5011  N   LEU   319     103.520  74.460  43.950  0.00  0.00           N
ATOM   5012  H   LEU   319     103.580  74.170  44.920  0.00  0.00           H
ATOM   5013  CA  LEU   319     104.750  74.220  43.220  0.00  0.00           C
ATOM   5014  HA  LEU   319     105.200  75.160  42.900  0.00  0.00           H
ATOM   5015  CB  LEU   319     105.770  73.540  44.130  0.00  0.00           C
ATOM   5016  HB2 LEU   319     105.250  72.670  44.540  0.00  0.00           H
ATOM   5017  HB3 LEU   319     106.060  74.250  44.910  0.00  0.00           H
ATOM   5018  CG  LEU   319     106.990  72.930  43.370  0.00  0.00           C
ATOM   5019  HG  LEU   319     106.640  72.210  42.630  0.00  0.00           H
ATOM   5020  CD1 LEU   319     107.730  74.070  42.620  0.00  0.00           C
ATOM   5021 HD11 LEU   319     107.690  74.980  43.220  0.00  0.00           H
ATOM   5022 HD12 LEU   319     108.760  73.790  42.410  0.00  0.00           H
ATOM   5023 HD13 LEU   319     107.350  74.240  41.610  0.00  0.00           H
ATOM   5024  CD2 LEU   319     107.840  72.100  44.310  0.00  0.00           C
ATOM   5025 HD21 LEU   319     108.130  72.730  45.150  0.00  0.00           H
ATOM   5026 HD22 LEU   319     107.140  71.300  44.570  0.00  0.00           H
ATOM   5027 HD23 LEU   319     108.790  71.790  43.870  0.00  0.00           H
ATOM   5028  C   LEU   319     104.380  73.480  41.950  0.00  0.00           C
ATOM   5029  O   LEU   319     104.820  73.910  40.880  0.00  0.00           O
ATOM   5030  N   PHE   320     103.490  72.550  41.960  0.00  0.00           N
ATOM   5031  H   PHE   320     103.220  72.110  42.830  0.00  0.00           H
ATOM   5032  CA  PHE   320     103.080  71.800  40.740  0.00  0.00           C
ATOM   5033  HA  PHE   320     103.990  71.490  40.220  0.00  0.00           H
ATOM   5034  CB  PHE   320     102.350  70.500  41.180  0.00  0.00           C
ATOM   5035  HB2 PHE   320     101.450  70.730  41.750  0.00  0.00           H
ATOM   5036  HB3 PHE   320     102.890  69.910  41.930  0.00  0.00           H
ATOM   5037  CG  PHE   320     101.960  69.550  40.110  0.00  0.00           C
ATOM   5038  CD1 PHE   320     102.960  69.240  39.110  0.00  0.00           C
ATOM   5039  HD1 PHE   320     103.960  69.620  39.220  0.00  0.00           H
ATOM   5040  CE1 PHE   320     102.610  68.360  38.120  0.00  0.00           C
ATOM   5041  HE1 PHE   320     103.270  68.200  37.280  0.00  0.00           H
ATOM   5042  CZ  PHE   320     101.330  67.740  38.080  0.00  0.00           C
ATOM   5043  HZ  PHE   320     101.060  67.080  37.270  0.00  0.00           H
ATOM   5044  CE2 PHE   320     100.430  67.990  39.110  0.00  0.00           C
ATOM   5045  HE2 PHE   320      99.540  67.390  39.170  0.00  0.00           H
ATOM   5046  CD2 PHE   320     100.730  68.850  40.130  0.00  0.00           C
ATOM   5047  HD2 PHE   320     100.050  69.060  40.940  0.00  0.00           H
ATOM   5048  C   PHE   320     102.130  72.720  39.780  0.00  0.00           C
ATOM   5049  O   PHE   320     102.290  72.700  38.540  0.00  0.00           O
ATOM   5050  N   LYS   321     101.270  73.650  40.370  0.00  0.00           N
ATOM   5051  H   LYS   321     101.100  73.470  41.350  0.00  0.00           H
ATOM   5052  CA  LYS   321     100.560  74.670  39.570  0.00  0.00           C
ATOM   5053  HA  LYS   321      99.890  74.210  38.840  0.00  0.00           H
ATOM   5054  CB  LYS   321      99.800  75.660  40.400  0.00  0.00           C
ATOM   5055  HB2 LYS   321     100.460  76.460  40.730  0.00  0.00           H
ATOM   5056  HB3 LYS   321      99.430  75.180  41.310  0.00  0.00           H
ATOM   5057  CG  LYS   321      98.670  76.300  39.570  0.00  0.00           C
ATOM   5058  HG2 LYS   321      97.960  75.490  39.390  0.00  0.00           H
ATOM   5059  HG3 LYS   321      99.130  76.670  38.650  0.00  0.00           H
ATOM   5060  CD  LYS   321      98.020  77.450  40.360  0.00  0.00           C
ATOM   5061  HD2 LYS   321      98.790  77.870  41.010  0.00  0.00           H
ATOM   5062  HD3 LYS   321      97.210  77.030  40.960  0.00  0.00           H
[truncated: 7,431,061 more chars]
