# Supplementary material for: Reversible Control of Native GluN2B-Containing NMDA Receptors with Visible Light
Source: ACS Chem Neurosci. 2024 Sep 6;15(18):3321–43. doi: 10.1021/acschemneuro.4c00247 (PMC11413854; doi:10.1021/acschemneuro.4c00247)
Supplement: Supplementary file 3 — cn4c00247_si_003.zip [file cn4c00247_si_003.zip › Dataset-snapshots-QMMM/Snapshots/Rot1/6.pdb]

REMARK   3 REFINEMENT Structure from ORCA job: /scratch/rbp/orcajob_GS-qcg-QMXTB_30981/GS-qcg-QMXTB
ATOM      1  N   ASP     1     110.590  49.380  42.970  0.00  0.00           N
ATOM      2  H1  ASP     1     110.540  50.030  43.750  0.00  0.00           H
ATOM      3  H2  ASP     1     110.340  48.510  43.410  0.00  0.00           H
ATOM      4  H3  ASP     1     111.500  49.350  42.540  0.00  0.00           H
ATOM      5  CA  ASP     1     109.530  49.750  42.050  0.00  0.00           C
ATOM      6  HA  ASP     1     109.590  49.130  41.160  0.00  0.00           H
ATOM      7  CB  ASP     1     108.110  49.360  42.540  0.00  0.00           C
ATOM      8  HB2 ASP     1     107.380  49.910  41.940  0.00  0.00           H
ATOM      9  HB3 ASP     1     107.950  49.650  43.580  0.00  0.00           H
ATOM     10  CG  ASP     1     107.970  47.800  42.520  0.00  0.00           C
ATOM     11  OD1 ASP     1     108.980  47.060  42.610  0.00  0.00           O
ATOM     12  OD2 ASP     1     106.840  47.340  42.200  0.00  0.00           O
ATOM     13  C   ASP     1     109.560  51.260  41.790  0.00  0.00           C
ATOM     14  O   ASP     1     110.070  52.080  42.600  0.00  0.00           O
ATOM     15  N   PRO     2     108.920  51.750  40.680  0.00  0.00           N
ATOM     16  CD  PRO     2     108.490  50.890  39.540  0.00  0.00           C
ATOM     17  HD2 PRO     2     107.930  49.980  39.760  0.00  0.00           H
ATOM     18  HD3 PRO     2     109.410  50.720  38.980  0.00  0.00           H
ATOM     19  CG  PRO     2     107.590  51.880  38.760  0.00  0.00           C
ATOM     20  HG2 PRO     2     106.570  51.840  39.140  0.00  0.00           H
ATOM     21  HG3 PRO     2     107.580  51.560  37.720  0.00  0.00           H
ATOM     22  CB  PRO     2     108.240  53.280  38.970  0.00  0.00           C
ATOM     23  HB2 PRO     2     107.570  54.100  38.700  0.00  0.00           H
ATOM     24  HB3 PRO     2     109.080  53.390  38.290  0.00  0.00           H
ATOM     25  CA  PRO     2     108.720  53.210  40.430  0.00  0.00           C
ATOM     26  HA  PRO     2     109.620  53.810  40.590  0.00  0.00           H
ATOM     27  C   PRO     2     107.650  53.750  41.370  0.00  0.00           C
ATOM     28  O   PRO     2     106.740  53.030  41.700  0.00  0.00           O
ATOM     29  N   LYS     3     107.720  54.980  41.770  0.00  0.00           N
ATOM     30  H   LYS     3     108.430  55.590  41.390  0.00  0.00           H
ATOM     31  CA  LYS     3     106.630  55.610  42.590  0.00  0.00           C
ATOM     32  HA  LYS     3     106.350  54.940  43.400  0.00  0.00           H
ATOM     33  CB  LYS     3     107.120  56.930  43.190  0.00  0.00           C
ATOM     34  HB2 LYS     3     107.590  57.490  42.380  0.00  0.00           H
ATOM     35  HB3 LYS     3     108.010  56.730  43.800  0.00  0.00           H
ATOM     36  CG  LYS     3     106.040  57.720  44.010  0.00  0.00           C
ATOM     37  HG2 LYS     3     105.830  57.050  44.840  0.00  0.00           H
ATOM     38  HG3 LYS     3     105.090  57.960  43.540  0.00  0.00           H
ATOM     39  CD  LYS     3     106.640  59.170  44.340  0.00  0.00           C
ATOM     40  HD2 LYS     3     106.820  59.580  43.350  0.00  0.00           H
ATOM     41  HD3 LYS     3     107.530  59.000  44.950  0.00  0.00           H
ATOM     42  CE  LYS     3     105.630  60.000  45.090  0.00  0.00           C
ATOM     43  HE2 LYS     3     104.750  60.200  44.470  0.00  0.00           H
ATOM     44  HE3 LYS     3     106.110  60.960  45.270  0.00  0.00           H
ATOM     45  NZ  LYS     3     105.170  59.360  46.360  0.00  0.00           N
ATOM     46  HZ1 LYS     3     104.620  58.520  46.330  0.00  0.00           H
ATOM     47  HZ2 LYS     3     105.990  59.200  46.930  0.00  0.00           H
ATOM     48  HZ3 LYS     3     104.560  59.960  46.900  0.00  0.00           H
ATOM     49  C   LYS     3     105.310  55.750  41.750  0.00  0.00           C
ATOM     50  O   LYS     3     105.320  56.560  40.830  0.00  0.00           O
ATOM     51  N   ILE     4     104.260  55.010  42.110  0.00  0.00           N
ATOM     52  H   ILE     4     104.360  54.420  42.920  0.00  0.00           H
ATOM     53  CA  ILE     4     102.960  55.240  41.440  0.00  0.00           C
ATOM     54  HA  ILE     4     103.160  55.190  40.370  0.00  0.00           H
ATOM     55  CB  ILE     4     102.000  54.000  41.720  0.00  0.00           C
ATOM     56  HB  ILE     4     101.910  53.860  42.800  0.00  0.00           H
ATOM     57  CG2 ILE     4     100.600  54.130  41.200  0.00  0.00           C
ATOM     58 HG21 ILE     4     100.190  55.020  41.670  0.00  0.00           H
ATOM     59 HG22 ILE     4     100.700  54.270  40.130  0.00  0.00           H
ATOM     60 HG23 ILE     4     100.030  53.230  41.410  0.00  0.00           H
ATOM     61  CG1 ILE     4     102.700  52.670  41.220  0.00  0.00           C
ATOM     62 HG12 ILE     4     102.050  51.870  41.590  0.00  0.00           H
ATOM     63 HG13 ILE     4     103.700  52.510  41.610  0.00  0.00           H
ATOM     64  CD1 ILE     4     102.860  52.520  39.720  0.00  0.00           C
ATOM     65 HD11 ILE     4     102.770  53.450  39.160  0.00  0.00           H
ATOM     66 HD12 ILE     4     103.850  52.090  39.520  0.00  0.00           H
ATOM     67 HD13 ILE     4     102.130  51.790  39.360  0.00  0.00           H
ATOM     68  C   ILE     4     102.380  56.600  41.950  0.00  0.00           C
ATOM     69  O   ILE     4     102.110  56.820  43.130  0.00  0.00           O
ATOM     70  N   VAL     5     102.050  57.380  40.920  0.00  0.00           N
ATOM     71  H   VAL     5     102.170  57.000  39.990  0.00  0.00           H
ATOM     72  CA  VAL     5     101.520  58.740  41.050  0.00  0.00           C
ATOM     73  HA  VAL     5     101.300  58.850  42.110  0.00  0.00           H
ATOM     74  CB  VAL     5     102.640  59.700  40.590  0.00  0.00           C
ATOM     75  HB  VAL     5     102.810  59.280  39.600  0.00  0.00           H
ATOM     76  CG1 VAL     5     102.220  61.140  40.330  0.00  0.00           C
ATOM     77 HG11 VAL     5     101.380  61.330  41.000  0.00  0.00           H
ATOM     78 HG12 VAL     5     102.950  61.900  40.630  0.00  0.00           H
ATOM     79 HG13 VAL     5     101.920  61.230  39.290  0.00  0.00           H
ATOM     80  CG2 VAL     5     103.940  59.640  41.340  0.00  0.00           C
ATOM     81 HG21 VAL     5     103.870  60.070  42.340  0.00  0.00           H
ATOM     82 HG22 VAL     5     104.390  58.640  41.360  0.00  0.00           H
ATOM     83 HG23 VAL     5     104.620  60.260  40.760  0.00  0.00           H
ATOM     84  C   VAL     5     100.230  58.920  40.190  0.00  0.00           C
ATOM     85  O   VAL     5     100.240  58.860  38.990  0.00  0.00           O
ATOM     86  N   ASN     6      99.110  58.980  40.860  0.00  0.00           N
ATOM     87  H   ASN     6      99.230  59.120  41.850  0.00  0.00           H
ATOM     88  CA  ASN     6      97.830  58.970  40.270  0.00  0.00           C
ATOM     89  HA  ASN     6      97.760  58.290  39.420  0.00  0.00           H
ATOM     90  CB  ASN     6      96.830  58.590  41.300  0.00  0.00           C
ATOM     91  HB2 ASN     6      95.830  58.850  40.950  0.00  0.00           H
ATOM     92  HB3 ASN     6      97.160  59.180  42.160  0.00  0.00           H
ATOM     93  CG  ASN     6      96.660  57.130  41.740  0.00  0.00           C
ATOM     94  OD1 ASN     6      95.890  56.360  41.190  0.00  0.00           O
ATOM     95  ND2 ASN     6      97.420  56.690  42.730  0.00  0.00           N
ATOM     96 HD21 ASN     6      97.900  57.420  43.230  0.00  0.00           H
ATOM     97 HD22 ASN     6      97.220  55.790  43.130  0.00  0.00           H
ATOM     98  C   ASN     6      97.530  60.410  39.780  0.00  0.00           C
ATOM     99  O   ASN     6      97.570  61.420  40.520  0.00  0.00           O
ATOM    100  N   ILE     7      96.870  60.450  38.630  0.00  0.00           N
ATOM    101  H   ILE     7      96.500  59.630  38.160  0.00  0.00           H
ATOM    102  CA  ILE     7      96.200  61.650  38.090  0.00  0.00           C
ATOM    103  HA  ILE     7      96.310  62.460  38.800  0.00  0.00           H
ATOM    104  CB  ILE     7      96.850  62.000  36.720  0.00  0.00           C
ATOM    105  HB  ILE     7      96.770  61.150  36.040  0.00  0.00           H
ATOM    106  CG2 ILE     7      96.190  63.190  36.040  0.00  0.00           C
ATOM    107 HG21 ILE     7      96.240  64.000  36.770  0.00  0.00           H
ATOM    108 HG22 ILE     7      96.620  63.450  35.070  0.00  0.00           H
ATOM    109 HG23 ILE     7      95.190  62.910  35.710  0.00  0.00           H
ATOM    110  CG1 ILE     7      98.430  62.090  36.720  0.00  0.00           C
ATOM    111 HG12 ILE     7      98.640  62.500  35.740  0.00  0.00           H
ATOM    112 HG13 ILE     7      98.930  61.140  36.920  0.00  0.00           H
ATOM    113  CD1 ILE     7      99.010  63.100  37.780  0.00  0.00           C
ATOM    114 HD11 ILE     7      98.870  62.770  38.800  0.00  0.00           H
ATOM    115 HD12 ILE     7     100.050  63.380  37.600  0.00  0.00           H
ATOM    116 HD13 ILE     7      98.450  64.040  37.690  0.00  0.00           H
ATOM    117  C   ILE     7      94.720  61.240  37.950  0.00  0.00           C
ATOM    118  O   ILE     7      94.410  60.190  37.420  0.00  0.00           O
ATOM    119  N   GLY     8      93.850  62.100  38.460  0.00  0.00           N
ATOM    120  H   GLY     8      94.270  62.950  38.810  0.00  0.00           H
ATOM    121  CA  GLY     8      92.430  62.060  38.520  0.00  0.00           C
ATOM    122  HA2 GLY     8      92.030  62.560  39.410  0.00  0.00           H
ATOM    123  HA3 GLY     8      92.060  61.040  38.570  0.00  0.00           H
ATOM    124  C   GLY     8      91.800  62.660  37.220  0.00  0.00           C
ATOM    125  O   GLY     8      92.260  63.540  36.570  0.00  0.00           O
ATOM    126  N   ALA     9      90.570  62.200  36.890  0.00  0.00           N
ATOM    127  H   ALA     9      90.270  61.370  37.380  0.00  0.00           H
ATOM    128  CA  ALA     9      89.650  62.700  35.790  0.00  0.00           C
ATOM    129  HA  ALA     9      89.880  63.770  35.760  0.00  0.00           H
ATOM    130  CB  ALA     9      90.080  62.150  34.400  0.00  0.00           C
ATOM    131  HB1 ALA     9      89.610  62.820  33.680  0.00  0.00           H
ATOM    132  HB2 ALA     9      91.150  62.270  34.190  0.00  0.00           H
ATOM    133  HB3 ALA     9      89.790  61.110  34.250  0.00  0.00           H
ATOM    134  C   ALA     9      88.160  62.580  35.980  0.00  0.00           C
ATOM    135  O   ALA     9      87.710  61.460  36.240  0.00  0.00           O
ATOM    136  N   VAL    10      87.440  63.600  35.490  0.00  0.00           N
ATOM    137  H   VAL    10      87.980  64.430  35.320  0.00  0.00           H
ATOM    138  CA  VAL    10      86.010  63.610  35.530  0.00  0.00           C
ATOM    139  HA  VAL    10      85.640  62.610  35.730  0.00  0.00           H
ATOM    140  CB  VAL    10      85.430  64.610  36.540  0.00  0.00           C
ATOM    141  HB  VAL    10      85.840  65.580  36.260  0.00  0.00           H
ATOM    142  CG1 VAL    10      83.940  64.550  36.530  0.00  0.00           C
ATOM    143 HG11 VAL    10      83.750  63.480  36.630  0.00  0.00           H
ATOM    144 HG12 VAL    10      83.570  65.090  37.400  0.00  0.00           H
ATOM    145 HG13 VAL    10      83.690  64.990  35.560  0.00  0.00           H
ATOM    146  CG2 VAL    10      85.980  64.280  37.970  0.00  0.00           C
ATOM    147 HG21 VAL    10      85.890  63.220  38.210  0.00  0.00           H
ATOM    148 HG22 VAL    10      87.020  64.610  38.020  0.00  0.00           H
ATOM    149 HG23 VAL    10      85.380  64.870  38.660  0.00  0.00           H
ATOM    150  C   VAL    10      85.580  63.860  34.100  0.00  0.00           C
ATOM    151  O   VAL    10      85.710  64.980  33.580  0.00  0.00           O
ATOM    152  N   LEU    11      85.020  62.910  33.380  0.00  0.00           N
ATOM    153  H   LEU    11      84.890  61.970  33.720  0.00  0.00           H
ATOM    154  CA  LEU    11      84.890  63.040  31.840  0.00  0.00           C
ATOM    155  HA  LEU    11      85.180  64.010  31.450  0.00  0.00           H
ATOM    156  CB  LEU    11      85.950  62.120  31.200  0.00  0.00           C
ATOM    157  HB2 LEU    11      85.930  62.320  30.120  0.00  0.00           H
ATOM    158  HB3 LEU    11      85.730  61.080  31.460  0.00  0.00           H
ATOM    159  CG  LEU    11      87.380  62.490  31.600  0.00  0.00           C
ATOM    160  HG  LEU    11      87.420  62.490  32.690  0.00  0.00           H
ATOM    161  CD1 LEU    11      88.370  61.550  30.940  0.00  0.00           C
ATOM    162 HD11 LEU    11      88.070  61.230  29.940  0.00  0.00           H
ATOM    163 HD12 LEU    11      89.340  62.000  30.750  0.00  0.00           H
ATOM    164 HD13 LEU    11      88.600  60.700  31.580  0.00  0.00           H
ATOM    165  CD2 LEU    11      87.660  63.890  30.980  0.00  0.00           C
ATOM    166 HD21 LEU    11      87.360  63.890  29.930  0.00  0.00           H
ATOM    167 HD22 LEU    11      87.190  64.650  31.600  0.00  0.00           H
ATOM    168 HD23 LEU    11      88.720  64.100  31.060  0.00  0.00           H
ATOM    169  C   LEU    11      83.500  62.600  31.370  0.00  0.00           C
ATOM    170  O   LEU    11      82.760  61.800  31.990  0.00  0.00           O
ATOM    171  N   SER    12      82.980  63.020  30.240  0.00  0.00           N
ATOM    172  H   SER    12      83.610  63.430  29.570  0.00  0.00           H
ATOM    173  CA  SER    12      81.550  62.870  29.880  0.00  0.00           C
ATOM    174  HA  SER    12      80.930  63.460  30.560  0.00  0.00           H
ATOM    175  CB  SER    12      81.280  63.700  28.590  0.00  0.00           C
ATOM    176  HB2 SER    12      81.540  64.760  28.700  0.00  0.00           H
ATOM    177  HB3 SER    12      80.210  63.590  28.420  0.00  0.00           H
ATOM    178  OG  SER    12      82.030  63.130  27.550  0.00  0.00           O
ATOM    179  HG  SER    12      82.770  63.710  27.360  0.00  0.00           H
ATOM    180  C   SER    12      80.960  61.450  29.610  0.00  0.00           C
ATOM    181  O   SER    12      79.770  61.310  29.810  0.00  0.00           O
ATOM    182  N   THR    13      81.770  60.470  29.220  0.00  0.00           N
ATOM    183  H   THR    13      82.740  60.660  29.010  0.00  0.00           H
ATOM    184  CA  THR    13      81.380  59.080  28.970  0.00  0.00           C
ATOM    185  HA  THR    13      80.590  58.830  29.670  0.00  0.00           H
ATOM    186  CB  THR    13      80.910  58.760  27.510  0.00  0.00           C
ATOM    187  HB  THR    13      80.480  57.760  27.560  0.00  0.00           H
ATOM    188  CG2 THR    13      79.850  59.690  27.110  0.00  0.00           C
ATOM    189 HG21 THR    13      79.070  59.680  27.870  0.00  0.00           H
ATOM    190 HG22 THR    13      80.190  60.730  27.060  0.00  0.00           H
ATOM    191 HG23 THR    13      79.490  59.410  26.120  0.00  0.00           H
ATOM    192  OG1 THR    13      82.030  58.830  26.710  0.00  0.00           O
ATOM    193  HG1 THR    13      81.710  59.220  25.890  0.00  0.00           H
ATOM    194  C   THR    13      82.510  58.170  29.330  0.00  0.00           C
ATOM    195  O   THR    13      83.660  58.540  29.380  0.00  0.00           O
ATOM    196  N   LYS    14      82.140  56.870  29.500  0.00  0.00           N
ATOM    197  H   LYS    14      81.180  56.650  29.720  0.00  0.00           H
ATOM    198  CA  LYS    14      83.100  55.810  29.720  0.00  0.00           C
ATOM    199  HA  LYS    14      83.660  55.960  30.640  0.00  0.00           H
ATOM    200  CB  LYS    14      82.320  54.470  29.880  0.00  0.00           C
ATOM    201  HB2 LYS    14      82.900  53.570  29.680  0.00  0.00           H
ATOM    202  HB3 LYS    14      81.580  54.390  29.090  0.00  0.00           H
ATOM    203  CG  LYS    14      81.500  54.320  31.210  0.00  0.00           C
ATOM    204  HG2 LYS    14      80.750  53.540  31.070  0.00  0.00           H
ATOM    205  HG3 LYS    14      80.950  55.260  31.310  0.00  0.00           H
ATOM    206  CD  LYS    14      82.350  53.980  32.430  0.00  0.00           C
ATOM    207  HD2 LYS    14      81.740  54.040  33.330  0.00  0.00           H
ATOM    208  HD3 LYS    14      83.170  54.700  32.490  0.00  0.00           H
ATOM    209  CE  LYS    14      82.940  52.530  32.330  0.00  0.00           C
ATOM    210  HE2 LYS    14      83.230  52.260  31.320  0.00  0.00           H
ATOM    211  HE3 LYS    14      82.060  51.930  32.570  0.00  0.00           H
ATOM    212  NZ  LYS    14      83.930  52.310  33.350  0.00  0.00           N
ATOM    213  HZ1 LYS    14      83.550  52.570  34.250  0.00  0.00           H
ATOM    214  HZ2 LYS    14      84.040  51.300  33.320  0.00  0.00           H
ATOM    215  HZ3 LYS    14      84.860  52.650  33.160  0.00  0.00           H
ATOM    216  C   LYS    14      84.120  55.670  28.610  0.00  0.00           C
ATOM    217  O   LYS    14      85.280  55.430  28.940  0.00  0.00           O
ATOM    218  N   LYS    15      83.850  56.060  27.350  0.00  0.00           N
ATOM    219  H   LYS    15      82.890  56.360  27.240  0.00  0.00           H
ATOM    220  CA  LYS    15      84.790  56.150  26.200  0.00  0.00           C
ATOM    221  HA  LYS    15      85.290  55.190  26.120  0.00  0.00           H
ATOM    222  CB  LYS    15      84.070  56.290  24.770  0.00  0.00           C
ATOM    223  HB2 LYS    15      84.720  55.850  24.020  0.00  0.00           H
ATOM    224  HB3 LYS    15      83.880  57.360  24.600  0.00  0.00           H
ATOM    225  CG  LYS    15      82.650  55.640  24.720  0.00  0.00           C
ATOM    226  HG2 LYS    15      81.980  55.970  25.510  0.00  0.00           H
ATOM    227  HG3 LYS    15      82.750  54.560  24.770  0.00  0.00           H
ATOM    228  CD  LYS    15      81.830  55.990  23.480  0.00  0.00           C
ATOM    229  HD2 LYS    15      81.700  57.070  23.560  0.00  0.00           H
ATOM    230  HD3 LYS    15      80.980  55.320  23.460  0.00  0.00           H
ATOM    231  CE  LYS    15      82.620  55.750  22.220  0.00  0.00           C
ATOM    232  HE2 LYS    15      82.560  54.670  22.180  0.00  0.00           H
ATOM    233  HE3 LYS    15      83.660  56.040  22.380  0.00  0.00           H
ATOM    234  NZ  LYS    15      82.030  56.340  21.040  0.00  0.00           N
ATOM    235  HZ1 LYS    15      82.130  57.330  21.180  0.00  0.00           H
ATOM    236  HZ2 LYS    15      82.650  56.120  20.270  0.00  0.00           H
ATOM    237  HZ3 LYS    15      81.050  56.130  20.880  0.00  0.00           H
ATOM    238  C   LYS    15      85.800  57.250  26.390  0.00  0.00           C
ATOM    239  O   LYS    15      87.010  57.010  26.130  0.00  0.00           O
ATOM    240  N   HIE    16      85.420  58.410  26.900  0.00  0.00           N
ATOM    241  H   HIE    16      84.440  58.580  27.050  0.00  0.00           H
ATOM    242  CA  HIE    16      86.390  59.430  27.400  0.00  0.00           C
ATOM    243  HA  HIE    16      87.080  59.670  26.590  0.00  0.00           H
ATOM    244  CB  HIE    16      85.700  60.810  27.610  0.00  0.00           C
ATOM    245  HB2 HIE    16      86.360  61.530  28.070  0.00  0.00           H
ATOM    246  HB3 HIE    16      84.880  60.780  28.330  0.00  0.00           H
ATOM    247  CG  HIE    16      85.130  61.390  26.370  0.00  0.00           C
ATOM    248  ND1 HIE    16      83.770  61.560  26.050  0.00  0.00           N
ATOM    249  CE1 HIE    16      83.661  62.315  25.046  0.00  0.00           C
ATOM    250  HE1 HIE    16      82.680  62.629  24.690  0.00  0.00           H
ATOM    251  NE2 HIE    16      84.855  62.479  24.533  0.00  0.00           N
ATOM    252  HE2 HIE    16      85.052  62.956  23.665  0.00  0.00           H
ATOM    253  CD2 HIE    16      85.790  61.910  25.340  0.00  0.00           C
ATOM    254  HD2 HIE    16      86.860  61.830  25.200  0.00  0.00           H
ATOM    255  C   HIE    16      87.240  58.920  28.590  0.00  0.00           C
ATOM    256  O   HIE    16      88.460  59.150  28.490  0.00  0.00           O
ATOM    257  N   GLU    17      86.690  58.120  29.530  0.00  0.00           N
ATOM    258  H   GLU    17      85.690  58.000  29.580  0.00  0.00           H
ATOM    259  CA  GLU    17      87.550  57.460  30.510  0.00  0.00           C
ATOM    260  HA  GLU    17      88.220  58.200  30.940  0.00  0.00           H
ATOM    261  CB  GLU    17      86.630  56.820  31.670  0.00  0.00           C
ATOM    262  HB2 GLU    17      87.370  56.290  32.270  0.00  0.00           H
ATOM    263  HB3 GLU    17      86.040  56.010  31.240  0.00  0.00           H
ATOM    264  CG  GLU    17      85.820  57.740  32.600  0.00  0.00           C
ATOM    265  HG2 GLU    17      84.880  58.030  32.120  0.00  0.00           H
ATOM    266  HG3 GLU    17      86.400  58.630  32.840  0.00  0.00           H
ATOM    267  CD  GLU    17      85.440  56.980  33.910  0.00  0.00           C
ATOM    268  OE1 GLU    17      86.390  56.500  34.540  0.00  0.00           O
ATOM    269  OE2 GLU    17      84.290  56.630  34.230  0.00  0.00           O
ATOM    270  C   GLU    17      88.420  56.370  29.940  0.00  0.00           C
ATOM    271  O   GLU    17      89.570  56.170  30.340  0.00  0.00           O
ATOM    272  N   GLN    18      88.090  55.640  28.880  0.00  0.00           N
ATOM    273  H   GLN    18      87.200  55.870  28.480  0.00  0.00           H
ATOM    274  CA  GLN    18      89.090  54.730  28.180  0.00  0.00           C
ATOM    275  HA  GLN    18      89.670  54.170  28.920  0.00  0.00           H
ATOM    276  CB  GLN    18      88.360  53.720  27.290  0.00  0.00           C
ATOM    277  HB2 GLN    18      87.900  54.240  26.450  0.00  0.00           H
ATOM    278  HB3 GLN    18      87.540  53.260  27.850  0.00  0.00           H
ATOM    279  CG  GLN    18      89.200  52.480  26.790  0.00  0.00           C
ATOM    280  HG2 GLN    18      89.940  52.960  26.160  0.00  0.00           H
ATOM    281  HG3 GLN    18      88.590  51.850  26.140  0.00  0.00           H
ATOM    282  CD  GLN    18      89.730  51.570  27.860  0.00  0.00           C
ATOM    283  OE1 GLN    18      89.060  51.390  28.870  0.00  0.00           O
ATOM    284  NE2 GLN    18      91.010  51.170  27.850  0.00  0.00           N
ATOM    285 HE21 GLN    18      91.520  51.470  27.040  0.00  0.00           H
ATOM    286 HE22 GLN    18      91.440  50.530  28.510  0.00  0.00           H
ATOM    287  C   GLN    18      90.090  55.560  27.340  0.00  0.00           C
ATOM    288  O   GLN    18      91.260  55.350  27.470  0.00  0.00           O
ATOM    289  N   ILE    19      89.720  56.580  26.600  0.00  0.00           N
ATOM    290  H   ILE    19      88.730  56.790  26.580  0.00  0.00           H
ATOM    291  CA  ILE    19      90.590  57.470  25.870  0.00  0.00           C
ATOM    292  HA  ILE    19      91.180  56.870  25.180  0.00  0.00           H
ATOM    293  CB  ILE    19      89.790  58.440  24.970  0.00  0.00           C
ATOM    294  HB  ILE    19      88.980  58.860  25.570  0.00  0.00           H
ATOM    295  CG2 ILE    19      90.600  59.590  24.510  0.00  0.00           C
ATOM    296 HG21 ILE    19      90.050  60.460  24.150  0.00  0.00           H
ATOM    297 HG22 ILE    19      91.270  59.980  25.270  0.00  0.00           H
ATOM    298 HG23 ILE    19      91.270  59.360  23.680  0.00  0.00           H
ATOM    299  CG1 ILE    19      89.080  57.730  23.790  0.00  0.00           C
ATOM    300 HG12 ILE    19      88.750  56.820  24.280  0.00  0.00           H
ATOM    301 HG13 ILE    19      89.820  57.410  23.060  0.00  0.00           H
ATOM    302  CD1 ILE    19      87.970  58.500  23.050  0.00  0.00           C
ATOM    303 HD11 ILE    19      88.420  59.360  22.570  0.00  0.00           H
ATOM    304 HD12 ILE    19      87.530  57.820  22.320  0.00  0.00           H
ATOM    305 HD13 ILE    19      87.180  58.690  23.790  0.00  0.00           H
ATOM    306  C   ILE    19      91.570  58.080  26.860  0.00  0.00           C
ATOM    307  O   ILE    19      92.800  58.160  26.690  0.00  0.00           O
ATOM    308  N   PHE    20      91.150  58.440  28.110  0.00  0.00           N
ATOM    309  H   PHE    20      90.170  58.410  28.370  0.00  0.00           H
ATOM    310  CA  PHE    20      92.070  58.940  29.120  0.00  0.00           C
ATOM    311  HA  PHE    20      92.740  59.710  28.750  0.00  0.00           H
ATOM    312  CB  PHE    20      91.160  59.410  30.290  0.00  0.00           C
ATOM    313  HB2 PHE    20      90.340  58.730  30.480  0.00  0.00           H
ATOM    314  HB3 PHE    20      90.730  60.370  30.010  0.00  0.00           H
ATOM    315  CG  PHE    20      91.860  59.770  31.600  0.00  0.00           C
ATOM    316  CD1 PHE    20      92.720  60.940  31.640  0.00  0.00           C
ATOM    317  HD1 PHE    20      92.870  61.570  30.770  0.00  0.00           H
ATOM    318  CE1 PHE    20      93.530  61.230  32.800  0.00  0.00           C
ATOM    319  HE1 PHE    20      94.260  62.020  32.710  0.00  0.00           H
ATOM    320  CZ  PHE    20      93.280  60.450  33.900  0.00  0.00           C
ATOM    321  HZ  PHE    20      93.820  60.610  34.820  0.00  0.00           H
ATOM    322  CE2 PHE    20      92.320  59.450  33.910  0.00  0.00           C
ATOM    323  HE2 PHE    20      92.300  58.880  34.830  0.00  0.00           H
ATOM    324  CD2 PHE    20      91.710  58.990  32.730  0.00  0.00           C
ATOM    325  HD2 PHE    20      91.040  58.140  32.660  0.00  0.00           H
ATOM    326  C   PHE    20      92.960  57.870  29.690  0.00  0.00           C
ATOM    327  O   PHE    20      94.160  58.020  29.750  0.00  0.00           O
ATOM    328  N   ARG    21      92.400  56.710  30.100  0.00  0.00           N
ATOM    329  H   ARG    21      91.400  56.650  29.940  0.00  0.00           H
ATOM    330  CA  ARG    21      93.150  55.610  30.700  0.00  0.00           C
ATOM    331  HA  ARG    21      93.650  55.900  31.620  0.00  0.00           H
ATOM    332  CB  ARG    21      92.190  54.510  31.000  0.00  0.00           C
ATOM    333  HB2 ARG    21      91.710  54.300  30.050  0.00  0.00           H
ATOM    334  HB3 ARG    21      91.500  54.900  31.750  0.00  0.00           H
ATOM    335  CG  ARG    21      92.870  53.200  31.430  0.00  0.00           C
ATOM    336  HG2 ARG    21      93.710  53.340  32.110  0.00  0.00           H
ATOM    337  HG3 ARG    21      93.280  52.760  30.520  0.00  0.00           H
ATOM    338  CD  ARG    21      91.970  52.240  32.070  0.00  0.00           C
ATOM    339  HD2 ARG    21      91.800  52.500  33.110  0.00  0.00           H
ATOM    340  HD3 ARG    21      92.450  51.260  32.030  0.00  0.00           H
ATOM    341  NE  ARG    21      90.590  52.200  31.570  0.00  0.00           N
ATOM    342  HE  ARG    21      90.470  51.900  30.610  0.00  0.00           H
ATOM    343  CZ  ARG    21      89.440  52.560  32.070  0.00  0.00           C
ATOM    344  NH1 ARG    21      89.300  53.210  33.180  0.00  0.00           N
ATOM    345 HH11 ARG    21      90.140  53.620  33.560  0.00  0.00           H
ATOM    346 HH12 ARG    21      88.390  53.370  33.600  0.00  0.00           H
ATOM    347  NH2 ARG    21      88.330  52.390  31.450  0.00  0.00           N
ATOM    348 HH21 ARG    21      88.370  51.940  30.540  0.00  0.00           H
ATOM    349 HH22 ARG    21      87.490  52.850  31.770  0.00  0.00           H
ATOM    350  C   ARG    21      94.270  55.150  29.760  0.00  0.00           C
ATOM    351  O   ARG    21      95.450  54.920  30.170  0.00  0.00           O
ATOM    352  N   GLU    22      94.030  55.240  28.470  0.00  0.00           N
ATOM    353  H   GLU    22      93.040  55.360  28.330  0.00  0.00           H
ATOM    354  CA  GLU    22      94.950  55.030  27.320  0.00  0.00           C
ATOM    355  HA  GLU    22      95.650  54.260  27.620  0.00  0.00           H
ATOM    356  CB  GLU    22      94.140  54.600  26.060  0.00  0.00           C
ATOM    357  HB2 GLU    22      93.560  55.410  25.600  0.00  0.00           H
ATOM    358  HB3 GLU    22      93.420  53.850  26.380  0.00  0.00           H
ATOM    359  CG  GLU    22      95.080  53.990  25.010  0.00  0.00           C
ATOM    360  HG2 GLU    22      95.780  54.820  24.890  0.00  0.00           H
ATOM    361  HG3 GLU    22      94.580  53.770  24.060  0.00  0.00           H
ATOM    362  CD  GLU    22      95.970  52.800  25.480  0.00  0.00           C
ATOM    363  OE1 GLU    22      95.470  51.800  26.020  0.00  0.00           O
ATOM    364  OE2 GLU    22      97.130  52.720  25.040  0.00  0.00           O
ATOM    365  C   GLU    22      95.950  56.220  27.030  0.00  0.00           C
ATOM    366  O   GLU    22      97.120  56.010  26.710  0.00  0.00           O
ATOM    367  N   ALA    23      95.550  57.480  27.090  0.00  0.00           N
ATOM    368  H   ALA    23      94.570  57.580  27.310  0.00  0.00           H
ATOM    369  CA  ALA    23      96.380  58.680  27.000  0.00  0.00           C
ATOM    370  HA  ALA    23      96.830  58.640  26.000  0.00  0.00           H
ATOM    371  CB  ALA    23      95.600  59.950  27.060  0.00  0.00           C
ATOM    372  HB1 ALA    23      95.020  59.990  27.990  0.00  0.00           H
ATOM    373  HB2 ALA    23      96.250  60.820  27.120  0.00  0.00           H
ATOM    374  HB3 ALA    23      94.910  59.960  26.220  0.00  0.00           H
ATOM    375  C   ALA    23      97.480  58.670  28.060  0.00  0.00           C
ATOM    376  O   ALA    23      98.610  59.150  27.800  0.00  0.00           O
ATOM    377  N   VAL    24      97.230  58.200  29.260  0.00  0.00           N
ATOM    378  H   VAL    24      96.260  57.980  29.420  0.00  0.00           H
ATOM    379  CA  VAL    24      98.200  58.030  30.310  0.00  0.00           C
ATOM    380  HA  VAL    24      98.790  58.940  30.210  0.00  0.00           H
ATOM    381  CB  VAL    24      97.550  57.870  31.660  0.00  0.00           C
ATOM    382  HB  VAL    24      96.960  56.960  31.570  0.00  0.00           H
ATOM    383  CG1 VAL    24      98.470  57.810  32.860  0.00  0.00           C
ATOM    384 HG11 VAL    24      97.930  57.690  33.800  0.00  0.00           H
ATOM    385 HG12 VAL    24      99.090  56.940  32.640  0.00  0.00           H
ATOM    386 HG13 VAL    24      99.180  58.640  32.840  0.00  0.00           H
ATOM    387  CG2 VAL    24      96.540  59.110  31.950  0.00  0.00           C
ATOM    388 HG21 VAL    24      97.150  60.010  31.940  0.00  0.00           H
ATOM    389 HG22 VAL    24      95.720  59.110  31.230  0.00  0.00           H
ATOM    390 HG23 VAL    24      96.150  58.970  32.960  0.00  0.00           H
ATOM    391  C   VAL    24      99.150  56.830  30.020  0.00  0.00           C
ATOM    392  O   VAL    24     100.360  57.010  30.170  0.00  0.00           O
ATOM    393  N   ASN    25      98.660  55.720  29.420  0.00  0.00           N
ATOM    394  H   ASN    25      97.650  55.700  29.420  0.00  0.00           H
ATOM    395  CA  ASN    25      99.400  54.580  28.920  0.00  0.00           C
ATOM    396  HA  ASN    25      99.920  54.240  29.810  0.00  0.00           H
ATOM    397  CB  ASN    25      98.420  53.560  28.310  0.00  0.00           C
ATOM    398  HB2 ASN    25      98.020  53.880  27.350  0.00  0.00           H
ATOM    399  HB3 ASN    25      97.620  53.300  29.000  0.00  0.00           H
ATOM    400  CG  ASN    25      99.190  52.270  28.120  0.00  0.00           C
ATOM    401  OD1 ASN    25     100.010  51.800  28.900  0.00  0.00           O
ATOM    402  ND2 ASN    25      99.090  51.670  26.990  0.00  0.00           N
ATOM    403 HD21 ASN    25      98.460  52.010  26.280  0.00  0.00           H
ATOM    404 HD22 ASN    25      99.720  50.880  26.880  0.00  0.00           H
ATOM    405  C   ASN    25     100.490  55.090  27.900  0.00  0.00           C
ATOM    406  O   ASN    25     101.710  54.870  28.090  0.00  0.00           O
ATOM    407  N   GLN    26     100.060  55.880  26.920  0.00  0.00           N
ATOM    408  H   GLN    26      99.080  56.130  26.920  0.00  0.00           H
ATOM    409  CA  GLN    26     100.980  56.410  25.920  0.00  0.00           C
ATOM    410  HA  GLN    26     101.540  55.590  25.460  0.00  0.00           H
ATOM    411  CB  GLN    26     100.180  57.150  24.870  0.00  0.00           C
ATOM    412  HB2 GLN    26     100.890  57.580  24.160  0.00  0.00           H
ATOM    413  HB3 GLN    26      99.640  57.930  25.400  0.00  0.00           H
ATOM    414  CG  GLN    26      99.190  56.320  24.050  0.00  0.00           C
ATOM    415  HG2 GLN    26      98.690  55.510  24.590  0.00  0.00           H
ATOM    416  HG3 GLN    26      99.750  55.860  23.230  0.00  0.00           H
ATOM    417  CD  GLN    26      97.980  57.160  23.480  0.00  0.00           C
ATOM    418  OE1 GLN    26      97.750  58.340  23.720  0.00  0.00           O
ATOM    419  NE2 GLN    26      97.090  56.540  22.710  0.00  0.00           N
ATOM    420 HE21 GLN    26      97.240  55.580  22.430  0.00  0.00           H
ATOM    421 HE22 GLN    26      96.580  57.150  22.090  0.00  0.00           H
ATOM    422  C   GLN    26     102.020  57.370  26.530  0.00  0.00           C
ATOM    423  O   GLN    26     103.140  57.360  26.000  0.00  0.00           O
ATOM    424  N   ALA    27     101.650  58.130  27.650  0.00  0.00           N
ATOM    425  H   ALA    27     100.690  58.210  27.950  0.00  0.00           H
ATOM    426  CA  ALA    27     102.630  58.960  28.330  0.00  0.00           C
ATOM    427  HA  ALA    27     103.250  59.540  27.650  0.00  0.00           H
ATOM    428  CB  ALA    27     101.850  59.950  29.230  0.00  0.00           C
ATOM    429  HB1 ALA    27     101.290  59.470  30.040  0.00  0.00           H
ATOM    430  HB2 ALA    27     102.550  60.670  29.650  0.00  0.00           H
ATOM    431  HB3 ALA    27     101.090  60.490  28.670  0.00  0.00           H
ATOM    432  C   ALA    27     103.620  58.140  29.150  0.00  0.00           C
ATOM    433  O   ALA    27     104.800  58.520  29.160  0.00  0.00           O
ATOM    434  N   ASN    28     103.260  56.990  29.770  0.00  0.00           N
ATOM    435  H   ASN    28     102.280  56.780  29.660  0.00  0.00           H
ATOM    436  CA  ASN    28     104.140  55.980  30.440  0.00  0.00           C
ATOM    437  HA  ASN    28     104.740  56.620  31.080  0.00  0.00           H
ATOM    438  CB  ASN    28     103.330  55.000  31.290  0.00  0.00           C
ATOM    439  HB2 ASN    28     103.940  54.180  31.670  0.00  0.00           H
ATOM    440  HB3 ASN    28     102.600  54.430  30.710  0.00  0.00           H
ATOM    441  CG  ASN    28     102.680  55.650  32.520  0.00  0.00           C
ATOM    442  OD1 ASN    28     103.290  56.450  33.270  0.00  0.00           O
ATOM    443  ND2 ASN    28     101.500  55.340  32.860  0.00  0.00           N
ATOM    444 HD21 ASN    28     100.900  54.680  32.390  0.00  0.00           H
ATOM    445 HD22 ASN    28     101.280  55.620  33.810  0.00  0.00           H
ATOM    446  C   ASN    28     105.170  55.320  29.470  0.00  0.00           C
ATOM    447  O   ASN    28     106.280  55.000  29.870  0.00  0.00           O
ATOM    448  N   LYS    29     104.760  55.170  28.210  0.00  0.00           N
ATOM    449  H   LYS    29     103.760  55.280  28.130  0.00  0.00           H
ATOM    450  CA  LYS    29     105.630  54.820  27.100  0.00  0.00           C
ATOM    451  HA  LYS    29     106.310  54.020  27.400  0.00  0.00           H
ATOM    452  CB  LYS    29     104.700  54.430  25.890  0.00  0.00           C
ATOM    453  HB2 LYS    29     105.340  54.340  25.010  0.00  0.00           H
ATOM    454  HB3 LYS    29     103.990  55.250  25.800  0.00  0.00           H
ATOM    455  CG  LYS    29     104.100  53.010  26.220  0.00  0.00           C
ATOM    456  HG2 LYS    29     103.370  53.070  27.040  0.00  0.00           H
ATOM    457  HG3 LYS    29     104.900  52.300  26.420  0.00  0.00           H
ATOM    458  CD  LYS    29     103.250  52.640  25.030  0.00  0.00           C
ATOM    459  HD2 LYS    29     103.840  52.530  24.130  0.00  0.00           H
ATOM    460  HD3 LYS    29     102.550  53.450  24.860  0.00  0.00           H
ATOM    461  CE  LYS    29     102.590  51.270  25.230  0.00  0.00           C
ATOM    462  HE2 LYS    29     102.120  51.240  26.210  0.00  0.00           H
ATOM    463  HE3 LYS    29     103.420  50.560  25.270  0.00  0.00           H
ATOM    464  NZ  LYS    29     101.690  50.970  24.020  0.00  0.00           N
ATOM    465  HZ1 LYS    29     102.200  50.960  23.150  0.00  0.00           H
ATOM    466  HZ2 LYS    29     101.280  50.050  24.090  0.00  0.00           H
ATOM    467  HZ3 LYS    29     101.030  51.710  23.820  0.00  0.00           H
ATOM    468  C   LYS    29     106.520  56.080  26.810  0.00  0.00           C
ATOM    469  O   LYS    29     107.720  55.960  26.870  0.00  0.00           O
ATOM    470  N   ARG    30     105.960  57.250  26.600  0.00  0.00           N
ATOM    471  H   ARG    30     104.950  57.170  26.520  0.00  0.00           H
ATOM    472  CA  ARG    30     106.710  58.490  26.250  0.00  0.00           C
ATOM    473  HA  ARG    30     107.080  58.350  25.230  0.00  0.00           H
ATOM    474  CB  ARG    30     105.670  59.620  26.050  0.00  0.00           C
ATOM    475  HB2 ARG    30     105.410  60.070  27.010  0.00  0.00           H
ATOM    476  HB3 ARG    30     104.760  59.320  25.520  0.00  0.00           H
ATOM    477  CG  ARG    30     106.250  60.810  25.260  0.00  0.00           C
ATOM    478  HG2 ARG    30     106.490  60.460  24.250  0.00  0.00           H
ATOM    479  HG3 ARG    30     107.160  61.230  25.700  0.00  0.00           H
ATOM    480  CD  ARG    30     105.270  61.950  25.240  0.00  0.00           C
ATOM    481  HD2 ARG    30     105.750  62.830  24.820  0.00  0.00           H
ATOM    482  HD3 ARG    30     105.040  62.330  26.230  0.00  0.00           H
ATOM    483  NE  ARG    30     103.990  61.700  24.580  0.00  0.00           N
ATOM    484  HE  ARG    30     104.000  61.170  23.720  0.00  0.00           H
ATOM    485  CZ  ARG    30     102.750  61.830  25.020  0.00  0.00           C
ATOM    486  NH1 ARG    30     102.480  62.470  26.030  0.00  0.00           N
ATOM    487 HH11 ARG    30     103.130  62.990  26.610  0.00  0.00           H
ATOM    488 HH12 ARG    30     101.510  62.490  26.320  0.00  0.00           H
ATOM    489  NH2 ARG    30     101.740  61.320  24.400  0.00  0.00           N
ATOM    490 HH21 ARG    30     101.880  60.820  23.530  0.00  0.00           H
ATOM    491 HH22 ARG    30     100.870  61.230  24.890  0.00  0.00           H
ATOM    492  C   ARG    30     107.830  59.010  27.220  0.00  0.00           C
ATOM    493  O   ARG    30     108.880  59.410  26.730  0.00  0.00           O
ATOM    494  N   HIE    31     107.590  58.850  28.530  0.00  0.00           N
ATOM    495  H   HIE    31     106.650  58.530  28.750  0.00  0.00           H
ATOM    496  CA  HIE    31     108.400  59.390  29.600  0.00  0.00           C
ATOM    497  HA  HIE    31     109.020  60.140  29.120  0.00  0.00           H
ATOM    498  CB  HIE    31     107.450  60.100  30.630  0.00  0.00           C
ATOM    499  HB2 HIE    31     107.890  60.060  31.630  0.00  0.00           H
ATOM    500  HB3 HIE    31     106.530  59.520  30.690  0.00  0.00           H
ATOM    501  CG  HIE    31     107.100  61.470  30.250  0.00  0.00           C
ATOM    502  ND1 HIE    31     107.830  62.580  30.670  0.00  0.00           N
ATOM    503  CE1 HIE    31     107.330  63.630  29.970  0.00  0.00           C
ATOM    504  HE1 HIE    31     107.790  64.600  29.970  0.00  0.00           H
ATOM    505  NE2 HIE    31     106.200  63.220  29.320  0.00  0.00           N
ATOM    506  HE2 HIE    31     105.790  63.840  28.640  0.00  0.00           H
ATOM    507  CD2 HIE    31     106.030  61.910  29.420  0.00  0.00           C
ATOM    508  HD2 HIE    31     105.450  61.290  28.760  0.00  0.00           H
ATOM    509  C   HIE    31     109.300  58.280  30.210  0.00  0.00           C
ATOM    510  O   HIE    31     108.980  57.140  30.190  0.00  0.00           O
ATOM    511  N   PHE    32     110.420  58.630  30.780  0.00  0.00           N
ATOM    512  H   PHE    32     110.460  59.600  31.050  0.00  0.00           H
ATOM    513  CA  PHE    32     111.340  57.710  31.370  0.00  0.00           C
ATOM    514  HA  PHE    32     111.460  56.740  30.880  0.00  0.00           H
ATOM    515  CB  PHE    32     112.790  58.330  31.310  0.00  0.00           C
ATOM    516  HB2 PHE    32     112.790  59.300  31.810  0.00  0.00           H
ATOM    517  HB3 PHE    32     113.100  58.580  30.290  0.00  0.00           H
ATOM    518  CG  PHE    32     113.880  57.500  31.940  0.00  0.00           C
ATOM    519  CD1 PHE    32     114.230  56.360  31.310  0.00  0.00           C
ATOM    520  HD1 PHE    32     113.550  56.070  30.520  0.00  0.00           H
ATOM    521  CE1 PHE    32     115.200  55.530  31.900  0.00  0.00           C
ATOM    522  HE1 PHE    32     115.520  54.630  31.410  0.00  0.00           H
ATOM    523  CZ  PHE    32     115.780  55.890  33.140  0.00  0.00           C
ATOM    524  HZ  PHE    32     116.560  55.290  33.610  0.00  0.00           H
ATOM    525  CE2 PHE    32     115.620  57.160  33.620  0.00  0.00           C
ATOM    526  HE2 PHE    32     116.200  57.450  34.490  0.00  0.00           H
ATOM    527  CD2 PHE    32     114.610  57.930  33.030  0.00  0.00           C
ATOM    528  HD2 PHE    32     114.450  58.920  33.430  0.00  0.00           H
ATOM    529  C   PHE    32     110.920  57.360  32.830  0.00  0.00           C
ATOM    530  O   PHE    32     111.560  57.790  33.790  0.00  0.00           O
ATOM    531  N   THR    33     109.890  56.500  32.970  0.00  0.00           N
ATOM    532  H   THR    33     109.440  56.210  32.110  0.00  0.00           H
ATOM    533  CA  THR    33     109.190  56.090  34.180  0.00  0.00           C
ATOM    534  HA  THR    33     108.840  56.990  34.690  0.00  0.00           H
ATOM    535  CB  THR    33     107.880  55.410  33.850  0.00  0.00           C
ATOM    536  HB  THR    33     107.460  55.050  34.790  0.00  0.00           H
ATOM    537  CG2 THR    33     106.840  56.170  33.040  0.00  0.00           C
ATOM    538 HG21 THR    33     106.250  56.760  33.750  0.00  0.00           H
ATOM    539 HG22 THR    33     107.250  56.780  32.230  0.00  0.00           H
ATOM    540 HG23 THR    33     106.180  55.420  32.600  0.00  0.00           H
ATOM    541  OG1 THR    33     108.170  54.320  33.060  0.00  0.00           O
ATOM    542  HG1 THR    33     108.290  54.550  32.140  0.00  0.00           H
ATOM    543  C   THR    33     109.990  55.290  35.280  0.00  0.00           C
ATOM    544  O   THR    33     109.400  54.670  36.180  0.00  0.00           O
ATOM    545  N   ARG    34     111.340  55.360  35.240  0.00  0.00           N
ATOM    546  H   ARG    34     111.750  55.990  34.570  0.00  0.00           H
ATOM    547  CA  ARG    34     112.230  54.730  36.220  0.00  0.00           C
ATOM    548  HA  ARG    34     112.020  53.660  36.150  0.00  0.00           H
ATOM    549  CB  ARG    34     113.720  54.900  35.810  0.00  0.00           C
ATOM    550  HB2 ARG    34     114.000  55.950  35.860  0.00  0.00           H
ATOM    551  HB3 ARG    34     113.840  54.700  34.750  0.00  0.00           H
ATOM    552  CG  ARG    34     114.450  53.760  36.620  0.00  0.00           C
ATOM    553  HG2 ARG    34     114.110  52.750  36.380  0.00  0.00           H
ATOM    554  HG3 ARG    34     114.300  53.880  37.690  0.00  0.00           H
ATOM    555  CD  ARG    34     115.970  53.830  36.240  0.00  0.00           C
ATOM    556  HD2 ARG    34     116.130  53.480  35.220  0.00  0.00           H
ATOM    557  HD3 ARG    34     116.340  53.020  36.860  0.00  0.00           H
ATOM    558  NE  ARG    34     116.680  55.090  36.570  0.00  0.00           N
ATOM    559  HE  ARG    34     116.150  55.880  36.910  0.00  0.00           H
ATOM    560  CZ  ARG    34     117.950  55.410  36.680  0.00  0.00           C
ATOM    561  NH1 ARG    34     118.870  54.610  36.420  0.00  0.00           N
ATOM    562 HH11 ARG    34     118.660  53.650  36.160  0.00  0.00           H
ATOM    563 HH12 ARG    34     119.820  54.810  36.680  0.00  0.00           H
ATOM    564  NH2 ARG    34     118.350  56.480  37.160  0.00  0.00           N
ATOM    565 HH21 ARG    34     117.690  57.220  37.330  0.00  0.00           H
ATOM    566 HH22 ARG    34     119.340  56.700  37.210  0.00  0.00           H
ATOM    567  C   ARG    34     112.020  55.270  37.620  0.00  0.00           C
ATOM    568  O   ARG    34     112.000  54.480  38.530  0.00  0.00           O
ATOM    569  N   LYS    35     111.770  56.600  37.770  0.00  0.00           N
ATOM    570  H   LYS    35     111.890  57.180  36.950  0.00  0.00           H
ATOM    571  CA  LYS    35     111.430  57.170  39.090  0.00  0.00           C
ATOM    572  HA  LYS    35     111.890  56.620  39.910  0.00  0.00           H
ATOM    573  CB  LYS    35     111.920  58.640  39.100  0.00  0.00           C
ATOM    574  HB2 LYS    35     111.300  59.210  38.410  0.00  0.00           H
ATOM    575  HB3 LYS    35     112.880  58.810  38.620  0.00  0.00           H
ATOM    576  CG  LYS    35     112.040  59.240  40.530  0.00  0.00           C
ATOM    577  HG2 LYS    35     112.890  58.690  40.950  0.00  0.00           H
ATOM    578  HG3 LYS    35     111.140  59.010  41.100  0.00  0.00           H
ATOM    579  CD  LYS    35     112.290  60.700  40.580  0.00  0.00           C
ATOM    580  HD2 LYS    35     111.480  61.260  40.110  0.00  0.00           H
ATOM    581  HD3 LYS    35     113.250  60.900  40.110  0.00  0.00           H
ATOM    582  CE  LYS    35     112.180  61.130  42.060  0.00  0.00           C
ATOM    583  HE2 LYS    35     112.290  60.250  42.700  0.00  0.00           H
ATOM    584  HE3 LYS    35     111.170  61.530  42.180  0.00  0.00           H
ATOM    585  NZ  LYS    35     113.100  62.250  42.360  0.00  0.00           N
ATOM    586  HZ1 LYS    35     114.070  61.990  42.210  0.00  0.00           H
ATOM    587  HZ2 LYS    35     112.780  63.120  41.970  0.00  0.00           H
ATOM    588  HZ3 LYS    35     113.120  62.400  43.360  0.00  0.00           H
ATOM    589  C   LYS    35     109.990  57.050  39.450  0.00  0.00           C
ATOM    590  O   LYS    35     109.670  56.520  40.540  0.00  0.00           O
ATOM    591  N   ILE    36     109.140  57.690  38.620  0.00  0.00           N
ATOM    592  H   ILE    36     109.490  58.240  37.850  0.00  0.00           H
ATOM    593  CA  ILE    36     107.660  57.720  38.870  0.00  0.00           C
ATOM    594  HA  ILE    36     107.420  57.120  39.750  0.00  0.00           H
ATOM    595  CB  ILE    36     107.040  59.110  39.120  0.00  0.00           C
ATOM    596  HB  ILE    36     106.120  58.950  39.670  0.00  0.00           H
ATOM    597  CG2 ILE    36     107.890  59.860  40.220  0.00  0.00           C
ATOM    598 HG21 ILE    36     107.930  59.420  41.210  0.00  0.00           H
ATOM    599 HG22 ILE    36     108.900  60.000  39.840  0.00  0.00           H
ATOM    600 HG23 ILE    36     107.490  60.860  40.390  0.00  0.00           H
ATOM    601  CG1 ILE    36     106.830  60.060  37.910  0.00  0.00           C
ATOM    602 HG12 ILE    36     107.610  59.990  37.160  0.00  0.00           H
ATOM    603 HG13 ILE    36     106.800  61.050  38.360  0.00  0.00           H
ATOM    604  CD1 ILE    36     105.420  59.760  37.210  0.00  0.00           C
ATOM    605 HD11 ILE    36     105.500  58.970  36.460  0.00  0.00           H
ATOM    606 HD12 ILE    36     104.600  59.500  37.870  0.00  0.00           H
ATOM    607 HD13 ILE    36     105.130  60.650  36.660  0.00  0.00           H
ATOM    608  C   ILE    36     106.930  57.060  37.680  0.00  0.00           C
ATOM    609  O   ILE    36     107.430  57.060  36.610  0.00  0.00           O
ATOM    610  N   GLN    37     105.750  56.500  37.910  0.00  0.00           N
ATOM    611  H   GLN    37     105.390  56.530  38.860  0.00  0.00           H
ATOM    612  CA  GLN    37     104.860  56.060  36.830  0.00  0.00           C
ATOM    613  HA  GLN    37     105.230  56.530  35.920  0.00  0.00           H
ATOM    614  CB  GLN    37     105.010  54.540  36.740  0.00  0.00           C
ATOM    615  HB2 GLN    37     104.800  54.060  37.700  0.00  0.00           H
ATOM    616  HB3 GLN    37     106.030  54.250  36.490  0.00  0.00           H
ATOM    617  CG  GLN    37     104.200  53.880  35.640  0.00  0.00           C
ATOM    618  HG2 GLN    37     104.600  54.150  34.660  0.00  0.00           H
ATOM    619  HG3 GLN    37     103.180  54.280  35.740  0.00  0.00           H
ATOM    620  CD  GLN    37     104.240  52.380  35.670  0.00  0.00           C
ATOM    621  OE1 GLN    37     105.290  51.700  35.550  0.00  0.00           O
ATOM    622  NE2 GLN    37     103.150  51.710  36.020  0.00  0.00           N
ATOM    623 HE21 GLN    37     102.310  52.260  35.990  0.00  0.00           H
ATOM    624 HE22 GLN    37     103.220  50.770  36.390  0.00  0.00           H
ATOM    625  C   GLN    37     103.480  56.650  37.140  0.00  0.00           C
ATOM    626  O   GLN    37     102.960  56.550  38.260  0.00  0.00           O
ATOM    627  N   LEU    38     102.880  57.230  36.050  0.00  0.00           N
ATOM    628  H   LEU    38     103.280  57.040  35.140  0.00  0.00           H
ATOM    629  CA  LEU    38     101.490  57.810  36.170  0.00  0.00           C
ATOM    630  HA  LEU    38     101.530  58.380  37.100  0.00  0.00           H
ATOM    631  CB  LEU    38     101.170  58.790  35.100  0.00  0.00           C
ATOM    632  HB2 LEU    38     100.270  59.380  35.290  0.00  0.00           H
ATOM    633  HB3 LEU    38     100.940  58.190  34.220  0.00  0.00           H
ATOM    634  CG  LEU    38     102.240  59.930  34.890  0.00  0.00           C
ATOM    635  HG  LEU    38     103.210  59.440  34.990  0.00  0.00           H
ATOM    636  CD1 LEU    38     102.270  60.340  33.450  0.00  0.00           C
ATOM    637 HD11 LEU    38     102.890  61.230  33.420  0.00  0.00           H
ATOM    638 HD12 LEU    38     102.540  59.460  32.860  0.00  0.00           H
ATOM    639 HD13 LEU    38     101.260  60.660  33.170  0.00  0.00           H
ATOM    640  CD2 LEU    38     102.130  61.150  35.820  0.00  0.00           C
ATOM    641 HD21 LEU    38     102.080  60.780  36.840  0.00  0.00           H
ATOM    642 HD22 LEU    38     103.010  61.790  35.700  0.00  0.00           H
ATOM    643 HD23 LEU    38     101.170  61.630  35.670  0.00  0.00           H
ATOM    644  C   LEU    38     100.460  56.700  36.170  0.00  0.00           C
ATOM    645  O   LEU    38     100.530  55.720  35.440  0.00  0.00           O
ATOM    646  N   GLN    39      99.380  56.890  36.990  0.00  0.00           N
ATOM    647  H   GLN    39      99.620  57.420  37.820  0.00  0.00           H
ATOM    648  CA  GLN    39      98.150  56.080  37.030  0.00  0.00           C
ATOM    649  HA  GLN    39      98.270  55.420  36.170  0.00  0.00           H
ATOM    650  CB  GLN    39      98.050  55.260  38.340  0.00  0.00           C
ATOM    651  HB2 GLN    39      97.980  55.880  39.230  0.00  0.00           H
ATOM    652  HB3 GLN    39      98.970  54.680  38.390  0.00  0.00           H
ATOM    653  CG  GLN    39      96.860  54.280  38.480  0.00  0.00           C
ATOM    654  HG2 GLN    39      96.780  53.680  37.570  0.00  0.00           H
ATOM    655  HG3 GLN    39      95.950  54.870  38.560  0.00  0.00           H
ATOM    656  CD  GLN    39      97.060  53.300  39.610  0.00  0.00           C
ATOM    657  OE1 GLN    39      97.490  52.200  39.410  0.00  0.00           O
ATOM    658  NE2 GLN    39      96.820  53.720  40.840  0.00  0.00           N
ATOM    659 HE21 GLN    39      96.610  54.680  41.060  0.00  0.00           H
ATOM    660 HE22 GLN    39      96.910  53.030  41.580  0.00  0.00           H
ATOM    661  C   GLN    39      96.900  56.920  36.690  0.00  0.00           C
ATOM    662  O   GLN    39      96.670  58.000  37.260  0.00  0.00           O
ATOM    663  N   ALA    40      96.040  56.350  35.810  0.00  0.00           N
ATOM    664  H   ALA    40      96.390  55.540  35.330  0.00  0.00           H
ATOM    665  CA  ALA    40      94.800  57.040  35.410  0.00  0.00           C
ATOM    666  HA  ALA    40      94.830  58.130  35.450  0.00  0.00           H
ATOM    667  CB  ALA    40      94.470  56.700  33.920  0.00  0.00           C
ATOM    668  HB1 ALA    40      95.320  57.020  33.310  0.00  0.00           H
ATOM    669  HB2 ALA    40      94.450  55.620  33.780  0.00  0.00           H
ATOM    670  HB3 ALA    40      93.640  57.290  33.540  0.00  0.00           H
ATOM    671  C   ALA    40      93.680  56.530  36.360  0.00  0.00           C
ATOM    672  O   ALA    40      93.360  55.330  36.400  0.00  0.00           O
ATOM    673  N   THR    41      93.080  57.480  37.110  0.00  0.00           N
ATOM    674  H   THR    41      93.330  58.450  36.980  0.00  0.00           H
ATOM    675  CA  THR    41      91.910  57.190  37.990  0.00  0.00           C
ATOM    676  HA  THR    41      91.510  56.200  37.760  0.00  0.00           H
ATOM    677  CB  THR    41      92.420  57.100  39.460  0.00  0.00           C
ATOM    678  HB  THR    41      93.300  56.470  39.390  0.00  0.00           H
ATOM    679  CG2 THR    41      92.700  58.450  40.070  0.00  0.00           C
ATOM    680 HG21 THR    41      93.450  58.950  39.450  0.00  0.00           H
ATOM    681 HG22 THR    41      91.760  59.000  40.090  0.00  0.00           H
ATOM    682 HG23 THR    41      93.070  58.290  41.080  0.00  0.00           H
ATOM    683  OG1 THR    41      91.460  56.520  40.370  0.00  0.00           O
ATOM    684  HG1 THR    41      91.970  55.970  40.980  0.00  0.00           H
ATOM    685  C   THR    41      90.900  58.220  37.660  0.00  0.00           C
ATOM    686  O   THR    41      91.170  59.360  37.300  0.00  0.00           O
ATOM    687  N   SER    42      89.660  57.700  37.570  0.00  0.00           N
ATOM    688  H   SER    42      89.460  56.730  37.770  0.00  0.00           H
ATOM    689  CA  SER    42      88.740  58.370  36.700  0.00  0.00           C
ATOM    690  HA  SER    42      88.860  59.440  36.870  0.00  0.00           H
ATOM    691  CB  SER    42      89.050  58.090  35.210  0.00  0.00           C
ATOM    692  HB2 SER    42      90.080  58.410  35.050  0.00  0.00           H
ATOM    693  HB3 SER    42      88.470  58.710  34.530  0.00  0.00           H
ATOM    694  OG  SER    42      88.880  56.720  34.900  0.00  0.00           O
ATOM    695  HG  SER    42      87.970  56.530  34.670  0.00  0.00           H
ATOM    696  C   SER    42      87.260  58.070  36.930  0.00  0.00           C
ATOM    697  O   SER    42      86.940  56.870  37.170  0.00  0.00           O
ATOM    698  N   VAL    43      86.310  59.010  36.790  0.00  0.00           N
ATOM    699  H   VAL    43      86.550  59.930  36.450  0.00  0.00           H
ATOM    700  CA  VAL    43      84.900  58.740  36.720  0.00  0.00           C
ATOM    701  HA  VAL    43      84.690  57.680  36.550  0.00  0.00           H
ATOM    702  CB  VAL    43      84.280  59.180  38.100  0.00  0.00           C
ATOM    703  HB  VAL    43      83.200  59.000  38.010  0.00  0.00           H
ATOM    704  CG1 VAL    43      84.960  58.350  39.230  0.00  0.00           C
ATOM    705 HG11 VAL    43      84.880  57.280  39.040  0.00  0.00           H
ATOM    706 HG12 VAL    43      85.980  58.720  39.200  0.00  0.00           H
ATOM    707 HG13 VAL    43      84.480  58.620  40.170  0.00  0.00           H
ATOM    708  CG2 VAL    43      84.270  60.680  38.400  0.00  0.00           C
ATOM    709 HG21 VAL    43      83.630  61.170  37.670  0.00  0.00           H
ATOM    710 HG22 VAL    43      83.750  60.860  39.340  0.00  0.00           H
ATOM    711 HG23 VAL    43      85.260  61.140  38.420  0.00  0.00           H
ATOM    712  C   VAL    43      84.170  59.560  35.600  0.00  0.00           C
ATOM    713  O   VAL    43      84.750  60.460  34.960  0.00  0.00           O
ATOM    714  N   THR    44      82.930  59.250  35.290  0.00  0.00           N
ATOM    715  H   THR    44      82.550  58.410  35.690  0.00  0.00           H
ATOM    716  CA  THR    44      81.940  60.060  34.560  0.00  0.00           C
ATOM    717  HA  THR    44      82.530  60.780  34.000  0.00  0.00           H
ATOM    718  CB  THR    44      81.030  59.250  33.620  0.00  0.00           C
ATOM    719  HB  THR    44      80.420  59.920  33.030  0.00  0.00           H
ATOM    720  CG2 THR    44      81.810  58.420  32.580  0.00  0.00           C
ATOM    721 HG21 THR    44      82.320  57.640  33.140  0.00  0.00           H
ATOM    722 HG22 THR    44      81.110  57.890  31.930  0.00  0.00           H
ATOM    723 HG23 THR    44      82.420  59.140  32.030  0.00  0.00           H
ATOM    724  OG1 THR    44      80.240  58.350  34.350  0.00  0.00           O
ATOM    725  HG1 THR    44      80.780  57.640  34.710  0.00  0.00           H
ATOM    726  C   THR    44      81.050  60.920  35.510  0.00  0.00           C
ATOM    727  O   THR    44      80.930  60.480  36.670  0.00  0.00           O
ATOM    728  N   HIE    45      80.520  62.030  35.120  0.00  0.00           N
ATOM    729  H   HIE    45      80.500  62.280  34.140  0.00  0.00           H
ATOM    730  CA  HIE    45      80.030  63.050  36.050  0.00  0.00           C
ATOM    731  HA  HIE    45      80.880  63.240  36.700  0.00  0.00           H
ATOM    732  CB  HIE    45      79.500  64.250  35.280  0.00  0.00           C
ATOM    733  HB2 HIE    45      79.160  65.060  35.930  0.00  0.00           H
ATOM    734  HB3 HIE    45      78.630  63.950  34.700  0.00  0.00           H
ATOM    735  CG  HIE    45      80.570  64.970  34.430  0.00  0.00           C
ATOM    736  ND1 HIE    45      80.870  64.500  33.170  0.00  0.00           N
ATOM    737  CE1 HIE    45      81.690  65.390  32.640  0.00  0.00           C
ATOM    738  HE1 HIE    45      82.070  65.420  31.630  0.00  0.00           H
ATOM    739  NE2 HIE    45      81.980  66.360  33.560  0.00  0.00           N
ATOM    740  HE2 HIE    45      82.590  67.160  33.440  0.00  0.00           H
ATOM    741  CD2 HIE    45      81.250  66.050  34.710  0.00  0.00           C
ATOM    742  HD2 HIE    45      81.240  66.590  35.650  0.00  0.00           H
ATOM    743  C   HIE    45      78.870  62.570  36.820  0.00  0.00           C
ATOM    744  O   HIE    45      77.950  61.960  36.200  0.00  0.00           O
ATOM    745  N   ARG    46      78.720  62.860  38.080  0.00  0.00           N
ATOM    746  H   ARG    46      79.440  63.450  38.490  0.00  0.00           H
ATOM    747  CA  ARG    46      77.540  62.600  38.900  0.00  0.00           C
ATOM    748  HA  ARG    46      77.170  61.630  38.580  0.00  0.00           H
ATOM    749  CB  ARG    46      77.920  62.430  40.440  0.00  0.00           C
ATOM    750  HB2 ARG    46      77.040  62.030  40.950  0.00  0.00           H
ATOM    751  HB3 ARG    46      78.020  63.420  40.870  0.00  0.00           H
ATOM    752  CG  ARG    46      79.140  61.640  40.720  0.00  0.00           C
ATOM    753  HG2 ARG    46      79.380  61.410  41.760  0.00  0.00           H
ATOM    754  HG3 ARG    46      79.930  62.300  40.340  0.00  0.00           H
ATOM    755  CD  ARG    46      79.330  60.280  40.000  0.00  0.00           C
ATOM    756  HD2 ARG    46      79.380  60.440  38.920  0.00  0.00           H
ATOM    757  HD3 ARG    46      78.400  59.720  40.080  0.00  0.00           H
ATOM    758  NE  ARG    46      80.410  59.380  40.420  0.00  0.00           N
ATOM    759  HE  ARG    46      80.920  59.620  41.260  0.00  0.00           H
ATOM    760  CZ  ARG    46      80.840  58.350  39.670  0.00  0.00           C
ATOM    761  NH1 ARG    46      80.440  58.140  38.460  0.00  0.00           N
ATOM    762 HH11 ARG    46      79.920  58.830  37.940  0.00  0.00           H
ATOM    763 HH12 ARG    46      80.810  57.380  37.900  0.00  0.00           H
ATOM    764  NH2 ARG    46      81.760  57.500  40.110  0.00  0.00           N
ATOM    765 HH21 ARG    46      82.180  57.700  41.010  0.00  0.00           H
ATOM    766 HH22 ARG    46      81.820  56.700  39.490  0.00  0.00           H
ATOM    767  C   ARG    46      76.510  63.720  38.620  0.00  0.00           C
ATOM    768  O   ARG    46      76.930  64.850  38.320  0.00  0.00           O
ATOM    769  N   PRO    47      75.210  63.430  38.770  0.00  0.00           N
ATOM    770  CD  PRO    47      74.720  62.060  39.060  0.00  0.00           C
ATOM    771  HD2 PRO    47      75.040  61.810  40.070  0.00  0.00           H
ATOM    772  HD3 PRO    47      75.040  61.370  38.270  0.00  0.00           H
ATOM    773  CG  PRO    47      73.180  62.210  39.050  0.00  0.00           C
ATOM    774  HG2 PRO    47      72.720  62.430  40.020  0.00  0.00           H
ATOM    775  HG3 PRO    47      72.780  61.270  38.660  0.00  0.00           H
ATOM    776  CB  PRO    47      73.030  63.300  37.970  0.00  0.00           C
ATOM    777  HB2 PRO    47      72.040  63.760  37.890  0.00  0.00           H
ATOM    778  HB3 PRO    47      73.240  62.860  37.000  0.00  0.00           H
ATOM    779  CA  PRO    47      74.100  64.270  38.360  0.00  0.00           C
ATOM    780  HA  PRO    47      74.330  64.860  37.470  0.00  0.00           H
ATOM    781  C   PRO    47      73.590  65.260  39.410  0.00  0.00           C
ATOM    782  O   PRO    47      72.800  66.120  39.150  0.00  0.00           O
ATOM    783  N   ASN    48      74.120  65.090  40.630  0.00  0.00           N
ATOM    784  H   ASN    48      74.880  64.430  40.700  0.00  0.00           H
ATOM    785  CA  ASN    48      73.870  65.850  41.770  0.00  0.00           C
ATOM    786  HA  ASN    48      73.130  66.640  41.610  0.00  0.00           H
ATOM    787  CB  ASN    48      73.080  65.020  42.780  0.00  0.00           C
ATOM    788  HB2 ASN    48      73.730  64.180  43.030  0.00  0.00           H
ATOM    789  HB3 ASN    48      72.190  64.620  42.300  0.00  0.00           H
ATOM    790  CG  ASN    48      72.790  65.730  44.080  0.00  0.00           C
ATOM    791  OD1 ASN    48      73.740  66.150  44.730  0.00  0.00           O
ATOM    792  ND2 ASN    48      71.590  65.970  44.360  0.00  0.00           N
ATOM    793 HD21 ASN    48      70.910  65.720  43.660  0.00  0.00           H
ATOM    794 HD22 ASN    48      71.380  66.650  45.080  0.00  0.00           H
ATOM    795  C   ASN    48      75.160  66.420  42.320  0.00  0.00           C
ATOM    796  O   ASN    48      76.140  65.700  42.410  0.00  0.00           O
ATOM    797  N   ALA    49      75.150  67.720  42.680  0.00  0.00           N
ATOM    798  H   ALA    49      74.320  68.200  42.350  0.00  0.00           H
ATOM    799  CA  ALA    49      76.310  68.540  42.870  0.00  0.00           C
ATOM    800  HA  ALA    49      77.080  68.330  42.120  0.00  0.00           H
ATOM    801  CB  ALA    49      75.830  69.940  42.830  0.00  0.00           C
ATOM    802  HB1 ALA    49      75.320  70.130  41.890  0.00  0.00           H
ATOM    803  HB2 ALA    49      75.090  69.990  43.630  0.00  0.00           H
ATOM    804  HB3 ALA    49      76.650  70.660  42.880  0.00  0.00           H
ATOM    805  C   ALA    49      77.050  68.310  44.210  0.00  0.00           C
ATOM    806  O   ALA    49      78.300  68.320  44.310  0.00  0.00           O
ATOM    807  N   ILE    50      76.320  67.900  45.240  0.00  0.00           N
ATOM    808  H   ILE    50      75.350  67.860  44.970  0.00  0.00           H
ATOM    809  CA  ILE    50      76.700  67.370  46.600  0.00  0.00           C
ATOM    810  HA  ILE    50      77.530  68.010  46.890  0.00  0.00           H
ATOM    811  CB  ILE    50      75.480  67.520  47.550  0.00  0.00           C
ATOM    812  HB  ILE    50      74.680  66.780  47.450  0.00  0.00           H
ATOM    813  CG2 ILE    50      76.120  67.160  48.940  0.00  0.00           C
ATOM    814 HG21 ILE    50      76.430  66.120  49.000  0.00  0.00           H
ATOM    815 HG22 ILE    50      76.910  67.800  49.350  0.00  0.00           H
ATOM    816 HG23 ILE    50      75.410  67.290  49.750  0.00  0.00           H
ATOM    817  CG1 ILE    50      74.900  69.000  47.550  0.00  0.00           C
ATOM    818 HG12 ILE    50      74.580  69.220  46.530  0.00  0.00           H
ATOM    819 HG13 ILE    50      75.620  69.770  47.830  0.00  0.00           H
ATOM    820  CD1 ILE    50      73.760  69.360  48.450  0.00  0.00           C
ATOM    821 HD11 ILE    50      73.700  68.700  49.320  0.00  0.00           H
ATOM    822 HD12 ILE    50      73.850  70.370  48.840  0.00  0.00           H
ATOM    823 HD13 ILE    50      72.850  69.280  47.840  0.00  0.00           H
ATOM    824  C   ILE    50      77.330  66.010  46.540  0.00  0.00           C
ATOM    825  O   ILE    50      78.510  65.870  46.820  0.00  0.00           O
ATOM    826  N   GLN    51      76.600  65.070  45.870  0.00  0.00           N
ATOM    827  H   GLN    51      75.750  65.330  45.380  0.00  0.00           H
ATOM    828  CA  GLN    51      77.110  63.790  45.500  0.00  0.00           C
ATOM    829  HA  GLN    51      77.410  63.180  46.360  0.00  0.00           H
ATOM    830  CB  GLN    51      75.920  63.140  44.700  0.00  0.00           C
ATOM    831  HB2 GLN    51      75.780  63.640  43.740  0.00  0.00           H
ATOM    832  HB3 GLN    51      74.990  63.250  45.260  0.00  0.00           H
ATOM    833  CG  GLN    51      76.180  61.640  44.380  0.00  0.00           C
ATOM    834  HG2 GLN    51      76.440  61.260  45.370  0.00  0.00           H
ATOM    835  HG3 GLN    51      76.930  61.570  43.600  0.00  0.00           H
ATOM    836  CD  GLN    51      74.820  61.100  44.000  0.00  0.00           C
ATOM    837  OE1 GLN    51      74.280  61.230  42.870  0.00  0.00           O
ATOM    838  NE2 GLN    51      74.080  60.480  44.960  0.00  0.00           N
ATOM    839 HE21 GLN    51      74.510  60.070  45.780  0.00  0.00           H
ATOM    840 HE22 GLN    51      73.090  60.470  44.760  0.00  0.00           H
ATOM    841  C   GLN    51      78.350  63.890  44.620  0.00  0.00           C
ATOM    842  O   GLN    51      79.270  63.090  44.740  0.00  0.00           O
ATOM    843  N   MET    52      78.480  64.800  43.710  0.00  0.00           N
ATOM    844  H   MET    52      77.670  65.300  43.370  0.00  0.00           H
ATOM    845  CA  MET    52      79.670  64.980  42.890  0.00  0.00           C
ATOM    846  HA  MET    52      80.120  64.070  42.490  0.00  0.00           H
ATOM    847  CB  MET    52      79.250  65.890  41.690  0.00  0.00           C
ATOM    848  HB2 MET    52      78.970  66.860  42.090  0.00  0.00           H
ATOM    849  HB3 MET    52      78.350  65.420  41.310  0.00  0.00           H
ATOM    850  CG  MET    52      80.360  66.200  40.670  0.00  0.00           C
ATOM    851  HG2 MET    52      81.310  66.270  41.200  0.00  0.00           H
ATOM    852  HG3 MET    52      80.140  67.150  40.190  0.00  0.00           H
ATOM    853  SD  MET    52      80.720  64.920  39.420  0.00  0.00           S
ATOM    854  CE  MET    52      82.360  64.250  39.850  0.00  0.00           C
ATOM    855  HE1 MET    52      82.980  65.140  39.970  0.00  0.00           H
ATOM    856  HE2 MET    52      82.380  63.730  40.810  0.00  0.00           H
ATOM    857  HE3 MET    52      82.780  63.510  39.160  0.00  0.00           H
ATOM    858  C   MET    52      80.830  65.610  43.710  0.00  0.00           C
ATOM    859  O   MET    52      81.960  65.150  43.500  0.00  0.00           O
ATOM    860  N   ALA    53      80.530  66.590  44.610  0.00  0.00           N
ATOM    861  H   ALA    53      79.540  66.770  44.680  0.00  0.00           H
ATOM    862  CA  ALA    53      81.530  66.940  45.610  0.00  0.00           C
ATOM    863  HA  ALA    53      82.440  67.320  45.140  0.00  0.00           H
ATOM    864  CB  ALA    53      81.020  68.110  46.540  0.00  0.00           C
ATOM    865  HB1 ALA    53      81.820  68.820  46.770  0.00  0.00           H
ATOM    866  HB2 ALA    53      80.320  68.760  46.020  0.00  0.00           H
ATOM    867  HB3 ALA    53      80.570  67.720  47.450  0.00  0.00           H
ATOM    868  C   ALA    53      82.050  65.790  46.540  0.00  0.00           C
ATOM    869  O   ALA    53      83.210  65.710  46.840  0.00  0.00           O
ATOM    870  N   LEU    54      81.220  64.760  46.900  0.00  0.00           N
ATOM    871  H   LEU    54      80.270  64.850  46.570  0.00  0.00           H
ATOM    872  CA  LEU    54      81.600  63.530  47.540  0.00  0.00           C
ATOM    873  HA  LEU    54      82.230  63.700  48.410  0.00  0.00           H
ATOM    874  CB  LEU    54      80.350  62.900  48.130  0.00  0.00           C
ATOM    875  HB2 LEU    54      80.630  61.920  48.510  0.00  0.00           H
ATOM    876  HB3 LEU    54      79.600  62.660  47.390  0.00  0.00           H
ATOM    877  CG  LEU    54      79.970  63.720  49.380  0.00  0.00           C
ATOM    878  HG  LEU    54      80.190  64.780  49.320  0.00  0.00           H
ATOM    879  CD1 LEU    54      78.450  63.460  49.510  0.00  0.00           C
ATOM    880 HD11 LEU    54      77.910  63.970  48.720  0.00  0.00           H
ATOM    881 HD12 LEU    54      78.310  62.390  49.410  0.00  0.00           H
ATOM    882 HD13 LEU    54      78.060  63.970  50.390  0.00  0.00           H
ATOM    883  CD2 LEU    54      80.660  63.100  50.590  0.00  0.00           C
ATOM    884 HD21 LEU    54      81.550  62.590  50.230  0.00  0.00           H
ATOM    885 HD22 LEU    54      81.020  63.880  51.270  0.00  0.00           H
ATOM    886 HD23 LEU    54      80.020  62.360  51.060  0.00  0.00           H
ATOM    887  C   LEU    54      82.400  62.680  46.610  0.00  0.00           C
ATOM    888  O   LEU    54      83.390  62.120  46.980  0.00  0.00           O
ATOM    889  N   SER    55      82.070  62.630  45.320  0.00  0.00           N
ATOM    890  H   SER    55      81.090  62.720  45.100  0.00  0.00           H
ATOM    891  CA  SER    55      82.710  61.690  44.330  0.00  0.00           C
ATOM    892  HA  SER    55      82.850  60.690  44.740  0.00  0.00           H
ATOM    893  CB  SER    55      82.050  61.590  42.950  0.00  0.00           C
ATOM    894  HB2 SER    55      81.930  62.630  42.630  0.00  0.00           H
ATOM    895  HB3 SER    55      81.050  61.180  43.060  0.00  0.00           H
ATOM    896  OG  SER    55      82.840  60.840  42.040  0.00  0.00           O
ATOM    897  HG  SER    55      83.090  60.000  42.430  0.00  0.00           H
ATOM    898  C   SER    55      84.220  62.070  44.180  0.00  0.00           C
ATOM    899  O   SER    55      85.000  61.190  44.030  0.00  0.00           O
ATOM    900  N   VAL    56      84.560  63.370  44.160  0.00  0.00           N
ATOM    901  H   VAL    56      83.780  64.010  44.140  0.00  0.00           H
ATOM    902  CA  VAL    56      85.900  63.930  44.080  0.00  0.00           C
ATOM    903  HA  VAL    56      86.330  63.550  43.160  0.00  0.00           H
ATOM    904  CB  VAL    56      85.900  65.500  43.830  0.00  0.00           C
ATOM    905  HB  VAL    56      85.380  65.980  44.660  0.00  0.00           H
ATOM    906  CG1 VAL    56      87.330  66.120  43.770  0.00  0.00           C
ATOM    907 HG11 VAL    56      87.300  67.190  43.570  0.00  0.00           H
ATOM    908 HG12 VAL    56      87.870  65.850  44.680  0.00  0.00           H
ATOM    909 HG13 VAL    56      87.860  65.600  42.980  0.00  0.00           H
ATOM    910  CG2 VAL    56      85.230  65.890  42.570  0.00  0.00           C
ATOM    911 HG21 VAL    56      85.220  66.980  42.650  0.00  0.00           H
ATOM    912 HG22 VAL    56      85.850  65.670  41.700  0.00  0.00           H
ATOM    913 HG23 VAL    56      84.230  65.460  42.560  0.00  0.00           H
ATOM    914  C   VAL    56      86.700  63.410  45.390  0.00  0.00           C
ATOM    915  O   VAL    56      87.850  63.010  45.240  0.00  0.00           O
ATOM    916  N   CYX    57      86.070  63.370  46.550  0.00  0.00           N
ATOM    917  H   CYX    57      85.100  63.610  46.700  0.00  0.00           H
ATOM    918  CA  CYX    57      86.750  62.860  47.800  0.00  0.00           C
ATOM    919  HA  CYX    57      87.720  63.350  47.910  0.00  0.00           H
ATOM    920  CB  CYX    57      85.880  63.270  48.970  0.00  0.00           C
ATOM    921  HB2 CYX    57      85.840  62.570  49.810  0.00  0.00           H
ATOM    922  HB3 CYX    57      84.880  63.030  48.610  0.00  0.00           H
ATOM    923  SG  CYX    57      86.000  64.990  49.500  0.00  0.00           S
ATOM    924  C   CYX    57      86.840  61.350  47.740  0.00  0.00           C
ATOM    925  O   CYX    57      87.900  60.880  48.210  0.00  0.00           O
ATOM    926  N   GLU    58      85.780  60.640  47.250  0.00  0.00           N
ATOM    927  H   GLU    58      85.010  61.140  46.810  0.00  0.00           H
ATOM    928  CA  GLU    58      85.500  59.200  47.390  0.00  0.00           C
ATOM    929  HA  GLU    58      86.060  58.840  48.260  0.00  0.00           H
ATOM    930  CB  GLU    58      84.030  58.860  47.560  0.00  0.00           C
ATOM    931  HB2 GLU    58      83.830  57.800  47.650  0.00  0.00           H
ATOM    932  HB3 GLU    58      83.430  59.250  46.740  0.00  0.00           H
ATOM    933  CG  GLU    58      83.630  59.410  48.970  0.00  0.00           C
ATOM    934  HG2 GLU    58      83.730  60.500  48.960  0.00  0.00           H
ATOM    935  HG3 GLU    58      84.280  58.950  49.710  0.00  0.00           H
ATOM    936  CD  GLU    58      82.230  59.100  49.340  0.00  0.00           C
ATOM    937  OE1 GLU    58      81.930  59.130  50.570  0.00  0.00           O
ATOM    938  OE2 GLU    58      81.370  58.890  48.370  0.00  0.00           O
ATOM    939  C   GLU    58      86.080  58.330  46.260  0.00  0.00           C
ATOM    940  O   GLU    58      86.200  57.130  46.480  0.00  0.00           O
ATOM    941  N   ASP    59      86.280  58.840  44.990  0.00  0.00           N
ATOM    942  H   ASP    59      85.860  59.730  44.750  0.00  0.00           H
ATOM    943  CA  ASP    59      86.980  58.160  43.930  0.00  0.00           C
ATOM    944  HA  ASP    59      87.050  57.120  44.250  0.00  0.00           H
ATOM    945  CB  ASP    59      86.080  58.280  42.680  0.00  0.00           C
ATOM    946  HB2 ASP    59      86.420  57.680  41.840  0.00  0.00           H
ATOM    947  HB3 ASP    59      86.000  59.310  42.340  0.00  0.00           H
ATOM    948  CG  ASP    59      84.620  57.700  42.950  0.00  0.00           C
ATOM    949  OD1 ASP    59      84.550  56.550  43.330  0.00  0.00           O
ATOM    950  OD2 ASP    59      83.610  58.390  42.640  0.00  0.00           O
ATOM    951  C   ASP    59      88.370  58.690  43.620  0.00  0.00           C
ATOM    952  O   ASP    59      89.240  57.970  43.180  0.00  0.00           O
ATOM    953  N   LEU    60      88.590  60.090  43.740  0.00  0.00           N
ATOM    954  H   LEU    60      87.780  60.660  43.960  0.00  0.00           H
ATOM    955  CA  LEU    60      89.810  60.700  43.210  0.00  0.00           C
ATOM    956  HA  LEU    60      90.230  59.960  42.540  0.00  0.00           H
ATOM    957  CB  LEU    60      89.430  61.930  42.440  0.00  0.00           C
ATOM    958  HB2 LEU    60      90.380  62.400  42.210  0.00  0.00           H
ATOM    959  HB3 LEU    60      88.980  62.610  43.160  0.00  0.00           H
ATOM    960  CG  LEU    60      88.510  61.760  41.210  0.00  0.00           C
ATOM    961  HG  LEU    60      87.520  61.350  41.410  0.00  0.00           H
ATOM    962  CD1 LEU    60      88.230  63.160  40.690  0.00  0.00           C
ATOM    963 HD11 LEU    60      87.390  63.130  39.990  0.00  0.00           H
ATOM    964 HD12 LEU    60      87.990  63.820  41.520  0.00  0.00           H
ATOM    965 HD13 LEU    60      89.110  63.470  40.130  0.00  0.00           H
ATOM    966  CD2 LEU    60      89.290  60.930  40.060  0.00  0.00           C
ATOM    967 HD21 LEU    60      89.530  59.890  40.280  0.00  0.00           H
ATOM    968 HD22 LEU    60      88.540  60.770  39.290  0.00  0.00           H
ATOM    969 HD23 LEU    60      90.210  61.400  39.740  0.00  0.00           H
ATOM    970  C   LEU    60      90.850  61.010  44.340  0.00  0.00           C
ATOM    971  O   LEU    60      92.010  60.590  44.340  0.00  0.00           O
ATOM    972  N   ILE    61      90.430  61.680  45.400  0.00  0.00           N
ATOM    973  H   ILE    61      89.530  62.140  45.350  0.00  0.00           H
ATOM    974  CA  ILE    61      91.270  61.990  46.590  0.00  0.00           C
ATOM    975  HA  ILE    61      92.270  62.220  46.220  0.00  0.00           H
ATOM    976  CB  ILE    61      90.730  63.290  47.270  0.00  0.00           C
ATOM    977  HB  ILE    61      89.720  63.160  47.680  0.00  0.00           H
ATOM    978  CG2 ILE    61      91.560  63.660  48.470  0.00  0.00           C
ATOM    979 HG21 ILE    61      91.450  62.880  49.230  0.00  0.00           H
ATOM    980 HG22 ILE    61      92.630  63.710  48.240  0.00  0.00           H
ATOM    981 HG23 ILE    61      91.200  64.510  49.050  0.00  0.00           H
ATOM    982  CG1 ILE    61      90.730  64.550  46.280  0.00  0.00           C
ATOM    983 HG12 ILE    61      90.130  64.310  45.400  0.00  0.00           H
ATOM    984 HG13 ILE    61      91.780  64.810  46.130  0.00  0.00           H
ATOM    985  CD1 ILE    61      90.020  65.810  46.810  0.00  0.00           C
ATOM    986 HD11 ILE    61      90.350  66.000  47.840  0.00  0.00           H
ATOM    987 HD12 ILE    61      90.230  66.720  46.240  0.00  0.00           H
ATOM    988 HD13 ILE    61      88.930  65.800  46.770  0.00  0.00           H
ATOM    989  C   ILE    61      91.490  60.820  47.560  0.00  0.00           C
ATOM    990  O   ILE    61      92.620  60.720  48.040  0.00  0.00           O
ATOM    991  N   SER    62      90.610  59.870  47.610  0.00  0.00           N
ATOM    992  H   SER    62      89.640  60.080  47.440  0.00  0.00           H
ATOM    993  CA  SER    62      90.890  58.550  48.170  0.00  0.00           C
ATOM    994  HA  SER    62      91.230  58.730  49.190  0.00  0.00           H
ATOM    995  CB  SER    62      89.600  57.700  48.070  0.00  0.00           C
ATOM    996  HB2 SER    62      88.940  58.000  48.890  0.00  0.00           H
ATOM    997  HB3 SER    62      89.890  56.680  48.310  0.00  0.00           H
ATOM    998  OG  SER    62      88.990  57.860  46.780  0.00  0.00           O
ATOM    999  HG  SER    62      88.160  57.390  46.690  0.00  0.00           H
ATOM   1000  C   SER    62      92.070  57.900  47.450  0.00  0.00           C
ATOM   1001  O   SER    62      92.850  57.270  48.180  0.00  0.00           O
ATOM   1002  N   SER    63      92.200  58.180  46.180  0.00  0.00           N
ATOM   1003  H   SER    63      91.640  58.950  45.840  0.00  0.00           H
ATOM   1004  CA  SER    63      93.200  57.630  45.300  0.00  0.00           C
ATOM   1005  HA  SER    63      93.560  56.680  45.690  0.00  0.00           H
ATOM   1006  CB  SER    63      92.610  57.380  43.910  0.00  0.00           C
ATOM   1007  HB2 SER    63      93.390  56.800  43.410  0.00  0.00           H
ATOM   1008  HB3 SER    63      92.500  58.290  43.320  0.00  0.00           H
ATOM   1009  OG  SER    63      91.420  56.690  43.960  0.00  0.00           O
ATOM   1010  HG  SER    63      90.690  57.280  43.750  0.00  0.00           H
ATOM   1011  C   SER    63      94.480  58.500  45.230  0.00  0.00           C
ATOM   1012  O   SER    63      95.230  58.480  44.280  0.00  0.00           O
ATOM   1013  N   GLN    64      94.610  59.390  46.250  0.00  0.00           N
ATOM   1014  H   GLN    64      93.920  59.250  46.980  0.00  0.00           H
ATOM   1015  CA  GLN    64      95.740  60.220  46.390  0.00  0.00           C
ATOM   1016  HA  GLN    64      95.460  60.990  47.100  0.00  0.00           H
ATOM   1017  CB  GLN    64      96.820  59.420  47.000  0.00  0.00           C
ATOM   1018  HB2 GLN    64      97.290  58.790  46.240  0.00  0.00           H
ATOM   1019  HB3 GLN    64      96.400  58.770  47.770  0.00  0.00           H
ATOM   1020  CG  GLN    64      97.990  60.200  47.670  0.00  0.00           C
ATOM   1021  HG2 GLN    64      97.500  61.090  48.080  0.00  0.00           H
ATOM   1022  HG3 GLN    64      98.750  60.560  46.980  0.00  0.00           H
ATOM   1023  CD  GLN    64      98.670  59.340  48.670  0.00  0.00           C
ATOM   1024  OE1 GLN    64      98.910  58.140  48.480  0.00  0.00           O
ATOM   1025  NE2 GLN    64      98.870  59.810  49.850  0.00  0.00           N
ATOM   1026 HE21 GLN    64      98.580  60.770  49.980  0.00  0.00           H
ATOM   1027 HE22 GLN    64      99.400  59.370  50.590  0.00  0.00           H
ATOM   1028  C   GLN    64      96.130  61.000  45.050  0.00  0.00           C
ATOM   1029  O   GLN    64      97.360  60.950  44.680  0.00  0.00           O
ATOM   1030  N   VAL    65      95.250  61.650  44.320  0.00  0.00           N
ATOM   1031  H   VAL    65      94.270  61.640  44.580  0.00  0.00           H
ATOM   1032  CA  VAL    65      95.670  62.370  43.090  0.00  0.00           C
ATOM   1033  HA  VAL    65      96.160  61.600  42.500  0.00  0.00           H
ATOM   1034  CB  VAL    65      94.460  62.710  42.240  0.00  0.00           C
ATOM   1035  HB  VAL    65      94.740  63.210  41.320  0.00  0.00           H
ATOM   1036  CG1 VAL    65      93.850  61.450  41.640  0.00  0.00           C
ATOM   1037 HG11 VAL    65      92.920  61.680  41.120  0.00  0.00           H
ATOM   1038 HG12 VAL    65      94.610  60.860  41.130  0.00  0.00           H
ATOM   1039 HG13 VAL    65      93.450  60.730  42.350  0.00  0.00           H
ATOM   1040  CG2 VAL    65      93.410  63.650  42.800  0.00  0.00           C
ATOM   1041 HG21 VAL    65      93.800  64.630  43.070  0.00  0.00           H
ATOM   1042 HG22 VAL    65      92.570  63.810  42.120  0.00  0.00           H
ATOM   1043 HG23 VAL    65      92.990  63.220  43.720  0.00  0.00           H
ATOM   1044  C   VAL    65      96.610  63.550  43.320  0.00  0.00           C
ATOM   1045  O   VAL    65      96.510  64.210  44.360  0.00  0.00           O
ATOM   1046  N   TYR    66      97.360  63.860  42.240  0.00  0.00           N
ATOM   1047  H   TYR    66      97.340  63.180  41.500  0.00  0.00           H
ATOM   1048  CA  TYR    66      98.280  65.020  42.110  0.00  0.00           C
ATOM   1049  HA  TYR    66      98.520  65.480  43.070  0.00  0.00           H
ATOM   1050  CB  TYR    66      99.680  64.500  41.590  0.00  0.00           C
ATOM   1051  HB2 TYR    66     100.290  65.330  41.220  0.00  0.00           H
ATOM   1052  HB3 TYR    66      99.620  63.960  40.650  0.00  0.00           H
ATOM   1053  CG  TYR    66     100.460  63.760  42.690  0.00  0.00           C
ATOM   1054  CD1 TYR    66     100.110  62.400  42.830  0.00  0.00           C
ATOM   1055  HD1 TYR    66      99.270  62.000  42.280  0.00  0.00           H
ATOM   1056  CE1 TYR    66     100.890  61.620  43.670  0.00  0.00           C
ATOM   1057  HE1 TYR    66     100.440  60.670  43.900  0.00  0.00           H
ATOM   1058  CZ  TYR    66     102.080  62.070  44.240  0.00  0.00           C
ATOM   1059  OH  TYR    66     102.820  61.330  45.050  0.00  0.00           O
ATOM   1060  HH  TYR    66     102.340  60.510  45.210  0.00  0.00           H
ATOM   1061  CE2 TYR    66     102.510  63.370  44.020  0.00  0.00           C
ATOM   1062  HE2 TYR    66     103.440  63.690  44.450  0.00  0.00           H
ATOM   1063  CD2 TYR    66     101.630  64.280  43.300  0.00  0.00           C
ATOM   1064  HD2 TYR    66     102.000  65.260  43.060  0.00  0.00           H
ATOM   1065  C   TYR    66      97.590  66.090  41.220  0.00  0.00           C
ATOM   1066  O   TYR    66      97.830  67.260  41.370  0.00  0.00           O
ATOM   1067  N   ALA    67      96.640  65.730  40.340  0.00  0.00           N
ATOM   1068  H   ALA    67      96.410  64.760  40.200  0.00  0.00           H
ATOM   1069  CA  ALA    67      95.840  66.670  39.480  0.00  0.00           C
ATOM   1070  HA  ALA    67      95.590  67.580  40.030  0.00  0.00           H
ATOM   1071  CB  ALA    67      96.680  66.990  38.200  0.00  0.00           C
ATOM   1072  HB1 ALA    67      97.100  66.060  37.830  0.00  0.00           H
ATOM   1073  HB2 ALA    67      96.190  67.560  37.420  0.00  0.00           H
ATOM   1074  HB3 ALA    67      97.630  67.480  38.460  0.00  0.00           H
ATOM   1075  C   ALA    67      94.530  65.960  38.960  0.00  0.00           C
ATOM   1076  O   ALA    67      94.390  64.720  39.120  0.00  0.00           O
ATOM   1077  N   ILE    68      93.610  66.720  38.500  0.00  0.00           N
ATOM   1078  H   ILE    68      93.850  67.690  38.350  0.00  0.00           H
ATOM   1079  CA  ILE    68      92.200  66.420  38.200  0.00  0.00           C
ATOM   1080  HA  ILE    68      91.950  65.370  38.060  0.00  0.00           H
ATOM   1081  CB  ILE    68      91.340  66.860  39.380  0.00  0.00           C
ATOM   1082  HB  ILE    68      91.600  67.900  39.540  0.00  0.00           H
ATOM   1083  CG2 ILE    68      89.830  66.630  39.020  0.00  0.00           C
ATOM   1084 HG21 ILE    68      89.220  67.040  39.810  0.00  0.00           H
ATOM   1085 HG22 ILE    68      89.560  67.190  38.120  0.00  0.00           H
ATOM   1086 HG23 ILE    68      89.690  65.540  38.990  0.00  0.00           H
ATOM   1087  CG1 ILE    68      91.700  66.040  40.690  0.00  0.00           C
ATOM   1088 HG12 ILE    68      92.760  66.200  40.850  0.00  0.00           H
ATOM   1089 HG13 ILE    68      91.370  65.000  40.730  0.00  0.00           H
ATOM   1090  CD1 ILE    68      91.160  66.690  41.940  0.00  0.00           C
ATOM   1091 HD11 ILE    68      91.340  67.760  41.970  0.00  0.00           H
ATOM   1092 HD12 ILE    68      90.100  66.510  42.140  0.00  0.00           H
ATOM   1093 HD13 ILE    68      91.580  66.230  42.840  0.00  0.00           H
ATOM   1094  C   ILE    68      91.800  67.100  36.860  0.00  0.00           C
ATOM   1095  O   ILE    68      91.660  68.330  36.690  0.00  0.00           O
ATOM   1096  N   LEU    69      91.490  66.310  35.870  0.00  0.00           N
ATOM   1097  H   LEU    69      91.530  65.320  36.070  0.00  0.00           H
ATOM   1098  CA  LEU    69      90.990  66.840  34.570  0.00  0.00           C
ATOM   1099  HA  LEU    69      91.330  67.860  34.400  0.00  0.00           H
ATOM   1100  CB  LEU    69      91.430  65.910  33.340  0.00  0.00           C
ATOM   1101  HB2 LEU    69      90.810  66.150  32.480  0.00  0.00           H
ATOM   1102  HB3 LEU    69      91.190  64.880  33.640  0.00  0.00           H
ATOM   1103  CG  LEU    69      92.870  65.950  32.900  0.00  0.00           C
ATOM   1104  HG  LEU    69      93.030  66.950  32.500  0.00  0.00           H
ATOM   1105  CD1 LEU    69      93.930  65.890  34.100  0.00  0.00           C
ATOM   1106 HD11 LEU    69      93.780  64.960  34.640  0.00  0.00           H
ATOM   1107 HD12 LEU    69      94.950  65.970  33.700  0.00  0.00           H
ATOM   1108 HD13 LEU    69      93.700  66.810  34.630  0.00  0.00           H
ATOM   1109  CD2 LEU    69      93.300  64.900  31.820  0.00  0.00           C
ATOM   1110 HD21 LEU    69      92.780  65.190  30.910  0.00  0.00           H
ATOM   1111 HD22 LEU    69      94.360  64.880  31.610  0.00  0.00           H
ATOM   1112 HD23 LEU    69      92.870  63.920  32.060  0.00  0.00           H
ATOM   1113  C   LEU    69      89.470  66.860  34.710  0.00  0.00           C
ATOM   1114  O   LEU    69      88.870  65.970  35.290  0.00  0.00           O
ATOM   1115  N   VAL    70      88.830  67.810  34.050  0.00  0.00           N
ATOM   1116  H   VAL    70      89.450  68.510  33.670  0.00  0.00           H
ATOM   1117  CA  VAL    70      87.320  67.990  34.050  0.00  0.00           C
ATOM   1118  HA  VAL    70      86.890  67.010  34.230  0.00  0.00           H
ATOM   1119  CB  VAL    70      86.880  68.920  35.200  0.00  0.00           C
ATOM   1120  HB  VAL    70      87.260  68.430  36.100  0.00  0.00           H
ATOM   1121  CG1 VAL    70      87.540  70.280  35.260  0.00  0.00           C
ATOM   1122 HG11 VAL    70      87.520  70.700  36.260  0.00  0.00           H
ATOM   1123 HG12 VAL    70      88.610  70.170  35.060  0.00  0.00           H
ATOM   1124 HG13 VAL    70      87.170  71.000  34.530  0.00  0.00           H
ATOM   1125  CG2 VAL    70      85.380  69.000  35.270  0.00  0.00           C
ATOM   1126 HG21 VAL    70      84.940  68.030  35.040  0.00  0.00           H
ATOM   1127 HG22 VAL    70      85.130  69.310  36.280  0.00  0.00           H
ATOM   1128 HG23 VAL    70      85.000  69.720  34.540  0.00  0.00           H
ATOM   1129  C   VAL    70      86.750  68.400  32.690  0.00  0.00           C
ATOM   1130  O   VAL    70      87.190  69.480  32.270  0.00  0.00           O
ATOM   1131  N   SER    71      85.770  67.720  32.060  0.00  0.00           N
ATOM   1132  H   SER    71      85.610  66.800  32.450  0.00  0.00           H
ATOM   1133  CA  SER    71      84.940  68.210  30.980  0.00  0.00           C
ATOM   1134  HA  SER    71      85.370  69.160  30.670  0.00  0.00           H
ATOM   1135  CB  SER    71      84.920  67.200  29.850  0.00  0.00           C
ATOM   1136  HB2 SER    71      85.890  66.740  29.700  0.00  0.00           H
ATOM   1137  HB3 SER    71      84.610  67.610  28.890  0.00  0.00           H
ATOM   1138  OG  SER    71      84.120  66.070  30.210  0.00  0.00           O
ATOM   1139  HG  SER    71      84.330  65.410  29.550  0.00  0.00           H
ATOM   1140  C   SER    71      83.460  68.490  31.440  0.00  0.00           C
ATOM   1141  O   SER    71      83.100  68.600  32.670  0.00  0.00           O
ATOM   1142  N   HIE    72      82.510  68.730  30.510  0.00  0.00           N
ATOM   1143  H   HIE    72      82.920  68.600  29.600  0.00  0.00           H
ATOM   1144  CA  HIE    72      81.070  68.890  30.810  0.00  0.00           C
ATOM   1145  HA  HIE    72      80.880  69.310  31.800  0.00  0.00           H
ATOM   1146  CB  HIE    72      80.510  70.060  29.800  0.00  0.00           C
ATOM   1147  HB2 HIE    72      80.010  69.530  28.990  0.00  0.00           H
ATOM   1148  HB3 HIE    72      81.330  70.590  29.320  0.00  0.00           H
ATOM   1149  CG  HIE    72      79.550  71.060  30.420  0.00  0.00           C
ATOM   1150  ND1 HIE    72      79.900  72.020  31.290  0.00  0.00           N
ATOM   1151  CE1 HIE    72      78.850  72.620  31.780  0.00  0.00           C
ATOM   1152  HE1 HIE    72      78.810  73.500  32.400  0.00  0.00           H
ATOM   1153  NE2 HIE    72      77.800  72.030  31.190  0.00  0.00           N
ATOM   1154  HE2 HIE    72      76.840  72.210  31.430  0.00  0.00           H
ATOM   1155  CD2 HIE    72      78.220  71.020  30.350  0.00  0.00           C
ATOM   1156  HD2 HIE    72      77.590  70.380  29.740  0.00  0.00           H
ATOM   1157  C   HIE    72      80.200  67.620  30.670  0.00  0.00           C
ATOM   1158  O   HIE    72      80.610  66.650  30.040  0.00  0.00           O
ATOM   1159  N   PRO    73      79.060  67.560  31.310  0.00  0.00           N
ATOM   1160  CD  PRO    73      78.550  68.370  32.390  0.00  0.00           C
ATOM   1161  HD2 PRO    73      77.960  69.250  32.150  0.00  0.00           H
ATOM   1162  HD3 PRO    73      79.410  68.660  33.000  0.00  0.00           H
ATOM   1163  CG  PRO    73      77.570  67.450  33.150  0.00  0.00           C
ATOM   1164  HG2 PRO    73      76.830  68.010  33.720  0.00  0.00           H
ATOM   1165  HG3 PRO    73      78.170  66.760  33.750  0.00  0.00           H
ATOM   1166  CB  PRO    73      76.980  66.640  32.050  0.00  0.00           C
ATOM   1167  HB2 PRO    73      76.210  67.310  31.660  0.00  0.00           H
ATOM   1168  HB3 PRO    73      76.510  65.700  32.360  0.00  0.00           H
ATOM   1169  CA  PRO    73      78.110  66.480  31.080  0.00  0.00           C
ATOM   1170  HA  PRO    73      78.590  65.510  31.230  0.00  0.00           H
ATOM   1171  C   PRO    73      77.640  66.360  29.640  0.00  0.00           C
ATOM   1172  O   PRO    73      77.650  67.310  28.840  0.00  0.00           O
ATOM   1173  N   PRO    74      77.050  65.260  29.240  0.00  0.00           N
ATOM   1174  CD  PRO    74      77.210  64.020  29.960  0.00  0.00           C
ATOM   1175  HD2 PRO    74      76.820  64.130  30.970  0.00  0.00           H
ATOM   1176  HD3 PRO    74      78.270  63.800  29.950  0.00  0.00           H
ATOM   1177  CG  PRO    74      76.540  62.940  29.160  0.00  0.00           C
ATOM   1178  HG2 PRO    74      75.480  63.080  29.370  0.00  0.00           H
ATOM   1179  HG3 PRO    74      76.970  61.980  29.440  0.00  0.00           H
ATOM   1180  CB  PRO    74      76.920  63.470  27.770  0.00  0.00           C
ATOM   1181  HB2 PRO    74      76.260  63.050  27.010  0.00  0.00           H
ATOM   1182  HB3 PRO    74      77.930  63.230  27.440  0.00  0.00           H
ATOM   1183  CA  PRO    74      76.840  65.000  27.870  0.00  0.00           C
ATOM   1184  HA  PRO    74      77.610  65.360  27.180  0.00  0.00           H
ATOM   1185  C   PRO    74      75.600  65.740  27.380  0.00  0.00           C
ATOM   1186  O   PRO    74      75.520  66.080  26.210  0.00  0.00           O
ATOM   1187  N   ALA    75      74.600  65.990  28.210  0.00  0.00           N
ATOM   1188  H   ALA    75      74.730  65.690  29.170  0.00  0.00           H
ATOM   1189  CA  ALA    75      73.370  66.710  27.880  0.00  0.00           C
ATOM   1190  HA  ALA    75      73.530  67.130  26.890  0.00  0.00           H
ATOM   1191  CB  ALA    75      72.170  65.790  27.790  0.00  0.00           C
ATOM   1192  HB1 ALA    75      71.970  65.430  28.800  0.00  0.00           H
ATOM   1193  HB2 ALA    75      71.390  66.470  27.470  0.00  0.00           H
ATOM   1194  HB3 ALA    75      72.320  65.000  27.050  0.00  0.00           H
ATOM   1195  C   ALA    75      73.260  67.870  28.870  0.00  0.00           C
ATOM   1196  O   ALA    75      72.810  67.670  30.050  0.00  0.00           O
ATOM   1197  N   PRO    76      73.630  69.090  28.490  0.00  0.00           N
ATOM   1198  CD  PRO    76      74.340  69.480  27.240  0.00  0.00           C
ATOM   1199  HD2 PRO    76      73.580  69.880  26.570  0.00  0.00           H
ATOM   1200  HD3 PRO    76      74.860  68.680  26.710  0.00  0.00           H
ATOM   1201  CG  PRO    76      75.390  70.550  27.700  0.00  0.00           C
ATOM   1202  HG2 PRO    76      75.720  71.250  26.920  0.00  0.00           H
ATOM   1203  HG3 PRO    76      76.270  70.080  28.150  0.00  0.00           H
ATOM   1204  CB  PRO    76      74.710  71.310  28.860  0.00  0.00           C
ATOM   1205  HB2 PRO    76      74.140  72.140  28.460  0.00  0.00           H
ATOM   1206  HB3 PRO    76      75.420  71.700  29.590  0.00  0.00           H
ATOM   1207  CA  PRO    76      73.790  70.220  29.500  0.00  0.00           C
ATOM   1208  HA  PRO    76      74.320  69.730  30.320  0.00  0.00           H
ATOM   1209  C   PRO    76      72.480  70.810  29.980  0.00  0.00           C
ATOM   1210  O   PRO    76      71.520  70.830  29.200  0.00  0.00           O
ATOM   1211  N   THR    77      72.550  71.310  31.240  0.00  0.00           N
ATOM   1212  H   THR    77      73.400  71.150  31.750  0.00  0.00           H
ATOM   1213  CA  THR    77      71.430  72.070  31.910  0.00  0.00           C
ATOM   1214  HA  THR    77      70.670  72.270  31.150  0.00  0.00           H
ATOM   1215  CB  THR    77      70.810  71.230  33.110  0.00  0.00           C
ATOM   1216  HB  THR    77      69.980  71.740  33.600  0.00  0.00           H
ATOM   1217  CG2 THR    77      70.300  69.840  32.710  0.00  0.00           C
ATOM   1218 HG21 THR    77      70.040  69.890  31.650  0.00  0.00           H
ATOM   1219 HG22 THR    77      71.000  69.030  32.900  0.00  0.00           H
ATOM   1220 HG23 THR    77      69.410  69.720  33.330  0.00  0.00           H
ATOM   1221  OG1 THR    77      71.760  71.040  34.140  0.00  0.00           O
ATOM   1222  HG1 THR    77      72.090  71.880  34.450  0.00  0.00           H
ATOM   1223  C   THR    77      71.840  73.400  32.600  0.00  0.00           C
ATOM   1224  O   THR    77      71.040  74.230  33.050  0.00  0.00           O
ATOM   1225  N   ASP    78      73.180  73.550  32.710  0.00  0.00           N
ATOM   1226  H   ASP    78      73.800  72.870  32.300  0.00  0.00           H
ATOM   1227  CA  ASP    78      73.920  74.590  33.450  0.00  0.00           C
ATOM   1228  HA  ASP    78      73.350  75.510  33.350  0.00  0.00           H
ATOM   1229  CB  ASP    78      73.850  74.410  35.050  0.00  0.00           C
ATOM   1230  HB2 ASP    78      74.420  75.180  35.550  0.00  0.00           H
ATOM   1231  HB3 ASP    78      74.380  73.480  35.270  0.00  0.00           H
ATOM   1232  CG  ASP    78      72.490  74.310  35.690  0.00  0.00           C
ATOM   1233  OD1 ASP    78      71.880  75.410  35.940  0.00  0.00           O
ATOM   1234  OD2 ASP    78      72.010  73.170  35.830  0.00  0.00           O
ATOM   1235  C   ASP    78      75.320  74.690  33.030  0.00  0.00           C
ATOM   1236  O   ASP    78      75.930  73.760  32.400  0.00  0.00           O
ATOM   1237  N   HIE    79      75.840  75.870  33.310  0.00  0.00           N
ATOM   1238  H   HIE    79      75.300  76.510  33.870  0.00  0.00           H
ATOM   1239  CA  HIE    79      77.160  76.280  32.850  0.00  0.00           C
ATOM   1240  HA  HIE    79      77.520  75.620  32.060  0.00  0.00           H
ATOM   1241  CB  HIE    79      77.150  77.790  32.350  0.00  0.00           C
ATOM   1242  HB2 HIE    79      78.090  78.140  31.940  0.00  0.00           H
ATOM   1243  HB3 HIE    79      76.840  78.550  33.060  0.00  0.00           H
ATOM   1244  CG  HIE    79      76.140  78.010  31.180  0.00  0.00           C
ATOM   1245  ND1 HIE    79      76.150  77.270  29.980  0.00  0.00           N
ATOM   1246  CE1 HIE    79      75.050  77.740  29.330  0.00  0.00           C
ATOM   1247  HE1 HIE    79      74.640  77.230  28.470  0.00  0.00           H
ATOM   1248  NE2 HIE    79      74.460  78.790  30.000  0.00  0.00           N
ATOM   1249  HE2 HIE    79      73.740  79.360  29.580  0.00  0.00           H
ATOM   1250  CD2 HIE    79      75.140  78.940  31.170  0.00  0.00           C
ATOM   1251  HD2 HIE    79      74.950  79.760  31.850  0.00  0.00           H
ATOM   1252  C   HIE    79      78.280  76.030  33.930  0.00  0.00           C
ATOM   1253  O   HIE    79      79.470  75.910  33.640  0.00  0.00           O
ATOM   1254  N   LEU    80      77.830  76.040  35.150  0.00  0.00           N
ATOM   1255  H   LEU    80      76.840  76.180  35.260  0.00  0.00           H
ATOM   1256  CA  LEU    80      78.770  76.090  36.280  0.00  0.00           C
ATOM   1257  HA  LEU    80      79.790  76.310  35.960  0.00  0.00           H
ATOM   1258  CB  LEU    80      78.290  77.080  37.370  0.00  0.00           C
ATOM   1259  HB2 LEU    80      78.990  77.040  38.200  0.00  0.00           H
ATOM   1260  HB3 LEU    80      77.360  76.690  37.770  0.00  0.00           H
ATOM   1261  CG  LEU    80      78.080  78.440  36.710  0.00  0.00           C
ATOM   1262  HG  LEU    80      77.250  78.370  36.010  0.00  0.00           H
ATOM   1263  CD1 LEU    80      77.890  79.620  37.680  0.00  0.00           C
ATOM   1264 HD11 LEU    80      78.790  79.860  38.240  0.00  0.00           H
ATOM   1265 HD12 LEU    80      77.580  80.530  37.180  0.00  0.00           H
ATOM   1266 HD13 LEU    80      77.080  79.390  38.380  0.00  0.00           H
ATOM   1267  CD2 LEU    80      79.230  78.940  35.840  0.00  0.00           C
ATOM   1268 HD21 LEU    80      79.320  78.560  34.820  0.00  0.00           H
ATOM   1269 HD22 LEU    80      79.170  80.010  35.700  0.00  0.00           H
ATOM   1270 HD23 LEU    80      80.170  78.730  36.360  0.00  0.00           H
ATOM   1271  C   LEU    80      78.960  74.660  36.890  0.00  0.00           C
ATOM   1272  O   LEU    80      79.350  74.610  38.050  0.00  0.00           O
ATOM   1273  N   THR    81      78.760  73.550  36.190  0.00  0.00           N
ATOM   1274  H   THR    81      78.520  73.660  35.220  0.00  0.00           H
ATOM   1275  CA  THR    81      78.910  72.180  36.750  0.00  0.00           C
ATOM   1276  HA  THR    81      78.440  72.170  37.740  0.00  0.00           H
ATOM   1277  CB  THR    81      78.100  71.150  35.960  0.00  0.00           C
ATOM   1278  HB  THR    81      78.270  70.120  36.250  0.00  0.00           H
ATOM   1279  CG2 THR    81      76.620  71.380  36.170  0.00  0.00           C
ATOM   1280 HG21 THR    81      76.330  71.100  37.190  0.00  0.00           H
ATOM   1281 HG22 THR    81      76.300  72.400  36.010  0.00  0.00           H
ATOM   1282 HG23 THR    81      76.060  70.810  35.430  0.00  0.00           H
ATOM   1283  OG1 THR    81      78.330  71.400  34.600  0.00  0.00           O
ATOM   1284  HG1 THR    81      79.120  70.910  34.340  0.00  0.00           H
ATOM   1285  C   THR    81      80.280  71.780  37.110  0.00  0.00           C
ATOM   1286  O   THR    81      80.490  70.990  38.010  0.00  0.00           O
ATOM   1287  N   PRO    82      81.370  72.390  36.540  0.00  0.00           N
ATOM   1288  CD  PRO    82      81.410  72.960  35.220  0.00  0.00           C
ATOM   1289  HD2 PRO    82      81.240  74.030  35.250  0.00  0.00           H
ATOM   1290  HD3 PRO    82      80.630  72.530  34.590  0.00  0.00           H
ATOM   1291  CG  PRO    82      82.740  72.710  34.640  0.00  0.00           C
ATOM   1292  HG2 PRO    82      82.960  73.540  33.960  0.00  0.00           H
ATOM   1293  HG3 PRO    82      82.710  71.750  34.130  0.00  0.00           H
ATOM   1294  CB  PRO    82      83.690  72.600  35.890  0.00  0.00           C
ATOM   1295  HB2 PRO    82      84.010  73.630  36.050  0.00  0.00           H
ATOM   1296  HB3 PRO    82      84.510  71.900  35.690  0.00  0.00           H
ATOM   1297  CA  PRO    82      82.760  72.140  37.060  0.00  0.00           C
ATOM   1298  HA  PRO    82      82.920  71.070  37.130  0.00  0.00           H
ATOM   1299  C   PRO    82      83.120  72.770  38.420  0.00  0.00           C
ATOM   1300  O   PRO    82      84.290  72.730  38.890  0.00  0.00           O
ATOM   1301  N   THR    83      82.120  73.620  39.000  0.00  0.00           N
ATOM   1302  H   THR    83      81.400  73.880  38.350  0.00  0.00           H
ATOM   1303  CA  THR    83      82.390  74.350  40.260  0.00  0.00           C
ATOM   1304  HA  THR    83      83.320  74.880  40.030  0.00  0.00           H
ATOM   1305  CB  THR    83      81.350  75.470  40.480  0.00  0.00           C
ATOM   1306  HB  THR    83      80.380  74.980  40.440  0.00  0.00           H
ATOM   1307  CG2 THR    83      81.430  76.270  41.780  0.00  0.00           C
ATOM   1308 HG21 THR    83      82.430  76.640  41.970  0.00  0.00           H
ATOM   1309 HG22 THR    83      80.750  77.130  41.710  0.00  0.00           H
ATOM   1310 HG23 THR    83      81.110  75.710  42.650  0.00  0.00           H
ATOM   1311  OG1 THR    83      81.420  76.360  39.420  0.00  0.00           O
ATOM   1312  HG1 THR    83      81.340  77.260  39.750  0.00  0.00           H
ATOM   1313  C   THR    83      82.700  73.460  41.480  0.00  0.00           C
ATOM   1314  O   THR    83      83.830  73.550  41.960  0.00  0.00           O
ATOM   1315  N   PRO    84      81.820  72.530  41.970  0.00  0.00           N
ATOM   1316  CD  PRO    84      80.460  72.230  41.470  0.00  0.00           C
ATOM   1317  HD2 PRO    84      80.580  72.440  40.400  0.00  0.00           H
ATOM   1318  HD3 PRO    84      79.710  72.900  41.880  0.00  0.00           H
ATOM   1319  CG  PRO    84      80.190  70.770  41.910  0.00  0.00           C
ATOM   1320  HG2 PRO    84      80.700  70.100  41.220  0.00  0.00           H
ATOM   1321  HG3 PRO    84      79.130  70.590  42.070  0.00  0.00           H
ATOM   1322  CB  PRO    84      80.880  70.670  43.270  0.00  0.00           C
ATOM   1323  HB2 PRO    84      81.200  69.660  43.540  0.00  0.00           H
ATOM   1324  HB3 PRO    84      80.160  71.080  43.980  0.00  0.00           H
ATOM   1325  CA  PRO    84      82.080  71.560  43.140  0.00  0.00           C
ATOM   1326  HA  PRO    84      82.170  72.130  44.070  0.00  0.00           H
ATOM   1327  C   PRO    84      83.430  70.820  43.080  0.00  0.00           C
ATOM   1328  O   PRO    84      84.140  70.700  44.040  0.00  0.00           O
ATOM   1329  N   ILE    85      83.910  70.400  41.910  0.00  0.00           N
ATOM   1330  H   ILE    85      83.320  70.590  41.110  0.00  0.00           H
ATOM   1331  CA  ILE    85      85.240  69.810  41.670  0.00  0.00           C
ATOM   1332  HA  ILE    85      85.410  68.900  42.260  0.00  0.00           H
ATOM   1333  CB  ILE    85      85.250  69.240  40.250  0.00  0.00           C
ATOM   1334  HB  ILE    85      84.900  70.020  39.570  0.00  0.00           H
ATOM   1335  CG2 ILE    85      86.670  68.860  39.760  0.00  0.00           C
ATOM   1336 HG21 ILE    85      87.340  69.720  39.740  0.00  0.00           H
ATOM   1337 HG22 ILE    85      87.160  68.060  40.310  0.00  0.00           H
ATOM   1338 HG23 ILE    85      86.630  68.690  38.690  0.00  0.00           H
ATOM   1339  CG1 ILE    85      84.380  67.970  40.100  0.00  0.00           C
ATOM   1340 HG12 ILE    85      83.820  67.810  41.030  0.00  0.00           H
ATOM   1341 HG13 ILE    85      84.940  67.070  39.850  0.00  0.00           H
ATOM   1342  CD1 ILE    85      83.350  68.050  38.970  0.00  0.00           C
ATOM   1343 HD11 ILE    85      82.770  67.140  39.120  0.00  0.00           H
ATOM   1344 HD12 ILE    85      82.700  68.920  38.920  0.00  0.00           H
ATOM   1345 HD13 ILE    85      83.770  68.170  37.970  0.00  0.00           H
ATOM   1346  C   ILE    85      86.330  70.800  41.980  0.00  0.00           C
ATOM   1347  O   ILE    85      87.260  70.560  42.740  0.00  0.00           O
ATOM   1348  N   SER    86      86.180  72.020  41.500  0.00  0.00           N
ATOM   1349  H   SER    86      85.270  72.230  41.100  0.00  0.00           H
ATOM   1350  CA  SER    86      87.100  73.130  41.570  0.00  0.00           C
ATOM   1351  HA  SER    86      88.090  72.870  41.200  0.00  0.00           H
ATOM   1352  CB  SER    86      86.600  74.220  40.690  0.00  0.00           C
ATOM   1353  HB2 SER    86      85.800  74.710  41.250  0.00  0.00           H
ATOM   1354  HB3 SER    86      86.210  73.870  39.740  0.00  0.00           H
ATOM   1355  OG  SER    86      87.670  75.190  40.570  0.00  0.00           O
ATOM   1356  HG  SER    86      88.540  74.860  40.800  0.00  0.00           H
ATOM   1357  C   SER    86      87.250  73.570  43.080  0.00  0.00           C
ATOM   1358  O   SER    86      88.260  73.930  43.680  0.00  0.00           O
ATOM   1359  N   TYR    87      86.110  73.640  43.710  0.00  0.00           N
ATOM   1360  H   TYR    87      85.260  73.550  43.160  0.00  0.00           H
ATOM   1361  CA  TYR    87      86.020  73.890  45.110  0.00  0.00           C
ATOM   1362  HA  TYR    87      86.610  74.770  45.380  0.00  0.00           H
ATOM   1363  CB  TYR    87      84.630  74.180  45.520  0.00  0.00           C
ATOM   1364  HB2 TYR    87      84.560  74.040  46.590  0.00  0.00           H
ATOM   1365  HB3 TYR    87      84.020  73.350  45.140  0.00  0.00           H
ATOM   1366  CG  TYR    87      84.000  75.510  45.140  0.00  0.00           C
ATOM   1367  CD1 TYR    87      84.760  76.590  44.570  0.00  0.00           C
ATOM   1368  HD1 TYR    87      85.840  76.550  44.470  0.00  0.00           H
ATOM   1369  CE1 TYR    87      84.160  77.870  44.370  0.00  0.00           C
ATOM   1370  HE1 TYR    87      84.720  78.720  43.990  0.00  0.00           H
ATOM   1371  CZ  TYR    87      82.830  78.060  44.640  0.00  0.00           C
ATOM   1372  OH  TYR    87      82.320  79.300  44.520  0.00  0.00           O
ATOM   1373  HH  TYR    87      81.360  79.330  44.620  0.00  0.00           H
ATOM   1374  CE2 TYR    87      82.040  77.030  45.140  0.00  0.00           C
ATOM   1375  HE2 TYR    87      81.000  77.310  45.260  0.00  0.00           H
ATOM   1376  CD2 TYR    87      82.640  75.770  45.410  0.00  0.00           C
ATOM   1377  HD2 TYR    87      82.010  74.970  45.760  0.00  0.00           H
ATOM   1378  C   TYR    87      86.680  72.720  45.930  0.00  0.00           C
ATOM   1379  O   TYR    87      87.550  72.920  46.810  0.00  0.00           O
ATOM   1380  N   THR    88      86.310  71.430  45.670  0.00  0.00           N
ATOM   1381  H   THR    88      85.650  71.290  44.920  0.00  0.00           H
ATOM   1382  CA  THR    88      86.730  70.270  46.560  0.00  0.00           C
ATOM   1383  HA  THR    88      86.690  70.660  47.580  0.00  0.00           H
ATOM   1384  CB  THR    88      85.910  68.960  46.440  0.00  0.00           C
ATOM   1385  HB  THR    88      86.050  68.700  45.390  0.00  0.00           H
ATOM   1386  CG2 THR    88      86.300  67.790  47.290  0.00  0.00           C
ATOM   1387 HG21 THR    88      87.390  67.730  47.320  0.00  0.00           H
ATOM   1388 HG22 THR    88      85.940  67.900  48.310  0.00  0.00           H
ATOM   1389 HG23 THR    88      85.770  66.950  46.830  0.00  0.00           H
ATOM   1390  OG1 THR    88      84.620  69.400  46.770  0.00  0.00           O
ATOM   1391  HG1 THR    88      84.160  69.890  46.090  0.00  0.00           H
ATOM   1392  C   THR    88      88.210  70.010  46.370  0.00  0.00           C
ATOM   1393  O   THR    88      88.890  69.790  47.360  0.00  0.00           O
ATOM   1394  N   ALA    89      88.760  70.200  45.170  0.00  0.00           N
ATOM   1395  H   ALA    89      88.130  70.370  44.400  0.00  0.00           H
ATOM   1396  CA  ALA    89      90.140  70.360  44.920  0.00  0.00           C
ATOM   1397  HA  ALA    89      90.550  69.410  45.260  0.00  0.00           H
ATOM   1398  CB  ALA    89      90.400  70.420  43.440  0.00  0.00           C
ATOM   1399  HB1 ALA    89      91.480  70.370  43.320  0.00  0.00           H
ATOM   1400  HB2 ALA    89      89.840  69.600  42.990  0.00  0.00           H
ATOM   1401  HB3 ALA    89      90.060  71.350  42.980  0.00  0.00           H
ATOM   1402  C   ALA    89      90.860  71.530  45.550  0.00  0.00           C
ATOM   1403  O   ALA    89      91.950  71.500  46.160  0.00  0.00           O
ATOM   1404  N   GLY    90      90.260  72.730  45.400  0.00  0.00           N
ATOM   1405  H   GLY    90      89.370  72.640  44.940  0.00  0.00           H
ATOM   1406  CA  GLY    90      90.710  74.100  45.870  0.00  0.00           C
ATOM   1407  HA2 GLY    90      89.930  74.840  45.660  0.00  0.00           H
ATOM   1408  HA3 GLY    90      91.550  74.460  45.270  0.00  0.00           H
ATOM   1409  C   GLY    90      90.960  74.120  47.330  0.00  0.00           C
ATOM   1410  O   GLY    90      92.050  74.600  47.670  0.00  0.00           O
ATOM   1411  N   PHE    91      90.100  73.470  48.080  0.00  0.00           N
ATOM   1412  H   PHE    91      89.240  73.170  47.650  0.00  0.00           H
ATOM   1413  CA  PHE    91      90.210  73.230  49.520  0.00  0.00           C
ATOM   1414  HA  PHE    91      90.050  74.220  49.940  0.00  0.00           H
ATOM   1415  CB  PHE    91      89.060  72.300  50.010  0.00  0.00           C
ATOM   1416  HB2 PHE    91      89.170  71.380  49.440  0.00  0.00           H
ATOM   1417  HB3 PHE    91      88.080  72.680  49.720  0.00  0.00           H
ATOM   1418  CG  PHE    91      88.960  71.990  51.450  0.00  0.00           C
ATOM   1419  CD1 PHE    91      89.610  70.920  52.020  0.00  0.00           C
ATOM   1420  HD1 PHE    91      90.160  70.210  51.420  0.00  0.00           H
ATOM   1421  CE1 PHE    91      89.680  70.700  53.370  0.00  0.00           C
ATOM   1422  HE1 PHE    91      90.300  69.860  53.660  0.00  0.00           H
ATOM   1423  CZ  PHE    91      89.040  71.600  54.240  0.00  0.00           C
ATOM   1424  HZ  PHE    91      88.940  71.490  55.310  0.00  0.00           H
ATOM   1425  CE2 PHE    91      88.400  72.730  53.690  0.00  0.00           C
ATOM   1426  HE2 PHE    91      88.050  73.500  54.370  0.00  0.00           H
ATOM   1427  CD2 PHE    91      88.440  72.930  52.350  0.00  0.00           C
ATOM   1428  HD2 PHE    91      88.060  73.870  51.960  0.00  0.00           H
ATOM   1429  C   PHE    91      91.590  72.660  49.930  0.00  0.00           C
ATOM   1430  O   PHE    91      92.160  73.160  50.880  0.00  0.00           O
ATOM   1431  N   TYR    92      92.060  71.660  49.190  0.00  0.00           N
ATOM   1432  H   TYR    92      91.490  71.350  48.420  0.00  0.00           H
ATOM   1433  CA  TYR    92      93.380  71.000  49.350  0.00  0.00           C
ATOM   1434  HA  TYR    92      93.650  71.140  50.390  0.00  0.00           H
ATOM   1435  CB  TYR    92      93.180  69.500  49.170  0.00  0.00           C
ATOM   1436  HB2 TYR    92      94.190  69.100  49.260  0.00  0.00           H
ATOM   1437  HB3 TYR    92      92.660  69.340  48.220  0.00  0.00           H
ATOM   1438  CG  TYR    92      92.430  68.750  50.200  0.00  0.00           C
ATOM   1439  CD1 TYR    92      92.960  68.540  51.500  0.00  0.00           C
ATOM   1440  HD1 TYR    92      93.970  68.900  51.640  0.00  0.00           H
ATOM   1441  CE1 TYR    92      92.210  67.920  52.480  0.00  0.00           C
ATOM   1442  HE1 TYR    92      92.660  67.780  53.450  0.00  0.00           H
ATOM   1443  CZ  TYR    92      90.900  67.520  52.300  0.00  0.00           C
ATOM   1444  OH  TYR    92      90.100  67.170  53.290  0.00  0.00           O
ATOM   1445  HH  TYR    92      90.570  67.230  54.130  0.00  0.00           H
ATOM   1446  CE2 TYR    92      90.320  67.690  51.040  0.00  0.00           C
ATOM   1447  HE2 TYR    92      89.310  67.340  50.900  0.00  0.00           H
ATOM   1448  CD2 TYR    92      91.090  68.270  49.980  0.00  0.00           C
ATOM   1449  HD2 TYR    92      90.760  68.410  48.960  0.00  0.00           H
ATOM   1450  C   TYR    92      94.490  71.560  48.540  0.00  0.00           C
ATOM   1451  O   TYR    92      95.620  71.120  48.740  0.00  0.00           O
ATOM   1452  N   ARG    93      94.270  72.610  47.700  0.00  0.00           N
ATOM   1453  H   ARG    93      93.290  72.860  47.610  0.00  0.00           H
ATOM   1454  CA  ARG    93      95.210  73.080  46.710  0.00  0.00           C
ATOM   1455  HA  ARG    93      94.690  73.870  46.170  0.00  0.00           H
ATOM   1456  CB  ARG    93      96.350  73.860  47.450  0.00  0.00           C
ATOM   1457  HB2 ARG    93      96.960  74.350  46.690  0.00  0.00           H
ATOM   1458  HB3 ARG    93      97.030  73.160  47.930  0.00  0.00           H
ATOM   1459  CG  ARG    93      95.960  74.980  48.420  0.00  0.00           C
ATOM   1460  HG2 ARG    93      96.880  75.340  48.900  0.00  0.00           H
ATOM   1461  HG3 ARG    93      95.220  74.570  49.110  0.00  0.00           H
ATOM   1462  CD  ARG    93      95.250  76.190  47.860  0.00  0.00           C
ATOM   1463  HD2 ARG    93      94.340  75.880  47.360  0.00  0.00           H
ATOM   1464  HD3 ARG    93      95.830  76.640  47.050  0.00  0.00           H
ATOM   1465  NE  ARG    93      94.890  77.150  48.950  0.00  0.00           N
ATOM   1466  HE  ARG    93      95.710  77.670  49.240  0.00  0.00           H
ATOM   1467  CZ  ARG    93      93.860  77.180  49.780  0.00  0.00           C
ATOM   1468  NH1 ARG    93      92.900  76.400  49.640  0.00  0.00           N
ATOM   1469 HH11 ARG    93      92.730  75.830  48.830  0.00  0.00           H
ATOM   1470 HH12 ARG    93      92.200  76.470  50.370  0.00  0.00           H
ATOM   1471  NH2 ARG    93      93.780  78.100  50.690  0.00  0.00           N
ATOM   1472 HH21 ARG    93      94.430  78.860  50.540  0.00  0.00           H
ATOM   1473 HH22 ARG    93      93.120  78.220  51.440  0.00  0.00           H
ATOM   1474  C   ARG    93      95.620  72.050  45.640  0.00  0.00           C
ATOM   1475  O   ARG    93      96.590  72.360  44.930  0.00  0.00           O
ATOM   1476  N   ILE    94      94.920  70.960  45.400  0.00  0.00           N
ATOM   1477  H   ILE    94      94.110  70.760  45.980  0.00  0.00           H
ATOM   1478  CA  ILE    94      95.150  70.150  44.170  0.00  0.00           C
ATOM   1479  HA  ILE    94      96.190  69.850  44.190  0.00  0.00           H
ATOM   1480  CB  ILE    94      94.330  68.850  44.260  0.00  0.00           C
ATOM   1481  HB  ILE    94      93.270  69.090  44.160  0.00  0.00           H
ATOM   1482  CG2 ILE    94      94.850  68.040  43.070  0.00  0.00           C
ATOM   1483 HG21 ILE    94      94.290  67.100  43.100  0.00  0.00           H
ATOM   1484 HG22 ILE    94      94.630  68.440  42.080  0.00  0.00           H
ATOM   1485 HG23 ILE    94      95.930  67.900  43.170  0.00  0.00           H
ATOM   1486  CG1 ILE    94      94.370  68.070  45.570  0.00  0.00           C
ATOM   1487 HG12 ILE    94      93.870  67.130  45.340  0.00  0.00           H
ATOM   1488 HG13 ILE    94      93.680  68.620  46.210  0.00  0.00           H
ATOM   1489  CD1 ILE    94      95.730  67.880  46.260  0.00  0.00           C
ATOM   1490 HD11 ILE    94      96.330  67.380  45.500  0.00  0.00           H
ATOM   1491 HD12 ILE    94      96.200  68.780  46.660  0.00  0.00           H
ATOM   1492 HD13 ILE    94      95.530  67.260  47.140  0.00  0.00           H
ATOM   1493  C   ILE    94      94.800  70.950  42.960  0.00  0.00           C
ATOM   1494  O   ILE    94      93.680  71.370  42.900  0.00  0.00           O
ATOM   1495  N   PRO    95      95.600  71.040  41.910  0.00  0.00           N
ATOM   1496  CD  PRO    95      96.950  70.630  41.670  0.00  0.00           C
ATOM   1497  HD2 PRO    95      97.000  69.620  41.250  0.00  0.00           H
ATOM   1498  HD3 PRO    95      97.640  70.690  42.510  0.00  0.00           H
ATOM   1499  CG  PRO    95      97.590  71.550  40.670  0.00  0.00           C
ATOM   1500  HG2 PRO    95      98.410  71.100  40.110  0.00  0.00           H
ATOM   1501  HG3 PRO    95      97.930  72.400  41.270  0.00  0.00           H
ATOM   1502  CB  PRO    95      96.440  72.030  39.850  0.00  0.00           C
ATOM   1503  HB2 PRO    95      96.480  71.450  38.920  0.00  0.00           H
ATOM   1504  HB3 PRO    95      96.460  73.060  39.510  0.00  0.00           H
ATOM   1505  CA  PRO    95      95.180  71.700  40.660  0.00  0.00           C
ATOM   1506  HA  PRO    95      94.890  72.720  40.870  0.00  0.00           H
ATOM   1507  C   PRO    95      94.160  70.950  39.880  0.00  0.00           C
ATOM   1508  O   PRO    95      94.190  69.770  39.660  0.00  0.00           O
ATOM   1509  N   VAL    96      93.250  71.710  39.280  0.00  0.00           N
ATOM   1510  H   VAL    96      93.310  72.720  39.320  0.00  0.00           H
ATOM   1511  CA  VAL    96      92.260  71.230  38.350  0.00  0.00           C
ATOM   1512  HA  VAL    96      92.290  70.140  38.280  0.00  0.00           H
ATOM   1513  CB  VAL    96      90.830  71.720  38.770  0.00  0.00           C
ATOM   1514  HB  VAL    96      90.780  72.760  39.080  0.00  0.00           H
ATOM   1515  CG1 VAL    96      89.850  71.590  37.600  0.00  0.00           C
ATOM   1516 HG11 VAL    96      89.830  70.570  37.230  0.00  0.00           H
ATOM   1517 HG12 VAL    96      88.870  71.970  37.900  0.00  0.00           H
ATOM   1518 HG13 VAL    96      90.150  72.250  36.780  0.00  0.00           H
ATOM   1519  CG2 VAL    96      90.270  70.950  39.940  0.00  0.00           C
ATOM   1520 HG21 VAL    96      91.030  70.720  40.690  0.00  0.00           H
ATOM   1521 HG22 VAL    96      89.520  71.610  40.390  0.00  0.00           H
ATOM   1522 HG23 VAL    96      89.770  70.060  39.560  0.00  0.00           H
ATOM   1523  C   VAL    96      92.590  71.790  36.960  0.00  0.00           C
ATOM   1524  O   VAL    96      92.960  72.980  36.830  0.00  0.00           O
ATOM   1525  N   ILE    97      92.410  70.990  35.920  0.00  0.00           N
ATOM   1526  H   ILE    97      92.030  70.080  36.140  0.00  0.00           H
ATOM   1527  CA  ILE    97      92.600  71.370  34.470  0.00  0.00           C
ATOM   1528  HA  ILE    97      92.880  72.420  34.380  0.00  0.00           H
ATOM   1529  CB  ILE    97      93.780  70.580  33.760  0.00  0.00           C
ATOM   1530  HB  ILE    97      93.600  69.500  33.760  0.00  0.00           H
ATOM   1531  CG2 ILE    97      93.880  70.980  32.280  0.00  0.00           C
ATOM   1532 HG21 ILE    97      94.080  72.040  32.170  0.00  0.00           H
ATOM   1533 HG22 ILE    97      94.580  70.400  31.680  0.00  0.00           H
ATOM   1534 HG23 ILE    97      92.920  70.820  31.790  0.00  0.00           H
ATOM   1535  CG1 ILE    97      95.090  70.650  34.490  0.00  0.00           C
ATOM   1536 HG12 ILE    97      95.290  71.680  34.770  0.00  0.00           H
ATOM   1537 HG13 ILE    97      95.900  70.370  33.810  0.00  0.00           H
ATOM   1538  CD1 ILE    97      95.290  69.740  35.790  0.00  0.00           C
ATOM   1539 HD11 ILE    97      94.530  69.890  36.550  0.00  0.00           H
ATOM   1540 HD12 ILE    97      95.140  68.720  35.450  0.00  0.00           H
ATOM   1541 HD13 ILE    97      96.300  69.880  36.170  0.00  0.00           H
ATOM   1542  C   ILE    97      91.240  71.170  33.770  0.00  0.00           C
ATOM   1543  O   ILE    97      90.850  70.070  33.340  0.00  0.00           O
ATOM   1544  N   GLY    98      90.600  72.240  33.410  0.00  0.00           N
ATOM   1545  H   GLY    98      91.080  73.110  33.590  0.00  0.00           H
ATOM   1546  CA  GLY    98      89.430  72.280  32.640  0.00  0.00           C
ATOM   1547  HA2 GLY    98      88.940  73.250  32.700  0.00  0.00           H
ATOM   1548  HA3 GLY    98      88.820  71.490  33.090  0.00  0.00           H
ATOM   1549  C   GLY    98      89.680  71.870  31.210  0.00  0.00           C
ATOM   1550  O   GLY    98      90.670  72.370  30.670  0.00  0.00           O
ATOM   1551  N   LEU    99      88.950  70.990  30.630  0.00  0.00           N
ATOM   1552  H   LEU    99      88.250  70.500  31.170  0.00  0.00           H
ATOM   1553  CA  LEU    99      89.110  70.530  29.240  0.00  0.00           C
ATOM   1554  HA  LEU    99      90.130  70.790  28.950  0.00  0.00           H
ATOM   1555  CB  LEU    99      88.840  68.990  29.190  0.00  0.00           C
ATOM   1556  HB2 LEU    99      88.980  68.560  28.200  0.00  0.00           H
ATOM   1557  HB3 LEU    99      87.780  68.780  29.320  0.00  0.00           H
ATOM   1558  CG  LEU    99      89.660  68.040  30.050  0.00  0.00           C
ATOM   1559  HG  LEU    99      89.450  68.180  31.110  0.00  0.00           H
ATOM   1560  CD1 LEU    99      89.360  66.590  29.660  0.00  0.00           C
ATOM   1561 HD11 LEU    99      88.280  66.580  29.750  0.00  0.00           H
ATOM   1562 HD12 LEU    99      89.530  66.270  28.630  0.00  0.00           H
ATOM   1563 HD13 LEU    99      89.730  65.800  30.320  0.00  0.00           H
ATOM   1564  CD2 LEU    99      91.140  68.180  29.870  0.00  0.00           C
ATOM   1565 HD21 LEU    99      91.690  67.470  30.490  0.00  0.00           H
ATOM   1566 HD22 LEU    99      91.310  68.160  28.790  0.00  0.00           H
ATOM   1567 HD23 LEU    99      91.400  69.160  30.260  0.00  0.00           H
ATOM   1568  C   LEU    99      88.100  71.270  28.320  0.00  0.00           C
ATOM   1569  O   LEU    99      88.190  71.180  27.080  0.00  0.00           O
ATOM   1570  N   THR   100      87.070  71.840  28.880  0.00  0.00           N
ATOM   1571  H   THR   100      86.980  71.740  29.880  0.00  0.00           H
ATOM   1572  CA  THR   100      85.880  72.090  27.940  0.00  0.00           C
ATOM   1573  HA  THR   100      86.190  72.260  26.910  0.00  0.00           H
ATOM   1574  CB  THR   100      84.910  70.920  28.130  0.00  0.00           C
ATOM   1575  HB  THR   100      84.480  71.020  29.130  0.00  0.00           H
ATOM   1576  CG2 THR   100      83.770  70.910  27.060  0.00  0.00           C
ATOM   1577 HG21 THR   100      83.400  71.910  26.840  0.00  0.00           H
ATOM   1578 HG22 THR   100      84.220  70.700  26.080  0.00  0.00           H
ATOM   1579 HG23 THR   100      83.010  70.130  27.190  0.00  0.00           H
ATOM   1580  OG1 THR   100      85.620  69.760  28.000  0.00  0.00           O
ATOM   1581  HG1 THR   100      85.980  69.750  27.110  0.00  0.00           H
ATOM   1582  C   THR   100      85.220  73.470  28.260  0.00  0.00           C
ATOM   1583  O   THR   100      84.680  74.050  27.390  0.00  0.00           O
ATOM   1584  N   THR   101      85.370  73.950  29.490  0.00  0.00           N
ATOM   1585  H   THR   101      85.900  73.320  30.080  0.00  0.00           H
ATOM   1586  CA  THR   101      84.630  75.120  30.060  0.00  0.00           C
ATOM   1587  HA  THR   101      83.600  74.950  29.750  0.00  0.00           H
ATOM   1588  CB  THR   101      84.600  75.250  31.600  0.00  0.00           C
ATOM   1589  HB  THR   101      84.290  74.280  32.000  0.00  0.00           H
ATOM   1590  CG2 THR   101      85.840  75.400  32.410  0.00  0.00           C
ATOM   1591 HG21 THR   101      85.610  75.440  33.480  0.00  0.00           H
ATOM   1592 HG22 THR   101      86.490  74.550  32.220  0.00  0.00           H
ATOM   1593 HG23 THR   101      86.340  76.300  32.060  0.00  0.00           H
ATOM   1594  OG1 THR   101      83.650  76.230  31.940  0.00  0.00           O
ATOM   1595  HG1 THR   101      82.890  75.740  32.260  0.00  0.00           H
ATOM   1596  C   THR   101      85.060  76.440  29.470  0.00  0.00           C
ATOM   1597  O   THR   101      86.240  76.810  29.460  0.00  0.00           O
ATOM   1598  N   ARG   102      84.090  77.270  29.020  0.00  0.00           N
ATOM   1599  H   ARG   102      83.150  76.920  29.040  0.00  0.00           H
ATOM   1600  CA  ARG   102      84.280  78.550  28.380  0.00  0.00           C
ATOM   1601  HA  ARG   102      85.330  78.630  28.100  0.00  0.00           H
ATOM   1602  CB  ARG   102      83.390  78.550  27.110  0.00  0.00           C
ATOM   1603  HB2 ARG   102      83.500  79.550  26.670  0.00  0.00           H
ATOM   1604  HB3 ARG   102      82.390  78.520  27.540  0.00  0.00           H
ATOM   1605  CG  ARG   102      83.500  77.340  26.140  0.00  0.00           C
ATOM   1606  HG2 ARG   102      82.710  77.410  25.390  0.00  0.00           H
ATOM   1607  HG3 ARG   102      83.290  76.410  26.660  0.00  0.00           H
ATOM   1608  CD  ARG   102      84.890  77.320  25.550  0.00  0.00           C
ATOM   1609  HD2 ARG   102      85.020  76.420  24.960  0.00  0.00           H
ATOM   1610  HD3 ARG   102      85.690  77.330  26.290  0.00  0.00           H
ATOM   1611  NE  ARG   102      85.170  78.460  24.600  0.00  0.00           N
ATOM   1612  HE  ARG   102      85.950  79.080  24.740  0.00  0.00           H
ATOM   1613  CZ  ARG   102      84.560  78.680  23.440  0.00  0.00           C
ATOM   1614  NH1 ARG   102      83.710  77.960  22.780  0.00  0.00           N
ATOM   1615 HH11 ARG   102      83.300  77.200  23.290  0.00  0.00           H
ATOM   1616 HH12 ARG   102      83.380  78.390  21.930  0.00  0.00           H
ATOM   1617  NH2 ARG   102      84.900  79.690  22.740  0.00  0.00           N
ATOM   1618 HH21 ARG   102      85.390  80.480  23.150  0.00  0.00           H
ATOM   1619 HH22 ARG   102      84.650  79.780  21.770  0.00  0.00           H
ATOM   1620  C   ARG   102      83.950  79.750  29.360  0.00  0.00           C
ATOM   1621  O   ARG   102      84.280  80.890  29.010  0.00  0.00           O
ATOM   1622  N   MET   103      83.230  79.570  30.410  0.00  0.00           N
ATOM   1623  H   MET   103      82.980  78.630  30.640  0.00  0.00           H
ATOM   1624  CA  MET   103      82.830  80.710  31.290  0.00  0.00           C
ATOM   1625  HA  MET   103      82.320  81.410  30.640  0.00  0.00           H
ATOM   1626  CB  MET   103      81.810  80.220  32.330  0.00  0.00           C
ATOM   1627  HB2 MET   103      81.460  81.120  32.830  0.00  0.00           H
ATOM   1628  HB3 MET   103      82.320  79.590  33.060  0.00  0.00           H
ATOM   1629  CG  MET   103      80.610  79.430  31.770  0.00  0.00           C
ATOM   1630  HG2 MET   103      79.940  79.010  32.520  0.00  0.00           H
ATOM   1631  HG3 MET   103      80.940  78.500  31.300  0.00  0.00           H
ATOM   1632  SD  MET   103      79.720  80.230  30.370  0.00  0.00           S
ATOM   1633  CE  MET   103      79.070  81.820  31.000  0.00  0.00           C
ATOM   1634  HE1 MET   103      79.950  82.320  31.400  0.00  0.00           H
ATOM   1635  HE2 MET   103      78.530  82.370  30.230  0.00  0.00           H
ATOM   1636  HE3 MET   103      78.280  81.630  31.720  0.00  0.00           H
ATOM   1637  C   MET   103      84.020  81.430  31.930  0.00  0.00           C
ATOM   1638  O   MET   103      84.850  80.790  32.600  0.00  0.00           O
ATOM   1639  N   SER   104      84.090  82.780  31.880  0.00  0.00           N
ATOM   1640  H   SER   104      83.340  83.200  31.350  0.00  0.00           H
ATOM   1641  CA  SER   104      85.150  83.670  32.420  0.00  0.00           C
ATOM   1642  HA  SER   104      86.070  83.250  32.010  0.00  0.00           H
ATOM   1643  CB  SER   104      85.140  85.100  31.910  0.00  0.00           C
ATOM   1644  HB2 SER   104      85.900  85.710  32.410  0.00  0.00           H
ATOM   1645  HB3 SER   104      84.210  85.550  32.250  0.00  0.00           H
ATOM   1646  OG  SER   104      85.270  85.170  30.530  0.00  0.00           O
ATOM   1647  HG  SER   104      84.420  84.870  30.200  0.00  0.00           H
ATOM   1648  C   SER   104      85.250  83.590  33.980  0.00  0.00           C
ATOM   1649  O   SER   104      86.260  84.020  34.500  0.00  0.00           O
ATOM   1650  N   ILE   105      84.310  83.080  34.760  0.00  0.00           N
ATOM   1651  H   ILE   105      83.390  82.850  34.410  0.00  0.00           H
ATOM   1652  CA  ILE   105      84.400  82.880  36.180  0.00  0.00           C
ATOM   1653  HA  ILE   105      84.750  83.840  36.550  0.00  0.00           H
ATOM   1654  CB  ILE   105      83.030  82.500  36.840  0.00  0.00           C
ATOM   1655  HB  ILE   105      82.270  83.190  36.470  0.00  0.00           H
ATOM   1656  CG2 ILE   105      82.660  81.020  36.590  0.00  0.00           C
ATOM   1657 HG21 ILE   105      82.600  80.710  35.550  0.00  0.00           H
ATOM   1658 HG22 ILE   105      83.320  80.280  37.050  0.00  0.00           H
ATOM   1659 HG23 ILE   105      81.650  80.710  36.850  0.00  0.00           H
ATOM   1660  CG1 ILE   105      83.060  82.770  38.390  0.00  0.00           C
ATOM   1661 HG12 ILE   105      83.940  82.310  38.840  0.00  0.00           H
ATOM   1662 HG13 ILE   105      82.240  82.240  38.880  0.00  0.00           H
ATOM   1663  CD1 ILE   105      83.130  84.230  38.850  0.00  0.00           C
ATOM   1664 HD11 ILE   105      82.390  84.890  38.390  0.00  0.00           H
ATOM   1665 HD12 ILE   105      83.080  84.370  39.930  0.00  0.00           H
ATOM   1666 HD13 ILE   105      84.120  84.600  38.570  0.00  0.00           H
ATOM   1667  C   ILE   105      85.490  81.940  36.690  0.00  0.00           C
ATOM   1668  O   ILE   105      86.140  82.220  37.680  0.00  0.00           O
ATOM   1669  N   TYR   106      85.880  80.940  35.840  0.00  0.00           N
ATOM   1670  H   TYR   106      85.340  80.740  35.010  0.00  0.00           H
ATOM   1671  CA  TYR   106      86.980  80.030  36.200  0.00  0.00           C
ATOM   1672  HA  TYR   106      86.860  79.800  37.260  0.00  0.00           H
ATOM   1673  CB  TYR   106      86.800  78.770  35.370  0.00  0.00           C
ATOM   1674  HB2 TYR   106      87.720  78.200  35.510  0.00  0.00           H
ATOM   1675  HB3 TYR   106      86.790  79.120  34.340  0.00  0.00           H
ATOM   1676  CG  TYR   106      85.610  77.820  35.610  0.00  0.00           C
ATOM   1677  CD1 TYR   106      85.670  76.960  36.710  0.00  0.00           C
ATOM   1678  HD1 TYR   106      86.590  76.810  37.260  0.00  0.00           H
ATOM   1679  CE1 TYR   106      84.610  76.170  37.020  0.00  0.00           C
ATOM   1680  HE1 TYR   106      84.710  75.450  37.820  0.00  0.00           H
ATOM   1681  CZ  TYR   106      83.360  76.400  36.410  0.00  0.00           C
ATOM   1682  OH  TYR   106      82.290  75.850  36.940  0.00  0.00           O
ATOM   1683  HH  TYR   106      82.080  76.020  37.860  0.00  0.00           H
ATOM   1684  CE2 TYR   106      83.300  77.320  35.400  0.00  0.00           C
ATOM   1685  HE2 TYR   106      82.370  77.650  34.960  0.00  0.00           H
ATOM   1686  CD2 TYR   106      84.390  78.000  34.990  0.00  0.00           C
ATOM   1687  HD2 TYR   106      84.310  78.640  34.130  0.00  0.00           H
ATOM   1688  C   TYR   106      88.340  80.680  35.960  0.00  0.00           C
ATOM   1689  O   TYR   106      89.450  80.160  36.240  0.00  0.00           O
ATOM   1690  N   SER   107      88.340  81.920  35.480  0.00  0.00           N
ATOM   1691  H   SER   107      87.470  82.260  35.090  0.00  0.00           H
ATOM   1692  CA  SER   107      89.420  82.820  35.430  0.00  0.00           C
ATOM   1693  HA  SER   107      90.340  82.280  35.210  0.00  0.00           H
ATOM   1694  CB  SER   107      89.230  83.860  34.300  0.00  0.00           C
ATOM   1695  HB2 SER   107      90.110  84.490  34.230  0.00  0.00           H
ATOM   1696  HB3 SER   107      88.410  84.520  34.580  0.00  0.00           H
ATOM   1697  OG  SER   107      88.950  83.200  33.070  0.00  0.00           O
ATOM   1698  HG  SER   107      89.800  82.980  32.690  0.00  0.00           H
ATOM   1699  C   SER   107      89.600  83.600  36.700  0.00  0.00           C
ATOM   1700  O   SER   107      90.660  84.180  36.940  0.00  0.00           O
ATOM   1701  N   ASP   108      88.640  83.660  37.600  0.00  0.00           N
ATOM   1702  H   ASP   108      87.770  83.190  37.400  0.00  0.00           H
ATOM   1703  CA  ASP   108      88.700  84.340  38.860  0.00  0.00           C
ATOM   1704  HA  ASP   108      89.200  85.280  38.670  0.00  0.00           H
ATOM   1705  CB  ASP   108      87.350  84.770  39.450  0.00  0.00           C
ATOM   1706  HB2 ASP   108      86.790  83.940  39.900  0.00  0.00           H
ATOM   1707  HB3 ASP   108      86.720  85.240  38.700  0.00  0.00           H
ATOM   1708  CG  ASP   108      87.510  85.770  40.580  0.00  0.00           C
ATOM   1709  OD1 ASP   108      88.720  86.000  40.950  0.00  0.00           O
ATOM   1710  OD2 ASP   108      86.530  86.380  41.060  0.00  0.00           O
ATOM   1711  C   ASP   108      89.610  83.590  39.880  0.00  0.00           C
ATOM   1712  O   ASP   108      89.210  82.600  40.530  0.00  0.00           O
ATOM   1713  N   LYS   109      90.840  84.120  40.070  0.00  0.00           N
ATOM   1714  H   LYS   109      91.170  84.930  39.560  0.00  0.00           H
ATOM   1715  CA  LYS   109      91.760  83.600  41.070  0.00  0.00           C
ATOM   1716  HA  LYS   109      92.070  82.590  40.790  0.00  0.00           H
ATOM   1717  CB  LYS   109      93.030  84.450  40.950  0.00  0.00           C
ATOM   1718  HB2 LYS   109      92.920  85.440  41.410  0.00  0.00           H
ATOM   1719  HB3 LYS   109      93.090  84.600  39.870  0.00  0.00           H
ATOM   1720  CG  LYS   109      94.230  83.700  41.380  0.00  0.00           C
ATOM   1721  HG2 LYS   109      94.010  82.650  41.190  0.00  0.00           H
ATOM   1722  HG3 LYS   109      94.380  83.810  42.460  0.00  0.00           H
ATOM   1723  CD  LYS   109      95.500  84.060  40.600  0.00  0.00           C
ATOM   1724  HD2 LYS   109      95.400  83.730  39.570  0.00  0.00           H
ATOM   1725  HD3 LYS   109      96.280  83.430  41.040  0.00  0.00           H
ATOM   1726  CE  LYS   109      95.930  85.530  40.810  0.00  0.00           C
ATOM   1727  HE2 LYS   109      96.000  85.740  41.880  0.00  0.00           H
ATOM   1728  HE3 LYS   109      95.160  86.200  40.420  0.00  0.00           H
ATOM   1729  NZ  LYS   109      97.220  85.840  40.080  0.00  0.00           N
ATOM   1730  HZ1 LYS   109      97.500  86.800  40.230  0.00  0.00           H
ATOM   1731  HZ2 LYS   109      97.910  85.210  40.470  0.00  0.00           H
ATOM   1732  HZ3 LYS   109      96.920  85.710  39.130  0.00  0.00           H
ATOM   1733  C   LYS   109      91.190  83.500  42.490  0.00  0.00           C
ATOM   1734  O   LYS   109      91.550  82.590  43.170  0.00  0.00           O
ATOM   1735  N   SER   110      90.280  84.380  42.940  0.00  0.00           N
ATOM   1736  H   SER   110      89.950  85.100  42.310  0.00  0.00           H
ATOM   1737  CA  SER   110      89.690  84.200  44.310  0.00  0.00           C
ATOM   1738  HA  SER   110      90.540  84.100  44.990  0.00  0.00           H
ATOM   1739  CB  SER   110      88.970  85.520  44.750  0.00  0.00           C
ATOM   1740  HB2 SER   110      89.770  86.260  44.810  0.00  0.00           H
ATOM   1741  HB3 SER   110      88.560  85.420  45.750  0.00  0.00           H
ATOM   1742  OG  SER   110      88.070  86.110  43.820  0.00  0.00           O
ATOM   1743  HG  SER   110      88.390  85.970  42.930  0.00  0.00           H
ATOM   1744  C   SER   110      88.740  83.010  44.330  0.00  0.00           C
ATOM   1745  O   SER   110      88.810  82.360  45.350  0.00  0.00           O
ATOM   1746  N   ILE   111      87.800  82.790  43.400  0.00  0.00           N
ATOM   1747  H   ILE   111      87.820  83.410  42.600  0.00  0.00           H
ATOM   1748  CA  ILE   111      86.710  81.780  43.410  0.00  0.00           C
ATOM   1749  HA  ILE   111      86.440  81.560  44.440  0.00  0.00           H
ATOM   1750  CB  ILE   111      85.490  82.160  42.530  0.00  0.00           C
ATOM   1751  HB  ILE   111      85.750  82.300  41.480  0.00  0.00           H
ATOM   1752  CG2 ILE   111      84.390  81.080  42.680  0.00  0.00           C
ATOM   1753 HG21 ILE   111      84.330  80.820  43.740  0.00  0.00           H
ATOM   1754 HG22 ILE   111      83.400  81.360  42.320  0.00  0.00           H
ATOM   1755 HG23 ILE   111      84.640  80.140  42.190  0.00  0.00           H
ATOM   1756  CG1 ILE   111      84.830  83.430  42.940  0.00  0.00           C
ATOM   1757 HG12 ILE   111      84.100  83.750  42.190  0.00  0.00           H
ATOM   1758 HG13 ILE   111      85.540  84.250  43.020  0.00  0.00           H
ATOM   1759  CD1 ILE   111      84.050  83.420  44.240  0.00  0.00           C
ATOM   1760 HD11 ILE   111      84.110  84.450  44.590  0.00  0.00           H
ATOM   1761 HD12 ILE   111      83.000  83.170  44.060  0.00  0.00           H
ATOM   1762 HD13 ILE   111      84.470  82.840  45.070  0.00  0.00           H
ATOM   1763  C   ILE   111      87.280  80.460  42.960  0.00  0.00           C
ATOM   1764  O   ILE   111      87.140  79.470  43.650  0.00  0.00           O
ATOM   1765  N   HIE   112      88.200  80.510  41.980  0.00  0.00           N
ATOM   1766  H   HIE   112      88.480  81.420  41.630  0.00  0.00           H
ATOM   1767  CA  HIE   112      88.760  79.340  41.330  0.00  0.00           C
ATOM   1768  HA  HIE   112      88.430  78.500  41.940  0.00  0.00           H
ATOM   1769  CB  HIE   112      88.120  79.230  39.900  0.00  0.00           C
ATOM   1770  HB2 HIE   112      88.680  78.510  39.290  0.00  0.00           H
ATOM   1771  HB3 HIE   112      88.160  80.200  39.410  0.00  0.00           H
ATOM   1772  CG  HIE   112      86.680  78.840  40.030  0.00  0.00           C
ATOM   1773  ND1 HIE   112      86.190  77.710  40.610  0.00  0.00           N
ATOM   1774  CE1 HIE   112      84.931  77.535  40.318  0.00  0.00           C
ATOM   1775  HE1 HIE   112      84.397  76.628  40.601  0.00  0.00           H
ATOM   1776  NE2 HIE   112      84.497  78.670  39.829  0.00  0.00           N
ATOM   1777  HE2 HIE   112      83.530  78.883  39.629  0.00  0.00           H
ATOM   1778  CD2 HIE   112      85.540  79.520  39.630  0.00  0.00           C
ATOM   1779  HD2 HIE   112      85.470  80.520  39.220  0.00  0.00           H
ATOM   1780  C   HIE   112      90.240  79.340  41.400  0.00  0.00           C
ATOM   1781  O   HIE   112      90.960  79.220  40.430  0.00  0.00           O
ATOM   1782  N   LEU   113      90.690  79.330  42.640  0.00  0.00           N
ATOM   1783  H   LEU   113      90.000  79.610  43.310  0.00  0.00           H
ATOM   1784  CA  LEU   113      92.020  79.370  43.120  0.00  0.00           C
ATOM   1785  HA  LEU   113      92.390  80.380  42.970  0.00  0.00           H
ATOM   1786  CB  LEU   113      91.810  79.110  44.720  0.00  0.00           C
ATOM   1787  HB2 LEU   113      91.510  78.090  44.970  0.00  0.00           H
ATOM   1788  HB3 LEU   113      90.980  79.730  45.080  0.00  0.00           H
ATOM   1789  CG  LEU   113      93.040  79.380  45.580  0.00  0.00           C
ATOM   1790  HG  LEU   113      93.880  78.750  45.280  0.00  0.00           H
ATOM   1791  CD1 LEU   113      93.330  80.900  45.480  0.00  0.00           C
ATOM   1792 HD11 LEU   113      92.380  81.410  45.610  0.00  0.00           H
ATOM   1793 HD12 LEU   113      93.900  81.330  46.300  0.00  0.00           H
ATOM   1794 HD13 LEU   113      93.750  81.200  44.520  0.00  0.00           H
ATOM   1795  CD2 LEU   113      92.930  79.020  47.040  0.00  0.00           C
ATOM   1796 HD21 LEU   113      93.860  79.290  47.530  0.00  0.00           H
ATOM   1797 HD22 LEU   113      92.100  79.550  47.510  0.00  0.00           H
ATOM   1798 HD23 LEU   113      92.680  77.960  47.170  0.00  0.00           H
ATOM   1799  C   LEU   113      93.100  78.400  42.550  0.00  0.00           C
ATOM   1800  O   LEU   113      94.240  78.790  42.200  0.00  0.00           O
ATOM   1801  N   SER   114      92.710  77.150  42.260  0.00  0.00           N
ATOM   1802  H   SER   114      91.730  77.040  42.470  0.00  0.00           H
ATOM   1803  CA  SER   114      93.630  76.040  41.910  0.00  0.00           C
ATOM   1804  HA  SER   114      94.660  76.380  41.770  0.00  0.00           H
ATOM   1805  CB  SER   114      93.610  75.070  43.110  0.00  0.00           C
ATOM   1806  HB2 SER   114      94.310  74.290  42.860  0.00  0.00           H
ATOM   1807  HB3 SER   114      92.650  74.570  43.220  0.00  0.00           H
ATOM   1808  OG  SER   114      93.960  75.630  44.340  0.00  0.00           O
ATOM   1809  HG  SER   114      94.830  76.030  44.410  0.00  0.00           H
ATOM   1810  C   SER   114      93.110  75.490  40.610  0.00  0.00           C
ATOM   1811  O   SER   114      92.670  74.310  40.490  0.00  0.00           O
ATOM   1812  N   PHE   115      93.250  76.320  39.540  0.00  0.00           N
ATOM   1813  H   PHE   115      93.680  77.220  39.670  0.00  0.00           H
ATOM   1814  CA  PHE   115      92.520  76.060  38.260  0.00  0.00           C
ATOM   1815  HA  PHE   115      92.400  74.980  38.190  0.00  0.00           H
ATOM   1816  CB  PHE   115      91.050  76.630  38.330  0.00  0.00           C
ATOM   1817  HB2 PHE   115      90.940  77.700  38.150  0.00  0.00           H
ATOM   1818  HB3 PHE   115      90.570  76.350  39.260  0.00  0.00           H
ATOM   1819  CG  PHE   115      90.150  76.020  37.210  0.00  0.00           C
ATOM   1820  CD1 PHE   115      90.110  76.600  35.940  0.00  0.00           C
ATOM   1821  HD1 PHE   115      90.880  77.230  35.520  0.00  0.00           H
ATOM   1822  CE1 PHE   115      89.160  76.050  35.090  0.00  0.00           C
ATOM   1823  HE1 PHE   115      89.240  76.320  34.050  0.00  0.00           H
ATOM   1824  CZ  PHE   115      88.280  75.010  35.370  0.00  0.00           C
ATOM   1825  HZ  PHE   115      87.570  74.660  34.630  0.00  0.00           H
ATOM   1826  CE2 PHE   115      88.320  74.480  36.700  0.00  0.00           C
ATOM   1827  HE2 PHE   115      87.630  73.700  36.990  0.00  0.00           H
ATOM   1828  CD2 PHE   115      89.250  74.980  37.620  0.00  0.00           C
ATOM   1829  HD2 PHE   115      89.290  74.610  38.630  0.00  0.00           H
ATOM   1830  C   PHE   115      93.310  76.540  37.010  0.00  0.00           C
ATOM   1831  O   PHE   115      93.730  77.700  37.000  0.00  0.00           O
ATOM   1832  N   LEU   116      93.370  75.690  35.960  0.00  0.00           N
ATOM   1833  H   LEU   116      92.880  74.820  36.120  0.00  0.00           H
ATOM   1834  CA  LEU   116      93.850  75.970  34.600  0.00  0.00           C
ATOM   1835  HA  LEU   116      93.990  77.050  34.540  0.00  0.00           H
ATOM   1836  CB  LEU   116      95.150  75.270  34.370  0.00  0.00           C
ATOM   1837  HB2 LEU   116      95.530  75.420  33.360  0.00  0.00           H
ATOM   1838  HB3 LEU   116      94.990  74.190  34.470  0.00  0.00           H
ATOM   1839  CG  LEU   116      96.320  75.460  35.370  0.00  0.00           C
ATOM   1840  HG  LEU   116      96.430  76.490  35.730  0.00  0.00           H
ATOM   1841  CD1 LEU   116      96.250  74.410  36.500  0.00  0.00           C
ATOM   1842 HD11 LEU   116      97.070  74.570  37.200  0.00  0.00           H
ATOM   1843 HD12 LEU   116      95.260  74.490  36.940  0.00  0.00           H
ATOM   1844 HD13 LEU   116      96.260  73.390  36.110  0.00  0.00           H
ATOM   1845  CD2 LEU   116      97.630  75.180  34.590  0.00  0.00           C
ATOM   1846 HD21 LEU   116      98.540  75.410  35.140  0.00  0.00           H
ATOM   1847 HD22 LEU   116      97.730  74.140  34.260  0.00  0.00           H
ATOM   1848 HD23 LEU   116      97.660  75.810  33.700  0.00  0.00           H
ATOM   1849  C   LEU   116      92.870  75.430  33.580  0.00  0.00           C
ATOM   1850  O   LEU   116      92.070  74.580  33.910  0.00  0.00           O
ATOM   1851  N   ARG   117      93.040  75.820  32.310  0.00  0.00           N
ATOM   1852  H   ARG   117      93.850  76.400  32.200  0.00  0.00           H
ATOM   1853  CA  ARG   117      92.190  75.170  31.200  0.00  0.00           C
ATOM   1854  HA  ARG   117      92.120  74.110  31.430  0.00  0.00           H
ATOM   1855  CB  ARG   117      90.700  75.640  31.200  0.00  0.00           C
ATOM   1856  HB2 ARG   117      90.140  75.130  31.990  0.00  0.00           H
ATOM   1857  HB3 ARG   117      90.230  75.300  30.280  0.00  0.00           H
ATOM   1858  CG  ARG   117      90.620  77.220  31.250  0.00  0.00           C
ATOM   1859  HG2 ARG   117      91.390  77.700  30.640  0.00  0.00           H
ATOM   1860  HG3 ARG   117      90.860  77.500  32.270  0.00  0.00           H
ATOM   1861  CD  ARG   117      89.310  77.750  30.720  0.00  0.00           C
ATOM   1862  HD2 ARG   117      88.470  77.110  30.990  0.00  0.00           H
ATOM   1863  HD3 ARG   117      89.260  77.760  29.630  0.00  0.00           H
ATOM   1864  NE  ARG   117      89.070  79.090  31.190  0.00  0.00           N
ATOM   1865  HE  ARG   117      89.850  79.650  31.510  0.00  0.00           H
ATOM   1866  CZ  ARG   117      87.860  79.550  31.590  0.00  0.00           C
ATOM   1867  NH1 ARG   117      86.750  79.090  31.140  0.00  0.00           N
ATOM   1868 HH11 ARG   117      86.780  78.310  30.510  0.00  0.00           H
ATOM   1869 HH12 ARG   117      85.980  79.660  31.460  0.00  0.00           H
ATOM   1870  NH2 ARG   117      87.830  80.570  32.440  0.00  0.00           N
ATOM   1871 HH21 ARG   117      88.690  81.070  32.580  0.00  0.00           H
ATOM   1872 HH22 ARG   117      86.960  81.020  32.690  0.00  0.00           H
ATOM   1873  C   ARG   117      92.890  75.240  29.850  0.00  0.00           C
ATOM   1874  O   ARG   117      93.480  76.210  29.390  0.00  0.00           O
ATOM   1875  N   THR   118      92.730  74.100  29.170  0.00  0.00           N
ATOM   1876  H   THR   118      92.250  73.290  29.550  0.00  0.00           H
ATOM   1877  CA  THR   118      93.180  73.840  27.790  0.00  0.00           C
ATOM   1878  HA  THR   118      94.180  74.250  27.660  0.00  0.00           H
ATOM   1879  CB  THR   118      93.190  72.350  27.590  0.00  0.00           C
ATOM   1880  HB  THR   118      93.580  72.080  26.610  0.00  0.00           H
ATOM   1881  CG2 THR   118      94.100  71.590  28.570  0.00  0.00           C
ATOM   1882 HG21 THR   118      94.350  70.710  27.970  0.00  0.00           H
ATOM   1883 HG22 THR   118      95.060  72.110  28.670  0.00  0.00           H
ATOM   1884 HG23 THR   118      93.570  71.350  29.490  0.00  0.00           H
ATOM   1885  OG1 THR   118      91.880  71.880  27.880  0.00  0.00           O
ATOM   1886  HG1 THR   118      91.620  71.790  26.960  0.00  0.00           H
ATOM   1887  C   THR   118      92.270  74.520  26.710  0.00  0.00           C
ATOM   1888  O   THR   118      92.670  74.460  25.530  0.00  0.00           O
ATOM   1889  N   VAL   119      91.220  75.200  27.060  0.00  0.00           N
ATOM   1890  H   VAL   119      91.020  75.220  28.050  0.00  0.00           H
ATOM   1891  CA  VAL   119      90.490  76.110  26.190  0.00  0.00           C
ATOM   1892  HA  VAL   119      90.960  76.180  25.210  0.00  0.00           H
ATOM   1893  CB  VAL   119      89.010  75.740  25.990  0.00  0.00           C
ATOM   1894  HB  VAL   119      88.500  76.480  25.380  0.00  0.00           H
ATOM   1895  CG1 VAL   119      89.130  74.490  25.080  0.00  0.00           C
ATOM   1896 HG11 VAL   119      89.540  73.610  25.570  0.00  0.00           H
ATOM   1897 HG12 VAL   119      88.130  74.280  24.710  0.00  0.00           H
ATOM   1898 HG13 VAL   119      89.750  74.700  24.210  0.00  0.00           H
ATOM   1899  CG2 VAL   119      88.170  75.470  27.250  0.00  0.00           C
ATOM   1900 HG21 VAL   119      88.650  74.660  27.790  0.00  0.00           H
ATOM   1901 HG22 VAL   119      88.080  76.360  27.880  0.00  0.00           H
ATOM   1902 HG23 VAL   119      87.160  75.160  27.000  0.00  0.00           H
ATOM   1903  C   VAL   119      90.540  77.530  26.620  0.00  0.00           C
ATOM   1904  O   VAL   119      90.720  77.750  27.850  0.00  0.00           O
ATOM   1905  N   PRO   120      90.360  78.520  25.750  0.00  0.00           N
ATOM   1906  CD  PRO   120      90.350  78.550  24.330  0.00  0.00           C
ATOM   1907  HD2 PRO   120      89.530  77.980  23.880  0.00  0.00           H
ATOM   1908  HD3 PRO   120      91.310  78.270  23.900  0.00  0.00           H
ATOM   1909  CG  PRO   120      90.190  80.040  24.000  0.00  0.00           C
ATOM   1910  HG2 PRO   120      89.130  80.310  23.910  0.00  0.00           H
ATOM   1911  HG3 PRO   120      90.500  80.270  22.980  0.00  0.00           H
ATOM   1912  CB  PRO   120      90.840  80.820  25.130  0.00  0.00           C
ATOM   1913  HB2 PRO   120      90.560  81.850  25.320  0.00  0.00           H
ATOM   1914  HB3 PRO   120      91.920  80.730  25.080  0.00  0.00           H
ATOM   1915  CA  PRO   120      90.250  79.910  26.250  0.00  0.00           C
ATOM   1916  HA  PRO   120      90.950  80.130  27.060  0.00  0.00           H
ATOM   1917  C   PRO   120      88.780  80.140  26.620  0.00  0.00           C
ATOM   1918  O   PRO   120      87.930  79.660  25.900  0.00  0.00           O
ATOM   1919  N   PRO   121      88.410  80.950  27.590  0.00  0.00           N
ATOM   1920  CD  PRO   121      89.330  81.630  28.450  0.00  0.00           C
ATOM   1921  HD2 PRO   121      90.130  81.960  27.790  0.00  0.00           H
ATOM   1922  HD3 PRO   121      89.690  81.020  29.270  0.00  0.00           H
ATOM   1923  CG  PRO   121      88.510  82.930  28.920  0.00  0.00           C
ATOM   1924  HG2 PRO   121      88.460  83.620  28.080  0.00  0.00           H
ATOM   1925  HG3 PRO   121      88.990  83.250  29.850  0.00  0.00           H
ATOM   1926  CB  PRO   121      87.160  82.270  29.090  0.00  0.00           C
ATOM   1927  HB2 PRO   121      86.350  82.990  29.130  0.00  0.00           H
ATOM   1928  HB3 PRO   121      87.130  81.730  30.040  0.00  0.00           H
ATOM   1929  CA  PRO   121      87.050  81.390  27.790  0.00  0.00           C
ATOM   1930  HA  PRO   121      86.370  80.550  27.930  0.00  0.00           H
ATOM   1931  C   PRO   121      86.460  82.210  26.620  0.00  0.00           C
ATOM   1932  O   PRO   121      87.200  82.770  25.830  0.00  0.00           O
ATOM   1933  N   TYR   122      85.130  82.390  26.620  0.00  0.00           N
ATOM   1934  H   TYR   122      84.620  81.870  27.320  0.00  0.00           H
ATOM   1935  CA  TYR   122      84.480  83.260  25.580  0.00  0.00           C
ATOM   1936  HA  TYR   122      84.590  82.760  24.620  0.00  0.00           H
ATOM   1937  CB  TYR   122      82.930  83.360  25.720  0.00  0.00           C
ATOM   1938  HB2 TYR   122      82.490  83.970  24.940  0.00  0.00           H
ATOM   1939  HB3 TYR   122      82.740  83.790  26.700  0.00  0.00           H
ATOM   1940  CG  TYR   122      82.200  82.080  25.650  0.00  0.00           C
ATOM   1941  CD1 TYR   122      82.060  81.420  24.380  0.00  0.00           C
ATOM   1942  HD1 TYR   122      82.520  81.840  23.500  0.00  0.00           H
ATOM   1943  CE1 TYR   122      81.280  80.240  24.310  0.00  0.00           C
ATOM   1944  HE1 TYR   122      81.210  79.760  23.340  0.00  0.00           H
ATOM   1945  CZ  TYR   122      80.580  79.810  25.550  0.00  0.00           C
ATOM   1946  OH  TYR   122      79.770  78.760  25.490  0.00  0.00           O
ATOM   1947  HH  TYR   122      79.980  78.350  24.650  0.00  0.00           H
ATOM   1948  CE2 TYR   122      80.610  80.580  26.750  0.00  0.00           C
ATOM   1949  HE2 TYR   122      79.940  80.410  27.570  0.00  0.00           H
ATOM   1950  CD2 TYR   122      81.510  81.650  26.810  0.00  0.00           C
ATOM   1951  HD2 TYR   122      81.540  82.250  27.710  0.00  0.00           H
ATOM   1952  C   TYR   122      85.000  84.760  25.570  0.00  0.00           C
ATOM   1953  O   TYR   122      85.090  85.380  24.470  0.00  0.00           O
ATOM   1954  N   SER   123      85.550  85.290  26.640  0.00  0.00           N
ATOM   1955  H   SER   123      85.440  84.780  27.510  0.00  0.00           H
ATOM   1956  CA  SER   123      86.150  86.670  26.740  0.00  0.00           C
ATOM   1957  HA  SER   123      85.390  87.300  26.270  0.00  0.00           H
ATOM   1958  CB  SER   123      86.400  86.990  28.240  0.00  0.00           C
ATOM   1959  HB2 SER   123      85.440  87.120  28.730  0.00  0.00           H
ATOM   1960  HB3 SER   123      86.870  87.960  28.410  0.00  0.00           H
ATOM   1961  OG  SER   123      87.140  85.900  28.840  0.00  0.00           O
ATOM   1962  HG  SER   123      86.600  85.680  29.610  0.00  0.00           H
ATOM   1963  C   SER   123      87.380  86.870  25.890  0.00  0.00           C
ATOM   1964  O   SER   123      87.620  87.960  25.430  0.00  0.00           O
ATOM   1965  N   HIE   124      88.090  85.790  25.580  0.00  0.00           N
ATOM   1966  H   HIE   124      87.710  84.910  25.900  0.00  0.00           H
ATOM   1967  CA  HIE   124      89.370  85.870  24.770  0.00  0.00           C
ATOM   1968  HA  HIE   124      89.830  86.830  25.020  0.00  0.00           H
ATOM   1969  CB  HIE   124      90.340  84.780  25.210  0.00  0.00           C
ATOM   1970  HB2 HIE   124      91.190  84.720  24.540  0.00  0.00           H
ATOM   1971  HB3 HIE   124      89.810  83.830  25.150  0.00  0.00           H
ATOM   1972  CG  HIE   124      90.770  84.980  26.650  0.00  0.00           C
ATOM   1973  ND1 HIE   124      91.880  84.160  27.090  0.00  0.00           N
ATOM   1974  CE1 HIE   124      92.060  84.550  28.360  0.00  0.00           C
ATOM   1975  HE1 HIE   124      92.840  84.230  29.030  0.00  0.00           H
ATOM   1976  NE2 HIE   124      91.330  85.640  28.700  0.00  0.00           N
ATOM   1977  HE2 HIE   124      91.410  86.180  29.550  0.00  0.00           H
ATOM   1978  CD2 HIE   124      90.510  85.910  27.570  0.00  0.00           C
ATOM   1979  HD2 HIE   124      89.800  86.730  27.540  0.00  0.00           H
ATOM   1980  C   HIE   124      89.160  85.870  23.230  0.00  0.00           C
ATOM   1981  O   HIE   124      90.130  86.270  22.510  0.00  0.00           O
ATOM   1982  N   GLN   125      87.890  85.740  22.830  0.00  0.00           N
ATOM   1983  H   GLN   125      87.270  85.340  23.510  0.00  0.00           H
ATOM   1984  CA  GLN   125      87.450  86.140  21.540  0.00  0.00           C
ATOM   1985  HA  GLN   125      88.000  85.670  20.730  0.00  0.00           H
ATOM   1986  CB  GLN   125      85.950  85.850  21.340  0.00  0.00           C
ATOM   1987  HB2 GLN   125      85.670  86.170  20.330  0.00  0.00           H
ATOM   1988  HB3 GLN   125      85.340  86.440  22.020  0.00  0.00           H
ATOM   1989  CG  GLN   125      85.690  84.360  21.480  0.00  0.00           C
ATOM   1990  HG2 GLN   125      85.910  83.980  22.480  0.00  0.00           H
ATOM   1991  HG3 GLN   125      86.250  83.800  20.730  0.00  0.00           H
ATOM   1992  CD  GLN   125      84.230  83.960  21.440  0.00  0.00           C
ATOM   1993  OE1 GLN   125      83.770  83.190  20.610  0.00  0.00           O
ATOM   1994  NE2 GLN   125      83.450  84.500  22.320  0.00  0.00           N
ATOM   1995 HE21 GLN   125      83.770  85.160  23.010  0.00  0.00           H
ATOM   1996 HE22 GLN   125      82.460  84.400  22.130  0.00  0.00           H
ATOM   1997  C   GLN   125      87.660  87.650  21.190  0.00  0.00           C
ATOM   1998  O   GLN   125      87.650  87.970  20.000  0.00  0.00           O
ATOM   1999  N   ALA   126      87.880  88.520  22.170  0.00  0.00           N
ATOM   2000  H   ALA   126      87.780  88.130  23.100  0.00  0.00           H
ATOM   2001  CA  ALA   126      88.340  89.900  22.130  0.00  0.00           C
ATOM   2002  HA  ALA   126      87.600  90.450  21.540  0.00  0.00           H
ATOM   2003  CB  ALA   126      88.250  90.570  23.510  0.00  0.00           C
ATOM   2004  HB1 ALA   126      87.180  90.680  23.690  0.00  0.00           H
ATOM   2005  HB2 ALA   126      88.660  89.960  24.320  0.00  0.00           H
ATOM   2006  HB3 ALA   126      88.710  91.560  23.500  0.00  0.00           H
ATOM   2007  C   ALA   126      89.730  90.090  21.420  0.00  0.00           C
ATOM   2008  O   ALA   126      89.930  91.140  20.830  0.00  0.00           O
ATOM   2009  N   LEU   127      90.570  89.060  21.450  0.00  0.00           N
ATOM   2010  H   LEU   127      90.400  88.170  21.900  0.00  0.00           H
ATOM   2011  CA  LEU   127      91.750  88.930  20.650  0.00  0.00           C
ATOM   2012  HA  LEU   127      92.320  89.820  20.890  0.00  0.00           H
ATOM   2013  CB  LEU   127      92.700  87.660  20.930  0.00  0.00           C
ATOM   2014  HB2 LEU   127      93.520  87.560  20.220  0.00  0.00           H
ATOM   2015  HB3 LEU   127      92.140  86.720  20.850  0.00  0.00           H
ATOM   2016  CG  LEU   127      93.360  87.770  22.280  0.00  0.00           C
ATOM   2017  HG  LEU   127      92.480  87.880  22.910  0.00  0.00           H
ATOM   2018  CD1 LEU   127      94.010  86.420  22.590  0.00  0.00           C
ATOM   2019 HD11 LEU   127      94.370  86.410  23.620  0.00  0.00           H
ATOM   2020 HD12 LEU   127      93.330  85.560  22.590  0.00  0.00           H
ATOM   2021 HD13 LEU   127      94.830  86.280  21.890  0.00  0.00           H
ATOM   2022  CD2 LEU   127      94.530  88.810  22.480  0.00  0.00           C
ATOM   2023 HD21 LEU   127      94.140  89.820  22.570  0.00  0.00           H
ATOM   2024 HD22 LEU   127      95.170  88.660  23.350  0.00  0.00           H
ATOM   2025 HD23 LEU   127      95.110  88.880  21.560  0.00  0.00           H
ATOM   2026  C   LEU   127      91.470  88.940  19.170  0.00  0.00           C
ATOM   2027  O   LEU   127      91.970  89.770  18.390  0.00  0.00           O
ATOM   2028  N   VAL   128      90.640  87.980  18.700  0.00  0.00           N
ATOM   2029  H   VAL   128      90.240  87.330  19.360  0.00  0.00           H
ATOM   2030  CA  VAL   128      90.160  87.920  17.320  0.00  0.00           C
ATOM   2031  HA  VAL   128      91.100  87.840  16.780  0.00  0.00           H
ATOM   2032  CB  VAL   128      89.430  86.620  16.910  0.00  0.00           C
ATOM   2033  HB  VAL   128      88.350  86.760  16.910  0.00  0.00           H
ATOM   2034  CG1 VAL   128      89.810  86.150  15.520  0.00  0.00           C
ATOM   2035 HG11 VAL   128      90.890  86.170  15.420  0.00  0.00           H
ATOM   2036 HG12 VAL   128      89.520  85.120  15.260  0.00  0.00           H
ATOM   2037 HG13 VAL   128      89.380  86.790  14.750  0.00  0.00           H
ATOM   2038  CG2 VAL   128      89.560  85.440  17.920  0.00  0.00           C
ATOM   2039 HG21 VAL   128      90.610  85.170  18.040  0.00  0.00           H
ATOM   2040 HG22 VAL   128      89.330  85.800  18.930  0.00  0.00           H
ATOM   2041 HG23 VAL   128      88.880  84.630  17.660  0.00  0.00           H
ATOM   2042  C   VAL   128      89.370  89.130  16.840  0.00  0.00           C
ATOM   2043  O   VAL   128      89.540  89.620  15.780  0.00  0.00           O
ATOM   2044  N   TRP   129      88.710  89.780  17.790  0.00  0.00           N
ATOM   2045  H   TRP   129      88.470  89.310  18.650  0.00  0.00           H
ATOM   2046  CA  TRP   129      88.060  91.080  17.560  0.00  0.00           C
ATOM   2047  HA  TRP   129      87.530  90.870  16.630  0.00  0.00           H
ATOM   2048  CB  TRP   129      87.060  91.350  18.620  0.00  0.00           C
ATOM   2049  HB2 TRP   129      86.700  92.380  18.630  0.00  0.00           H
ATOM   2050  HB3 TRP   129      87.490  91.340  19.620  0.00  0.00           H
ATOM   2051  CG  TRP   129      85.900  90.510  18.680  0.00  0.00           C
ATOM   2052  CD1 TRP   129      85.410  89.690  17.740  0.00  0.00           C
ATOM   2053  HD1 TRP   129      85.940  89.410  16.840  0.00  0.00           H
ATOM   2054  NE1 TRP   129      84.230  89.120  18.180  0.00  0.00           N
ATOM   2055  HE1 TRP   129      83.580  88.480  17.760  0.00  0.00           H
ATOM   2056  CE2 TRP   129      83.830  89.710  19.380  0.00  0.00           C
ATOM   2057  CZ2 TRP   129      82.830  89.390  20.340  0.00  0.00           C
ATOM   2058  HZ2 TRP   129      82.080  88.700  19.990  0.00  0.00           H
ATOM   2059  CH2 TRP   129      82.750  90.200  21.470  0.00  0.00           C
ATOM   2060  HH2 TRP   129      81.850  90.190  22.060  0.00  0.00           H
ATOM   2061  CZ3 TRP   129      83.790  91.010  21.830  0.00  0.00           C
ATOM   2062  HZ3 TRP   129      83.790  91.520  22.770  0.00  0.00           H
ATOM   2063  CE3 TRP   129      84.900  91.170  21.030  0.00  0.00           C
ATOM   2064  HE3 TRP   129      85.700  91.820  21.350  0.00  0.00           H
ATOM   2065  CD2 TRP   129      84.940  90.480  19.780  0.00  0.00           C
ATOM   2066  C   TRP   129      89.040  92.250  17.330  0.00  0.00           C
ATOM   2067  O   TRP   129      89.050  92.840  16.260  0.00  0.00           O
ATOM   2068  N   PHE   130      90.010  92.340  18.220  0.00  0.00           N
ATOM   2069  H   PHE   130      89.910  91.760  19.050  0.00  0.00           H
ATOM   2070  CA  PHE   130      91.070  93.330  18.200  0.00  0.00           C
ATOM   2071  HA  PHE   130      90.640  94.330  18.220  0.00  0.00           H
ATOM   2072  CB  PHE   130      91.990  93.200  19.430  0.00  0.00           C
ATOM   2073  HB2 PHE   130      92.320  92.170  19.580  0.00  0.00           H
ATOM   2074  HB3 PHE   130      91.330  93.300  20.290  0.00  0.00           H
ATOM   2075  CG  PHE   130      93.150  94.190  19.450  0.00  0.00           C
ATOM   2076  CD1 PHE   130      92.950  95.560  19.620  0.00  0.00           C
ATOM   2077  HD1 PHE   130      91.920  95.860  19.730  0.00  0.00           H
ATOM   2078  CE1 PHE   130      94.010  96.440  19.360  0.00  0.00           C
ATOM   2079  HE1 PHE   130      93.800  97.490  19.470  0.00  0.00           H
ATOM   2080  CZ  PHE   130      95.370  95.930  19.070  0.00  0.00           C
ATOM   2081  HZ  PHE   130      96.190  96.610  18.900  0.00  0.00           H
ATOM   2082  CE2 PHE   130      95.470  94.590  18.980  0.00  0.00           C
ATOM   2083  HE2 PHE   130      96.420  94.190  18.650  0.00  0.00           H
ATOM   2084  CD2 PHE   130      94.420  93.710  19.180  0.00  0.00           C
ATOM   2085  HD2 PHE   130      94.630  92.670  18.990  0.00  0.00           H
ATOM   2086  C   PHE   130      91.910  93.210  16.920  0.00  0.00           C
ATOM   2087  O   PHE   130      92.240  94.140  16.230  0.00  0.00           O
ATOM   2088  N   GLU   131      92.170  91.900  16.540  0.00  0.00           N
ATOM   2089  H   GLU   131      91.850  91.160  17.150  0.00  0.00           H
ATOM   2090  CA  GLU   131      92.930  91.550  15.330  0.00  0.00           C
ATOM   2091  HA  GLU   131      93.770  92.250  15.250  0.00  0.00           H
ATOM   2092  CB  GLU   131      93.410  90.170  15.330  0.00  0.00           C
ATOM   2093  HB2 GLU   131      93.730  89.920  14.320  0.00  0.00           H
ATOM   2094  HB3 GLU   131      92.560  89.540  15.580  0.00  0.00           H
ATOM   2095  CG  GLU   131      94.620  89.910  16.280  0.00  0.00           C
ATOM   2096  HG2 GLU   131      94.860  88.850  16.310  0.00  0.00           H
ATOM   2097  HG3 GLU   131      94.310  90.310  17.250  0.00  0.00           H
ATOM   2098  CD  GLU   131      95.850  90.820  15.940  0.00  0.00           C
ATOM   2099  OE1 GLU   131      96.030  91.230  14.780  0.00  0.00           O
ATOM   2100  OE2 GLU   131      96.730  90.910  16.890  0.00  0.00           O
ATOM   2101  C   GLU   131      92.060  91.880  14.070  0.00  0.00           C
ATOM   2102  O   GLU   131      92.530  92.540  13.110  0.00  0.00           O
ATOM   2103  N   MET   132      90.770  91.550  14.080  0.00  0.00           N
ATOM   2104  H   MET   132      90.350  91.200  14.930  0.00  0.00           H
ATOM   2105  CA  MET   132      89.930  91.800  12.960  0.00  0.00           C
ATOM   2106  HA  MET   132      90.530  91.580  12.080  0.00  0.00           H
ATOM   2107  CB  MET   132      88.590  90.950  12.920  0.00  0.00           C
ATOM   2108  HB2 MET   132      87.810  91.290  12.250  0.00  0.00           H
ATOM   2109  HB3 MET   132      88.230  90.910  13.950  0.00  0.00           H
ATOM   2110  CG  MET   132      88.880  89.590  12.380  0.00  0.00           C
ATOM   2111  HG2 MET   132      89.410  89.150  13.220  0.00  0.00           H
ATOM   2112  HG3 MET   132      89.510  89.720  11.500  0.00  0.00           H
ATOM   2113  SD  MET   132      87.530  88.490  11.820  0.00  0.00           S
ATOM   2114  CE  MET   132      86.890  88.150  13.460  0.00  0.00           C
ATOM   2115  HE1 MET   132      87.640  87.980  14.230  0.00  0.00           H
ATOM   2116  HE2 MET   132      86.320  89.010  13.830  0.00  0.00           H
ATOM   2117  HE3 MET   132      86.250  87.260  13.490  0.00  0.00           H
ATOM   2118  C   MET   132      89.770  93.340  12.740  0.00  0.00           C
ATOM   2119  O   MET   132      89.840  93.810  11.620  0.00  0.00           O
ATOM   2120  N   MET   133      89.850  94.150  13.800  0.00  0.00           N
ATOM   2121  H   MET   133      89.750  93.640  14.660  0.00  0.00           H
ATOM   2122  CA  MET   133      89.900  95.640  13.810  0.00  0.00           C
ATOM   2123  HA  MET   133      89.050  95.850  13.170  0.00  0.00           H
ATOM   2124  CB  MET   133      89.590  96.290  15.220  0.00  0.00           C
ATOM   2125  HB2 MET   133      89.660  97.380  15.150  0.00  0.00           H
ATOM   2126  HB3 MET   133      90.340  95.910  15.910  0.00  0.00           H
ATOM   2127  CG  MET   133      88.150  95.880  15.570  0.00  0.00           C
ATOM   2128  HG2 MET   133      88.000  94.840  15.300  0.00  0.00           H
ATOM   2129  HG3 MET   133      87.470  96.480  14.970  0.00  0.00           H
ATOM   2130  SD  MET   133      87.750  96.110  17.290  0.00  0.00           S
ATOM   2131  CE  MET   133      88.090  97.870  17.650  0.00  0.00           C
ATOM   2132  HE1 MET   133      87.930  98.130  18.700  0.00  0.00           H
ATOM   2133  HE2 MET   133      89.170  98.040  17.560  0.00  0.00           H
ATOM   2134  HE3 MET   133      87.500  98.580  17.080  0.00  0.00           H
ATOM   2135  C   MET   133      91.180  96.270  13.250  0.00  0.00           C
ATOM   2136  O   MET   133      91.130  97.310  12.580  0.00  0.00           O
ATOM   2137  N   ARG   134      92.280  95.560  13.330  0.00  0.00           N
ATOM   2138  H   ARG   134      92.230  94.700  13.860  0.00  0.00           H
ATOM   2139  CA  ARG   134      93.490  95.880  12.570  0.00  0.00           C
ATOM   2140  HA  ARG   134      93.750  96.940  12.610  0.00  0.00           H
ATOM   2141  CB  ARG   134      94.700  95.140  13.200  0.00  0.00           C
ATOM   2142  HB2 ARG   134      95.600  95.190  12.580  0.00  0.00           H
ATOM   2143  HB3 ARG   134      94.440  94.090  13.150  0.00  0.00           H
ATOM   2144  CG  ARG   134      94.990  95.560  14.630  0.00  0.00           C
ATOM   2145  HG2 ARG   134      94.110  95.400  15.240  0.00  0.00           H
ATOM   2146  HG3 ARG   134      95.200  96.630  14.690  0.00  0.00           H
ATOM   2147  CD  ARG   134      96.200  94.800  15.150  0.00  0.00           C
ATOM   2148  HD2 ARG   134      95.990  93.760  14.920  0.00  0.00           H
ATOM   2149  HD3 ARG   134      96.440  95.110  16.170  0.00  0.00           H
ATOM   2150  NE  ARG   134      97.480  95.030  14.410  0.00  0.00           N
ATOM   2151  HE  ARG   134      97.760  95.990  14.280  0.00  0.00           H
ATOM   2152  CZ  ARG   134      98.280  94.170  13.870  0.00  0.00           C
ATOM   2153  NH1 ARG   134      98.220  92.860  14.020  0.00  0.00           N
ATOM   2154 HH11 ARG   134      97.450  92.450  14.540  0.00  0.00           H
ATOM   2155 HH12 ARG   134      98.850  92.370  13.410  0.00  0.00           H
ATOM   2156  NH2 ARG   134      99.120  94.380  12.940  0.00  0.00           N
ATOM   2157 HH21 ARG   134      99.170  95.310  12.560  0.00  0.00           H
ATOM   2158 HH22 ARG   134      99.640  93.560  12.650  0.00  0.00           H
ATOM   2159  C   ARG   134      93.370  95.530  11.100  0.00  0.00           C
ATOM   2160  O   ARG   134      93.650  96.290  10.200  0.00  0.00           O
ATOM   2161  N   LEU   135      92.930  94.330  10.810  0.00  0.00           N
ATOM   2162  H   LEU   135      92.650  93.770  11.600  0.00  0.00           H
ATOM   2163  CA  LEU   135      92.860  93.640   9.450  0.00  0.00           C
ATOM   2164  HA  LEU   135      93.890  93.670   9.100  0.00  0.00           H
ATOM   2165  CB  LEU   135      92.610  92.160   9.670  0.00  0.00           C
ATOM   2166  HB2 LEU   135      91.700  92.100  10.260  0.00  0.00           H
ATOM   2167  HB3 LEU   135      93.480  91.760  10.190  0.00  0.00           H
ATOM   2168  CG  LEU   135      92.290  91.390   8.350  0.00  0.00           C
ATOM   2169  HG  LEU   135      91.410  91.790   7.850  0.00  0.00           H
ATOM   2170  CD1 LEU   135      93.410  91.400   7.350  0.00  0.00           C
ATOM   2171 HD11 LEU   135      93.680  92.410   7.050  0.00  0.00           H
ATOM   2172 HD12 LEU   135      94.340  90.990   7.730  0.00  0.00           H
ATOM   2173 HD13 LEU   135      93.160  90.890   6.420  0.00  0.00           H
ATOM   2174  CD2 LEU   135      92.080  89.970   8.720  0.00  0.00           C
ATOM   2175 HD21 LEU   135      91.730  89.390   7.870  0.00  0.00           H
ATOM   2176 HD22 LEU   135      92.970  89.530   9.170  0.00  0.00           H
ATOM   2177 HD23 LEU   135      91.250  89.840   9.410  0.00  0.00           H
ATOM   2178  C   LEU   135      91.830  94.350   8.600  0.00  0.00           C
ATOM   2179  O   LEU   135      92.100  94.520   7.450  0.00  0.00           O
ATOM   2180  N   PHE   136      90.670  94.810   9.130  0.00  0.00           N
ATOM   2181  H   PHE   136      90.340  94.560  10.040  0.00  0.00           H
ATOM   2182  CA  PHE   136      89.590  95.450   8.340  0.00  0.00           C
ATOM   2183  HA  PHE   136      89.840  95.360   7.280  0.00  0.00           H
ATOM   2184  CB  PHE   136      88.290  94.650   8.560  0.00  0.00           C
ATOM   2185  HB2 PHE   136      87.490  95.050   7.930  0.00  0.00           H
ATOM   2186  HB3 PHE   136      88.020  94.850   9.590  0.00  0.00           H
ATOM   2187  CG  PHE   136      88.390  93.150   8.210  0.00  0.00           C
ATOM   2188  CD1 PHE   136      88.890  92.810   6.930  0.00  0.00           C
ATOM   2189  HD1 PHE   136      89.140  93.560   6.200  0.00  0.00           H
ATOM   2190  CE1 PHE   136      88.950  91.430   6.560  0.00  0.00           C
ATOM   2191  HE1 PHE   136      89.400  91.150   5.620  0.00  0.00           H
ATOM   2192  CZ  PHE   136      88.520  90.440   7.460  0.00  0.00           C
ATOM   2193  HZ  PHE   136      88.410  89.410   7.160  0.00  0.00           H
ATOM   2194  CE2 PHE   136      88.080  90.760   8.730  0.00  0.00           C
ATOM   2195  HE2 PHE   136      87.710  90.000   9.400  0.00  0.00           H
ATOM   2196  CD2 PHE   136      88.100  92.140   9.140  0.00  0.00           C
ATOM   2197  HD2 PHE   136      87.670  92.400  10.090  0.00  0.00           H
ATOM   2198  C   PHE   136      89.430  96.980   8.620  0.00  0.00           C
ATOM   2199  O   PHE   136      88.620  97.620   7.980  0.00  0.00           O
ATOM   2200  N   ASN   137      90.420  97.570   9.310  0.00  0.00           N
ATOM   2201  H   ASN   137      91.170  96.980   9.630  0.00  0.00           H
ATOM   2202  CA  ASN   137      90.470  99.020   9.540  0.00  0.00           C
ATOM   2203  HA  ASN   137      91.270  99.210  10.260  0.00  0.00           H
ATOM   2204  CB  ASN   137      90.990  99.790   8.270  0.00  0.00           C
ATOM   2205  HB2 ASN   137      91.000 100.870   8.460  0.00  0.00           H
ATOM   2206  HB3 ASN   137      90.420  99.680   7.350  0.00  0.00           H
ATOM   2207  CG  ASN   137      92.320  99.250   7.880  0.00  0.00           C
ATOM   2208  OD1 ASN   137      92.450  98.250   7.140  0.00  0.00           O
ATOM   2209  ND2 ASN   137      93.410  99.840   8.330  0.00  0.00           N
ATOM   2210 HD21 ASN   137      93.310 100.680   8.880  0.00  0.00           H
ATOM   2211 HD22 ASN   137      94.320  99.480   8.090  0.00  0.00           H
ATOM   2212  C   ASN   137      89.230  99.570  10.390  0.00  0.00           C
ATOM   2213  O   ASN   137      88.730 100.650   9.990  0.00  0.00           O
ATOM   2214  N   TRP   138      88.670  98.870  11.360  0.00  0.00           N
ATOM   2215  H   TRP   138      89.250  98.140  11.760  0.00  0.00           H
ATOM   2216  CA  TRP   138      87.600  99.410  12.180  0.00  0.00           C
ATOM   2217  HA  TRP   138      86.880 100.100  11.740  0.00  0.00           H
ATOM   2218  CB  TRP   138      86.780  98.270  12.660  0.00  0.00           C
ATOM   2219  HB2 TRP   138      85.950  98.530  13.310  0.00  0.00           H
ATOM   2220  HB3 TRP   138      87.500  97.600  13.130  0.00  0.00           H
ATOM   2221  CG  TRP   138      86.220  97.400  11.580  0.00  0.00           C
ATOM   2222  CD1 TRP   138      85.810  97.810  10.360  0.00  0.00           C
ATOM   2223  HD1 TRP   138      85.990  98.830  10.050  0.00  0.00           H
ATOM   2224  NE1 TRP   138      85.240  96.780   9.630  0.00  0.00           N
ATOM   2225  HE1 TRP   138      84.950  96.970   8.690  0.00  0.00           H
ATOM   2226  CE2 TRP   138      85.330  95.610  10.350  0.00  0.00           C
ATOM   2227  CZ2 TRP   138      84.880  94.330  10.010  0.00  0.00           C
ATOM   2228  HZ2 TRP   138      84.290  94.150   9.120  0.00  0.00           H
ATOM   2229  CH2 TRP   138      85.100  93.350  10.920  0.00  0.00           C
ATOM   2230  HH2 TRP   138      84.800  92.360  10.610  0.00  0.00           H
ATOM   2231  CZ3 TRP   138      85.800  93.600  12.100  0.00  0.00           C
ATOM   2232  HZ3 TRP   138      86.140  92.820  12.760  0.00  0.00           H
ATOM   2233  CE3 TRP   138      86.150  94.900  12.400  0.00  0.00           C
ATOM   2234  HE3 TRP   138      86.680  95.090  13.320  0.00  0.00           H
ATOM   2235  CD2 TRP   138      85.940  95.960  11.530  0.00  0.00           C
ATOM   2236  C   TRP   138      88.170 100.240  13.310  0.00  0.00           C
ATOM   2237  O   TRP   138      88.280  99.790  14.460  0.00  0.00           O
ATOM   2238  N   ASN   139      88.450 101.540  13.020  0.00  0.00           N
ATOM   2239  H   ASN   139      88.320 101.700  12.030  0.00  0.00           H
ATOM   2240  CA  ASN   139      89.100 102.500  13.910  0.00  0.00           C
ATOM   2241  HA  ASN   139      89.840 101.930  14.470  0.00  0.00           H
ATOM   2242  CB  ASN   139      89.800 103.630  13.080  0.00  0.00           C
ATOM   2243  HB2 ASN   139      90.290 104.330  13.750  0.00  0.00           H
ATOM   2244  HB3 ASN   139      89.060 104.050  12.390  0.00  0.00           H
ATOM   2245  CG  ASN   139      90.980 103.020  12.330  0.00  0.00           C
ATOM   2246  OD1 ASN   139      91.770 102.250  12.880  0.00  0.00           O
ATOM   2247  ND2 ASN   139      91.020 103.230  11.040  0.00  0.00           N
ATOM   2248 HD21 ASN   139      90.310 103.780  10.580  0.00  0.00           H
ATOM   2249 HD22 ASN   139      91.880 103.010  10.560  0.00  0.00           H
ATOM   2250  C   ASN   139      88.060 103.050  14.940  0.00  0.00           C
ATOM   2251  O   ASN   139      88.630 103.590  15.860  0.00  0.00           O
ATOM   2252  N   HIE   140      86.770 102.980  14.660  0.00  0.00           N
ATOM   2253  H   HIE   140      86.580 102.440  13.820  0.00  0.00           H
ATOM   2254  CA  HIE   140      85.750 103.360  15.640  0.00  0.00           C
ATOM   2255  HA  HIE   140      86.290 103.340  16.580  0.00  0.00           H
ATOM   2256  CB  HIE   140      85.260 104.700  15.250  0.00  0.00           C
ATOM   2257  HB2 HIE   140      84.330 104.910  15.780  0.00  0.00           H
ATOM   2258  HB3 HIE   140      84.900 104.700  14.220  0.00  0.00           H
ATOM   2259  CG  HIE   140      86.240 105.830  15.580  0.00  0.00           C
ATOM   2260  ND1 HIE   140      86.210 106.500  16.770  0.00  0.00           N
ATOM   2261  CE1 HIE   140      86.924 107.627  16.633  0.00  0.00           C
ATOM   2262  HE1 HIE   140      86.959 108.374  17.426  0.00  0.00           H
ATOM   2263  NE2 HIE   140      87.615 107.516  15.526  0.00  0.00           N
ATOM   2264  HE2 HIE   140      88.334 108.158  15.225  0.00  0.00           H
ATOM   2265  CD2 HIE   140      87.220 106.410  14.840  0.00  0.00           C
ATOM   2266  HD2 HIE   140      87.630 106.030  13.910  0.00  0.00           H
ATOM   2267  C   HIE   140      84.650 102.240  15.740  0.00  0.00           C
ATOM   2268  O   HIE   140      84.240 101.720  14.720  0.00  0.00           O
ATOM   2269  N   VAL   141      84.110 101.920  16.890  0.00  0.00           N
ATOM   2270  H   VAL   141      84.400 102.330  17.770  0.00  0.00           H
ATOM   2271  CA  VAL   141      83.140 100.790  17.040  0.00  0.00           C
ATOM   2272  HA  VAL   141      82.450 100.850  16.190  0.00  0.00           H
ATOM   2273  CB  VAL   141      83.780  99.320  17.210  0.00  0.00           C
ATOM   2274  HB  VAL   141      83.040  98.540  17.040  0.00  0.00           H
ATOM   2275  CG1 VAL   141      84.960  99.120  16.240  0.00  0.00           C
ATOM   2276 HG11 VAL   141      84.590  99.180  15.210  0.00  0.00           H
ATOM   2277 HG12 VAL   141      85.670  99.930  16.380  0.00  0.00           H
ATOM   2278 HG13 VAL   141      85.570  98.250  16.480  0.00  0.00           H
ATOM   2279  CG2 VAL   141      84.330  98.990  18.640  0.00  0.00           C
ATOM   2280 HG21 VAL   141      85.050  99.780  18.860  0.00  0.00           H
ATOM   2281 HG22 VAL   141      83.530  99.000  19.380  0.00  0.00           H
ATOM   2282 HG23 VAL   141      84.840  98.040  18.570  0.00  0.00           H
ATOM   2283  C   VAL   141      82.160 100.910  18.200  0.00  0.00           C
ATOM   2284  O   VAL   141      82.440 101.650  19.100  0.00  0.00           O
ATOM   2285  N   ILE   142      81.020 100.220  18.080  0.00  0.00           N
ATOM   2286  H   ILE   142      80.800  99.760  17.210  0.00  0.00           H
ATOM   2287  CA  ILE   142      80.000 100.090  19.100  0.00  0.00           C
ATOM   2288  HA  ILE   142      80.100 100.940  19.780  0.00  0.00           H
ATOM   2289  CB  ILE   142      78.580 100.290  18.520  0.00  0.00           C
ATOM   2290  HB  ILE   142      78.420  99.540  17.750  0.00  0.00           H
ATOM   2291  CG2 ILE   142      77.490 100.120  19.670  0.00  0.00           C
ATOM   2292 HG21 ILE   142      77.570  99.110  20.070  0.00  0.00           H
ATOM   2293 HG22 ILE   142      77.640 100.910  20.410  0.00  0.00           H
ATOM   2294 HG23 ILE   142      76.500 100.340  19.290  0.00  0.00           H
ATOM   2295  CG1 ILE   142      78.440 101.640  17.820  0.00  0.00           C
ATOM   2296 HG12 ILE   142      79.350 101.780  17.240  0.00  0.00           H
ATOM   2297 HG13 ILE   142      78.420 102.400  18.600  0.00  0.00           H
ATOM   2298  CD1 ILE   142      77.300 101.730  16.880  0.00  0.00           C
ATOM   2299 HD11 ILE   142      77.350 102.730  16.440  0.00  0.00           H
ATOM   2300 HD12 ILE   142      77.360 100.990  16.080  0.00  0.00           H
ATOM   2301 HD13 ILE   142      76.410 101.480  17.450  0.00  0.00           H
ATOM   2302  C   ILE   142      80.090  98.740  19.790  0.00  0.00           C
ATOM   2303  O   ILE   142      79.700  97.840  19.050  0.00  0.00           O
ATOM   2304  N   LEU   143      80.440  98.710  21.110  0.00  0.00           N
ATOM   2305  H   LEU   143      80.540  99.610  21.560  0.00  0.00           H
ATOM   2306  CA  LEU   143      80.390  97.450  21.830  0.00  0.00           C
ATOM   2307  HA  LEU   143      80.340  96.660  21.080  0.00  0.00           H
ATOM   2308  CB  LEU   143      81.710  97.260  22.560  0.00  0.00           C
ATOM   2309  HB2 LEU   143      81.770  98.160  23.170  0.00  0.00           H
ATOM   2310  HB3 LEU   143      82.500  97.260  21.800  0.00  0.00           H
ATOM   2311  CG  LEU   143      81.600  95.990  23.530  0.00  0.00           C
ATOM   2312  HG  LEU   143      80.690  96.010  24.120  0.00  0.00           H
ATOM   2313  CD1 LEU   143      81.670  94.730  22.720  0.00  0.00           C
ATOM   2314 HD11 LEU   143      80.760  94.700  22.130  0.00  0.00           H
ATOM   2315 HD12 LEU   143      82.490  94.690  22.000  0.00  0.00           H
ATOM   2316 HD13 LEU   143      81.760  93.850  23.360  0.00  0.00           H
ATOM   2317  CD2 LEU   143      82.740  95.980  24.560  0.00  0.00           C
ATOM   2318 HD21 LEU   143      82.900  97.020  24.860  0.00  0.00           H
ATOM   2319 HD22 LEU   143      82.300  95.460  25.410  0.00  0.00           H
ATOM   2320 HD23 LEU   143      83.680  95.530  24.260  0.00  0.00           H
ATOM   2321  C   LEU   143      79.040  97.320  22.660  0.00  0.00           C
ATOM   2322  O   LEU   143      78.820  98.060  23.610  0.00  0.00           O
ATOM   2323  N   ILE   144      78.180  96.300  22.440  0.00  0.00           N
ATOM   2324  H   ILE   144      78.390  95.680  21.670  0.00  0.00           H
ATOM   2325  CA  ILE   144      77.060  95.960  23.240  0.00  0.00           C
ATOM   2326  HA  ILE   144      76.940  96.700  24.030  0.00  0.00           H
ATOM   2327  CB  ILE   144      75.800  95.830  22.320  0.00  0.00           C
ATOM   2328  HB  ILE   144      76.000  95.080  21.560  0.00  0.00           H
ATOM   2329  CG2 ILE   144      74.650  95.270  23.170  0.00  0.00           C
ATOM   2330 HG21 ILE   144      73.830  94.960  22.520  0.00  0.00           H
ATOM   2331 HG22 ILE   144      74.890  94.360  23.710  0.00  0.00           H
ATOM   2332 HG23 ILE   144      74.350  96.060  23.860  0.00  0.00           H
ATOM   2333  CG1 ILE   144      75.380  97.230  21.850  0.00  0.00           C
ATOM   2334 HG12 ILE   144      76.240  97.870  21.670  0.00  0.00           H
ATOM   2335 HG13 ILE   144      74.770  97.800  22.550  0.00  0.00           H
ATOM   2336  CD1 ILE   144      74.610  97.050  20.530  0.00  0.00           C
ATOM   2337 HD11 ILE   144      73.700  96.460  20.650  0.00  0.00           H
ATOM   2338 HD12 ILE   144      74.430  98.030  20.100  0.00  0.00           H
ATOM   2339 HD13 ILE   144      75.220  96.510  19.810  0.00  0.00           H
ATOM   2340  C   ILE   144      77.460  94.690  23.950  0.00  0.00           C
ATOM   2341  O   ILE   144      78.050  93.770  23.380  0.00  0.00           O
ATOM   2342  N   VAL   145      77.220  94.660  25.270  0.00  0.00           N
ATOM   2343  H   VAL   145      76.880  95.510  25.720  0.00  0.00           H
ATOM   2344  CA  VAL   145      77.370  93.480  26.120  0.00  0.00           C
ATOM   2345  HA  VAL   145      77.370  92.570  25.520  0.00  0.00           H
ATOM   2346  CB  VAL   145      78.820  93.540  26.860  0.00  0.00           C
ATOM   2347  HB  VAL   145      78.910  92.520  27.220  0.00  0.00           H
ATOM   2348  CG1 VAL   145      80.090  93.820  26.070  0.00  0.00           C
ATOM   2349 HG11 VAL   145      79.920  93.300  25.130  0.00  0.00           H
ATOM   2350 HG12 VAL   145      80.120  94.900  25.900  0.00  0.00           H
ATOM   2351 HG13 VAL   145      81.030  93.520  26.520  0.00  0.00           H
ATOM   2352  CG2 VAL   145      78.820  94.500  28.100  0.00  0.00           C
ATOM   2353 HG21 VAL   145      78.500  95.480  27.750  0.00  0.00           H
ATOM   2354 HG22 VAL   145      78.300  94.000  28.920  0.00  0.00           H
ATOM   2355 HG23 VAL   145      79.830  94.570  28.500  0.00  0.00           H
ATOM   2356  C   VAL   145      76.240  93.280  27.170  0.00  0.00           C
ATOM   2357  O   VAL   145      75.560  94.170  27.640  0.00  0.00           O
ATOM   2358  N   SER   146      75.990  92.010  27.410  0.00  0.00           N
ATOM   2359  H   SER   146      76.580  91.370  26.890  0.00  0.00           H
ATOM   2360  CA  SER   146      75.220  91.450  28.500  0.00  0.00           C
ATOM   2361  HA  SER   146      74.170  91.730  28.410  0.00  0.00           H
ATOM   2362  CB  SER   146      75.300  89.910  28.350  0.00  0.00           C
ATOM   2363  HB2 SER   146      76.300  89.510  28.180  0.00  0.00           H
ATOM   2364  HB3 SER   146      74.780  89.780  27.400  0.00  0.00           H
ATOM   2365  OG  SER   146      74.650  89.180  29.430  0.00  0.00           O
ATOM   2366  HG  SER   146      75.330  89.000  30.090  0.00  0.00           H
ATOM   2367  C   SER   146      75.790  91.900  29.840  0.00  0.00           C
ATOM   2368  O   SER   146      77.030  92.030  30.090  0.00  0.00           O
ATOM   2369  N   ASP   147      74.850  92.260  30.720  0.00  0.00           N
ATOM   2370  H   ASP   147      73.890  92.350  30.410  0.00  0.00           H
ATOM   2371  CA  ASP   147      75.120  92.940  32.010  0.00  0.00           C
ATOM   2372  HA  ASP   147      76.150  93.280  31.980  0.00  0.00           H
ATOM   2373  CB  ASP   147      74.230  94.140  32.180  0.00  0.00           C
ATOM   2374  HB2 ASP   147      73.240  93.760  32.430  0.00  0.00           H
ATOM   2375  HB3 ASP   147      74.140  94.640  31.220  0.00  0.00           H
ATOM   2376  CG  ASP   147      74.650  95.180  33.200  0.00  0.00           C
ATOM   2377  OD1 ASP   147      75.650  94.990  33.870  0.00  0.00           O
ATOM   2378  OD2 ASP   147      73.990  96.210  33.370  0.00  0.00           O
ATOM   2379  C   ASP   147      75.040  91.910  33.170  0.00  0.00           C
ATOM   2380  O   ASP   147      74.470  92.030  34.210  0.00  0.00           O
ATOM   2381  N   ASP   148      75.690  90.740  32.940  0.00  0.00           N
ATOM   2382  H   ASP   148      76.200  90.740  32.060  0.00  0.00           H
ATOM   2383  CA  ASP   148      76.160  89.750  33.790  0.00  0.00           C
ATOM   2384  HA  ASP   148      75.690  89.800  34.770  0.00  0.00           H
ATOM   2385  CB  ASP   148      75.680  88.440  33.190  0.00  0.00           C
ATOM   2386  HB2 ASP   148      74.620  88.430  32.930  0.00  0.00           H
ATOM   2387  HB3 ASP   148      75.630  87.750  34.030  0.00  0.00           H
ATOM   2388  CG  ASP   148      76.530  87.920  32.030  0.00  0.00           C
ATOM   2389  OD1 ASP   148      76.640  88.580  30.950  0.00  0.00           O
ATOM   2390  OD2 ASP   148      77.060  86.820  32.230  0.00  0.00           O
ATOM   2391  C   ASP   148      77.650  89.710  33.980  0.00  0.00           C
ATOM   2392  O   ASP   148      78.320  90.510  33.300  0.00  0.00           O
ATOM   2393  N   HIE   149      78.220  88.740  34.690  0.00  0.00           N
ATOM   2394  H   HIE   149      77.690  88.050  35.190  0.00  0.00           H
ATOM   2395  CA  HIE   149      79.690  88.510  34.710  0.00  0.00           C
ATOM   2396  HA  HIE   149      80.150  89.330  35.270  0.00  0.00           H
ATOM   2397  CB  HIE   149      80.000  87.230  35.580  0.00  0.00           C
ATOM   2398  HB2 HIE   149      79.620  86.380  35.010  0.00  0.00           H
ATOM   2399  HB3 HIE   149      79.450  87.300  36.510  0.00  0.00           H
ATOM   2400  CG  HIE   149      81.410  87.140  35.870  0.00  0.00           C
ATOM   2401  ND1 HIE   149      82.320  86.340  35.160  0.00  0.00           N
ATOM   2402  CE1 HIE   149      83.470  86.620  35.720  0.00  0.00           C
ATOM   2403  HE1 HIE   149      84.430  86.190  35.450  0.00  0.00           H
ATOM   2404  NE2 HIE   149      83.350  87.510  36.720  0.00  0.00           N
ATOM   2405  HE2 HIE   149      84.100  87.850  37.320  0.00  0.00           H
ATOM   2406  CD2 HIE   149      82.070  87.870  36.820  0.00  0.00           C
ATOM   2407  HD2 HIE   149      81.660  88.630  37.460  0.00  0.00           H
ATOM   2408  C   HIE   149      80.320  88.390  33.290  0.00  0.00           C
ATOM   2409  O   HIE   149      81.260  89.110  33.010  0.00  0.00           O
ATOM   2410  N   GLU   150      79.850  87.500  32.410  0.00  0.00           N
ATOM   2411  H   GLU   150      79.040  86.960  32.660  0.00  0.00           H
ATOM   2412  CA  GLU   150      80.440  87.160  31.090  0.00  0.00           C
ATOM   2413  HA  GLU   150      81.510  87.090  31.290  0.00  0.00           H
ATOM   2414  CB  GLU   150      79.770  85.900  30.600  0.00  0.00           C
ATOM   2415  HB2 GLU   150      78.810  86.250  30.210  0.00  0.00           H
ATOM   2416  HB3 GLU   150      79.560  85.270  31.470  0.00  0.00           H
ATOM   2417  CG  GLU   150      80.560  84.970  29.590  0.00  0.00           C
ATOM   2418  HG2 GLU   150      80.740  85.450  28.630  0.00  0.00           H
ATOM   2419  HG3 GLU   150      79.970  84.070  29.390  0.00  0.00           H
ATOM   2420  CD  GLU   150      81.820  84.560  30.240  0.00  0.00           C
ATOM   2421  OE1 GLU   150      81.830  84.020  31.350  0.00  0.00           O
ATOM   2422  OE2 GLU   150      82.920  84.760  29.720  0.00  0.00           O
ATOM   2423  C   GLU   150      80.490  88.270  30.010  0.00  0.00           C
ATOM   2424  O   GLU   150      81.560  88.350  29.330  0.00  0.00           O
ATOM   2425  N   GLY   151      79.510  89.160  29.870  0.00  0.00           N
ATOM   2426  H   GLY   151      78.720  89.120  30.490  0.00  0.00           H
ATOM   2427  CA  GLY   151      79.570  90.260  28.890  0.00  0.00           C
ATOM   2428  HA2 GLY   151      78.560  90.650  28.790  0.00  0.00           H
ATOM   2429  HA3 GLY   151      79.990  89.910  27.940  0.00  0.00           H
ATOM   2430  C   GLY   151      80.560  91.380  29.330  0.00  0.00           C
ATOM   2431  O   GLY   151      81.330  91.960  28.550  0.00  0.00           O
ATOM   2432  N   ARG   152      80.540  91.570  30.650  0.00  0.00           N
ATOM   2433  H   ARG   152      79.780  91.270  31.250  0.00  0.00           H
ATOM   2434  CA  ARG   152      81.540  92.360  31.320  0.00  0.00           C
ATOM   2435  HA  ARG   152      81.540  93.330  30.810  0.00  0.00           H
ATOM   2436  CB  ARG   152      81.150  92.560  32.840  0.00  0.00           C
ATOM   2437  HB2 ARG   152      81.970  92.900  33.470  0.00  0.00           H
ATOM   2438  HB3 ARG   152      80.820  91.670  33.390  0.00  0.00           H
ATOM   2439  CG  ARG   152      79.990  93.600  32.950  0.00  0.00           C
ATOM   2440  HG2 ARG   152      79.030  93.230  32.590  0.00  0.00           H
ATOM   2441  HG3 ARG   152      80.170  94.510  32.390  0.00  0.00           H
ATOM   2442  CD  ARG   152      79.610  94.090  34.380  0.00  0.00           C
ATOM   2443  HD2 ARG   152      78.810  94.820  34.390  0.00  0.00           H
ATOM   2444  HD3 ARG   152      80.520  94.540  34.760  0.00  0.00           H
ATOM   2445  NE  ARG   152      79.240  93.020  35.290  0.00  0.00           N
ATOM   2446  HE  ARG   152      79.880  92.230  35.340  0.00  0.00           H
ATOM   2447  CZ  ARG   152      78.070  92.770  35.900  0.00  0.00           C
ATOM   2448  NH1 ARG   152      76.980  93.330  35.780  0.00  0.00           N
ATOM   2449 HH11 ARG   152      76.800  94.040  35.080  0.00  0.00           H
ATOM   2450 HH12 ARG   152      76.200  92.940  36.280  0.00  0.00           H
ATOM   2451  NH2 ARG   152      78.070  91.870  36.890  0.00  0.00           N
ATOM   2452 HH21 ARG   152      78.930  91.430  37.170  0.00  0.00           H
ATOM   2453 HH22 ARG   152      77.220  91.990  37.430  0.00  0.00           H
ATOM   2454  C   ARG   152      82.920  91.930  31.230  0.00  0.00           C
ATOM   2455  O   ARG   152      83.850  92.720  30.970  0.00  0.00           O
ATOM   2456  N   ALA   153      83.190  90.610  31.320  0.00  0.00           N
ATOM   2457  H   ALA   153      82.370  90.030  31.450  0.00  0.00           H
ATOM   2458  CA  ALA   153      84.510  90.020  31.060  0.00  0.00           C
ATOM   2459  HA  ALA   153      85.190  90.570  31.710  0.00  0.00           H
ATOM   2460  CB  ALA   153      84.360  88.510  31.440  0.00  0.00           C
ATOM   2461  HB1 ALA   153      85.240  87.920  31.170  0.00  0.00           H
ATOM   2462  HB2 ALA   153      84.260  88.430  32.520  0.00  0.00           H
ATOM   2463  HB3 ALA   153      83.540  88.130  30.840  0.00  0.00           H
ATOM   2464  C   ALA   153      84.970  90.330  29.630  0.00  0.00           C
ATOM   2465  O   ALA   153      86.120  90.720  29.450  0.00  0.00           O
ATOM   2466  N   ALA   154      84.110  90.130  28.600  0.00  0.00           N
ATOM   2467  H   ALA   154      83.470  89.390  28.850  0.00  0.00           H
ATOM   2468  CA  ALA   154      84.410  90.410  27.250  0.00  0.00           C
ATOM   2469  HA  ALA   154      85.360  89.930  26.990  0.00  0.00           H
ATOM   2470  CB  ALA   154      83.310  89.810  26.320  0.00  0.00           C
ATOM   2471  HB1 ALA   154      82.350  90.250  26.580  0.00  0.00           H
ATOM   2472  HB2 ALA   154      83.530  89.820  25.250  0.00  0.00           H
ATOM   2473  HB3 ALA   154      83.150  88.750  26.520  0.00  0.00           H
ATOM   2474  C   ALA   154      84.710  91.900  27.030  0.00  0.00           C
ATOM   2475  O   ALA   154      85.640  92.330  26.270  0.00  0.00           O
ATOM   2476  N   GLN   155      83.900  92.770  27.650  0.00  0.00           N
ATOM   2477  H   GLN   155      83.100  92.490  28.200  0.00  0.00           H
ATOM   2478  CA  GLN   155      84.130  94.230  27.570  0.00  0.00           C
ATOM   2479  HA  GLN   155      84.090  94.460  26.510  0.00  0.00           H
ATOM   2480  CB  GLN   155      82.970  94.980  28.310  0.00  0.00           C
ATOM   2481  HB2 GLN   155      82.720  94.540  29.280  0.00  0.00           H
ATOM   2482  HB3 GLN   155      81.960  94.830  27.930  0.00  0.00           H
ATOM   2483  CG  GLN   155      83.220  96.530  28.500  0.00  0.00           C
ATOM   2484  HG2 GLN   155      82.850  97.010  27.590  0.00  0.00           H
ATOM   2485  HG3 GLN   155      84.290  96.680  28.670  0.00  0.00           H
ATOM   2486  CD  GLN   155      82.430  97.170  29.710  0.00  0.00           C
ATOM   2487  OE1 GLN   155      81.440  96.750  30.340  0.00  0.00           O
ATOM   2488  NE2 GLN   155      82.960  98.330  30.150  0.00  0.00           N
ATOM   2489 HE21 GLN   155      83.760  98.790  29.730  0.00  0.00           H
ATOM   2490 HE22 GLN   155      82.550  98.780  30.950  0.00  0.00           H
ATOM   2491  C   GLN   155      85.520  94.620  28.100  0.00  0.00           C
ATOM   2492  O   GLN   155      86.350  95.130  27.350  0.00  0.00           O
ATOM   2493  N   LYS   156      85.810  94.240  29.320  0.00  0.00           N
ATOM   2494  H   LYS   156      85.090  93.810  29.880  0.00  0.00           H
ATOM   2495  CA  LYS   156      87.020  94.540  30.100  0.00  0.00           C
ATOM   2496  HA  LYS   156      87.160  95.620  30.150  0.00  0.00           H
ATOM   2497  CB  LYS   156      87.050  93.810  31.460  0.00  0.00           C
ATOM   2498  HB2 LYS   156      88.040  93.860  31.930  0.00  0.00           H
ATOM   2499  HB3 LYS   156      86.750  92.780  31.290  0.00  0.00           H
ATOM   2500  CG  LYS   156      85.980  94.420  32.490  0.00  0.00           C
ATOM   2501  HG2 LYS   156      85.020  94.690  32.050  0.00  0.00           H
ATOM   2502  HG3 LYS   156      86.490  95.250  32.970  0.00  0.00           H
ATOM   2503  CD  LYS   156      85.660  93.370  33.550  0.00  0.00           C
ATOM   2504  HD2 LYS   156      86.590  93.220  34.090  0.00  0.00           H
ATOM   2505  HD3 LYS   156      85.300  92.480  33.040  0.00  0.00           H
ATOM   2506  CE  LYS   156      84.620  93.900  34.470  0.00  0.00           C
ATOM   2507  HE2 LYS   156      83.690  94.240  34.000  0.00  0.00           H
ATOM   2508  HE3 LYS   156      84.990  94.850  34.850  0.00  0.00           H
ATOM   2509  NZ  LYS   156      84.350  92.880  35.480  0.00  0.00           N
ATOM   2510  HZ1 LYS   156      83.590  93.130  36.090  0.00  0.00           H
ATOM   2511  HZ2 LYS   156      84.250  92.000  34.980  0.00  0.00           H
ATOM   2512  HZ3 LYS   156      85.230  92.970  35.980  0.00  0.00           H
ATOM   2513  C   LYS   156      88.240  94.190  29.330  0.00  0.00           C
ATOM   2514  O   LYS   156      89.110  95.010  29.040  0.00  0.00           O
ATOM   2515  N   LYS   157      88.260  92.990  28.730  0.00  0.00           N
ATOM   2516  H   LYS   157      87.500  92.390  29.000  0.00  0.00           H
ATOM   2517  CA  LYS   157      89.320  92.410  27.890  0.00  0.00           C
ATOM   2518  HA  LYS   157      90.270  92.400  28.420  0.00  0.00           H
ATOM   2519  CB  LYS   157      89.000  90.900  27.650  0.00  0.00           C
ATOM   2520  HB2 LYS   157      88.030  90.730  27.200  0.00  0.00           H
ATOM   2521  HB3 LYS   157      88.940  90.370  28.600  0.00  0.00           H
ATOM   2522  CG  LYS   157      90.130  90.210  26.880  0.00  0.00           C
ATOM   2523  HG2 LYS   157      90.350  90.670  25.910  0.00  0.00           H
ATOM   2524  HG3 LYS   157      89.770  89.210  26.680  0.00  0.00           H
ATOM   2525  CD  LYS   157      91.440  90.170  27.740  0.00  0.00           C
ATOM   2526  HD2 LYS   157      91.240  89.730  28.710  0.00  0.00           H
ATOM   2527  HD3 LYS   157      91.920  91.140  27.870  0.00  0.00           H
ATOM   2528  CE  LYS   157      92.480  89.160  27.220  0.00  0.00           C
ATOM   2529  HE2 LYS   157      92.380  89.160  26.140  0.00  0.00           H
ATOM   2530  HE3 LYS   157      92.160  88.170  27.550  0.00  0.00           H
ATOM   2531  NZ  LYS   157      93.820  89.430  27.730  0.00  0.00           N
ATOM   2532  HZ1 LYS   157      93.840  89.120  28.690  0.00  0.00           H
ATOM   2533  HZ2 LYS   157      94.500  88.870  27.230  0.00  0.00           H
ATOM   2534  HZ3 LYS   157      94.090  90.390  27.600  0.00  0.00           H
ATOM   2535  C   LYS   157      89.450  93.280  26.650  0.00  0.00           C
ATOM   2536  O   LYS   157      90.610  93.740  26.450  0.00  0.00           O
ATOM   2537  N   LEU   158      88.440  93.500  25.820  0.00  0.00           N
ATOM   2538  H   LEU   158      87.630  92.930  26.010  0.00  0.00           H
ATOM   2539  CA  LEU   158      88.410  94.470  24.680  0.00  0.00           C
ATOM   2540  HA  LEU   158      88.910  93.920  23.880  0.00  0.00           H
ATOM   2541  CB  LEU   158      86.990  94.750  24.160  0.00  0.00           C
ATOM   2542  HB2 LEU   158      86.430  95.460  24.780  0.00  0.00           H
ATOM   2543  HB3 LEU   158      86.350  93.870  24.090  0.00  0.00           H
ATOM   2544  CG  LEU   158      87.070  95.280  22.770  0.00  0.00           C
ATOM   2545  HG  LEU   158      87.550  96.240  22.960  0.00  0.00           H
ATOM   2546  CD1 LEU   158      87.830  94.450  21.720  0.00  0.00           C
ATOM   2547 HD11 LEU   158      87.640  94.830  20.710  0.00  0.00           H
ATOM   2548 HD12 LEU   158      88.900  94.640  21.830  0.00  0.00           H
ATOM   2549 HD13 LEU   158      87.610  93.390  21.860  0.00  0.00           H
ATOM   2550  CD2 LEU   158      85.690  95.660  22.280  0.00  0.00           C
ATOM   2551 HD21 LEU   158      85.160  96.390  22.880  0.00  0.00           H
ATOM   2552 HD22 LEU   158      85.920  96.200  21.360  0.00  0.00           H
ATOM   2553 HD23 LEU   158      85.130  94.770  21.990  0.00  0.00           H
ATOM   2554  C   LEU   158      89.150  95.820  24.950  0.00  0.00           C
ATOM   2555  O   LEU   158      90.070  96.200  24.220  0.00  0.00           O
ATOM   2556  N   GLU   159      88.710  96.540  26.000  0.00  0.00           N
ATOM   2557  H   GLU   159      87.950  96.090  26.480  0.00  0.00           H
ATOM   2558  CA  GLU   159      89.200  97.850  26.380  0.00  0.00           C
ATOM   2559  HA  GLU   159      89.080  98.570  25.570  0.00  0.00           H
ATOM   2560  CB  GLU   159      88.420  98.360  27.600  0.00  0.00           C
ATOM   2561  HB2 GLU   159      88.910  99.300  27.890  0.00  0.00           H
ATOM   2562  HB3 GLU   159      88.500  97.670  28.430  0.00  0.00           H
ATOM   2563  CG  GLU   159      86.920  98.570  27.360  0.00  0.00           C
ATOM   2564  HG2 GLU   159      86.420  97.610  27.390  0.00  0.00           H
ATOM   2565  HG3 GLU   159      86.830  99.010  26.370  0.00  0.00           H
ATOM   2566  CD  GLU   159      86.400  99.520  28.420  0.00  0.00           C
ATOM   2567  OE1 GLU   159      86.880 100.680  28.490  0.00  0.00           O
ATOM   2568  OE2 GLU   159      85.480  99.150  29.200  0.00  0.00           O
ATOM   2569  C   GLU   159      90.710  97.810  26.660  0.00  0.00           C
ATOM   2570  O   GLU   159      91.410  98.780  26.430  0.00  0.00           O
ATOM   2571  N   THR   160      91.220  96.650  27.140  0.00  0.00           N
ATOM   2572  H   THR   160      90.560  95.920  27.370  0.00  0.00           H
ATOM   2573  CA  THR   160      92.620  96.420  27.650  0.00  0.00           C
ATOM   2574  HA  THR   160      93.050  97.300  28.120  0.00  0.00           H
ATOM   2575  CB  THR   160      92.630  95.290  28.720  0.00  0.00           C
ATOM   2576  HB  THR   160      92.320  94.370  28.230  0.00  0.00           H
ATOM   2577  CG2 THR   160      93.970  94.860  29.290  0.00  0.00           C
ATOM   2578 HG21 THR   160      93.730  94.550  30.310  0.00  0.00           H
ATOM   2579 HG22 THR   160      94.370  94.010  28.720  0.00  0.00           H
ATOM   2580 HG23 THR   160      94.680  95.690  29.310  0.00  0.00           H
ATOM   2581  OG1 THR   160      91.770  95.610  29.730  0.00  0.00           O
ATOM   2582  HG1 THR   160      90.910  95.390  29.360  0.00  0.00           H
ATOM   2583  C   THR   160      93.530  96.070  26.480  0.00  0.00           C
ATOM   2584  O   THR   160      94.720  96.370  26.470  0.00  0.00           O
ATOM   2585  N   LEU   161      93.040  95.430  25.380  0.00  0.00           N
ATOM   2586  H   LEU   161      92.050  95.210  25.370  0.00  0.00           H
ATOM   2587  CA  LEU   161      93.710  95.470  24.070  0.00  0.00           C
ATOM   2588  HA  LEU   161      94.730  95.140  24.250  0.00  0.00           H
ATOM   2589  CB  LEU   161      93.080  94.380  23.110  0.00  0.00           C
ATOM   2590  HB2 LEU   161      93.650  94.300  22.190  0.00  0.00           H
ATOM   2591  HB3 LEU   161      92.110  94.780  22.800  0.00  0.00           H
ATOM   2592  CG  LEU   161      92.930  93.010  23.750  0.00  0.00           C
ATOM   2593  HG  LEU   161      92.410  93.240  24.680  0.00  0.00           H
ATOM   2594  CD1 LEU   161      91.980  92.120  22.980  0.00  0.00           C
ATOM   2595 HD11 LEU   161      90.990  92.560  22.970  0.00  0.00           H
ATOM   2596 HD12 LEU   161      92.280  92.010  21.940  0.00  0.00           H
ATOM   2597 HD13 LEU   161      91.940  91.130  23.430  0.00  0.00           H
ATOM   2598  CD2 LEU   161      94.240  92.300  23.990  0.00  0.00           C
ATOM   2599 HD21 LEU   161      94.050  91.350  24.500  0.00  0.00           H
ATOM   2600 HD22 LEU   161      94.750  92.130  23.050  0.00  0.00           H
ATOM   2601 HD23 LEU   161      94.840  92.930  24.640  0.00  0.00           H
ATOM   2602  C   LEU   161      93.840  96.910  23.450  0.00  0.00           C
ATOM   2603  O   LEU   161      94.900  97.260  22.910  0.00  0.00           O
ATOM   2604  N   LEU   162      92.750  97.690  23.410  0.00  0.00           N
ATOM   2605  H   LEU   162      91.900  97.290  23.770  0.00  0.00           H
ATOM   2606  CA  LEU   162      92.680  99.070  22.930  0.00  0.00           C
ATOM   2607  HA  LEU   162      93.000  99.240  21.900  0.00  0.00           H
ATOM   2608  CB  LEU   162      91.190  99.490  22.880  0.00  0.00           C
ATOM   2609  HB2 LEU   162      90.970 100.530  22.640  0.00  0.00           H
ATOM   2610  HB3 LEU   162      90.930  99.330  23.930  0.00  0.00           H
ATOM   2611  CG  LEU   162      90.400  98.640  21.870  0.00  0.00           C
ATOM   2612  HG  LEU   162      90.560  97.570  21.990  0.00  0.00           H
ATOM   2613  CD1 LEU   162      88.910  98.880  21.980  0.00  0.00           C
ATOM   2614 HD11 LEU   162      88.380  98.760  21.030  0.00  0.00           H
ATOM   2615 HD12 LEU   162      88.630  98.120  22.700  0.00  0.00           H
ATOM   2616 HD13 LEU   162      88.660  99.870  22.360  0.00  0.00           H
ATOM   2617  CD2 LEU   162      90.910  98.960  20.470  0.00  0.00           C
ATOM   2618 HD21 LEU   162      91.960  98.740  20.310  0.00  0.00           H
ATOM   2619 HD22 LEU   162      90.390  98.330  19.740  0.00  0.00           H
ATOM   2620 HD23 LEU   162      90.610 100.000  20.310  0.00  0.00           H
ATOM   2621  C   LEU   162      93.600 100.000  23.780  0.00  0.00           C
ATOM   2622  O   LEU   162      94.220 100.850  23.180  0.00  0.00           O
ATOM   2623  N   GLU   163      93.580  99.900  25.120  0.00  0.00           N
ATOM   2624  H   GLU   163      92.960  99.210  25.520  0.00  0.00           H
ATOM   2625  CA  GLU   163      94.270 100.800  26.020  0.00  0.00           C
ATOM   2626  HA  GLU   163      94.120 101.830  25.700  0.00  0.00           H
ATOM   2627  CB  GLU   163      93.730 100.540  27.490  0.00  0.00           C
ATOM   2628  HB2 GLU   163      93.880  99.490  27.720  0.00  0.00           H
ATOM   2629  HB3 GLU   163      92.710 100.930  27.480  0.00  0.00           H
ATOM   2630  CG  GLU   163      94.450 101.300  28.580  0.00  0.00           C
ATOM   2631  HG2 GLU   163      94.730 102.280  28.170  0.00  0.00           H
ATOM   2632  HG3 GLU   163      95.400 100.800  28.740  0.00  0.00           H
ATOM   2633  CD  GLU   163      93.590 101.490  29.880  0.00  0.00           C
ATOM   2634  OE1 GLU   163      93.310 100.500  30.600  0.00  0.00           O
ATOM   2635  OE2 GLU   163      93.380 102.690  30.260  0.00  0.00           O
ATOM   2636  C   GLU   163      95.750 100.590  26.080  0.00  0.00           C
ATOM   2637  O   GLU   163      96.540 101.500  26.170  0.00  0.00           O
ATOM   2638  N   GLU   164      96.150  99.360  25.770  0.00  0.00           N
ATOM   2639  H   GLU   164      95.460  98.630  25.690  0.00  0.00           H
ATOM   2640  CA  GLU   164      97.610  98.950  25.750  0.00  0.00           C
ATOM   2641  HA  GLU   164      98.040  99.650  26.470  0.00  0.00           H
ATOM   2642  CB  GLU   164      97.830  97.500  26.250  0.00  0.00           C
ATOM   2643  HB2 GLU   164      96.990  96.860  25.980  0.00  0.00           H
ATOM   2644  HB3 GLU   164      98.080  97.660  27.290  0.00  0.00           H
ATOM   2645  CG  GLU   164      98.980  96.870  25.460  0.00  0.00           C
ATOM   2646  HG2 GLU   164      99.880  97.490  25.510  0.00  0.00           H
ATOM   2647  HG3 GLU   164      98.780  96.730  24.400  0.00  0.00           H
ATOM   2648  CD  GLU   164      99.520  95.550  26.010  0.00  0.00           C
ATOM   2649  OE1 GLU   164     100.490  94.970  25.440  0.00  0.00           O
ATOM   2650  OE2 GLU   164      99.090  95.070  27.150  0.00  0.00           O
ATOM   2651  C   GLU   164      98.220  99.300  24.420  0.00  0.00           C
ATOM   2652  O   GLU   164      99.290  99.970  24.410  0.00  0.00           O
ATOM   2653  N   LYS   165      97.480  99.150  23.300  0.00  0.00           N
ATOM   2654  H   LYS   165      96.690  98.520  23.300  0.00  0.00           H
ATOM   2655  CA  LYS   165      97.830  99.670  21.910  0.00  0.00           C
ATOM   2656  HA  LYS   165      98.730  99.250  21.460  0.00  0.00           H
ATOM   2657  CB  LYS   165      96.670  99.290  20.920  0.00  0.00           C
ATOM   2658  HB2 LYS   165      95.780  99.850  21.200  0.00  0.00           H
ATOM   2659  HB3 LYS   165      96.480  98.220  20.980  0.00  0.00           H
ATOM   2660  CG  LYS   165      96.860  99.770  19.430  0.00  0.00           C
ATOM   2661  HG2 LYS   165      96.500 100.790  19.350  0.00  0.00           H
ATOM   2662  HG3 LYS   165      96.130  99.160  18.890  0.00  0.00           H
ATOM   2663  CD  LYS   165      98.240  99.670  18.740  0.00  0.00           C
ATOM   2664  HD2 LYS   165      99.050 100.130  19.310  0.00  0.00           H
ATOM   2665  HD3 LYS   165      98.260 100.250  17.820  0.00  0.00           H
ATOM   2666  CE  LYS   165      98.650  98.210  18.510  0.00  0.00           C
ATOM   2667  HE2 LYS   165      97.860  97.740  17.930  0.00  0.00           H
ATOM   2668  HE3 LYS   165      98.880  97.650  19.420  0.00  0.00           H
ATOM   2669  NZ  LYS   165      99.880  98.040  17.590  0.00  0.00           N
ATOM   2670  HZ1 LYS   165     100.070  97.090  17.310  0.00  0.00           H
ATOM   2671  HZ2 LYS   165      99.700  98.660  16.810  0.00  0.00           H
ATOM   2672  HZ3 LYS   165     100.750  98.440  17.930  0.00  0.00           H
ATOM   2673  C   LYS   165      97.980 101.240  22.030  0.00  0.00           C
ATOM   2674  O   LYS   165      98.970 101.750  21.620  0.00  0.00           O
ATOM   2675  N   GLU   166      97.010 101.950  22.630  0.00  0.00           N
ATOM   2676  H   GLU   166      96.190 101.520  23.040  0.00  0.00           H
ATOM   2677  CA  GLU   166      97.030 103.420  22.640  0.00  0.00           C
ATOM   2678  HA  GLU   166      97.150 103.780  21.620  0.00  0.00           H
ATOM   2679  CB  GLU   166      95.640 103.900  23.160  0.00  0.00           C
ATOM   2680  HB2 GLU   166      95.350 103.470  24.120  0.00  0.00           H
ATOM   2681  HB3 GLU   166      95.000 103.490  22.390  0.00  0.00           H
ATOM   2682  CG  GLU   166      95.490 105.380  23.150  0.00  0.00           C
ATOM   2683  HG2 GLU   166      95.980 105.750  22.250  0.00  0.00           H
ATOM   2684  HG3 GLU   166      95.890 105.760  24.090  0.00  0.00           H
ATOM   2685  CD  GLU   166      94.020 105.760  23.070  0.00  0.00           C
ATOM   2686  OE1 GLU   166      93.360 105.370  22.100  0.00  0.00           O
ATOM   2687  OE2 GLU   166      93.640 106.590  23.950  0.00  0.00           O
ATOM   2688  C   GLU   166      98.070 104.000  23.570  0.00  0.00           C
ATOM   2689  O   GLU   166      98.630 105.070  23.320  0.00  0.00           O
ATOM   2690  N   SER   167      98.470 103.260  24.660  0.00  0.00           N
ATOM   2691  H   SER   167      97.920 102.440  24.880  0.00  0.00           H
ATOM   2692  CA  SER   167      99.450 103.780  25.550  0.00  0.00           C
ATOM   2693  HA  SER   167      99.350 104.860  25.710  0.00  0.00           H
ATOM   2694  CB  SER   167      99.270 103.180  26.940  0.00  0.00           C
ATOM   2695  HB2 SER   167      99.100 102.120  26.800  0.00  0.00           H
ATOM   2696  HB3 SER   167      98.530 103.750  27.500  0.00  0.00           H
ATOM   2697  OG  SER   167     100.500 103.280  27.640  0.00  0.00           O
ATOM   2698  HG  SER   167     100.440 104.110  28.110  0.00  0.00           H
ATOM   2699  C   SER   167     100.900 103.480  25.050  0.00  0.00           C
ATOM   2700  O   SER   167     101.700 104.410  25.020  0.00  0.00           O
ATOM   2701  N   LYS   168     101.210 102.220  24.660  0.00  0.00           N
ATOM   2702  H   LYS   168     100.640 101.430  24.920  0.00  0.00           H
ATOM   2703  CA  LYS   168     102.550 101.920  24.000  0.00  0.00           C
ATOM   2704  HA  LYS   168     103.290 102.040  24.790  0.00  0.00           H
ATOM   2705  CB  LYS   168     102.610 100.400  23.600  0.00  0.00           C
ATOM   2706  HB2 LYS   168     103.450 100.260  22.920  0.00  0.00           H
ATOM   2707  HB3 LYS   168     101.750 100.090  23.010  0.00  0.00           H
ATOM   2708  CG  LYS   168     102.750  99.400  24.790  0.00  0.00           C
ATOM   2709  HG2 LYS   168     101.920  99.600  25.460  0.00  0.00           H
ATOM   2710  HG3 LYS   168     103.640  99.530  25.410  0.00  0.00           H
ATOM   2711  CD  LYS   168     102.830  98.040  24.140  0.00  0.00           C
ATOM   2712  HD2 LYS   168     103.580  98.100  23.350  0.00  0.00           H
ATOM   2713  HD3 LYS   168     101.950  97.550  23.720  0.00  0.00           H
ATOM   2714  CE  LYS   168     103.350  96.980  25.140  0.00  0.00           C
ATOM   2715  HE2 LYS   168     102.730  97.120  26.020  0.00  0.00           H
ATOM   2716  HE3 LYS   168     104.380  97.180  25.440  0.00  0.00           H
ATOM   2717  NZ  LYS   168     103.150  95.530  24.700  0.00  0.00           N
ATOM   2718  HZ1 LYS   168     103.890  94.970  25.090  0.00  0.00           H
ATOM   2719  HZ2 LYS   168     102.280  95.130  25.010  0.00  0.00           H
ATOM   2720  HZ3 LYS   168     103.080  95.450  23.700  0.00  0.00           H
ATOM   2721  C   LYS   168     102.870 102.820  22.840  0.00  0.00           C
ATOM   2722  O   LYS   168     104.020 103.040  22.570  0.00  0.00           O
ATOM   2723  N   SER   169     101.840 103.320  22.110  0.00  0.00           N
ATOM   2724  H   SER   169     100.900 103.160  22.460  0.00  0.00           H
ATOM   2725  CA  SER   169     101.920 104.300  21.080  0.00  0.00           C
ATOM   2726  HA  SER   169     102.590 103.940  20.300  0.00  0.00           H
ATOM   2727  CB  SER   169     100.540 104.530  20.430  0.00  0.00           C
ATOM   2728  HB2 SER   169      99.770 104.490  21.210  0.00  0.00           H
ATOM   2729  HB3 SER   169     100.290 103.620  19.870  0.00  0.00           H
ATOM   2730  OG  SER   169     100.360 105.690  19.630  0.00  0.00           O
ATOM   2731  HG  SER   169      99.620 105.510  19.050  0.00  0.00           H
ATOM   2732  C   SER   169     102.540 105.660  21.550  0.00  0.00           C
ATOM   2733  O   SER   169     103.530 106.120  20.890  0.00  0.00           O
ATOM   2734  N   LYS   170     102.070 106.170  22.650  0.00  0.00           N
ATOM   2735  H   LYS   170     101.300 105.670  23.060  0.00  0.00           H
ATOM   2736  CA  LYS   170     102.590 107.440  23.140  0.00  0.00           C
ATOM   2737  HA  LYS   170     102.610 108.060  22.240  0.00  0.00           H
ATOM   2738  CB  LYS   170     101.710 108.010  24.240  0.00  0.00           C
ATOM   2739  HB2 LYS   170     102.300 108.720  24.820  0.00  0.00           H
ATOM   2740  HB3 LYS   170     101.560 107.290  25.040  0.00  0.00           H
ATOM   2741  CG  LYS   170     100.410 108.620  23.680  0.00  0.00           C
ATOM   2742  HG2 LYS   170      99.800 107.810  23.280  0.00  0.00           H
ATOM   2743  HG3 LYS   170     100.500 109.390  22.910  0.00  0.00           H
ATOM   2744  CD  LYS   170      99.620 109.090  24.930  0.00  0.00           C
ATOM   2745  HD2 LYS   170      98.830 109.750  24.550  0.00  0.00           H
ATOM   2746  HD3 LYS   170     100.150 109.700  25.660  0.00  0.00           H
ATOM   2747  CE  LYS   170      98.970 107.990  25.790  0.00  0.00           C
ATOM   2748  HE2 LYS   170      98.500 108.480  26.640  0.00  0.00           H
ATOM   2749  HE3 LYS   170      99.730 107.340  26.220  0.00  0.00           H
ATOM   2750  NZ  LYS   170      97.990 107.140  25.020  0.00  0.00           N
ATOM   2751  HZ1 LYS   170      98.500 106.600  24.340  0.00  0.00           H
ATOM   2752  HZ2 LYS   170      97.470 106.530  25.640  0.00  0.00           H
ATOM   2753  HZ3 LYS   170      97.220 107.700  24.670  0.00  0.00           H
ATOM   2754  C   LYS   170     104.020 107.240  23.680  0.00  0.00           C
ATOM   2755  O   LYS   170     104.830 108.180  23.520  0.00  0.00           O
ATOM   2756  N   LYS   171     104.360 106.020  24.220  0.00  0.00           N
ATOM   2757  H   LYS   171     103.670 105.310  24.410  0.00  0.00           H
ATOM   2758  CA  LYS   171     105.740 105.650  24.710  0.00  0.00           C
ATOM   2759  HA  LYS   171     105.990 106.480  25.370  0.00  0.00           H
ATOM   2760  CB  LYS   171     105.730 104.240  25.360  0.00  0.00           C
ATOM   2761  HB2 LYS   171     106.770 103.930  25.460  0.00  0.00           H
ATOM   2762  HB3 LYS   171     105.310 103.400  24.810  0.00  0.00           H
ATOM   2763  CG  LYS   171     105.110 104.170  26.780  0.00  0.00           C
ATOM   2764  HG2 LYS   171     104.020 104.200  26.750  0.00  0.00           H
ATOM   2765  HG3 LYS   171     105.590 104.940  27.380  0.00  0.00           H
ATOM   2766  CD  LYS   171     105.440 102.890  27.550  0.00  0.00           C
ATOM   2767  HD2 LYS   171     106.530 102.770  27.530  0.00  0.00           H
ATOM   2768  HD3 LYS   171     104.960 102.130  26.940  0.00  0.00           H
ATOM   2769  CE  LYS   171     104.940 103.040  28.940  0.00  0.00           C
ATOM   2770  HE2 LYS   171     103.870 103.210  28.900  0.00  0.00           H
ATOM   2771  HE3 LYS   171     105.330 103.990  29.310  0.00  0.00           H
ATOM   2772  NZ  LYS   171     105.300 101.920  29.850  0.00  0.00           N
ATOM   2773  HZ1 LYS   171     106.300 101.790  29.850  0.00  0.00           H
ATOM   2774  HZ2 LYS   171     105.080 101.970  30.830  0.00  0.00           H
ATOM   2775  HZ3 LYS   171     105.070 101.030  29.420  0.00  0.00           H
ATOM   2776  C   LYS   171     106.680 105.810  23.540  0.00  0.00           C
ATOM   2777  O   LYS   171     107.600 106.650  23.590  0.00  0.00           O
ATOM   2778  N   ARG   172     106.590 105.050  22.480  0.00  0.00           N
ATOM   2779  H   ARG   172     105.870 104.350  22.340  0.00  0.00           H
ATOM   2780  CA  ARG   172     107.630 105.060  21.370  0.00  0.00           C
ATOM   2781  HA  ARG   172     108.560 104.810  21.880  0.00  0.00           H
ATOM   2782  CB  ARG   172     107.300 103.960  20.380  0.00  0.00           C
ATOM   2783  HB2 ARG   172     106.350 104.050  19.850  0.00  0.00           H
ATOM   2784  HB3 ARG   172     107.230 103.060  20.990  0.00  0.00           H
ATOM   2785  CG  ARG   172     108.480 103.840  19.380  0.00  0.00           C
ATOM   2786  HG2 ARG   172     109.410 104.150  19.860  0.00  0.00           H
ATOM   2787  HG3 ARG   172     108.290 104.540  18.560  0.00  0.00           H
ATOM   2788  CD  ARG   172     108.470 102.440  18.710  0.00  0.00           C
ATOM   2789  HD2 ARG   172     107.530 102.170  18.230  0.00  0.00           H
ATOM   2790  HD3 ARG   172     108.640 101.720  19.510  0.00  0.00           H
ATOM   2791  NE  ARG   172     109.570 102.380  17.720  0.00  0.00           N
ATOM   2792  HE  ARG   172     110.470 102.370  18.170  0.00  0.00           H
ATOM   2793  CZ  ARG   172     109.510 101.780  16.590  0.00  0.00           C
ATOM   2794  NH1 ARG   172     108.450 101.580  15.850  0.00  0.00           N
ATOM   2795 HH11 ARG   172     107.620 102.000  16.240  0.00  0.00           H
ATOM   2796 HH12 ARG   172     108.530 101.220  14.910  0.00  0.00           H
ATOM   2797  NH2 ARG   172     110.610 101.570  15.980  0.00  0.00           N
ATOM   2798 HH21 ARG   172     111.460 101.850  16.450  0.00  0.00           H
ATOM   2799 HH22 ARG   172     110.570 101.290  15.010  0.00  0.00           H
ATOM   2800  C   ARG   172     107.650 106.380  20.580  0.00  0.00           C
ATOM   2801  O   ARG   172     108.790 106.780  20.210  0.00  0.00           O
ATOM   2802  N   ASN   173     106.590 107.130  20.420  0.00  0.00           N
ATOM   2803  H   ASN   173     105.720 106.780  20.800  0.00  0.00           H
ATOM   2804  CA  ASN   173     106.600 108.480  19.770  0.00  0.00           C
ATOM   2805  HA  ASN   173     107.180 108.400  18.850  0.00  0.00           H
ATOM   2806  CB  ASN   173     105.070 108.790  19.500  0.00  0.00           C
ATOM   2807  HB2 ASN   173     104.970 109.860  19.310  0.00  0.00           H
ATOM   2808  HB3 ASN   173     104.470 108.590  20.390  0.00  0.00           H
ATOM   2809  CG  ASN   173     104.260 108.130  18.390  0.00  0.00           C
ATOM   2810  OD1 ASN   173     104.800 107.480  17.560  0.00  0.00           O
ATOM   2811  ND2 ASN   173     103.010 108.390  18.340  0.00  0.00           N
ATOM   2812 HD21 ASN   173     102.600 109.160  18.850  0.00  0.00           H
ATOM   2813 HD22 ASN   173     102.460 107.750  17.780  0.00  0.00           H
ATOM   2814  C   ASN   173     107.350 109.610  20.480  0.00  0.00           C
ATOM   2815  O   ASN   173     107.550 110.650  19.910  0.00  0.00           O
ATOM   2816  N   TYR   174     107.650 109.370  21.720  0.00  0.00           N
ATOM   2817  H   TYR   174     107.380 108.530  22.210  0.00  0.00           H
ATOM   2818  CA  TYR   174     108.400 110.270  22.530  0.00  0.00           C
ATOM   2819  HA  TYR   174     108.060 111.270  22.270  0.00  0.00           H
ATOM   2820  CB  TYR   174     108.060 110.010  24.020  0.00  0.00           C
ATOM   2821  HB2 TYR   174     108.710 109.200  24.360  0.00  0.00           H
ATOM   2822  HB3 TYR   174     107.050 109.600  24.000  0.00  0.00           H
ATOM   2823  CG  TYR   174     108.030 111.200  25.010  0.00  0.00           C
ATOM   2824  CD1 TYR   174     108.970 111.310  26.090  0.00  0.00           C
ATOM   2825  HD1 TYR   174     109.680 110.510  26.210  0.00  0.00           H
ATOM   2826  CE1 TYR   174     108.800 112.420  26.990  0.00  0.00           C
ATOM   2827  HE1 TYR   174     109.520 112.570  27.780  0.00  0.00           H
ATOM   2828  CZ  TYR   174     107.750 113.370  26.850  0.00  0.00           C
ATOM   2829  OH  TYR   174     107.520 114.360  27.740  0.00  0.00           O
ATOM   2830  HH  TYR   174     108.210 114.320  28.410  0.00  0.00           H
ATOM   2831  CE2 TYR   174     106.940 113.330  25.700  0.00  0.00           C
ATOM   2832  HE2 TYR   174     106.310 114.170  25.480  0.00  0.00           H
ATOM   2833  CD2 TYR   174     107.150 112.250  24.700  0.00  0.00           C
ATOM   2834  HD2 TYR   174     106.530 112.230  23.810  0.00  0.00           H
ATOM   2835  C   TYR   174     109.990 110.110  22.390  0.00  0.00           C
ATOM   2836  O   TYR   174     110.700 110.940  22.940  0.00  0.00           O
ATOM   2837  N   GLU   175     110.470 109.080  21.700  0.00  0.00           N
ATOM   2838  H   GLU   175     109.800 108.420  21.330  0.00  0.00           H
ATOM   2839  CA  GLU   175     111.930 108.760  21.610  0.00  0.00           C
ATOM   2840  HA  GLU   175     112.520 109.110  22.460  0.00  0.00           H
ATOM   2841  CB  GLU   175     112.150 107.240  21.390  0.00  0.00           C
ATOM   2842  HB2 GLU   175     113.210 106.990  21.320  0.00  0.00           H
ATOM   2843  HB3 GLU   175     111.700 107.010  20.430  0.00  0.00           H
ATOM   2844  CG  GLU   175     111.490 106.420  22.560  0.00  0.00           C
ATOM   2845  HG2 GLU   175     110.420 106.390  22.340  0.00  0.00           H
ATOM   2846  HG3 GLU   175     111.760 106.920  23.490  0.00  0.00           H
ATOM   2847  CD  GLU   175     112.040 105.000  22.520  0.00  0.00           C
ATOM   2848  OE1 GLU   175     112.090 104.410  23.570  0.00  0.00           O
ATOM   2849  OE2 GLU   175     112.220 104.380  21.400  0.00  0.00           O
ATOM   2850  C   GLU   175     112.620 109.680  20.570  0.00  0.00           C
ATOM   2851  O   GLU   175     113.790 110.030  20.710  0.00  0.00           O
ATOM   2852  N   ASN   176     111.830 110.070  19.560  0.00  0.00           N
ATOM   2853  H   ASN   176     110.880 109.760  19.400  0.00  0.00           H
ATOM   2854  CA  ASN   176     112.240 111.090  18.550  0.00  0.00           C
ATOM   2855  HA  ASN   176     113.300 111.310  18.650  0.00  0.00           H
ATOM   2856  CB  ASN   176     111.990 110.460  17.180  0.00  0.00           C
ATOM   2857  HB2 ASN   176     112.240 111.140  16.360  0.00  0.00           H
ATOM   2858  HB3 ASN   176     110.930 110.210  17.180  0.00  0.00           H
ATOM   2859  CG  ASN   176     112.870 109.170  17.110  0.00  0.00           C
ATOM   2860  OD1 ASN   176     114.080 109.060  17.440  0.00  0.00           O
ATOM   2861  ND2 ASN   176     112.230 108.200  16.490  0.00  0.00           N
ATOM   2862 HD21 ASN   176     111.390 108.340  15.940  0.00  0.00           H
ATOM   2863 HD22 ASN   176     112.820 107.390  16.320  0.00  0.00           H
ATOM   2864  C   ASN   176     111.610 112.450  18.700  0.00  0.00           C
ATOM   2865  O   ASN   176     110.430 112.540  19.060  0.00  0.00           O
ATOM   2866  N   LEU   177     112.330 113.540  18.490  0.00  0.00           N
ATOM   2867  H   LEU   177     113.250 113.440  18.100  0.00  0.00           H
ATOM   2868  CA  LEU   177     111.850 114.910  18.680  0.00  0.00           C
ATOM   2869  HA  LEU   177     111.430 114.970  19.680  0.00  0.00           H
ATOM   2870  CB  LEU   177     113.130 115.860  18.560  0.00  0.00           C
ATOM   2871  HB2 LEU   177     113.290 115.900  17.480  0.00  0.00           H
ATOM   2872  HB3 LEU   177     114.000 115.330  18.950  0.00  0.00           H
ATOM   2873  CG  LEU   177     112.940 117.230  19.280  0.00  0.00           C
ATOM   2874  HG  LEU   177     112.120 117.770  18.810  0.00  0.00           H
ATOM   2875  CD1 LEU   177     112.790 117.030  20.770  0.00  0.00           C
ATOM   2876 HD11 LEU   177     111.820 116.530  20.860  0.00  0.00           H
ATOM   2877 HD12 LEU   177     113.560 116.430  21.240  0.00  0.00           H
ATOM   2878 HD13 LEU   177     112.660 117.990  21.270  0.00  0.00           H
ATOM   2879  CD2 LEU   177     114.250 118.060  19.140  0.00  0.00           C
ATOM   2880 HD21 LEU   177     114.620 118.130  18.120  0.00  0.00           H
ATOM   2881 HD22 LEU   177     114.020 119.020  19.600  0.00  0.00           H
ATOM   2882 HD23 LEU   177     115.030 117.590  19.750  0.00  0.00           H
ATOM   2883  C   LEU   177     110.710 115.290  17.700  0.00  0.00           C
ATOM   2884  O   LEU   177     109.890 116.120  18.050  0.00  0.00           O
ATOM   2885  N   ASP   178     110.810 114.840  16.460  0.00  0.00           N
ATOM   2886  H   ASP   178     111.450 114.080  16.310  0.00  0.00           H
ATOM   2887  CA  ASP   178     109.990 115.280  15.300  0.00  0.00           C
ATOM   2888  HA  ASP   178     110.130 116.360  15.190  0.00  0.00           H
ATOM   2889  CB  ASP   178     110.560 114.740  13.940  0.00  0.00           C
ATOM   2890  HB2 ASP   178     110.210 115.470  13.210  0.00  0.00           H
ATOM   2891  HB3 ASP   178     110.230 113.720  13.760  0.00  0.00           H
ATOM   2892  CG  ASP   178     112.030 114.830  13.990  0.00  0.00           C
ATOM   2893  OD1 ASP   178     112.630 113.810  14.390  0.00  0.00           O
ATOM   2894  OD2 ASP   178     112.520 115.920  13.780  0.00  0.00           O
ATOM   2895  C   ASP   178     108.540 114.870  15.440  0.00  0.00           C
ATOM   2896  O   ASP   178     108.320 113.690  15.750  0.00  0.00           O
ATOM   2897  N   GLN   179     107.630 115.790  15.010  0.00  0.00           N
ATOM   2898  H   GLN   179     107.870 116.730  14.730  0.00  0.00           H
ATOM   2899  CA  GLN   179     106.130 115.650  15.130  0.00  0.00           C
ATOM   2900  HA  GLN   179     105.890 114.590  15.240  0.00  0.00           H
ATOM   2901  CB  GLN   179     105.800 116.240  16.570  0.00  0.00           C
ATOM   2902  HB2 GLN   179     106.590 115.840  17.210  0.00  0.00           H
ATOM   2903  HB3 GLN   179     104.850 115.790  16.850  0.00  0.00           H
ATOM   2904  CG  GLN   179     105.550 117.770  16.670  0.00  0.00           C
ATOM   2905  HG2 GLN   179     104.490 118.020  16.720  0.00  0.00           H
ATOM   2906  HG3 GLN   179     106.070 118.350  15.910  0.00  0.00           H
ATOM   2907  CD  GLN   179     106.090 118.500  17.910  0.00  0.00           C
ATOM   2908  OE1 GLN   179     106.480 119.660  17.850  0.00  0.00           O
ATOM   2909  NE2 GLN   179     106.060 117.880  19.090  0.00  0.00           N
ATOM   2910 HE21 GLN   179     105.880 116.890  19.110  0.00  0.00           H
ATOM   2911 HE22 GLN   179     106.230 118.360  19.960  0.00  0.00           H
ATOM   2912  C   GLN   179     105.280 116.210  14.020  0.00  0.00           C
ATOM   2913  O   GLN   179     104.100 116.470  14.150  0.00  0.00           O
ATOM   2914  N   LEU   180     106.000 116.330  12.880  0.00  0.00           N
ATOM   2915  H   LEU   180     106.970 116.060  12.830  0.00  0.00           H
ATOM   2916  CA  LEU   180     105.230 116.870  11.700  0.00  0.00           C
ATOM   2917  HA  LEU   180     104.720 117.740  12.100  0.00  0.00           H
ATOM   2918  CB  LEU   180     106.180 117.350  10.610  0.00  0.00           C
ATOM   2919  HB2 LEU   180     106.610 116.480  10.120  0.00  0.00           H
ATOM   2920  HB3 LEU   180     106.970 117.880  11.150  0.00  0.00           H
ATOM   2921  CG  LEU   180     105.680 118.290   9.470  0.00  0.00           C
ATOM   2922  HG  LEU   180     104.870 117.700   9.040  0.00  0.00           H
ATOM   2923  CD1 LEU   180     105.210 119.680   9.980  0.00  0.00           C
ATOM   2924 HD11 LEU   180     106.020 120.210  10.490  0.00  0.00           H
ATOM   2925 HD12 LEU   180     104.830 120.330   9.190  0.00  0.00           H
ATOM   2926 HD13 LEU   180     104.450 119.630  10.750  0.00  0.00           H
ATOM   2927  CD2 LEU   180     106.750 118.560   8.400  0.00  0.00           C
ATOM   2928 HD21 LEU   180     107.590 119.100   8.820  0.00  0.00           H
ATOM   2929 HD22 LEU   180     107.110 117.630   7.950  0.00  0.00           H
ATOM   2930 HD23 LEU   180     106.230 119.130   7.630  0.00  0.00           H
ATOM   2931  C   LEU   180     104.240 115.820  11.150  0.00  0.00           C
ATOM   2932  O   LEU   180     103.140 116.150  10.730  0.00  0.00           O
ATOM   2933  N   SER   181     104.650 114.520  11.250  0.00  0.00           N
ATOM   2934  H   SER   181     105.590 114.360  11.580  0.00  0.00           H
ATOM   2935  CA  SER   181     103.800 113.400  11.020  0.00  0.00           C
ATOM   2936  HA  SER   181     103.120 113.730  10.240  0.00  0.00           H
ATOM   2937  CB  SER   181     104.650 112.120  10.670  0.00  0.00           C
ATOM   2938  HB2 SER   181     105.310 111.860  11.510  0.00  0.00           H
ATOM   2939  HB3 SER   181     105.220 112.360   9.780  0.00  0.00           H
ATOM   2940  OG  SER   181     103.770 111.040  10.480  0.00  0.00           O
ATOM   2941  HG  SER   181     103.790 110.560  11.310  0.00  0.00           H
ATOM   2942  C   SER   181     103.010 113.150  12.340  0.00  0.00           C
ATOM   2943  O   SER   181     103.660 113.170  13.360  0.00  0.00           O
ATOM   2944  N   TYR   182     101.660 112.860  12.290  0.00  0.00           N
ATOM   2945  H   TYR   182     101.350 112.670  11.350  0.00  0.00           H
ATOM   2946  CA  TYR   182     100.890 112.740  13.480  0.00  0.00           C
ATOM   2947  HA  TYR   182     101.330 112.260  14.350  0.00  0.00           H
ATOM   2948  CB  TYR   182     100.380 114.150  13.940  0.00  0.00           C
ATOM   2949  HB2 TYR   182      99.450 114.400  13.450  0.00  0.00           H
ATOM   2950  HB3 TYR   182     101.150 114.850  13.620  0.00  0.00           H
ATOM   2951  CG  TYR   182     100.230 114.170  15.500  0.00  0.00           C
ATOM   2952  CD1 TYR   182      98.960 114.300  16.080  0.00  0.00           C
ATOM   2953  HD1 TYR   182      98.060 114.450  15.500  0.00  0.00           H
ATOM   2954  CE1 TYR   182      98.860 114.680  17.430  0.00  0.00           C
ATOM   2955  HE1 TYR   182      97.930 114.930  17.920  0.00  0.00           H
ATOM   2956  CZ  TYR   182     100.060 114.830  18.230  0.00  0.00           C
ATOM   2957  OH  TYR   182      99.960 115.210  19.560  0.00  0.00           O
ATOM   2958  HH  TYR   182     100.710 115.620  19.980  0.00  0.00           H
ATOM   2959  CE2 TYR   182     101.280 114.480  17.630  0.00  0.00           C
ATOM   2960  HE2 TYR   182     102.180 114.640  18.200  0.00  0.00           H
ATOM   2961  CD2 TYR   182     101.400 114.250  16.250  0.00  0.00           C
ATOM   2962  HD2 TYR   182     102.380 114.190  15.790  0.00  0.00           H
ATOM   2963  C   TYR   182      99.650 111.850  13.300  0.00  0.00           C
ATOM   2964  O   TYR   182      99.240 111.100  14.170  0.00  0.00           O
ATOM   2965  N   ASP   183      98.950 111.940  12.160  0.00  0.00           N
ATOM   2966  H   ASP   183      99.280 112.640  11.500  0.00  0.00           H
ATOM   2967  CA  ASP   183      97.700 111.170  11.870  0.00  0.00           C
ATOM   2968  HA  ASP   183      97.070 111.020  12.750  0.00  0.00           H
ATOM   2969  CB  ASP   183      96.920 111.790  10.750  0.00  0.00           C
ATOM   2970  HB2 ASP   183      95.990 111.220  10.760  0.00  0.00           H
ATOM   2971  HB3 ASP   183      97.490 111.660   9.830  0.00  0.00           H
ATOM   2972  CG  ASP   183      96.440 113.150  11.130  0.00  0.00           C
ATOM   2973  OD1 ASP   183      95.720 113.420  12.100  0.00  0.00           O
ATOM   2974  OD2 ASP   183      96.830 114.080  10.350  0.00  0.00           O
ATOM   2975  C   ASP   183      98.030 109.720  11.510  0.00  0.00           C
ATOM   2976  O   ASP   183      97.110 108.860  11.480  0.00  0.00           O
ATOM   2977  N   ASN   184      99.320 109.420  11.220  0.00  0.00           N
ATOM   2978  H   ASN   184      99.930 110.200  11.060  0.00  0.00           H
ATOM   2979  CA  ASN   184      99.730 108.110  10.650  0.00  0.00           C
ATOM   2980  HA  ASN   184      99.310 107.950   9.650  0.00  0.00           H
ATOM   2981  CB  ASN   184     101.240 108.270  10.420  0.00  0.00           C
ATOM   2982  HB2 ASN   184     101.770 108.170  11.370  0.00  0.00           H
ATOM   2983  HB3 ASN   184     101.330 109.230   9.910  0.00  0.00           H
ATOM   2984  CG  ASN   184     101.750 107.250   9.500  0.00  0.00           C
ATOM   2985  OD1 ASN   184     101.530 106.040   9.700  0.00  0.00           O
ATOM   2986  ND2 ASN   184     102.330 107.630   8.410  0.00  0.00           N
ATOM   2987 HD21 ASN   184     102.430 108.620   8.220  0.00  0.00           H
ATOM   2988 HD22 ASN   184     102.660 106.990   7.700  0.00  0.00           H
ATOM   2989  C   ASN   184      99.410 106.960  11.630  0.00  0.00           C
ATOM   2990  O   ASN   184      99.810 106.960  12.770  0.00  0.00           O
ATOM   2991  N   LYS   185      98.670 106.010  11.130  0.00  0.00           N
ATOM   2992  H   LYS   185      98.480 106.130  10.140  0.00  0.00           H
ATOM   2993  CA  LYS   185      98.140 104.890  11.770  0.00  0.00           C
ATOM   2994  HA  LYS   185      97.160 104.640  11.360  0.00  0.00           H
ATOM   2995  CB  LYS   185      98.980 103.700  11.530  0.00  0.00           C
ATOM   2996  HB2 LYS   185      98.690 102.850  12.140  0.00  0.00           H
ATOM   2997  HB3 LYS   185     100.000 103.950  11.800  0.00  0.00           H
ATOM   2998  CG  LYS   185      98.950 103.320  10.020  0.00  0.00           C
ATOM   2999  HG2 LYS   185      99.150 104.200   9.410  0.00  0.00           H
ATOM   3000  HG3 LYS   185      97.910 103.060   9.830  0.00  0.00           H
ATOM   3001  CD  LYS   185      99.870 102.170   9.640  0.00  0.00           C
ATOM   3002  HD2 LYS   185      99.660 101.800   8.640  0.00  0.00           H
ATOM   3003  HD3 LYS   185      99.720 101.440  10.440  0.00  0.00           H
ATOM   3004  CE  LYS   185     101.350 102.490   9.570  0.00  0.00           C
ATOM   3005  HE2 LYS   185     101.970 101.600   9.430  0.00  0.00           H
ATOM   3006  HE3 LYS   185     101.710 102.840  10.540  0.00  0.00           H
ATOM   3007  NZ  LYS   185     101.520 103.540   8.560  0.00  0.00           N
ATOM   3008  HZ1 LYS   185     102.450 103.920   8.660  0.00  0.00           H
ATOM   3009  HZ2 LYS   185     101.310 103.170   7.640  0.00  0.00           H
ATOM   3010  HZ3 LYS   185     100.960 104.350   8.780  0.00  0.00           H
ATOM   3011  C   LYS   185      97.810 105.090  13.270  0.00  0.00           C
ATOM   3012  O   LYS   185      97.970 104.250  14.120  0.00  0.00           O
ATOM   3013  N   ARG   186      97.020 106.140  13.480  0.00  0.00           N
ATOM   3014  H   ARG   186      96.780 106.660  12.640  0.00  0.00           H
ATOM   3015  CA  ARG   186      96.230 106.470  14.650  0.00  0.00           C
ATOM   3016  HA  ARG   186      96.770 106.740  15.560  0.00  0.00           H
ATOM   3017  CB  ARG   186      95.170 107.550  14.360  0.00  0.00           C
ATOM   3018  HB2 ARG   186      94.400 107.340  13.620  0.00  0.00           H
ATOM   3019  HB3 ARG   186      95.710 108.380  13.890  0.00  0.00           H
ATOM   3020  CG  ARG   186      94.500 108.150  15.620  0.00  0.00           C
ATOM   3021  HG2 ARG   186      95.210 108.610  16.300  0.00  0.00           H
ATOM   3022  HG3 ARG   186      93.910 107.400  16.130  0.00  0.00           H
ATOM   3023  CD  ARG   186      93.410 109.160  15.240  0.00  0.00           C
ATOM   3024  HD2 ARG   186      93.020 109.490  16.200  0.00  0.00           H
ATOM   3025  HD3 ARG   186      92.570 108.690  14.730  0.00  0.00           H
ATOM   3026  NE  ARG   186      93.860 110.440  14.540  0.00  0.00           N
ATOM   3027  HE  ARG   186      94.850 110.640  14.500  0.00  0.00           H
ATOM   3028  CZ  ARG   186      93.000 111.240  13.890  0.00  0.00           C
ATOM   3029  NH1 ARG   186      91.690 111.050  13.860  0.00  0.00           N
ATOM   3030 HH11 ARG   186      91.260 110.410  14.510  0.00  0.00           H
ATOM   3031 HH12 ARG   186      91.130 111.600  13.210  0.00  0.00           H
ATOM   3032  NH2 ARG   186      93.480 112.200  13.170  0.00  0.00           N
ATOM   3033 HH21 ARG   186      94.460 112.280  12.970  0.00  0.00           H
ATOM   3034 HH22 ARG   186      92.880 112.800  12.620  0.00  0.00           H
ATOM   3035  C   ARG   186      95.430 105.190  15.100  0.00  0.00           C
ATOM   3036  O   ARG   186      94.780 104.530  14.280  0.00  0.00           O
ATOM   3037  N   GLY   187      95.480 104.810  16.390  0.00  0.00           N
ATOM   3038  H   GLY   187      95.950 105.420  17.050  0.00  0.00           H
ATOM   3039  CA  GLY   187      94.870 103.640  16.940  0.00  0.00           C
ATOM   3040  HA2 GLY   187      95.110 103.360  17.960  0.00  0.00           H
ATOM   3041  HA3 GLY   187      95.230 102.750  16.410  0.00  0.00           H
ATOM   3042  C   GLY   187      93.340 103.650  17.020  0.00  0.00           C
ATOM   3043  O   GLY   187      92.700 104.660  16.880  0.00  0.00           O
ATOM   3044  N   PRO   188      92.720 102.430  17.200  0.00  0.00           N
ATOM   3045  CD  PRO   188      93.430 101.120  16.890  0.00  0.00           C
ATOM   3046  HD2 PRO   188      94.260 101.030  17.580  0.00  0.00           H
ATOM   3047  HD3 PRO   188      93.730 101.010  15.840  0.00  0.00           H
ATOM   3048  CG  PRO   188      92.500 100.040  17.270  0.00  0.00           C
ATOM   3049  HG2 PRO   188      92.430  99.900  18.350  0.00  0.00           H
ATOM   3050  HG3 PRO   188      92.670  99.120  16.700  0.00  0.00           H
ATOM   3051  CB  PRO   188      91.170 100.700  16.870  0.00  0.00           C
ATOM   3052  HB2 PRO   188      90.380 100.160  17.380  0.00  0.00           H
ATOM   3053  HB3 PRO   188      90.990 100.640  15.800  0.00  0.00           H
ATOM   3054  CA  PRO   188      91.330 102.170  17.280  0.00  0.00           C
ATOM   3055  HA  PRO   188      90.920 102.800  16.480  0.00  0.00           H
ATOM   3056  C   PRO   188      90.760 102.520  18.630  0.00  0.00           C
ATOM   3057  O   PRO   188      91.340 102.480  19.730  0.00  0.00           O
ATOM   3058  N   LYS   189      89.500 102.940  18.530  0.00  0.00           N
ATOM   3059  H   LYS   189      89.130 103.230  17.640  0.00  0.00           H
ATOM   3060  CA  LYS   189      88.640 103.110  19.670  0.00  0.00           C
ATOM   3061  HA  LYS   189      89.170 102.640  20.500  0.00  0.00           H
ATOM   3062  CB  LYS   189      88.340 104.650  19.790  0.00  0.00           C
ATOM   3063  HB2 LYS   189      87.360 104.840  20.230  0.00  0.00           H
ATOM   3064  HB3 LYS   189      88.400 105.070  18.780  0.00  0.00           H
ATOM   3065  CG  LYS   189      89.400 105.440  20.620  0.00  0.00           C
ATOM   3066  HG2 LYS   189      90.320 105.380  20.050  0.00  0.00           H
ATOM   3067  HG3 LYS   189      89.600 104.960  21.580  0.00  0.00           H
ATOM   3068  CD  LYS   189      89.060 106.890  20.680  0.00  0.00           C
ATOM   3069  HD2 LYS   189      88.110 107.190  21.120  0.00  0.00           H
ATOM   3070  HD3 LYS   189      89.080 107.210  19.640  0.00  0.00           H
ATOM   3071  CE  LYS   189      90.120 107.610  21.550  0.00  0.00           C
ATOM   3072  HE2 LYS   189      89.950 107.460  22.610  0.00  0.00           H
ATOM   3073  HE3 LYS   189      89.880 108.670  21.450  0.00  0.00           H
ATOM   3074  NZ  LYS   189      91.560 107.320  21.260  0.00  0.00           N
ATOM   3075  HZ1 LYS   189      92.150 107.950  21.780  0.00  0.00           H
ATOM   3076  HZ2 LYS   189      91.880 106.400  21.520  0.00  0.00           H
ATOM   3077  HZ3 LYS   189      91.690 107.400  20.260  0.00  0.00           H
ATOM   3078  C   LYS   189      87.290 102.300  19.540  0.00  0.00           C
ATOM   3079  O   LYS   189      86.800 101.930  18.470  0.00  0.00           O
ATOM   3080  N   ALA   190      86.690 102.120  20.700  0.00  0.00           N
ATOM   3081  H   ALA   190      87.190 102.400  21.520  0.00  0.00           H
ATOM   3082  CA  ALA   190      85.250 102.010  20.780  0.00  0.00           C
ATOM   3083  HA  ALA   190      84.770 101.770  19.830  0.00  0.00           H
ATOM   3084  CB  ALA   190      84.850 100.840  21.740  0.00  0.00           C
ATOM   3085  HB1 ALA   190      85.160  99.880  21.350  0.00  0.00           H
ATOM   3086  HB2 ALA   190      85.280 101.030  22.720  0.00  0.00           H
ATOM   3087  HB3 ALA   190      83.770 100.790  21.880  0.00  0.00           H
ATOM   3088  C   ALA   190      84.660 103.350  21.220  0.00  0.00           C
ATOM   3089  O   ALA   190      85.110 103.960  22.180  0.00  0.00           O
ATOM   3090  N   ASP   191      83.510 103.770  20.690  0.00  0.00           N
ATOM   3091  H   ASP   191      83.050 103.280  19.930  0.00  0.00           H
ATOM   3092  CA  ASP   191      83.010 105.110  20.830  0.00  0.00           C
ATOM   3093  HA  ASP   191      83.820 105.760  21.160  0.00  0.00           H
ATOM   3094  CB  ASP   191      82.210 105.570  19.550  0.00  0.00           C
ATOM   3095  HB2 ASP   191      81.540 106.410  19.770  0.00  0.00           H
ATOM   3096  HB3 ASP   191      81.690 104.740  19.070  0.00  0.00           H
ATOM   3097  CG  ASP   191      83.120 106.270  18.540  0.00  0.00           C
ATOM   3098  OD1 ASP   191      84.210 106.830  18.800  0.00  0.00           O
ATOM   3099  OD2 ASP   191      82.770 106.350  17.380  0.00  0.00           O
ATOM   3100  C   ASP   191      81.950 105.230  21.960  0.00  0.00           C
ATOM   3101  O   ASP   191      81.730 106.270  22.540  0.00  0.00           O
ATOM   3102  N   LYS   192      81.270 104.120  22.230  0.00  0.00           N
ATOM   3103  H   LYS   192      81.450 103.250  21.760  0.00  0.00           H
ATOM   3104  CA  LYS   192      80.310 103.940  23.360  0.00  0.00           C
ATOM   3105  HA  LYS   192      80.710 104.450  24.230  0.00  0.00           H
ATOM   3106  CB  LYS   192      79.020 104.650  23.000  0.00  0.00           C
ATOM   3107  HB2 LYS   192      78.400 104.130  22.270  0.00  0.00           H
ATOM   3108  HB3 LYS   192      79.250 105.620  22.550  0.00  0.00           H
ATOM   3109  CG  LYS   192      78.160 104.880  24.210  0.00  0.00           C
ATOM   3110  HG2 LYS   192      78.670 105.560  24.890  0.00  0.00           H
ATOM   3111  HG3 LYS   192      77.940 103.900  24.620  0.00  0.00           H
ATOM   3112  CD  LYS   192      76.830 105.560  23.910  0.00  0.00           C
ATOM   3113  HD2 LYS   192      76.170 105.460  24.770  0.00  0.00           H
ATOM   3114  HD3 LYS   192      76.440 105.030  23.040  0.00  0.00           H
ATOM   3115  CE  LYS   192      77.080 107.020  23.640  0.00  0.00           C
ATOM   3116  HE2 LYS   192      77.630 107.000  22.700  0.00  0.00           H
ATOM   3117  HE3 LYS   192      77.700 107.450  24.430  0.00  0.00           H
ATOM   3118  NZ  LYS   192      75.800 107.830  23.720  0.00  0.00           N
ATOM   3119  HZ1 LYS   192      75.980 108.820  23.800  0.00  0.00           H
ATOM   3120  HZ2 LYS   192      75.340 107.720  22.830  0.00  0.00           H
ATOM   3121  HZ3 LYS   192      75.170 107.610  24.480  0.00  0.00           H
ATOM   3122  C   LYS   192      80.160 102.460  23.790  0.00  0.00           C
ATOM   3123  O   LYS   192      80.290 101.530  22.950  0.00  0.00           O
ATOM   3124  N   VAL   193      79.960 102.260  25.120  0.00  0.00           N
ATOM   3125  H   VAL   193      79.860 103.120  25.640  0.00  0.00           H
ATOM   3126  CA  VAL   193      79.710 100.920  25.670  0.00  0.00           C
ATOM   3127  HA  VAL   193      80.000 100.100  25.010  0.00  0.00           H
ATOM   3128  CB  VAL   193      80.590 100.500  26.880  0.00  0.00           C
ATOM   3129  HB  VAL   193      80.520 101.300  27.610  0.00  0.00           H
ATOM   3130  CG1 VAL   193      80.170  99.200  27.690  0.00  0.00           C
ATOM   3131 HG11 VAL   193      79.190  99.380  28.130  0.00  0.00           H
ATOM   3132 HG12 VAL   193      80.200  98.330  27.030  0.00  0.00           H
ATOM   3133 HG13 VAL   193      80.860  99.020  28.510  0.00  0.00           H
ATOM   3134  CG2 VAL   193      82.040 100.370  26.310  0.00  0.00           C
ATOM   3135 HG21 VAL   193      82.070  99.610  25.530  0.00  0.00           H
ATOM   3136 HG22 VAL   193      82.370 101.320  25.880  0.00  0.00           H
ATOM   3137 HG23 VAL   193      82.720 100.100  27.120  0.00  0.00           H
ATOM   3138  C   VAL   193      78.300 100.900  26.170  0.00  0.00           C
ATOM   3139  O   VAL   193      77.860 101.860  26.760  0.00  0.00           O
ATOM   3140  N   LEU   194      77.630  99.830  25.930  0.00  0.00           N
ATOM   3141  H   LEU   194      78.020  99.160  25.280  0.00  0.00           H
ATOM   3142  CA  LEU   194      76.200  99.670  26.260  0.00  0.00           C
ATOM   3143  HA  LEU   194      75.980 100.500  26.940  0.00  0.00           H
ATOM   3144  CB  LEU   194      75.430  99.870  24.920  0.00  0.00           C
ATOM   3145  HB2 LEU   194      74.400  99.650  25.190  0.00  0.00           H
ATOM   3146  HB3 LEU   194      75.810  99.080  24.280  0.00  0.00           H
ATOM   3147  CG  LEU   194      75.490 101.220  24.110  0.00  0.00           C
ATOM   3148  HG  LEU   194      76.530 101.420  23.850  0.00  0.00           H
ATOM   3149  CD1 LEU   194      74.710 101.000  22.850  0.00  0.00           C
ATOM   3150 HD11 LEU   194      74.940 101.810  22.160  0.00  0.00           H
ATOM   3151 HD12 LEU   194      75.000 100.070  22.360  0.00  0.00           H
ATOM   3152 HD13 LEU   194      73.630 101.040  23.040  0.00  0.00           H
ATOM   3153  CD2 LEU   194      74.880 102.340  24.900  0.00  0.00           C
ATOM   3154 HD21 LEU   194      73.880 102.040  25.210  0.00  0.00           H
ATOM   3155 HD22 LEU   194      75.480 102.520  25.800  0.00  0.00           H
ATOM   3156 HD23 LEU   194      74.870 103.310  24.410  0.00  0.00           H
ATOM   3157  C   LEU   194      76.010  98.290  26.880  0.00  0.00           C
ATOM   3158  O   LEU   194      76.130  97.230  26.240  0.00  0.00           O
ATOM   3159  N   GLN   195      75.760  98.350  28.180  0.00  0.00           N
ATOM   3160  H   GLN   195      75.720  99.240  28.650  0.00  0.00           H
ATOM   3161  CA  GLN   195      75.480  97.150  28.970  0.00  0.00           C
ATOM   3162  HA  GLN   195      75.900  96.220  28.600  0.00  0.00           H
ATOM   3163  CB  GLN   195      75.730  97.370  30.500  0.00  0.00           C
ATOM   3164  HB2 GLN   195      75.370  96.580  31.150  0.00  0.00           H
ATOM   3165  HB3 GLN   195      75.270  98.310  30.820  0.00  0.00           H
ATOM   3166  CG  GLN   195      77.210  97.650  30.650  0.00  0.00           C
ATOM   3167  HG2 GLN   195      77.590  98.660  30.510  0.00  0.00           H
ATOM   3168  HG3 GLN   195      77.830  96.970  30.080  0.00  0.00           H
ATOM   3169  CD  GLN   195      77.710  97.420  32.100  0.00  0.00           C
ATOM   3170  OE1 GLN   195      77.050  97.500  33.070  0.00  0.00           O
ATOM   3171  NE2 GLN   195      79.010  97.300  32.230  0.00  0.00           N
ATOM   3172 HE21 GLN   195      79.620  97.240  31.430  0.00  0.00           H
ATOM   3173 HE22 GLN   195      79.350  97.200  33.170  0.00  0.00           H
ATOM   3174  C   GLN   195      73.940  96.930  28.940  0.00  0.00           C
ATOM   3175  O   GLN   195      73.130  97.890  29.030  0.00  0.00           O
ATOM   3176  N   PHE   196      73.460  95.680  28.790  0.00  0.00           N
ATOM   3177  H   PHE   196      74.120  94.930  28.640  0.00  0.00           H
ATOM   3178  CA  PHE   196      72.010  95.360  28.710  0.00  0.00           C
ATOM   3179  HA  PHE   196      71.400  96.210  29.030  0.00  0.00           H
ATOM   3180  CB  PHE   196      71.690  95.020  27.250  0.00  0.00           C
ATOM   3181  HB2 PHE   196      72.110  95.770  26.580  0.00  0.00           H
ATOM   3182  HB3 PHE   196      70.640  95.050  26.970  0.00  0.00           H
ATOM   3183  CG  PHE   196      72.030  93.600  26.780  0.00  0.00           C
ATOM   3184  CD1 PHE   196      73.100  93.520  25.910  0.00  0.00           C
ATOM   3185  HD1 PHE   196      73.610  94.450  25.660  0.00  0.00           H
ATOM   3186  CE1 PHE   196      73.370  92.290  25.250  0.00  0.00           C
ATOM   3187  HE1 PHE   196      74.150  92.250  24.510  0.00  0.00           H
ATOM   3188  CZ  PHE   196      72.460  91.180  25.350  0.00  0.00           C
ATOM   3189  HZ  PHE   196      72.530  90.230  24.830  0.00  0.00           H
ATOM   3190  CE2 PHE   196      71.330  91.370  26.240  0.00  0.00           C
ATOM   3191  HE2 PHE   196      70.600  90.590  26.430  0.00  0.00           H
ATOM   3192  CD2 PHE   196      71.260  92.470  27.080  0.00  0.00           C
ATOM   3193  HD2 PHE   196      70.430  92.660  27.750  0.00  0.00           H
ATOM   3194  C   PHE   196      71.690  94.190  29.660  0.00  0.00           C
ATOM   3195  O   PHE   196      72.320  93.190  29.830  0.00  0.00           O
ATOM   3196  N   GLU   197      70.530  94.360  30.280  0.00  0.00           N
ATOM   3197  H   GLU   197      69.860  95.060  29.990  0.00  0.00           H
ATOM   3198  CA  GLU   197      69.990  93.450  31.300  0.00  0.00           C
ATOM   3199  HA  GLU   197      70.820  93.190  31.960  0.00  0.00           H
ATOM   3200  CB  GLU   197      68.890  94.080  32.190  0.00  0.00           C
ATOM   3201  HB2 GLU   197      68.400  93.400  32.890  0.00  0.00           H
ATOM   3202  HB3 GLU   197      68.030  94.310  31.560  0.00  0.00           H
ATOM   3203  CG  GLU   197      69.310  95.290  33.040  0.00  0.00           C
ATOM   3204  HG2 GLU   197      68.430  95.750  33.490  0.00  0.00           H
ATOM   3205  HG3 GLU   197      69.850  95.930  32.350  0.00  0.00           H
ATOM   3206  CD  GLU   197      70.410  94.930  34.080  0.00  0.00           C
ATOM   3207  OE1 GLU   197      71.070  95.820  34.600  0.00  0.00           O
ATOM   3208  OE2 GLU   197      70.400  93.790  34.640  0.00  0.00           O
ATOM   3209  C   GLU   197      69.570  92.070  30.620  0.00  0.00           C
ATOM   3210  O   GLU   197      68.700  92.140  29.710  0.00  0.00           O
ATOM   3211  N   PRO   198      70.180  90.910  30.950  0.00  0.00           N
ATOM   3212  CD  PRO   198      71.240  90.620  32.010  0.00  0.00           C
ATOM   3213  HD2 PRO   198      71.050  91.050  32.990  0.00  0.00           H
ATOM   3214  HD3 PRO   198      72.220  90.980  31.690  0.00  0.00           H
ATOM   3215  CG  PRO   198      71.290  89.060  32.250  0.00  0.00           C
ATOM   3216  HG2 PRO   198      70.730  88.730  33.120  0.00  0.00           H
ATOM   3217  HG3 PRO   198      72.310  88.800  32.500  0.00  0.00           H
ATOM   3218  CB  PRO   198      70.700  88.610  30.830  0.00  0.00           C
ATOM   3219  HB2 PRO   198      70.150  87.690  31.070  0.00  0.00           H
ATOM   3220  HB3 PRO   198      71.510  88.450  30.120  0.00  0.00           H
ATOM   3221  CA  PRO   198      69.770  89.710  30.330  0.00  0.00           C
ATOM   3222  HA  PRO   198      69.880  89.890  29.260  0.00  0.00           H
ATOM   3223  C   PRO   198      68.220  89.430  30.660  0.00  0.00           C
ATOM   3224  O   PRO   198      67.730  89.900  31.690  0.00  0.00           O
ATOM   3225  N   GLY   199      67.610  88.630  29.790  0.00  0.00           N
ATOM   3226  H   GLY   199      68.080  88.180  29.030  0.00  0.00           H
ATOM   3227  CA  GLY   199      66.130  88.360  29.780  0.00  0.00           C
ATOM   3228  HA2 GLY   199      65.810  88.270  30.820  0.00  0.00           H
ATOM   3229  HA3 GLY   199      65.960  87.360  29.370  0.00  0.00           H
ATOM   3230  C   GLY   199      65.290  89.420  29.020  0.00  0.00           C
ATOM   3231  O   GLY   199      64.180  89.120  28.650  0.00  0.00           O
ATOM   3232  N   THR   200      65.740  90.640  28.780  0.00  0.00           N
ATOM   3233  H   THR   200      66.700  90.760  29.050  0.00  0.00           H
ATOM   3234  CA  THR   200      65.000  91.760  28.200  0.00  0.00           C
ATOM   3235  HA  THR   200      64.110  92.020  28.770  0.00  0.00           H
ATOM   3236  CB  THR   200      65.850  93.040  28.390  0.00  0.00           C
ATOM   3237  HB  THR   200      66.660  93.070  27.660  0.00  0.00           H
ATOM   3238  CG2 THR   200      64.980  94.180  28.100  0.00  0.00           C
ATOM   3239 HG21 THR   200      65.650  95.030  28.210  0.00  0.00           H
ATOM   3240 HG22 THR   200      64.430  94.030  27.170  0.00  0.00           H
ATOM   3241 HG23 THR   200      64.250  94.300  28.910  0.00  0.00           H
ATOM   3242  OG1 THR   200      66.170  93.130  29.770  0.00  0.00           O
ATOM   3243  HG1 THR   200      67.100  92.920  29.670  0.00  0.00           H
ATOM   3244  C   THR   200      64.840  91.360  26.790  0.00  0.00           C
ATOM   3245  O   THR   200      65.840  91.130  26.190  0.00  0.00           O
ATOM   3246  N   LYS   201      63.580  91.170  26.350  0.00  0.00           N
ATOM   3247  H   LYS   201      62.810  91.330  26.970  0.00  0.00           H
ATOM   3248  CA  LYS   201      63.180  90.780  24.980  0.00  0.00           C
ATOM   3249  HA  LYS   201      63.990  90.200  24.530  0.00  0.00           H
ATOM   3250  CB  LYS   201      61.950  89.810  24.960  0.00  0.00           C
ATOM   3251  HB2 LYS   201      61.880  89.280  24.010  0.00  0.00           H
ATOM   3252  HB3 LYS   201      61.090  90.440  25.200  0.00  0.00           H
ATOM   3253  CG  LYS   201      62.010  88.730  26.070  0.00  0.00           C
ATOM   3254  HG2 LYS   201      61.070  88.180  26.000  0.00  0.00           H
ATOM   3255  HG3 LYS   201      62.110  89.160  27.070  0.00  0.00           H
ATOM   3256  CD  LYS   201      63.200  87.820  25.760  0.00  0.00           C
ATOM   3257  HD2 LYS   201      64.090  88.440  25.820  0.00  0.00           H
ATOM   3258  HD3 LYS   201      63.090  87.470  24.730  0.00  0.00           H
ATOM   3259  CE  LYS   201      63.360  86.720  26.850  0.00  0.00           C
ATOM   3260  HE2 LYS   201      62.810  85.890  26.400  0.00  0.00           H
ATOM   3261  HE3 LYS   201      62.910  86.910  27.830  0.00  0.00           H
ATOM   3262  NZ  LYS   201      64.740  86.350  27.060  0.00  0.00           N
ATOM   3263  HZ1 LYS   201      65.090  85.630  26.440  0.00  0.00           H
ATOM   3264  HZ2 LYS   201      65.360  87.150  27.090  0.00  0.00           H
ATOM   3265  HZ3 LYS   201      64.780  85.860  27.940  0.00  0.00           H
ATOM   3266  C   LYS   201      62.970  91.980  24.100  0.00  0.00           C
ATOM   3267  O   LYS   201      63.500  91.940  23.010  0.00  0.00           O
ATOM   3268  N   ASN   202      62.250  93.080  24.530  0.00  0.00           N
ATOM   3269  H   ASN   202      61.880  93.080  25.470  0.00  0.00           H
ATOM   3270  CA  ASN   202      62.230  94.250  23.670  0.00  0.00           C
ATOM   3271  HA  ASN   202      62.250  93.950  22.620  0.00  0.00           H
ATOM   3272  CB  ASN   202      60.880  95.040  23.870  0.00  0.00           C
ATOM   3273  HB2 ASN   202      60.850  95.230  24.950  0.00  0.00           H
ATOM   3274  HB3 ASN   202      59.990  94.480  23.610  0.00  0.00           H
ATOM   3275  CG  ASN   202      60.770  96.340  23.070  0.00  0.00           C
ATOM   3276  OD1 ASN   202      61.690  96.740  22.320  0.00  0.00           O
ATOM   3277  ND2 ASN   202      59.700  97.080  23.290  0.00  0.00           N
ATOM   3278 HD21 ASN   202      58.990  96.680  23.880  0.00  0.00           H
ATOM   3279 HD22 ASN   202      59.770  98.080  23.140  0.00  0.00           H
ATOM   3280  C   ASN   202      63.480  95.170  23.940  0.00  0.00           C
ATOM   3281  O   ASN   202      63.460  95.990  24.880  0.00  0.00           O
ATOM   3282  N   LEU   203      64.500  95.230  23.030  0.00  0.00           N
ATOM   3283  H   LEU   203      64.410  94.760  22.140  0.00  0.00           H
ATOM   3284  CA  LEU   203      65.750  96.040  23.160  0.00  0.00           C
ATOM   3285  HA  LEU   203      65.830  96.590  24.100  0.00  0.00           H
ATOM   3286  CB  LEU   203      66.930  95.080  23.000  0.00  0.00           C
ATOM   3287  HB2 LEU   203      67.780  95.690  22.680  0.00  0.00           H
ATOM   3288  HB3 LEU   203      66.800  94.350  22.200  0.00  0.00           H
ATOM   3289  CG  LEU   203      67.320  94.290  24.280  0.00  0.00           C
ATOM   3290  HG  LEU   203      66.450  93.820  24.730  0.00  0.00           H
ATOM   3291  CD1 LEU   203      68.360  93.170  24.020  0.00  0.00           C
ATOM   3292 HD11 LEU   203      69.330  93.660  23.940  0.00  0.00           H
ATOM   3293 HD12 LEU   203      68.280  92.380  24.770  0.00  0.00           H
ATOM   3294 HD13 LEU   203      68.140  92.600  23.120  0.00  0.00           H
ATOM   3295  CD2 LEU   203      67.990  95.190  25.360  0.00  0.00           C
ATOM   3296 HD21 LEU   203      68.030  94.600  26.270  0.00  0.00           H
ATOM   3297 HD22 LEU   203      68.950  95.550  24.990  0.00  0.00           H
ATOM   3298 HD23 LEU   203      67.360  96.030  25.640  0.00  0.00           H
ATOM   3299  C   LEU   203      65.820  97.280  22.210  0.00  0.00           C
ATOM   3300  O   LEU   203      66.900  97.800  21.850  0.00  0.00           O
ATOM   3301  N   THR   204      64.670  97.770  21.820  0.00  0.00           N
ATOM   3302  H   THR   204      63.820  97.370  22.170  0.00  0.00           H
ATOM   3303  CA  THR   204      64.590  98.900  20.800  0.00  0.00           C
ATOM   3304  HA  THR   204      65.240  98.710  19.950  0.00  0.00           H
ATOM   3305  CB  THR   204      63.180  99.070  20.320  0.00  0.00           C
ATOM   3306  HB  THR   204      63.200  99.970  19.700  0.00  0.00           H
ATOM   3307  CG2 THR   204      62.680  97.980  19.470  0.00  0.00           C
ATOM   3308 HG21 THR   204      63.340  97.910  18.610  0.00  0.00           H
ATOM   3309 HG22 THR   204      62.610  97.040  20.010  0.00  0.00           H
ATOM   3310 HG23 THR   204      61.670  98.290  19.210  0.00  0.00           H
ATOM   3311  OG1 THR   204      62.210  99.220  21.330  0.00  0.00           O
ATOM   3312  HG1 THR   204      62.150  98.340  21.710  0.00  0.00           H
ATOM   3313  C   THR   204      65.040 100.240  21.400  0.00  0.00           C
ATOM   3314  O   THR   204      65.660 101.060  20.730  0.00  0.00           O
ATOM   3315  N   ALA   205      64.830 100.510  22.720  0.00  0.00           N
ATOM   3316  H   ALA   205      64.340  99.820  23.280  0.00  0.00           H
ATOM   3317  CA  ALA   205      65.370 101.670  23.280  0.00  0.00           C
ATOM   3318  HA  ALA   205      65.080 102.530  22.670  0.00  0.00           H
ATOM   3319  CB  ALA   205      64.850 101.870  24.760  0.00  0.00           C
ATOM   3320  HB1 ALA   205      65.190 102.740  25.310  0.00  0.00           H
ATOM   3321  HB2 ALA   205      63.770 101.790  24.650  0.00  0.00           H
ATOM   3322  HB3 ALA   205      65.170 101.100  25.460  0.00  0.00           H
ATOM   3323  C   ALA   205      66.920 101.680  23.300  0.00  0.00           C
ATOM   3324  O   ALA   205      67.560 102.630  22.870  0.00  0.00           O
ATOM   3325  N   LEU   206      67.480 100.520  23.720  0.00  0.00           N
ATOM   3326  H   LEU   206      66.850  99.740  23.830  0.00  0.00           H
ATOM   3327  CA  LEU   206      68.930 100.430  23.670  0.00  0.00           C
ATOM   3328  HA  LEU   206      69.280 101.280  24.260  0.00  0.00           H
ATOM   3329  CB  LEU   206      69.390  99.050  24.330  0.00  0.00           C
ATOM   3330  HB2 LEU   206      69.000  98.190  23.790  0.00  0.00           H
ATOM   3331  HB3 LEU   206      68.960  99.000  25.330  0.00  0.00           H
ATOM   3332  CG  LEU   206      70.920  98.790  24.570  0.00  0.00           C
ATOM   3333  HG  LEU   206      71.280  99.810  24.480  0.00  0.00           H
ATOM   3334  CD1 LEU   206      71.310  98.230  25.930  0.00  0.00           C
ATOM   3335 HD11 LEU   206      70.810  97.270  26.060  0.00  0.00           H
ATOM   3336 HD12 LEU   206      72.380  98.240  26.090  0.00  0.00           H
ATOM   3337 HD13 LEU   206      70.870  98.860  26.700  0.00  0.00           H
ATOM   3338  CD2 LEU   206      71.600  97.910  23.500  0.00  0.00           C
ATOM   3339 HD21 LEU   206      71.270  98.200  22.500  0.00  0.00           H
ATOM   3340 HD22 LEU   206      72.680  97.820  23.630  0.00  0.00           H
ATOM   3341 HD23 LEU   206      71.210  96.900  23.600  0.00  0.00           H
ATOM   3342  C   LEU   206      69.600 100.510  22.340  0.00  0.00           C
ATOM   3343  O   LEU   206      70.680 101.000  22.180  0.00  0.00           O
ATOM   3344  N   LEU   207      68.940  99.900  21.320  0.00  0.00           N
ATOM   3345  H   LEU   207      68.150  99.320  21.570  0.00  0.00           H
ATOM   3346  CA  LEU   207      69.370  99.910  19.900  0.00  0.00           C
ATOM   3347  HA  LEU   207      70.440  99.710  19.860  0.00  0.00           H
ATOM   3348  CB  LEU   207      68.630  98.770  19.230  0.00  0.00           C
ATOM   3349  HB2 LEU   207      68.570  99.030  18.180  0.00  0.00           H
ATOM   3350  HB3 LEU   207      67.580  98.660  19.520  0.00  0.00           H
ATOM   3351  CG  LEU   207      69.330  97.380  19.400  0.00  0.00           C
ATOM   3352  HG  LEU   207      69.630  97.340  20.450  0.00  0.00           H
ATOM   3353  CD1 LEU   207      68.390  96.190  19.330  0.00  0.00           C
ATOM   3354 HD11 LEU   207      67.900  96.270  18.360  0.00  0.00           H
ATOM   3355 HD12 LEU   207      68.820  95.200  19.460  0.00  0.00           H
ATOM   3356 HD13 LEU   207      67.580  96.260  20.070  0.00  0.00           H
ATOM   3357  CD2 LEU   207      70.510  97.070  18.450  0.00  0.00           C
ATOM   3358 HD21 LEU   207      70.200  97.120  17.410  0.00  0.00           H
ATOM   3359 HD22 LEU   207      71.290  97.820  18.630  0.00  0.00           H
ATOM   3360 HD23 LEU   207      71.000  96.110  18.580  0.00  0.00           H
ATOM   3361  C   LEU   207      69.130 101.230  19.140  0.00  0.00           C
ATOM   3362  O   LEU   207      69.980 101.650  18.390  0.00  0.00           O
ATOM   3363  N   LEU   208      68.030 101.980  19.450  0.00  0.00           N
ATOM   3364  H   LEU   208      67.310 101.580  20.040  0.00  0.00           H
ATOM   3365  CA  LEU   208      67.930 103.410  19.090  0.00  0.00           C
ATOM   3366  HA  LEU   208      67.780 103.430  18.010  0.00  0.00           H
ATOM   3367  CB  LEU   208      66.710 104.070  19.730  0.00  0.00           C
ATOM   3368  HB2 LEU   208      66.920 105.140  19.710  0.00  0.00           H
ATOM   3369  HB3 LEU   208      66.570 103.770  20.760  0.00  0.00           H
ATOM   3370  CG  LEU   208      65.380 103.750  18.910  0.00  0.00           C
ATOM   3371  HG  LEU   208      65.330 102.700  18.620  0.00  0.00           H
ATOM   3372  CD1 LEU   208      64.010 104.000  19.720  0.00  0.00           C
ATOM   3373 HD11 LEU   208      63.790 105.040  19.970  0.00  0.00           H
ATOM   3374 HD12 LEU   208      63.130 103.570  19.240  0.00  0.00           H
ATOM   3375 HD13 LEU   208      64.000 103.340  20.580  0.00  0.00           H
ATOM   3376  CD2 LEU   208      65.260 104.590  17.650  0.00  0.00           C
ATOM   3377 HD21 LEU   208      64.380 104.370  17.050  0.00  0.00           H
ATOM   3378 HD22 LEU   208      65.080 105.650  17.870  0.00  0.00           H
ATOM   3379 HD23 LEU   208      66.000 104.480  16.860  0.00  0.00           H
ATOM   3380  C   LEU   208      69.170 104.280  19.480  0.00  0.00           C
ATOM   3381  O   LEU   208      69.530 105.210  18.830  0.00  0.00           O
ATOM   3382  N   GLU   209      69.840 103.880  20.650  0.00  0.00           N
ATOM   3383  H   GLU   209      69.540 103.040  21.130  0.00  0.00           H
ATOM   3384  CA  GLU   209      71.070 104.520  21.160  0.00  0.00           C
ATOM   3385  HA  GLU   209      70.950 105.600  21.120  0.00  0.00           H
ATOM   3386  CB  GLU   209      71.290 103.990  22.600  0.00  0.00           C
ATOM   3387  HB2 GLU   209      71.880 103.080  22.610  0.00  0.00           H
ATOM   3388  HB3 GLU   209      70.330 103.850  23.110  0.00  0.00           H
ATOM   3389  CG  GLU   209      72.130 104.920  23.500  0.00  0.00           C
ATOM   3390  HG2 GLU   209      73.010 105.250  22.940  0.00  0.00           H
ATOM   3391  HG3 GLU   209      72.390 104.370  24.410  0.00  0.00           H
ATOM   3392  CD  GLU   209      71.390 106.230  23.890  0.00  0.00           C
ATOM   3393  OE1 GLU   209      71.960 107.290  24.090  0.00  0.00           O
ATOM   3394  OE2 GLU   209      70.120 106.250  23.770  0.00  0.00           O
ATOM   3395  C   GLU   209      72.340 104.220  20.370  0.00  0.00           C
ATOM   3396  O   GLU   209      73.290 105.070  20.340  0.00  0.00           O
ATOM   3397  N   ALA   210      72.340 103.100  19.650  0.00  0.00           N
ATOM   3398  H   ALA   210      71.490 102.560  19.600  0.00  0.00           H
ATOM   3399  CA  ALA   210      73.330 102.800  18.620  0.00  0.00           C
ATOM   3400  HA  ALA   210      74.240 103.220  19.050  0.00  0.00           H
ATOM   3401  CB  ALA   210      73.580 101.290  18.470  0.00  0.00           C
ATOM   3402  HB1 ALA   210      72.600 100.960  18.140  0.00  0.00           H
ATOM   3403  HB2 ALA   210      74.350 101.120  17.720  0.00  0.00           H
ATOM   3404  HB3 ALA   210      73.760 100.890  19.470  0.00  0.00           H
ATOM   3405  C   ALA   210      72.990 103.530  17.290  0.00  0.00           C
ATOM   3406  O   ALA   210      73.880 104.260  16.840  0.00  0.00           O
ATOM   3407  N   LYS   211      71.770 103.500  16.780  0.00  0.00           N
ATOM   3408  H   LYS   211      71.060 102.990  17.270  0.00  0.00           H
ATOM   3409  CA  LYS   211      71.460 104.010  15.340  0.00  0.00           C
ATOM   3410  HA  LYS   211      72.030 103.420  14.620  0.00  0.00           H
ATOM   3411  CB  LYS   211      70.020 103.750  15.090  0.00  0.00           C
ATOM   3412  HB2 LYS   211      69.390 104.520  15.530  0.00  0.00           H
ATOM   3413  HB3 LYS   211      69.820 102.880  15.710  0.00  0.00           H
ATOM   3414  CG  LYS   211      69.670 103.520  13.620  0.00  0.00           C
ATOM   3415  HG2 LYS   211      70.180 102.580  13.420  0.00  0.00           H
ATOM   3416  HG3 LYS   211      70.250 104.130  12.920  0.00  0.00           H
ATOM   3417  CD  LYS   211      68.230 103.600  12.990  0.00  0.00           C
ATOM   3418  HD2 LYS   211      67.730 104.550  13.210  0.00  0.00           H
ATOM   3419  HD3 LYS   211      67.590 102.910  13.540  0.00  0.00           H
ATOM   3420  CE  LYS   211      68.170 103.240  11.520  0.00  0.00           C
ATOM   3421  HE2 LYS   211      68.720 102.320  11.340  0.00  0.00           H
ATOM   3422  HE3 LYS   211      68.670 103.980  10.900  0.00  0.00           H
ATOM   3423  NZ  LYS   211      66.850 102.960  10.870  0.00  0.00           N
ATOM   3424  HZ1 LYS   211      66.250 103.770  10.820  0.00  0.00           H
ATOM   3425  HZ2 LYS   211      67.010 102.640   9.920  0.00  0.00           H
ATOM   3426  HZ3 LYS   211      66.380 102.180  11.320  0.00  0.00           H
ATOM   3427  C   LYS   211      71.830 105.480  15.060  0.00  0.00           C
ATOM   3428  O   LYS   211      71.970 105.830  13.900  0.00  0.00           O
ATOM   3429  N   GLU   212      71.950 106.270  16.150  0.00  0.00           N
ATOM   3430  H   GLU   212      71.650 105.830  17.010  0.00  0.00           H
ATOM   3431  CA  GLU   212      72.290 107.740  16.130  0.00  0.00           C
ATOM   3432  HA  GLU   212      71.860 108.320  15.310  0.00  0.00           H
ATOM   3433  CB  GLU   212      71.690 108.490  17.380  0.00  0.00           C
ATOM   3434  HB2 GLU   212      70.640 108.190  17.470  0.00  0.00           H
ATOM   3435  HB3 GLU   212      71.870 109.560  17.310  0.00  0.00           H
ATOM   3436  CG  GLU   212      72.290 108.160  18.690  0.00  0.00           C
ATOM   3437  HG2 GLU   212      73.350 108.400  18.750  0.00  0.00           H
ATOM   3438  HG3 GLU   212      72.300 107.080  18.840  0.00  0.00           H
ATOM   3439  CD  GLU   212      71.480 108.740  19.890  0.00  0.00           C
ATOM   3440  OE1 GLU   212      71.550 108.290  21.070  0.00  0.00           O
ATOM   3441  OE2 GLU   212      70.760 109.750  19.730  0.00  0.00           O
ATOM   3442  C   GLU   212      73.780 108.010  16.100  0.00  0.00           C
ATOM   3443  O   GLU   212      74.190 109.120  15.770  0.00  0.00           O
ATOM   3444  N   LEU   213      74.630 107.010  16.320  0.00  0.00           N
ATOM   3445  H   LEU   213      74.200 106.100  16.390  0.00  0.00           H
ATOM   3446  CA  LEU   213      76.060 107.140  16.410  0.00  0.00           C
ATOM   3447  HA  LEU   213      76.230 108.170  16.740  0.00  0.00           H
ATOM   3448  CB  LEU   213      76.690 106.170  17.430  0.00  0.00           C
ATOM   3449  HB2 LEU   213      77.760 106.290  17.280  0.00  0.00           H
ATOM   3450  HB3 LEU   213      76.430 105.150  17.130  0.00  0.00           H
ATOM   3451  CG  LEU   213      76.370 106.340  18.900  0.00  0.00           C
ATOM   3452  HG  LEU   213      75.310 106.490  19.100  0.00  0.00           H
ATOM   3453  CD1 LEU   213      76.830 105.070  19.700  0.00  0.00           C
ATOM   3454 HD11 LEU   213      76.120 104.250  19.660  0.00  0.00           H
ATOM   3455 HD12 LEU   213      77.770 104.740  19.260  0.00  0.00           H
ATOM   3456 HD13 LEU   213      77.000 105.280  20.750  0.00  0.00           H
ATOM   3457  CD2 LEU   213      77.240 107.570  19.380  0.00  0.00           C
ATOM   3458 HD21 LEU   213      77.070 107.830  20.430  0.00  0.00           H
ATOM   3459 HD22 LEU   213      78.260 107.220  19.190  0.00  0.00           H
ATOM   3460 HD23 LEU   213      77.010 108.450  18.780  0.00  0.00           H
ATOM   3461  C   LEU   213      76.690 107.040  14.990  0.00  0.00           C
ATOM   3462  O   LEU   213      76.270 106.260  14.150  0.00  0.00           O
ATOM   3463  N   GLU   214      77.690 107.870  14.730  0.00  0.00           N
ATOM   3464  H   GLU   214      77.910 108.660  15.320  0.00  0.00           H
ATOM   3465  CA  GLU   214      78.400 107.870  13.390  0.00  0.00           C
ATOM   3466  HA  GLU   214      77.580 107.950  12.670  0.00  0.00           H
ATOM   3467  CB  GLU   214      79.370 109.090  13.480  0.00  0.00           C
ATOM   3468  HB2 GLU   214      80.040 108.880  14.310  0.00  0.00           H
ATOM   3469  HB3 GLU   214      78.740 109.950  13.680  0.00  0.00           H
ATOM   3470  CG  GLU   214      80.260 109.340  12.230  0.00  0.00           C
ATOM   3471  HG2 GLU   214      80.510 108.400  11.750  0.00  0.00           H
ATOM   3472  HG3 GLU   214      81.100 110.010  12.430  0.00  0.00           H
ATOM   3473  CD  GLU   214      79.440 110.120  11.150  0.00  0.00           C
ATOM   3474  OE1 GLU   214      78.460 109.530  10.550  0.00  0.00           O
ATOM   3475  OE2 GLU   214      79.830 111.210  10.620  0.00  0.00           O
ATOM   3476  C   GLU   214      79.180 106.500  13.120  0.00  0.00           C
ATOM   3477  O   GLU   214      79.530 106.160  12.000  0.00  0.00           O
ATOM   3478  N   ALA   215      79.460 105.640  14.150  0.00  0.00           N
ATOM   3479  H   ALA   215      79.150 105.880  15.080  0.00  0.00           H
ATOM   3480  CA  ALA   215      79.900 104.290  13.950  0.00  0.00           C
ATOM   3481  HA  ALA   215      80.760 104.390  13.290  0.00  0.00           H
ATOM   3482  CB  ALA   215      80.440 103.800  15.300  0.00  0.00           C
ATOM   3483  HB1 ALA   215      79.630 103.770  16.030  0.00  0.00           H
ATOM   3484  HB2 ALA   215      80.890 102.820  15.180  0.00  0.00           H
ATOM   3485  HB3 ALA   215      81.220 104.510  15.580  0.00  0.00           H
ATOM   3486  C   ALA   215      78.850 103.320  13.300  0.00  0.00           C
ATOM   3487  O   ALA   215      77.680 103.680  13.130  0.00  0.00           O
ATOM   3488  N   ARG   216      79.330 102.140  12.910  0.00  0.00           N
ATOM   3489  H   ARG   216      80.280 101.910  13.180  0.00  0.00           H
ATOM   3490  CA  ARG   216      78.610 101.160  12.030  0.00  0.00           C
ATOM   3491  HA  ARG   216      77.520 101.270  12.080  0.00  0.00           H
ATOM   3492  CB  ARG   216      79.100 101.410  10.580  0.00  0.00           C
ATOM   3493  HB2 ARG   216      78.750 100.630   9.900  0.00  0.00           H
ATOM   3494  HB3 ARG   216      80.170 101.380  10.420  0.00  0.00           H
ATOM   3495  CG  ARG   216      78.610 102.660   9.860  0.00  0.00           C
ATOM   3496  HG2 ARG   216      78.940 102.730   8.820  0.00  0.00           H
ATOM   3497  HG3 ARG   216      79.060 103.590  10.190  0.00  0.00           H
ATOM   3498  CD  ARG   216      77.100 102.630   9.830  0.00  0.00           C
ATOM   3499  HD2 ARG   216      76.790 102.790  10.860  0.00  0.00           H
ATOM   3500  HD3 ARG   216      76.670 101.660   9.580  0.00  0.00           H
ATOM   3501  NE  ARG   216      76.510 103.730   9.070  0.00  0.00           N
ATOM   3502  HE  ARG   216      76.300 103.600   8.090  0.00  0.00           H
ATOM   3503  CZ  ARG   216      76.470 105.010   9.550  0.00  0.00           C
ATOM   3504  NH1 ARG   216      76.870 105.220  10.750  0.00  0.00           N
ATOM   3505 HH11 ARG   216      77.070 104.480  11.410  0.00  0.00           H
ATOM   3506 HH12 ARG   216      76.550 106.080  11.180  0.00  0.00           H
ATOM   3507  NH2 ARG   216      76.030 106.000   8.780  0.00  0.00           N
ATOM   3508 HH21 ARG   216      75.910 105.740   7.810  0.00  0.00           H
ATOM   3509 HH22 ARG   216      75.940 106.970   9.060  0.00  0.00           H
ATOM   3510  C   ARG   216      78.980  99.710  12.310  0.00  0.00           C
ATOM   3511  O   ARG   216      78.210  98.810  12.020  0.00  0.00           O
ATOM   3512  N   VAL   217      80.160  99.540  12.910  0.00  0.00           N
ATOM   3513  H   VAL   217      80.830 100.280  13.040  0.00  0.00           H
ATOM   3514  CA  VAL   217      80.620  98.310  13.450  0.00  0.00           C
ATOM   3515  HA  VAL   217      80.340  97.420  12.890  0.00  0.00           H
ATOM   3516  CB  VAL   217      82.210  98.330  13.430  0.00  0.00           C
ATOM   3517  HB  VAL   217      82.580  99.180  14.000  0.00  0.00           H
ATOM   3518  CG1 VAL   217      82.770  97.060  14.040  0.00  0.00           C
ATOM   3519 HG11 VAL   217      82.590  97.150  15.110  0.00  0.00           H
ATOM   3520 HG12 VAL   217      82.280  96.160  13.660  0.00  0.00           H
ATOM   3521 HG13 VAL   217      83.850  96.930  14.040  0.00  0.00           H
ATOM   3522  CG2 VAL   217      82.790  98.450  12.060  0.00  0.00           C
ATOM   3523 HG21 VAL   217      83.840  98.710  12.110  0.00  0.00           H
ATOM   3524 HG22 VAL   217      82.680  97.540  11.470  0.00  0.00           H
ATOM   3525 HG23 VAL   217      82.430  99.330  11.520  0.00  0.00           H
ATOM   3526  C   VAL   217      80.070  98.110  14.860  0.00  0.00           C
ATOM   3527  O   VAL   217      80.440  98.720  15.880  0.00  0.00           O
ATOM   3528  N   ILE   218      79.150  97.110  14.960  0.00  0.00           N
ATOM   3529  H   ILE   218      78.950  96.620  14.100  0.00  0.00           H
ATOM   3530  CA  ILE   218      78.420  96.690  16.210  0.00  0.00           C
ATOM   3531  HA  ILE   218      78.440  97.440  17.000  0.00  0.00           H
ATOM   3532  CB  ILE   218      76.930  96.590  15.900  0.00  0.00           C
ATOM   3533  HB  ILE   218      76.790  95.840  15.110  0.00  0.00           H
ATOM   3534  CG2 ILE   218      76.180  96.090  17.160  0.00  0.00           C
ATOM   3535 HG21 ILE   218      76.430  95.060  17.410  0.00  0.00           H
ATOM   3536 HG22 ILE   218      76.310  96.820  17.960  0.00  0.00           H
ATOM   3537 HG23 ILE   218      75.140  96.040  16.850  0.00  0.00           H
ATOM   3538  CG1 ILE   218      76.340  97.870  15.280  0.00  0.00           C
ATOM   3539 HG12 ILE   218      76.880  98.180  14.390  0.00  0.00           H
ATOM   3540 HG13 ILE   218      76.570  98.680  15.980  0.00  0.00           H
ATOM   3541  CD1 ILE   218      74.830  97.850  15.120  0.00  0.00           C
ATOM   3542 HD11 ILE   218      74.590  98.740  14.540  0.00  0.00           H
ATOM   3543 HD12 ILE   218      74.500  96.920  14.650  0.00  0.00           H
ATOM   3544 HD13 ILE   218      74.550  98.030  16.160  0.00  0.00           H
ATOM   3545  C   ILE   218      79.110  95.470  16.620  0.00  0.00           C
ATOM   3546  O   ILE   218      79.110  94.480  15.820  0.00  0.00           O
ATOM   3547  N   ILE   219      79.730  95.470  17.830  0.00  0.00           N
ATOM   3548  H   ILE   219      79.800  96.380  18.260  0.00  0.00           H
ATOM   3549  CA  ILE   219      80.320  94.230  18.320  0.00  0.00           C
ATOM   3550  HA  ILE   219      80.490  93.510  17.520  0.00  0.00           H
ATOM   3551  CB  ILE   219      81.730  94.610  18.860  0.00  0.00           C
ATOM   3552  HB  ILE   219      81.770  95.330  19.670  0.00  0.00           H
ATOM   3553  CG2 ILE   219      82.430  93.310  19.380  0.00  0.00           C
ATOM   3554 HG21 ILE   219      82.690  92.700  18.510  0.00  0.00           H
ATOM   3555 HG22 ILE   219      83.270  93.550  20.040  0.00  0.00           H
ATOM   3556 HG23 ILE   219      81.730  92.720  19.970  0.00  0.00           H
ATOM   3557  CG1 ILE   219      82.590  95.240  17.750  0.00  0.00           C
ATOM   3558 HG12 ILE   219      82.300  96.290  17.670  0.00  0.00           H
ATOM   3559 HG13 ILE   219      82.510  94.640  16.840  0.00  0.00           H
ATOM   3560  CD1 ILE   219      84.120  95.380  18.090  0.00  0.00           C
ATOM   3561 HD11 ILE   219      84.290  95.970  18.990  0.00  0.00           H
ATOM   3562 HD12 ILE   219      84.540  94.380  18.170  0.00  0.00           H
ATOM   3563 HD13 ILE   219      84.700  95.890  17.330  0.00  0.00           H
ATOM   3564  C   ILE   219      79.370  93.760  19.490  0.00  0.00           C
ATOM   3565  O   ILE   219      78.910  94.660  20.170  0.00  0.00           O
ATOM   3566  N   LEU   220      79.110  92.480  19.690  0.00  0.00           N
ATOM   3567  H   LEU   220      79.570  91.860  19.050  0.00  0.00           H
ATOM   3568  CA  LEU   220      78.160  91.980  20.630  0.00  0.00           C
ATOM   3569  HA  LEU   220      77.920  92.740  21.380  0.00  0.00           H
ATOM   3570  CB  LEU   220      76.800  91.700  19.960  0.00  0.00           C
ATOM   3571  HB2 LEU   220      76.870  91.170  19.010  0.00  0.00           H
ATOM   3572  HB3 LEU   220      76.430  92.690  19.690  0.00  0.00           H
ATOM   3573  CG  LEU   220      75.790  90.890  20.740  0.00  0.00           C
ATOM   3574  HG  LEU   220      76.230  89.970  21.100  0.00  0.00           H
ATOM   3575  CD1 LEU   220      75.240  91.730  21.810  0.00  0.00           C
ATOM   3576 HD11 LEU   220      74.420  92.330  21.400  0.00  0.00           H
ATOM   3577 HD12 LEU   220      74.850  91.080  22.590  0.00  0.00           H
ATOM   3578 HD13 LEU   220      75.940  92.350  22.370  0.00  0.00           H
ATOM   3579  CD2 LEU   220      74.610  90.370  19.890  0.00  0.00           C
ATOM   3580 HD21 LEU   220      74.270  91.230  19.310  0.00  0.00           H
ATOM   3581 HD22 LEU   220      74.860  89.510  19.270  0.00  0.00           H
ATOM   3582 HD23 LEU   220      73.760  90.100  20.520  0.00  0.00           H
ATOM   3583  C   LEU   220      78.690  90.800  21.470  0.00  0.00           C
ATOM   3584  O   LEU   220      79.050  89.770  20.870  0.00  0.00           O
ATOM   3585  N   SER   221      78.650  90.870  22.830  0.00  0.00           N
ATOM   3586  H   SER   221      78.360  91.750  23.220  0.00  0.00           H
ATOM   3587  CA  SER   221      78.830  89.680  23.780  0.00  0.00           C
ATOM   3588  HA  SER   221      79.080  88.790  23.190  0.00  0.00           H
ATOM   3589  CB  SER   221      79.920  89.950  24.850  0.00  0.00           C
ATOM   3590  HB2 SER   221      79.630  90.800  25.470  0.00  0.00           H
ATOM   3591  HB3 SER   221      80.860  90.210  24.350  0.00  0.00           H
ATOM   3592  OG  SER   221      80.120  88.810  25.660  0.00  0.00           O
ATOM   3593  HG  SER   221      80.630  88.130  25.210  0.00  0.00           H
ATOM   3594  C   SER   221      77.540  89.410  24.530  0.00  0.00           C
ATOM   3595  O   SER   221      76.990  90.270  25.200  0.00  0.00           O
ATOM   3596  N   ALA   222      77.090  88.180  24.440  0.00  0.00           N
ATOM   3597  H   ALA   222      77.600  87.460  23.950  0.00  0.00           H
ATOM   3598  CA  ALA   222      75.740  87.780  24.880  0.00  0.00           C
ATOM   3599  HA  ALA   222      75.610  88.150  25.900  0.00  0.00           H
ATOM   3600  CB  ALA   222      74.670  88.430  23.970  0.00  0.00           C
ATOM   3601  HB1 ALA   222      74.960  88.510  22.920  0.00  0.00           H
ATOM   3602  HB2 ALA   222      73.790  87.800  23.940  0.00  0.00           H
ATOM   3603  HB3 ALA   222      74.360  89.400  24.370  0.00  0.00           H
ATOM   3604  C   ALA   222      75.470  86.290  24.860  0.00  0.00           C
ATOM   3605  O   ALA   222      76.200  85.550  24.230  0.00  0.00           O
ATOM   3606  N   SER   223      74.350  85.820  25.490  0.00  0.00           N
ATOM   3607  H   SER   223      73.670  86.490  25.840  0.00  0.00           H
ATOM   3608  CA  SER   223      73.910  84.410  25.410  0.00  0.00           C
ATOM   3609  HA  SER   223      74.760  83.770  25.180  0.00  0.00           H
ATOM   3610  CB  SER   223      73.330  83.920  26.780  0.00  0.00           C
ATOM   3611  HB2 SER   223      73.790  84.400  27.650  0.00  0.00           H
ATOM   3612  HB3 SER   223      73.540  82.870  26.980  0.00  0.00           H
ATOM   3613  OG  SER   223      71.960  84.190  26.910  0.00  0.00           O
ATOM   3614  HG  SER   223      71.840  85.090  27.240  0.00  0.00           H
ATOM   3615  C   SER   223      72.840  84.220  24.290  0.00  0.00           C
ATOM   3616  O   SER   223      72.460  85.230  23.690  0.00  0.00           O
ATOM   3617  N   GLU   224      72.380  82.980  24.110  0.00  0.00           N
ATOM   3618  H   GLU   224      72.730  82.300  24.760  0.00  0.00           H
ATOM   3619  CA  GLU   224      71.630  82.530  22.900  0.00  0.00           C
ATOM   3620  HA  GLU   224      72.280  82.840  22.080  0.00  0.00           H
ATOM   3621  CB  GLU   224      71.480  81.020  22.980  0.00  0.00           C
ATOM   3622  HB2 GLU   224      71.160  80.760  23.980  0.00  0.00           H
ATOM   3623  HB3 GLU   224      72.460  80.580  22.750  0.00  0.00           H
ATOM   3624  CG  GLU   224      70.510  80.330  21.980  0.00  0.00           C
ATOM   3625  HG2 GLU   224      70.810  80.530  20.950  0.00  0.00           H
ATOM   3626  HG3 GLU   224      69.530  80.810  22.000  0.00  0.00           H
ATOM   3627  CD  GLU   224      70.340  78.800  22.200  0.00  0.00           C
ATOM   3628  OE1 GLU   224      69.340  78.200  21.770  0.00  0.00           O
ATOM   3629  OE2 GLU   224      71.200  78.130  22.830  0.00  0.00           O
ATOM   3630  C   GLU   224      70.290  83.240  22.760  0.00  0.00           C
ATOM   3631  O   GLU   224      69.880  83.860  21.740  0.00  0.00           O
ATOM   3632  N   ASP   225      69.590  83.300  23.870  0.00  0.00           N
ATOM   3633  H   ASP   225      69.960  82.720  24.610  0.00  0.00           H
ATOM   3634  CA  ASP   225      68.330  83.940  24.100  0.00  0.00           C
ATOM   3635  HA  ASP   225      67.630  83.680  23.310  0.00  0.00           H
ATOM   3636  CB  ASP   225      67.730  83.390  25.400  0.00  0.00           C
ATOM   3637  HB2 ASP   225      66.830  83.990  25.520  0.00  0.00           H
ATOM   3638  HB3 ASP   225      68.350  83.480  26.300  0.00  0.00           H
ATOM   3639  CG  ASP   225      67.480  81.930  25.420  0.00  0.00           C
ATOM   3640  OD1 ASP   225      67.160  81.340  24.370  0.00  0.00           O
ATOM   3641  OD2 ASP   225      67.510  81.320  26.530  0.00  0.00           O
ATOM   3642  C   ASP   225      68.450  85.500  24.210  0.00  0.00           C
ATOM   3643  O   ASP   225      67.610  86.250  23.740  0.00  0.00           O
ATOM   3644  N   ASP   226      69.570  86.010  24.750  0.00  0.00           N
ATOM   3645  H   ASP   226      70.290  85.300  24.780  0.00  0.00           H
ATOM   3646  CA  ASP   226      69.920  87.440  24.810  0.00  0.00           C
ATOM   3647  HA  ASP   226      69.020  88.000  25.080  0.00  0.00           H
ATOM   3648  CB  ASP   226      71.030  87.590  25.880  0.00  0.00           C
ATOM   3649  HB2 ASP   226      71.410  88.590  26.060  0.00  0.00           H
ATOM   3650  HB3 ASP   226      71.890  87.040  25.500  0.00  0.00           H
ATOM   3651  CG  ASP   226      70.570  87.190  27.290  0.00  0.00           C
ATOM   3652  OD1 ASP   226      71.410  86.560  27.940  0.00  0.00           O
ATOM   3653  OD2 ASP   226      69.420  87.420  27.750  0.00  0.00           O
ATOM   3654  C   ASP   226      70.380  88.010  23.420  0.00  0.00           C
ATOM   3655  O   ASP   226      70.130  89.200  23.080  0.00  0.00           O
ATOM   3656  N   ALA   227      71.040  87.210  22.550  0.00  0.00           N
ATOM   3657  H   ALA   227      71.340  86.310  22.890  0.00  0.00           H
ATOM   3658  CA  ALA   227      71.330  87.480  21.160  0.00  0.00           C
ATOM   3659  HA  ALA   227      71.790  88.460  21.030  0.00  0.00           H
ATOM   3660  CB  ALA   227      72.410  86.490  20.740  0.00  0.00           C
ATOM   3661  HB1 ALA   227      73.350  86.670  21.260  0.00  0.00           H
ATOM   3662  HB2 ALA   227      72.040  85.490  20.970  0.00  0.00           H
ATOM   3663  HB3 ALA   227      72.580  86.570  19.660  0.00  0.00           H
ATOM   3664  C   ALA   227      70.010  87.450  20.310  0.00  0.00           C
ATOM   3665  O   ALA   227      69.700  88.420  19.560  0.00  0.00           O
ATOM   3666  N   THR   228      69.150  86.410  20.470  0.00  0.00           N
ATOM   3667  H   THR   228      69.360  85.720  21.180  0.00  0.00           H
ATOM   3668  CA  THR   228      67.730  86.440  19.880  0.00  0.00           C
ATOM   3669  HA  THR   228      67.690  86.310  18.800  0.00  0.00           H
ATOM   3670  CB  THR   228      66.880  85.360  20.460  0.00  0.00           C
ATOM   3671  HB  THR   228      66.840  85.560  21.530  0.00  0.00           H
ATOM   3672  CG2 THR   228      65.420  85.320  19.920  0.00  0.00           C
ATOM   3673 HG21 THR   228      65.060  84.320  20.130  0.00  0.00           H
ATOM   3674 HG22 THR   228      64.790  86.070  20.410  0.00  0.00           H
ATOM   3675 HG23 THR   228      65.490  85.510  18.850  0.00  0.00           H
ATOM   3676  OG1 THR   228      67.550  84.080  20.280  0.00  0.00           O
ATOM   3677  HG1 THR   228      68.400  84.100  20.720  0.00  0.00           H
ATOM   3678  C   THR   228      66.990  87.810  20.170  0.00  0.00           C
ATOM   3679  O   THR   228      66.510  88.420  19.270  0.00  0.00           O
ATOM   3680  N   ALA   229      67.040  88.250  21.430  0.00  0.00           N
ATOM   3681  H   ALA   229      67.740  87.890  22.050  0.00  0.00           H
ATOM   3682  CA  ALA   229      66.340  89.530  21.770  0.00  0.00           C
ATOM   3683  HA  ALA   229      65.300  89.450  21.470  0.00  0.00           H
ATOM   3684  CB  ALA   229      66.470  89.670  23.260  0.00  0.00           C
ATOM   3685  HB1 ALA   229      65.790  88.980  23.760  0.00  0.00           H
ATOM   3686  HB2 ALA   229      67.460  89.450  23.670  0.00  0.00           H
ATOM   3687  HB3 ALA   229      66.070  90.630  23.590  0.00  0.00           H
ATOM   3688  C   ALA   229      66.980  90.680  21.070  0.00  0.00           C
ATOM   3689  O   ALA   229      66.300  91.570  20.620  0.00  0.00           O
ATOM   3690  N   VAL   230      68.290  90.660  20.910  0.00  0.00           N
ATOM   3691  H   VAL   230      68.880  89.920  21.260  0.00  0.00           H
ATOM   3692  CA  VAL   230      68.990  91.750  20.130  0.00  0.00           C
ATOM   3693  HA  VAL   230      68.740  92.740  20.490  0.00  0.00           H
ATOM   3694  CB  VAL   230      70.500  91.620  20.500  0.00  0.00           C
ATOM   3695  HB  VAL   230      70.840  90.590  20.650  0.00  0.00           H
ATOM   3696  CG1 VAL   230      71.380  92.200  19.360  0.00  0.00           C
ATOM   3697 HG11 VAL   230      71.080  93.190  19.010  0.00  0.00           H
ATOM   3698 HG12 VAL   230      72.390  92.280  19.770  0.00  0.00           H
ATOM   3699 HG13 VAL   230      71.390  91.500  18.520  0.00  0.00           H
ATOM   3700  CG2 VAL   230      70.820  92.360  21.820  0.00  0.00           C
ATOM   3701 HG21 VAL   230      70.320  91.810  22.620  0.00  0.00           H
ATOM   3702 HG22 VAL   230      71.900  92.280  21.980  0.00  0.00           H
ATOM   3703 HG23 VAL   230      70.430  93.370  21.900  0.00  0.00           H
ATOM   3704  C   VAL   230      68.720  91.730  18.620  0.00  0.00           C
ATOM   3705  O   VAL   230      68.410  92.760  18.060  0.00  0.00           O
ATOM   3706  N   TYR   231      68.820  90.560  17.970  0.00  0.00           N
ATOM   3707  H   TYR   231      69.060  89.710  18.440  0.00  0.00           H
ATOM   3708  CA  TYR   231      68.560  90.520  16.540  0.00  0.00           C
ATOM   3709  HA  TYR   231      69.260  91.110  15.960  0.00  0.00           H
ATOM   3710  CB  TYR   231      68.850  89.030  16.160  0.00  0.00           C
ATOM   3711  HB2 TYR   231      68.520  89.020  15.120  0.00  0.00           H
ATOM   3712  HB3 TYR   231      68.240  88.280  16.670  0.00  0.00           H
ATOM   3713  CG  TYR   231      70.360  88.530  16.350  0.00  0.00           C
ATOM   3714  CD1 TYR   231      71.490  89.360  16.310  0.00  0.00           C
ATOM   3715  HD1 TYR   231      71.490  90.440  16.210  0.00  0.00           H
ATOM   3716  CE1 TYR   231      72.820  88.860  16.300  0.00  0.00           C
ATOM   3717  HE1 TYR   231      73.620  89.570  16.180  0.00  0.00           H
ATOM   3718  CZ  TYR   231      73.030  87.460  16.400  0.00  0.00           C
ATOM   3719  OH  TYR   231      74.260  86.920  16.570  0.00  0.00           O
ATOM   3720  HH  TYR   231      74.090  86.070  16.980  0.00  0.00           H
ATOM   3721  CE2 TYR   231      71.920  86.600  16.530  0.00  0.00           C
ATOM   3722  HE2 TYR   231      72.160  85.550  16.560  0.00  0.00           H
ATOM   3723  CD2 TYR   231      70.590  87.130  16.510  0.00  0.00           C
ATOM   3724  HD2 TYR   231      69.770  86.430  16.480  0.00  0.00           H
ATOM   3725  C   TYR   231      67.060  90.840  16.190  0.00  0.00           C
ATOM   3726  O   TYR   231      66.890  91.640  15.220  0.00  0.00           O
ATOM   3727  N   LYS   232      66.060  90.420  17.000  0.00  0.00           N
ATOM   3728  H   LYS   232      66.360  89.840  17.770  0.00  0.00           H
ATOM   3729  CA  LYS   232      64.670  90.680  16.660  0.00  0.00           C
ATOM   3730  HA  LYS   232      64.490  90.460  15.610  0.00  0.00           H
ATOM   3731  CB  LYS   232      63.640  89.950  17.540  0.00  0.00           C
ATOM   3732  HB2 LYS   232      62.620  90.170  17.220  0.00  0.00           H
ATOM   3733  HB3 LYS   232      63.800  90.180  18.590  0.00  0.00           H
ATOM   3734  CG  LYS   232      63.700  88.450  17.460  0.00  0.00           C
ATOM   3735  HG2 LYS   232      64.670  88.010  17.690  0.00  0.00           H
ATOM   3736  HG3 LYS   232      63.560  88.180  16.410  0.00  0.00           H
ATOM   3737  CD  LYS   232      62.610  87.770  18.260  0.00  0.00           C
ATOM   3738  HD2 LYS   232      61.630  88.190  18.020  0.00  0.00           H
ATOM   3739  HD3 LYS   232      62.770  87.940  19.330  0.00  0.00           H
ATOM   3740  CE  LYS   232      62.550  86.240  18.070  0.00  0.00           C
ATOM   3741  HE2 LYS   232      63.580  85.880  18.000  0.00  0.00           H
ATOM   3742  HE3 LYS   232      62.140  85.970  17.090  0.00  0.00           H
ATOM   3743  NZ  LYS   232      61.810  85.580  19.190  0.00  0.00           N
ATOM   3744  HZ1 LYS   232      61.660  84.580  19.140  0.00  0.00           H
ATOM   3745  HZ2 LYS   232      62.270  85.710  20.080  0.00  0.00           H
ATOM   3746  HZ3 LYS   232      60.900  85.990  19.350  0.00  0.00           H
ATOM   3747  C   LYS   232      64.380  92.160  16.950  0.00  0.00           C
ATOM   3748  O   LYS   232      63.690  92.780  16.170  0.00  0.00           O
ATOM   3749  N   SER   233      64.980  92.700  17.980  0.00  0.00           N
ATOM   3750  H   SER   233      65.640  92.150  18.510  0.00  0.00           H
ATOM   3751  CA  SER   233      64.980  94.240  18.180  0.00  0.00           C
ATOM   3752  HA  SER   233      63.950  94.610  18.140  0.00  0.00           H
ATOM   3753  CB  SER   233      65.630  94.580  19.530  0.00  0.00           C
ATOM   3754  HB2 SER   233      65.490  95.660  19.620  0.00  0.00           H
ATOM   3755  HB3 SER   233      66.640  94.180  19.540  0.00  0.00           H
ATOM   3756  OG  SER   233      64.850  93.910  20.530  0.00  0.00           O
ATOM   3757  HG  SER   233      65.190  93.030  20.700  0.00  0.00           H
ATOM   3758  C   SER   233      65.630  94.930  16.960  0.00  0.00           C
ATOM   3759  O   SER   233      65.000  95.880  16.470  0.00  0.00           O
ATOM   3760  N   ALA   234      66.810  94.500  16.440  0.00  0.00           N
ATOM   3761  H   ALA   234      67.270  93.770  16.960  0.00  0.00           H
ATOM   3762  CA  ALA   234      67.650  95.290  15.550  0.00  0.00           C
ATOM   3763  HA  ALA   234      67.770  96.320  15.890  0.00  0.00           H
ATOM   3764  CB  ALA   234      69.050  94.690  15.530  0.00  0.00           C
ATOM   3765  HB1 ALA   234      69.680  95.440  15.060  0.00  0.00           H
ATOM   3766  HB2 ALA   234      69.380  94.400  16.530  0.00  0.00           H
ATOM   3767  HB3 ALA   234      69.030  93.820  14.870  0.00  0.00           H
ATOM   3768  C   ALA   234      67.180  95.210  14.090  0.00  0.00           C
ATOM   3769  O   ALA   234      67.350  96.170  13.340  0.00  0.00           O
ATOM   3770  N   ALA   235      66.650  94.020  13.710  0.00  0.00           N
ATOM   3771  H   ALA   235      66.610  93.240  14.350  0.00  0.00           H
ATOM   3772  CA  ALA   235      66.160  93.830  12.390  0.00  0.00           C
ATOM   3773  HA  ALA   235      66.840  94.210  11.620  0.00  0.00           H
ATOM   3774  CB  ALA   235      65.700  92.310  12.160  0.00  0.00           C
ATOM   3775  HB1 ALA   235      65.500  92.160  11.100  0.00  0.00           H
ATOM   3776  HB2 ALA   235      66.500  91.660  12.500  0.00  0.00           H
ATOM   3777  HB3 ALA   235      64.870  92.020  12.810  0.00  0.00           H
ATOM   3778  C   ALA   235      64.970  94.660  12.070  0.00  0.00           C
ATOM   3779  O   ALA   235      64.880  95.160  10.950  0.00  0.00           O
ATOM   3780  N   MET   236      64.030  94.880  12.990  0.00  0.00           N
ATOM   3781  H   MET   236      64.230  94.560  13.930  0.00  0.00           H
ATOM   3782  CA  MET   236      62.800  95.640  12.680  0.00  0.00           C
ATOM   3783  HA  MET   236      62.470  95.250  11.720  0.00  0.00           H
ATOM   3784  CB  MET   236      61.650  95.440  13.700  0.00  0.00           C
ATOM   3785  HB2 MET   236      61.460  94.380  13.870  0.00  0.00           H
ATOM   3786  HB3 MET   236      60.760  95.910  13.290  0.00  0.00           H
ATOM   3787  CG  MET   236      61.860  96.100  15.080  0.00  0.00           C
ATOM   3788  HG2 MET   236      62.170  97.140  14.960  0.00  0.00           H
ATOM   3789  HG3 MET   236      62.710  95.590  15.540  0.00  0.00           H
ATOM   3790  SD  MET   236      60.520  96.020  16.250  0.00  0.00           S
ATOM   3791  CE  MET   236      59.550  97.380  15.630  0.00  0.00           C
ATOM   3792  HE1 MET   236      59.090  97.040  14.700  0.00  0.00           H
ATOM   3793  HE2 MET   236      58.800  97.500  16.420  0.00  0.00           H
ATOM   3794  HE3 MET   236      60.130  98.270  15.410  0.00  0.00           H
ATOM   3795  C   MET   236      63.120  97.110  12.560  0.00  0.00           C
ATOM   3796  O   MET   236      62.500  97.850  11.750  0.00  0.00           O
ATOM   3797  N   LEU   237      64.190  97.550  13.280  0.00  0.00           N
ATOM   3798  H   LEU   237      64.660  96.970  13.960  0.00  0.00           H
ATOM   3799  CA  LEU   237      64.710  98.930  13.130  0.00  0.00           C
ATOM   3800  HA  LEU   237      63.910  99.670  13.120  0.00  0.00           H
ATOM   3801  CB  LEU   237      65.650  99.370  14.350  0.00  0.00           C
ATOM   3802  HB2 LEU   237      66.090 100.350  14.150  0.00  0.00           H
ATOM   3803  HB3 LEU   237      66.470  98.660  14.330  0.00  0.00           H
ATOM   3804  CG  LEU   237      64.930  99.360  15.760  0.00  0.00           C
ATOM   3805  HG  LEU   237      64.250  98.510  15.760  0.00  0.00           H
ATOM   3806  CD1 LEU   237      65.950  99.330  16.960  0.00  0.00           C
ATOM   3807 HD11 LEU   237      66.420  98.350  16.970  0.00  0.00           H
ATOM   3808 HD12 LEU   237      66.720 100.060  16.740  0.00  0.00           H
ATOM   3809 HD13 LEU   237      65.420  99.590  17.880  0.00  0.00           H
ATOM   3810  CD2 LEU   237      64.160 100.640  15.930  0.00  0.00           C
ATOM   3811 HD21 LEU   237      64.900 101.440  15.970  0.00  0.00           H
ATOM   3812 HD22 LEU   237      63.460 100.800  15.100  0.00  0.00           H
ATOM   3813 HD23 LEU   237      63.630 100.670  16.880  0.00  0.00           H
ATOM   3814  C   LEU   237      65.530  99.030  11.780  0.00  0.00           C
ATOM   3815  O   LEU   237      66.180 100.060  11.630  0.00  0.00           O
ATOM   3816  N   ASP   238      65.630  98.020  10.930  0.00  0.00           N
ATOM   3817  H   ASP   238      65.000  97.280  11.200  0.00  0.00           H
ATOM   3818  CA  ASP   238      66.540  97.810   9.800  0.00  0.00           C
ATOM   3819  HA  ASP   238      66.460  96.760   9.500  0.00  0.00           H
ATOM   3820  CB  ASP   238      66.040  98.660   8.620  0.00  0.00           C
ATOM   3821  HB2 ASP   238      66.540  98.350   7.700  0.00  0.00           H
ATOM   3822  HB3 ASP   238      66.280  99.720   8.670  0.00  0.00           H
ATOM   3823  CG  ASP   238      64.550  98.500   8.390  0.00  0.00           C
ATOM   3824  OD1 ASP   238      64.100  97.310   8.230  0.00  0.00           O
ATOM   3825  OD2 ASP   238      63.760  99.470   8.460  0.00  0.00           O
ATOM   3826  C   ASP   238      68.100  98.010   9.970  0.00  0.00           C
ATOM   3827  O   ASP   238      68.830  98.310   9.070  0.00  0.00           O
ATOM   3828  N   MET   239      68.550  97.830  11.210  0.00  0.00           N
ATOM   3829  H   MET   239      67.960  97.600  11.990  0.00  0.00           H
ATOM   3830  CA  MET   239      69.970  97.950  11.520  0.00  0.00           C
ATOM   3831  HA  MET   239      70.360  98.790  10.940  0.00  0.00           H
ATOM   3832  CB  MET   239      70.090  98.260  13.040  0.00  0.00           C
ATOM   3833  HB2 MET   239      71.130  98.470  13.280  0.00  0.00           H
ATOM   3834  HB3 MET   239      69.620  97.500  13.660  0.00  0.00           H
ATOM   3835  CG  MET   239      69.300  99.570  13.320  0.00  0.00           C
ATOM   3836  HG2 MET   239      68.250  99.440  13.040  0.00  0.00           H
ATOM   3837  HG3 MET   239      69.660 100.420  12.740  0.00  0.00           H
ATOM   3838  SD  MET   239      69.260  99.990  15.080  0.00  0.00           S
ATOM   3839  CE  MET   239      71.000 100.320  15.450  0.00  0.00           C
ATOM   3840  HE1 MET   239      71.350 101.040  14.710  0.00  0.00           H
ATOM   3841  HE2 MET   239      70.980 100.760  16.450  0.00  0.00           H
ATOM   3842  HE3 MET   239      71.600  99.410  15.390  0.00  0.00           H
ATOM   3843  C   MET   239      70.850  96.790  11.190  0.00  0.00           C
ATOM   3844  O   MET   239      72.000  96.770  11.560  0.00  0.00           O
ATOM   3845  N   THR   240      70.210  95.770  10.640  0.00  0.00           N
ATOM   3846  H   THR   240      69.200  95.730  10.610  0.00  0.00           H
ATOM   3847  CA  THR   240      70.800  94.580   9.940  0.00  0.00           C
ATOM   3848  HA  THR   240      71.810  94.440  10.330  0.00  0.00           H
ATOM   3849  CB  THR   240      70.000  93.240  10.260  0.00  0.00           C
ATOM   3850  HB  THR   240      70.530  92.380   9.860  0.00  0.00           H
ATOM   3851  CG2 THR   240      69.970  92.910  11.750  0.00  0.00           C
ATOM   3852 HG21 THR   240      69.310  92.060  11.920  0.00  0.00           H
ATOM   3853 HG22 THR   240      70.990  92.650  12.040  0.00  0.00           H
ATOM   3854 HG23 THR   240      69.640  93.750  12.370  0.00  0.00           H
ATOM   3855  OG1 THR   240      68.740  93.100   9.770  0.00  0.00           O
ATOM   3856  HG1 THR   240      68.680  93.570   8.930  0.00  0.00           H
ATOM   3857  C   THR   240      70.890  94.790   8.410  0.00  0.00           C
ATOM   3858  O   THR   240      71.260  93.780   7.800  0.00  0.00           O
ATOM   3859  N   GLY   241      70.460  95.870   7.860  0.00  0.00           N
ATOM   3860  H   GLY   241      70.150  96.700   8.350  0.00  0.00           H
ATOM   3861  CA  GLY   241      70.690  96.050   6.320  0.00  0.00           C
ATOM   3862  HA2 GLY   241      69.770  96.370   5.840  0.00  0.00           H
ATOM   3863  HA3 GLY   241      70.860  95.060   5.890  0.00  0.00           H
ATOM   3864  C   GLY   241      71.950  96.860   5.910  0.00  0.00           C
ATOM   3865  O   GLY   241      72.870  96.990   6.750  0.00  0.00           O
ATOM   3866  N   ALA   242      71.940  97.360   4.690  0.00  0.00           N
ATOM   3867  H   ALA   242      71.180  97.230   4.030  0.00  0.00           H
ATOM   3868  CA  ALA   242      73.180  97.910   4.140  0.00  0.00           C
ATOM   3869  HA  ALA   242      73.970  97.160   4.050  0.00  0.00           H
ATOM   3870  CB  ALA   242      72.940  98.290   2.650  0.00  0.00           C
ATOM   3871  HB1 ALA   242      72.370  99.210   2.570  0.00  0.00           H
ATOM   3872  HB2 ALA   242      73.930  98.620   2.320  0.00  0.00           H
ATOM   3873  HB3 ALA   242      72.510  97.440   2.120  0.00  0.00           H
ATOM   3874  C   ALA   242      73.900  98.940   5.010  0.00  0.00           C
ATOM   3875  O   ALA   242      73.300  99.760   5.760  0.00  0.00           O
ATOM   3876  N   GLY   243      75.190  99.100   4.820  0.00  0.00           N
ATOM   3877  H   GLY   243      75.690  98.440   4.240  0.00  0.00           H
ATOM   3878  CA  GLY   243      76.000 100.110   5.440  0.00  0.00           C
ATOM   3879  HA2 GLY   243      75.370 101.000   5.420  0.00  0.00           H
ATOM   3880  HA3 GLY   243      76.900 100.290   4.850  0.00  0.00           H
ATOM   3881  C   GLY   243      76.450  99.870   6.970  0.00  0.00           C
ATOM   3882  O   GLY   243      77.520 100.300   7.420  0.00  0.00           O
ATOM   3883  N   TYR   244      75.660  99.080   7.740  0.00  0.00           N
ATOM   3884  H   TYR   244      74.700  98.900   7.480  0.00  0.00           H
ATOM   3885  CA  TYR   244      76.120  98.550   9.050  0.00  0.00           C
ATOM   3886  HA  TYR   244      76.790  99.290   9.490  0.00  0.00           H
ATOM   3887  CB  TYR   244      74.940  98.250  10.030  0.00  0.00           C
ATOM   3888  HB2 TYR   244      75.350  97.650  10.840  0.00  0.00           H
ATOM   3889  HB3 TYR   244      74.140  97.710   9.530  0.00  0.00           H
ATOM   3890  CG  TYR   244      74.370  99.490  10.590  0.00  0.00           C
ATOM   3891  CD1 TYR   244      74.860 100.030  11.820  0.00  0.00           C
ATOM   3892  HD1 TYR   244      75.470  99.470  12.520  0.00  0.00           H
ATOM   3893  CE1 TYR   244      74.270 101.170  12.320  0.00  0.00           C
ATOM   3894  HE1 TYR   244      74.530 101.560  13.290  0.00  0.00           H
ATOM   3895  CZ  TYR   244      73.420 101.900  11.550  0.00  0.00           C
ATOM   3896  OH  TYR   244      73.020 103.140  11.940  0.00  0.00           O
ATOM   3897  HH  TYR   244      73.590 103.500  12.630  0.00  0.00           H
ATOM   3898  CE2 TYR   244      72.870 101.360  10.370  0.00  0.00           C
ATOM   3899  HE2 TYR   244      71.970 101.750   9.930  0.00  0.00           H
ATOM   3900  CD2 TYR   244      73.400 100.160   9.860  0.00  0.00           C
ATOM   3901  HD2 TYR   244      72.940  99.650   9.030  0.00  0.00           H
ATOM   3902  C   TYR   244      76.940  97.270   8.900  0.00  0.00           C
ATOM   3903  O   TYR   244      76.750  96.460   7.930  0.00  0.00           O
ATOM   3904  N   VAL   245      77.730  97.010   9.910  0.00  0.00           N
ATOM   3905  H   VAL   245      77.580  97.610  10.710  0.00  0.00           H
ATOM   3906  CA  VAL   245      78.570  95.780  10.110  0.00  0.00           C
ATOM   3907  HA  VAL   245      78.280  95.070   9.340  0.00  0.00           H
ATOM   3908  CB  VAL   245      80.050  96.130   9.910  0.00  0.00           C
ATOM   3909  HB  VAL   245      80.420  96.930  10.560  0.00  0.00           H
ATOM   3910  CG1 VAL   245      81.060  95.020  10.220  0.00  0.00           C
ATOM   3911 HG11 VAL   245      80.960  94.070   9.700  0.00  0.00           H
ATOM   3912 HG12 VAL   245      82.010  95.520  10.010  0.00  0.00           H
ATOM   3913 HG13 VAL   245      81.130  94.850  11.290  0.00  0.00           H
ATOM   3914  CG2 VAL   245      80.350  96.350   8.420  0.00  0.00           C
ATOM   3915 HG21 VAL   245      80.140  95.460   7.820  0.00  0.00           H
ATOM   3916 HG22 VAL   245      79.750  97.180   8.080  0.00  0.00           H
ATOM   3917 HG23 VAL   245      81.410  96.590   8.290  0.00  0.00           H
ATOM   3918  C   VAL   245      78.320  95.180  11.490  0.00  0.00           C
ATOM   3919  O   VAL   245      78.490  95.890  12.400  0.00  0.00           O
ATOM   3920  N   TRP   246      78.190  93.800  11.590  0.00  0.00           N
ATOM   3921  H   TRP   246      78.100  93.210  10.780  0.00  0.00           H
ATOM   3922  CA  TRP   246      77.940  93.130  12.880  0.00  0.00           C
ATOM   3923  HA  TRP   246      77.930  93.880  13.670  0.00  0.00           H
ATOM   3924  CB  TRP   246      76.560  92.440  12.780  0.00  0.00           C
ATOM   3925  HB2 TRP   246      76.540  91.650  13.530  0.00  0.00           H
ATOM   3926  HB3 TRP   246      76.430  91.980  11.800  0.00  0.00           H
ATOM   3927  CG  TRP   246      75.480  93.360  13.060  0.00  0.00           C
ATOM   3928  CD1 TRP   246      74.970  94.270  12.170  0.00  0.00           C
ATOM   3929  HD1 TRP   246      75.350  94.450  11.180  0.00  0.00           H
ATOM   3930  NE1 TRP   246      73.850  94.880  12.670  0.00  0.00           N
ATOM   3931  HE1 TRP   246      73.250  95.560  12.230  0.00  0.00           H
ATOM   3932  CE2 TRP   246      73.570  94.520  13.970  0.00  0.00           C
ATOM   3933  CZ2 TRP   246      72.690  95.030  14.930  0.00  0.00           C
ATOM   3934  HZ2 TRP   246      72.080  95.910  14.860  0.00  0.00           H
ATOM   3935  CH2 TRP   246      72.680  94.430  16.210  0.00  0.00           C
ATOM   3936  HH2 TRP   246      72.040  94.790  17.000  0.00  0.00           H
ATOM   3937  CZ3 TRP   246      73.500  93.340  16.390  0.00  0.00           C
ATOM   3938  HZ3 TRP   246      73.460  93.000  17.410  0.00  0.00           H
ATOM   3939  CE3 TRP   246      74.460  92.810  15.470  0.00  0.00           C
ATOM   3940  HE3 TRP   246      75.210  92.060  15.700  0.00  0.00           H
ATOM   3941  CD2 TRP   246      74.560  93.480  14.250  0.00  0.00           C
ATOM   3942  C   TRP   246      79.000  92.040  13.020  0.00  0.00           C
ATOM   3943  O   TRP   246      79.280  91.270  12.090  0.00  0.00           O
ATOM   3944  N   LEU   247      79.360  91.880  14.280  0.00  0.00           N
ATOM   3945  H   LEU   247      79.150  92.630  14.920  0.00  0.00           H
ATOM   3946  CA  LEU   247      80.440  91.030  14.760  0.00  0.00           C
ATOM   3947  HA  LEU   247      80.580  90.140  14.150  0.00  0.00           H
ATOM   3948  CB  LEU   247      81.720  91.910  14.900  0.00  0.00           C
ATOM   3949  HB2 LEU   247      81.590  92.750  15.590  0.00  0.00           H
ATOM   3950  HB3 LEU   247      81.980  92.400  13.970  0.00  0.00           H
ATOM   3951  CG  LEU   247      83.010  91.180  15.380  0.00  0.00           C
ATOM   3952  HG  LEU   247      82.890  90.780  16.390  0.00  0.00           H
ATOM   3953  CD1 LEU   247      83.470  90.020  14.520  0.00  0.00           C
ATOM   3954 HD11 LEU   247      84.250  89.470  15.050  0.00  0.00           H
ATOM   3955 HD12 LEU   247      82.660  89.310  14.360  0.00  0.00           H
ATOM   3956 HD13 LEU   247      83.680  90.370  13.510  0.00  0.00           H
ATOM   3957  CD2 LEU   247      84.120  92.220  15.380  0.00  0.00           C
ATOM   3958 HD21 LEU   247      84.490  92.430  14.380  0.00  0.00           H
ATOM   3959 HD22 LEU   247      83.920  93.120  15.960  0.00  0.00           H
ATOM   3960 HD23 LEU   247      84.940  91.790  15.950  0.00  0.00           H
ATOM   3961  C   LEU   247      80.140  90.520  16.150  0.00  0.00           C
ATOM   3962  O   LEU   247      79.850  91.250  17.110  0.00  0.00           O
ATOM   3963  N   VAL   248      80.370  89.220  16.340  0.00  0.00           N
ATOM   3964  H   VAL   248      80.560  88.690  15.500  0.00  0.00           H
ATOM   3965  CA  VAL   248      80.010  88.510  17.580  0.00  0.00           C
ATOM   3966  HA  VAL   248      80.050  89.190  18.430  0.00  0.00           H
ATOM   3967  CB  VAL   248      78.570  87.970  17.520  0.00  0.00           C
ATOM   3968  HB  VAL   248      78.420  87.620  18.540  0.00  0.00           H
ATOM   3969  CG1 VAL   248      77.560  89.030  17.250  0.00  0.00           C
ATOM   3970 HG11 VAL   248      76.610  88.700  17.670  0.00  0.00           H
ATOM   3971 HG12 VAL   248      77.900  89.910  17.780  0.00  0.00           H
ATOM   3972 HG13 VAL   248      77.510  89.230  16.170  0.00  0.00           H
ATOM   3973  CG2 VAL   248      78.250  86.760  16.520  0.00  0.00           C
ATOM   3974 HG21 VAL   248      78.590  86.830  15.480  0.00  0.00           H
ATOM   3975 HG22 VAL   248      78.630  85.810  16.910  0.00  0.00           H
ATOM   3976 HG23 VAL   248      77.160  86.710  16.480  0.00  0.00           H
ATOM   3977  C   VAL   248      80.980  87.400  17.840  0.00  0.00           C
ATOM   3978  O   VAL   248      82.030  87.210  17.240  0.00  0.00           O
ATOM   3979  N   GLY   249      80.720  86.490  18.770  0.00  0.00           N
ATOM   3980  H   GLY   249      79.930  86.640  19.380  0.00  0.00           H
ATOM   3981  CA  GLY   249      81.560  85.320  19.080  0.00  0.00           C
ATOM   3982  HA2 GLY   249      81.610  85.120  20.150  0.00  0.00           H
ATOM   3983  HA3 GLY   249      82.570  85.340  18.670  0.00  0.00           H
ATOM   3984  C   GLY   249      80.900  84.030  18.590  0.00  0.00           C
ATOM   3985  O   GLY   249      80.370  84.020  17.460  0.00  0.00           O
ATOM   3986  N   GLU   250      80.970  83.000  19.420  0.00  0.00           N
ATOM   3987  H   GLU   250      81.360  83.090  20.350  0.00  0.00           H
ATOM   3988  CA  GLU   250      80.340  81.740  19.040  0.00  0.00           C
ATOM   3989  HA  GLU   250      80.380  81.550  17.960  0.00  0.00           H
ATOM   3990  CB  GLU   250      81.200  80.600  19.670  0.00  0.00           C
ATOM   3991  HB2 GLU   250      81.120  80.670  20.760  0.00  0.00           H
ATOM   3992  HB3 GLU   250      82.280  80.660  19.520  0.00  0.00           H
ATOM   3993  CG  GLU   250      80.770  79.220  19.280  0.00  0.00           C
ATOM   3994  HG2 GLU   250      80.800  79.180  18.190  0.00  0.00           H
ATOM   3995  HG3 GLU   250      79.700  79.070  19.450  0.00  0.00           H
ATOM   3996  CD  GLU   250      81.590  78.100  19.940  0.00  0.00           C
ATOM   3997  OE1 GLU   250      82.800  78.340  20.150  0.00  0.00           O
ATOM   3998  OE2 GLU   250      81.060  76.990  20.250  0.00  0.00           O
ATOM   3999  C   GLU   250      78.920  81.570  19.570  0.00  0.00           C
ATOM   4000  O   GLU   250      78.120  80.990  18.810  0.00  0.00           O
ATOM   4001  N   ARG   251      78.650  81.960  20.860  0.00  0.00           N
ATOM   4002  H   ARG   251      79.370  82.510  21.290  0.00  0.00           H
ATOM   4003  CA  ARG   251      77.370  81.770  21.610  0.00  0.00           C
ATOM   4004  HA  ARG   251      77.210  80.690  21.670  0.00  0.00           H
ATOM   4005  CB  ARG   251      77.650  82.310  23.000  0.00  0.00           C
ATOM   4006  HB2 ARG   251      77.760  83.390  22.930  0.00  0.00           H
ATOM   4007  HB3 ARG   251      78.620  81.960  23.360  0.00  0.00           H
ATOM   4008  CG  ARG   251      76.630  81.860  24.080  0.00  0.00           C
ATOM   4009  HG2 ARG   251      76.330  80.840  23.830  0.00  0.00           H
ATOM   4010  HG3 ARG   251      75.720  82.440  23.940  0.00  0.00           H
ATOM   4011  CD  ARG   251      77.260  81.860  25.460  0.00  0.00           C
ATOM   4012  HD2 ARG   251      78.100  81.180  25.580  0.00  0.00           H
ATOM   4013  HD3 ARG   251      76.550  81.410  26.160  0.00  0.00           H
ATOM   4014  NE  ARG   251      77.780  83.210  25.770  0.00  0.00           N
ATOM   4015  HE  ARG   251      77.980  83.780  24.960  0.00  0.00           H
ATOM   4016  CZ  ARG   251      77.540  83.940  26.900  0.00  0.00           C
ATOM   4017  NH1 ARG   251      76.880  83.480  27.890  0.00  0.00           N
ATOM   4018 HH11 ARG   251      76.470  82.560  27.760  0.00  0.00           H
ATOM   4019 HH12 ARG   251      76.730  83.950  28.770  0.00  0.00           H
ATOM   4020  NH2 ARG   251      78.110  85.090  27.010  0.00  0.00           N
ATOM   4021 HH21 ARG   251      78.800  85.370  26.320  0.00  0.00           H
ATOM   4022 HH22 ARG   251      77.800  85.710  27.740  0.00  0.00           H
ATOM   4023  C   ARG   251      76.210  82.410  20.950  0.00  0.00           C
ATOM   4024  O   ARG   251      75.060  81.990  21.110  0.00  0.00           O
ATOM   4025  N   GLU   252      76.500  83.360  20.100  0.00  0.00           N
ATOM   4026  H   GLU   252      77.480  83.620  20.090  0.00  0.00           H
ATOM   4027  CA  GLU   252      75.520  84.280  19.500  0.00  0.00           C
ATOM   4028  HA  GLU   252      74.590  84.250  20.080  0.00  0.00           H
ATOM   4029  CB  GLU   252      76.110  85.720  19.680  0.00  0.00           C
ATOM   4030  HB2 GLU   252      75.500  86.480  19.180  0.00  0.00           H
ATOM   4031  HB3 GLU   252      77.030  85.810  19.100  0.00  0.00           H
ATOM   4032  CG  GLU   252      76.390  86.060  21.160  0.00  0.00           C
ATOM   4033  HG2 GLU   252      75.640  85.590  21.800  0.00  0.00           H
ATOM   4034  HG3 GLU   252      76.120  87.120  21.200  0.00  0.00           H
ATOM   4035  CD  GLU   252      77.870  85.900  21.530  0.00  0.00           C
ATOM   4036  OE1 GLU   252      78.430  86.630  22.370  0.00  0.00           O
ATOM   4037  OE2 GLU   252      78.630  85.030  21.020  0.00  0.00           O
ATOM   4038  C   GLU   252      75.080  83.930  18.080  0.00  0.00           C
ATOM   4039  O   GLU   252      74.200  84.570  17.540  0.00  0.00           O
ATOM   4040  N   ILE   253      75.710  82.920  17.440  0.00  0.00           N
ATOM   4041  H   ILE   253      76.580  82.630  17.860  0.00  0.00           H
ATOM   4042  CA  ILE   253      75.340  82.140  16.250  0.00  0.00           C
ATOM   4043  HA  ILE   253      74.340  82.480  16.000  0.00  0.00           H
ATOM   4044  CB  ILE   253      76.340  82.450  15.150  0.00  0.00           C
ATOM   4045  HB  ILE   253      76.000  81.880  14.290  0.00  0.00           H
ATOM   4046  CG2 ILE   253      76.320  83.890  14.590  0.00  0.00           C
ATOM   4047 HG21 ILE   253      75.260  84.100  14.420  0.00  0.00           H
ATOM   4048 HG22 ILE   253      76.600  84.650  15.330  0.00  0.00           H
ATOM   4049 HG23 ILE   253      76.860  83.950  13.650  0.00  0.00           H
ATOM   4050  CG1 ILE   253      77.750  82.010  15.590  0.00  0.00           C
ATOM   4051 HG12 ILE   253      77.720  81.060  16.130  0.00  0.00           H
ATOM   4052 HG13 ILE   253      78.120  82.720  16.330  0.00  0.00           H
ATOM   4053  CD1 ILE   253      78.830  81.710  14.530  0.00  0.00           C
ATOM   4054 HD11 ILE   253      78.510  80.940  13.830  0.00  0.00           H
ATOM   4055 HD12 ILE   253      79.140  82.600  13.980  0.00  0.00           H
ATOM   4056 HD13 ILE   253      79.690  81.270  15.040  0.00  0.00           H
ATOM   4057  C   ILE   253      75.120  80.690  16.590  0.00  0.00           C
ATOM   4058  O   ILE   253      75.120  79.910  15.650  0.00  0.00           O
ATOM   4059  N   SER   254      74.780  80.260  17.840  0.00  0.00           N
ATOM   4060  H   SER   254      74.750  80.910  18.620  0.00  0.00           H
ATOM   4061  CA  SER   254      74.620  78.850  18.160  0.00  0.00           C
ATOM   4062  HA  SER   254      74.670  78.220  17.270  0.00  0.00           H
ATOM   4063  CB  SER   254      75.710  78.490  19.100  0.00  0.00           C
ATOM   4064  HB2 SER   254      75.510  77.530  19.580  0.00  0.00           H
ATOM   4065  HB3 SER   254      75.550  79.230  19.880  0.00  0.00           H
ATOM   4066  OG  SER   254      76.970  78.690  18.600  0.00  0.00           O
ATOM   4067  HG  SER   254      77.240  79.600  18.770  0.00  0.00           H
ATOM   4068  C   SER   254      73.290  78.620  18.870  0.00  0.00           C
ATOM   4069  O   SER   254      72.840  79.490  19.650  0.00  0.00           O
ATOM   4070  N   GLY   255      72.690  77.440  18.720  0.00  0.00           N
ATOM   4071  H   GLY   255      73.260  76.790  18.200  0.00  0.00           H
ATOM   4072  CA  GLY   255      71.290  77.140  18.970  0.00  0.00           C
ATOM   4073  HA2 GLY   255      71.170  77.140  20.060  0.00  0.00           H
ATOM   4074  HA3 GLY   255      71.250  76.100  18.650  0.00  0.00           H
ATOM   4075  C   GLY   255      70.330  77.970  18.140  0.00  0.00           C
ATOM   4076  O   GLY   255      70.600  78.200  16.920  0.00  0.00           O
ATOM   4077  N   SER   256      69.210  78.390  18.750  0.00  0.00           N
ATOM   4078  H   SER   256      69.010  78.020  19.670  0.00  0.00           H
ATOM   4079  CA  SER   256      68.110  79.180  18.230  0.00  0.00           C
ATOM   4080  HA  SER   256      67.710  78.700  17.330  0.00  0.00           H
ATOM   4081  CB  SER   256      67.020  79.430  19.260  0.00  0.00           C
ATOM   4082  HB2 SER   256      66.490  78.500  19.460  0.00  0.00           H
ATOM   4083  HB3 SER   256      66.300  80.180  18.920  0.00  0.00           H
ATOM   4084  OG  SER   256      67.580  80.070  20.400  0.00  0.00           O
ATOM   4085  HG  SER   256      68.210  79.420  20.740  0.00  0.00           H
ATOM   4086  C   SER   256      68.620  80.570  17.730  0.00  0.00           C
ATOM   4087  O   SER   256      67.980  81.180  16.850  0.00  0.00           O
ATOM   4088  N   ALA   257      69.800  81.050  18.170  0.00  0.00           N
ATOM   4089  H   ALA   257      70.310  80.490  18.840  0.00  0.00           H
ATOM   4090  CA  ALA   257      70.400  82.300  17.720  0.00  0.00           C
ATOM   4091  HA  ALA   257      69.760  83.100  18.070  0.00  0.00           H
ATOM   4092  CB  ALA   257      71.690  82.530  18.420  0.00  0.00           C
ATOM   4093  HB1 ALA   257      71.550  82.420  19.490  0.00  0.00           H
ATOM   4094  HB2 ALA   257      72.450  81.830  18.060  0.00  0.00           H
ATOM   4095  HB3 ALA   257      71.980  83.570  18.330  0.00  0.00           H
ATOM   4096  C   ALA   257      70.560  82.310  16.200  0.00  0.00           C
ATOM   4097  O   ALA   257      70.370  83.320  15.550  0.00  0.00           O
ATOM   4098  N   LEU   258      70.810  81.160  15.550  0.00  0.00           N
ATOM   4099  H   LEU   258      71.090  80.410  16.170  0.00  0.00           H
ATOM   4100  CA  LEU   258      70.960  80.950  14.150  0.00  0.00           C
ATOM   4101  HA  LEU   258      71.590  81.730  13.720  0.00  0.00           H
ATOM   4102  CB  LEU   258      71.630  79.560  14.040  0.00  0.00           C
ATOM   4103  HB2 LEU   258      70.880  78.850  14.380  0.00  0.00           H
ATOM   4104  HB3 LEU   258      72.490  79.510  14.700  0.00  0.00           H
ATOM   4105  CG  LEU   258      72.160  79.170  12.620  0.00  0.00           C
ATOM   4106  HG  LEU   258      71.350  79.200  11.890  0.00  0.00           H
ATOM   4107  CD1 LEU   258      73.100  80.200  12.000  0.00  0.00           C
ATOM   4108 HD11 LEU   258      73.340  79.730  11.050  0.00  0.00           H
ATOM   4109 HD12 LEU   258      72.660  81.180  11.800  0.00  0.00           H
ATOM   4110 HD13 LEU   258      73.970  80.260  12.660  0.00  0.00           H
ATOM   4111  CD2 LEU   258      72.860  77.830  12.660  0.00  0.00           C
ATOM   4112 HD21 LEU   258      73.070  77.560  11.630  0.00  0.00           H
ATOM   4113 HD22 LEU   258      73.840  77.970  13.120  0.00  0.00           H
ATOM   4114 HD23 LEU   258      72.300  77.030  13.150  0.00  0.00           H
ATOM   4115  C   LEU   258      69.600  80.980  13.340  0.00  0.00           C
ATOM   4116  O   LEU   258      69.630  81.210  12.140  0.00  0.00           O
ATOM   4117  N   ARG   259      68.470  80.990  14.040  0.00  0.00           N
ATOM   4118  H   ARG   259      68.580  80.860  15.030  0.00  0.00           H
ATOM   4119  CA  ARG   259      67.100  81.190  13.500  0.00  0.00           C
ATOM   4120  HA  ARG   259      67.050  80.870  12.460  0.00  0.00           H
ATOM   4121  CB  ARG   259      66.010  80.370  14.220  0.00  0.00           C
ATOM   4122  HB2 ARG   259      65.880  80.870  15.180  0.00  0.00           H
ATOM   4123  HB3 ARG   259      66.290  79.330  14.340  0.00  0.00           H
ATOM   4124  CG  ARG   259      64.600  80.410  13.620  0.00  0.00           C
ATOM   4125  HG2 ARG   259      64.670  80.420  12.530  0.00  0.00           H
ATOM   4126  HG3 ARG   259      64.220  81.390  13.910  0.00  0.00           H
ATOM   4127  CD  ARG   259      63.630  79.410  14.200  0.00  0.00           C
ATOM   4128  HD2 ARG   259      63.700  79.590  15.270  0.00  0.00           H
ATOM   4129  HD3 ARG   259      63.920  78.360  14.210  0.00  0.00           H
ATOM   4130  NE  ARG   259      62.220  79.590  13.600  0.00  0.00           N
ATOM   4131  HE  ARG   259      61.660  80.360  13.920  0.00  0.00           H
ATOM   4132  CZ  ARG   259      61.610  78.790  12.690  0.00  0.00           C
ATOM   4133  NH1 ARG   259      61.940  77.470  12.660  0.00  0.00           N
ATOM   4134 HH11 ARG   259      62.500  77.070  13.410  0.00  0.00           H
ATOM   4135 HH12 ARG   259      61.420  76.880  12.030  0.00  0.00           H
ATOM   4136  NH2 ARG   259      60.760  79.340  11.850  0.00  0.00           N
ATOM   4137 HH21 ARG   259      60.610  80.340  11.900  0.00  0.00           H
ATOM   4138 HH22 ARG   259      60.440  78.730  11.110  0.00  0.00           H
ATOM   4139  C   ARG   259      66.860  82.720  13.340  0.00  0.00           C
ATOM   4140  O   ARG   259      65.950  83.060  12.550  0.00  0.00           O
ATOM   4141  N   TYR   260      67.660  83.610  13.990  0.00  0.00           N
ATOM   4142  H   TYR   260      68.480  83.310  14.500  0.00  0.00           H
ATOM   4143  CA  TYR   260      67.470  85.060  14.050  0.00  0.00           C
ATOM   4144  HA  TYR   260      66.800  85.300  13.220  0.00  0.00           H
ATOM   4145  CB  TYR   260      66.780  85.460  15.370  0.00  0.00           C
ATOM   4146  HB2 TYR   260      66.450  86.490  15.190  0.00  0.00           H
ATOM   4147  HB3 TYR   260      67.600  85.450  16.080  0.00  0.00           H
ATOM   4148  CG  TYR   260      65.630  84.620  15.900  0.00  0.00           C
ATOM   4149  CD1 TYR   260      64.320  84.610  15.360  0.00  0.00           C
ATOM   4150  HD1 TYR   260      64.050  85.190  14.490  0.00  0.00           H
ATOM   4151  CE1 TYR   260      63.390  83.760  15.920  0.00  0.00           C
ATOM   4152  HE1 TYR   260      62.390  83.850  15.540  0.00  0.00           H
ATOM   4153  CZ  TYR   260      63.600  82.960  17.050  0.00  0.00           C
ATOM   4154  OH  TYR   260      62.690  82.140  17.670  0.00  0.00           O
ATOM   4155  HH  TYR   260      63.190  81.730  18.370  0.00  0.00           H
ATOM   4156  CE2 TYR   260      64.910  82.950  17.490  0.00  0.00           C
ATOM   4157  HE2 TYR   260      65.140  82.300  18.320  0.00  0.00           H
ATOM   4158  CD2 TYR   260      65.960  83.770  16.910  0.00  0.00           C
ATOM   4159  HD2 TYR   260      66.970  83.770  17.310  0.00  0.00           H
ATOM   4160  C   TYR   260      68.770  85.870  13.620  0.00  0.00           C
ATOM   4161  O   TYR   260      68.680  87.050  13.460  0.00  0.00           O
ATOM   4162  N   ALA   261      69.950  85.260  13.500  0.00  0.00           N
ATOM   4163  H   ALA   261      70.000  84.320  13.870  0.00  0.00           H
ATOM   4164  CA  ALA   261      71.210  85.900  13.160  0.00  0.00           C
ATOM   4165  HA  ALA   261      71.440  86.620  13.940  0.00  0.00           H
ATOM   4166  CB  ALA   261      72.420  84.950  13.110  0.00  0.00           C
ATOM   4167  HB1 ALA   261      73.360  85.460  12.900  0.00  0.00           H
ATOM   4168  HB2 ALA   261      72.490  84.530  14.110  0.00  0.00           H
ATOM   4169  HB3 ALA   261      72.210  84.060  12.520  0.00  0.00           H
ATOM   4170  C   ALA   261      71.140  86.500  11.760  0.00  0.00           C
ATOM   4171  O   ALA   261      70.610  85.910  10.780  0.00  0.00           O
ATOM   4172  N   PRO   262      71.720  87.750  11.590  0.00  0.00           N
ATOM   4173  CD  PRO   262      72.000  88.700  12.650  0.00  0.00           C
ATOM   4174  HD2 PRO   262      72.730  88.230  13.300  0.00  0.00           H
ATOM   4175  HD3 PRO   262      71.190  89.060  13.280  0.00  0.00           H
ATOM   4176  CG  PRO   262      72.550  90.020  11.990  0.00  0.00           C
ATOM   4177  HG2 PRO   262      73.630  89.900  11.950  0.00  0.00           H
ATOM   4178  HG3 PRO   262      72.230  90.840  12.640  0.00  0.00           H
ATOM   4179  CB  PRO   262      71.760  89.930  10.680  0.00  0.00           C
ATOM   4180  HB2 PRO   262      72.360  90.420   9.910  0.00  0.00           H
ATOM   4181  HB3 PRO   262      70.800  90.430  10.790  0.00  0.00           H
ATOM   4182  CA  PRO   262      71.500  88.470  10.350  0.00  0.00           C
ATOM   4183  HA  PRO   262      70.440  88.380  10.100  0.00  0.00           H
ATOM   4184  C   PRO   262      72.550  88.000   9.340  0.00  0.00           C
ATOM   4185  O   PRO   262      73.740  87.800   9.610  0.00  0.00           O
ATOM   4186  N   ASP   263      72.130  87.870   8.100  0.00  0.00           N
ATOM   4187  H   ASP   263      71.140  88.030   7.940  0.00  0.00           H
ATOM   4188  CA  ASP   263      72.960  87.670   6.880  0.00  0.00           C
ATOM   4189  HA  ASP   263      73.360  86.660   6.880  0.00  0.00           H
ATOM   4190  CB  ASP   263      72.160  87.880   5.530  0.00  0.00           C
ATOM   4191  HB2 ASP   263      72.780  87.540   4.710  0.00  0.00           H
ATOM   4192  HB3 ASP   263      71.920  88.930   5.360  0.00  0.00           H
ATOM   4193  CG  ASP   263      70.870  87.080   5.330  0.00  0.00           C
ATOM   4194  OD1 ASP   263      70.170  87.500   4.390  0.00  0.00           O
ATOM   4195  OD2 ASP   263      70.690  86.020   5.910  0.00  0.00           O
ATOM   4196  C   ASP   263      74.180  88.640   6.850  0.00  0.00           C
ATOM   4197  O   ASP   263      74.100  89.890   6.950  0.00  0.00           O
ATOM   4198  N   GLY   264      75.390  88.080   6.840  0.00  0.00           N
ATOM   4199  H   GLY   264      75.390  87.070   6.800  0.00  0.00           H
ATOM   4200  CA  GLY   264      76.710  88.760   6.690  0.00  0.00           C
ATOM   4201  HA2 GLY   264      76.590  89.740   6.230  0.00  0.00           H
ATOM   4202  HA3 GLY   264      77.330  88.160   6.030  0.00  0.00           H
ATOM   4203  C   GLY   264      77.410  89.010   8.060  0.00  0.00           C
ATOM   4204  O   GLY   264      78.460  89.640   8.110  0.00  0.00           O
ATOM   4205  N   ILE   265      76.800  88.530   9.170  0.00  0.00           N
ATOM   4206  H   ILE   265      75.880  88.110   9.060  0.00  0.00           H
ATOM   4207  CA  ILE   265      77.370  88.730  10.480  0.00  0.00           C
ATOM   4208  HA  ILE   265      77.570  89.800  10.590  0.00  0.00           H
ATOM   4209  CB  ILE   265      76.310  88.300  11.500  0.00  0.00           C
ATOM   4210  HB  ILE   265      75.370  88.830  11.330  0.00  0.00           H
ATOM   4211  CG2 ILE   265      75.990  86.770  11.360  0.00  0.00           C
ATOM   4212 HG21 ILE   265      75.730  86.540  10.330  0.00  0.00           H
ATOM   4213 HG22 ILE   265      76.770  86.110  11.740  0.00  0.00           H
ATOM   4214 HG23 ILE   265      75.120  86.470  11.940  0.00  0.00           H
ATOM   4215  CG1 ILE   265      76.750  88.640  12.990  0.00  0.00           C
ATOM   4216 HG12 ILE   265      77.350  89.550  12.990  0.00  0.00           H
ATOM   4217 HG13 ILE   265      77.410  87.920  13.480  0.00  0.00           H
ATOM   4218  CD1 ILE   265      75.590  88.900  13.950  0.00  0.00           C
ATOM   4219 HD11 ILE   265      74.980  89.770  13.690  0.00  0.00           H
ATOM   4220 HD12 ILE   265      74.950  88.020  14.010  0.00  0.00           H
ATOM   4221 HD13 ILE   265      75.860  89.030  15.000  0.00  0.00           H
ATOM   4222  C   ILE   265      78.710  87.900  10.510  0.00  0.00           C
ATOM   4223  O   ILE   265      78.910  86.760   9.980  0.00  0.00           O
ATOM   4224  N   ILE   266      79.770  88.500  11.070  0.00  0.00           N
ATOM   4225  H   ILE   266      79.610  89.420  11.460  0.00  0.00           H
ATOM   4226  CA  ILE   266      81.050  87.780  11.410  0.00  0.00           C
ATOM   4227  HA  ILE   266      81.080  86.890  10.780  0.00  0.00           H
ATOM   4228  CB  ILE   266      82.270  88.620  11.260  0.00  0.00           C
ATOM   4229  HB  ILE   266      82.130  89.500  11.890  0.00  0.00           H
ATOM   4230  CG2 ILE   266      83.590  87.690  11.370  0.00  0.00           C
ATOM   4231 HG21 ILE   266      84.510  88.220  11.110  0.00  0.00           H
ATOM   4232 HG22 ILE   266      83.790  87.400  12.400  0.00  0.00           H
ATOM   4233 HG23 ILE   266      83.540  86.770  10.780  0.00  0.00           H
ATOM   4234  CG1 ILE   266      82.430  89.220   9.780  0.00  0.00           C
ATOM   4235 HG12 ILE   266      83.420  89.690   9.730  0.00  0.00           H
ATOM   4236 HG13 ILE   266      81.640  89.970   9.780  0.00  0.00           H
ATOM   4237  CD1 ILE   266      82.220  88.270   8.640  0.00  0.00           C
ATOM   4238 HD11 ILE   266      83.150  87.980   8.150  0.00  0.00           H
ATOM   4239 HD12 ILE   266      81.740  87.330   8.930  0.00  0.00           H
ATOM   4240 HD13 ILE   266      81.550  88.790   7.950  0.00  0.00           H
ATOM   4241  C   ILE   266      80.900  87.250  12.860  0.00  0.00           C
ATOM   4242  O   ILE   266      80.500  88.020  13.760  0.00  0.00           O
ATOM   4243  N   GLY   267      81.190  85.950  13.110  0.00  0.00           N
ATOM   4244  H   GLY   267      81.160  85.310  12.330  0.00  0.00           H
ATOM   4245  CA  GLY   267      81.310  85.300  14.430  0.00  0.00           C
ATOM   4246  HA2 GLY   267      80.380  84.810  14.720  0.00  0.00           H
ATOM   4247  HA3 GLY   267      81.430  86.030  15.240  0.00  0.00           H
ATOM   4248  C   GLY   267      82.310  84.280  14.370  0.00  0.00           C
ATOM   4249  O   GLY   267      83.160  84.120  13.410  0.00  0.00           O
ATOM   4250  N   LEU   268      82.300  83.440  15.400  0.00  0.00           N
ATOM   4251  H   LEU   268      81.550  83.520  16.070  0.00  0.00           H
ATOM   4252  CA  LEU   268      83.380  82.480  15.680  0.00  0.00           C
ATOM   4253  HA  LEU   268      83.950  82.500  14.750  0.00  0.00           H
ATOM   4254  CB  LEU   268      84.270  83.060  16.850  0.00  0.00           C
ATOM   4255  HB2 LEU   268      84.940  82.240  17.100  0.00  0.00           H
ATOM   4256  HB3 LEU   268      83.660  83.220  17.740  0.00  0.00           H
ATOM   4257  CG  LEU   268      85.150  84.330  16.630  0.00  0.00           C
ATOM   4258  HG  LEU   268      84.590  85.050  16.040  0.00  0.00           H
ATOM   4259  CD1 LEU   268      85.610  84.890  17.960  0.00  0.00           C
ATOM   4260 HD11 LEU   268      86.080  85.860  17.800  0.00  0.00           H
ATOM   4261 HD12 LEU   268      84.770  84.760  18.650  0.00  0.00           H
ATOM   4262 HD13 LEU   268      86.310  84.200  18.430  0.00  0.00           H
ATOM   4263  CD2 LEU   268      86.420  83.940  15.880  0.00  0.00           C
ATOM   4264 HD21 LEU   268      87.000  83.160  16.380  0.00  0.00           H
ATOM   4265 HD22 LEU   268      86.240  83.560  14.870  0.00  0.00           H
ATOM   4266 HD23 LEU   268      86.930  84.850  15.550  0.00  0.00           H
ATOM   4267  C   LEU   268      82.950  81.010  15.950  0.00  0.00           C
ATOM   4268  O   LEU   268      81.860  80.730  16.330  0.00  0.00           O
ATOM   4269  N   GLN   269      83.830  80.020  15.730  0.00  0.00           N
ATOM   4270  H   GLN   269      84.580  80.210  15.080  0.00  0.00           H
ATOM   4271  CA  GLN   269      83.790  78.690  16.390  0.00  0.00           C
ATOM   4272  HA  GLN   269      83.150  78.690  17.280  0.00  0.00           H
ATOM   4273  CB  GLN   269      83.170  77.610  15.460  0.00  0.00           C
ATOM   4274  HB2 GLN   269      83.190  76.650  15.980  0.00  0.00           H
ATOM   4275  HB3 GLN   269      83.710  77.470  14.530  0.00  0.00           H
ATOM   4276  CG  GLN   269      81.710  77.940  15.090  0.00  0.00           C
ATOM   4277  HG2 GLN   269      81.730  78.950  14.670  0.00  0.00           H
ATOM   4278  HG3 GLN   269      81.140  78.040  16.020  0.00  0.00           H
ATOM   4279  CD  GLN   269      80.950  77.000  14.120  0.00  0.00           C
ATOM   4280  OE1 GLN   269      81.290  75.910  13.760  0.00  0.00           O
ATOM   4281  NE2 GLN   269      79.950  77.530  13.480  0.00  0.00           N
ATOM   4282 HE21 GLN   269      79.500  78.360  13.850  0.00  0.00           H
ATOM   4283 HE22 GLN   269      79.520  76.970  12.750  0.00  0.00           H
ATOM   4284  C   GLN   269      85.150  78.190  16.790  0.00  0.00           C
ATOM   4285  O   GLN   269      86.070  78.180  15.990  0.00  0.00           O
ATOM   4286  N   LEU   270      85.310  77.940  18.080  0.00  0.00           N
ATOM   4287  H   LEU   270      84.530  77.820  18.710  0.00  0.00           H
ATOM   4288  CA  LEU   270      86.580  77.480  18.570  0.00  0.00           C
ATOM   4289  HA  LEU   270      87.360  78.170  18.220  0.00  0.00           H
ATOM   4290  CB  LEU   270      86.680  77.570  20.100  0.00  0.00           C
ATOM   4291  HB2 LEU   270      85.900  76.900  20.450  0.00  0.00           H
ATOM   4292  HB3 LEU   270      86.340  78.550  20.450  0.00  0.00           H
ATOM   4293  CG  LEU   270      87.960  77.100  20.790  0.00  0.00           C
ATOM   4294  HG  LEU   270      88.280  76.140  20.400  0.00  0.00           H
ATOM   4295  CD1 LEU   270      89.030  78.190  20.620  0.00  0.00           C
ATOM   4296 HD11 LEU   270      88.920  78.710  19.670  0.00  0.00           H
ATOM   4297 HD12 LEU   270      88.900  79.050  21.270  0.00  0.00           H
ATOM   4298 HD13 LEU   270      90.000  77.700  20.580  0.00  0.00           H
ATOM   4299  CD2 LEU   270      87.700  76.860  22.320  0.00  0.00           C
ATOM   4300 HD21 LEU   270      86.770  76.300  22.480  0.00  0.00           H
ATOM   4301 HD22 LEU   270      88.610  76.340  22.590  0.00  0.00           H
ATOM   4302 HD23 LEU   270      87.740  77.830  22.820  0.00  0.00           H
ATOM   4303  C   LEU   270      87.010  76.100  18.010  0.00  0.00           C
ATOM   4304  O   LEU   270      86.300  75.110  18.210  0.00  0.00           O
ATOM   4305  N   ILE   271      88.210  76.020  17.460  0.00  0.00           N
ATOM   4306  H   ILE   271      88.860  76.790  17.520  0.00  0.00           H
ATOM   4307  CA  ILE   271      88.690  74.700  16.820  0.00  0.00           C
ATOM   4308  HA  ILE   271      87.820  74.280  16.320  0.00  0.00           H
ATOM   4309  CB  ILE   271      89.680  74.970  15.640  0.00  0.00           C
ATOM   4310  HB  ILE   271      90.470  75.570  16.090  0.00  0.00           H
ATOM   4311  CG2 ILE   271      90.280  73.720  15.080  0.00  0.00           C
ATOM   4312 HG21 ILE   271      91.360  73.760  15.020  0.00  0.00           H
ATOM   4313 HG22 ILE   271      89.870  72.850  15.600  0.00  0.00           H
ATOM   4314 HG23 ILE   271      90.010  73.550  14.030  0.00  0.00           H
ATOM   4315  CG1 ILE   271      88.920  75.790  14.570  0.00  0.00           C
ATOM   4316 HG12 ILE   271      88.340  76.630  14.940  0.00  0.00           H
ATOM   4317 HG13 ILE   271      88.310  75.220  13.860  0.00  0.00           H
ATOM   4318  CD1 ILE   271      89.880  76.380  13.540  0.00  0.00           C
ATOM   4319 HD11 ILE   271      89.490  77.260  13.020  0.00  0.00           H
ATOM   4320 HD12 ILE   271      90.790  76.660  14.070  0.00  0.00           H
ATOM   4321 HD13 ILE   271      90.140  75.540  12.910  0.00  0.00           H
ATOM   4322  C   ILE   271      89.110  73.770  17.930  0.00  0.00           C
ATOM   4323  O   ILE   271      89.920  74.180  18.770  0.00  0.00           O
ATOM   4324  N   ASN   272      88.600  72.510  17.910  0.00  0.00           N
ATOM   4325  H   ASN   272      88.020  72.270  17.120  0.00  0.00           H
ATOM   4326  CA  ASN   272      88.700  71.550  19.040  0.00  0.00           C
ATOM   4327  HA  ASN   272      88.160  70.670  18.690  0.00  0.00           H
ATOM   4328  CB  ASN   272      90.130  71.020  19.140  0.00  0.00           C
ATOM   4329  HB2 ASN   272      90.240  70.240  19.890  0.00  0.00           H
ATOM   4330  HB3 ASN   272      90.870  71.780  19.360  0.00  0.00           H
ATOM   4331  CG  ASN   272      90.530  70.390  17.810  0.00  0.00           C
ATOM   4332  OD1 ASN   272      89.950  69.340  17.440  0.00  0.00           O
ATOM   4333  ND2 ASN   272      91.480  70.860  17.060  0.00  0.00           N
ATOM   4334 HD21 ASN   272      91.940  71.720  17.310  0.00  0.00           H
ATOM   4335 HD22 ASN   272      91.810  70.280  16.300  0.00  0.00           H
ATOM   4336  C   ASN   272      88.080  71.970  20.420  0.00  0.00           C
ATOM   4337  O   ASN   272      88.260  71.110  21.300  0.00  0.00           O
ATOM   4338  N   GLY   273      87.400  73.120  20.480  0.00  0.00           N
ATOM   4339  H   GLY   273      87.380  73.720  19.660  0.00  0.00           H
ATOM   4340  CA  GLY   273      86.670  73.500  21.750  0.00  0.00           C
ATOM   4341  HA2 GLY   273      86.060  74.390  21.620  0.00  0.00           H
ATOM   4342  HA3 GLY   273      87.460  73.590  22.510  0.00  0.00           H
ATOM   4343  C   GLY   273      85.560  72.460  22.220  0.00  0.00           C
ATOM   4344  O   GLY   273      85.250  72.280  23.390  0.00  0.00           O
ATOM   4345  N   LYS   274      84.880  71.760  21.220  0.00  0.00           N
ATOM   4346  H   LYS   274      85.000  72.090  20.270  0.00  0.00           H
ATOM   4347  CA  LYS   274      83.980  70.590  21.610  0.00  0.00           C
ATOM   4348  HA  LYS   274      83.700  70.660  22.660  0.00  0.00           H
ATOM   4349  CB  LYS   274      82.710  70.640  20.780  0.00  0.00           C
ATOM   4350  HB2 LYS   274      82.560  69.780  20.130  0.00  0.00           H
ATOM   4351  HB3 LYS   274      82.850  71.450  20.060  0.00  0.00           H
ATOM   4352  CG  LYS   274      81.390  70.770  21.600  0.00  0.00           C
ATOM   4353  HG2 LYS   274      81.490  70.300  22.580  0.00  0.00           H
ATOM   4354  HG3 LYS   274      80.640  70.210  21.030  0.00  0.00           H
ATOM   4355  CD  LYS   274      80.830  72.220  21.930  0.00  0.00           C
ATOM   4356  HD2 LYS   274      81.530  72.560  22.690  0.00  0.00           H
ATOM   4357  HD3 LYS   274      79.850  72.040  22.370  0.00  0.00           H
ATOM   4358  CE  LYS   274      80.850  73.230  20.790  0.00  0.00           C
ATOM   4359  HE2 LYS   274      80.250  73.050  19.900  0.00  0.00           H
ATOM   4360  HE3 LYS   274      81.840  73.330  20.360  0.00  0.00           H
ATOM   4361  NZ  LYS   274      80.400  74.530  21.340  0.00  0.00           N
ATOM   4362  HZ1 LYS   274      80.970  74.960  22.040  0.00  0.00           H
ATOM   4363  HZ2 LYS   274      80.390  75.250  20.630  0.00  0.00           H
ATOM   4364  HZ3 LYS   274      79.450  74.460  21.670  0.00  0.00           H
ATOM   4365  C   LYS   274      84.700  69.240  21.590  0.00  0.00           C
ATOM   4366  O   LYS   274      84.130  68.220  21.980  0.00  0.00           O
ATOM   4367  N   ASN   275      85.920  69.090  21.000  0.00  0.00           N
ATOM   4368  H   ASN   275      86.340  69.890  20.560  0.00  0.00           H
ATOM   4369  CA  ASN   275      86.600  67.800  20.990  0.00  0.00           C
ATOM   4370  HA  ASN   275      85.870  67.050  20.700  0.00  0.00           H
ATOM   4371  CB  ASN   275      87.680  67.960  19.910  0.00  0.00           C
ATOM   4372  HB2 ASN   275      88.480  68.550  20.360  0.00  0.00           H
ATOM   4373  HB3 ASN   275      87.360  68.510  19.020  0.00  0.00           H
ATOM   4374  CG  ASN   275      88.310  66.670  19.380  0.00  0.00           C
ATOM   4375  OD1 ASN   275      88.300  65.600  19.940  0.00  0.00           O
ATOM   4376  ND2 ASN   275      88.910  66.800  18.260  0.00  0.00           N
ATOM   4377 HD21 ASN   275      89.070  67.780  18.070  0.00  0.00           H
ATOM   4378 HD22 ASN   275      89.460  66.090  17.790  0.00  0.00           H
ATOM   4379  C   ASN   275      87.240  67.480  22.340  0.00  0.00           C
ATOM   4380  O   ASN   275      88.490  67.480  22.440  0.00  0.00           O
ATOM   4381  N   GLU   276      86.400  67.120  23.290  0.00  0.00           N
ATOM   4382  H   GLU   276      85.400  67.190  23.170  0.00  0.00           H
ATOM   4383  CA  GLU   276      86.920  66.510  24.560  0.00  0.00           C
ATOM   4384  HA  GLU   276      87.320  67.330  25.160  0.00  0.00           H
ATOM   4385  CB  GLU   276      85.750  65.970  25.330  0.00  0.00           C
ATOM   4386  HB2 GLU   276      85.350  65.220  24.650  0.00  0.00           H
ATOM   4387  HB3 GLU   276      85.000  66.760  25.400  0.00  0.00           H
ATOM   4388  CG  GLU   276      86.070  65.230  26.590  0.00  0.00           C
ATOM   4389  HG2 GLU   276      86.690  65.810  27.270  0.00  0.00           H
ATOM   4390  HG3 GLU   276      86.670  64.360  26.310  0.00  0.00           H
ATOM   4391  CD  GLU   276      84.780  64.810  27.390  0.00  0.00           C
ATOM   4392  OE1 GLU   276      83.660  65.040  26.840  0.00  0.00           O
ATOM   4393  OE2 GLU   276      84.890  64.340  28.520  0.00  0.00           O
ATOM   4394  C   GLU   276      88.020  65.420  24.350  0.00  0.00           C
ATOM   4395  O   GLU   276      88.950  65.440  25.140  0.00  0.00           O
ATOM   4396  N   SER   277      87.980  64.620  23.270  0.00  0.00           N
ATOM   4397  H   SER   277      87.170  64.840  22.710  0.00  0.00           H
ATOM   4398  CA  SER   277      89.020  63.580  22.990  0.00  0.00           C
ATOM   4399  HA  SER   277      88.910  62.830  23.770  0.00  0.00           H
ATOM   4400  CB  SER   277      88.690  62.780  21.740  0.00  0.00           C
ATOM   4401  HB2 SER   277      89.420  62.000  21.530  0.00  0.00           H
ATOM   4402  HB3 SER   277      88.710  63.460  20.890  0.00  0.00           H
ATOM   4403  OG  SER   277      87.520  62.010  21.880  0.00  0.00           O
ATOM   4404  HG  SER   277      86.730  62.560  21.780  0.00  0.00           H
ATOM   4405  C   SER   277      90.390  64.240  22.740  0.00  0.00           C
ATOM   4406  O   SER   277      91.440  63.730  23.210  0.00  0.00           O
ATOM   4407  N   ALA   278      90.450  65.390  22.080  0.00  0.00           N
ATOM   4408  H   ALA   278      89.610  65.810  21.700  0.00  0.00           H
ATOM   4409  CA  ALA   278      91.710  65.990  21.820  0.00  0.00           C
ATOM   4410  HA  ALA   278      92.490  65.250  21.660  0.00  0.00           H
ATOM   4411  CB  ALA   278      91.490  67.050  20.720  0.00  0.00           C
ATOM   4412  HB1 ALA   278      90.640  67.670  20.980  0.00  0.00           H
ATOM   4413  HB2 ALA   278      92.510  67.400  20.530  0.00  0.00           H
ATOM   4414  HB3 ALA   278      91.270  66.500  19.800  0.00  0.00           H
ATOM   4415  C   ALA   278      92.160  66.600  23.140  0.00  0.00           C
ATOM   4416  O   ALA   278      93.280  66.350  23.530  0.00  0.00           O
ATOM   4417  N   HIE   279      91.290  67.200  23.920  0.00  0.00           N
ATOM   4418  H   HIE   279      90.370  67.440  23.580  0.00  0.00           H
ATOM   4419  CA  HIE   279      91.740  67.780  25.230  0.00  0.00           C
ATOM   4420  HA  HIE   279      92.630  68.360  25.000  0.00  0.00           H
ATOM   4421  CB  HIE   279      90.650  68.780  25.680  0.00  0.00           C
ATOM   4422  HB2 HIE   279      90.790  69.100  26.710  0.00  0.00           H
ATOM   4423  HB3 HIE   279      89.740  68.190  25.710  0.00  0.00           H
ATOM   4424  CG  HIE   279      90.660  70.070  24.890  0.00  0.00           C
ATOM   4425  ND1 HIE   279      91.430  71.180  25.090  0.00  0.00           N
ATOM   4426  CE1 HIE   279      91.100  72.070  24.140  0.00  0.00           C
ATOM   4427  HE1 HIE   279      91.500  73.070  24.020  0.00  0.00           H
ATOM   4428  NE2 HIE   279      90.080  71.600  23.450  0.00  0.00           N
ATOM   4429  HE2 HIE   279      89.520  72.110  22.780  0.00  0.00           H
ATOM   4430  CD2 HIE   279      89.760  70.330  23.870  0.00  0.00           C
ATOM   4431  HD2 HIE   279      88.980  69.710  23.450  0.00  0.00           H
ATOM   4432  C   HIE   279      92.020  66.740  26.330  0.00  0.00           C
ATOM   4433  O   HIE   279      92.740  67.150  27.240  0.00  0.00           O
ATOM   4434  N   ILE   280      91.690  65.460  26.220  0.00  0.00           N
ATOM   4435  H   ILE   280      90.890  65.280  25.630  0.00  0.00           H
ATOM   4436  CA  ILE   280      92.240  64.400  27.040  0.00  0.00           C
ATOM   4437  HA  ILE   280      92.200  64.800  28.050  0.00  0.00           H
ATOM   4438  CB  ILE   280      91.490  63.070  26.790  0.00  0.00           C
ATOM   4439  HB  ILE   280      91.280  62.860  25.740  0.00  0.00           H
ATOM   4440  CG2 ILE   280      92.090  61.830  27.530  0.00  0.00           C
ATOM   4441 HG21 ILE   280      92.300  62.120  28.560  0.00  0.00           H
ATOM   4442 HG22 ILE   280      91.460  60.950  27.430  0.00  0.00           H
ATOM   4443 HG23 ILE   280      93.010  61.480  27.040  0.00  0.00           H
ATOM   4444  CG1 ILE   280      90.110  63.180  27.500  0.00  0.00           C
ATOM   4445 HG12 ILE   280      89.650  64.160  27.410  0.00  0.00           H
ATOM   4446 HG13 ILE   280      90.230  63.090  28.580  0.00  0.00           H
ATOM   4447  CD1 ILE   280      89.080  62.170  26.980  0.00  0.00           C
ATOM   4448 HD11 ILE   280      89.380  61.840  25.990  0.00  0.00           H
ATOM   4449 HD12 ILE   280      89.050  61.290  27.610  0.00  0.00           H
ATOM   4450 HD13 ILE   280      88.120  62.670  27.110  0.00  0.00           H
ATOM   4451  C   ILE   280      93.700  64.060  26.710  0.00  0.00           C
ATOM   4452  O   ILE   280      94.490  63.980  27.660  0.00  0.00           O
ATOM   4453  N   SER   281      94.000  64.000  25.480  0.00  0.00           N
ATOM   4454  H   SER   281      93.250  64.260  24.850  0.00  0.00           H
ATOM   4455  CA  SER   281      95.330  63.750  24.990  0.00  0.00           C
ATOM   4456  HA  SER   281      95.760  62.850  25.410  0.00  0.00           H
ATOM   4457  CB  SER   281      95.370  63.530  23.510  0.00  0.00           C
ATOM   4458  HB2 SER   281      94.960  64.380  22.970  0.00  0.00           H
ATOM   4459  HB3 SER   281      94.730  62.670  23.310  0.00  0.00           H
ATOM   4460  OG  SER   281      96.700  63.370  23.050  0.00  0.00           O
ATOM   4461  HG  SER   281      96.830  63.180  22.120  0.00  0.00           H
ATOM   4462  C   SER   281      96.210  64.950  25.440  0.00  0.00           C
ATOM   4463  O   SER   281      97.190  64.780  26.160  0.00  0.00           O
ATOM   4464  N   ASP   282      95.740  66.130  25.060  0.00  0.00           N
ATOM   4465  H   ASP   282      94.870  66.150  24.550  0.00  0.00           H
ATOM   4466  CA  ASP   282      96.560  67.380  25.300  0.00  0.00           C
ATOM   4467  HA  ASP   282      97.550  67.080  24.970  0.00  0.00           H
ATOM   4468  CB  ASP   282      95.980  68.520  24.400  0.00  0.00           C
ATOM   4469  HB2 ASP   282      96.220  69.500  24.820  0.00  0.00           H
ATOM   4470  HB3 ASP   282      94.900  68.500  24.560  0.00  0.00           H
ATOM   4471  CG  ASP   282      96.300  68.480  22.940  0.00  0.00           C
ATOM   4472  OD1 ASP   282      97.140  67.670  22.550  0.00  0.00           O
ATOM   4473  OD2 ASP   282      95.740  69.330  22.190  0.00  0.00           O
ATOM   4474  C   ASP   282      96.710  67.780  26.820  0.00  0.00           C
ATOM   4475  O   ASP   282      97.900  68.030  27.200  0.00  0.00           O
ATOM   4476  N   ALA   283      95.630  67.720  27.660  0.00  0.00           N
ATOM   4477  H   ALA   283      94.690  67.460  27.360  0.00  0.00           H
ATOM   4478  CA  ALA   283      95.850  67.800  29.120  0.00  0.00           C
ATOM   4479  HA  ALA   283      96.420  68.730  29.140  0.00  0.00           H
ATOM   4480  CB  ALA   283      94.460  67.860  29.840  0.00  0.00           C
ATOM   4481  HB1 ALA   283      94.670  67.980  30.900  0.00  0.00           H
ATOM   4482  HB2 ALA   283      94.060  68.830  29.540  0.00  0.00           H
ATOM   4483  HB3 ALA   283      93.860  67.010  29.510  0.00  0.00           H
ATOM   4484  C   ALA   283      96.770  66.780  29.780  0.00  0.00           C
ATOM   4485  O   ALA   283      97.460  67.100  30.750  0.00  0.00           O
ATOM   4486  N   VAL   284      96.720  65.530  29.300  0.00  0.00           N
ATOM   4487  H   VAL   284      96.210  65.300  28.450  0.00  0.00           H
ATOM   4488  CA  VAL   284      97.580  64.490  29.870  0.00  0.00           C
ATOM   4489  HA  VAL   284      97.710  64.530  30.950  0.00  0.00           H
ATOM   4490  CB  VAL   284      97.150  63.080  29.480  0.00  0.00           C
ATOM   4491  HB  VAL   284      96.970  62.960  28.410  0.00  0.00           H
ATOM   4492  CG1 VAL   284      98.120  61.950  30.070  0.00  0.00           C
ATOM   4493 HG11 VAL   284      98.280  62.090  31.140  0.00  0.00           H
ATOM   4494 HG12 VAL   284      97.760  60.950  29.810  0.00  0.00           H
ATOM   4495 HG13 VAL   284      99.060  62.090  29.540  0.00  0.00           H
ATOM   4496  CG2 VAL   284      95.870  62.680  30.240  0.00  0.00           C
ATOM   4497 HG21 VAL   284      95.550  61.670  29.990  0.00  0.00           H
ATOM   4498 HG22 VAL   284      96.020  62.540  31.310  0.00  0.00           H
ATOM   4499 HG23 VAL   284      95.030  63.320  29.970  0.00  0.00           H
ATOM   4500  C   VAL   284      99.030  64.750  29.380  0.00  0.00           C
ATOM   4501  O   VAL   284     100.000  64.410  30.130  0.00  0.00           O
ATOM   4502  N   ALA   285      99.210  65.280  28.190  0.00  0.00           N
ATOM   4503  H   ALA   285      98.440  65.470  27.570  0.00  0.00           H
ATOM   4504  CA  ALA   285     100.620  65.560  27.710  0.00  0.00           C
ATOM   4505  HA  ALA   285     101.200  64.680  27.990  0.00  0.00           H
ATOM   4506  CB  ALA   285     100.660  65.710  26.200  0.00  0.00           C
ATOM   4507  HB1 ALA   285     100.470  64.740  25.740  0.00  0.00           H
ATOM   4508  HB2 ALA   285     100.040  66.480  25.730  0.00  0.00           H
ATOM   4509  HB3 ALA   285     101.670  65.880  25.830  0.00  0.00           H
ATOM   4510  C   ALA   285     101.290  66.710  28.540  0.00  0.00           C
ATOM   4511  O   ALA   285     102.360  66.440  29.100  0.00  0.00           O
ATOM   4512  N   VAL   286     100.550  67.750  28.880  0.00  0.00           N
ATOM   4513  H   VAL   286      99.740  67.940  28.320  0.00  0.00           H
ATOM   4514  CA  VAL   286     100.990  68.650  29.980  0.00  0.00           C
ATOM   4515  HA  VAL   286     101.990  68.960  29.670  0.00  0.00           H
ATOM   4516  CB  VAL   286     100.140  69.910  30.130  0.00  0.00           C
ATOM   4517  HB  VAL   286      99.150  69.610  30.450  0.00  0.00           H
ATOM   4518  CG1 VAL   286     100.530  70.990  31.220  0.00  0.00           C
ATOM   4519 HG11 VAL   286     101.600  71.210  31.200  0.00  0.00           H
ATOM   4520 HG12 VAL   286     100.030  71.960  31.180  0.00  0.00           H
ATOM   4521 HG13 VAL   286     100.350  70.550  32.200  0.00  0.00           H
ATOM   4522  CG2 VAL   286     100.050  70.680  28.840  0.00  0.00           C
ATOM   4523 HG21 VAL   286      99.660  69.950  28.130  0.00  0.00           H
ATOM   4524 HG22 VAL   286      99.250  71.400  29.000  0.00  0.00           H
ATOM   4525 HG23 VAL   286     101.030  71.110  28.590  0.00  0.00           H
ATOM   4526  C   VAL   286     101.220  67.940  31.270  0.00  0.00           C
ATOM   4527  O   VAL   286     102.290  68.070  31.820  0.00  0.00           O
ATOM   4528  N   VAL   287     100.260  67.190  31.790  0.00  0.00           N
ATOM   4529  H   VAL   287      99.410  66.960  31.290  0.00  0.00           H
ATOM   4530  CA  VAL   287     100.370  66.680  33.190  0.00  0.00           C
ATOM   4531  HA  VAL   287     100.480  67.540  33.850  0.00  0.00           H
ATOM   4532  CB  VAL   287      98.960  66.200  33.610  0.00  0.00           C
ATOM   4533  HB  VAL   287      98.470  65.600  32.840  0.00  0.00           H
ATOM   4534  CG1 VAL   287      99.110  65.340  34.890  0.00  0.00           C
ATOM   4535 HG11 VAL   287      99.620  64.390  34.690  0.00  0.00           H
ATOM   4536 HG12 VAL   287      99.530  65.870  35.750  0.00  0.00           H
ATOM   4537 HG13 VAL   287      98.080  65.110  35.170  0.00  0.00           H
ATOM   4538  CG2 VAL   287      98.040  67.420  33.890  0.00  0.00           C
ATOM   4539 HG21 VAL   287      97.880  68.070  33.040  0.00  0.00           H
ATOM   4540 HG22 VAL   287      97.080  67.040  34.230  0.00  0.00           H
ATOM   4541 HG23 VAL   287      98.420  68.030  34.710  0.00  0.00           H
ATOM   4542  C   VAL   287     101.400  65.580  33.350  0.00  0.00           C
ATOM   4543  O   VAL   287     102.090  65.630  34.320  0.00  0.00           O
ATOM   4544  N   ALA   288     101.640  64.770  32.380  0.00  0.00           N
ATOM   4545  H   ALA   288     101.170  64.800  31.490  0.00  0.00           H
ATOM   4546  CA  ALA   288     102.760  63.900  32.420  0.00  0.00           C
ATOM   4547  HA  ALA   288     102.670  63.210  33.260  0.00  0.00           H
ATOM   4548  CB  ALA   288     102.810  63.100  31.050  0.00  0.00           C
ATOM   4549  HB1 ALA   288     103.620  62.370  31.010  0.00  0.00           H
ATOM   4550  HB2 ALA   288     101.890  62.580  30.820  0.00  0.00           H
ATOM   4551  HB3 ALA   288     102.960  63.830  30.250  0.00  0.00           H
ATOM   4552  C   ALA   288     104.080  64.640  32.550  0.00  0.00           C
ATOM   4553  O   ALA   288     104.880  64.300  33.350  0.00  0.00           O
ATOM   4554  N   GLN   289     104.260  65.670  31.700  0.00  0.00           N
ATOM   4555  H   GLN   289     103.580  65.890  30.990  0.00  0.00           H
ATOM   4556  CA  GLN   289     105.530  66.390  31.630  0.00  0.00           C
ATOM   4557  HA  GLN   289     106.410  65.760  31.760  0.00  0.00           H
ATOM   4558  CB  GLN   289     105.680  67.000  30.240  0.00  0.00           C
ATOM   4559  HB2 GLN   289     105.330  66.330  29.450  0.00  0.00           H
ATOM   4560  HB3 GLN   289     106.760  67.090  30.140  0.00  0.00           H
ATOM   4561  CG  GLN   289     104.990  68.360  29.960  0.00  0.00           C
ATOM   4562  HG2 GLN   289     105.450  69.090  30.630  0.00  0.00           H
ATOM   4563  HG3 GLN   289     103.950  68.270  30.270  0.00  0.00           H
ATOM   4564  CD  GLN   289     105.130  68.910  28.540  0.00  0.00           C
ATOM   4565  OE1 GLN   289     105.830  68.380  27.650  0.00  0.00           O
ATOM   4566  NE2 GLN   289     104.460  70.000  28.240  0.00  0.00           N
ATOM   4567 HE21 GLN   289     104.150  70.600  28.990  0.00  0.00           H
ATOM   4568 HE22 GLN   289     104.700  70.420  27.350  0.00  0.00           H
ATOM   4569  C   GLN   289     105.740  67.420  32.780  0.00  0.00           C
ATOM   4570  O   GLN   289     106.860  67.680  33.190  0.00  0.00           O
ATOM   4571  N   ALA   290     104.650  67.850  33.390  0.00  0.00           N
ATOM   4572  H   ALA   290     103.760  67.620  32.960  0.00  0.00           H
ATOM   4573  CA  ALA   290     104.740  68.770  34.500  0.00  0.00           C
ATOM   4574  HA  ALA   290     105.550  69.470  34.280  0.00  0.00           H
ATOM   4575  CB  ALA   290     103.420  69.520  34.690  0.00  0.00           C
ATOM   4576  HB1 ALA   290     103.620  70.340  35.380  0.00  0.00           H
ATOM   4577  HB2 ALA   290     103.230  70.010  33.730  0.00  0.00           H
ATOM   4578  HB3 ALA   290     102.610  68.890  35.040  0.00  0.00           H
ATOM   4579  C   ALA   290     105.160  67.960  35.810  0.00  0.00           C
ATOM   4580  O   ALA   290     105.820  68.440  36.710  0.00  0.00           O
ATOM   4581  N   ILE   291     104.790  66.700  35.870  0.00  0.00           N
ATOM   4582  H   ILE   291     104.270  66.460  35.040  0.00  0.00           H
ATOM   4583  CA  ILE   291     105.010  65.690  36.910  0.00  0.00           C
ATOM   4584  HA  ILE   291     104.930  66.240  37.840  0.00  0.00           H
ATOM   4585  CB  ILE   291     104.040  64.530  36.860  0.00  0.00           C
ATOM   4586  HB  ILE   291     104.080  64.290  35.800  0.00  0.00           H
ATOM   4587  CG2 ILE   291     104.430  63.230  37.620  0.00  0.00           C
ATOM   4588 HG21 ILE   291     105.360  62.820  37.210  0.00  0.00           H
ATOM   4589 HG22 ILE   291     104.530  63.410  38.690  0.00  0.00           H
ATOM   4590 HG23 ILE   291     103.610  62.520  37.580  0.00  0.00           H
ATOM   4591  CG1 ILE   291     102.610  65.000  37.240  0.00  0.00           C
ATOM   4592 HG12 ILE   291     101.860  64.350  36.800  0.00  0.00           H
ATOM   4593 HG13 ILE   291     102.420  66.050  37.010  0.00  0.00           H
ATOM   4594  CD1 ILE   291     102.430  65.140  38.740  0.00  0.00           C
ATOM   4595 HD11 ILE   291     101.490  65.680  38.810  0.00  0.00           H
ATOM   4596 HD12 ILE   291     102.260  64.160  39.170  0.00  0.00           H
ATOM   4597 HD13 ILE   291     103.150  65.780  39.250  0.00  0.00           H
ATOM   4598  C   ILE   291     106.480  65.210  36.890  0.00  0.00           C
ATOM   4599  O   ILE   291     107.180  65.300  37.910  0.00  0.00           O
ATOM   4600  N   HIE   292     106.970  64.820  35.730  0.00  0.00           N
ATOM   4601  H   HIE   292     106.350  64.760  34.940  0.00  0.00           H
ATOM   4602  CA  HIE   292     108.380  64.540  35.550  0.00  0.00           C
ATOM   4603  HA  HIE   292     108.640  63.810  36.320  0.00  0.00           H
ATOM   4604  CB  HIE   292     108.690  64.020  34.180  0.00  0.00           C
ATOM   4605  HB2 HIE   292     109.750  63.870  34.010  0.00  0.00           H
ATOM   4606  HB3 HIE   292     108.280  64.670  33.400  0.00  0.00           H
ATOM   4607  CG  HIE   292     108.120  62.610  33.960  0.00  0.00           C
ATOM   4608  ND1 HIE   292     106.780  62.230  33.830  0.00  0.00           N
ATOM   4609  CE1 HIE   292     107.121  60.825  33.174  0.00  0.00           C
ATOM   4610  HE1 HIE   292     106.412  60.251  32.577  0.00  0.00           H
ATOM   4611  NE2 HIE   292     108.045  60.438  34.018  0.00  0.00           N
ATOM   4612  HE2 HIE   292     108.248  59.477  34.254  0.00  0.00           H
ATOM   4613  CD2 HIE   292     108.690  61.520  34.530  0.00  0.00           C
ATOM   4614  HD2 HIE   292     109.710  61.450  34.890  0.00  0.00           H
ATOM   4615  C   HIE   292     109.280  65.770  35.900  0.00  0.00           C
ATOM   4616  O   HIE   292     110.250  65.610  36.520  0.00  0.00           O
ATOM   4617  N   GLU   293     108.900  67.030  35.500  0.00  0.00           N
ATOM   4618  H   GLU   293     108.110  67.120  34.880  0.00  0.00           H
ATOM   4619  CA  GLU   293     109.590  68.270  35.850  0.00  0.00           C
ATOM   4620  HA  GLU   293     110.660  68.090  35.790  0.00  0.00           H
ATOM   4621  CB  GLU   293     108.990  69.390  34.980  0.00  0.00           C
ATOM   4622  HB2 GLU   293     107.930  69.460  35.220  0.00  0.00           H
ATOM   4623  HB3 GLU   293     108.960  69.240  33.910  0.00  0.00           H
ATOM   4624  CG  GLU   293     109.750  70.700  35.200  0.00  0.00           C
ATOM   4625  HG2 GLU   293     110.820  70.520  35.090  0.00  0.00           H
ATOM   4626  HG3 GLU   293     109.610  71.010  36.230  0.00  0.00           H
ATOM   4627  CD  GLU   293     109.310  71.880  34.230  0.00  0.00           C
ATOM   4628  OE1 GLU   293     108.670  71.570  33.210  0.00  0.00           O
ATOM   4629  OE2 GLU   293     109.720  73.030  34.510  0.00  0.00           O
ATOM   4630  C   GLU   293     109.400  68.640  37.370  0.00  0.00           C
ATOM   4631  O   GLU   293     110.260  69.270  37.940  0.00  0.00           O
ATOM   4632  N   LEU   294     108.340  68.230  38.060  0.00  0.00           N
ATOM   4633  H   LEU   294     107.510  67.880  37.610  0.00  0.00           H
ATOM   4634  CA  LEU   294     108.120  68.480  39.530  0.00  0.00           C
ATOM   4635  HA  LEU   294     108.530  69.450  39.850  0.00  0.00           H
ATOM   4636  CB  LEU   294     106.660  68.250  39.870  0.00  0.00           C
ATOM   4637  HB2 LEU   294     106.460  67.210  39.620  0.00  0.00           H
ATOM   4638  HB3 LEU   294     106.030  68.930  39.310  0.00  0.00           H
ATOM   4639  CG  LEU   294     106.210  68.520  41.390  0.00  0.00           C
ATOM   4640  HG  LEU   294     106.770  67.840  42.030  0.00  0.00           H
ATOM   4641  CD1 LEU   294     106.400  69.970  41.930  0.00  0.00           C
ATOM   4642 HD11 LEU   294     107.320  70.430  41.580  0.00  0.00           H
ATOM   4643 HD12 LEU   294     105.560  70.540  41.520  0.00  0.00           H
ATOM   4644 HD13 LEU   294     106.430  70.010  43.020  0.00  0.00           H
ATOM   4645  CD2 LEU   294     104.780  68.110  41.630  0.00  0.00           C
ATOM   4646 HD21 LEU   294     104.750  67.030  41.490  0.00  0.00           H
ATOM   4647 HD22 LEU   294     104.400  68.310  42.630  0.00  0.00           H
ATOM   4648 HD23 LEU   294     104.050  68.520  40.930  0.00  0.00           H
ATOM   4649  C   LEU   294     109.000  67.530  40.280  0.00  0.00           C
ATOM   4650  O   LEU   294     109.740  67.860  41.220  0.00  0.00           O
ATOM   4651  N   PHE   295     109.060  66.280  39.800  0.00  0.00           N
ATOM   4652  H   PHE   295     108.460  66.000  39.030  0.00  0.00           H
ATOM   4653  CA  PHE   295     109.900  65.200  40.460  0.00  0.00           C
ATOM   4654  HA  PHE   295     109.750  65.310  41.530  0.00  0.00           H
ATOM   4655  CB  PHE   295     109.390  63.780  40.190  0.00  0.00           C
ATOM   4656  HB2 PHE   295     110.170  63.050  40.420  0.00  0.00           H
ATOM   4657  HB3 PHE   295     109.050  63.570  39.180  0.00  0.00           H
ATOM   4658  CG  PHE   295     108.250  63.460  41.180  0.00  0.00           C
ATOM   4659  CD1 PHE   295     108.540  63.000  42.480  0.00  0.00           C
ATOM   4660  HD1 PHE   295     109.590  62.890  42.710  0.00  0.00           H
ATOM   4661  CE1 PHE   295     107.450  62.890  43.410  0.00  0.00           C
ATOM   4662  HE1 PHE   295     107.720  62.660  44.430  0.00  0.00           H
ATOM   4663  CZ  PHE   295     106.140  62.950  43.060  0.00  0.00           C
ATOM   4664  HZ  PHE   295     105.350  62.810  43.780  0.00  0.00           H
ATOM   4665  CE2 PHE   295     105.890  63.310  41.770  0.00  0.00           C
ATOM   4666  HE2 PHE   295     104.870  63.370  41.420  0.00  0.00           H
ATOM   4667  CD2 PHE   295     106.900  63.580  40.790  0.00  0.00           C
ATOM   4668  HD2 PHE   295     106.560  63.880  39.810  0.00  0.00           H
ATOM   4669  C   PHE   295     111.380  65.360  40.230  0.00  0.00           C
ATOM   4670  O   PHE   295     112.180  64.520  40.660  0.00  0.00           O
ATOM   4671  N   GLU   296     111.870  66.400  39.520  0.00  0.00           N
ATOM   4672  H   GLU   296     111.210  67.040  39.110  0.00  0.00           H
ATOM   4673  CA  GLU   296     113.310  66.780  39.540  0.00  0.00           C
ATOM   4674  HA  GLU   296     113.930  65.890  39.460  0.00  0.00           H
ATOM   4675  CB  GLU   296     113.600  67.650  38.290  0.00  0.00           C
ATOM   4676  HB2 GLU   296     114.500  68.260  38.400  0.00  0.00           H
ATOM   4677  HB3 GLU   296     112.730  68.290  38.250  0.00  0.00           H
ATOM   4678  CG  GLU   296     113.670  66.810  36.980  0.00  0.00           C
ATOM   4679  HG2 GLU   296     112.660  66.430  36.890  0.00  0.00           H
ATOM   4680  HG3 GLU   296     114.330  65.950  37.050  0.00  0.00           H
ATOM   4681  CD  GLU   296     113.850  67.610  35.700  0.00  0.00           C
ATOM   4682  OE1 GLU   296     113.850  68.850  35.760  0.00  0.00           O
ATOM   4683  OE2 GLU   296     114.030  66.980  34.620  0.00  0.00           O
ATOM   4684  C   GLU   296     113.650  67.520  40.850  0.00  0.00           C
ATOM   4685  O   GLU   296     114.820  67.680  41.210  0.00  0.00           O
ATOM   4686  N   MET   297     112.640  67.960  41.650  0.00  0.00           N
ATOM   4687  H   MET   297     111.670  67.900  41.370  0.00  0.00           H
ATOM   4688  CA  MET   297     112.860  68.820  42.790  0.00  0.00           C
ATOM   4689  HA  MET   297     113.760  69.430  42.670  0.00  0.00           H
ATOM   4690  CB  MET   297     111.690  69.740  42.990  0.00  0.00           C
ATOM   4691  HB2 MET   297     111.860  70.490  43.760  0.00  0.00           H
ATOM   4692  HB3 MET   297     110.690  69.370  43.210  0.00  0.00           H
ATOM   4693  CG  MET   297     111.610  70.590  41.710  0.00  0.00           C
ATOM   4694  HG2 MET   297     111.320  69.960  40.870  0.00  0.00           H
ATOM   4695  HG3 MET   297     112.510  71.140  41.450  0.00  0.00           H
ATOM   4696  SD  MET   297     110.440  71.950  41.720  0.00  0.00           S
ATOM   4697  CE  MET   297     110.610  72.630  40.090  0.00  0.00           C
ATOM   4698  HE1 MET   297     109.680  73.180  39.930  0.00  0.00           H
ATOM   4699  HE2 MET   297     111.510  73.250  40.000  0.00  0.00           H
ATOM   4700  HE3 MET   297     110.580  71.800  39.380  0.00  0.00           H
ATOM   4701  C   MET   297     113.150  68.130  44.080  0.00  0.00           C
ATOM   4702  O   MET   297     112.930  66.930  44.220  0.00  0.00           O
ATOM   4703  N   GLU   298     113.610  68.850  45.140  0.00  0.00           N
ATOM   4704  H   GLU   298     113.700  69.850  45.080  0.00  0.00           H
ATOM   4705  CA  GLU   298     113.680  68.170  46.480  0.00  0.00           C
ATOM   4706  HA  GLU   298     113.740  67.100  46.290  0.00  0.00           H
ATOM   4707  CB  GLU   298     115.000  68.690  47.210  0.00  0.00           C
ATOM   4708  HB2 GLU   298     115.100  68.220  48.190  0.00  0.00           H
ATOM   4709  HB3 GLU   298     114.770  69.740  47.360  0.00  0.00           H
ATOM   4710  CG  GLU   298     116.260  68.330  46.480  0.00  0.00           C
ATOM   4711  HG2 GLU   298     117.130  68.430  47.140  0.00  0.00           H
ATOM   4712  HG3 GLU   298     116.430  68.890  45.560  0.00  0.00           H
ATOM   4713  CD  GLU   298     116.310  66.800  46.140  0.00  0.00           C
ATOM   4714  OE1 GLU   298     116.580  66.470  44.940  0.00  0.00           O
ATOM   4715  OE2 GLU   298     115.960  65.980  46.990  0.00  0.00           O
ATOM   4716  C   GLU   298     112.400  68.510  47.230  0.00  0.00           C
ATOM   4717  O   GLU   298     111.540  69.280  46.850  0.00  0.00           O
ATOM   4718  N   ASN   299     112.250  67.860  48.410  0.00  0.00           N
ATOM   4719  H   ASN   299     112.950  67.150  48.560  0.00  0.00           H
ATOM   4720  CA  ASN   299     111.170  68.060  49.420  0.00  0.00           C
ATOM   4721  HA  ASN   299     111.130  67.180  50.060  0.00  0.00           H
ATOM   4722  CB  ASN   299     111.530  69.340  50.280  0.00  0.00           C
ATOM   4723  HB2 ASN   299     110.940  69.440  51.200  0.00  0.00           H
ATOM   4724  HB3 ASN   299     111.420  70.240  49.680  0.00  0.00           H
ATOM   4725  CG  ASN   299     112.980  69.280  50.610  0.00  0.00           C
ATOM   4726  OD1 ASN   299     113.750  70.190  50.180  0.00  0.00           O
ATOM   4727  ND2 ASN   299     113.460  68.280  51.320  0.00  0.00           N
ATOM   4728 HD21 ASN   299     112.810  67.620  51.740  0.00  0.00           H
ATOM   4729 HD22 ASN   299     114.380  68.310  51.720  0.00  0.00           H
ATOM   4730  C   ASN   299     109.740  68.050  48.780  0.00  0.00           C
ATOM   4731  O   ASN   299     108.920  68.910  49.140  0.00  0.00           O
ATOM   4732  N   ILE   300     109.390  67.230  47.770  0.00  0.00           N
ATOM   4733  H   ILE   300     110.070  66.550  47.460  0.00  0.00           H
ATOM   4734  CA  ILE   300     108.030  67.030  47.240  0.00  0.00           C
ATOM   4735  HA  ILE   300     107.560  68.010  47.210  0.00  0.00           H
ATOM   4736  CB  ILE   300     108.040  66.420  45.790  0.00  0.00           C
ATOM   4737  HB  ILE   300     108.570  65.470  45.720  0.00  0.00           H
ATOM   4738  CG2 ILE   300     106.610  65.980  45.380  0.00  0.00           C
ATOM   4739 HG21 ILE   300     106.440  66.230  44.330  0.00  0.00           H
ATOM   4740 HG22 ILE   300     106.500  64.910  45.580  0.00  0.00           H
ATOM   4741 HG23 ILE   300     105.830  66.470  45.960  0.00  0.00           H
ATOM   4742  CG1 ILE   300     108.710  67.350  44.740  0.00  0.00           C
ATOM   4743 HG12 ILE   300     108.350  67.090  43.740  0.00  0.00           H
ATOM   4744 HG13 ILE   300     109.780  67.140  44.680  0.00  0.00           H
ATOM   4745  CD1 ILE   300     108.460  68.870  44.940  0.00  0.00           C
ATOM   4746 HD11 ILE   300     108.770  69.280  43.970  0.00  0.00           H
ATOM   4747 HD12 ILE   300     107.440  69.040  45.290  0.00  0.00           H
ATOM   4748 HD13 ILE   300     109.200  69.280  45.630  0.00  0.00           H
ATOM   4749  C   ILE   300     107.130  66.240  48.260  0.00  0.00           C
ATOM   4750  O   ILE   300     107.510  65.110  48.550  0.00  0.00           O
ATOM   4751  N   THR   301     106.080  66.790  48.760  0.00  0.00           N
ATOM   4752  H   THR   301     105.810  67.710  48.440  0.00  0.00           H
ATOM   4753  CA  THR   301     105.030  66.100  49.530  0.00  0.00           C
ATOM   4754  HA  THR   301     105.590  65.420  50.180  0.00  0.00           H
ATOM   4755  CB  THR   301     104.360  67.030  50.500  0.00  0.00           C
ATOM   4756  HB  THR   301     103.760  66.450  51.190  0.00  0.00           H
ATOM   4757  CG2 THR   301     105.400  67.780  51.320  0.00  0.00           C
ATOM   4758 HG21 THR   301     106.070  67.120  51.870  0.00  0.00           H
ATOM   4759 HG22 THR   301     106.060  68.390  50.710  0.00  0.00           H
ATOM   4760 HG23 THR   301     104.830  68.450  51.970  0.00  0.00           H
ATOM   4761  OG1 THR   301     103.560  68.010  49.840  0.00  0.00           O
ATOM   4762  HG1 THR   301     104.180  68.580  49.370  0.00  0.00           H
ATOM   4763  C   THR   301     104.050  65.230  48.720  0.00  0.00           C
ATOM   4764  O   THR   301     103.570  65.610  47.650  0.00  0.00           O
ATOM   4765  N   ASP   302     103.500  64.150  49.310  0.00  0.00           N
ATOM   4766  H   ASP   302     103.850  63.880  50.220  0.00  0.00           H
ATOM   4767  CA  ASP   302     102.320  63.430  48.840  0.00  0.00           C
ATOM   4768  HA  ASP   302     102.500  63.370  47.770  0.00  0.00           H
ATOM   4769  CB  ASP   302     102.330  62.060  49.440  0.00  0.00           C
ATOM   4770  HB2 ASP   302     101.480  61.470  49.080  0.00  0.00           H
ATOM   4771  HB3 ASP   302     102.150  62.100  50.510  0.00  0.00           H
ATOM   4772  CG  ASP   302     103.580  61.190  49.280  0.00  0.00           C
ATOM   4773  OD1 ASP   302     104.170  61.130  48.220  0.00  0.00           O
ATOM   4774  OD2 ASP   302     104.030  60.580  50.250  0.00  0.00           O
ATOM   4775  C   ASP   302     101.040  64.180  49.030  0.00  0.00           C
ATOM   4776  O   ASP   302     100.840  64.680  50.150  0.00  0.00           O
ATOM   4777  N   PRO   303     100.080  64.220  48.120  0.00  0.00           N
ATOM   4778  CD  PRO   303     100.300  63.920  46.700  0.00  0.00           C
ATOM   4779  HD2 PRO   303     100.400  62.860  46.430  0.00  0.00           H
ATOM   4780  HD3 PRO   303     101.140  64.420  46.220  0.00  0.00           H
ATOM   4781  CG  PRO   303      99.000  64.230  46.010  0.00  0.00           C
ATOM   4782  HG2 PRO   303      98.800  63.570  45.160  0.00  0.00           H
ATOM   4783  HG3 PRO   303      98.940  65.260  45.670  0.00  0.00           H
ATOM   4784  CB  PRO   303      97.950  64.090  47.120  0.00  0.00           C
ATOM   4785  HB2 PRO   303      97.590  63.070  47.260  0.00  0.00           H
ATOM   4786  HB3 PRO   303      97.110  64.750  46.900  0.00  0.00           H
ATOM   4787  CA  PRO   303      98.650  64.550  48.380  0.00  0.00           C
ATOM   4788  HA  PRO   303      98.620  65.640  48.460  0.00  0.00           H
ATOM   4789  C   PRO   303      98.030  63.860  49.640  0.00  0.00           C
ATOM   4790  O   PRO   303      98.340  62.730  50.020  0.00  0.00           O
ATOM   4791  N   PRO   304      96.950  64.460  50.260  0.00  0.00           N
ATOM   4792  CD  PRO   304      96.610  65.830  50.110  0.00  0.00           C
ATOM   4793  HD2 PRO   304      96.090  65.850  49.150  0.00  0.00           H
ATOM   4794  HD3 PRO   304      97.490  66.460  49.960  0.00  0.00           H
ATOM   4795  CG  PRO   304      95.680  66.240  51.210  0.00  0.00           C
ATOM   4796  HG2 PRO   304      95.020  67.090  51.010  0.00  0.00           H
ATOM   4797  HG3 PRO   304      96.350  66.540  52.010  0.00  0.00           H
ATOM   4798  CB  PRO   304      94.960  64.940  51.470  0.00  0.00           C
ATOM   4799  HB2 PRO   304      94.070  64.840  50.840  0.00  0.00           H
ATOM   4800  HB3 PRO   304      94.720  64.740  52.510  0.00  0.00           H
ATOM   4801  CA  PRO   304      95.990  63.850  51.150  0.00  0.00           C
ATOM   4802  HA  PRO   304      96.540  63.600  52.060  0.00  0.00           H
ATOM   4803  C   PRO   304      95.400  62.540  50.620  0.00  0.00           C
ATOM   4804  O   PRO   304      94.740  62.530  49.620  0.00  0.00           O
ATOM   4805  N   ARG   305      95.540  61.490  51.380  0.00  0.00           N
ATOM   4806  H   ARG   305      95.970  61.630  52.280  0.00  0.00           H
ATOM   4807  CA  ARG   305      94.790  60.210  51.180  0.00  0.00           C
ATOM   4808  HA  ARG   305      94.700  60.040  50.100  0.00  0.00           H
ATOM   4809  CB  ARG   305      95.530  58.930  51.730  0.00  0.00           C
ATOM   4810  HB2 ARG   305      95.670  59.030  52.810  0.00  0.00           H
ATOM   4811  HB3 ARG   305      96.480  58.840  51.200  0.00  0.00           H
ATOM   4812  CG  ARG   305      94.750  57.630  51.440  0.00  0.00           C
ATOM   4813  HG2 ARG   305      94.280  57.730  50.460  0.00  0.00           H
ATOM   4814  HG3 ARG   305      94.020  57.410  52.220  0.00  0.00           H
ATOM   4815  CD  ARG   305      95.820  56.620  51.330  0.00  0.00           C
ATOM   4816  HD2 ARG   305      96.590  56.740  52.090  0.00  0.00           H
ATOM   4817  HD3 ARG   305      96.330  56.810  50.380  0.00  0.00           H
ATOM   4818  NE  ARG   305      95.290  55.280  51.440  0.00  0.00           N
ATOM   4819  HE  ARG   305      94.470  55.200  52.030  0.00  0.00           H
ATOM   4820  CZ  ARG   305      95.920  54.130  51.250  0.00  0.00           C
ATOM   4821  NH1 ARG   305      96.960  54.100  50.510  0.00  0.00           N
ATOM   4822 HH11 ARG   305      97.410  54.970  50.290  0.00  0.00           H
ATOM   4823 HH12 ARG   305      97.450  53.270  50.200  0.00  0.00           H
ATOM   4824  NH2 ARG   305      95.340  53.030  51.610  0.00  0.00           N
ATOM   4825 HH21 ARG   305      94.380  53.100  51.910  0.00  0.00           H
ATOM   4826 HH22 ARG   305      95.770  52.130  51.470  0.00  0.00           H
ATOM   4827  C   ARG   305      93.370  60.370  51.750  0.00  0.00           C
ATOM   4828  O   ARG   305      93.110  60.030  52.940  0.00  0.00           O
ATOM   4829  N   GLY   306      92.480  60.850  50.880  0.00  0.00           N
ATOM   4830  H   GLY   306      92.860  61.050  49.970  0.00  0.00           H
ATOM   4831  CA  GLY   306      90.990  61.100  51.170  0.00  0.00           C
ATOM   4832  HA2 GLY   306      90.620  60.240  51.730  0.00  0.00           H
ATOM   4833  HA3 GLY   306      90.470  61.170  50.210  0.00  0.00           H
ATOM   4834  C   GLY   306      90.770  62.370  52.040  0.00  0.00           C
ATOM   4835  O   GLY   306      91.660  62.850  52.660  0.00  0.00           O
ATOM   4836  N   CYX   307      89.570  62.900  51.900  0.00  0.00           N
ATOM   4837  H   CYX   307      88.890  62.280  51.490  0.00  0.00           H
ATOM   4838  CA  CYX   307      89.200  64.070  52.570  0.00  0.00           C
ATOM   4839  HA  CYX   307      89.930  64.880  52.520  0.00  0.00           H
ATOM   4840  CB  CYX   307      87.830  64.410  51.930  0.00  0.00           C
ATOM   4841  HB2 CYX   307      87.260  65.200  52.420  0.00  0.00           H
ATOM   4842  HB3 CYX   307      87.190  63.530  51.900  0.00  0.00           H
ATOM   4843  SG  CYX   307      87.880  64.950  50.170  0.00  0.00           S
ATOM   4844  C   CYX   307      89.060  63.730  54.120  0.00  0.00           C
ATOM   4845  O   CYX   307      89.650  64.470  54.870  0.00  0.00           O
ATOM   4846  N   VAL   308      88.460  62.630  54.560  0.00  0.00           N
ATOM   4847  H   VAL   308      87.820  62.240  53.890  0.00  0.00           H
ATOM   4848  CA  VAL   308      88.290  62.220  55.980  0.00  0.00           C
ATOM   4849  HA  VAL   308      87.620  62.980  56.390  0.00  0.00           H
ATOM   4850  CB  VAL   308      87.500  60.890  56.170  0.00  0.00           C
ATOM   4851  HB  VAL   308      88.140  60.030  55.950  0.00  0.00           H
ATOM   4852  CG1 VAL   308      86.880  60.660  57.520  0.00  0.00           C
ATOM   4853 HG11 VAL   308      86.570  59.610  57.580  0.00  0.00           H
ATOM   4854 HG12 VAL   308      87.640  60.920  58.250  0.00  0.00           H
ATOM   4855 HG13 VAL   308      86.000  61.250  57.770  0.00  0.00           H
ATOM   4856  CG2 VAL   308      86.330  60.850  55.210  0.00  0.00           C
ATOM   4857 HG21 VAL   308      86.610  60.610  54.180  0.00  0.00           H
ATOM   4858 HG22 VAL   308      85.820  59.940  55.530  0.00  0.00           H
ATOM   4859 HG23 VAL   308      85.610  61.640  55.410  0.00  0.00           H
ATOM   4860  C   VAL   308      89.470  62.440  56.970  0.00  0.00           C
ATOM   4861  O   VAL   308      90.490  61.840  56.790  0.00  0.00           O
ATOM   4862  N   GLY   309      89.300  63.380  57.970  0.00  0.00           N
ATOM   4863  H   GLY   309      88.450  63.920  57.960  0.00  0.00           H
ATOM   4864  CA  GLY   309      90.350  63.620  58.950  0.00  0.00           C
ATOM   4865  HA2 GLY   309      90.810  62.690  59.290  0.00  0.00           H
ATOM   4866  HA3 GLY   309      89.910  64.140  59.810  0.00  0.00           H
ATOM   4867  C   GLY   309      91.520  64.580  58.440  0.00  0.00           C
ATOM   4868  O   GLY   309      92.300  65.060  59.230  0.00  0.00           O
ATOM   4869  N   ASN   310      91.610  64.850  57.130  0.00  0.00           N
ATOM   4870  H   ASN   310      90.990  64.350  56.510  0.00  0.00           H
ATOM   4871  CA  ASN   310      92.590  65.800  56.600  0.00  0.00           C
ATOM   4872  HA  ASN   310      93.440  65.870  57.280  0.00  0.00           H
ATOM   4873  CB  ASN   310      93.160  65.200  55.260  0.00  0.00           C
ATOM   4874  HB2 ASN   310      94.050  65.770  54.980  0.00  0.00           H
ATOM   4875  HB3 ASN   310      92.410  65.060  54.490  0.00  0.00           H
ATOM   4876  CG  ASN   310      93.740  63.810  55.580  0.00  0.00           C
ATOM   4877  OD1 ASN   310      94.560  63.610  56.480  0.00  0.00           O
ATOM   4878  ND2 ASN   310      93.200  62.790  54.940  0.00  0.00           N
ATOM   4879 HD21 ASN   310      92.560  62.840  54.160  0.00  0.00           H
ATOM   4880 HD22 ASN   310      93.410  61.850  55.250  0.00  0.00           H
ATOM   4881  C   ASN   310      92.090  67.210  56.360  0.00  0.00           C
ATOM   4882  O   ASN   310      91.140  67.330  55.600  0.00  0.00           O
ATOM   4883  N   THR   311      92.530  68.260  57.100  0.00  0.00           N
ATOM   4884  H   THR   311      93.160  68.010  57.850  0.00  0.00           H
ATOM   4885  CA  THR   311      92.130  69.640  57.100  0.00  0.00           C
ATOM   4886  HA  THR   311      91.150  69.690  56.630  0.00  0.00           H
ATOM   4887  CB  THR   311      91.920  70.170  58.580  0.00  0.00           C
ATOM   4888  HB  THR   311      91.680  71.220  58.390  0.00  0.00           H
ATOM   4889  CG2 THR   311      90.840  69.430  59.370  0.00  0.00           C
ATOM   4890 HG21 THR   311      91.010  68.360  59.280  0.00  0.00           H
ATOM   4891 HG22 THR   311      90.900  69.760  60.410  0.00  0.00           H
ATOM   4892 HG23 THR   311      89.820  69.650  59.060  0.00  0.00           H
ATOM   4893  OG1 THR   311      93.100  70.190  59.450  0.00  0.00           O
ATOM   4894  HG1 THR   311      93.400  69.290  59.610  0.00  0.00           H
ATOM   4895  C   THR   311      93.170  70.580  56.400  0.00  0.00           C
ATOM   4896  O   THR   311      92.730  71.630  55.950  0.00  0.00           O
ATOM   4897  N   ASN   312      94.400  70.130  56.310  0.00  0.00           N
ATOM   4898  H   ASN   312      94.480  69.170  56.610  0.00  0.00           H
ATOM   4899  CA  ASN   312      95.540  70.890  55.830  0.00  0.00           C
ATOM   4900  HA  ASN   312      95.460  71.890  56.260  0.00  0.00           H
ATOM   4901  CB  ASN   312      96.840  70.270  56.440  0.00  0.00           C
ATOM   4902  HB2 ASN   312      97.710  70.820  56.070  0.00  0.00           H
ATOM   4903  HB3 ASN   312      96.970  69.290  55.990  0.00  0.00           H
ATOM   4904  CG  ASN   312      96.830  70.340  57.890  0.00  0.00           C
ATOM   4905  OD1 ASN   312      97.210  71.400  58.400  0.00  0.00           O
ATOM   4906  ND2 ASN   312      96.500  69.330  58.580  0.00  0.00           N
ATOM   4907 HD21 ASN   312      96.240  68.480  58.090  0.00  0.00           H
ATOM   4908 HD22 ASN   312      96.460  69.420  59.580  0.00  0.00           H
ATOM   4909  C   ASN   312      95.560  70.940  54.240  0.00  0.00           C
ATOM   4910  O   ASN   312      94.940  70.160  53.450  0.00  0.00           O
ATOM   4911  N   ILE   313      96.350  71.950  53.750  0.00  0.00           N
ATOM   4912  H   ILE   313      96.800  72.570  54.410  0.00  0.00           H
ATOM   4913  CA  ILE   313      96.590  72.020  52.240  0.00  0.00           C
ATOM   4914  HA  ILE   313      95.790  71.560  51.660  0.00  0.00           H
ATOM   4915  CB  ILE   313      96.590  73.510  51.880  0.00  0.00           C
ATOM   4916  HB  ILE   313      96.880  73.550  50.830  0.00  0.00           H
ATOM   4917  CG2 ILE   313      95.170  74.190  51.990  0.00  0.00           C
ATOM   4918 HG21 ILE   313      95.110  75.270  51.860  0.00  0.00           H
ATOM   4919 HG22 ILE   313      94.610  73.800  51.140  0.00  0.00           H
ATOM   4920 HG23 ILE   313      94.730  73.960  52.960  0.00  0.00           H
ATOM   4921  CG1 ILE   313      97.660  74.320  52.630  0.00  0.00           C
ATOM   4922 HG12 ILE   313      98.510  73.680  52.850  0.00  0.00           H
ATOM   4923 HG13 ILE   313      97.220  74.640  53.580  0.00  0.00           H
ATOM   4924  CD1 ILE   313      98.160  75.510  51.810  0.00  0.00           C
ATOM   4925 HD11 ILE   313      98.560  75.150  50.860  0.00  0.00           H
ATOM   4926 HD12 ILE   313      97.350  76.170  51.500  0.00  0.00           H
ATOM   4927 HD13 ILE   313      98.910  76.050  52.380  0.00  0.00           H
ATOM   4928  C   ILE   313      97.860  71.250  51.840  0.00  0.00           C
ATOM   4929  O   ILE   313      98.810  71.060  52.620  0.00  0.00           O
ATOM   4930  N   TRP   314      97.830  70.830  50.550  0.00  0.00           N
ATOM   4931  H   TRP   314      97.000  70.910  49.990  0.00  0.00           H
ATOM   4932  CA  TRP   314      99.030  70.240  49.840  0.00  0.00           C
ATOM   4933  HA  TRP   314      99.520  69.530  50.500  0.00  0.00           H
ATOM   4934  CB  TRP   314      98.580  69.490  48.600  0.00  0.00           C
ATOM   4935  HB2 TRP   314      98.360  70.280  47.890  0.00  0.00           H
ATOM   4936  HB3 TRP   314      97.710  68.840  48.700  0.00  0.00           H
ATOM   4937  CG  TRP   314      99.570  68.680  47.860  0.00  0.00           C
ATOM   4938  CD1 TRP   314     100.530  67.910  48.500  0.00  0.00           C
ATOM   4939  HD1 TRP   314     100.570  67.850  49.580  0.00  0.00           H
ATOM   4940  NE1 TRP   314     101.330  67.430  47.500  0.00  0.00           N
ATOM   4941  HE1 TRP   314     101.950  66.680  47.770  0.00  0.00           H
ATOM   4942  CE2 TRP   314     100.920  67.660  46.240  0.00  0.00           C
ATOM   4943  CZ2 TRP   314     101.470  67.310  45.020  0.00  0.00           C
ATOM   4944  HZ2 TRP   314     102.440  66.840  44.970  0.00  0.00           H
ATOM   4945  CH2 TRP   314     100.780  67.650  43.840  0.00  0.00           C
ATOM   4946  HH2 TRP   314     101.170  67.390  42.860  0.00  0.00           H
ATOM   4947  CZ3 TRP   314      99.580  68.380  43.910  0.00  0.00           C
ATOM   4948  HZ3 TRP   314      99.090  68.790  43.040  0.00  0.00           H
ATOM   4949  CE3 TRP   314      99.090  68.770  45.200  0.00  0.00           C
ATOM   4950  HE3 TRP   314      98.130  69.270  45.270  0.00  0.00           H
ATOM   4951  CD2 TRP   314      99.780  68.420  46.420  0.00  0.00           C
ATOM   4952  C   TRP   314     100.060  71.420  49.640  0.00  0.00           C
ATOM   4953  O   TRP   314      99.910  72.260  48.750  0.00  0.00           O
ATOM   4954  N   LYS   315     101.070  71.370  50.510  0.00  0.00           N
ATOM   4955  H   LYS   315     101.130  70.560  51.110  0.00  0.00           H
ATOM   4956  CA  LYS   315     102.150  72.330  50.460  0.00  0.00           C
ATOM   4957  HA  LYS   315     101.760  73.310  50.740  0.00  0.00           H
ATOM   4958  CB  LYS   315     103.110  71.790  51.590  0.00  0.00           C
ATOM   4959  HB2 LYS   315     103.450  70.830  51.200  0.00  0.00           H
ATOM   4960  HB3 LYS   315     102.440  71.500  52.390  0.00  0.00           H
ATOM   4961  CG  LYS   315     104.300  72.630  52.070  0.00  0.00           C
ATOM   4962  HG2 LYS   315     104.670  72.420  53.070  0.00  0.00           H
ATOM   4963  HG3 LYS   315     103.890  73.640  52.090  0.00  0.00           H
ATOM   4964  CD  LYS   315     105.460  72.630  51.090  0.00  0.00           C
ATOM   4965  HD2 LYS   315     105.100  72.750  50.070  0.00  0.00           H
ATOM   4966  HD3 LYS   315     105.890  71.640  51.170  0.00  0.00           H
ATOM   4967  CE  LYS   315     106.450  73.720  51.530  0.00  0.00           C
ATOM   4968  HE2 LYS   315     107.080  73.260  52.280  0.00  0.00           H
ATOM   4969  HE3 LYS   315     105.940  74.620  51.880  0.00  0.00           H
ATOM   4970  NZ  LYS   315     107.280  74.060  50.380  0.00  0.00           N
ATOM   4971  HZ1 LYS   315     107.900  73.300  50.140  0.00  0.00           H
ATOM   4972  HZ2 LYS   315     106.690  74.390  49.620  0.00  0.00           H
ATOM   4973  HZ3 LYS   315     107.930  74.790  50.630  0.00  0.00           H
ATOM   4974  C   LYS   315     102.830  72.420  49.040  0.00  0.00           C
ATOM   4975  O   LYS   315     103.280  73.520  48.710  0.00  0.00           O
ATOM   4976  N   THR   316     102.990  71.270  48.300  0.00  0.00           N
ATOM   4977  H   THR   316     102.590  70.500  48.810  0.00  0.00           H
ATOM   4978  CA  THR   316     103.540  71.140  46.950  0.00  0.00           C
ATOM   4979  HA  THR   316     104.400  71.820  46.990  0.00  0.00           H
ATOM   4980  CB  THR   316     103.990  69.650  46.720  0.00  0.00           C
ATOM   4981  HB  THR   316     103.080  69.060  46.660  0.00  0.00           H
ATOM   4982  CG2 THR   316     104.760  69.400  45.420  0.00  0.00           C
ATOM   4983 HG21 THR   316     105.630  70.050  45.330  0.00  0.00           H
ATOM   4984 HG22 THR   316     105.170  68.390  45.470  0.00  0.00           H
ATOM   4985 HG23 THR   316     104.090  69.530  44.580  0.00  0.00           H
ATOM   4986  OG1 THR   316     104.780  69.180  47.840  0.00  0.00           O
ATOM   4987  HG1 THR   316     105.680  69.410  47.600  0.00  0.00           H
ATOM   4988  C   THR   316     102.650  71.620  45.880  0.00  0.00           C
ATOM   4989  O   THR   316     103.110  72.060  44.850  0.00  0.00           O
ATOM   4990  N   GLY   317     101.330  71.680  46.170  0.00  0.00           N
ATOM   4991  H   GLY   317     101.050  71.520  47.130  0.00  0.00           H
ATOM   4992  CA  GLY   317     100.320  72.020  45.140  0.00  0.00           C
ATOM   4993  HA2 GLY   317      99.420  71.910  45.740  0.00  0.00           H
ATOM   4994  HA3 GLY   317     100.280  71.250  44.380  0.00  0.00           H
ATOM   4995  C   GLY   317     100.430  73.400  44.370  0.00  0.00           C
ATOM   4996  O   GLY   317     100.140  73.440  43.160  0.00  0.00           O
ATOM   4997  N   PRO   318     100.740  74.510  45.030  0.00  0.00           N
ATOM   4998  CD  PRO   318     100.530  74.710  46.400  0.00  0.00           C
ATOM   4999  HD2 PRO   318     101.460  74.480  46.920  0.00  0.00           H
ATOM   5000  HD3 PRO   318      99.810  73.960  46.730  0.00  0.00           H
ATOM   5001  CG  PRO   318     100.080  76.090  46.680  0.00  0.00           C
ATOM   5002  HG2 PRO   318     100.160  76.340  47.740  0.00  0.00           H
ATOM   5003  HG3 PRO   318      99.020  76.120  46.450  0.00  0.00           H
ATOM   5004  CB  PRO   318     101.030  76.790  45.720  0.00  0.00           C
ATOM   5005  HB2 PRO   318     102.080  76.920  45.980  0.00  0.00           H
ATOM   5006  HB3 PRO   318     100.630  77.770  45.450  0.00  0.00           H
ATOM   5007  CA  PRO   318     101.060  75.800  44.530  0.00  0.00           C
ATOM   5008  HA  PRO   318     100.280  76.080  43.830  0.00  0.00           H
ATOM   5009  C   PRO   318     102.400  75.820  43.690  0.00  0.00           C
ATOM   5010  O   PRO   318     102.410  76.550  42.700  0.00  0.00           O
ATOM   5011  N   LEU   319     103.450  75.070  44.070  0.00  0.00           N
ATOM   5012  H   LEU   319     103.400  74.520  44.920  0.00  0.00           H
ATOM   5013  CA  LEU   319     104.610  74.900  43.230  0.00  0.00           C
ATOM   5014  HA  LEU   319     104.980  75.880  42.940  0.00  0.00           H
ATOM   5015  CB  LEU   319     105.670  74.040  44.070  0.00  0.00           C
ATOM   5016  HB2 LEU   319     105.110  73.160  44.400  0.00  0.00           H
ATOM   5017  HB3 LEU   319     105.900  74.600  44.970  0.00  0.00           H
ATOM   5018  CG  LEU   319     106.960  73.540  43.390  0.00  0.00           C
ATOM   5019  HG  LEU   319     106.680  72.730  42.720  0.00  0.00           H
ATOM   5020  CD1 LEU   319     107.810  74.630  42.720  0.00  0.00           C
ATOM   5021 HD11 LEU   319     107.410  75.050  41.800  0.00  0.00           H
ATOM   5022 HD12 LEU   319     108.140  75.410  43.420  0.00  0.00           H
ATOM   5023 HD13 LEU   319     108.710  74.130  42.350  0.00  0.00           H
ATOM   5024  CD2 LEU   319     107.800  72.910  44.450  0.00  0.00           C
ATOM   5025 HD21 LEU   319     108.120  73.600  45.230  0.00  0.00           H
ATOM   5026 HD22 LEU   319     107.180  72.130  44.890  0.00  0.00           H
ATOM   5027 HD23 LEU   319     108.740  72.510  44.060  0.00  0.00           H
ATOM   5028  C   LEU   319     104.220  74.150  41.960  0.00  0.00           C
ATOM   5029  O   LEU   319     104.740  74.430  40.920  0.00  0.00           O
ATOM   5030  N   PHE   320     103.370  73.090  42.040  0.00  0.00           N
ATOM   5031  H   PHE   320     103.090  72.760  42.950  0.00  0.00           H
ATOM   5032  CA  PHE   320     102.920  72.330  40.870  0.00  0.00           C
ATOM   5033  HA  PHE   320     103.830  72.120  40.310  0.00  0.00           H
ATOM   5034  CB  PHE   320     102.230  71.080  41.340  0.00  0.00           C
ATOM   5035  HB2 PHE   320     101.390  71.290  42.010  0.00  0.00           H
ATOM   5036  HB3 PHE   320     103.030  70.550  41.840  0.00  0.00           H
ATOM   5037  CG  PHE   320     101.840  70.150  40.240  0.00  0.00           C
ATOM   5038  CD1 PHE   320     102.670  69.950  39.120  0.00  0.00           C
ATOM   5039  HD1 PHE   320     103.510  70.590  38.890  0.00  0.00           H
ATOM   5040  CE1 PHE   320     102.350  68.950  38.130  0.00  0.00           C
ATOM   5041  HE1 PHE   320     102.960  68.840  37.250  0.00  0.00           H
ATOM   5042  CZ  PHE   320     101.120  68.270  38.310  0.00  0.00           C
ATOM   5043  HZ  PHE   320     100.790  67.570  37.560  0.00  0.00           H
ATOM   5044  CE2 PHE   320     100.280  68.520  39.410  0.00  0.00           C
ATOM   5045  HE2 PHE   320      99.360  67.970  39.530  0.00  0.00           H
ATOM   5046  CD2 PHE   320     100.660  69.410  40.420  0.00  0.00           C
ATOM   5047  HD2 PHE   320     100.110  69.420  41.350  0.00  0.00           H
ATOM   5048  C   PHE   320     102.080  73.240  39.970  0.00  0.00           C
ATOM   5049  O   PHE   320     102.210  73.200  38.760  0.00  0.00           O
ATOM   5050  N   LYS   321     101.250  74.170  40.540  0.00  0.00           N
ATOM   5051  H   LYS   321     101.120  73.950  41.510  0.00  0.00           H
ATOM   5052  CA  LYS   321     100.490  75.170  39.770  0.00  0.00           C
ATOM   5053  HA  LYS   321      99.780  74.680  39.100  0.00  0.00           H
ATOM   5054  CB  LYS   321      99.570  75.990  40.710  0.00  0.00           C
ATOM   5055  HB2 LYS   321     100.130  76.460  41.520  0.00  0.00           H
ATOM   5056  HB3 LYS   321      98.860  75.250  41.080  0.00  0.00           H
ATOM   5057  CG  LYS   321      98.730  76.970  39.890  0.00  0.00           C
ATOM   5058  HG2 LYS   321      98.330  76.460  39.020  0.00  0.00           H
ATOM   5059  HG3 LYS   321      99.420  77.690  39.440  0.00  0.00           H
ATOM   5060  CD  LYS   321      97.740  77.840  40.670  0.00  0.00           C
ATOM   5061  HD2 LYS   321      98.430  78.380  41.320  0.00  0.00           H
ATOM   5062  HD3 LYS   321      96.990  77.250  41.190  0.00  0.00           H
[truncated: 7,431,061 more chars]
