# Supplementary material for: Reversible Control of Native GluN2B-Containing NMDA Receptors with Visible Light
Source: ACS Chem Neurosci. 2024 Sep 6;15(18):3321–43. doi: 10.1021/acschemneuro.4c00247 (PMC11413854; doi:10.1021/acschemneuro.4c00247)
Supplement: Supplementary file 3 — cn4c00247_si_003.zip [file cn4c00247_si_003.zip › Dataset-snapshots-QMMM/Snapshots/Rot1/7.pdb]

REMARK   3 REFINEMENT Structure from ORCA job: /scratch/rbp/orcajob_GS-qcg-QMXTB_6878/GS-qcg-QMXTB
ATOM      1  N   ASP     1     111.390  48.990  40.830  0.00  0.00           N
ATOM      2  H1  ASP     1     111.830  49.260  41.700  0.00  0.00           H
ATOM      3  H2  ASP     1     111.490  47.990  40.730  0.00  0.00           H
ATOM      4  H3  ASP     1     111.870  49.470  40.070  0.00  0.00           H
ATOM      5  CA  ASP     1     109.920  49.360  40.800  0.00  0.00           C
ATOM      6  HA  ASP     1     109.470  49.170  39.830  0.00  0.00           H
ATOM      7  CB  ASP     1     109.080  48.810  41.940  0.00  0.00           C
ATOM      8  HB2 ASP     1     108.110  49.310  41.970  0.00  0.00           H
ATOM      9  HB3 ASP     1     109.620  49.120  42.840  0.00  0.00           H
ATOM     10  CG  ASP     1     108.870  47.260  41.770  0.00  0.00           C
ATOM     11  OD1 ASP     1     109.410  46.680  40.850  0.00  0.00           O
ATOM     12  OD2 ASP     1     108.280  46.670  42.770  0.00  0.00           O
ATOM     13  C   ASP     1     109.760  50.870  40.930  0.00  0.00           C
ATOM     14  O   ASP     1     110.630  51.550  41.530  0.00  0.00           O
ATOM     15  N   PRO     2     108.810  51.470  40.170  0.00  0.00           N
ATOM     16  CD  PRO     2     107.850  50.870  39.270  0.00  0.00           C
ATOM     17  HD2 PRO     2     106.990  50.430  39.770  0.00  0.00           H
ATOM     18  HD3 PRO     2     108.440  50.150  38.710  0.00  0.00           H
ATOM     19  CG  PRO     2     107.410  52.070  38.440  0.00  0.00           C
ATOM     20  HG2 PRO     2     106.340  52.220  38.540  0.00  0.00           H
ATOM     21  HG3 PRO     2     107.580  51.860  37.390  0.00  0.00           H
ATOM     22  CB  PRO     2     108.200  53.250  38.830  0.00  0.00           C
ATOM     23  HB2 PRO     2     107.690  54.210  38.740  0.00  0.00           H
ATOM     24  HB3 PRO     2     109.080  53.260  38.180  0.00  0.00           H
ATOM     25  CA  PRO     2     108.520  52.910  40.240  0.00  0.00           C
ATOM     26  HA  PRO     2     109.450  53.440  40.450  0.00  0.00           H
ATOM     27  C   PRO     2     107.480  53.320  41.300  0.00  0.00           C
ATOM     28  O   PRO     2     106.520  52.500  41.670  0.00  0.00           O
ATOM     29  N   LYS     3     107.510  54.610  41.730  0.00  0.00           N
ATOM     30  H   LYS     3     108.250  55.210  41.400  0.00  0.00           H
ATOM     31  CA  LYS     3     106.220  55.150  42.350  0.00  0.00           C
ATOM     32  HA  LYS     3     105.900  54.380  43.050  0.00  0.00           H
ATOM     33  CB  LYS     3     106.460  56.440  43.080  0.00  0.00           C
ATOM     34  HB2 LYS     3     106.920  57.190  42.430  0.00  0.00           H
ATOM     35  HB3 LYS     3     107.220  56.260  43.830  0.00  0.00           H
ATOM     36  CG  LYS     3     105.250  57.150  43.700  0.00  0.00           C
ATOM     37  HG2 LYS     3     104.850  56.560  44.530  0.00  0.00           H
ATOM     38  HG3 LYS     3     104.540  57.310  42.900  0.00  0.00           H
ATOM     39  CD  LYS     3     105.750  58.460  44.350  0.00  0.00           C
ATOM     40  HD2 LYS     3     105.810  59.210  43.570  0.00  0.00           H
ATOM     41  HD3 LYS     3     106.670  58.350  44.910  0.00  0.00           H
ATOM     42  CE  LYS     3     104.730  59.040  45.390  0.00  0.00           C
ATOM     43  HE2 LYS     3     103.880  59.430  44.820  0.00  0.00           H
ATOM     44  HE3 LYS     3     105.230  59.900  45.820  0.00  0.00           H
ATOM     45  NZ  LYS     3     104.430  58.060  46.530  0.00  0.00           N
ATOM     46  HZ1 LYS     3     103.880  57.260  46.240  0.00  0.00           H
ATOM     47  HZ2 LYS     3     105.280  57.680  46.920  0.00  0.00           H
ATOM     48  HZ3 LYS     3     103.960  58.500  47.310  0.00  0.00           H
ATOM     49  C   LYS     3     105.040  55.280  41.320  0.00  0.00           C
ATOM     50  O   LYS     3     105.190  56.060  40.350  0.00  0.00           O
ATOM     51  N   ILE     4     103.900  54.610  41.670  0.00  0.00           N
ATOM     52  H   ILE     4     104.060  53.850  42.310  0.00  0.00           H
ATOM     53  CA  ILE     4     102.570  54.880  41.020  0.00  0.00           C
ATOM     54  HA  ILE     4     102.700  54.850  39.940  0.00  0.00           H
ATOM     55  CB  ILE     4     101.620  53.720  41.520  0.00  0.00           C
ATOM     56  HB  ILE     4     101.520  53.560  42.600  0.00  0.00           H
ATOM     57  CG2 ILE     4     100.180  54.090  41.280  0.00  0.00           C
ATOM     58 HG21 ILE     4      99.590  53.180  41.190  0.00  0.00           H
ATOM     59 HG22 ILE     4      99.810  54.780  42.050  0.00  0.00           H
ATOM     60 HG23 ILE     4     100.150  54.550  40.290  0.00  0.00           H
ATOM     61  CG1 ILE     4     102.010  52.330  40.790  0.00  0.00           C
ATOM     62 HG12 ILE     4     101.210  51.630  41.030  0.00  0.00           H
ATOM     63 HG13 ILE     4     102.920  51.890  41.190  0.00  0.00           H
ATOM     64  CD1 ILE     4     102.250  52.350  39.280  0.00  0.00           C
ATOM     65 HD11 ILE     4     103.220  52.700  38.950  0.00  0.00           H
ATOM     66 HD12 ILE     4     102.200  51.340  38.860  0.00  0.00           H
ATOM     67 HD13 ILE     4     101.420  52.920  38.850  0.00  0.00           H
ATOM     68  C   ILE     4     102.040  56.290  41.350  0.00  0.00           C
ATOM     69  O   ILE     4     101.600  56.560  42.480  0.00  0.00           O
ATOM     70  N   VAL     5     102.080  57.210  40.350  0.00  0.00           N
ATOM     71  H   VAL     5     102.470  56.980  39.450  0.00  0.00           H
ATOM     72  CA  VAL     5     101.500  58.560  40.410  0.00  0.00           C
ATOM     73  HA  VAL     5     101.180  58.820  41.420  0.00  0.00           H
ATOM     74  CB  VAL     5     102.480  59.630  39.910  0.00  0.00           C
ATOM     75  HB  VAL     5     102.860  59.380  38.920  0.00  0.00           H
ATOM     76  CG1 VAL     5     101.990  61.080  39.880  0.00  0.00           C
ATOM     77 HG11 VAL     5     100.920  61.020  39.690  0.00  0.00           H
ATOM     78 HG12 VAL     5     102.090  61.400  40.910  0.00  0.00           H
ATOM     79 HG13 VAL     5     102.690  61.710  39.320  0.00  0.00           H
ATOM     80  CG2 VAL     5     103.760  59.670  40.690  0.00  0.00           C
ATOM     81 HG21 VAL     5     104.460  60.370  40.240  0.00  0.00           H
ATOM     82 HG22 VAL     5     103.560  59.890  41.740  0.00  0.00           H
ATOM     83 HG23 VAL     5     104.230  58.680  40.750  0.00  0.00           H
ATOM     84  C   VAL     5     100.150  58.640  39.700  0.00  0.00           C
ATOM     85  O   VAL     5     100.030  58.520  38.480  0.00  0.00           O
ATOM     86  N   ASN     6      99.040  58.850  40.450  0.00  0.00           N
ATOM     87  H   ASN     6      99.190  58.880  41.450  0.00  0.00           H
ATOM     88  CA  ASN     6      97.640  58.840  39.910  0.00  0.00           C
ATOM     89  HA  ASN     6      97.590  58.060  39.150  0.00  0.00           H
ATOM     90  CB  ASN     6      96.600  58.420  40.990  0.00  0.00           C
ATOM     91  HB2 ASN     6      95.600  58.520  40.580  0.00  0.00           H
ATOM     92  HB3 ASN     6      96.790  59.120  41.810  0.00  0.00           H
ATOM     93  CG  ASN     6      96.770  57.010  41.650  0.00  0.00           C
ATOM     94  OD1 ASN     6      96.030  56.100  41.410  0.00  0.00           O
ATOM     95  ND2 ASN     6      97.690  56.680  42.550  0.00  0.00           N
ATOM     96 HD21 ASN     6      98.430  57.360  42.710  0.00  0.00           H
ATOM     97 HD22 ASN     6      97.900  55.720  42.790  0.00  0.00           H
ATOM     98  C   ASN     6      97.100  60.160  39.300  0.00  0.00           C
ATOM     99  O   ASN     6      97.160  61.200  39.910  0.00  0.00           O
ATOM    100  N   ILE     7      96.510  60.130  38.090  0.00  0.00           N
ATOM    101  H   ILE     7      96.500  59.310  37.510  0.00  0.00           H
ATOM    102  CA  ILE     7      95.690  61.270  37.590  0.00  0.00           C
ATOM    103  HA  ILE     7      95.830  62.200  38.140  0.00  0.00           H
ATOM    104  CB  ILE     7      96.130  61.560  36.090  0.00  0.00           C
ATOM    105  HB  ILE     7      96.020  60.640  35.510  0.00  0.00           H
ATOM    106  CG2 ILE     7      95.300  62.690  35.380  0.00  0.00           C
ATOM    107 HG21 ILE     7      95.720  63.190  34.510  0.00  0.00           H
ATOM    108 HG22 ILE     7      94.260  62.440  35.160  0.00  0.00           H
ATOM    109 HG23 ILE     7      95.240  63.440  36.180  0.00  0.00           H
ATOM    110  CG1 ILE     7      97.560  62.100  36.030  0.00  0.00           C
ATOM    111 HG12 ILE     7      98.020  61.690  36.930  0.00  0.00           H
ATOM    112 HG13 ILE     7      97.460  63.180  36.190  0.00  0.00           H
ATOM    113  CD1 ILE     7      98.360  61.820  34.750  0.00  0.00           C
ATOM    114 HD11 ILE     7      98.270  60.770  34.470  0.00  0.00           H
ATOM    115 HD12 ILE     7      97.860  62.390  33.960  0.00  0.00           H
ATOM    116 HD13 ILE     7      99.400  62.120  34.900  0.00  0.00           H
ATOM    117  C   ILE     7      94.250  60.780  37.650  0.00  0.00           C
ATOM    118  O   ILE     7      93.980  59.690  37.210  0.00  0.00           O
ATOM    119  N   GLY     8      93.330  61.600  38.170  0.00  0.00           N
ATOM    120  H   GLY     8      93.660  62.460  38.600  0.00  0.00           H
ATOM    121  CA  GLY     8      91.890  61.450  38.140  0.00  0.00           C
ATOM    122  HA2 GLY     8      91.520  61.990  39.010  0.00  0.00           H
ATOM    123  HA3 GLY     8      91.680  60.380  38.170  0.00  0.00           H
ATOM    124  C   GLY     8      91.210  62.100  36.850  0.00  0.00           C
ATOM    125  O   GLY     8      91.740  63.050  36.290  0.00  0.00           O
ATOM    126  N   ALA     9      90.010  61.700  36.470  0.00  0.00           N
ATOM    127  H   ALA     9      89.690  60.790  36.760  0.00  0.00           H
ATOM    128  CA  ALA     9      89.210  62.430  35.410  0.00  0.00           C
ATOM    129  HA  ALA     9      89.500  63.480  35.510  0.00  0.00           H
ATOM    130  CB  ALA     9      89.540  61.990  33.980  0.00  0.00           C
ATOM    131  HB1 ALA     9      90.610  61.810  33.970  0.00  0.00           H
ATOM    132  HB2 ALA     9      88.960  61.090  33.800  0.00  0.00           H
ATOM    133  HB3 ALA     9      89.290  62.850  33.350  0.00  0.00           H
ATOM    134  C   ALA     9      87.670  62.270  35.610  0.00  0.00           C
ATOM    135  O   ALA     9      87.240  61.180  35.950  0.00  0.00           O
ATOM    136  N   VAL    10      86.980  63.370  35.220  0.00  0.00           N
ATOM    137  H   VAL    10      87.460  64.210  34.930  0.00  0.00           H
ATOM    138  CA  VAL    10      85.520  63.490  35.290  0.00  0.00           C
ATOM    139  HA  VAL    10      85.150  62.560  35.700  0.00  0.00           H
ATOM    140  CB  VAL    10      84.960  64.510  36.330  0.00  0.00           C
ATOM    141  HB  VAL    10      85.220  65.530  36.070  0.00  0.00           H
ATOM    142  CG1 VAL    10      83.450  64.210  36.420  0.00  0.00           C
ATOM    143 HG11 VAL    10      82.880  64.550  35.550  0.00  0.00           H
ATOM    144 HG12 VAL    10      83.240  63.200  36.750  0.00  0.00           H
ATOM    145 HG13 VAL    10      82.930  64.940  37.040  0.00  0.00           H
ATOM    146  CG2 VAL    10      85.620  64.400  37.750  0.00  0.00           C
ATOM    147 HG21 VAL    10      85.370  63.390  38.060  0.00  0.00           H
ATOM    148 HG22 VAL    10      86.680  64.620  37.620  0.00  0.00           H
ATOM    149 HG23 VAL    10      85.040  65.020  38.430  0.00  0.00           H
ATOM    150  C   VAL    10      84.990  63.700  33.920  0.00  0.00           C
ATOM    151  O   VAL    10      85.260  64.760  33.350  0.00  0.00           O
ATOM    152  N   LEU    11      84.440  62.650  33.320  0.00  0.00           N
ATOM    153  H   LEU    11      84.150  61.860  33.880  0.00  0.00           H
ATOM    154  CA  LEU    11      84.410  62.430  31.840  0.00  0.00           C
ATOM    155  HA  LEU    11      84.700  63.350  31.310  0.00  0.00           H
ATOM    156  CB  LEU    11      85.370  61.350  31.440  0.00  0.00           C
ATOM    157  HB2 LEU    11      85.340  61.240  30.350  0.00  0.00           H
ATOM    158  HB3 LEU    11      85.180  60.460  32.030  0.00  0.00           H
ATOM    159  CG  LEU    11      86.840  61.700  31.780  0.00  0.00           C
ATOM    160  HG  LEU    11      87.010  62.030  32.810  0.00  0.00           H
ATOM    161  CD1 LEU    11      87.770  60.520  31.470  0.00  0.00           C
ATOM    162 HD11 LEU    11      87.420  59.760  32.170  0.00  0.00           H
ATOM    163 HD12 LEU    11      87.420  60.200  30.480  0.00  0.00           H
ATOM    164 HD13 LEU    11      88.840  60.710  31.510  0.00  0.00           H
ATOM    165  CD2 LEU    11      87.380  62.910  30.940  0.00  0.00           C
ATOM    166 HD21 LEU    11      88.440  63.090  31.160  0.00  0.00           H
ATOM    167 HD22 LEU    11      87.160  62.690  29.900  0.00  0.00           H
ATOM    168 HD23 LEU    11      86.860  63.850  31.150  0.00  0.00           H
ATOM    169  C   LEU    11      83.000  62.070  31.340  0.00  0.00           C
ATOM    170  O   LEU    11      82.160  61.590  32.110  0.00  0.00           O
ATOM    171  N   SER    12      82.660  62.350  30.110  0.00  0.00           N
ATOM    172  H   SER    12      83.360  62.740  29.500  0.00  0.00           H
ATOM    173  CA  SER    12      81.280  62.210  29.630  0.00  0.00           C
ATOM    174  HA  SER    12      80.640  62.640  30.410  0.00  0.00           H
ATOM    175  CB  SER    12      80.990  62.870  28.240  0.00  0.00           C
ATOM    176  HB2 SER    12      81.120  63.950  28.210  0.00  0.00           H
ATOM    177  HB3 SER    12      79.960  62.630  27.960  0.00  0.00           H
ATOM    178  OG  SER    12      81.890  62.340  27.250  0.00  0.00           O
ATOM    179  HG  SER    12      82.610  62.960  27.100  0.00  0.00           H
ATOM    180  C   SER    12      80.770  60.870  29.460  0.00  0.00           C
ATOM    181  O   SER    12      79.570  60.650  29.720  0.00  0.00           O
ATOM    182  N   THR    13      81.570  59.890  29.050  0.00  0.00           N
ATOM    183  H   THR    13      82.560  60.040  29.080  0.00  0.00           H
ATOM    184  CA  THR    13      81.040  58.560  28.690  0.00  0.00           C
ATOM    185  HA  THR    13      80.200  58.300  29.340  0.00  0.00           H
ATOM    186  CB  THR    13      80.620  58.380  27.290  0.00  0.00           C
ATOM    187  HB  THR    13      80.260  57.380  27.050  0.00  0.00           H
ATOM    188  CG2 THR    13      79.500  59.260  26.760  0.00  0.00           C
ATOM    189 HG21 THR    13      78.970  58.720  25.980  0.00  0.00           H
ATOM    190 HG22 THR    13      78.770  59.300  27.570  0.00  0.00           H
ATOM    191 HG23 THR    13      79.790  60.210  26.310  0.00  0.00           H
ATOM    192  OG1 THR    13      81.690  58.410  26.370  0.00  0.00           O
ATOM    193  HG1 THR    13      81.410  58.210  25.480  0.00  0.00           H
ATOM    194  C   THR    13      82.070  57.450  28.980  0.00  0.00           C
ATOM    195  O   THR    13      83.200  57.730  29.300  0.00  0.00           O
ATOM    196  N   LYS    14      81.670  56.150  28.870  0.00  0.00           N
ATOM    197  H   LYS    14      80.760  55.890  28.500  0.00  0.00           H
ATOM    198  CA  LYS    14      82.490  54.970  29.180  0.00  0.00           C
ATOM    199  HA  LYS    14      83.010  55.060  30.130  0.00  0.00           H
ATOM    200  CB  LYS    14      81.600  53.670  29.080  0.00  0.00           C
ATOM    201  HB2 LYS    14      82.140  52.790  28.740  0.00  0.00           H
ATOM    202  HB3 LYS    14      80.840  53.830  28.310  0.00  0.00           H
ATOM    203  CG  LYS    14      81.010  53.320  30.430  0.00  0.00           C
ATOM    204  HG2 LYS    14      80.200  52.600  30.330  0.00  0.00           H
ATOM    205  HG3 LYS    14      80.520  54.200  30.840  0.00  0.00           H
ATOM    206  CD  LYS    14      81.940  52.750  31.570  0.00  0.00           C
ATOM    207  HD2 LYS    14      82.890  53.260  31.720  0.00  0.00           H
ATOM    208  HD3 LYS    14      82.280  51.760  31.290  0.00  0.00           H
ATOM    209  CE  LYS    14      81.110  52.620  32.860  0.00  0.00           C
ATOM    210  HE2 LYS    14      81.580  51.770  33.370  0.00  0.00           H
ATOM    211  HE3 LYS    14      80.100  52.300  32.590  0.00  0.00           H
ATOM    212  NZ  LYS    14      81.130  53.910  33.650  0.00  0.00           N
ATOM    213  HZ1 LYS    14      82.010  54.420  33.640  0.00  0.00           H
ATOM    214  HZ2 LYS    14      80.460  54.510  33.200  0.00  0.00           H
ATOM    215  HZ3 LYS    14      80.860  53.710  34.600  0.00  0.00           H
ATOM    216  C   LYS    14      83.690  54.890  28.270  0.00  0.00           C
ATOM    217  O   LYS    14      84.850  54.690  28.750  0.00  0.00           O
ATOM    218  N   LYS    15      83.470  55.140  26.990  0.00  0.00           N
ATOM    219  H   LYS    15      82.530  54.980  26.650  0.00  0.00           H
ATOM    220  CA  LYS    15      84.550  55.250  26.020  0.00  0.00           C
ATOM    221  HA  LYS    15      85.140  54.330  26.070  0.00  0.00           H
ATOM    222  CB  LYS    15      83.890  55.450  24.600  0.00  0.00           C
ATOM    223  HB2 LYS    15      84.590  55.960  23.940  0.00  0.00           H
ATOM    224  HB3 LYS    15      83.110  56.210  24.680  0.00  0.00           H
ATOM    225  CG  LYS    15      83.450  54.170  23.900  0.00  0.00           C
ATOM    226  HG2 LYS    15      82.810  53.680  24.640  0.00  0.00           H
ATOM    227  HG3 LYS    15      84.380  53.700  23.590  0.00  0.00           H
ATOM    228  CD  LYS    15      82.690  54.350  22.560  0.00  0.00           C
ATOM    229  HD2 LYS    15      82.620  53.430  21.980  0.00  0.00           H
ATOM    230  HD3 LYS    15      83.060  55.210  22.020  0.00  0.00           H
ATOM    231  CE  LYS    15      81.280  54.850  22.900  0.00  0.00           C
ATOM    232  HE2 LYS    15      81.390  55.800  23.420  0.00  0.00           H
ATOM    233  HE3 LYS    15      80.840  54.210  23.660  0.00  0.00           H
ATOM    234  NZ  LYS    15      80.540  55.100  21.650  0.00  0.00           N
ATOM    235  HZ1 LYS    15      81.010  55.520  20.860  0.00  0.00           H
ATOM    236  HZ2 LYS    15      80.310  54.190  21.270  0.00  0.00           H
ATOM    237  HZ3 LYS    15      79.730  55.670  21.840  0.00  0.00           H
ATOM    238  C   LYS    15      85.510  56.380  26.280  0.00  0.00           C
ATOM    239  O   LYS    15      86.690  56.190  26.100  0.00  0.00           O
ATOM    240  N   HIE    16      85.090  57.550  26.780  0.00  0.00           N
ATOM    241  H   HIE    16      84.120  57.630  27.060  0.00  0.00           H
ATOM    242  CA  HIE    16      86.060  58.590  27.190  0.00  0.00           C
ATOM    243  HA  HIE    16      86.690  58.800  26.340  0.00  0.00           H
ATOM    244  CB  HIE    16      85.450  60.010  27.320  0.00  0.00           C
ATOM    245  HB2 HIE    16      86.360  60.580  27.510  0.00  0.00           H
ATOM    246  HB3 HIE    16      84.840  60.130  28.220  0.00  0.00           H
ATOM    247  CG  HIE    16      84.860  60.550  26.020  0.00  0.00           C
ATOM    248  ND1 HIE    16      83.580  60.420  25.590  0.00  0.00           N
ATOM    249  CE1 HIE    16      83.579  60.715  24.248  0.00  0.00           C
ATOM    250  HE1 HIE    16      82.704  60.542  23.622  0.00  0.00           H
ATOM    251  NE2 HIE    16      84.665  61.416  24.031  0.00  0.00           N
ATOM    252  HE2 HIE    16      84.861  61.935  23.188  0.00  0.00           H
ATOM    253  CD2 HIE    16      85.490  61.340  25.110  0.00  0.00           C
ATOM    254  HD2 HIE    16      86.470  61.780  25.150  0.00  0.00           H
ATOM    255  C   HIE    16      86.910  58.200  28.460  0.00  0.00           C
ATOM    256  O   HIE    16      88.090  58.500  28.500  0.00  0.00           O
ATOM    257  N   GLU    17      86.360  57.340  29.350  0.00  0.00           N
ATOM    258  H   GLU    17      85.360  57.290  29.410  0.00  0.00           H
ATOM    259  CA  GLU    17      87.260  56.660  30.360  0.00  0.00           C
ATOM    260  HA  GLU    17      87.820  57.320  31.020  0.00  0.00           H
ATOM    261  CB  GLU    17      86.480  55.870  31.410  0.00  0.00           C
ATOM    262  HB2 GLU    17      87.250  55.490  32.080  0.00  0.00           H
ATOM    263  HB3 GLU    17      85.950  55.090  30.850  0.00  0.00           H
ATOM    264  CG  GLU    17      85.400  56.570  32.230  0.00  0.00           C
ATOM    265  HG2 GLU    17      84.540  56.810  31.600  0.00  0.00           H
ATOM    266  HG3 GLU    17      85.770  57.450  32.750  0.00  0.00           H
ATOM    267  CD  GLU    17      84.960  55.570  33.370  0.00  0.00           C
ATOM    268  OE1 GLU    17      85.800  55.090  34.160  0.00  0.00           O
ATOM    269  OE2 GLU    17      83.720  55.370  33.500  0.00  0.00           O
ATOM    270  C   GLU    17      88.290  55.720  29.790  0.00  0.00           C
ATOM    271  O   GLU    17      89.470  55.840  29.990  0.00  0.00           O
ATOM    272  N   GLN    18      87.860  54.870  28.880  0.00  0.00           N
ATOM    273  H   GLN    18      86.900  54.930  28.590  0.00  0.00           H
ATOM    274  CA  GLN    18      88.820  53.980  28.090  0.00  0.00           C
ATOM    275  HA  GLN    18      89.410  53.430  28.820  0.00  0.00           H
ATOM    276  CB  GLN    18      88.130  52.980  27.180  0.00  0.00           C
ATOM    277  HB2 GLN    18      87.490  53.500  26.470  0.00  0.00           H
ATOM    278  HB3 GLN    18      87.610  52.330  27.890  0.00  0.00           H
ATOM    279  CG  GLN    18      89.050  52.020  26.420  0.00  0.00           C
ATOM    280  HG2 GLN    18      89.720  52.500  25.710  0.00  0.00           H
ATOM    281  HG3 GLN    18      88.470  51.300  25.840  0.00  0.00           H
ATOM    282  CD  GLN    18      89.950  51.170  27.350  0.00  0.00           C
ATOM    283  OE1 GLN    18      89.880  51.020  28.560  0.00  0.00           O
ATOM    284  NE2 GLN    18      90.960  50.630  26.740  0.00  0.00           N
ATOM    285 HE21 GLN    18      91.010  50.510  25.730  0.00  0.00           H
ATOM    286 HE22 GLN    18      91.740  50.430  27.350  0.00  0.00           H
ATOM    287  C   GLN    18      89.750  54.890  27.250  0.00  0.00           C
ATOM    288  O   GLN    18      90.910  54.580  27.120  0.00  0.00           O
ATOM    289  N   ILE    19      89.330  56.090  26.750  0.00  0.00           N
ATOM    290  H   ILE    19      88.350  56.290  26.900  0.00  0.00           H
ATOM    291  CA  ILE    19      90.240  57.020  26.060  0.00  0.00           C
ATOM    292  HA  ILE    19      90.810  56.500  25.290  0.00  0.00           H
ATOM    293  CB  ILE    19      89.450  58.070  25.240  0.00  0.00           C
ATOM    294  HB  ILE    19      88.520  58.300  25.760  0.00  0.00           H
ATOM    295  CG2 ILE    19      90.180  59.370  24.910  0.00  0.00           C
ATOM    296 HG21 ILE    19      91.150  59.130  24.470  0.00  0.00           H
ATOM    297 HG22 ILE    19      89.560  60.070  24.360  0.00  0.00           H
ATOM    298 HG23 ILE    19      90.460  59.990  25.770  0.00  0.00           H
ATOM    299  CG1 ILE    19      89.210  57.360  23.870  0.00  0.00           C
ATOM    300 HG12 ILE    19      89.050  56.290  24.030  0.00  0.00           H
ATOM    301 HG13 ILE    19      90.100  57.440  23.250  0.00  0.00           H
ATOM    302  CD1 ILE    19      88.060  57.920  22.980  0.00  0.00           C
ATOM    303 HD11 ILE    19      88.400  58.740  22.350  0.00  0.00           H
ATOM    304 HD12 ILE    19      87.620  57.160  22.320  0.00  0.00           H
ATOM    305 HD13 ILE    19      87.320  58.480  23.550  0.00  0.00           H
ATOM    306  C   ILE    19      91.250  57.720  27.010  0.00  0.00           C
ATOM    307  O   ILE    19      92.450  57.870  26.690  0.00  0.00           O
ATOM    308  N   PHE    20      90.890  57.900  28.270  0.00  0.00           N
ATOM    309  H   PHE    20      89.900  58.040  28.410  0.00  0.00           H
ATOM    310  CA  PHE    20      91.860  58.360  29.330  0.00  0.00           C
ATOM    311  HA  PHE    20      92.440  59.190  28.920  0.00  0.00           H
ATOM    312  CB  PHE    20      90.960  58.790  30.500  0.00  0.00           C
ATOM    313  HB2 PHE    20      90.320  57.960  30.780  0.00  0.00           H
ATOM    314  HB3 PHE    20      90.300  59.590  30.160  0.00  0.00           H
ATOM    315  CG  PHE    20      91.730  59.300  31.750  0.00  0.00           C
ATOM    316  CD1 PHE    20      92.700  60.300  31.660  0.00  0.00           C
ATOM    317  HD1 PHE    20      92.850  60.700  30.660  0.00  0.00           H
ATOM    318  CE1 PHE    20      93.490  60.680  32.720  0.00  0.00           C
ATOM    319  HE1 PHE    20      94.300  61.400  32.640  0.00  0.00           H
ATOM    320  CZ  PHE    20      93.360  60.080  33.980  0.00  0.00           C
ATOM    321  HZ  PHE    20      93.990  60.440  34.770  0.00  0.00           H
ATOM    322  CE2 PHE    20      92.270  59.220  34.190  0.00  0.00           C
ATOM    323  HE2 PHE    20      92.020  58.810  35.160  0.00  0.00           H
ATOM    324  CD2 PHE    20      91.500  58.720  33.020  0.00  0.00           C
ATOM    325  HD2 PHE    20      90.720  58.010  33.240  0.00  0.00           H
ATOM    326  C   PHE    20      92.750  57.260  29.850  0.00  0.00           C
ATOM    327  O   PHE    20      93.990  57.490  30.010  0.00  0.00           O
ATOM    328  N   ARG    21      92.250  56.060  30.150  0.00  0.00           N
ATOM    329  H   ARG    21      91.280  55.900  29.920  0.00  0.00           H
ATOM    330  CA  ARG    21      93.150  54.910  30.510  0.00  0.00           C
ATOM    331  HA  ARG    21      93.740  55.100  31.410  0.00  0.00           H
ATOM    332  CB  ARG    21      92.230  53.670  30.680  0.00  0.00           C
ATOM    333  HB2 ARG    21      92.850  52.770  30.780  0.00  0.00           H
ATOM    334  HB3 ARG    21      91.540  53.600  29.850  0.00  0.00           H
ATOM    335  CG  ARG    21      91.400  53.790  32.010  0.00  0.00           C
ATOM    336  HG2 ARG    21      90.610  54.530  31.880  0.00  0.00           H
ATOM    337  HG3 ARG    21      91.950  54.190  32.860  0.00  0.00           H
ATOM    338  CD  ARG    21      90.680  52.530  32.360  0.00  0.00           C
ATOM    339  HD2 ARG    21      90.200  52.530  33.340  0.00  0.00           H
ATOM    340  HD3 ARG    21      91.480  51.780  32.370  0.00  0.00           H
ATOM    341  NE  ARG    21      89.770  52.050  31.340  0.00  0.00           N
ATOM    342  HE  ARG    21      90.220  51.570  30.580  0.00  0.00           H
ATOM    343  CZ  ARG    21      88.470  52.030  31.460  0.00  0.00           C
ATOM    344  NH1 ARG    21      87.880  52.710  32.410  0.00  0.00           N
ATOM    345 HH11 ARG    21      88.460  52.840  33.220  0.00  0.00           H
ATOM    346 HH12 ARG    21      86.880  52.580  32.470  0.00  0.00           H
ATOM    347  NH2 ARG    21      87.710  51.510  30.520  0.00  0.00           N
ATOM    348 HH21 ARG    21      88.100  51.100  29.690  0.00  0.00           H
ATOM    349 HH22 ARG    21      86.790  51.930  30.480  0.00  0.00           H
ATOM    350  C   ARG    21      94.170  54.670  29.510  0.00  0.00           C
ATOM    351  O   ARG    21      95.360  54.520  29.860  0.00  0.00           O
ATOM    352  N   GLU    22      93.840  54.870  28.220  0.00  0.00           N
ATOM    353  H   GLU    22      92.920  55.230  28.000  0.00  0.00           H
ATOM    354  CA  GLU    22      94.790  54.590  27.150  0.00  0.00           C
ATOM    355  HA  GLU    22      95.400  53.710  27.350  0.00  0.00           H
ATOM    356  CB  GLU    22      93.940  54.350  25.950  0.00  0.00           C
ATOM    357  HB2 GLU    22      93.140  55.090  25.950  0.00  0.00           H
ATOM    358  HB3 GLU    22      93.340  53.430  25.960  0.00  0.00           H
ATOM    359  CG  GLU    22      94.690  54.320  24.580  0.00  0.00           C
ATOM    360  HG2 GLU    22      95.280  55.220  24.370  0.00  0.00           H
ATOM    361  HG3 GLU    22      93.900  54.250  23.840  0.00  0.00           H
ATOM    362  CD  GLU    22      95.660  53.160  24.320  0.00  0.00           C
ATOM    363  OE1 GLU    22      95.590  52.060  24.960  0.00  0.00           O
ATOM    364  OE2 GLU    22      96.620  53.320  23.530  0.00  0.00           O
ATOM    365  C   GLU    22      95.700  55.790  26.910  0.00  0.00           C
ATOM    366  O   GLU    22      96.940  55.600  26.680  0.00  0.00           O
ATOM    367  N   ALA    23      95.220  57.060  26.980  0.00  0.00           N
ATOM    368  H   ALA    23      94.280  57.300  27.270  0.00  0.00           H
ATOM    369  CA  ALA    23      96.040  58.280  26.940  0.00  0.00           C
ATOM    370  HA  ALA    23      96.620  58.240  26.020  0.00  0.00           H
ATOM    371  CB  ALA    23      95.210  59.540  26.930  0.00  0.00           C
ATOM    372  HB1 ALA    23      94.490  59.520  26.120  0.00  0.00           H
ATOM    373  HB2 ALA    23      94.700  59.650  27.890  0.00  0.00           H
ATOM    374  HB3 ALA    23      95.930  60.340  26.740  0.00  0.00           H
ATOM    375  C   ALA    23      97.210  58.230  27.990  0.00  0.00           C
ATOM    376  O   ALA    23      98.350  58.550  27.730  0.00  0.00           O
ATOM    377  N   VAL    24      96.820  57.730  29.160  0.00  0.00           N
ATOM    378  H   VAL    24      95.840  57.540  29.330  0.00  0.00           H
ATOM    379  CA  VAL    24      97.760  57.550  30.270  0.00  0.00           C
ATOM    380  HA  VAL    24      98.370  58.450  30.330  0.00  0.00           H
ATOM    381  CB  VAL    24      97.050  57.190  31.660  0.00  0.00           C
ATOM    382  HB  VAL    24      96.100  56.690  31.460  0.00  0.00           H
ATOM    383  CG1 VAL    24      97.720  56.200  32.590  0.00  0.00           C
ATOM    384 HG11 VAL    24      97.840  55.260  32.060  0.00  0.00           H
ATOM    385 HG12 VAL    24      98.720  56.550  32.850  0.00  0.00           H
ATOM    386 HG13 VAL    24      97.130  55.970  33.480  0.00  0.00           H
ATOM    387  CG2 VAL    24      96.880  58.590  32.370  0.00  0.00           C
ATOM    388 HG21 VAL    24      96.480  58.390  33.370  0.00  0.00           H
ATOM    389 HG22 VAL    24      97.830  59.130  32.330  0.00  0.00           H
ATOM    390 HG23 VAL    24      96.170  59.140  31.750  0.00  0.00           H
ATOM    391  C   VAL    24      98.770  56.480  29.950  0.00  0.00           C
ATOM    392  O   VAL    24      99.960  56.660  30.230  0.00  0.00           O
ATOM    393  N   ASN    25      98.370  55.370  29.320  0.00  0.00           N
ATOM    394  H   ASN    25      97.410  55.350  28.990  0.00  0.00           H
ATOM    395  CA  ASN    25      99.330  54.270  28.960  0.00  0.00           C
ATOM    396  HA  ASN    25      99.990  54.060  29.800  0.00  0.00           H
ATOM    397  CB  ASN    25      98.520  53.130  28.530  0.00  0.00           C
ATOM    398  HB2 ASN    25      97.880  53.370  27.680  0.00  0.00           H
ATOM    399  HB3 ASN    25      97.930  52.760  29.370  0.00  0.00           H
ATOM    400  CG  ASN    25      99.360  51.890  28.110  0.00  0.00           C
ATOM    401  OD1 ASN    25      99.610  51.710  26.900  0.00  0.00           O
ATOM    402  ND2 ASN    25      99.910  51.080  28.980  0.00  0.00           N
ATOM    403 HD21 ASN    25      99.790  51.300  29.960  0.00  0.00           H
ATOM    404 HD22 ASN    25     100.530  50.370  28.620  0.00  0.00           H
ATOM    405  C   ASN    25     100.350  54.800  27.900  0.00  0.00           C
ATOM    406  O   ASN    25     101.560  54.710  28.070  0.00  0.00           O
ATOM    407  N   GLN    26      99.840  55.580  26.930  0.00  0.00           N
ATOM    408  H   GLN    26      98.850  55.790  26.970  0.00  0.00           H
ATOM    409  CA  GLN    26     100.620  56.320  25.910  0.00  0.00           C
ATOM    410  HA  GLN    26     101.140  55.630  25.250  0.00  0.00           H
ATOM    411  CB  GLN    26      99.730  57.120  25.000  0.00  0.00           C
ATOM    412  HB2 GLN    26     100.310  57.980  24.660  0.00  0.00           H
ATOM    413  HB3 GLN    26      98.920  57.500  25.620  0.00  0.00           H
ATOM    414  CG  GLN    26      99.220  56.190  23.860  0.00  0.00           C
ATOM    415  HG2 GLN    26      98.610  55.440  24.360  0.00  0.00           H
ATOM    416  HG3 GLN    26     100.060  55.640  23.420  0.00  0.00           H
ATOM    417  CD  GLN    26      98.480  56.880  22.770  0.00  0.00           C
ATOM    418  OE1 GLN    26      98.760  58.070  22.480  0.00  0.00           O
ATOM    419  NE2 GLN    26      97.670  56.200  21.990  0.00  0.00           N
ATOM    420 HE21 GLN    26      97.330  55.340  22.390  0.00  0.00           H
ATOM    421 HE22 GLN    26      97.110  56.810  21.410  0.00  0.00           H
ATOM    422  C   GLN    26     101.670  57.300  26.560  0.00  0.00           C
ATOM    423  O   GLN    26     102.760  57.420  26.030  0.00  0.00           O
ATOM    424  N   ALA    27     101.390  57.940  27.710  0.00  0.00           N
ATOM    425  H   ALA    27     100.480  57.870  28.150  0.00  0.00           H
ATOM    426  CA  ALA    27     102.370  58.760  28.470  0.00  0.00           C
ATOM    427  HA  ALA    27     102.840  59.430  27.750  0.00  0.00           H
ATOM    428  CB  ALA    27     101.690  59.500  29.590  0.00  0.00           C
ATOM    429  HB1 ALA    27     102.440  60.140  30.060  0.00  0.00           H
ATOM    430  HB2 ALA    27     100.910  60.160  29.200  0.00  0.00           H
ATOM    431  HB3 ALA    27     101.150  58.900  30.310  0.00  0.00           H
ATOM    432  C   ALA    27     103.420  57.790  29.050  0.00  0.00           C
ATOM    433  O   ALA    27     104.590  58.140  28.910  0.00  0.00           O
ATOM    434  N   ASN    28     103.050  56.760  29.740  0.00  0.00           N
ATOM    435  H   ASN    28     102.090  56.460  29.780  0.00  0.00           H
ATOM    436  CA  ASN    28     104.080  55.690  30.130  0.00  0.00           C
ATOM    437  HA  ASN    28     104.730  56.210  30.830  0.00  0.00           H
ATOM    438  CB  ASN    28     103.410  54.620  30.900  0.00  0.00           C
ATOM    439  HB2 ASN    28     104.110  53.790  30.970  0.00  0.00           H
ATOM    440  HB3 ASN    28     102.530  54.410  30.290  0.00  0.00           H
ATOM    441  CG  ASN    28     102.800  55.030  32.240  0.00  0.00           C
ATOM    442  OD1 ASN    28     103.300  55.920  32.940  0.00  0.00           O
ATOM    443  ND2 ASN    28     101.690  54.480  32.640  0.00  0.00           N
ATOM    444 HD21 ASN    28     101.160  53.810  32.100  0.00  0.00           H
ATOM    445 HD22 ASN    28     101.400  54.890  33.510  0.00  0.00           H
ATOM    446  C   ASN    28     104.830  55.220  28.980  0.00  0.00           C
ATOM    447  O   ASN    28     106.010  55.030  29.190  0.00  0.00           O
ATOM    448  N   LYS    29     104.340  54.880  27.810  0.00  0.00           N
ATOM    449  H   LYS    29     103.350  55.020  27.700  0.00  0.00           H
ATOM    450  CA  LYS    29     105.190  54.500  26.680  0.00  0.00           C
ATOM    451  HA  LYS    29     105.840  53.670  26.940  0.00  0.00           H
ATOM    452  CB  LYS    29     104.250  54.060  25.540  0.00  0.00           C
ATOM    453  HB2 LYS    29     104.890  53.850  24.690  0.00  0.00           H
ATOM    454  HB3 LYS    29     103.460  54.750  25.260  0.00  0.00           H
ATOM    455  CG  LYS    29     103.490  52.740  25.980  0.00  0.00           C
ATOM    456  HG2 LYS    29     102.800  53.000  26.780  0.00  0.00           H
ATOM    457  HG3 LYS    29     104.250  52.040  26.300  0.00  0.00           H
ATOM    458  CD  LYS    29     102.570  52.020  24.930  0.00  0.00           C
ATOM    459  HD2 LYS    29     103.110  51.990  23.980  0.00  0.00           H
ATOM    460  HD3 LYS    29     101.710  52.680  24.820  0.00  0.00           H
ATOM    461  CE  LYS    29     102.030  50.630  25.320  0.00  0.00           C
ATOM    462  HE2 LYS    29     101.320  50.790  26.140  0.00  0.00           H
ATOM    463  HE3 LYS    29     102.870  50.000  25.610  0.00  0.00           H
ATOM    464  NZ  LYS    29     101.320  49.970  24.230  0.00  0.00           N
ATOM    465  HZ1 LYS    29     100.790  49.190  24.580  0.00  0.00           H
ATOM    466  HZ2 LYS    29     100.750  50.670  23.780  0.00  0.00           H
ATOM    467  HZ3 LYS    29     101.990  49.750  23.510  0.00  0.00           H
ATOM    468  C   LYS    29     106.120  55.610  26.050  0.00  0.00           C
ATOM    469  O   LYS    29     107.100  55.180  25.450  0.00  0.00           O
ATOM    470  N   ARG    30     105.920  56.920  26.270  0.00  0.00           N
ATOM    471  H   ARG    30     105.180  57.060  26.940  0.00  0.00           H
ATOM    472  CA  ARG    30     106.680  58.080  25.780  0.00  0.00           C
ATOM    473  HA  ARG    30     107.040  57.910  24.760  0.00  0.00           H
ATOM    474  CB  ARG    30     105.550  59.270  25.690  0.00  0.00           C
ATOM    475  HB2 ARG    30     105.330  59.650  26.680  0.00  0.00           H
ATOM    476  HB3 ARG    30     104.590  58.900  25.340  0.00  0.00           H
ATOM    477  CG  ARG    30     105.980  60.360  24.750  0.00  0.00           C
ATOM    478  HG2 ARG    30     105.890  60.140  23.680  0.00  0.00           H
ATOM    479  HG3 ARG    30     106.980  60.740  24.970  0.00  0.00           H
ATOM    480  CD  ARG    30     105.110  61.610  24.800  0.00  0.00           C
ATOM    481  HD2 ARG    30     105.520  62.360  24.110  0.00  0.00           H
ATOM    482  HD3 ARG    30     105.080  62.060  25.790  0.00  0.00           H
ATOM    483  NE  ARG    30     103.750  61.260  24.240  0.00  0.00           N
ATOM    484  HE  ARG    30     103.890  60.700  23.410  0.00  0.00           H
ATOM    485  CZ  ARG    30     102.580  61.360  24.770  0.00  0.00           C
ATOM    486  NH1 ARG    30     102.290  61.920  25.870  0.00  0.00           N
ATOM    487 HH11 ARG    30     102.910  62.550  26.360  0.00  0.00           H
ATOM    488 HH12 ARG    30     101.390  61.700  26.260  0.00  0.00           H
ATOM    489  NH2 ARG    30     101.590  60.720  24.250  0.00  0.00           N
ATOM    490 HH21 ARG    30     101.820  60.160  23.440  0.00  0.00           H
ATOM    491 HH22 ARG    30     100.710  60.830  24.730  0.00  0.00           H
ATOM    492  C   ARG    30     107.820  58.530  26.660  0.00  0.00           C
ATOM    493  O   ARG    30     108.810  59.080  26.190  0.00  0.00           O
ATOM    494  N   HIE    31     107.640  58.280  27.950  0.00  0.00           N
ATOM    495  H   HIE    31     106.860  57.680  28.180  0.00  0.00           H
ATOM    496  CA  HIE    31     108.540  58.870  28.980  0.00  0.00           C
ATOM    497  HA  HIE    31     109.280  59.470  28.450  0.00  0.00           H
ATOM    498  CB  HIE    31     107.710  59.730  29.950  0.00  0.00           C
ATOM    499  HB2 HIE    31     108.310  60.120  30.770  0.00  0.00           H
ATOM    500  HB3 HIE    31     106.910  59.130  30.380  0.00  0.00           H
ATOM    501  CG  HIE    31     107.110  60.920  29.200  0.00  0.00           C
ATOM    502  ND1 HIE    31     107.840  61.870  28.550  0.00  0.00           N
ATOM    503  CE1 HIE    31     106.930  62.700  27.990  0.00  0.00           C
ATOM    504  HE1 HIE    31     107.130  63.670  27.540  0.00  0.00           H
ATOM    505  NE2 HIE    31     105.700  62.330  28.330  0.00  0.00           N
ATOM    506  HE2 HIE    31     104.850  62.840  28.110  0.00  0.00           H
ATOM    507  CD2 HIE    31     105.810  61.200  29.120  0.00  0.00           C
ATOM    508  HD2 HIE    31     105.080  60.640  29.670  0.00  0.00           H
ATOM    509  C   HIE    31     109.380  57.890  29.750  0.00  0.00           C
ATOM    510  O   HIE    31     109.220  56.680  29.570  0.00  0.00           O
ATOM    511  N   PHE    32     110.450  58.310  30.500  0.00  0.00           N
ATOM    512  H   PHE    32     110.600  59.300  30.650  0.00  0.00           H
ATOM    513  CA  PHE    32     111.370  57.530  31.360  0.00  0.00           C
ATOM    514  HA  PHE    32     111.580  56.620  30.800  0.00  0.00           H
ATOM    515  CB  PHE    32     112.650  58.290  31.430  0.00  0.00           C
ATOM    516  HB2 PHE    32     112.500  59.080  32.170  0.00  0.00           H
ATOM    517  HB3 PHE    32     112.800  58.690  30.420  0.00  0.00           H
ATOM    518  CG  PHE    32     113.860  57.490  31.860  0.00  0.00           C
ATOM    519  CD1 PHE    32     114.170  56.240  31.270  0.00  0.00           C
ATOM    520  HD1 PHE    32     113.610  55.870  30.420  0.00  0.00           H
ATOM    521  CE1 PHE    32     115.090  55.370  31.870  0.00  0.00           C
ATOM    522  HE1 PHE    32     115.150  54.340  31.560  0.00  0.00           H
ATOM    523  CZ  PHE    32     115.830  55.720  33.010  0.00  0.00           C
ATOM    524  HZ  PHE    32     116.490  54.980  33.440  0.00  0.00           H
ATOM    525  CE2 PHE    32     115.640  57.030  33.480  0.00  0.00           C
ATOM    526  HE2 PHE    32     116.130  57.430  34.360  0.00  0.00           H
ATOM    527  CD2 PHE    32     114.690  57.900  32.900  0.00  0.00           C
ATOM    528  HD2 PHE    32     114.620  58.870  33.360  0.00  0.00           H
ATOM    529  C   PHE    32     110.730  57.140  32.660  0.00  0.00           C
ATOM    530  O   PHE    32     111.130  57.730  33.690  0.00  0.00           O
ATOM    531  N   THR    33     109.820  56.170  32.640  0.00  0.00           N
ATOM    532  H   THR    33     109.550  55.810  31.730  0.00  0.00           H
ATOM    533  CA  THR    33     109.050  55.640  33.770  0.00  0.00           C
ATOM    534  HA  THR    33     108.570  56.520  34.210  0.00  0.00           H
ATOM    535  CB  THR    33     107.820  54.800  33.280  0.00  0.00           C
ATOM    536  HB  THR    33     107.160  54.550  34.110  0.00  0.00           H
ATOM    537  CG2 THR    33     106.940  55.690  32.370  0.00  0.00           C
ATOM    538 HG21 THR    33     107.180  55.620  31.310  0.00  0.00           H
ATOM    539 HG22 THR    33     105.860  55.600  32.520  0.00  0.00           H
ATOM    540 HG23 THR    33     107.100  56.740  32.590  0.00  0.00           H
ATOM    541  OG1 THR    33     108.240  53.750  32.510  0.00  0.00           O
ATOM    542  HG1 THR    33     107.480  53.470  32.000  0.00  0.00           H
ATOM    543  C   THR    33     109.920  54.870  34.840  0.00  0.00           C
ATOM    544  O   THR    33     109.360  54.070  35.570  0.00  0.00           O
ATOM    545  N   ARG    34     111.290  55.130  34.900  0.00  0.00           N
ATOM    546  H   ARG    34     111.610  55.800  34.220  0.00  0.00           H
ATOM    547  CA  ARG    34     112.210  54.420  35.790  0.00  0.00           C
ATOM    548  HA  ARG    34     112.100  53.340  35.840  0.00  0.00           H
ATOM    549  CB  ARG    34     113.660  54.690  35.430  0.00  0.00           C
ATOM    550  HB2 ARG    34     113.780  55.780  35.480  0.00  0.00           H
ATOM    551  HB3 ARG    34     113.990  54.320  34.460  0.00  0.00           H
ATOM    552  CG  ARG    34     114.570  53.900  36.480  0.00  0.00           C
ATOM    553  HG2 ARG    34     114.210  52.870  36.480  0.00  0.00           H
ATOM    554  HG3 ARG    34     114.600  54.300  37.490  0.00  0.00           H
ATOM    555  CD  ARG    34     116.130  53.990  36.080  0.00  0.00           C
ATOM    556  HD2 ARG    34     116.270  53.770  35.020  0.00  0.00           H
ATOM    557  HD3 ARG    34     116.670  53.230  36.650  0.00  0.00           H
ATOM    558  NE  ARG    34     116.750  55.260  36.260  0.00  0.00           N
ATOM    559  HE  ARG    34     116.100  56.010  36.420  0.00  0.00           H
ATOM    560  CZ  ARG    34     118.060  55.510  36.380  0.00  0.00           C
ATOM    561  NH1 ARG    34     119.020  54.610  36.160  0.00  0.00           N
ATOM    562 HH11 ARG    34     118.640  53.700  35.920  0.00  0.00           H
ATOM    563 HH12 ARG    34     119.980  54.790  36.400  0.00  0.00           H
ATOM    564  NH2 ARG    34     118.440  56.730  36.640  0.00  0.00           N
ATOM    565 HH21 ARG    34     117.830  57.520  36.820  0.00  0.00           H
ATOM    566 HH22 ARG    34     119.430  56.900  36.690  0.00  0.00           H
ATOM    567  C   ARG    34     111.980  54.860  37.250  0.00  0.00           C
ATOM    568  O   ARG    34     111.780  54.020  38.090  0.00  0.00           O
ATOM    569  N   LYS    35     111.880  56.140  37.550  0.00  0.00           N
ATOM    570  H   LYS    35     112.010  56.880  36.860  0.00  0.00           H
ATOM    571  CA  LYS    35     111.600  56.640  38.990  0.00  0.00           C
ATOM    572  HA  LYS    35     112.040  56.060  39.800  0.00  0.00           H
ATOM    573  CB  LYS    35     112.040  58.070  39.190  0.00  0.00           C
ATOM    574  HB2 LYS    35     111.450  58.740  38.560  0.00  0.00           H
ATOM    575  HB3 LYS    35     113.110  58.100  38.960  0.00  0.00           H
ATOM    576  CG  LYS    35     111.990  58.400  40.630  0.00  0.00           C
ATOM    577  HG2 LYS    35     112.560  57.710  41.250  0.00  0.00           H
ATOM    578  HG3 LYS    35     110.980  58.350  41.040  0.00  0.00           H
ATOM    579  CD  LYS    35     112.440  59.870  40.840  0.00  0.00           C
ATOM    580  HD2 LYS    35     111.650  60.610  40.700  0.00  0.00           H
ATOM    581  HD3 LYS    35     113.320  60.060  40.230  0.00  0.00           H
ATOM    582  CE  LYS    35     112.880  59.990  42.320  0.00  0.00           C
ATOM    583  HE2 LYS    35     113.670  59.340  42.710  0.00  0.00           H
ATOM    584  HE3 LYS    35     112.090  59.740  43.030  0.00  0.00           H
ATOM    585  NZ  LYS    35     113.410  61.400  42.530  0.00  0.00           N
ATOM    586  HZ1 LYS    35     113.760  61.610  43.460  0.00  0.00           H
ATOM    587  HZ2 LYS    35     114.280  61.580  42.050  0.00  0.00           H
ATOM    588  HZ3 LYS    35     112.710  62.090  42.300  0.00  0.00           H
ATOM    589  C   LYS    35     110.100  56.430  39.330  0.00  0.00           C
ATOM    590  O   LYS    35     109.830  55.860  40.420  0.00  0.00           O
ATOM    591  N   ILE    36     109.180  56.930  38.490  0.00  0.00           N
ATOM    592  H   ILE    36     109.470  57.040  37.530  0.00  0.00           H
ATOM    593  CA  ILE    36     107.710  57.050  38.620  0.00  0.00           C
ATOM    594  HA  ILE    36     107.360  56.400  39.420  0.00  0.00           H
ATOM    595  CB  ILE    36     107.360  58.470  39.110  0.00  0.00           C
ATOM    596  HB  ILE    36     106.370  58.340  39.550  0.00  0.00           H
ATOM    597  CG2 ILE    36     108.190  59.060  40.250  0.00  0.00           C
ATOM    598 HG21 ILE    36     107.650  59.970  40.510  0.00  0.00           H
ATOM    599 HG22 ILE    36     108.270  58.370  41.090  0.00  0.00           H
ATOM    600 HG23 ILE    36     109.180  59.410  39.990  0.00  0.00           H
ATOM    601  CG1 ILE    36     107.000  59.510  38.000  0.00  0.00           C
ATOM    602 HG12 ILE    36     106.640  60.450  38.420  0.00  0.00           H
ATOM    603 HG13 ILE    36     106.230  59.180  37.310  0.00  0.00           H
ATOM    604  CD1 ILE    36     108.330  59.880  37.180  0.00  0.00           C
ATOM    605 HD11 ILE    36     108.540  58.980  36.610  0.00  0.00           H
ATOM    606 HD12 ILE    36     108.240  60.680  36.440  0.00  0.00           H
ATOM    607 HD13 ILE    36     109.180  60.130  37.810  0.00  0.00           H
ATOM    608  C   ILE    36     107.030  56.600  37.370  0.00  0.00           C
ATOM    609  O   ILE    36     107.640  56.640  36.290  0.00  0.00           O
ATOM    610  N   GLN    37     105.770  56.170  37.460  0.00  0.00           N
ATOM    611  H   GLN    37     105.310  56.180  38.360  0.00  0.00           H
ATOM    612  CA  GLN    37     104.990  55.620  36.410  0.00  0.00           C
ATOM    613  HA  GLN    37     105.380  56.000  35.470  0.00  0.00           H
ATOM    614  CB  GLN    37     105.160  54.110  36.460  0.00  0.00           C
ATOM    615  HB2 GLN    37     104.930  53.780  37.470  0.00  0.00           H
ATOM    616  HB3 GLN    37     106.180  53.780  36.270  0.00  0.00           H
ATOM    617  CG  GLN    37     104.160  53.480  35.390  0.00  0.00           C
ATOM    618  HG2 GLN    37     104.470  53.380  34.350  0.00  0.00           H
ATOM    619  HG3 GLN    37     103.130  53.840  35.360  0.00  0.00           H
ATOM    620  CD  GLN    37     103.980  52.040  35.800  0.00  0.00           C
ATOM    621  OE1 GLN    37     102.890  51.680  36.290  0.00  0.00           O
ATOM    622  NE2 GLN    37     105.020  51.240  35.630  0.00  0.00           N
ATOM    623 HE21 GLN    37     105.910  51.560  35.270  0.00  0.00           H
ATOM    624 HE22 GLN    37     105.020  50.470  36.280  0.00  0.00           H
ATOM    625  C   GLN    37     103.490  56.080  36.610  0.00  0.00           C
ATOM    626  O   GLN    37     102.990  55.960  37.680  0.00  0.00           O
ATOM    627  N   LEU    38     102.910  56.620  35.550  0.00  0.00           N
ATOM    628  H   LEU    38     103.300  56.680  34.620  0.00  0.00           H
ATOM    629  CA  LEU    38     101.550  57.220  35.690  0.00  0.00           C
ATOM    630  HA  LEU    38     101.500  57.830  36.590  0.00  0.00           H
ATOM    631  CB  LEU    38     101.190  58.200  34.580  0.00  0.00           C
ATOM    632  HB2 LEU    38     100.180  58.590  34.630  0.00  0.00           H
ATOM    633  HB3 LEU    38     101.270  57.620  33.660  0.00  0.00           H
ATOM    634  CG  LEU    38     102.160  59.460  34.520  0.00  0.00           C
ATOM    635  HG  LEU    38     103.180  59.080  34.550  0.00  0.00           H
ATOM    636  CD1 LEU    38     102.150  60.260  33.240  0.00  0.00           C
ATOM    637 HD11 LEU    38     102.480  59.650  32.390  0.00  0.00           H
ATOM    638 HD12 LEU    38     101.180  60.740  33.120  0.00  0.00           H
ATOM    639 HD13 LEU    38     102.940  61.000  33.420  0.00  0.00           H
ATOM    640  CD2 LEU    38     101.850  60.330  35.730  0.00  0.00           C
ATOM    641 HD21 LEU    38     102.180  59.800  36.620  0.00  0.00           H
ATOM    642 HD22 LEU    38     102.230  61.340  35.530  0.00  0.00           H
ATOM    643 HD23 LEU    38     100.770  60.500  35.820  0.00  0.00           H
ATOM    644  C   LEU    38     100.480  56.110  35.790  0.00  0.00           C
ATOM    645  O   LEU    38     100.470  55.110  35.090  0.00  0.00           O
ATOM    646  N   GLN    39      99.390  56.450  36.550  0.00  0.00           N
ATOM    647  H   GLN    39      99.310  57.390  36.930  0.00  0.00           H
ATOM    648  CA  GLN    39      98.150  55.700  36.720  0.00  0.00           C
ATOM    649  HA  GLN    39      98.140  54.980  35.910  0.00  0.00           H
ATOM    650  CB  GLN    39      98.180  55.000  38.140  0.00  0.00           C
ATOM    651  HB2 GLN    39      98.500  55.790  38.820  0.00  0.00           H
ATOM    652  HB3 GLN    39      99.000  54.290  38.210  0.00  0.00           H
ATOM    653  CG  GLN    39      96.950  54.220  38.560  0.00  0.00           C
ATOM    654  HG2 GLN    39      96.520  53.690  37.710  0.00  0.00           H
ATOM    655  HG3 GLN    39      96.330  55.020  38.950  0.00  0.00           H
ATOM    656  CD  GLN    39      97.180  53.140  39.640  0.00  0.00           C
ATOM    657  OE1 GLN    39      97.490  52.000  39.360  0.00  0.00           O
ATOM    658  NE2 GLN    39      97.020  53.460  40.920  0.00  0.00           N
ATOM    659 HE21 GLN    39      96.690  54.400  41.130  0.00  0.00           H
ATOM    660 HE22 GLN    39      97.100  52.690  41.570  0.00  0.00           H
ATOM    661  C   GLN    39      96.870  56.560  36.530  0.00  0.00           C
ATOM    662  O   GLN    39      96.940  57.790  36.570  0.00  0.00           O
ATOM    663  N   ALA    40      95.710  55.910  36.320  0.00  0.00           N
ATOM    664  H   ALA    40      95.830  54.920  36.170  0.00  0.00           H
ATOM    665  CA  ALA    40      94.410  56.520  35.830  0.00  0.00           C
ATOM    666  HA  ALA    40      94.480  57.600  35.730  0.00  0.00           H
ATOM    667  CB  ALA    40      94.210  55.890  34.440  0.00  0.00           C
ATOM    668  HB1 ALA    40      94.070  54.810  34.500  0.00  0.00           H
ATOM    669  HB2 ALA    40      93.330  56.350  33.990  0.00  0.00           H
ATOM    670  HB3 ALA    40      95.070  56.150  33.820  0.00  0.00           H
ATOM    671  C   ALA    40      93.290  56.130  36.760  0.00  0.00           C
ATOM    672  O   ALA    40      93.370  55.020  37.270  0.00  0.00           O
ATOM    673  N   THR    41      92.370  57.020  37.020  0.00  0.00           N
ATOM    674  H   THR    41      92.540  58.010  36.890  0.00  0.00           H
ATOM    675  CA  THR    41      91.190  56.700  37.840  0.00  0.00           C
ATOM    676  HA  THR    41      90.890  55.710  37.500  0.00  0.00           H
ATOM    677  CB  THR    41      91.550  56.690  39.340  0.00  0.00           C
ATOM    678  HB  THR    41      92.290  55.930  39.590  0.00  0.00           H
ATOM    679  CG2 THR    41      92.120  58.000  39.940  0.00  0.00           C
ATOM    680 HG21 THR    41      92.070  57.930  41.020  0.00  0.00           H
ATOM    681 HG22 THR    41      93.160  58.130  39.630  0.00  0.00           H
ATOM    682 HG23 THR    41      91.420  58.750  39.560  0.00  0.00           H
ATOM    683  OG1 THR    41      90.390  56.330  40.080  0.00  0.00           O
ATOM    684  HG1 THR    41      90.190  55.420  39.860  0.00  0.00           H
ATOM    685  C   THR    41      90.050  57.640  37.450  0.00  0.00           C
ATOM    686  O   THR    41      90.300  58.760  37.090  0.00  0.00           O
ATOM    687  N   SER    42      88.810  57.150  37.390  0.00  0.00           N
ATOM    688  H   SER    42      88.570  56.370  37.990  0.00  0.00           H
ATOM    689  CA  SER    42      87.740  57.820  36.600  0.00  0.00           C
ATOM    690  HA  SER    42      87.890  58.870  36.830  0.00  0.00           H
ATOM    691  CB  SER    42      87.930  57.620  35.120  0.00  0.00           C
ATOM    692  HB2 SER    42      88.890  58.080  34.870  0.00  0.00           H
ATOM    693  HB3 SER    42      87.130  58.180  34.640  0.00  0.00           H
ATOM    694  OG  SER    42      88.080  56.300  34.630  0.00  0.00           O
ATOM    695  HG  SER    42      87.240  55.820  34.610  0.00  0.00           H
ATOM    696  C   SER    42      86.300  57.600  37.130  0.00  0.00           C
ATOM    697  O   SER    42      85.970  56.590  37.690  0.00  0.00           O
ATOM    698  N   VAL    43      85.440  58.590  36.850  0.00  0.00           N
ATOM    699  H   VAL    43      85.860  59.270  36.240  0.00  0.00           H
ATOM    700  CA  VAL    43      83.990  58.500  37.050  0.00  0.00           C
ATOM    701  HA  VAL    43      83.810  57.430  37.080  0.00  0.00           H
ATOM    702  CB  VAL    43      83.580  59.140  38.410  0.00  0.00           C
ATOM    703  HB  VAL    43      82.510  59.320  38.390  0.00  0.00           H
ATOM    704  CG1 VAL    43      84.110  58.280  39.550  0.00  0.00           C
ATOM    705 HG11 VAL    43      85.190  58.360  39.670  0.00  0.00           H
ATOM    706 HG12 VAL    43      83.710  58.570  40.520  0.00  0.00           H
ATOM    707 HG13 VAL    43      84.010  57.200  39.410  0.00  0.00           H
ATOM    708  CG2 VAL    43      84.130  60.590  38.510  0.00  0.00           C
ATOM    709 HG21 VAL    43      83.840  60.870  39.520  0.00  0.00           H
ATOM    710 HG22 VAL    43      85.220  60.590  38.440  0.00  0.00           H
ATOM    711 HG23 VAL    43      83.750  61.240  37.720  0.00  0.00           H
ATOM    712  C   VAL    43      83.350  59.200  35.830  0.00  0.00           C
ATOM    713  O   VAL    43      83.790  60.300  35.490  0.00  0.00           O
ATOM    714  N   THR    44      82.210  58.670  35.340  0.00  0.00           N
ATOM    715  H   THR    44      81.910  57.770  35.690  0.00  0.00           H
ATOM    716  CA  THR    44      81.170  59.480  34.670  0.00  0.00           C
ATOM    717  HA  THR    44      81.610  60.080  33.870  0.00  0.00           H
ATOM    718  CB  THR    44      80.080  58.590  34.050  0.00  0.00           C
ATOM    719  HB  THR    44      79.120  59.120  34.010  0.00  0.00           H
ATOM    720  CG2 THR    44      80.670  58.240  32.620  0.00  0.00           C
ATOM    721 HG21 THR    44      81.690  57.910  32.810  0.00  0.00           H
ATOM    722 HG22 THR    44      80.040  57.440  32.220  0.00  0.00           H
ATOM    723 HG23 THR    44      80.670  59.040  31.880  0.00  0.00           H
ATOM    724  OG1 THR    44      79.890  57.240  34.630  0.00  0.00           O
ATOM    725  HG1 THR    44      79.300  57.260  35.380  0.00  0.00           H
ATOM    726  C   THR    44      80.530  60.420  35.690  0.00  0.00           C
ATOM    727  O   THR    44      80.460  60.070  36.880  0.00  0.00           O
ATOM    728  N   HIE    45      80.040  61.540  35.200  0.00  0.00           N
ATOM    729  H   HIE    45      80.410  61.720  34.280  0.00  0.00           H
ATOM    730  CA  HIE    45      79.370  62.570  36.010  0.00  0.00           C
ATOM    731  HA  HIE    45      80.050  62.920  36.790  0.00  0.00           H
ATOM    732  CB  HIE    45      78.920  63.830  35.150  0.00  0.00           C
ATOM    733  HB2 HIE    45      78.400  64.570  35.750  0.00  0.00           H
ATOM    734  HB3 HIE    45      78.180  63.460  34.450  0.00  0.00           H
ATOM    735  CG  HIE    45      79.950  64.490  34.260  0.00  0.00           C
ATOM    736  ND1 HIE    45      80.340  64.020  33.020  0.00  0.00           N
ATOM    737  CE1 HIE    45      81.450  64.750  32.690  0.00  0.00           C
ATOM    738  HE1 HIE    45      81.980  64.720  31.750  0.00  0.00           H
ATOM    739  NE2 HIE    45      81.540  65.800  33.540  0.00  0.00           N
ATOM    740  HE2 HIE    45      82.250  66.520  33.460  0.00  0.00           H
ATOM    741  CD2 HIE    45      80.580  65.680  34.540  0.00  0.00           C
ATOM    742  HD2 HIE    45      80.500  66.190  35.490  0.00  0.00           H
ATOM    743  C   HIE    45      78.180  61.950  36.750  0.00  0.00           C
ATOM    744  O   HIE    45      77.400  61.170  36.100  0.00  0.00           O
ATOM    745  N   ARG    46      78.000  62.290  38.010  0.00  0.00           N
ATOM    746  H   ARG    46      78.640  62.960  38.410  0.00  0.00           H
ATOM    747  CA  ARG    46      76.870  61.930  38.840  0.00  0.00           C
ATOM    748  HA  ARG    46      76.610  60.900  38.630  0.00  0.00           H
ATOM    749  CB  ARG    46      77.220  62.130  40.330  0.00  0.00           C
ATOM    750  HB2 ARG    46      76.330  61.980  40.940  0.00  0.00           H
ATOM    751  HB3 ARG    46      77.530  63.160  40.520  0.00  0.00           H
ATOM    752  CG  ARG    46      78.330  61.240  40.900  0.00  0.00           C
ATOM    753  HG2 ARG    46      78.540  61.540  41.920  0.00  0.00           H
ATOM    754  HG3 ARG    46      79.240  61.560  40.400  0.00  0.00           H
ATOM    755  CD  ARG    46      78.030  59.800  40.750  0.00  0.00           C
ATOM    756  HD2 ARG    46      77.900  59.610  39.680  0.00  0.00           H
ATOM    757  HD3 ARG    46      77.100  59.560  41.270  0.00  0.00           H
ATOM    758  NE  ARG    46      79.230  58.950  41.220  0.00  0.00           N
ATOM    759  HE  ARG    46      79.320  58.670  42.190  0.00  0.00           H
ATOM    760  CZ  ARG    46      80.050  58.280  40.420  0.00  0.00           C
ATOM    761  NH1 ARG    46      79.960  58.250  39.140  0.00  0.00           N
ATOM    762 HH11 ARG    46      79.230  58.770  38.670  0.00  0.00           H
ATOM    763 HH12 ARG    46      80.520  57.570  38.640  0.00  0.00           H
ATOM    764  NH2 ARG    46      81.020  57.560  41.000  0.00  0.00           N
ATOM    765 HH21 ARG    46      81.100  57.570  42.000  0.00  0.00           H
ATOM    766 HH22 ARG    46      81.620  57.040  40.370  0.00  0.00           H
ATOM    767  C   ARG    46      75.690  62.780  38.440  0.00  0.00           C
ATOM    768  O   ARG    46      75.880  63.880  37.910  0.00  0.00           O
ATOM    769  N   PRO    47      74.460  62.400  38.780  0.00  0.00           N
ATOM    770  CD  PRO    47      74.140  61.060  39.340  0.00  0.00           C
ATOM    771  HD2 PRO    47      74.400  60.990  40.400  0.00  0.00           H
ATOM    772  HD3 PRO    47      74.640  60.290  38.750  0.00  0.00           H
ATOM    773  CG  PRO    47      72.680  60.830  39.170  0.00  0.00           C
ATOM    774  HG2 PRO    47      72.100  60.240  39.880  0.00  0.00           H
ATOM    775  HG3 PRO    47      72.430  60.530  38.150  0.00  0.00           H
ATOM    776  CB  PRO    47      72.130  62.280  39.280  0.00  0.00           C
ATOM    777  HB2 PRO    47      72.170  62.560  40.340  0.00  0.00           H
ATOM    778  HB3 PRO    47      71.090  62.340  38.960  0.00  0.00           H
ATOM    779  CA  PRO    47      73.200  63.190  38.550  0.00  0.00           C
ATOM    780  HA  PRO    47      72.970  63.210  37.480  0.00  0.00           H
ATOM    781  C   PRO    47      73.030  64.590  39.260  0.00  0.00           C
ATOM    782  O   PRO    47      72.010  65.210  39.000  0.00  0.00           O
ATOM    783  N   ASN    48      73.900  64.910  40.150  0.00  0.00           N
ATOM    784  H   ASN    48      74.840  64.550  40.120  0.00  0.00           H
ATOM    785  CA  ASN    48      73.620  65.790  41.280  0.00  0.00           C
ATOM    786  HA  ASN    48      73.010  66.630  40.940  0.00  0.00           H
ATOM    787  CB  ASN    48      72.780  65.060  42.390  0.00  0.00           C
ATOM    788  HB2 ASN    48      73.320  64.190  42.760  0.00  0.00           H
ATOM    789  HB3 ASN    48      71.890  64.640  41.920  0.00  0.00           H
ATOM    790  CG  ASN    48      72.240  65.790  43.580  0.00  0.00           C
ATOM    791  OD1 ASN    48      73.040  66.510  44.170  0.00  0.00           O
ATOM    792  ND2 ASN    48      71.020  65.610  43.980  0.00  0.00           N
ATOM    793 HD21 ASN    48      70.510  64.910  43.470  0.00  0.00           H
ATOM    794 HD22 ASN    48      70.630  66.190  44.710  0.00  0.00           H
ATOM    795  C   ASN    48      74.990  66.370  41.790  0.00  0.00           C
ATOM    796  O   ASN    48      76.030  65.660  41.800  0.00  0.00           O
ATOM    797  N   ALA    49      75.030  67.670  42.170  0.00  0.00           N
ATOM    798  H   ALA    49      74.190  68.220  42.050  0.00  0.00           H
ATOM    799  CA  ALA    49      76.320  68.240  42.530  0.00  0.00           C
ATOM    800  HA  ALA    49      77.070  68.050  41.750  0.00  0.00           H
ATOM    801  CB  ALA    49      76.200  69.760  42.470  0.00  0.00           C
ATOM    802  HB1 ALA    49      75.810  70.170  43.400  0.00  0.00           H
ATOM    803  HB2 ALA    49      77.190  70.220  42.440  0.00  0.00           H
ATOM    804  HB3 ALA    49      75.640  70.080  41.590  0.00  0.00           H
ATOM    805  C   ALA    49      76.950  67.770  43.870  0.00  0.00           C
ATOM    806  O   ALA    49      78.180  67.620  43.960  0.00  0.00           O
ATOM    807  N   ILE    50      76.050  67.580  44.900  0.00  0.00           N
ATOM    808  H   ILE    50      75.070  67.630  44.630  0.00  0.00           H
ATOM    809  CA  ILE    50      76.450  67.030  46.180  0.00  0.00           C
ATOM    810  HA  ILE    50      77.310  67.630  46.490  0.00  0.00           H
ATOM    811  CB  ILE    50      75.250  66.960  47.200  0.00  0.00           C
ATOM    812  HB  ILE    50      74.620  66.180  46.780  0.00  0.00           H
ATOM    813  CG2 ILE    50      75.860  66.540  48.520  0.00  0.00           C
ATOM    814 HG21 ILE    50      76.520  67.280  48.950  0.00  0.00           H
ATOM    815 HG22 ILE    50      75.050  66.560  49.250  0.00  0.00           H
ATOM    816 HG23 ILE    50      76.310  65.550  48.470  0.00  0.00           H
ATOM    817  CG1 ILE    50      74.660  68.390  47.270  0.00  0.00           C
ATOM    818 HG12 ILE    50      74.190  68.680  46.330  0.00  0.00           H
ATOM    819 HG13 ILE    50      75.440  69.110  47.520  0.00  0.00           H
ATOM    820  CD1 ILE    50      73.500  68.500  48.190  0.00  0.00           C
ATOM    821 HD11 ILE    50      72.700  67.830  47.890  0.00  0.00           H
ATOM    822 HD12 ILE    50      73.780  68.330  49.230  0.00  0.00           H
ATOM    823 HD13 ILE    50      73.090  69.510  48.150  0.00  0.00           H
ATOM    824  C   ILE    50      77.010  65.590  45.970  0.00  0.00           C
ATOM    825  O   ILE    50      78.000  65.270  46.580  0.00  0.00           O
ATOM    826  N   GLN    51      76.360  64.800  45.130  0.00  0.00           N
ATOM    827  H   GLN    51      75.680  65.250  44.530  0.00  0.00           H
ATOM    828  CA  GLN    51      76.770  63.530  44.730  0.00  0.00           C
ATOM    829  HA  GLN    51      76.850  62.870  45.600  0.00  0.00           H
ATOM    830  CB  GLN    51      75.610  62.980  43.830  0.00  0.00           C
ATOM    831  HB2 GLN    51      75.800  63.150  42.770  0.00  0.00           H
ATOM    832  HB3 GLN    51      74.600  63.270  44.120  0.00  0.00           H
ATOM    833  CG  GLN    51      75.580  61.450  43.820  0.00  0.00           C
ATOM    834  HG2 GLN    51      75.400  61.180  44.860  0.00  0.00           H
ATOM    835  HG3 GLN    51      76.420  60.970  43.340  0.00  0.00           H
ATOM    836  CD  GLN    51      74.280  60.890  43.180  0.00  0.00           C
ATOM    837  OE1 GLN    51      73.260  61.670  42.940  0.00  0.00           O
ATOM    838  NE2 GLN    51      74.390  59.670  42.800  0.00  0.00           N
ATOM    839 HE21 GLN    51      75.240  59.170  43.020  0.00  0.00           H
ATOM    840 HE22 GLN    51      73.750  59.230  42.160  0.00  0.00           H
ATOM    841  C   GLN    51      78.080  63.560  43.960  0.00  0.00           C
ATOM    842  O   GLN    51      78.890  62.720  44.130  0.00  0.00           O
ATOM    843  N   MET    52      78.350  64.590  43.140  0.00  0.00           N
ATOM    844  H   MET    52      77.630  65.290  43.010  0.00  0.00           H
ATOM    845  CA  MET    52      79.620  64.700  42.410  0.00  0.00           C
ATOM    846  HA  MET    52      79.980  63.790  41.940  0.00  0.00           H
ATOM    847  CB  MET    52      79.370  65.560  41.130  0.00  0.00           C
ATOM    848  HB2 MET    52      79.040  66.550  41.470  0.00  0.00           H
ATOM    849  HB3 MET    52      78.510  65.110  40.640  0.00  0.00           H
ATOM    850  CG  MET    52      80.500  65.700  40.190  0.00  0.00           C
ATOM    851  HG2 MET    52      81.440  65.910  40.710  0.00  0.00           H
ATOM    852  HG3 MET    52      80.160  66.550  39.600  0.00  0.00           H
ATOM    853  SD  MET    52      80.790  64.370  39.070  0.00  0.00           S
ATOM    854  CE  MET    52      82.040  63.530  39.990  0.00  0.00           C
ATOM    855  HE1 MET    52      81.680  63.350  41.000  0.00  0.00           H
ATOM    856  HE2 MET    52      82.310  62.610  39.460  0.00  0.00           H
ATOM    857  HE3 MET    52      82.910  64.170  40.100  0.00  0.00           H
ATOM    858  C   MET    52      80.730  65.150  43.320  0.00  0.00           C
ATOM    859  O   MET    52      81.770  64.510  43.160  0.00  0.00           O
ATOM    860  N   ALA    53      80.640  66.150  44.210  0.00  0.00           N
ATOM    861  H   ALA    53      79.740  66.560  44.380  0.00  0.00           H
ATOM    862  CA  ALA    53      81.680  66.510  45.180  0.00  0.00           C
ATOM    863  HA  ALA    53      82.530  66.890  44.600  0.00  0.00           H
ATOM    864  CB  ALA    53      81.180  67.750  46.000  0.00  0.00           C
ATOM    865  HB1 ALA    53      81.760  67.800  46.930  0.00  0.00           H
ATOM    866  HB2 ALA    53      81.200  68.700  45.470  0.00  0.00           H
ATOM    867  HB3 ALA    53      80.170  67.550  46.350  0.00  0.00           H
ATOM    868  C   ALA    53      82.040  65.320  46.050  0.00  0.00           C
ATOM    869  O   ALA    53      83.230  65.120  46.210  0.00  0.00           O
ATOM    870  N   LEU    54      81.140  64.430  46.490  0.00  0.00           N
ATOM    871  H   LEU    54      80.210  64.590  46.130  0.00  0.00           H
ATOM    872  CA  LEU    54      81.360  63.200  47.250  0.00  0.00           C
ATOM    873  HA  LEU    54      81.970  63.360  48.140  0.00  0.00           H
ATOM    874  CB  LEU    54      79.980  62.530  47.800  0.00  0.00           C
ATOM    875  HB2 LEU    54      80.250  61.520  48.130  0.00  0.00           H
ATOM    876  HB3 LEU    54      79.350  62.380  46.930  0.00  0.00           H
ATOM    877  CG  LEU    54      79.360  63.370  48.940  0.00  0.00           C
ATOM    878  HG  LEU    54      79.190  64.400  48.630  0.00  0.00           H
ATOM    879  CD1 LEU    54      78.030  62.760  49.410  0.00  0.00           C
ATOM    880 HD11 LEU    54      78.230  61.790  49.860  0.00  0.00           H
ATOM    881 HD12 LEU    54      77.500  63.410  50.100  0.00  0.00           H
ATOM    882 HD13 LEU    54      77.380  62.520  48.570  0.00  0.00           H
ATOM    883  CD2 LEU    54      80.290  63.440  50.170  0.00  0.00           C
ATOM    884 HD21 LEU    54      79.670  63.620  51.050  0.00  0.00           H
ATOM    885 HD22 LEU    54      80.780  62.500  50.420  0.00  0.00           H
ATOM    886 HD23 LEU    54      80.940  64.320  50.060  0.00  0.00           H
ATOM    887  C   LEU    54      82.120  62.150  46.430  0.00  0.00           C
ATOM    888  O   LEU    54      83.140  61.700  46.930  0.00  0.00           O
ATOM    889  N   SER    55      81.720  61.910  45.150  0.00  0.00           N
ATOM    890  H   SER    55      80.920  62.310  44.680  0.00  0.00           H
ATOM    891  CA  SER    55      82.600  61.090  44.320  0.00  0.00           C
ATOM    892  HA  SER    55      82.670  60.080  44.730  0.00  0.00           H
ATOM    893  CB  SER    55      81.900  61.010  42.970  0.00  0.00           C
ATOM    894  HB2 SER    55      81.540  62.030  42.810  0.00  0.00           H
ATOM    895  HB3 SER    55      81.180  60.190  43.040  0.00  0.00           H
ATOM    896  OG  SER    55      82.760  60.560  41.970  0.00  0.00           O
ATOM    897  HG  SER    55      83.080  59.700  42.270  0.00  0.00           H
ATOM    898  C   SER    55      84.070  61.620  44.170  0.00  0.00           C
ATOM    899  O   SER    55      85.050  60.850  44.040  0.00  0.00           O
ATOM    900  N   VAL    56      84.360  62.880  44.060  0.00  0.00           N
ATOM    901  H   VAL    56      83.550  63.470  43.950  0.00  0.00           H
ATOM    902  CA  VAL    56      85.710  63.470  43.890  0.00  0.00           C
ATOM    903  HA  VAL    56      86.220  63.040  43.020  0.00  0.00           H
ATOM    904  CB  VAL    56      85.550  64.980  43.460  0.00  0.00           C
ATOM    905  HB  VAL    56      84.970  65.550  44.200  0.00  0.00           H
ATOM    906  CG1 VAL    56      86.970  65.740  43.510  0.00  0.00           C
ATOM    907 HG11 VAL    56      87.280  65.770  44.550  0.00  0.00           H
ATOM    908 HG12 VAL    56      87.620  65.010  43.030  0.00  0.00           H
ATOM    909 HG13 VAL    56      87.100  66.730  43.060  0.00  0.00           H
ATOM    910  CG2 VAL    56      85.060  65.170  42.040  0.00  0.00           C
ATOM    911 HG21 VAL    56      84.780  66.220  41.920  0.00  0.00           H
ATOM    912 HG22 VAL    56      85.790  64.800  41.320  0.00  0.00           H
ATOM    913 HG23 VAL    56      84.160  64.560  41.960  0.00  0.00           H
ATOM    914  C   VAL    56      86.580  63.150  45.120  0.00  0.00           C
ATOM    915  O   VAL    56      87.830  62.820  45.040  0.00  0.00           O
ATOM    916  N   CYX    57      85.950  63.100  46.300  0.00  0.00           N
ATOM    917  H   CYX    57      84.980  63.370  46.300  0.00  0.00           H
ATOM    918  CA  CYX    57      86.560  62.520  47.500  0.00  0.00           C
ATOM    919  HA  CYX    57      87.580  62.890  47.550  0.00  0.00           H
ATOM    920  CB  CYX    57      85.770  62.960  48.740  0.00  0.00           C
ATOM    921  HB2 CYX    57      85.950  62.330  49.610  0.00  0.00           H
ATOM    922  HB3 CYX    57      84.700  62.870  48.580  0.00  0.00           H
ATOM    923  SG  CYX    57      86.030  64.630  49.420  0.00  0.00           S
ATOM    924  C   CYX    57      86.620  60.970  47.590  0.00  0.00           C
ATOM    925  O   CYX    57      87.660  60.420  47.990  0.00  0.00           O
ATOM    926  N   GLU    58      85.540  60.260  47.250  0.00  0.00           N
ATOM    927  H   GLU    58      84.720  60.720  46.900  0.00  0.00           H
ATOM    928  CA  GLU    58      85.440  58.790  47.410  0.00  0.00           C
ATOM    929  HA  GLU    58      85.910  58.540  48.360  0.00  0.00           H
ATOM    930  CB  GLU    58      83.950  58.500  47.600  0.00  0.00           C
ATOM    931  HB2 GLU    58      83.310  58.910  46.810  0.00  0.00           H
ATOM    932  HB3 GLU    58      83.610  58.910  48.550  0.00  0.00           H
ATOM    933  CG  GLU    58      83.490  57.030  47.580  0.00  0.00           C
ATOM    934  HG2 GLU    58      84.260  56.550  48.190  0.00  0.00           H
ATOM    935  HG3 GLU    58      83.430  56.700  46.540  0.00  0.00           H
ATOM    936  CD  GLU    58      82.140  56.810  48.240  0.00  0.00           C
ATOM    937  OE1 GLU    58      82.020  55.820  49.040  0.00  0.00           O
ATOM    938  OE2 GLU    58      81.160  57.590  48.050  0.00  0.00           O
ATOM    939  C   GLU    58      86.080  57.920  46.310  0.00  0.00           C
ATOM    940  O   GLU    58      86.590  56.750  46.560  0.00  0.00           O
ATOM    941  N   ASP    59      86.150  58.400  45.080  0.00  0.00           N
ATOM    942  H   ASP    59      85.610  59.200  44.790  0.00  0.00           H
ATOM    943  CA  ASP    59      86.820  57.690  43.980  0.00  0.00           C
ATOM    944  HA  ASP    59      86.980  56.660  44.290  0.00  0.00           H
ATOM    945  CB  ASP    59      85.890  57.720  42.810  0.00  0.00           C
ATOM    946  HB2 ASP    59      86.200  57.100  41.970  0.00  0.00           H
ATOM    947  HB3 ASP    59      85.810  58.760  42.510  0.00  0.00           H
ATOM    948  CG  ASP    59      84.430  57.330  43.240  0.00  0.00           C
ATOM    949  OD1 ASP    59      84.150  56.120  43.570  0.00  0.00           O
ATOM    950  OD2 ASP    59      83.550  58.190  43.070  0.00  0.00           O
ATOM    951  C   ASP    59      88.260  58.240  43.570  0.00  0.00           C
ATOM    952  O   ASP    59      89.170  57.460  43.230  0.00  0.00           O
ATOM    953  N   LEU    60      88.480  59.610  43.560  0.00  0.00           N
ATOM    954  H   LEU    60      87.710  60.190  43.860  0.00  0.00           H
ATOM    955  CA  LEU    60      89.650  60.170  43.100  0.00  0.00           C
ATOM    956  HA  LEU    60      90.200  59.430  42.530  0.00  0.00           H
ATOM    957  CB  LEU    60      89.290  61.390  42.160  0.00  0.00           C
ATOM    958  HB2 LEU    60      90.250  61.780  41.810  0.00  0.00           H
ATOM    959  HB3 LEU    60      88.940  62.240  42.740  0.00  0.00           H
ATOM    960  CG  LEU    60      88.290  61.130  41.000  0.00  0.00           C
ATOM    961  HG  LEU    60      87.360  60.710  41.370  0.00  0.00           H
ATOM    962  CD1 LEU    60      87.940  62.510  40.350  0.00  0.00           C
ATOM    963 HD11 LEU    60      88.810  62.910  39.820  0.00  0.00           H
ATOM    964 HD12 LEU    60      87.290  62.430  39.480  0.00  0.00           H
ATOM    965 HD13 LEU    60      87.510  63.230  41.060  0.00  0.00           H
ATOM    966  CD2 LEU    60      89.010  60.290  40.030  0.00  0.00           C
ATOM    967 HD21 LEU    60      88.350  60.180  39.170  0.00  0.00           H
ATOM    968 HD22 LEU    60      89.990  60.730  39.820  0.00  0.00           H
ATOM    969 HD23 LEU    60      89.210  59.300  40.440  0.00  0.00           H
ATOM    970  C   LEU    60      90.610  60.610  44.190  0.00  0.00           C
ATOM    971  O   LEU    60      91.780  60.280  44.080  0.00  0.00           O
ATOM    972  N   ILE    61      90.210  61.350  45.230  0.00  0.00           N
ATOM    973  H   ILE    61      89.220  61.490  45.380  0.00  0.00           H
ATOM    974  CA  ILE    61      91.110  61.760  46.240  0.00  0.00           C
ATOM    975  HA  ILE    61      91.990  62.120  45.710  0.00  0.00           H
ATOM    976  CB  ILE    61      90.550  63.030  46.970  0.00  0.00           C
ATOM    977  HB  ILE    61      89.520  62.740  47.190  0.00  0.00           H
ATOM    978  CG2 ILE    61      91.280  63.400  48.320  0.00  0.00           C
ATOM    979 HG21 ILE    61      92.230  63.880  48.060  0.00  0.00           H
ATOM    980 HG22 ILE    61      90.650  64.060  48.920  0.00  0.00           H
ATOM    981 HG23 ILE    61      91.390  62.480  48.890  0.00  0.00           H
ATOM    982  CG1 ILE    61      90.400  64.290  46.070  0.00  0.00           C
ATOM    983 HG12 ILE    61      89.940  64.050  45.120  0.00  0.00           H
ATOM    984 HG13 ILE    61      91.410  64.630  45.810  0.00  0.00           H
ATOM    985  CD1 ILE    61      89.510  65.290  46.780  0.00  0.00           C
ATOM    986 HD11 ILE    61      88.610  64.760  47.100  0.00  0.00           H
ATOM    987 HD12 ILE    61      90.040  65.740  47.620  0.00  0.00           H
ATOM    988 HD13 ILE    61      89.130  65.980  46.030  0.00  0.00           H
ATOM    989  C   ILE    61      91.380  60.600  47.180  0.00  0.00           C
ATOM    990  O   ILE    61      92.490  60.420  47.710  0.00  0.00           O
ATOM    991  N   SER    62      90.460  59.670  47.390  0.00  0.00           N
ATOM    992  H   SER    62      89.510  59.780  47.060  0.00  0.00           H
ATOM    993  CA  SER    62      90.780  58.290  47.870  0.00  0.00           C
ATOM    994  HA  SER    62      90.970  58.440  48.930  0.00  0.00           H
ATOM    995  CB  SER    62      89.540  57.420  47.690  0.00  0.00           C
ATOM    996  HB2 SER    62      88.760  57.690  48.400  0.00  0.00           H
ATOM    997  HB3 SER    62      89.700  56.370  47.950  0.00  0.00           H
ATOM    998  OG  SER    62      89.060  57.610  46.380  0.00  0.00           O
ATOM    999  HG  SER    62      88.130  57.370  46.290  0.00  0.00           H
ATOM   1000  C   SER    62      91.940  57.590  47.250  0.00  0.00           C
ATOM   1001  O   SER    62      92.770  57.130  48.000  0.00  0.00           O
ATOM   1002  N   SER    63      92.000  57.690  45.940  0.00  0.00           N
ATOM   1003  H   SER    63      91.350  58.360  45.550  0.00  0.00           H
ATOM   1004  CA  SER    63      93.080  57.190  45.100  0.00  0.00           C
ATOM   1005  HA  SER    63      93.370  56.230  45.530  0.00  0.00           H
ATOM   1006  CB  SER    63      92.630  56.930  43.650  0.00  0.00           C
ATOM   1007  HB2 SER    63      93.460  56.520  43.070  0.00  0.00           H
ATOM   1008  HB3 SER    63      92.290  57.820  43.130  0.00  0.00           H
ATOM   1009  OG  SER    63      91.460  56.150  43.610  0.00  0.00           O
ATOM   1010  HG  SER    63      90.710  56.680  43.320  0.00  0.00           H
ATOM   1011  C   SER    63      94.320  58.030  45.150  0.00  0.00           C
ATOM   1012  O   SER    63      95.170  57.740  44.330  0.00  0.00           O
ATOM   1013  N   GLN    64      94.460  58.980  46.040  0.00  0.00           N
ATOM   1014  H   GLN    64      93.650  59.230  46.580  0.00  0.00           H
ATOM   1015  CA  GLN    64      95.690  59.750  46.200  0.00  0.00           C
ATOM   1016  HA  GLN    64      95.470  60.600  46.830  0.00  0.00           H
ATOM   1017  CB  GLN    64      96.710  58.950  47.140  0.00  0.00           C
ATOM   1018  HB2 GLN    64      97.200  58.160  46.570  0.00  0.00           H
ATOM   1019  HB3 GLN    64      96.270  58.490  48.030  0.00  0.00           H
ATOM   1020  CG  GLN    64      97.900  59.800  47.730  0.00  0.00           C
ATOM   1021  HG2 GLN    64      97.340  60.600  48.230  0.00  0.00           H
ATOM   1022  HG3 GLN    64      98.620  60.150  47.000  0.00  0.00           H
ATOM   1023  CD  GLN    64      98.730  59.130  48.870  0.00  0.00           C
ATOM   1024  OE1 GLN    64      98.870  57.940  49.050  0.00  0.00           O
ATOM   1025  NE2 GLN    64      99.150  59.950  49.800  0.00  0.00           N
ATOM   1026 HE21 GLN    64      98.830  60.900  49.800  0.00  0.00           H
ATOM   1027 HE22 GLN    64      99.740  59.620  50.550  0.00  0.00           H
ATOM   1028  C   GLN    64      96.260  60.350  44.910  0.00  0.00           C
ATOM   1029  O   GLN    64      97.390  60.120  44.480  0.00  0.00           O
ATOM   1030  N   VAL    65      95.400  61.140  44.210  0.00  0.00           N
ATOM   1031  H   VAL    65      94.530  61.410  44.640  0.00  0.00           H
ATOM   1032  CA  VAL    65      95.720  61.800  42.900  0.00  0.00           C
ATOM   1033  HA  VAL    65      96.370  61.180  42.280  0.00  0.00           H
ATOM   1034  CB  VAL    65      94.390  61.940  42.080  0.00  0.00           C
ATOM   1035  HB  VAL    65      94.600  62.590  41.230  0.00  0.00           H
ATOM   1036  CG1 VAL    65      93.690  60.590  41.710  0.00  0.00           C
ATOM   1037 HG11 VAL    65      92.710  60.750  41.260  0.00  0.00           H
ATOM   1038 HG12 VAL    65      94.380  60.030  41.080  0.00  0.00           H
ATOM   1039 HG13 VAL    65      93.660  59.970  42.610  0.00  0.00           H
ATOM   1040  CG2 VAL    65      93.260  62.640  42.850  0.00  0.00           C
ATOM   1041 HG21 VAL    65      92.360  62.770  42.250  0.00  0.00           H
ATOM   1042 HG22 VAL    65      93.000  62.170  43.800  0.00  0.00           H
ATOM   1043 HG23 VAL    65      93.690  63.590  43.190  0.00  0.00           H
ATOM   1044  C   VAL    65      96.370  63.200  42.940  0.00  0.00           C
ATOM   1045  O   VAL    65      96.220  63.990  43.880  0.00  0.00           O
ATOM   1046  N   TYR    66      97.120  63.390  41.850  0.00  0.00           N
ATOM   1047  H   TYR    66      97.220  62.610  41.220  0.00  0.00           H
ATOM   1048  CA  TYR    66      98.060  64.510  41.660  0.00  0.00           C
ATOM   1049  HA  TYR    66      98.300  64.940  42.630  0.00  0.00           H
ATOM   1050  CB  TYR    66      99.430  64.030  41.080  0.00  0.00           C
ATOM   1051  HB2 TYR    66      99.810  64.900  40.540  0.00  0.00           H
ATOM   1052  HB3 TYR    66      99.390  63.200  40.380  0.00  0.00           H
ATOM   1053  CG  TYR    66     100.440  63.600  42.170  0.00  0.00           C
ATOM   1054  CD1 TYR    66     100.130  62.580  43.110  0.00  0.00           C
ATOM   1055  HD1 TYR    66      99.190  62.040  43.080  0.00  0.00           H
ATOM   1056  CE1 TYR    66     101.130  62.080  43.970  0.00  0.00           C
ATOM   1057  HE1 TYR    66     100.980  61.220  44.600  0.00  0.00           H
ATOM   1058  CZ  TYR    66     102.400  62.660  44.010  0.00  0.00           C
ATOM   1059  OH  TYR    66     103.400  62.250  44.790  0.00  0.00           O
ATOM   1060  HH  TYR    66     103.150  61.820  45.610  0.00  0.00           H
ATOM   1061  CE2 TYR    66     102.700  63.690  43.080  0.00  0.00           C
ATOM   1062  HE2 TYR    66     103.680  64.130  43.080  0.00  0.00           H
ATOM   1063  CD2 TYR    66     101.720  64.140  42.170  0.00  0.00           C
ATOM   1064  HD2 TYR    66     102.040  64.850  41.430  0.00  0.00           H
ATOM   1065  C   TYR    66      97.430  65.660  40.780  0.00  0.00           C
ATOM   1066  O   TYR    66      97.780  66.850  40.920  0.00  0.00           O
ATOM   1067  N   ALA    67      96.480  65.410  39.930  0.00  0.00           N
ATOM   1068  H   ALA    67      96.300  64.430  39.780  0.00  0.00           H
ATOM   1069  CA  ALA    67      95.630  66.310  39.230  0.00  0.00           C
ATOM   1070  HA  ALA    67      95.260  67.080  39.910  0.00  0.00           H
ATOM   1071  CB  ALA    67      96.350  66.820  38.020  0.00  0.00           C
ATOM   1072  HB1 ALA    67      96.480  65.990  37.320  0.00  0.00           H
ATOM   1073  HB2 ALA    67      95.680  67.600  37.660  0.00  0.00           H
ATOM   1074  HB3 ALA    67      97.360  67.170  38.260  0.00  0.00           H
ATOM   1075  C   ALA    67      94.340  65.640  38.710  0.00  0.00           C
ATOM   1076  O   ALA    67      94.270  64.420  38.720  0.00  0.00           O
ATOM   1077  N   ILE    68      93.280  66.420  38.360  0.00  0.00           N
ATOM   1078  H   ILE    68      93.450  67.410  38.280  0.00  0.00           H
ATOM   1079  CA  ILE    68      92.060  65.840  37.790  0.00  0.00           C
ATOM   1080  HA  ILE    68      92.260  64.790  37.570  0.00  0.00           H
ATOM   1081  CB  ILE    68      90.930  65.840  38.860  0.00  0.00           C
ATOM   1082  HB  ILE    68      90.890  66.840  39.290  0.00  0.00           H
ATOM   1083  CG2 ILE    68      89.550  65.530  38.240  0.00  0.00           C
ATOM   1084 HG21 ILE    68      88.790  65.550  39.020  0.00  0.00           H
ATOM   1085 HG22 ILE    68      89.400  66.330  37.510  0.00  0.00           H
ATOM   1086 HG23 ILE    68      89.540  64.500  37.870  0.00  0.00           H
ATOM   1087  CG1 ILE    68      91.210  64.910  40.160  0.00  0.00           C
ATOM   1088 HG12 ILE    68      92.220  65.040  40.560  0.00  0.00           H
ATOM   1089 HG13 ILE    68      91.220  63.880  39.820  0.00  0.00           H
ATOM   1090  CD1 ILE    68      90.300  65.130  41.420  0.00  0.00           C
ATOM   1091 HD11 ILE    68      90.650  66.110  41.750  0.00  0.00           H
ATOM   1092 HD12 ILE    68      89.240  64.990  41.230  0.00  0.00           H
ATOM   1093 HD13 ILE    68      90.550  64.360  42.150  0.00  0.00           H
ATOM   1094  C   ILE    68      91.690  66.590  36.490  0.00  0.00           C
ATOM   1095  O   ILE    68      91.740  67.830  36.460  0.00  0.00           O
ATOM   1096  N   LEU    69      91.360  65.920  35.390  0.00  0.00           N
ATOM   1097  H   LEU    69      91.260  64.920  35.430  0.00  0.00           H
ATOM   1098  CA  LEU    69      90.730  66.540  34.200  0.00  0.00           C
ATOM   1099  HA  LEU    69      91.030  67.580  34.120  0.00  0.00           H
ATOM   1100  CB  LEU    69      91.130  65.730  32.930  0.00  0.00           C
ATOM   1101  HB2 LEU    69      90.400  66.030  32.180  0.00  0.00           H
ATOM   1102  HB3 LEU    69      90.910  64.680  33.110  0.00  0.00           H
ATOM   1103  CG  LEU    69      92.530  65.970  32.390  0.00  0.00           C
ATOM   1104  HG  LEU    69      92.670  66.950  31.920  0.00  0.00           H
ATOM   1105  CD1 LEU    69      93.570  65.830  33.460  0.00  0.00           C
ATOM   1106 HD11 LEU    69      93.490  66.750  34.040  0.00  0.00           H
ATOM   1107 HD12 LEU    69      93.570  64.860  33.960  0.00  0.00           H
ATOM   1108 HD13 LEU    69      94.570  65.890  33.030  0.00  0.00           H
ATOM   1109  CD2 LEU    69      92.860  64.850  31.380  0.00  0.00           C
ATOM   1110 HD21 LEU    69      93.840  65.150  31.020  0.00  0.00           H
ATOM   1111 HD22 LEU    69      92.900  63.890  31.890  0.00  0.00           H
ATOM   1112 HD23 LEU    69      92.120  64.730  30.590  0.00  0.00           H
ATOM   1113  C   LEU    69      89.200  66.500  34.510  0.00  0.00           C
ATOM   1114  O   LEU    69      88.740  65.560  35.120  0.00  0.00           O
ATOM   1115  N   VAL    70      88.480  67.400  33.870  0.00  0.00           N
ATOM   1116  H   VAL    70      88.990  68.170  33.480  0.00  0.00           H
ATOM   1117  CA  VAL    70      87.000  67.500  33.940  0.00  0.00           C
ATOM   1118  HA  VAL    70      86.700  66.450  33.980  0.00  0.00           H
ATOM   1119  CB  VAL    70      86.410  68.140  35.170  0.00  0.00           C
ATOM   1120  HB  VAL    70      86.660  67.610  36.090  0.00  0.00           H
ATOM   1121  CG1 VAL    70      87.010  69.560  35.280  0.00  0.00           C
ATOM   1122 HG11 VAL    70      86.740  70.220  34.450  0.00  0.00           H
ATOM   1123 HG12 VAL    70      86.640  70.030  36.190  0.00  0.00           H
ATOM   1124 HG13 VAL    70      88.100  69.530  35.330  0.00  0.00           H
ATOM   1125  CG2 VAL    70      84.890  68.220  35.120  0.00  0.00           C
ATOM   1126 HG21 VAL    70      84.570  68.950  34.370  0.00  0.00           H
ATOM   1127 HG22 VAL    70      84.470  67.220  35.040  0.00  0.00           H
ATOM   1128 HG23 VAL    70      84.620  68.680  36.070  0.00  0.00           H
ATOM   1129  C   VAL    70      86.410  68.020  32.610  0.00  0.00           C
ATOM   1130  O   VAL    70      86.800  69.060  32.190  0.00  0.00           O
ATOM   1131  N   SER    71      85.430  67.300  32.050  0.00  0.00           N
ATOM   1132  H   SER    71      85.240  66.410  32.480  0.00  0.00           H
ATOM   1133  CA  SER    71      84.600  67.760  30.880  0.00  0.00           C
ATOM   1134  HA  SER    71      84.910  68.750  30.550  0.00  0.00           H
ATOM   1135  CB  SER    71      84.710  66.760  29.730  0.00  0.00           C
ATOM   1136  HB2 SER    71      85.700  66.610  29.320  0.00  0.00           H
ATOM   1137  HB3 SER    71      84.070  67.090  28.920  0.00  0.00           H
ATOM   1138  OG  SER    71      84.200  65.540  30.250  0.00  0.00           O
ATOM   1139  HG  SER    71      84.560  64.890  29.650  0.00  0.00           H
ATOM   1140  C   SER    71      83.180  68.020  31.350  0.00  0.00           C
ATOM   1141  O   SER    71      82.850  68.160  32.530  0.00  0.00           O
ATOM   1142  N   HIE    72      82.300  68.330  30.400  0.00  0.00           N
ATOM   1143  H   HIE    72      82.540  68.050  29.460  0.00  0.00           H
ATOM   1144  CA  HIE    72      80.840  68.530  30.570  0.00  0.00           C
ATOM   1145  HA  HIE    72      80.730  68.930  31.580  0.00  0.00           H
ATOM   1146  CB  HIE    72      80.390  69.550  29.450  0.00  0.00           C
ATOM   1147  HB2 HIE    72      79.390  69.260  29.130  0.00  0.00           H
ATOM   1148  HB3 HIE    72      81.090  69.720  28.620  0.00  0.00           H
ATOM   1149  CG  HIE    72      80.250  70.900  30.060  0.00  0.00           C
ATOM   1150  ND1 HIE    72      81.320  71.670  30.570  0.00  0.00           N
ATOM   1151  CE1 HIE    72      80.760  72.830  31.060  0.00  0.00           C
ATOM   1152  HE1 HIE    72      81.390  73.620  31.440  0.00  0.00           H
ATOM   1153  NE2 HIE    72      79.400  72.770  30.950  0.00  0.00           N
ATOM   1154  HE2 HIE    72      78.770  73.510  31.200  0.00  0.00           H
ATOM   1155  CD2 HIE    72      79.110  71.650  30.280  0.00  0.00           C
ATOM   1156  HD2 HIE    72      78.120  71.300  30.020  0.00  0.00           H
ATOM   1157  C   HIE    72      80.130  67.120  30.530  0.00  0.00           C
ATOM   1158  O   HIE    72      80.600  66.260  29.760  0.00  0.00           O
ATOM   1159  N   PRO    73      79.000  66.900  31.200  0.00  0.00           N
ATOM   1160  CD  PRO    73      78.440  67.760  32.240  0.00  0.00           C
ATOM   1161  HD2 PRO    73      78.440  68.840  32.110  0.00  0.00           H
ATOM   1162  HD3 PRO    73      78.740  67.350  33.210  0.00  0.00           H
ATOM   1163  CG  PRO    73      76.920  67.360  32.260  0.00  0.00           C
ATOM   1164  HG2 PRO    73      76.490  67.760  31.350  0.00  0.00           H
ATOM   1165  HG3 PRO    73      76.370  67.730  33.130  0.00  0.00           H
ATOM   1166  CB  PRO    73      76.990  65.900  32.060  0.00  0.00           C
ATOM   1167  HB2 PRO    73      76.070  65.440  31.680  0.00  0.00           H
ATOM   1168  HB3 PRO    73      77.190  65.510  33.050  0.00  0.00           H
ATOM   1169  CA  PRO    73      78.090  65.700  31.000  0.00  0.00           C
ATOM   1170  HA  PRO    73      78.580  64.760  31.230  0.00  0.00           H
ATOM   1171  C   PRO    73      77.550  65.670  29.600  0.00  0.00           C
ATOM   1172  O   PRO    73      77.580  66.700  28.900  0.00  0.00           O
ATOM   1173  N   PRO    74      76.890  64.590  29.090  0.00  0.00           N
ATOM   1174  CD  PRO    74      76.860  63.330  29.700  0.00  0.00           C
ATOM   1175  HD2 PRO    74      76.310  63.360  30.640  0.00  0.00           H
ATOM   1176  HD3 PRO    74      77.910  63.080  29.810  0.00  0.00           H
ATOM   1177  CG  PRO    74      76.240  62.330  28.730  0.00  0.00           C
ATOM   1178  HG2 PRO    74      75.170  62.200  28.830  0.00  0.00           H
ATOM   1179  HG3 PRO    74      76.740  61.370  28.760  0.00  0.00           H
ATOM   1180  CB  PRO    74      76.390  62.980  27.380  0.00  0.00           C
ATOM   1181  HB2 PRO    74      75.590  62.750  26.670  0.00  0.00           H
ATOM   1182  HB3 PRO    74      77.370  62.690  27.010  0.00  0.00           H
ATOM   1183  CA  PRO    74      76.380  64.490  27.730  0.00  0.00           C
ATOM   1184  HA  PRO    74      77.130  64.960  27.080  0.00  0.00           H
ATOM   1185  C   PRO    74      75.110  65.290  27.310  0.00  0.00           C
ATOM   1186  O   PRO    74      74.730  65.270  26.170  0.00  0.00           O
ATOM   1187  N   ALA    75      74.570  66.010  28.240  0.00  0.00           N
ATOM   1188  H   ALA    75      74.940  65.890  29.180  0.00  0.00           H
ATOM   1189  CA  ALA    75      73.420  66.950  28.190  0.00  0.00           C
ATOM   1190  HA  ALA    75      73.020  67.140  27.200  0.00  0.00           H
ATOM   1191  CB  ALA    75      72.270  66.290  29.040  0.00  0.00           C
ATOM   1192  HB1 ALA    75      72.630  66.140  30.060  0.00  0.00           H
ATOM   1193  HB2 ALA    75      71.360  66.880  28.970  0.00  0.00           H
ATOM   1194  HB3 ALA    75      72.020  65.300  28.650  0.00  0.00           H
ATOM   1195  C   ALA    75      73.770  68.300  28.800  0.00  0.00           C
ATOM   1196  O   ALA    75      74.400  68.340  29.840  0.00  0.00           O
ATOM   1197  N   PRO    76      73.480  69.440  28.150  0.00  0.00           N
ATOM   1198  CD  PRO    76      72.920  69.480  26.790  0.00  0.00           C
ATOM   1199  HD2 PRO    76      71.880  69.170  26.840  0.00  0.00           H
ATOM   1200  HD3 PRO    76      73.530  68.910  26.090  0.00  0.00           H
ATOM   1201  CG  PRO    76      73.080  70.950  26.350  0.00  0.00           C
ATOM   1202  HG2 PRO    76      72.220  71.580  26.580  0.00  0.00           H
ATOM   1203  HG3 PRO    76      73.240  70.980  25.270  0.00  0.00           H
ATOM   1204  CB  PRO    76      74.220  71.430  27.230  0.00  0.00           C
ATOM   1205  HB2 PRO    76      74.280  72.520  27.240  0.00  0.00           H
ATOM   1206  HB3 PRO    76      75.120  70.980  26.810  0.00  0.00           H
ATOM   1207  CA  PRO    76      73.850  70.760  28.580  0.00  0.00           C
ATOM   1208  HA  PRO    76      74.730  70.770  29.220  0.00  0.00           H
ATOM   1209  C   PRO    76      72.840  71.580  29.440  0.00  0.00           C
ATOM   1210  O   PRO    76      72.400  72.650  29.100  0.00  0.00           O
ATOM   1211  N   THR    77      72.490  70.910  30.540  0.00  0.00           N
ATOM   1212  H   THR    77      72.970  70.030  30.680  0.00  0.00           H
ATOM   1213  CA  THR    77      71.350  71.130  31.410  0.00  0.00           C
ATOM   1214  HA  THR    77      70.450  71.280  30.800  0.00  0.00           H
ATOM   1215  CB  THR    77      71.170  70.010  32.480  0.00  0.00           C
ATOM   1216  HB  THR    77      70.410  70.240  33.230  0.00  0.00           H
ATOM   1217  CG2 THR    77      70.860  68.610  31.900  0.00  0.00           C
ATOM   1218 HG21 THR    77      71.600  68.390  31.120  0.00  0.00           H
ATOM   1219 HG22 THR    77      70.930  67.800  32.620  0.00  0.00           H
ATOM   1220 HG23 THR    77      69.900  68.660  31.400  0.00  0.00           H
ATOM   1221  OG1 THR    77      72.430  69.780  33.100  0.00  0.00           O
ATOM   1222  HG1 THR    77      72.500  70.140  33.990  0.00  0.00           H
ATOM   1223  C   THR    77      71.520  72.430  32.230  0.00  0.00           C
ATOM   1224  O   THR    77      70.530  73.210  32.410  0.00  0.00           O
ATOM   1225  N   ASP    78      72.730  72.710  32.600  0.00  0.00           N
ATOM   1226  H   ASP    78      73.540  72.190  32.310  0.00  0.00           H
ATOM   1227  CA  ASP    78      73.080  73.970  33.270  0.00  0.00           C
ATOM   1228  HA  ASP    78      72.480  74.790  32.860  0.00  0.00           H
ATOM   1229  CB  ASP    78      72.910  73.810  34.770  0.00  0.00           C
ATOM   1230  HB2 ASP    78      73.670  73.150  35.170  0.00  0.00           H
ATOM   1231  HB3 ASP    78      71.980  73.330  35.090  0.00  0.00           H
ATOM   1232  CG  ASP    78      72.980  75.080  35.620  0.00  0.00           C
ATOM   1233  OD1 ASP    78      72.600  76.180  35.140  0.00  0.00           O
ATOM   1234  OD2 ASP    78      73.300  74.940  36.820  0.00  0.00           O
ATOM   1235  C   ASP    78      74.540  74.290  32.910  0.00  0.00           C
ATOM   1236  O   ASP    78      75.220  73.520  32.240  0.00  0.00           O
ATOM   1237  N   HIE    79      75.090  75.460  33.350  0.00  0.00           N
ATOM   1238  H   HIE    79      74.470  76.120  33.810  0.00  0.00           H
ATOM   1239  CA  HIE    79      76.480  75.890  32.980  0.00  0.00           C
ATOM   1240  HA  HIE    79      76.790  75.450  32.030  0.00  0.00           H
ATOM   1241  CB  HIE    79      76.450  77.420  32.610  0.00  0.00           C
ATOM   1242  HB2 HIE    79      77.430  77.700  32.210  0.00  0.00           H
ATOM   1243  HB3 HIE    79      76.160  78.100  33.410  0.00  0.00           H
ATOM   1244  CG  HIE    79      75.510  77.740  31.510  0.00  0.00           C
ATOM   1245  ND1 HIE    79      75.460  77.320  30.230  0.00  0.00           N
ATOM   1246  CE1 HIE    79      74.290  77.820  29.720  0.00  0.00           C
ATOM   1247  HE1 HIE    79      74.000  77.630  28.690  0.00  0.00           H
ATOM   1248  NE2 HIE    79      73.610  78.500  30.670  0.00  0.00           N
ATOM   1249  HE2 HIE    79      72.610  78.660  30.620  0.00  0.00           H
ATOM   1250  CD2 HIE    79      74.360  78.480  31.820  0.00  0.00           C
ATOM   1251  HD2 HIE    79      74.000  78.910  32.750  0.00  0.00           H
ATOM   1252  C   HIE    79      77.600  75.540  33.910  0.00  0.00           C
ATOM   1253  O   HIE    79      78.700  75.160  33.440  0.00  0.00           O
ATOM   1254  N   LEU    80      77.480  75.920  35.160  0.00  0.00           N
ATOM   1255  H   LEU    80      76.570  76.230  35.460  0.00  0.00           H
ATOM   1256  CA  LEU    80      78.550  75.770  36.150  0.00  0.00           C
ATOM   1257  HA  LEU    80      79.450  76.210  35.730  0.00  0.00           H
ATOM   1258  CB  LEU    80      78.170  76.630  37.300  0.00  0.00           C
ATOM   1259  HB2 LEU    80      78.910  76.530  38.090  0.00  0.00           H
ATOM   1260  HB3 LEU    80      77.230  76.260  37.700  0.00  0.00           H
ATOM   1261  CG  LEU    80      78.010  78.150  37.120  0.00  0.00           C
ATOM   1262  HG  LEU    80      77.020  78.290  36.680  0.00  0.00           H
ATOM   1263  CD1 LEU    80      78.180  79.030  38.420  0.00  0.00           C
ATOM   1264 HD11 LEU    80      77.720  80.000  38.230  0.00  0.00           H
ATOM   1265 HD12 LEU    80      77.730  78.470  39.240  0.00  0.00           H
ATOM   1266 HD13 LEU    80      79.230  79.250  38.600  0.00  0.00           H
ATOM   1267  CD2 LEU    80      79.070  78.760  36.120  0.00  0.00           C
ATOM   1268 HD21 LEU    80      79.080  78.370  35.100  0.00  0.00           H
ATOM   1269 HD22 LEU    80      78.890  79.820  35.970  0.00  0.00           H
ATOM   1270 HD23 LEU    80      80.000  78.580  36.660  0.00  0.00           H
ATOM   1271  C   LEU    80      78.980  74.330  36.580  0.00  0.00           C
ATOM   1272  O   LEU    80      79.320  74.100  37.750  0.00  0.00           O
ATOM   1273  N   THR    81      78.820  73.360  35.640  0.00  0.00           N
ATOM   1274  H   THR    81      78.720  73.640  34.680  0.00  0.00           H
ATOM   1275  CA  THR    81      78.830  71.950  36.090  0.00  0.00           C
ATOM   1276  HA  THR    81      78.110  71.750  36.870  0.00  0.00           H
ATOM   1277  CB  THR    81      78.320  71.080  34.910  0.00  0.00           C
ATOM   1278  HB  THR    81      78.260  70.040  35.240  0.00  0.00           H
ATOM   1279  CG2 THR    81      76.900  71.580  34.500  0.00  0.00           C
ATOM   1280 HG21 THR    81      76.250  71.610  35.370  0.00  0.00           H
ATOM   1281 HG22 THR    81      76.680  72.570  34.100  0.00  0.00           H
ATOM   1282 HG23 THR    81      76.470  70.860  33.800  0.00  0.00           H
ATOM   1283  OG1 THR    81      79.210  71.170  33.810  0.00  0.00           O
ATOM   1284  HG1 THR    81      78.870  71.710  33.090  0.00  0.00           H
ATOM   1285  C   THR    81      80.160  71.340  36.540  0.00  0.00           C
ATOM   1286  O   THR    81      80.090  70.290  37.190  0.00  0.00           O
ATOM   1287  N   PRO    82      81.420  71.890  36.240  0.00  0.00           N
ATOM   1288  CD  PRO    82      81.870  72.790  35.120  0.00  0.00           C
ATOM   1289  HD2 PRO    82      81.440  73.790  35.040  0.00  0.00           H
ATOM   1290  HD3 PRO    82      81.690  72.350  34.140  0.00  0.00           H
ATOM   1291  CG  PRO    82      83.400  73.020  35.190  0.00  0.00           C
ATOM   1292  HG2 PRO    82      83.500  73.940  35.760  0.00  0.00           H
ATOM   1293  HG3 PRO    82      83.790  73.150  34.180  0.00  0.00           H
ATOM   1294  CB  PRO    82      83.710  71.750  35.960  0.00  0.00           C
ATOM   1295  HB2 PRO    82      84.650  71.950  36.490  0.00  0.00           H
ATOM   1296  HB3 PRO    82      83.780  70.890  35.310  0.00  0.00           H
ATOM   1297  CA  PRO    82      82.630  71.390  36.850  0.00  0.00           C
ATOM   1298  HA  PRO    82      82.750  70.300  36.810  0.00  0.00           H
ATOM   1299  C   PRO    82      82.880  71.910  38.260  0.00  0.00           C
ATOM   1300  O   PRO    82      83.780  71.350  38.890  0.00  0.00           O
ATOM   1301  N   THR    83      82.120  72.870  38.780  0.00  0.00           N
ATOM   1302  H   THR    83      81.350  73.210  38.220  0.00  0.00           H
ATOM   1303  CA  THR    83      82.390  73.580  40.020  0.00  0.00           C
ATOM   1304  HA  THR    83      83.240  74.240  39.830  0.00  0.00           H
ATOM   1305  CB  THR    83      81.280  74.580  40.440  0.00  0.00           C
ATOM   1306  HB  THR    83      80.310  74.100  40.310  0.00  0.00           H
ATOM   1307  CG2 THR    83      81.330  75.140  41.800  0.00  0.00           C
ATOM   1308 HG21 THR    83      80.710  76.030  41.860  0.00  0.00           H
ATOM   1309 HG22 THR    83      80.990  74.450  42.580  0.00  0.00           H
ATOM   1310 HG23 THR    83      82.380  75.340  42.000  0.00  0.00           H
ATOM   1311  OG1 THR    83      81.420  75.710  39.620  0.00  0.00           O
ATOM   1312  HG1 THR    83      81.210  76.550  40.030  0.00  0.00           H
ATOM   1313  C   THR    83      82.660  72.600  41.170  0.00  0.00           C
ATOM   1314  O   THR    83      83.570  72.690  41.930  0.00  0.00           O
ATOM   1315  N   PRO    84      81.880  71.500  41.340  0.00  0.00           N
ATOM   1316  CD  PRO    84      80.630  71.190  40.680  0.00  0.00           C
ATOM   1317  HD2 PRO    84      80.790  70.600  39.780  0.00  0.00           H
ATOM   1318  HD3 PRO    84      80.130  72.090  40.310  0.00  0.00           H
ATOM   1319  CG  PRO    84      79.680  70.490  41.640  0.00  0.00           C
ATOM   1320  HG2 PRO    84      78.970  69.970  41.000  0.00  0.00           H
ATOM   1321  HG3 PRO    84      79.260  71.200  42.360  0.00  0.00           H
ATOM   1322  CB  PRO    84      80.720  69.660  42.390  0.00  0.00           C
ATOM   1323  HB2 PRO    84      81.000  68.840  41.720  0.00  0.00           H
ATOM   1324  HB3 PRO    84      80.290  69.130  43.240  0.00  0.00           H
ATOM   1325  CA  PRO    84      81.930  70.630  42.540  0.00  0.00           C
ATOM   1326  HA  PRO    84      81.590  71.120  43.450  0.00  0.00           H
ATOM   1327  C   PRO    84      83.310  69.890  42.640  0.00  0.00           C
ATOM   1328  O   PRO    84      83.910  69.690  43.710  0.00  0.00           O
ATOM   1329  N   ILE    85      83.820  69.550  41.450  0.00  0.00           N
ATOM   1330  H   ILE    85      83.140  69.620  40.710  0.00  0.00           H
ATOM   1331  CA  ILE    85      85.110  68.920  41.400  0.00  0.00           C
ATOM   1332  HA  ILE    85      85.180  68.060  42.060  0.00  0.00           H
ATOM   1333  CB  ILE    85      85.350  68.390  39.930  0.00  0.00           C
ATOM   1334  HB  ILE    85      85.520  69.250  39.290  0.00  0.00           H
ATOM   1335  CG2 ILE    85      86.650  67.680  39.860  0.00  0.00           C
ATOM   1336 HG21 ILE    85      87.050  67.630  38.840  0.00  0.00           H
ATOM   1337 HG22 ILE    85      87.500  68.130  40.360  0.00  0.00           H
ATOM   1338 HG23 ILE    85      86.600  66.670  40.270  0.00  0.00           H
ATOM   1339  CG1 ILE    85      84.330  67.470  39.130  0.00  0.00           C
ATOM   1340 HG12 ILE    85      84.060  66.640  39.780  0.00  0.00           H
ATOM   1341 HG13 ILE    85      84.830  67.100  38.240  0.00  0.00           H
ATOM   1342  CD1 ILE    85      83.060  68.160  38.640  0.00  0.00           C
ATOM   1343 HD11 ILE    85      82.410  68.260  39.500  0.00  0.00           H
ATOM   1344 HD12 ILE    85      83.440  69.090  38.190  0.00  0.00           H
ATOM   1345 HD13 ILE    85      82.670  67.440  37.920  0.00  0.00           H
ATOM   1346  C   ILE    85      86.180  69.880  41.760  0.00  0.00           C
ATOM   1347  O   ILE    85      86.980  69.720  42.660  0.00  0.00           O
ATOM   1348  N   SER    86      86.180  71.050  41.120  0.00  0.00           N
ATOM   1349  H   SER    86      85.360  71.130  40.520  0.00  0.00           H
ATOM   1350  CA  SER    86      87.070  72.190  41.210  0.00  0.00           C
ATOM   1351  HA  SER    86      88.080  71.880  40.940  0.00  0.00           H
ATOM   1352  CB  SER    86      86.580  73.340  40.350  0.00  0.00           C
ATOM   1353  HB2 SER    86      85.560  73.620  40.610  0.00  0.00           H
ATOM   1354  HB3 SER    86      86.600  73.030  39.300  0.00  0.00           H
ATOM   1355  OG  SER    86      87.400  74.470  40.660  0.00  0.00           O
ATOM   1356  HG  SER    86      88.310  74.200  40.510  0.00  0.00           H
ATOM   1357  C   SER    86      87.110  72.650  42.670  0.00  0.00           C
ATOM   1358  O   SER    86      88.230  72.890  43.180  0.00  0.00           O
ATOM   1359  N   TYR    87      85.990  72.770  43.360  0.00  0.00           N
ATOM   1360  H   TYR    87      85.090  72.680  42.910  0.00  0.00           H
ATOM   1361  CA  TYR    87      85.910  73.180  44.810  0.00  0.00           C
ATOM   1362  HA  TYR    87      86.510  74.080  44.960  0.00  0.00           H
ATOM   1363  CB  TYR    87      84.400  73.370  45.140  0.00  0.00           C
ATOM   1364  HB2 TYR    87      84.170  73.210  46.190  0.00  0.00           H
ATOM   1365  HB3 TYR    87      83.920  72.610  44.530  0.00  0.00           H
ATOM   1366  CG  TYR    87      83.700  74.640  44.680  0.00  0.00           C
ATOM   1367  CD1 TYR    87      84.250  75.620  43.750  0.00  0.00           C
ATOM   1368  HD1 TYR    87      85.200  75.390  43.310  0.00  0.00           H
ATOM   1369  CE1 TYR    87      83.600  76.900  43.610  0.00  0.00           C
ATOM   1370  HE1 TYR    87      84.070  77.660  43.000  0.00  0.00           H
ATOM   1371  CZ  TYR    87      82.420  77.230  44.320  0.00  0.00           C
ATOM   1372  OH  TYR    87      81.800  78.440  44.190  0.00  0.00           O
ATOM   1373  HH  TYR    87      82.170  78.990  43.490  0.00  0.00           H
ATOM   1374  CE2 TYR    87      81.810  76.240  45.110  0.00  0.00           C
ATOM   1375  HE2 TYR    87      80.890  76.410  45.650  0.00  0.00           H
ATOM   1376  CD2 TYR    87      82.440  74.930  45.280  0.00  0.00           C
ATOM   1377  HD2 TYR    87      82.010  74.170  45.930  0.00  0.00           H
ATOM   1378  C   TYR    87      86.570  72.080  45.670  0.00  0.00           C
ATOM   1379  O   TYR    87      87.480  72.370  46.470  0.00  0.00           O
ATOM   1380  N   THR    88      86.150  70.840  45.470  0.00  0.00           N
ATOM   1381  H   THR    88      85.540  70.700  44.680  0.00  0.00           H
ATOM   1382  CA  THR    88      86.680  69.650  46.210  0.00  0.00           C
ATOM   1383  HA  THR    88      86.600  69.800  47.290  0.00  0.00           H
ATOM   1384  CB  THR    88      85.740  68.390  45.960  0.00  0.00           C
ATOM   1385  HB  THR    88      85.930  67.920  45.000  0.00  0.00           H
ATOM   1386  CG2 THR    88      86.090  67.290  46.940  0.00  0.00           C
ATOM   1387 HG21 THR    88      85.850  67.660  47.930  0.00  0.00           H
ATOM   1388 HG22 THR    88      85.560  66.350  46.740  0.00  0.00           H
ATOM   1389 HG23 THR    88      87.110  66.950  46.800  0.00  0.00           H
ATOM   1390  OG1 THR    88      84.360  68.770  46.150  0.00  0.00           O
ATOM   1391  HG1 THR    88      84.010  68.820  45.260  0.00  0.00           H
ATOM   1392  C   THR    88      88.240  69.530  46.100  0.00  0.00           C
ATOM   1393  O   THR    88      88.920  69.250  47.090  0.00  0.00           O
ATOM   1394  N   ALA    89      88.790  69.850  44.930  0.00  0.00           N
ATOM   1395  H   ALA    89      88.200  70.100  44.150  0.00  0.00           H
ATOM   1396  CA  ALA    89      90.190  69.770  44.740  0.00  0.00           C
ATOM   1397  HA  ALA    89      90.600  68.950  45.330  0.00  0.00           H
ATOM   1398  CB  ALA    89      90.400  69.360  43.280  0.00  0.00           C
ATOM   1399  HB1 ALA    89      90.030  68.360  43.060  0.00  0.00           H
ATOM   1400  HB2 ALA    89      90.010  70.140  42.630  0.00  0.00           H
ATOM   1401  HB3 ALA    89      91.480  69.330  43.140  0.00  0.00           H
ATOM   1402  C   ALA    89      90.900  71.100  45.060  0.00  0.00           C
ATOM   1403  O   ALA    89      92.000  71.080  45.620  0.00  0.00           O
ATOM   1404  N   GLY    90      90.250  72.260  44.920  0.00  0.00           N
ATOM   1405  H   GLY    90      89.300  72.310  44.580  0.00  0.00           H
ATOM   1406  CA  GLY    90      90.810  73.560  45.340  0.00  0.00           C
ATOM   1407  HA2 GLY    90      90.050  74.310  45.150  0.00  0.00           H
ATOM   1408  HA3 GLY    90      91.680  73.820  44.740  0.00  0.00           H
ATOM   1409  C   GLY    90      91.080  73.690  46.810  0.00  0.00           C
ATOM   1410  O   GLY    90      92.170  74.140  47.140  0.00  0.00           O
ATOM   1411  N   PHE    91      90.200  73.090  47.560  0.00  0.00           N
ATOM   1412  H   PHE    91      89.400  72.800  47.010  0.00  0.00           H
ATOM   1413  CA  PHE    91      90.400  72.880  49.040  0.00  0.00           C
ATOM   1414  HA  PHE    91      90.550  73.850  49.520  0.00  0.00           H
ATOM   1415  CB  PHE    91      89.230  72.070  49.530  0.00  0.00           C
ATOM   1416  HB2 PHE    91      89.170  71.120  49.000  0.00  0.00           H
ATOM   1417  HB3 PHE    91      88.280  72.550  49.290  0.00  0.00           H
ATOM   1418  CG  PHE    91      89.250  71.820  51.050  0.00  0.00           C
ATOM   1419  CD1 PHE    91      90.020  70.760  51.640  0.00  0.00           C
ATOM   1420  HD1 PHE    91      90.760  70.240  51.050  0.00  0.00           H
ATOM   1421  CE1 PHE    91      89.730  70.390  53.000  0.00  0.00           C
ATOM   1422  HE1 PHE    91      90.180  69.460  53.310  0.00  0.00           H
ATOM   1423  CZ  PHE    91      88.770  71.060  53.740  0.00  0.00           C
ATOM   1424  HZ  PHE    91      88.640  70.700  54.750  0.00  0.00           H
ATOM   1425  CE2 PHE    91      88.070  72.130  53.150  0.00  0.00           C
ATOM   1426  HE2 PHE    91      87.420  72.710  53.790  0.00  0.00           H
ATOM   1427  CD2 PHE    91      88.280  72.570  51.850  0.00  0.00           C
ATOM   1428  HD2 PHE    91      87.580  73.240  51.370  0.00  0.00           H
ATOM   1429  C   PHE    91      91.770  72.260  49.490  0.00  0.00           C
ATOM   1430  O   PHE    91      92.590  72.890  50.220  0.00  0.00           O
ATOM   1431  N   TYR    92      92.140  71.170  48.800  0.00  0.00           N
ATOM   1432  H   TYR    92      91.530  70.880  48.040  0.00  0.00           H
ATOM   1433  CA  TYR    92      93.410  70.540  48.960  0.00  0.00           C
ATOM   1434  HA  TYR    92      93.730  70.710  49.990  0.00  0.00           H
ATOM   1435  CB  TYR    92      93.300  68.990  48.850  0.00  0.00           C
ATOM   1436  HB2 TYR    92      94.320  68.610  48.790  0.00  0.00           H
ATOM   1437  HB3 TYR    92      92.900  68.880  47.840  0.00  0.00           H
ATOM   1438  CG  TYR    92      92.400  68.290  49.860  0.00  0.00           C
ATOM   1439  CD1 TYR    92      92.870  68.300  51.170  0.00  0.00           C
ATOM   1440  HD1 TYR    92      93.840  68.700  51.430  0.00  0.00           H
ATOM   1441  CE1 TYR    92      91.990  67.830  52.190  0.00  0.00           C
ATOM   1442  HE1 TYR    92      92.250  67.960  53.230  0.00  0.00           H
ATOM   1443  CZ  TYR    92      90.680  67.310  51.840  0.00  0.00           C
ATOM   1444  OH  TYR    92      89.780  66.780  52.750  0.00  0.00           O
ATOM   1445  HH  TYR    92      90.270  66.620  53.560  0.00  0.00           H
ATOM   1446  CE2 TYR    92      90.270  67.340  50.470  0.00  0.00           C
ATOM   1447  HE2 TYR    92      89.340  66.870  50.150  0.00  0.00           H
ATOM   1448  CD2 TYR    92      91.110  67.820  49.530  0.00  0.00           C
ATOM   1449  HD2 TYR    92      90.820  67.890  48.490  0.00  0.00           H
ATOM   1450  C   TYR    92      94.550  71.030  48.050  0.00  0.00           C
ATOM   1451  O   TYR    92      95.660  70.370  48.030  0.00  0.00           O
ATOM   1452  N   ARG    93      94.320  72.100  47.240  0.00  0.00           N
ATOM   1453  H   ARG    93      93.380  72.460  47.340  0.00  0.00           H
ATOM   1454  CA  ARG    93      95.230  72.640  46.270  0.00  0.00           C
ATOM   1455  HA  ARG    93      94.650  73.380  45.730  0.00  0.00           H
ATOM   1456  CB  ARG    93      96.420  73.460  46.910  0.00  0.00           C
ATOM   1457  HB2 ARG    93      97.010  73.880  46.100  0.00  0.00           H
ATOM   1458  HB3 ARG    93      97.030  72.670  47.350  0.00  0.00           H
ATOM   1459  CG  ARG    93      95.990  74.540  47.860  0.00  0.00           C
ATOM   1460  HG2 ARG    93      96.900  74.890  48.350  0.00  0.00           H
ATOM   1461  HG3 ARG    93      95.400  74.070  48.650  0.00  0.00           H
ATOM   1462  CD  ARG    93      95.270  75.760  47.440  0.00  0.00           C
ATOM   1463  HD2 ARG    93      94.400  75.550  46.810  0.00  0.00           H
ATOM   1464  HD3 ARG    93      95.810  76.370  46.710  0.00  0.00           H
ATOM   1465  NE  ARG    93      95.030  76.690  48.640  0.00  0.00           N
ATOM   1466  HE  ARG    93      95.660  77.460  48.820  0.00  0.00           H
ATOM   1467  CZ  ARG    93      93.980  76.690  49.360  0.00  0.00           C
ATOM   1468  NH1 ARG    93      93.010  75.890  49.120  0.00  0.00           N
ATOM   1469 HH11 ARG    93      93.070  75.200  48.380  0.00  0.00           H
ATOM   1470 HH12 ARG    93      92.230  75.930  49.770  0.00  0.00           H
ATOM   1471  NH2 ARG    93      93.770  77.650  50.190  0.00  0.00           N
ATOM   1472 HH21 ARG    93      94.570  78.250  50.350  0.00  0.00           H
ATOM   1473 HH22 ARG    93      93.030  77.560  50.870  0.00  0.00           H
ATOM   1474  C   ARG    93      95.680  71.670  45.160  0.00  0.00           C
ATOM   1475  O   ARG    93      96.700  71.860  44.470  0.00  0.00           O
ATOM   1476  N   ILE    94      94.860  70.630  44.930  0.00  0.00           N
ATOM   1477  H   ILE    94      94.090  70.560  45.580  0.00  0.00           H
ATOM   1478  CA  ILE    94      95.100  69.610  43.890  0.00  0.00           C
ATOM   1479  HA  ILE    94      96.160  69.370  43.940  0.00  0.00           H
ATOM   1480  CB  ILE    94      94.300  68.310  44.190  0.00  0.00           C
ATOM   1481  HB  ILE    94      93.280  68.610  44.450  0.00  0.00           H
ATOM   1482  CG2 ILE    94      94.100  67.430  42.930  0.00  0.00           C
ATOM   1483 HG21 ILE    94      95.120  67.310  42.560  0.00  0.00           H
ATOM   1484 HG22 ILE    94      93.830  66.380  43.090  0.00  0.00           H
ATOM   1485 HG23 ILE    94      93.440  67.850  42.170  0.00  0.00           H
ATOM   1486  CG1 ILE    94      94.870  67.580  45.430  0.00  0.00           C
ATOM   1487 HG12 ILE    94      94.990  68.310  46.220  0.00  0.00           H
ATOM   1488 HG13 ILE    94      95.860  67.110  45.340  0.00  0.00           H
ATOM   1489  CD1 ILE    94      93.900  66.560  46.050  0.00  0.00           C
ATOM   1490 HD11 ILE    94      94.420  66.100  46.900  0.00  0.00           H
ATOM   1491 HD12 ILE    94      92.990  67.060  46.360  0.00  0.00           H
ATOM   1492 HD13 ILE    94      93.630  65.700  45.440  0.00  0.00           H
ATOM   1493  C   ILE    94      94.600  70.360  42.590  0.00  0.00           C
ATOM   1494  O   ILE    94      93.460  70.770  42.510  0.00  0.00           O
ATOM   1495  N   PRO    95      95.430  70.500  41.580  0.00  0.00           N
ATOM   1496  CD  PRO    95      96.720  69.820  41.390  0.00  0.00           C
ATOM   1497  HD2 PRO    95      96.590  68.880  40.850  0.00  0.00           H
ATOM   1498  HD3 PRO    95      97.180  69.650  42.360  0.00  0.00           H
ATOM   1499  CG  PRO    95      97.560  70.770  40.570  0.00  0.00           C
ATOM   1500  HG2 PRO    95      98.360  70.280  40.010  0.00  0.00           H
ATOM   1501  HG3 PRO    95      98.000  71.530  41.200  0.00  0.00           H
ATOM   1502  CB  PRO    95      96.460  71.440  39.670  0.00  0.00           C
ATOM   1503  HB2 PRO    95      96.500  70.890  38.740  0.00  0.00           H
ATOM   1504  HB3 PRO    95      96.590  72.500  39.440  0.00  0.00           H
ATOM   1505  CA  PRO    95      95.080  71.220  40.350  0.00  0.00           C
ATOM   1506  HA  PRO    95      94.600  72.140  40.690  0.00  0.00           H
ATOM   1507  C   PRO    95      94.140  70.460  39.490  0.00  0.00           C
ATOM   1508  O   PRO    95      94.160  69.220  39.330  0.00  0.00           O
ATOM   1509  N   VAL    96      93.360  71.200  38.720  0.00  0.00           N
ATOM   1510  H   VAL    96      93.360  72.180  38.960  0.00  0.00           H
ATOM   1511  CA  VAL    96      92.300  70.650  37.840  0.00  0.00           C
ATOM   1512  HA  VAL    96      92.450  69.580  37.780  0.00  0.00           H
ATOM   1513  CB  VAL    96      90.920  70.960  38.420  0.00  0.00           C
ATOM   1514  HB  VAL    96      90.830  72.040  38.550  0.00  0.00           H
ATOM   1515  CG1 VAL    96      89.680  70.450  37.730  0.00  0.00           C
ATOM   1516 HG11 VAL    96      89.750  69.370  37.590  0.00  0.00           H
ATOM   1517 HG12 VAL    96      88.740  70.730  38.210  0.00  0.00           H
ATOM   1518 HG13 VAL    96      89.600  70.960  36.770  0.00  0.00           H
ATOM   1519  CG2 VAL    96      90.770  70.340  39.850  0.00  0.00           C
ATOM   1520 HG21 VAL    96      91.500  70.720  40.560  0.00  0.00           H
ATOM   1521 HG22 VAL    96      89.840  70.630  40.330  0.00  0.00           H
ATOM   1522 HG23 VAL    96      90.890  69.260  39.840  0.00  0.00           H
ATOM   1523  C   VAL    96      92.330  71.220  36.420  0.00  0.00           C
ATOM   1524  O   VAL    96      92.660  72.380  36.300  0.00  0.00           O
ATOM   1525  N   ILE    97      92.080  70.440  35.350  0.00  0.00           N
ATOM   1526  H   ILE    97      91.760  69.510  35.560  0.00  0.00           H
ATOM   1527  CA  ILE    97      92.200  70.840  33.950  0.00  0.00           C
ATOM   1528  HA  ILE    97      92.580  71.860  33.960  0.00  0.00           H
ATOM   1529  CB  ILE    97      93.220  70.040  33.110  0.00  0.00           C
ATOM   1530  HB  ILE    97      92.760  69.050  33.110  0.00  0.00           H
ATOM   1531  CG2 ILE    97      93.340  70.580  31.640  0.00  0.00           C
ATOM   1532 HG21 ILE    97      93.880  71.520  31.720  0.00  0.00           H
ATOM   1533 HG22 ILE    97      94.000  69.880  31.120  0.00  0.00           H
ATOM   1534 HG23 ILE    97      92.420  70.750  31.090  0.00  0.00           H
ATOM   1535  CG1 ILE    97      94.600  69.860  33.850  0.00  0.00           C
ATOM   1536 HG12 ILE    97      95.190  69.150  33.260  0.00  0.00           H
ATOM   1537 HG13 ILE    97      94.490  69.380  34.820  0.00  0.00           H
ATOM   1538  CD1 ILE    97      95.660  70.970  34.020  0.00  0.00           C
ATOM   1539 HD11 ILE    97      95.260  71.770  34.640  0.00  0.00           H
ATOM   1540 HD12 ILE    97      96.520  70.460  34.440  0.00  0.00           H
ATOM   1541 HD13 ILE    97      96.090  71.310  33.080  0.00  0.00           H
ATOM   1542  C   ILE    97      90.850  70.770  33.300  0.00  0.00           C
ATOM   1543  O   ILE    97      90.320  69.710  33.010  0.00  0.00           O
ATOM   1544  N   GLY    98      90.200  71.910  33.050  0.00  0.00           N
ATOM   1545  H   GLY    98      90.700  72.750  33.290  0.00  0.00           H
ATOM   1546  CA  GLY    98      88.880  72.090  32.390  0.00  0.00           C
ATOM   1547  HA2 GLY    98      88.530  73.120  32.550  0.00  0.00           H
ATOM   1548  HA3 GLY    98      88.170  71.390  32.840  0.00  0.00           H
ATOM   1549  C   GLY    98      89.050  71.880  30.850  0.00  0.00           C
ATOM   1550  O   GLY    98      89.460  72.800  30.100  0.00  0.00           O
ATOM   1551  N   LEU    99      88.510  70.730  30.420  0.00  0.00           N
ATOM   1552  H   LEU    99      88.190  70.130  31.170  0.00  0.00           H
ATOM   1553  CA  LEU    99      88.480  70.280  29.030  0.00  0.00           C
ATOM   1554  HA  LEU    99      89.470  70.530  28.640  0.00  0.00           H
ATOM   1555  CB  LEU    99      88.310  68.710  28.950  0.00  0.00           C
ATOM   1556  HB2 LEU    99      88.400  68.410  27.910  0.00  0.00           H
ATOM   1557  HB3 LEU    99      87.340  68.490  29.380  0.00  0.00           H
ATOM   1558  CG  LEU    99      89.320  67.800  29.700  0.00  0.00           C
ATOM   1559  HG  LEU    99      89.210  67.880  30.780  0.00  0.00           H
ATOM   1560  CD1 LEU    99      89.090  66.280  29.400  0.00  0.00           C
ATOM   1561 HD11 LEU    99      89.550  65.650  30.160  0.00  0.00           H
ATOM   1562 HD12 LEU    99      88.010  66.150  29.410  0.00  0.00           H
ATOM   1563 HD13 LEU    99      89.460  66.040  28.400  0.00  0.00           H
ATOM   1564  CD2 LEU    99      90.790  68.160  29.480  0.00  0.00           C
ATOM   1565 HD21 LEU    99      90.910  69.200  29.760  0.00  0.00           H
ATOM   1566 HD22 LEU    99      91.390  67.440  30.040  0.00  0.00           H
ATOM   1567 HD23 LEU    99      91.020  68.160  28.410  0.00  0.00           H
ATOM   1568  C   LEU    99      87.470  70.890  28.080  0.00  0.00           C
ATOM   1569  O   LEU    99      87.620  70.760  26.860  0.00  0.00           O
ATOM   1570  N   THR   100      86.460  71.590  28.670  0.00  0.00           N
ATOM   1571  H   THR   100      86.410  71.580  29.680  0.00  0.00           H
ATOM   1572  CA  THR   100      85.220  72.040  27.930  0.00  0.00           C
ATOM   1573  HA  THR   100      85.330  72.100  26.850  0.00  0.00           H
ATOM   1574  CB  THR   100      84.100  71.080  28.070  0.00  0.00           C
ATOM   1575  HB  THR   100      83.190  71.480  27.610  0.00  0.00           H
ATOM   1576  CG2 THR   100      84.350  69.780  27.290  0.00  0.00           C
ATOM   1577 HG21 THR   100      84.410  70.060  26.240  0.00  0.00           H
ATOM   1578 HG22 THR   100      85.250  69.260  27.630  0.00  0.00           H
ATOM   1579 HG23 THR   100      83.520  69.130  27.570  0.00  0.00           H
ATOM   1580  OG1 THR   100      83.920  70.740  29.450  0.00  0.00           O
ATOM   1581  HG1 THR   100      83.010  70.790  29.750  0.00  0.00           H
ATOM   1582  C   THR   100      84.720  73.460  28.380  0.00  0.00           C
ATOM   1583  O   THR   100      83.940  74.110  27.640  0.00  0.00           O
ATOM   1584  N   THR   101      84.870  73.860  29.650  0.00  0.00           N
ATOM   1585  H   THR   101      85.470  73.320  30.260  0.00  0.00           H
ATOM   1586  CA  THR   101      84.050  75.000  30.190  0.00  0.00           C
ATOM   1587  HA  THR   101      83.070  74.890  29.720  0.00  0.00           H
ATOM   1588  CB  THR   101      83.800  75.010  31.700  0.00  0.00           C
ATOM   1589  HB  THR   101      83.240  74.150  32.060  0.00  0.00           H
ATOM   1590  CG2 THR   101      85.090  75.040  32.550  0.00  0.00           C
ATOM   1591 HG21 THR   101      85.740  74.180  32.500  0.00  0.00           H
ATOM   1592 HG22 THR   101      85.650  75.920  32.240  0.00  0.00           H
ATOM   1593 HG23 THR   101      84.850  75.180  33.610  0.00  0.00           H
ATOM   1594  OG1 THR   101      83.030  76.150  32.070  0.00  0.00           O
ATOM   1595  HG1 THR   101      82.100  75.960  32.150  0.00  0.00           H
ATOM   1596  C   THR   101      84.570  76.420  29.740  0.00  0.00           C
ATOM   1597  O   THR   101      85.800  76.670  29.780  0.00  0.00           O
ATOM   1598  N   ARG   102      83.610  77.190  29.180  0.00  0.00           N
ATOM   1599  H   ARG   102      82.690  76.770  29.160  0.00  0.00           H
ATOM   1600  CA  ARG   102      83.770  78.410  28.420  0.00  0.00           C
ATOM   1601  HA  ARG   102      84.820  78.600  28.210  0.00  0.00           H
ATOM   1602  CB  ARG   102      82.980  78.340  27.100  0.00  0.00           C
ATOM   1603  HB2 ARG   102      83.020  79.310  26.610  0.00  0.00           H
ATOM   1604  HB3 ARG   102      81.930  78.100  27.270  0.00  0.00           H
ATOM   1605  CG  ARG   102      83.540  77.220  26.150  0.00  0.00           C
ATOM   1606  HG2 ARG   102      82.940  77.130  25.240  0.00  0.00           H
ATOM   1607  HG3 ARG   102      83.380  76.280  26.670  0.00  0.00           H
ATOM   1608  CD  ARG   102      85.020  77.340  25.710  0.00  0.00           C
ATOM   1609  HD2 ARG   102      85.270  76.370  25.260  0.00  0.00           H
ATOM   1610  HD3 ARG   102      85.720  77.510  26.530  0.00  0.00           H
ATOM   1611  NE  ARG   102      85.310  78.400  24.720  0.00  0.00           N
ATOM   1612  HE  ARG   102      86.020  79.060  25.010  0.00  0.00           H
ATOM   1613  CZ  ARG   102      84.940  78.560  23.450  0.00  0.00           C
ATOM   1614  NH1 ARG   102      84.400  77.540  22.780  0.00  0.00           N
ATOM   1615 HH11 ARG   102      84.350  76.600  23.160  0.00  0.00           H
ATOM   1616 HH12 ARG   102      84.150  77.580  21.810  0.00  0.00           H
ATOM   1617  NH2 ARG   102      85.190  79.590  22.800  0.00  0.00           N
ATOM   1618 HH21 ARG   102      85.610  80.440  23.140  0.00  0.00           H
ATOM   1619 HH22 ARG   102      85.000  79.570  21.810  0.00  0.00           H
ATOM   1620  C   ARG   102      83.320  79.710  29.200  0.00  0.00           C
ATOM   1621  O   ARG   102      83.570  80.840  28.770  0.00  0.00           O
ATOM   1622  N   MET   103      82.880  79.510  30.380  0.00  0.00           N
ATOM   1623  H   MET   103      82.760  78.580  30.760  0.00  0.00           H
ATOM   1624  CA  MET   103      82.490  80.680  31.220  0.00  0.00           C
ATOM   1625  HA  MET   103      82.090  81.460  30.570  0.00  0.00           H
ATOM   1626  CB  MET   103      81.310  80.370  32.190  0.00  0.00           C
ATOM   1627  HB2 MET   103      80.840  81.290  32.550  0.00  0.00           H
ATOM   1628  HB3 MET   103      81.750  79.900  33.080  0.00  0.00           H
ATOM   1629  CG  MET   103      80.170  79.480  31.630  0.00  0.00           C
ATOM   1630  HG2 MET   103      79.450  79.340  32.440  0.00  0.00           H
ATOM   1631  HG3 MET   103      80.650  78.510  31.480  0.00  0.00           H
ATOM   1632  SD  MET   103      79.350  79.950  30.060  0.00  0.00           S
ATOM   1633  CE  MET   103      78.730  81.500  30.550  0.00  0.00           C
ATOM   1634  HE1 MET   103      78.260  81.480  31.530  0.00  0.00           H
ATOM   1635  HE2 MET   103      79.530  82.230  30.480  0.00  0.00           H
ATOM   1636  HE3 MET   103      77.940  81.810  29.870  0.00  0.00           H
ATOM   1637  C   MET   103      83.710  81.290  31.840  0.00  0.00           C
ATOM   1638  O   MET   103      84.580  80.600  32.390  0.00  0.00           O
ATOM   1639  N   SER   104      83.850  82.550  31.740  0.00  0.00           N
ATOM   1640  H   SER   104      83.210  83.110  31.190  0.00  0.00           H
ATOM   1641  CA  SER   104      84.950  83.400  32.310  0.00  0.00           C
ATOM   1642  HA  SER   104      85.910  82.990  32.010  0.00  0.00           H
ATOM   1643  CB  SER   104      84.810  84.830  31.740  0.00  0.00           C
ATOM   1644  HB2 SER   104      85.590  85.460  32.180  0.00  0.00           H
ATOM   1645  HB3 SER   104      83.800  85.190  31.960  0.00  0.00           H
ATOM   1646  OG  SER   104      84.940  84.770  30.310  0.00  0.00           O
ATOM   1647  HG  SER   104      84.080  84.690  29.880  0.00  0.00           H
ATOM   1648  C   SER   104      85.070  83.430  33.830  0.00  0.00           C
ATOM   1649  O   SER   104      86.130  83.870  34.320  0.00  0.00           O
ATOM   1650  N   ILE   105      84.030  83.110  34.600  0.00  0.00           N
ATOM   1651  H   ILE   105      83.140  82.860  34.210  0.00  0.00           H
ATOM   1652  CA  ILE   105      84.170  82.970  36.070  0.00  0.00           C
ATOM   1653  HA  ILE   105      84.490  83.920  36.510  0.00  0.00           H
ATOM   1654  CB  ILE   105      82.720  82.550  36.510  0.00  0.00           C
ATOM   1655  HB  ILE   105      82.060  83.320  36.120  0.00  0.00           H
ATOM   1656  CG2 ILE   105      82.340  81.220  35.960  0.00  0.00           C
ATOM   1657 HG21 ILE   105      82.610  81.080  34.910  0.00  0.00           H
ATOM   1658 HG22 ILE   105      82.750  80.420  36.580  0.00  0.00           H
ATOM   1659 HG23 ILE   105      81.250  81.190  36.040  0.00  0.00           H
ATOM   1660  CG1 ILE   105      82.740  82.500  38.030  0.00  0.00           C
ATOM   1661 HG12 ILE   105      83.410  81.730  38.430  0.00  0.00           H
ATOM   1662 HG13 ILE   105      81.720  82.240  38.300  0.00  0.00           H
ATOM   1663  CD1 ILE   105      82.970  83.860  38.710  0.00  0.00           C
ATOM   1664 HD11 ILE   105      83.990  84.230  38.650  0.00  0.00           H
ATOM   1665 HD12 ILE   105      82.490  84.630  38.090  0.00  0.00           H
ATOM   1666 HD13 ILE   105      82.760  83.880  39.780  0.00  0.00           H
ATOM   1667  C   ILE   105      85.210  81.890  36.510  0.00  0.00           C
ATOM   1668  O   ILE   105      85.940  82.070  37.430  0.00  0.00           O
ATOM   1669  N   TYR   106      85.390  80.870  35.580  0.00  0.00           N
ATOM   1670  H   TYR   106      84.720  80.740  34.840  0.00  0.00           H
ATOM   1671  CA  TYR   106      86.420  79.860  35.880  0.00  0.00           C
ATOM   1672  HA  TYR   106      86.220  79.610  36.920  0.00  0.00           H
ATOM   1673  CB  TYR   106      86.140  78.600  35.000  0.00  0.00           C
ATOM   1674  HB2 TYR   106      87.000  77.940  35.070  0.00  0.00           H
ATOM   1675  HB3 TYR   106      85.950  78.950  33.990  0.00  0.00           H
ATOM   1676  CG  TYR   106      84.970  77.750  35.470  0.00  0.00           C
ATOM   1677  CD1 TYR   106      85.070  76.990  36.640  0.00  0.00           C
ATOM   1678  HD1 TYR   106      86.020  77.040  37.160  0.00  0.00           H
ATOM   1679  CE1 TYR   106      83.950  76.310  37.060  0.00  0.00           C
ATOM   1680  HE1 TYR   106      84.010  75.680  37.950  0.00  0.00           H
ATOM   1681  CZ  TYR   106      82.720  76.300  36.380  0.00  0.00           C
ATOM   1682  OH  TYR   106      81.630  75.610  36.880  0.00  0.00           O
ATOM   1683  HH  TYR   106      81.600  75.600  37.840  0.00  0.00           H
ATOM   1684  CE2 TYR   106      82.640  76.960  35.140  0.00  0.00           C
ATOM   1685  HE2 TYR   106      81.770  76.840  34.510  0.00  0.00           H
ATOM   1686  CD2 TYR   106      83.810  77.660  34.760  0.00  0.00           C
ATOM   1687  HD2 TYR   106      83.660  78.250  33.870  0.00  0.00           H
ATOM   1688  C   TYR   106      87.870  80.420  35.780  0.00  0.00           C
ATOM   1689  O   TYR   106      88.790  79.680  36.170  0.00  0.00           O
ATOM   1690  N   SER   107      88.130  81.640  35.260  0.00  0.00           N
ATOM   1691  H   SER   107      87.410  82.070  34.690  0.00  0.00           H
ATOM   1692  CA  SER   107      89.440  82.360  35.280  0.00  0.00           C
ATOM   1693  HA  SER   107      90.310  81.750  35.020  0.00  0.00           H
ATOM   1694  CB  SER   107      89.380  83.550  34.320  0.00  0.00           C
ATOM   1695  HB2 SER   107      90.320  84.090  34.220  0.00  0.00           H
ATOM   1696  HB3 SER   107      88.580  84.270  34.510  0.00  0.00           H
ATOM   1697  OG  SER   107      89.070  82.980  33.030  0.00  0.00           O
ATOM   1698  HG  SER   107      89.800  82.630  32.520  0.00  0.00           H
ATOM   1699  C   SER   107      89.680  83.020  36.680  0.00  0.00           C
ATOM   1700  O   SER   107      90.790  83.080  37.150  0.00  0.00           O
ATOM   1701  N   ASP   108      88.630  83.430  37.410  0.00  0.00           N
ATOM   1702  H   ASP   108      87.730  83.020  37.210  0.00  0.00           H
ATOM   1703  CA  ASP   108      88.660  84.180  38.650  0.00  0.00           C
ATOM   1704  HA  ASP   108      89.180  85.100  38.390  0.00  0.00           H
ATOM   1705  CB  ASP   108      87.180  84.500  39.120  0.00  0.00           C
ATOM   1706  HB2 ASP   108      86.570  83.630  39.360  0.00  0.00           H
ATOM   1707  HB3 ASP   108      86.570  84.930  38.330  0.00  0.00           H
ATOM   1708  CG  ASP   108      87.220  85.550  40.320  0.00  0.00           C
ATOM   1709  OD1 ASP   108      88.080  85.480  41.270  0.00  0.00           O
ATOM   1710  OD2 ASP   108      86.420  86.530  40.270  0.00  0.00           O
ATOM   1711  C   ASP   108      89.470  83.450  39.680  0.00  0.00           C
ATOM   1712  O   ASP   108      88.960  82.590  40.400  0.00  0.00           O
ATOM   1713  N   LYS   109      90.720  83.850  40.010  0.00  0.00           N
ATOM   1714  H   LYS   109      91.090  84.710  39.620  0.00  0.00           H
ATOM   1715  CA  LYS   109      91.610  83.180  40.900  0.00  0.00           C
ATOM   1716  HA  LYS   109      91.730  82.170  40.510  0.00  0.00           H
ATOM   1717  CB  LYS   109      92.990  83.790  40.920  0.00  0.00           C
ATOM   1718  HB2 LYS   109      92.960  84.640  41.600  0.00  0.00           H
ATOM   1719  HB3 LYS   109      93.180  84.170  39.920  0.00  0.00           H
ATOM   1720  CG  LYS   109      94.180  82.930  41.240  0.00  0.00           C
ATOM   1721  HG2 LYS   109      94.280  82.190  40.440  0.00  0.00           H
ATOM   1722  HG3 LYS   109      94.040  82.530  42.240  0.00  0.00           H
ATOM   1723  CD  LYS   109      95.550  83.650  41.140  0.00  0.00           C
ATOM   1724  HD2 LYS   109      96.270  82.900  41.480  0.00  0.00           H
ATOM   1725  HD3 LYS   109      95.430  84.470  41.840  0.00  0.00           H
ATOM   1726  CE  LYS   109      95.870  84.250  39.720  0.00  0.00           C
ATOM   1727  HE2 LYS   109      95.070  84.890  39.350  0.00  0.00           H
ATOM   1728  HE3 LYS   109      95.970  83.390  39.060  0.00  0.00           H
ATOM   1729  NZ  LYS   109      97.140  85.040  39.850  0.00  0.00           N
ATOM   1730  HZ1 LYS   109      97.010  85.820  40.480  0.00  0.00           H
ATOM   1731  HZ2 LYS   109      97.920  84.450  40.120  0.00  0.00           H
ATOM   1732  HZ3 LYS   109      97.280  85.360  38.900  0.00  0.00           H
ATOM   1733  C   LYS   109      91.120  83.030  42.320  0.00  0.00           C
ATOM   1734  O   LYS   109      91.550  82.040  42.970  0.00  0.00           O
ATOM   1735  N   SER   110      90.240  83.930  42.770  0.00  0.00           N
ATOM   1736  H   SER   110      89.880  84.650  42.160  0.00  0.00           H
ATOM   1737  CA  SER   110      89.600  83.750  44.090  0.00  0.00           C
ATOM   1738  HA  SER   110      90.320  83.440  44.840  0.00  0.00           H
ATOM   1739  CB  SER   110      89.120  85.140  44.590  0.00  0.00           C
ATOM   1740  HB2 SER   110      89.930  85.840  44.410  0.00  0.00           H
ATOM   1741  HB3 SER   110      88.850  85.150  45.650  0.00  0.00           H
ATOM   1742  OG  SER   110      87.930  85.540  43.910  0.00  0.00           O
ATOM   1743  HG  SER   110      88.010  85.570  42.960  0.00  0.00           H
ATOM   1744  C   SER   110      88.520  82.730  44.140  0.00  0.00           C
ATOM   1745  O   SER   110      88.310  82.200  45.250  0.00  0.00           O
ATOM   1746  N   ILE   111      87.710  82.520  43.050  0.00  0.00           N
ATOM   1747  H   ILE   111      87.890  83.130  42.260  0.00  0.00           H
ATOM   1748  CA  ILE   111      86.600  81.570  43.030  0.00  0.00           C
ATOM   1749  HA  ILE   111      86.290  81.440  44.070  0.00  0.00           H
ATOM   1750  CB  ILE   111      85.310  82.120  42.290  0.00  0.00           C
ATOM   1751  HB  ILE   111      85.540  82.090  41.220  0.00  0.00           H
ATOM   1752  CG2 ILE   111      84.100  81.200  42.440  0.00  0.00           C
ATOM   1753 HG21 ILE   111      83.960  81.150  43.520  0.00  0.00           H
ATOM   1754 HG22 ILE   111      83.230  81.600  41.920  0.00  0.00           H
ATOM   1755 HG23 ILE   111      84.360  80.180  42.160  0.00  0.00           H
ATOM   1756  CG1 ILE   111      84.960  83.560  42.600  0.00  0.00           C
ATOM   1757 HG12 ILE   111      84.070  83.930  42.090  0.00  0.00           H
ATOM   1758 HG13 ILE   111      85.830  84.120  42.280  0.00  0.00           H
ATOM   1759  CD1 ILE   111      84.650  83.830  44.120  0.00  0.00           C
ATOM   1760 HD11 ILE   111      84.780  84.860  44.450  0.00  0.00           H
ATOM   1761 HD12 ILE   111      83.660  83.390  44.260  0.00  0.00           H
ATOM   1762 HD13 ILE   111      85.320  83.240  44.740  0.00  0.00           H
ATOM   1763  C   ILE   111      87.050  80.210  42.540  0.00  0.00           C
ATOM   1764  O   ILE   111      86.710  79.200  43.120  0.00  0.00           O
ATOM   1765  N   HIE   112      87.920  80.160  41.550  0.00  0.00           N
ATOM   1766  H   HIE   112      88.130  81.080  41.190  0.00  0.00           H
ATOM   1767  CA  HIE   112      88.610  78.950  41.060  0.00  0.00           C
ATOM   1768  HA  HIE   112      88.210  78.090  41.590  0.00  0.00           H
ATOM   1769  CB  HIE   112      88.040  78.680  39.650  0.00  0.00           C
ATOM   1770  HB2 HIE   112      88.580  77.880  39.140  0.00  0.00           H
ATOM   1771  HB3 HIE   112      88.260  79.560  39.030  0.00  0.00           H
ATOM   1772  CG  HIE   112      86.560  78.390  39.680  0.00  0.00           C
ATOM   1773  ND1 HIE   112      85.920  77.290  40.150  0.00  0.00           N
ATOM   1774  CE1 HIE   112      84.707  77.288  39.288  0.00  0.00           C
ATOM   1775  HE1 HIE   112      84.065  76.417  39.156  0.00  0.00           H
ATOM   1776  NE2 HIE   112      84.442  78.569  39.222  0.00  0.00           N
ATOM   1777  HE2 HIE   112      83.533  78.963  39.023  0.00  0.00           H
ATOM   1778  CD2 HIE   112      85.570  79.290  39.460  0.00  0.00           C
ATOM   1779  HD2 HIE   112      85.710  80.350  39.320  0.00  0.00           H
ATOM   1780  C   HIE   112      90.180  79.090  41.310  0.00  0.00           C
ATOM   1781  O   HIE   112      90.960  79.580  40.520  0.00  0.00           O
ATOM   1782  N   LEU   113      90.540  78.600  42.510  0.00  0.00           N
ATOM   1783  H   LEU   113      90.110  77.770  42.900  0.00  0.00           H
ATOM   1784  CA  LEU   113      91.930  78.830  43.010  0.00  0.00           C
ATOM   1785  HA  LEU   113      92.280  79.830  42.750  0.00  0.00           H
ATOM   1786  CB  LEU   113      91.810  78.700  44.540  0.00  0.00           C
ATOM   1787  HB2 LEU   113      91.580  77.660  44.750  0.00  0.00           H
ATOM   1788  HB3 LEU   113      90.990  79.310  44.930  0.00  0.00           H
ATOM   1789  CG  LEU   113      93.020  79.200  45.250  0.00  0.00           C
ATOM   1790  HG  LEU   113      93.920  78.740  44.840  0.00  0.00           H
ATOM   1791  CD1 LEU   113      93.170  80.720  45.170  0.00  0.00           C
ATOM   1792 HD11 LEU   113      92.190  81.080  45.490  0.00  0.00           H
ATOM   1793 HD12 LEU   113      93.770  81.120  45.990  0.00  0.00           H
ATOM   1794 HD13 LEU   113      93.500  81.170  44.230  0.00  0.00           H
ATOM   1795  CD2 LEU   113      92.920  78.670  46.700  0.00  0.00           C
ATOM   1796 HD21 LEU   113      93.700  79.060  47.360  0.00  0.00           H
ATOM   1797 HD22 LEU   113      91.890  78.810  47.040  0.00  0.00           H
ATOM   1798 HD23 LEU   113      92.950  77.590  46.610  0.00  0.00           H
ATOM   1799  C   LEU   113      93.070  77.910  42.430  0.00  0.00           C
ATOM   1800  O   LEU   113      94.220  78.330  42.390  0.00  0.00           O
ATOM   1801  N   SER   114      92.660  76.780  41.880  0.00  0.00           N
ATOM   1802  H   SER   114      91.680  76.560  42.020  0.00  0.00           H
ATOM   1803  CA  SER   114      93.510  75.640  41.440  0.00  0.00           C
ATOM   1804  HA  SER   114      94.480  76.060  41.170  0.00  0.00           H
ATOM   1805  CB  SER   114      93.760  74.680  42.650  0.00  0.00           C
ATOM   1806  HB2 SER   114      94.540  73.950  42.390  0.00  0.00           H
ATOM   1807  HB3 SER   114      92.840  74.120  42.850  0.00  0.00           H
ATOM   1808  OG  SER   114      94.220  75.330  43.790  0.00  0.00           O
ATOM   1809  HG  SER   114      95.070  75.760  43.670  0.00  0.00           H
ATOM   1810  C   SER   114      93.050  74.910  40.180  0.00  0.00           C
ATOM   1811  O   SER   114      92.720  73.730  40.160  0.00  0.00           O
ATOM   1812  N   PHE   115      92.850  75.730  39.130  0.00  0.00           N
ATOM   1813  H   PHE   115      93.120  76.700  39.140  0.00  0.00           H
ATOM   1814  CA  PHE   115      92.160  75.360  37.880  0.00  0.00           C
ATOM   1815  HA  PHE   115      92.160  74.290  37.700  0.00  0.00           H
ATOM   1816  CB  PHE   115      90.780  75.920  37.950  0.00  0.00           C
ATOM   1817  HB2 PHE   115      90.860  77.000  37.760  0.00  0.00           H
ATOM   1818  HB3 PHE   115      90.500  75.770  38.990  0.00  0.00           H
ATOM   1819  CG  PHE   115      89.810  75.280  37.080  0.00  0.00           C
ATOM   1820  CD1 PHE   115      89.730  75.620  35.690  0.00  0.00           C
ATOM   1821  HD1 PHE   115      90.530  76.230  35.310  0.00  0.00           H
ATOM   1822  CE1 PHE   115      88.630  75.160  34.970  0.00  0.00           C
ATOM   1823  HE1 PHE   115      88.530  75.420  33.930  0.00  0.00           H
ATOM   1824  CZ  PHE   115      87.600  74.380  35.540  0.00  0.00           C
ATOM   1825  HZ  PHE   115      86.860  74.090  34.820  0.00  0.00           H
ATOM   1826  CE2 PHE   115      87.850  73.860  36.820  0.00  0.00           C
ATOM   1827  HE2 PHE   115      87.230  73.050  37.190  0.00  0.00           H
ATOM   1828  CD2 PHE   115      88.900  74.350  37.590  0.00  0.00           C
ATOM   1829  HD2 PHE   115      89.000  74.010  38.620  0.00  0.00           H
ATOM   1830  C   PHE   115      92.900  75.940  36.670  0.00  0.00           C
ATOM   1831  O   PHE   115      93.080  77.170  36.500  0.00  0.00           O
ATOM   1832  N   LEU   116      93.200  75.060  35.710  0.00  0.00           N
ATOM   1833  H   LEU   116      92.980  74.090  35.880  0.00  0.00           H
ATOM   1834  CA  LEU   116      93.600  75.450  34.320  0.00  0.00           C
ATOM   1835  HA  LEU   116      93.770  76.520  34.190  0.00  0.00           H
ATOM   1836  CB  LEU   116      94.970  74.880  33.810  0.00  0.00           C
ATOM   1837  HB2 LEU   116      95.160  75.080  32.750  0.00  0.00           H
ATOM   1838  HB3 LEU   116      94.900  73.800  33.640  0.00  0.00           H
ATOM   1839  CG  LEU   116      96.160  75.330  34.700  0.00  0.00           C
ATOM   1840  HG  LEU   116      95.820  76.090  35.400  0.00  0.00           H
ATOM   1841  CD1 LEU   116      96.730  74.280  35.630  0.00  0.00           C
ATOM   1842 HD11 LEU   116      97.570  74.750  36.140  0.00  0.00           H
ATOM   1843 HD12 LEU   116      95.890  73.870  36.190  0.00  0.00           H
ATOM   1844 HD13 LEU   116      97.120  73.490  34.980  0.00  0.00           H
ATOM   1845  CD2 LEU   116      97.240  75.690  33.690  0.00  0.00           C
ATOM   1846 HD21 LEU   116      98.230  75.840  34.130  0.00  0.00           H
ATOM   1847 HD22 LEU   116      97.410  74.780  33.110  0.00  0.00           H
ATOM   1848 HD23 LEU   116      97.050  76.500  32.990  0.00  0.00           H
ATOM   1849  C   LEU   116      92.450  75.050  33.380  0.00  0.00           C
ATOM   1850  O   LEU   116      91.530  74.310  33.800  0.00  0.00           O
ATOM   1851  N   ARG   117      92.500  75.360  32.140  0.00  0.00           N
ATOM   1852  H   ARG   117      93.200  76.070  31.930  0.00  0.00           H
ATOM   1853  CA  ARG   117      91.660  74.780  31.090  0.00  0.00           C
ATOM   1854  HA  ARG   117      91.520  73.720  31.320  0.00  0.00           H
ATOM   1855  CB  ARG   117      90.320  75.530  31.010  0.00  0.00           C
ATOM   1856  HB2 ARG   117      89.680  75.150  31.810  0.00  0.00           H
ATOM   1857  HB3 ARG   117      89.800  75.280  30.090  0.00  0.00           H
ATOM   1858  CG  ARG   117      90.410  77.020  31.070  0.00  0.00           C
ATOM   1859  HG2 ARG   117      91.080  77.450  30.330  0.00  0.00           H
ATOM   1860  HG3 ARG   117      90.870  77.410  31.980  0.00  0.00           H
ATOM   1861  CD  ARG   117      89.030  77.740  30.900  0.00  0.00           C
ATOM   1862  HD2 ARG   117      88.210  77.040  31.060  0.00  0.00           H
ATOM   1863  HD3 ARG   117      88.950  77.880  29.820  0.00  0.00           H
ATOM   1864  NE  ARG   117      88.870  79.080  31.620  0.00  0.00           N
ATOM   1865  HE  ARG   117      89.700  79.470  32.030  0.00  0.00           H
ATOM   1866  CZ  ARG   117      87.670  79.560  31.920  0.00  0.00           C
ATOM   1867  NH1 ARG   117      86.620  78.950  31.510  0.00  0.00           N
ATOM   1868 HH11 ARG   117      86.710  78.120  30.950  0.00  0.00           H
ATOM   1869 HH12 ARG   117      85.770  79.500  31.530  0.00  0.00           H
ATOM   1870  NH2 ARG   117      87.470  80.670  32.470  0.00  0.00           N
ATOM   1871 HH21 ARG   117      88.230  81.330  32.610  0.00  0.00           H
ATOM   1872 HH22 ARG   117      86.500  80.900  32.580  0.00  0.00           H
ATOM   1873  C   ARG   117      92.410  74.750  29.740  0.00  0.00           C
ATOM   1874  O   ARG   117      93.050  75.750  29.470  0.00  0.00           O
ATOM   1875  N   THR   118      92.150  73.720  28.940  0.00  0.00           N
ATOM   1876  H   THR   118      91.400  73.170  29.330  0.00  0.00           H
ATOM   1877  CA  THR   118      92.700  73.470  27.630  0.00  0.00           C
ATOM   1878  HA  THR   118      93.730  73.830  27.520  0.00  0.00           H
ATOM   1879  CB  THR   118      92.660  72.020  27.250  0.00  0.00           C
ATOM   1880  HB  THR   118      93.040  71.940  26.240  0.00  0.00           H
ATOM   1881  CG2 THR   118      93.500  70.910  27.910  0.00  0.00           C
ATOM   1882 HG21 THR   118      93.740  70.210  27.110  0.00  0.00           H
ATOM   1883 HG22 THR   118      94.410  71.400  28.240  0.00  0.00           H
ATOM   1884 HG23 THR   118      93.070  70.520  28.830  0.00  0.00           H
ATOM   1885  OG1 THR   118      91.340  71.500  27.310  0.00  0.00           O
ATOM   1886  HG1 THR   118      90.890  71.340  26.480  0.00  0.00           H
ATOM   1887  C   THR   118      91.960  74.200  26.570  0.00  0.00           C
ATOM   1888  O   THR   118      92.440  74.360  25.460  0.00  0.00           O
ATOM   1889  N   VAL   119      90.680  74.620  26.810  0.00  0.00           N
ATOM   1890  H   VAL   119      90.310  74.440  27.730  0.00  0.00           H
ATOM   1891  CA  VAL   119      89.830  75.580  26.030  0.00  0.00           C
ATOM   1892  HA  VAL   119      90.180  75.590  24.990  0.00  0.00           H
ATOM   1893  CB  VAL   119      88.290  75.400  26.150  0.00  0.00           C
ATOM   1894  HB  VAL   119      87.830  76.290  25.710  0.00  0.00           H
ATOM   1895  CG1 VAL   119      87.790  74.100  25.370  0.00  0.00           C
ATOM   1896 HG11 VAL   119      87.850  74.320  24.300  0.00  0.00           H
ATOM   1897 HG12 VAL   119      88.470  73.270  25.580  0.00  0.00           H
ATOM   1898 HG13 VAL   119      86.780  73.790  25.630  0.00  0.00           H
ATOM   1899  CG2 VAL   119      87.680  75.250  27.540  0.00  0.00           C
ATOM   1900 HG21 VAL   119      87.840  76.060  28.250  0.00  0.00           H
ATOM   1901 HG22 VAL   119      86.620  75.180  27.300  0.00  0.00           H
ATOM   1902 HG23 VAL   119      88.220  74.380  27.920  0.00  0.00           H
ATOM   1903  C   VAL   119      90.150  76.890  26.700  0.00  0.00           C
ATOM   1904  O   VAL   119      90.380  76.910  27.900  0.00  0.00           O
ATOM   1905  N   PRO   120      90.110  78.060  26.020  0.00  0.00           N
ATOM   1906  CD  PRO   120      90.240  78.240  24.580  0.00  0.00           C
ATOM   1907  HD2 PRO   120      89.460  77.660  24.090  0.00  0.00           H
ATOM   1908  HD3 PRO   120      91.190  77.780  24.300  0.00  0.00           H
ATOM   1909  CG  PRO   120      90.110  79.750  24.250  0.00  0.00           C
ATOM   1910  HG2 PRO   120      89.110  80.030  23.910  0.00  0.00           H
ATOM   1911  HG3 PRO   120      90.890  79.910  23.510  0.00  0.00           H
ATOM   1912  CB  PRO   120      90.500  80.380  25.510  0.00  0.00           C
ATOM   1913  HB2 PRO   120      90.010  81.360  25.480  0.00  0.00           H
ATOM   1914  HB3 PRO   120      91.560  80.580  25.680  0.00  0.00           H
ATOM   1915  CA  PRO   120      90.010  79.410  26.570  0.00  0.00           C
ATOM   1916  HA  PRO   120      90.640  79.580  27.450  0.00  0.00           H
ATOM   1917  C   PRO   120      88.490  79.790  26.890  0.00  0.00           C
ATOM   1918  O   PRO   120      87.600  79.230  26.210  0.00  0.00           O
ATOM   1919  N   PRO   121      88.180  80.720  27.730  0.00  0.00           N
ATOM   1920  CD  PRO   121      89.140  81.500  28.500  0.00  0.00           C
ATOM   1921  HD2 PRO   121      89.750  81.980  27.730  0.00  0.00           H
ATOM   1922  HD3 PRO   121      89.650  80.930  29.270  0.00  0.00           H
ATOM   1923  CG  PRO   121      88.370  82.590  29.230  0.00  0.00           C
ATOM   1924  HG2 PRO   121      88.530  83.490  28.630  0.00  0.00           H
ATOM   1925  HG3 PRO   121      88.580  82.590  30.290  0.00  0.00           H
ATOM   1926  CB  PRO   121      86.890  82.070  29.210  0.00  0.00           C
ATOM   1927  HB2 PRO   121      86.080  82.790  29.230  0.00  0.00           H
ATOM   1928  HB3 PRO   121      86.640  81.400  30.040  0.00  0.00           H
ATOM   1929  CA  PRO   121      86.830  81.180  27.890  0.00  0.00           C
ATOM   1930  HA  PRO   121      86.070  80.430  28.110  0.00  0.00           H
ATOM   1931  C   PRO   121      86.290  82.060  26.700  0.00  0.00           C
ATOM   1932  O   PRO   121      87.130  82.540  25.990  0.00  0.00           O
ATOM   1933  N   TYR   122      84.930  82.280  26.510  0.00  0.00           N
ATOM   1934  H   TYR   122      84.230  81.860  27.090  0.00  0.00           H
ATOM   1935  CA  TYR   122      84.410  83.120  25.390  0.00  0.00           C
ATOM   1936  HA  TYR   122      84.630  82.680  24.410  0.00  0.00           H
ATOM   1937  CB  TYR   122      82.920  83.310  25.510  0.00  0.00           C
ATOM   1938  HB2 TYR   122      82.600  83.950  24.690  0.00  0.00           H
ATOM   1939  HB3 TYR   122      82.810  83.850  26.450  0.00  0.00           H
ATOM   1940  CG  TYR   122      82.050  82.050  25.490  0.00  0.00           C
ATOM   1941  CD1 TYR   122      81.880  81.330  24.250  0.00  0.00           C
ATOM   1942  HD1 TYR   122      82.400  81.620  23.350  0.00  0.00           H
ATOM   1943  CE1 TYR   122      81.060  80.170  24.210  0.00  0.00           C
ATOM   1944  HE1 TYR   122      81.050  79.600  23.300  0.00  0.00           H
ATOM   1945  CZ  TYR   122      80.350  79.740  25.410  0.00  0.00           C
ATOM   1946  OH  TYR   122      79.650  78.610  25.520  0.00  0.00           O
ATOM   1947  HH  TYR   122      79.880  78.070  24.770  0.00  0.00           H
ATOM   1948  CE2 TYR   122      80.400  80.570  26.550  0.00  0.00           C
ATOM   1949  HE2 TYR   122      79.990  80.190  27.470  0.00  0.00           H
ATOM   1950  CD2 TYR   122      81.260  81.690  26.630  0.00  0.00           C
ATOM   1951  HD2 TYR   122      81.290  82.290  27.530  0.00  0.00           H
ATOM   1952  C   TYR   122      85.050  84.460  25.330  0.00  0.00           C
ATOM   1953  O   TYR   122      85.220  85.060  24.280  0.00  0.00           O
ATOM   1954  N   SER   123      85.410  85.080  26.440  0.00  0.00           N
ATOM   1955  H   SER   123      85.270  84.620  27.330  0.00  0.00           H
ATOM   1956  CA  SER   123      86.030  86.370  26.460  0.00  0.00           C
ATOM   1957  HA  SER   123      85.350  87.130  26.070  0.00  0.00           H
ATOM   1958  CB  SER   123      86.310  86.670  27.950  0.00  0.00           C
ATOM   1959  HB2 SER   123      85.410  87.050  28.420  0.00  0.00           H
ATOM   1960  HB3 SER   123      87.120  87.390  28.110  0.00  0.00           H
ATOM   1961  OG  SER   123      86.820  85.550  28.650  0.00  0.00           O
ATOM   1962  HG  SER   123      86.210  85.270  29.330  0.00  0.00           H
ATOM   1963  C   SER   123      87.280  86.470  25.620  0.00  0.00           C
ATOM   1964  O   SER   123      87.570  87.500  25.090  0.00  0.00           O
ATOM   1965  N   HIE   124      88.030  85.370  25.390  0.00  0.00           N
ATOM   1966  H   HIE   124      87.740  84.470  25.740  0.00  0.00           H
ATOM   1967  CA  HIE   124      89.260  85.460  24.630  0.00  0.00           C
ATOM   1968  HA  HIE   124      89.770  86.410  24.760  0.00  0.00           H
ATOM   1969  CB  HIE   124      90.240  84.340  25.020  0.00  0.00           C
ATOM   1970  HB2 HIE   124      91.170  84.300  24.450  0.00  0.00           H
ATOM   1971  HB3 HIE   124      89.540  83.510  24.850  0.00  0.00           H
ATOM   1972  CG  HIE   124      90.620  84.260  26.480  0.00  0.00           C
ATOM   1973  ND1 HIE   124      91.610  83.380  26.880  0.00  0.00           N
ATOM   1974  CE1 HIE   124      91.960  83.690  28.120  0.00  0.00           C
ATOM   1975  HE1 HIE   124      92.790  83.250  28.660  0.00  0.00           H
ATOM   1976  NE2 HIE   124      91.170  84.710  28.560  0.00  0.00           N
ATOM   1977  HE2 HIE   124      91.250  85.130  29.480  0.00  0.00           H
ATOM   1978  CD2 HIE   124      90.440  85.180  27.490  0.00  0.00           C
ATOM   1979  HD2 HIE   124      89.680  85.950  27.490  0.00  0.00           H
ATOM   1980  C   HIE   124      89.010  85.410  23.080  0.00  0.00           C
ATOM   1981  O   HIE   124      89.960  85.570  22.330  0.00  0.00           O
ATOM   1982  N   GLN   125      87.770  85.320  22.600  0.00  0.00           N
ATOM   1983  H   GLN   125      87.000  85.130  23.220  0.00  0.00           H
ATOM   1984  CA  GLN   125      87.480  85.700  21.240  0.00  0.00           C
ATOM   1985  HA  GLN   125      88.010  85.020  20.560  0.00  0.00           H
ATOM   1986  CB  GLN   125      86.020  85.460  20.930  0.00  0.00           C
ATOM   1987  HB2 GLN   125      85.770  85.910  19.970  0.00  0.00           H
ATOM   1988  HB3 GLN   125      85.440  85.940  21.730  0.00  0.00           H
ATOM   1989  CG  GLN   125      85.760  83.890  20.970  0.00  0.00           C
ATOM   1990  HG2 GLN   125      86.370  83.350  21.690  0.00  0.00           H
ATOM   1991  HG3 GLN   125      86.060  83.410  20.040  0.00  0.00           H
ATOM   1992  CD  GLN   125      84.340  83.510  21.210  0.00  0.00           C
ATOM   1993  OE1 GLN   125      83.860  82.690  20.500  0.00  0.00           O
ATOM   1994  NE2 GLN   125      83.590  84.040  22.120  0.00  0.00           N
ATOM   1995 HE21 GLN   125      83.990  84.760  22.690  0.00  0.00           H
ATOM   1996 HE22 GLN   125      82.610  83.770  22.170  0.00  0.00           H
ATOM   1997  C   GLN   125      87.850  87.200  21.020  0.00  0.00           C
ATOM   1998  O   GLN   125      88.180  87.650  19.940  0.00  0.00           O
ATOM   1999  N   ALA   126      87.910  87.950  22.080  0.00  0.00           N
ATOM   2000  H   ALA   126      87.600  87.520  22.940  0.00  0.00           H
ATOM   2001  CA  ALA   126      88.190  89.420  21.970  0.00  0.00           C
ATOM   2002  HA  ALA   126      87.530  89.860  21.230  0.00  0.00           H
ATOM   2003  CB  ALA   126      87.960  90.080  23.370  0.00  0.00           C
ATOM   2004  HB1 ALA   126      88.080  91.150  23.230  0.00  0.00           H
ATOM   2005  HB2 ALA   126      86.920  89.960  23.690  0.00  0.00           H
ATOM   2006  HB3 ALA   126      88.670  89.740  24.130  0.00  0.00           H
ATOM   2007  C   ALA   126      89.580  89.800  21.370  0.00  0.00           C
ATOM   2008  O   ALA   126      89.790  90.910  20.830  0.00  0.00           O
ATOM   2009  N   LEU   127      90.460  88.820  21.300  0.00  0.00           N
ATOM   2010  H   LEU   127      90.350  88.050  21.940  0.00  0.00           H
ATOM   2011  CA  LEU   127      91.670  88.900  20.530  0.00  0.00           C
ATOM   2012  HA  LEU   127      92.210  89.800  20.820  0.00  0.00           H
ATOM   2013  CB  LEU   127      92.530  87.700  21.030  0.00  0.00           C
ATOM   2014  HB2 LEU   127      93.270  87.500  20.250  0.00  0.00           H
ATOM   2015  HB3 LEU   127      91.970  86.770  21.080  0.00  0.00           H
ATOM   2016  CG  LEU   127      93.260  87.960  22.390  0.00  0.00           C
ATOM   2017  HG  LEU   127      93.700  88.960  22.390  0.00  0.00           H
ATOM   2018  CD1 LEU   127      92.360  87.860  23.640  0.00  0.00           C
ATOM   2019 HD11 LEU   127      93.030  88.320  24.370  0.00  0.00           H
ATOM   2020 HD12 LEU   127      91.570  88.620  23.610  0.00  0.00           H
ATOM   2021 HD13 LEU   127      92.090  86.840  23.910  0.00  0.00           H
ATOM   2022  CD2 LEU   127      94.440  86.990  22.440  0.00  0.00           C
ATOM   2023 HD21 LEU   127      94.120  86.010  22.090  0.00  0.00           H
ATOM   2024 HD22 LEU   127      95.250  87.430  21.850  0.00  0.00           H
ATOM   2025 HD23 LEU   127      94.820  86.720  23.430  0.00  0.00           H
ATOM   2026  C   LEU   127      91.470  88.820  18.990  0.00  0.00           C
ATOM   2027  O   LEU   127      91.980  89.660  18.230  0.00  0.00           O
ATOM   2028  N   VAL   128      90.650  87.920  18.520  0.00  0.00           N
ATOM   2029  H   VAL   128      90.250  87.280  19.190  0.00  0.00           H
ATOM   2030  CA  VAL   128      90.400  87.620  17.110  0.00  0.00           C
ATOM   2031  HA  VAL   128      91.320  87.780  16.540  0.00  0.00           H
ATOM   2032  CB  VAL   128      89.930  86.160  16.890  0.00  0.00           C
ATOM   2033  HB  VAL   128      88.960  86.050  17.370  0.00  0.00           H
ATOM   2034  CG1 VAL   128      89.820  85.730  15.440  0.00  0.00           C
ATOM   2035 HG11 VAL   128      89.480  84.700  15.410  0.00  0.00           H
ATOM   2036 HG12 VAL   128      89.180  86.520  15.050  0.00  0.00           H
ATOM   2037 HG13 VAL   128      90.780  85.810  14.940  0.00  0.00           H
ATOM   2038  CG2 VAL   128      90.920  85.210  17.560  0.00  0.00           C
ATOM   2039 HG21 VAL   128      91.880  85.220  17.050  0.00  0.00           H
ATOM   2040 HG22 VAL   128      91.030  85.380  18.630  0.00  0.00           H
ATOM   2041 HG23 VAL   128      90.490  84.220  17.410  0.00  0.00           H
ATOM   2042  C   VAL   128      89.560  88.650  16.410  0.00  0.00           C
ATOM   2043  O   VAL   128      89.810  88.960  15.280  0.00  0.00           O
ATOM   2044  N   TRP   129      88.650  89.300  17.170  0.00  0.00           N
ATOM   2045  H   TRP   129      88.540  88.970  18.120  0.00  0.00           H
ATOM   2046  CA  TRP   129      87.900  90.530  16.890  0.00  0.00           C
ATOM   2047  HA  TRP   129      87.430  90.410  15.920  0.00  0.00           H
ATOM   2048  CB  TRP   129      86.940  90.860  18.000  0.00  0.00           C
ATOM   2049  HB2 TRP   129      86.630  91.890  17.790  0.00  0.00           H
ATOM   2050  HB3 TRP   129      87.410  90.880  18.990  0.00  0.00           H
ATOM   2051  CG  TRP   129      85.710  90.050  18.230  0.00  0.00           C
ATOM   2052  CD1 TRP   129      85.300  89.020  17.500  0.00  0.00           C
ATOM   2053  HD1 TRP   129      85.830  88.640  16.640  0.00  0.00           H
ATOM   2054  NE1 TRP   129      84.200  88.460  18.090  0.00  0.00           N
ATOM   2055  HE1 TRP   129      83.720  87.670  17.690  0.00  0.00           H
ATOM   2056  CE2 TRP   129      83.910  89.040  19.230  0.00  0.00           C
ATOM   2057  CZ2 TRP   129      82.820  88.950  20.110  0.00  0.00           C
ATOM   2058  HZ2 TRP   129      81.970  88.350  19.830  0.00  0.00           H
ATOM   2059  CH2 TRP   129      82.810  89.780  21.260  0.00  0.00           C
ATOM   2060  HH2 TRP   129      81.990  89.770  21.970  0.00  0.00           H
ATOM   2061  CZ3 TRP   129      83.860  90.710  21.550  0.00  0.00           C
ATOM   2062  HZ3 TRP   129      83.780  91.310  22.440  0.00  0.00           H
ATOM   2063  CE3 TRP   129      84.870  90.900  20.570  0.00  0.00           C
ATOM   2064  HE3 TRP   129      85.600  91.700  20.600  0.00  0.00           H
ATOM   2065  CD2 TRP   129      84.880  90.120  19.390  0.00  0.00           C
ATOM   2066  C   TRP   129      88.880  91.680  16.620  0.00  0.00           C
ATOM   2067  O   TRP   129      88.890  92.320  15.570  0.00  0.00           O
ATOM   2068  N   PHE   130      89.850  91.930  17.500  0.00  0.00           N
ATOM   2069  H   PHE   130      89.930  91.330  18.300  0.00  0.00           H
ATOM   2070  CA  PHE   130      90.920  93.000  17.410  0.00  0.00           C
ATOM   2071  HA  PHE   130      90.400  93.960  17.330  0.00  0.00           H
ATOM   2072  CB  PHE   130      91.740  93.000  18.770  0.00  0.00           C
ATOM   2073  HB2 PHE   130      92.340  92.110  18.980  0.00  0.00           H
ATOM   2074  HB3 PHE   130      90.920  93.070  19.480  0.00  0.00           H
ATOM   2075  CG  PHE   130      92.750  94.070  18.870  0.00  0.00           C
ATOM   2076  CD1 PHE   130      92.360  95.280  19.430  0.00  0.00           C
ATOM   2077  HD1 PHE   130      91.370  95.390  19.830  0.00  0.00           H
ATOM   2078  CE1 PHE   130      93.160  96.430  19.280  0.00  0.00           C
ATOM   2079  HE1 PHE   130      92.840  97.320  19.820  0.00  0.00           H
ATOM   2080  CZ  PHE   130      94.460  96.400  18.660  0.00  0.00           C
ATOM   2081  HZ  PHE   130      95.150  97.220  18.550  0.00  0.00           H
ATOM   2082  CE2 PHE   130      94.830  95.180  18.200  0.00  0.00           C
ATOM   2083  HE2 PHE   130      95.740  95.040  17.640  0.00  0.00           H
ATOM   2084  CD2 PHE   130      94.000  94.030  18.280  0.00  0.00           C
ATOM   2085  HD2 PHE   130      94.270  93.110  17.770  0.00  0.00           H
ATOM   2086  C   PHE   130      91.740  92.880  16.110  0.00  0.00           C
ATOM   2087  O   PHE   130      92.040  93.860  15.410  0.00  0.00           O
ATOM   2088  N   GLU   131      92.080  91.650  15.750  0.00  0.00           N
ATOM   2089  H   GLU   131      91.820  90.890  16.350  0.00  0.00           H
ATOM   2090  CA  GLU   131      92.720  91.330  14.480  0.00  0.00           C
ATOM   2091  HA  GLU   131      93.500  92.070  14.340  0.00  0.00           H
ATOM   2092  CB  GLU   131      93.300  89.880  14.570  0.00  0.00           C
ATOM   2093  HB2 GLU   131      93.800  89.560  13.650  0.00  0.00           H
ATOM   2094  HB3 GLU   131      92.460  89.220  14.800  0.00  0.00           H
ATOM   2095  CG  GLU   131      94.370  89.780  15.650  0.00  0.00           C
ATOM   2096  HG2 GLU   131      94.800  88.780  15.660  0.00  0.00           H
ATOM   2097  HG3 GLU   131      93.960  90.020  16.630  0.00  0.00           H
ATOM   2098  CD  GLU   131      95.640  90.680  15.400  0.00  0.00           C
ATOM   2099  OE1 GLU   131      95.790  91.280  14.320  0.00  0.00           O
ATOM   2100  OE2 GLU   131      96.500  90.850  16.310  0.00  0.00           O
ATOM   2101  C   GLU   131      91.820  91.500  13.270  0.00  0.00           C
ATOM   2102  O   GLU   131      92.290  91.950  12.230  0.00  0.00           O
ATOM   2103  N   MET   132      90.520  91.160  13.320  0.00  0.00           N
ATOM   2104  H   MET   132      90.150  90.870  14.210  0.00  0.00           H
ATOM   2105  CA  MET   132      89.570  91.520  12.270  0.00  0.00           C
ATOM   2106  HA  MET   132      89.990  91.070  11.370  0.00  0.00           H
ATOM   2107  CB  MET   132      88.210  90.810  12.450  0.00  0.00           C
ATOM   2108  HB2 MET   132      87.450  91.380  11.920  0.00  0.00           H
ATOM   2109  HB3 MET   132      87.970  90.750  13.510  0.00  0.00           H
ATOM   2110  CG  MET   132      88.250  89.410  11.920  0.00  0.00           C
ATOM   2111  HG2 MET   132      89.050  88.990  12.540  0.00  0.00           H
ATOM   2112  HG3 MET   132      88.630  89.430  10.900  0.00  0.00           H
ATOM   2113  SD  MET   132      86.690  88.470  12.220  0.00  0.00           S
ATOM   2114  CE  MET   132      86.740  88.010  14.030  0.00  0.00           C
ATOM   2115  HE1 MET   132      87.680  87.530  14.280  0.00  0.00           H
ATOM   2116  HE2 MET   132      86.830  88.960  14.550  0.00  0.00           H
ATOM   2117  HE3 MET   132      85.920  87.320  14.270  0.00  0.00           H
ATOM   2118  C   MET   132      89.480  93.060  12.120  0.00  0.00           C
ATOM   2119  O   MET   132      89.670  93.530  11.010  0.00  0.00           O
ATOM   2120  N   MET   133      89.450  93.790  13.230  0.00  0.00           N
ATOM   2121  H   MET   133      89.470  93.400  14.170  0.00  0.00           H
ATOM   2122  CA  MET   133      89.510  95.280  13.140  0.00  0.00           C
ATOM   2123  HA  MET   133      88.740  95.520  12.410  0.00  0.00           H
ATOM   2124  CB  MET   133      89.120  95.790  14.580  0.00  0.00           C
ATOM   2125  HB2 MET   133      89.400  96.830  14.730  0.00  0.00           H
ATOM   2126  HB3 MET   133      89.790  95.280  15.260  0.00  0.00           H
ATOM   2127  CG  MET   133      87.640  95.560  15.070  0.00  0.00           C
ATOM   2128  HG2 MET   133      87.290  94.630  14.610  0.00  0.00           H
ATOM   2129  HG3 MET   133      87.040  96.410  14.780  0.00  0.00           H
ATOM   2130  SD  MET   133      87.460  95.450  16.870  0.00  0.00           S
ATOM   2131  CE  MET   133      88.370  96.880  17.460  0.00  0.00           C
ATOM   2132  HE1 MET   133      88.040  97.770  16.910  0.00  0.00           H
ATOM   2133  HE2 MET   133      88.010  97.060  18.470  0.00  0.00           H
ATOM   2134  HE3 MET   133      89.450  96.720  17.410  0.00  0.00           H
ATOM   2135  C   MET   133      90.860  95.770  12.690  0.00  0.00           C
ATOM   2136  O   MET   133      90.880  96.930  12.160  0.00  0.00           O
ATOM   2137  N   ARG   134      91.970  94.950  12.670  0.00  0.00           N
ATOM   2138  H   ARG   134      91.970  94.180  13.320  0.00  0.00           H
ATOM   2139  CA  ARG   134      93.180  95.400  11.950  0.00  0.00           C
ATOM   2140  HA  ARG   134      93.190  96.490  11.940  0.00  0.00           H
ATOM   2141  CB  ARG   134      94.540  95.150  12.750  0.00  0.00           C
ATOM   2142  HB2 ARG   134      95.400  95.620  12.270  0.00  0.00           H
ATOM   2143  HB3 ARG   134      94.630  94.100  13.040  0.00  0.00           H
ATOM   2144  CG  ARG   134      94.580  95.890  14.130  0.00  0.00           C
ATOM   2145  HG2 ARG   134      93.730  95.530  14.710  0.00  0.00           H
ATOM   2146  HG3 ARG   134      94.630  96.980  14.060  0.00  0.00           H
ATOM   2147  CD  ARG   134      95.840  95.360  14.880  0.00  0.00           C
ATOM   2148  HD2 ARG   134      95.750  94.280  15.000  0.00  0.00           H
ATOM   2149  HD3 ARG   134      95.880  95.920  15.820  0.00  0.00           H
ATOM   2150  NE  ARG   134      97.150  95.590  14.150  0.00  0.00           N
ATOM   2151  HE  ARG   134      97.260  96.530  13.810  0.00  0.00           H
ATOM   2152  CZ  ARG   134      98.010  94.680  13.720  0.00  0.00           C
ATOM   2153  NH1 ARG   134      97.910  93.370  14.060  0.00  0.00           N
ATOM   2154 HH11 ARG   134      97.230  93.100  14.750  0.00  0.00           H
ATOM   2155 HH12 ARG   134      98.560  92.670  13.720  0.00  0.00           H
ATOM   2156  NH2 ARG   134      98.960  94.930  12.840  0.00  0.00           N
ATOM   2157 HH21 ARG   134      98.950  95.740  12.230  0.00  0.00           H
ATOM   2158 HH22 ARG   134      99.500  94.130  12.560  0.00  0.00           H
ATOM   2159  C   ARG   134      93.260  94.950  10.500  0.00  0.00           C
ATOM   2160  O   ARG   134      93.760  95.690   9.620  0.00  0.00           O
ATOM   2161  N   LEU   135      92.770  93.720  10.210  0.00  0.00           N
ATOM   2162  H   LEU   135      92.260  93.300  10.980  0.00  0.00           H
ATOM   2163  CA  LEU   135      92.640  93.150   8.870  0.00  0.00           C
ATOM   2164  HA  LEU   135      93.620  93.140   8.400  0.00  0.00           H
ATOM   2165  CB  LEU   135      92.150  91.690   9.050  0.00  0.00           C
ATOM   2166  HB2 LEU   135      91.340  91.720   9.790  0.00  0.00           H
ATOM   2167  HB3 LEU   135      92.970  91.070   9.420  0.00  0.00           H
ATOM   2168  CG  LEU   135      91.660  90.880   7.800  0.00  0.00           C
ATOM   2169  HG  LEU   135      90.880  91.290   7.160  0.00  0.00           H
ATOM   2170  CD1 LEU   135      92.850  90.700   6.830  0.00  0.00           C
ATOM   2171 HD11 LEU   135      93.730  90.460   7.420  0.00  0.00           H
ATOM   2172 HD12 LEU   135      92.590  89.890   6.140  0.00  0.00           H
ATOM   2173 HD13 LEU   135      93.020  91.700   6.420  0.00  0.00           H
ATOM   2174  CD2 LEU   135      91.080  89.550   8.130  0.00  0.00           C
ATOM   2175 HD21 LEU   135      90.530  89.070   7.310  0.00  0.00           H
ATOM   2176 HD22 LEU   135      91.870  88.860   8.420  0.00  0.00           H
ATOM   2177 HD23 LEU   135      90.390  89.550   8.970  0.00  0.00           H
ATOM   2178  C   LEU   135      91.690  93.900   7.900  0.00  0.00           C
ATOM   2179  O   LEU   135      91.850  93.990   6.640  0.00  0.00           O
ATOM   2180  N   PHE   136      90.690  94.520   8.540  0.00  0.00           N
ATOM   2181  H   PHE   136      90.550  94.290   9.510  0.00  0.00           H
ATOM   2182  CA  PHE   136      89.600  95.280   7.900  0.00  0.00           C
ATOM   2183  HA  PHE   136      89.850  95.430   6.850  0.00  0.00           H
ATOM   2184  CB  PHE   136      88.230  94.570   8.080  0.00  0.00           C
ATOM   2185  HB2 PHE   136      87.430  95.170   7.650  0.00  0.00           H
ATOM   2186  HB3 PHE   136      88.120  94.470   9.160  0.00  0.00           H
ATOM   2187  CG  PHE   136      88.050  93.150   7.640  0.00  0.00           C
ATOM   2188  CD1 PHE   136      87.980  92.870   6.270  0.00  0.00           C
ATOM   2189  HD1 PHE   136      88.160  93.700   5.600  0.00  0.00           H
ATOM   2190  CE1 PHE   136      87.730  91.560   5.800  0.00  0.00           C
ATOM   2191  HE1 PHE   136      87.700  91.340   4.740  0.00  0.00           H
ATOM   2192  CZ  PHE   136      87.730  90.490   6.700  0.00  0.00           C
ATOM   2193  HZ  PHE   136      87.700  89.470   6.350  0.00  0.00           H
ATOM   2194  CE2 PHE   136      87.790  90.760   8.080  0.00  0.00           C
ATOM   2195  HE2 PHE   136      87.670  89.970   8.820  0.00  0.00           H
ATOM   2196  CD2 PHE   136      87.970  92.090   8.540  0.00  0.00           C
ATOM   2197  HD2 PHE   136      87.970  92.290   9.610  0.00  0.00           H
ATOM   2198  C   PHE   136      89.490  96.740   8.350  0.00  0.00           C
ATOM   2199  O   PHE   136      88.600  97.430   7.790  0.00  0.00           O
ATOM   2200  N   ASN   137      90.480  97.260   9.150  0.00  0.00           N
ATOM   2201  H   ASN   137      91.170  96.630   9.530  0.00  0.00           H
ATOM   2202  CA  ASN   137      90.600  98.650   9.520  0.00  0.00           C
ATOM   2203  HA  ASN   137      91.320  98.550  10.320  0.00  0.00           H
ATOM   2204  CB  ASN   137      91.320  99.530   8.440  0.00  0.00           C
ATOM   2205  HB2 ASN   137      91.640 100.510   8.810  0.00  0.00           H
ATOM   2206  HB3 ASN   137      90.740  99.600   7.520  0.00  0.00           H
ATOM   2207  CG  ASN   137      92.610  98.860   8.110  0.00  0.00           C
ATOM   2208  OD1 ASN   137      93.480  98.760   8.890  0.00  0.00           O
ATOM   2209  ND2 ASN   137      92.790  98.280   6.920  0.00  0.00           N
ATOM   2210 HD21 ASN   137      92.020  98.170   6.270  0.00  0.00           H
ATOM   2211 HD22 ASN   137      93.650  97.760   6.850  0.00  0.00           H
ATOM   2212  C   ASN   137      89.330  99.310  10.160  0.00  0.00           C
ATOM   2213  O   ASN   137      88.990 100.490   9.840  0.00  0.00           O
ATOM   2214  N   TRP   138      88.520  98.500  10.870  0.00  0.00           N
ATOM   2215  H   TRP   138      89.000  97.650  11.110  0.00  0.00           H
ATOM   2216  CA  TRP   138      87.350  98.960  11.590  0.00  0.00           C
ATOM   2217  HA  TRP   138      86.720  99.580  10.960  0.00  0.00           H
ATOM   2218  CB  TRP   138      86.550  97.750  12.040  0.00  0.00           C
ATOM   2219  HB2 TRP   138      85.760  98.080  12.720  0.00  0.00           H
ATOM   2220  HB3 TRP   138      87.190  97.060  12.590  0.00  0.00           H
ATOM   2221  CG  TRP   138      85.870  97.060  10.890  0.00  0.00           C
ATOM   2222  CD1 TRP   138      85.520  97.620   9.730  0.00  0.00           C
ATOM   2223  HD1 TRP   138      85.600  98.680   9.530  0.00  0.00           H
ATOM   2224  NE1 TRP   138      85.160  96.590   8.810  0.00  0.00           N
ATOM   2225  HE1 TRP   138      85.010  96.720   7.820  0.00  0.00           H
ATOM   2226  CE2 TRP   138      85.150  95.370   9.450  0.00  0.00           C
ATOM   2227  CZ2 TRP   138      84.910  94.070   9.040  0.00  0.00           C
ATOM   2228  HZ2 TRP   138      84.540  93.830   8.060  0.00  0.00           H
ATOM   2229  CH2 TRP   138      85.130  92.980   9.890  0.00  0.00           C
ATOM   2230  HH2 TRP   138      85.100  92.000   9.430  0.00  0.00           H
ATOM   2231  CZ3 TRP   138      85.450  93.220  11.190  0.00  0.00           C
ATOM   2232  HZ3 TRP   138      85.630  92.400  11.870  0.00  0.00           H
ATOM   2233  CE3 TRP   138      85.700  94.500  11.640  0.00  0.00           C
ATOM   2234  HE3 TRP   138      85.960  94.620  12.680  0.00  0.00           H
ATOM   2235  CD2 TRP   138      85.540  95.610  10.790  0.00  0.00           C
ATOM   2236  C   TRP   138      87.910  99.760  12.790  0.00  0.00           C
ATOM   2237  O   TRP   138      88.240  99.150  13.830  0.00  0.00           O
ATOM   2238  N   ASN   139      88.350 100.990  12.550  0.00  0.00           N
ATOM   2239  H   ASN   139      88.150 101.380  11.640  0.00  0.00           H
ATOM   2240  CA  ASN   139      89.050 101.840  13.520  0.00  0.00           C
ATOM   2241  HA  ASN   139      89.790 101.280  14.100  0.00  0.00           H
ATOM   2242  CB  ASN   139      89.860 102.950  12.840  0.00  0.00           C
ATOM   2243  HB2 ASN   139      90.310 103.530  13.640  0.00  0.00           H
ATOM   2244  HB3 ASN   139      89.240 103.610  12.230  0.00  0.00           H
ATOM   2245  CG  ASN   139      90.890 102.370  11.900  0.00  0.00           C
ATOM   2246  OD1 ASN   139      91.540 101.360  12.080  0.00  0.00           O
ATOM   2247  ND2 ASN   139      91.250 103.130  10.880  0.00  0.00           N
ATOM   2248 HD21 ASN   139      90.780 104.020  10.770  0.00  0.00           H
ATOM   2249 HD22 ASN   139      91.820 102.760  10.140  0.00  0.00           H
ATOM   2250  C   ASN   139      88.080 102.450  14.580  0.00  0.00           C
ATOM   2251  O   ASN   139      88.550 103.030  15.590  0.00  0.00           O
ATOM   2252  N   HIE   140      86.760 102.220  14.370  0.00  0.00           N
ATOM   2253  H   HIE   140      86.430 101.730  13.560  0.00  0.00           H
ATOM   2254  CA  HIE   140      85.630 102.640  15.260  0.00  0.00           C
ATOM   2255  HA  HIE   140      85.930 102.660  16.310  0.00  0.00           H
ATOM   2256  CB  HIE   140      85.210 103.970  14.810  0.00  0.00           C
ATOM   2257  HB2 HIE   140      84.300 104.220  15.350  0.00  0.00           H
ATOM   2258  HB3 HIE   140      84.980 103.910  13.740  0.00  0.00           H
ATOM   2259  CG  HIE   140      86.160 105.100  15.030  0.00  0.00           C
ATOM   2260  ND1 HIE   140      86.270 105.770  16.210  0.00  0.00           N
ATOM   2261  CE1 HIE   140      87.300 106.739  15.948  0.00  0.00           C
ATOM   2262  HE1 HIE   140      87.631 107.405  16.745  0.00  0.00           H
ATOM   2263  NE2 HIE   140      87.642 106.673  14.685  0.00  0.00           N
ATOM   2264  HE2 HIE   140      88.312 107.279  14.234  0.00  0.00           H
ATOM   2265  CD2 HIE   140      86.960 105.670  14.070  0.00  0.00           C
ATOM   2266  HD2 HIE   140      87.110 105.370  13.050  0.00  0.00           H
ATOM   2267  C   HIE   140      84.400 101.680  15.110  0.00  0.00           C
ATOM   2268  O   HIE   140      83.740 101.540  14.060  0.00  0.00           O
ATOM   2269  N   VAL   141      84.120 101.060  16.260  0.00  0.00           N
ATOM   2270  H   VAL   141      84.730 101.160  17.060  0.00  0.00           H
ATOM   2271  CA  VAL   141      83.090 100.020  16.440  0.00  0.00           C
ATOM   2272  HA  VAL   141      82.420  99.940  15.580  0.00  0.00           H
ATOM   2273  CB  VAL   141      83.800  98.660  16.570  0.00  0.00           C
ATOM   2274  HB  VAL   141      83.000  97.920  16.580  0.00  0.00           H
ATOM   2275  CG1 VAL   141      84.730  98.260  15.460  0.00  0.00           C
ATOM   2276 HG11 VAL   141      84.280  98.540  14.500  0.00  0.00           H
ATOM   2277 HG12 VAL   141      85.650  98.850  15.390  0.00  0.00           H
ATOM   2278 HG13 VAL   141      85.090  97.240  15.580  0.00  0.00           H
ATOM   2279  CG2 VAL   141      84.610  98.440  17.860  0.00  0.00           C
ATOM   2280 HG21 VAL   141      85.210  99.310  18.130  0.00  0.00           H
ATOM   2281 HG22 VAL   141      83.910  98.160  18.640  0.00  0.00           H
ATOM   2282 HG23 VAL   141      85.160  97.500  17.830  0.00  0.00           H
ATOM   2283  C   VAL   141      82.230 100.180  17.680  0.00  0.00           C
ATOM   2284  O   VAL   141      82.520 101.080  18.430  0.00  0.00           O
ATOM   2285  N   ILE   142      81.140  99.410  17.810  0.00  0.00           N
ATOM   2286  H   ILE   142      80.790  98.810  17.080  0.00  0.00           H
ATOM   2287  CA  ILE   142      80.190  99.530  18.910  0.00  0.00           C
ATOM   2288  HA  ILE   142      80.610 100.130  19.720  0.00  0.00           H
ATOM   2289  CB  ILE   142      78.830  99.990  18.300  0.00  0.00           C
ATOM   2290  HB  ILE   142      78.430  99.200  17.660  0.00  0.00           H
ATOM   2291  CG2 ILE   142      77.880 100.260  19.450  0.00  0.00           C
ATOM   2292 HG21 ILE   142      77.590  99.290  19.860  0.00  0.00           H
ATOM   2293 HG22 ILE   142      78.320 100.880  20.230  0.00  0.00           H
ATOM   2294 HG23 ILE   142      76.980 100.820  19.200  0.00  0.00           H
ATOM   2295  CG1 ILE   142      78.910 101.250  17.370  0.00  0.00           C
ATOM   2296 HG12 ILE   142      79.770 101.300  16.700  0.00  0.00           H
ATOM   2297 HG13 ILE   142      79.080 102.180  17.930  0.00  0.00           H
ATOM   2298  CD1 ILE   142      77.790 101.360  16.380  0.00  0.00           C
ATOM   2299 HD11 ILE   142      77.970 102.240  15.760  0.00  0.00           H
ATOM   2300 HD12 ILE   142      77.700 100.430  15.820  0.00  0.00           H
ATOM   2301 HD13 ILE   142      76.780 101.440  16.770  0.00  0.00           H
ATOM   2302  C   ILE   142      79.940  98.110  19.420  0.00  0.00           C
ATOM   2303  O   ILE   142      79.950  97.100  18.740  0.00  0.00           O
ATOM   2304  N   LEU   143      79.930  98.050  20.750  0.00  0.00           N
ATOM   2305  H   LEU   143      79.870  98.900  21.300  0.00  0.00           H
ATOM   2306  CA  LEU   143      79.780  96.790  21.520  0.00  0.00           C
ATOM   2307  HA  LEU   143      80.000  95.980  20.830  0.00  0.00           H
ATOM   2308  CB  LEU   143      81.030  96.810  22.450  0.00  0.00           C
ATOM   2309  HB2 LEU   143      80.990  97.640  23.150  0.00  0.00           H
ATOM   2310  HB3 LEU   143      81.870  97.070  21.800  0.00  0.00           H
ATOM   2311  CG  LEU   143      81.130  95.530  23.310  0.00  0.00           C
ATOM   2312  HG  LEU   143      80.250  95.450  23.950  0.00  0.00           H
ATOM   2313  CD1 LEU   143      81.200  94.310  22.370  0.00  0.00           C
ATOM   2314 HD11 LEU   143      80.220  94.020  22.010  0.00  0.00           H
ATOM   2315 HD12 LEU   143      81.960  94.510  21.610  0.00  0.00           H
ATOM   2316 HD13 LEU   143      81.420  93.380  22.890  0.00  0.00           H
ATOM   2317  CD2 LEU   143      82.360  95.660  24.230  0.00  0.00           C
ATOM   2318 HD21 LEU   143      82.600  94.710  24.710  0.00  0.00           H
ATOM   2319 HD22 LEU   143      83.210  95.990  23.630  0.00  0.00           H
ATOM   2320 HD23 LEU   143      82.170  96.390  25.020  0.00  0.00           H
ATOM   2321  C   LEU   143      78.460  96.760  22.310  0.00  0.00           C
ATOM   2322  O   LEU   143      78.220  97.640  23.110  0.00  0.00           O
ATOM   2323  N   ILE   144      77.670  95.760  21.940  0.00  0.00           N
ATOM   2324  H   ILE   144      77.930  95.300  21.080  0.00  0.00           H
ATOM   2325  CA  ILE   144      76.480  95.400  22.820  0.00  0.00           C
ATOM   2326  HA  ILE   144      76.230  96.180  23.540  0.00  0.00           H
ATOM   2327  CB  ILE   144      75.200  95.090  21.870  0.00  0.00           C
ATOM   2328  HB  ILE   144      75.390  94.220  21.240  0.00  0.00           H
ATOM   2329  CG2 ILE   144      73.980  94.940  22.780  0.00  0.00           C
ATOM   2330 HG21 ILE   144      73.740  95.920  23.190  0.00  0.00           H
ATOM   2331 HG22 ILE   144      73.220  94.510  22.140  0.00  0.00           H
ATOM   2332 HG23 ILE   144      74.150  94.260  23.620  0.00  0.00           H
ATOM   2333  CG1 ILE   144      74.820  96.310  20.920  0.00  0.00           C
ATOM   2334 HG12 ILE   144      75.710  96.380  20.310  0.00  0.00           H
ATOM   2335 HG13 ILE   144      74.660  97.140  21.620  0.00  0.00           H
ATOM   2336  CD1 ILE   144      73.670  96.080  19.930  0.00  0.00           C
ATOM   2337 HD11 ILE   144      73.750  96.840  19.150  0.00  0.00           H
ATOM   2338 HD12 ILE   144      73.850  95.130  19.430  0.00  0.00           H
ATOM   2339 HD13 ILE   144      72.670  96.110  20.380  0.00  0.00           H
ATOM   2340  C   ILE   144      76.910  94.140  23.590  0.00  0.00           C
ATOM   2341  O   ILE   144      77.150  93.130  22.990  0.00  0.00           O
ATOM   2342  N   VAL   145      76.710  94.150  24.860  0.00  0.00           N
ATOM   2343  H   VAL   145      76.320  95.020  25.220  0.00  0.00           H
ATOM   2344  CA  VAL   145      77.110  93.130  25.820  0.00  0.00           C
ATOM   2345  HA  VAL   145      77.400  92.230  25.280  0.00  0.00           H
ATOM   2346  CB  VAL   145      78.360  93.440  26.690  0.00  0.00           C
ATOM   2347  HB  VAL   145      78.320  92.800  27.570  0.00  0.00           H
ATOM   2348  CG1 VAL   145      79.630  93.110  25.890  0.00  0.00           C
ATOM   2349 HG11 VAL   145      79.390  93.030  24.830  0.00  0.00           H
ATOM   2350 HG12 VAL   145      80.440  93.840  25.900  0.00  0.00           H
ATOM   2351 HG13 VAL   145      79.980  92.130  26.210  0.00  0.00           H
ATOM   2352  CG2 VAL   145      78.430  94.830  27.180  0.00  0.00           C
ATOM   2353 HG21 VAL   145      77.520  95.030  27.750  0.00  0.00           H
ATOM   2354 HG22 VAL   145      79.340  95.020  27.750  0.00  0.00           H
ATOM   2355 HG23 VAL   145      78.370  95.540  26.360  0.00  0.00           H
ATOM   2356  C   VAL   145      75.930  92.880  26.770  0.00  0.00           C
ATOM   2357  O   VAL   145      75.200  93.760  27.200  0.00  0.00           O
ATOM   2358  N   SER   146      75.790  91.610  27.130  0.00  0.00           N
ATOM   2359  H   SER   146      76.370  90.970  26.620  0.00  0.00           H
ATOM   2360  CA  SER   146      75.010  91.180  28.310  0.00  0.00           C
ATOM   2361  HA  SER   146      73.970  91.470  28.170  0.00  0.00           H
ATOM   2362  CB  SER   146      75.090  89.670  28.300  0.00  0.00           C
ATOM   2363  HB2 SER   146      76.130  89.380  28.430  0.00  0.00           H
ATOM   2364  HB3 SER   146      74.660  89.270  27.370  0.00  0.00           H
ATOM   2365  OG  SER   146      74.300  89.160  29.350  0.00  0.00           O
ATOM   2366  HG  SER   146      75.010  88.710  29.820  0.00  0.00           H
ATOM   2367  C   SER   146      75.480  91.750  29.650  0.00  0.00           C
ATOM   2368  O   SER   146      76.670  91.730  29.920  0.00  0.00           O
ATOM   2369  N   ASP   147      74.560  92.220  30.530  0.00  0.00           N
ATOM   2370  H   ASP   147      73.570  92.300  30.320  0.00  0.00           H
ATOM   2371  CA  ASP   147      75.030  92.830  31.780  0.00  0.00           C
ATOM   2372  HA  ASP   147      76.020  93.270  31.640  0.00  0.00           H
ATOM   2373  CB  ASP   147      74.070  93.940  32.160  0.00  0.00           C
ATOM   2374  HB2 ASP   147      73.070  93.560  32.370  0.00  0.00           H
ATOM   2375  HB3 ASP   147      74.030  94.670  31.350  0.00  0.00           H
ATOM   2376  CG  ASP   147      74.480  94.610  33.440  0.00  0.00           C
ATOM   2377  OD1 ASP   147      75.690  94.540  33.700  0.00  0.00           O
ATOM   2378  OD2 ASP   147      73.580  95.230  34.080  0.00  0.00           O
ATOM   2379  C   ASP   147      75.160  91.680  32.870  0.00  0.00           C
ATOM   2380  O   ASP   147      74.650  91.740  34.020  0.00  0.00           O
ATOM   2381  N   ASP   148      75.890  90.650  32.490  0.00  0.00           N
ATOM   2382  H   ASP   148      76.360  90.680  31.600  0.00  0.00           H
ATOM   2383  CA  ASP   148      76.260  89.440  33.320  0.00  0.00           C
ATOM   2384  HA  ASP   148      75.920  89.700  34.330  0.00  0.00           H
ATOM   2385  CB  ASP   148      75.580  88.150  32.800  0.00  0.00           C
ATOM   2386  HB2 ASP   148      74.520  88.400  32.700  0.00  0.00           H
ATOM   2387  HB3 ASP   148      75.770  87.420  33.580  0.00  0.00           H
ATOM   2388  CG  ASP   148      76.230  87.470  31.600  0.00  0.00           C
ATOM   2389  OD1 ASP   148      76.530  86.230  31.750  0.00  0.00           O
ATOM   2390  OD2 ASP   148      76.510  88.030  30.500  0.00  0.00           O
ATOM   2391  C   ASP   148      77.760  89.260  33.360  0.00  0.00           C
ATOM   2392  O   ASP   148      78.460  90.070  32.730  0.00  0.00           O
ATOM   2393  N   HIE   149      78.280  88.290  34.140  0.00  0.00           N
ATOM   2394  H   HIE   149      77.620  87.850  34.760  0.00  0.00           H
ATOM   2395  CA  HIE   149      79.730  88.050  34.280  0.00  0.00           C
ATOM   2396  HA  HIE   149      80.070  88.970  34.750  0.00  0.00           H
ATOM   2397  CB  HIE   149      80.070  86.840  35.130  0.00  0.00           C
ATOM   2398  HB2 HIE   149      79.550  85.920  34.870  0.00  0.00           H
ATOM   2399  HB3 HIE   149      79.710  87.140  36.110  0.00  0.00           H
ATOM   2400  CG  HIE   149      81.530  86.730  35.400  0.00  0.00           C
ATOM   2401  ND1 HIE   149      82.470  86.140  34.560  0.00  0.00           N
ATOM   2402  CE1 HIE   149      83.620  86.250  35.250  0.00  0.00           C
ATOM   2403  HE1 HIE   149      84.580  85.950  34.840  0.00  0.00           H
ATOM   2404  NE2 HIE   149      83.420  86.850  36.480  0.00  0.00           N
ATOM   2405  HE2 HIE   149      84.180  87.080  37.100  0.00  0.00           H
ATOM   2406  CD2 HIE   149      82.100  87.200  36.590  0.00  0.00           C
ATOM   2407  HD2 HIE   149      81.560  87.730  37.360  0.00  0.00           H
ATOM   2408  C   HIE   149      80.450  87.970  32.930  0.00  0.00           C
ATOM   2409  O   HIE   149      81.520  88.580  32.700  0.00  0.00           O
ATOM   2410  N   GLU   150      79.730  87.310  31.990  0.00  0.00           N
ATOM   2411  H   GLU   150      78.820  86.900  32.200  0.00  0.00           H
ATOM   2412  CA  GLU   150      80.310  86.870  30.740  0.00  0.00           C
ATOM   2413  HA  GLU   150      81.340  86.550  30.890  0.00  0.00           H
ATOM   2414  CB  GLU   150      79.520  85.660  30.200  0.00  0.00           C
ATOM   2415  HB2 GLU   150      78.560  86.000  29.790  0.00  0.00           H
ATOM   2416  HB3 GLU   150      79.370  84.970  31.030  0.00  0.00           H
ATOM   2417  CG  GLU   150      80.290  84.780  29.150  0.00  0.00           C
ATOM   2418  HG2 GLU   150      80.490  85.360  28.250  0.00  0.00           H
ATOM   2419  HG3 GLU   150      79.710  83.870  28.960  0.00  0.00           H
ATOM   2420  CD  GLU   150      81.640  84.260  29.690  0.00  0.00           C
ATOM   2421  OE1 GLU   150      81.630  83.860  30.850  0.00  0.00           O
ATOM   2422  OE2 GLU   150      82.670  84.460  29.000  0.00  0.00           O
ATOM   2423  C   GLU   150      80.370  88.000  29.710  0.00  0.00           C
ATOM   2424  O   GLU   150      81.340  88.280  28.970  0.00  0.00           O
ATOM   2425  N   GLY   151      79.260  88.720  29.460  0.00  0.00           N
ATOM   2426  H   GLY   151      78.470  88.550  30.060  0.00  0.00           H
ATOM   2427  CA  GLY   151      79.360  89.960  28.610  0.00  0.00           C
ATOM   2428  HA2 GLY   151      78.370  90.410  28.450  0.00  0.00           H
ATOM   2429  HA3 GLY   151      79.700  89.630  27.630  0.00  0.00           H
ATOM   2430  C   GLY   151      80.340  91.000  29.190  0.00  0.00           C
ATOM   2431  O   GLY   151      81.200  91.480  28.440  0.00  0.00           O
ATOM   2432  N   ARG   152      80.260  91.160  30.530  0.00  0.00           N
ATOM   2433  H   ARG   152      79.700  90.550  31.110  0.00  0.00           H
ATOM   2434  CA  ARG   152      81.250  92.090  31.120  0.00  0.00           C
ATOM   2435  HA  ARG   152      81.220  93.060  30.620  0.00  0.00           H
ATOM   2436  CB  ARG   152      80.880  92.530  32.530  0.00  0.00           C
ATOM   2437  HB2 ARG   152      81.760  93.000  32.960  0.00  0.00           H
ATOM   2438  HB3 ARG   152      80.570  91.670  33.130  0.00  0.00           H
ATOM   2439  CG  ARG   152      79.570  93.370  32.610  0.00  0.00           C
ATOM   2440  HG2 ARG   152      78.710  92.860  32.180  0.00  0.00           H
ATOM   2441  HG3 ARG   152      79.740  94.300  32.070  0.00  0.00           H
ATOM   2442  CD  ARG   152      79.150  93.840  33.960  0.00  0.00           C
ATOM   2443  HD2 ARG   152      78.140  94.210  33.800  0.00  0.00           H
ATOM   2444  HD3 ARG   152      79.860  94.610  34.250  0.00  0.00           H
ATOM   2445  NE  ARG   152      79.150  92.760  34.930  0.00  0.00           N
ATOM   2446  HE  ARG   152      80.040  92.310  35.090  0.00  0.00           H
ATOM   2447  CZ  ARG   152      78.160  92.280  35.590  0.00  0.00           C
ATOM   2448  NH1 ARG   152      76.980  92.730  35.470  0.00  0.00           N
ATOM   2449 HH11 ARG   152      76.730  93.330  34.700  0.00  0.00           H
ATOM   2450 HH12 ARG   152      76.290  92.270  36.050  0.00  0.00           H
ATOM   2451  NH2 ARG   152      78.370  91.280  36.380  0.00  0.00           N
ATOM   2452 HH21 ARG   152      79.310  90.950  36.590  0.00  0.00           H
ATOM   2453 HH22 ARG   152      77.520  90.940  36.810  0.00  0.00           H
ATOM   2454  C   ARG   152      82.670  91.560  30.930  0.00  0.00           C
ATOM   2455  O   ARG   152      83.570  92.330  30.570  0.00  0.00           O
ATOM   2456  N   ALA   153      82.900  90.260  31.000  0.00  0.00           N
ATOM   2457  H   ALA   153      82.120  89.770  31.430  0.00  0.00           H
ATOM   2458  CA  ALA   153      84.200  89.660  30.790  0.00  0.00           C
ATOM   2459  HA  ALA   153      84.880  90.090  31.530  0.00  0.00           H
ATOM   2460  CB  ALA   153      84.120  88.190  31.120  0.00  0.00           C
ATOM   2461  HB1 ALA   153      83.250  87.820  30.570  0.00  0.00           H
ATOM   2462  HB2 ALA   153      84.970  87.700  30.640  0.00  0.00           H
ATOM   2463  HB3 ALA   153      84.090  87.920  32.180  0.00  0.00           H
ATOM   2464  C   ALA   153      84.710  89.970  29.380  0.00  0.00           C
ATOM   2465  O   ALA   153      85.970  90.190  29.370  0.00  0.00           O
ATOM   2466  N   ALA   154      83.870  90.000  28.300  0.00  0.00           N
ATOM   2467  H   ALA   154      82.870  89.880  28.410  0.00  0.00           H
ATOM   2468  CA  ALA   154      84.310  90.280  26.910  0.00  0.00           C
ATOM   2469  HA  ALA   154      85.080  89.580  26.580  0.00  0.00           H
ATOM   2470  CB  ALA   154      83.110  90.030  25.940  0.00  0.00           C
ATOM   2471  HB1 ALA   154      82.710  89.060  26.260  0.00  0.00           H
ATOM   2472  HB2 ALA   154      82.350  90.790  26.080  0.00  0.00           H
ATOM   2473  HB3 ALA   154      83.430  90.070  24.900  0.00  0.00           H
ATOM   2474  C   ALA   154      84.760  91.710  26.810  0.00  0.00           C
ATOM   2475  O   ALA   154      85.820  91.970  26.300  0.00  0.00           O
ATOM   2476  N   GLN   155      83.970  92.620  27.420  0.00  0.00           N
ATOM   2477  H   GLN   155      83.160  92.380  27.970  0.00  0.00           H
ATOM   2478  CA  GLN   155      84.170  94.050  27.460  0.00  0.00           C
ATOM   2479  HA  GLN   155      84.200  94.480  26.460  0.00  0.00           H
ATOM   2480  CB  GLN   155      82.990  94.700  28.220  0.00  0.00           C
ATOM   2481  HB2 GLN   155      82.750  94.160  29.130  0.00  0.00           H
ATOM   2482  HB3 GLN   155      82.160  94.620  27.510  0.00  0.00           H
ATOM   2483  CG  GLN   155      83.060  96.180  28.580  0.00  0.00           C
ATOM   2484  HG2 GLN   155      82.280  96.750  28.070  0.00  0.00           H
ATOM   2485  HG3 GLN   155      83.960  96.630  28.180  0.00  0.00           H
ATOM   2486  CD  GLN   155      82.870  96.370  30.120  0.00  0.00           C
ATOM   2487  OE1 GLN   155      81.850  96.040  30.730  0.00  0.00           O
ATOM   2488  NE2 GLN   155      83.880  96.920  30.780  0.00  0.00           N
ATOM   2489 HE21 GLN   155      84.640  97.240  30.200  0.00  0.00           H
ATOM   2490 HE22 GLN   155      83.880  97.060  31.780  0.00  0.00           H
ATOM   2491  C   GLN   155      85.540  94.390  28.050  0.00  0.00           C
ATOM   2492  O   GLN   155      86.440  94.940  27.380  0.00  0.00           O
ATOM   2493  N   LYS   156      85.780  94.030  29.290  0.00  0.00           N
ATOM   2494  H   LYS   156      84.990  93.680  29.830  0.00  0.00           H
ATOM   2495  CA  LYS   156      87.010  94.360  29.960  0.00  0.00           C
ATOM   2496  HA  LYS   156      87.180  95.430  30.020  0.00  0.00           H
ATOM   2497  CB  LYS   156      86.840  93.790  31.380  0.00  0.00           C
ATOM   2498  HB2 LYS   156      87.810  93.890  31.870  0.00  0.00           H
ATOM   2499  HB3 LYS   156      86.510  92.750  31.380  0.00  0.00           H
ATOM   2500  CG  LYS   156      85.860  94.560  32.280  0.00  0.00           C
ATOM   2501  HG2 LYS   156      84.900  94.510  31.770  0.00  0.00           H
ATOM   2502  HG3 LYS   156      86.250  95.570  32.380  0.00  0.00           H
ATOM   2503  CD  LYS   156      85.790  93.980  33.650  0.00  0.00           C
ATOM   2504  HD2 LYS   156      85.060  94.490  34.270  0.00  0.00           H
ATOM   2505  HD3 LYS   156      86.720  94.140  34.200  0.00  0.00           H
ATOM   2506  CE  LYS   156      85.320  92.550  33.760  0.00  0.00           C
ATOM   2507  HE2 LYS   156      85.990  91.910  33.180  0.00  0.00           H
ATOM   2508  HE3 LYS   156      84.370  92.430  33.230  0.00  0.00           H
ATOM   2509  NZ  LYS   156      85.140  92.140  35.180  0.00  0.00           N
ATOM   2510  HZ1 LYS   156      86.000  91.990  35.670  0.00  0.00           H
ATOM   2511  HZ2 LYS   156      84.510  92.790  35.640  0.00  0.00           H
ATOM   2512  HZ3 LYS   156      84.710  91.230  35.220  0.00  0.00           H
ATOM   2513  C   LYS   156      88.220  93.790  29.190  0.00  0.00           C
ATOM   2514  O   LYS   156      89.250  94.430  29.120  0.00  0.00           O
ATOM   2515  N   LYS   157      88.140  92.570  28.590  0.00  0.00           N
ATOM   2516  H   LYS   157      87.270  92.080  28.740  0.00  0.00           H
ATOM   2517  CA  LYS   157      89.180  91.970  27.790  0.00  0.00           C
ATOM   2518  HA  LYS   157      90.120  91.980  28.330  0.00  0.00           H
ATOM   2519  CB  LYS   157      88.750  90.510  27.420  0.00  0.00           C
ATOM   2520  HB2 LYS   157      88.050  90.470  26.580  0.00  0.00           H
ATOM   2521  HB3 LYS   157      88.210  90.060  28.250  0.00  0.00           H
ATOM   2522  CG  LYS   157      89.930  89.610  27.050  0.00  0.00           C
ATOM   2523  HG2 LYS   157      90.480  90.020  26.200  0.00  0.00           H
ATOM   2524  HG3 LYS   157      89.500  88.670  26.710  0.00  0.00           H
ATOM   2525  CD  LYS   157      90.920  89.200  28.120  0.00  0.00           C
ATOM   2526  HD2 LYS   157      90.440  88.450  28.750  0.00  0.00           H
ATOM   2527  HD3 LYS   157      91.110  90.170  28.590  0.00  0.00           H
ATOM   2528  CE  LYS   157      92.160  88.620  27.560  0.00  0.00           C
ATOM   2529  HE2 LYS   157      92.410  89.260  26.720  0.00  0.00           H
ATOM   2530  HE3 LYS   157      91.900  87.670  27.110  0.00  0.00           H
ATOM   2531  NZ  LYS   157      93.240  88.480  28.490  0.00  0.00           N
ATOM   2532  HZ1 LYS   157      92.980  87.820  29.210  0.00  0.00           H
ATOM   2533  HZ2 LYS   157      94.090  88.270  27.990  0.00  0.00           H
ATOM   2534  HZ3 LYS   157      93.350  89.350  29.000  0.00  0.00           H
ATOM   2535  C   LYS   157      89.500  92.750  26.430  0.00  0.00           C
ATOM   2536  O   LYS   157      90.670  92.920  26.060  0.00  0.00           O
ATOM   2537  N   LEU   158      88.440  93.230  25.840  0.00  0.00           N
ATOM   2538  H   LEU   158      87.510  93.130  26.220  0.00  0.00           H
ATOM   2539  CA  LEU   158      88.570  94.090  24.650  0.00  0.00           C
ATOM   2540  HA  LEU   158      89.310  93.560  24.040  0.00  0.00           H
ATOM   2541  CB  LEU   158      87.220  94.050  23.830  0.00  0.00           C
ATOM   2542  HB2 LEU   158      86.450  94.520  24.440  0.00  0.00           H
ATOM   2543  HB3 LEU   158      86.890  93.040  23.630  0.00  0.00           H
ATOM   2544  CG  LEU   158      87.350  94.840  22.470  0.00  0.00           C
ATOM   2545  HG  LEU   158      87.860  95.780  22.700  0.00  0.00           H
ATOM   2546  CD1 LEU   158      88.130  93.990  21.450  0.00  0.00           C
ATOM   2547 HD11 LEU   158      87.540  93.100  21.230  0.00  0.00           H
ATOM   2548 HD12 LEU   158      88.280  94.540  20.520  0.00  0.00           H
ATOM   2549 HD13 LEU   158      89.100  93.750  21.890  0.00  0.00           H
ATOM   2550  CD2 LEU   158      85.970  95.110  21.960  0.00  0.00           C
ATOM   2551 HD21 LEU   158      85.450  94.150  21.890  0.00  0.00           H
ATOM   2552 HD22 LEU   158      85.450  95.810  22.610  0.00  0.00           H
ATOM   2553 HD23 LEU   158      86.040  95.610  21.000  0.00  0.00           H
ATOM   2554  C   LEU   158      89.150  95.480  24.940  0.00  0.00           C
ATOM   2555  O   LEU   158      90.030  95.930  24.230  0.00  0.00           O
ATOM   2556  N   GLU   159      88.680  96.080  25.940  0.00  0.00           N
ATOM   2557  H   GLU   159      87.840  95.700  26.370  0.00  0.00           H
ATOM   2558  CA  GLU   159      89.190  97.350  26.490  0.00  0.00           C
ATOM   2559  HA  GLU   159      89.250  98.170  25.780  0.00  0.00           H
ATOM   2560  CB  GLU   159      88.370  97.830  27.720  0.00  0.00           C
ATOM   2561  HB2 GLU   159      88.900  98.720  28.060  0.00  0.00           H
ATOM   2562  HB3 GLU   159      88.430  97.020  28.450  0.00  0.00           H
ATOM   2563  CG  GLU   159      87.010  98.190  27.300  0.00  0.00           C
ATOM   2564  HG2 GLU   159      86.530  97.360  26.770  0.00  0.00           H
ATOM   2565  HG3 GLU   159      87.060  99.070  26.670  0.00  0.00           H
ATOM   2566  CD  GLU   159      86.140  98.640  28.550  0.00  0.00           C
ATOM   2567  OE1 GLU   159      85.280  99.590  28.470  0.00  0.00           O
ATOM   2568  OE2 GLU   159      86.220  98.010  29.650  0.00  0.00           O
ATOM   2569  C   GLU   159      90.690  97.170  26.890  0.00  0.00           C
ATOM   2570  O   GLU   159      91.490  98.090  26.610  0.00  0.00           O
ATOM   2571  N   THR   160      91.020  95.960  27.440  0.00  0.00           N
ATOM   2572  H   THR   160      90.340  95.270  27.740  0.00  0.00           H
ATOM   2573  CA  THR   160      92.460  95.690  27.660  0.00  0.00           C
ATOM   2574  HA  THR   160      92.870  96.510  28.240  0.00  0.00           H
ATOM   2575  CB  THR   160      92.660  94.390  28.480  0.00  0.00           C
ATOM   2576  HB  THR   160      92.350  93.510  27.910  0.00  0.00           H
ATOM   2577  CG2 THR   160      94.150  94.200  28.910  0.00  0.00           C
ATOM   2578 HG21 THR   160      94.780  93.870  28.090  0.00  0.00           H
ATOM   2579 HG22 THR   160      94.520  95.130  29.330  0.00  0.00           H
ATOM   2580 HG23 THR   160      94.160  93.480  29.730  0.00  0.00           H
ATOM   2581  OG1 THR   160      91.880  94.550  29.650  0.00  0.00           O
ATOM   2582  HG1 THR   160      91.040  94.200  29.350  0.00  0.00           H
ATOM   2583  C   THR   160      93.320  95.750  26.350  0.00  0.00           C
ATOM   2584  O   THR   160      94.320  96.480  26.300  0.00  0.00           O
ATOM   2585  N   LEU   161      92.830  95.200  25.220  0.00  0.00           N
ATOM   2586  H   LEU   161      91.880  94.860  25.210  0.00  0.00           H
ATOM   2587  CA  LEU   161      93.600  95.050  24.000  0.00  0.00           C
ATOM   2588  HA  LEU   161      94.620  94.740  24.220  0.00  0.00           H
ATOM   2589  CB  LEU   161      92.920  94.020  23.010  0.00  0.00           C
ATOM   2590  HB2 LEU   161      93.380  94.170  22.030  0.00  0.00           H
ATOM   2591  HB3 LEU   161      91.910  94.340  22.740  0.00  0.00           H
ATOM   2592  CG  LEU   161      93.070  92.600  23.520  0.00  0.00           C
ATOM   2593  HG  LEU   161      93.040  92.590  24.610  0.00  0.00           H
ATOM   2594  CD1 LEU   161      91.990  91.650  23.070  0.00  0.00           C
ATOM   2595 HD11 LEU   161      92.340  90.720  23.530  0.00  0.00           H
ATOM   2596 HD12 LEU   161      91.090  91.880  23.640  0.00  0.00           H
ATOM   2597 HD13 LEU   161      91.830  91.620  21.990  0.00  0.00           H
ATOM   2598  CD2 LEU   161      94.380  91.830  23.250  0.00  0.00           C
ATOM   2599 HD21 LEU   161      95.180  92.570  23.280  0.00  0.00           H
ATOM   2600 HD22 LEU   161      94.490  91.000  23.950  0.00  0.00           H
ATOM   2601 HD23 LEU   161      94.420  91.460  22.230  0.00  0.00           H
ATOM   2602  C   LEU   161      93.580  96.440  23.290  0.00  0.00           C
ATOM   2603  O   LEU   161      94.600  96.810  22.670  0.00  0.00           O
ATOM   2604  N   LEU   162      92.520  97.200  23.420  0.00  0.00           N
ATOM   2605  H   LEU   162      91.730  96.860  23.940  0.00  0.00           H
ATOM   2606  CA  LEU   162      92.490  98.520  22.880  0.00  0.00           C
ATOM   2607  HA  LEU   162      92.700  98.470  21.810  0.00  0.00           H
ATOM   2608  CB  LEU   162      91.070  99.010  23.050  0.00  0.00           C
ATOM   2609  HB2 LEU   162      90.990 100.100  23.000  0.00  0.00           H
ATOM   2610  HB3 LEU   162      90.730  98.760  24.060  0.00  0.00           H
ATOM   2611  CG  LEU   162      89.930  98.420  22.110  0.00  0.00           C
ATOM   2612  HG  LEU   162      90.050  97.340  22.060  0.00  0.00           H
ATOM   2613  CD1 LEU   162      88.540  98.820  22.650  0.00  0.00           C
ATOM   2614 HD11 LEU   162      88.600  99.870  22.950  0.00  0.00           H
ATOM   2615 HD12 LEU   162      87.770  98.750  21.870  0.00  0.00           H
ATOM   2616 HD13 LEU   162      88.240  98.240  23.520  0.00  0.00           H
ATOM   2617  CD2 LEU   162      90.000  99.050  20.740  0.00  0.00           C
ATOM   2618 HD21 LEU   162      89.440  98.420  20.050  0.00  0.00           H
ATOM   2619 HD22 LEU   162      89.670 100.090  20.780  0.00  0.00           H
ATOM   2620 HD23 LEU   162      91.050  99.020  20.420  0.00  0.00           H
ATOM   2621  C   LEU   162      93.430  99.560  23.560  0.00  0.00           C
ATOM   2622  O   LEU   162      94.170 100.300  22.910  0.00  0.00           O
ATOM   2623  N   GLU   163      93.510  99.520  24.870  0.00  0.00           N
ATOM   2624  H   GLU   163      92.820  99.010  25.390  0.00  0.00           H
ATOM   2625  CA  GLU   163      94.380 100.430  25.640  0.00  0.00           C
ATOM   2626  HA  GLU   163      94.200 101.410  25.210  0.00  0.00           H
ATOM   2627  CB  GLU   163      94.000 100.260  27.120  0.00  0.00           C
ATOM   2628  HB2 GLU   163      94.540  99.390  27.480  0.00  0.00           H
ATOM   2629  HB3 GLU   163      92.940 100.150  27.370  0.00  0.00           H
ATOM   2630  CG  GLU   163      94.400 101.480  27.950  0.00  0.00           C
ATOM   2631  HG2 GLU   163      94.090 102.340  27.360  0.00  0.00           H
ATOM   2632  HG3 GLU   163      95.460 101.470  28.190  0.00  0.00           H
ATOM   2633  CD  GLU   163      93.760 101.570  29.350  0.00  0.00           C
ATOM   2634  OE1 GLU   163      93.280 102.630  29.800  0.00  0.00           O
ATOM   2635  OE2 GLU   163      93.840 100.530  30.040  0.00  0.00           O
ATOM   2636  C   GLU   163      95.840 100.060  25.500  0.00  0.00           C
ATOM   2637  O   GLU   163      96.680 100.900  25.510  0.00  0.00           O
ATOM   2638  N   GLU   164      96.130  98.750  25.300  0.00  0.00           N
ATOM   2639  H   GLU   164      95.320  98.150  25.340  0.00  0.00           H
ATOM   2640  CA  GLU   164      97.480  98.250  24.930  0.00  0.00           C
ATOM   2641  HA  GLU   164      98.040  98.460  25.840  0.00  0.00           H
ATOM   2642  CB  GLU   164      97.450  96.690  24.790  0.00  0.00           C
ATOM   2643  HB2 GLU   164      96.640  96.500  24.090  0.00  0.00           H
ATOM   2644  HB3 GLU   164      96.970  96.250  25.670  0.00  0.00           H
ATOM   2645  CG  GLU   164      98.730  95.930  24.500  0.00  0.00           C
ATOM   2646  HG2 GLU   164      99.550  96.290  25.120  0.00  0.00           H
ATOM   2647  HG3 GLU   164      99.040  96.080  23.460  0.00  0.00           H
ATOM   2648  CD  GLU   164      98.500  94.410  24.580  0.00  0.00           C
ATOM   2649  OE1 GLU   164      99.180  93.770  25.430  0.00  0.00           O
ATOM   2650  OE2 GLU   164      97.790  93.870  23.720  0.00  0.00           O
ATOM   2651  C   GLU   164      98.150  98.840  23.780  0.00  0.00           C
ATOM   2652  O   GLU   164      99.220  99.400  23.960  0.00  0.00           O
ATOM   2653  N   LYS   165      97.500  98.800  22.620  0.00  0.00           N
ATOM   2654  H   LYS   165      96.510  98.600  22.710  0.00  0.00           H
ATOM   2655  CA  LYS   165      97.980  99.400  21.410  0.00  0.00           C
ATOM   2656  HA  LYS   165      98.980  99.020  21.230  0.00  0.00           H
ATOM   2657  CB  LYS   165      97.250  98.810  20.200  0.00  0.00           C
ATOM   2658  HB2 LYS   165      96.190  99.030  20.300  0.00  0.00           H
ATOM   2659  HB3 LYS   165      97.480  97.750  20.090  0.00  0.00           H
ATOM   2660  CG  LYS   165      97.610  99.620  18.920  0.00  0.00           C
ATOM   2661  HG2 LYS   165      98.690  99.700  18.880  0.00  0.00           H
ATOM   2662  HG3 LYS   165      97.120 100.600  18.860  0.00  0.00           H
ATOM   2663  CD  LYS   165      97.150  98.900  17.650  0.00  0.00           C
ATOM   2664  HD2 LYS   165      96.130  99.120  17.370  0.00  0.00           H
ATOM   2665  HD3 LYS   165      97.240  97.820  17.830  0.00  0.00           H
ATOM   2666  CE  LYS   165      98.160  99.170  16.460  0.00  0.00           C
ATOM   2667  HE2 LYS   165      97.930  98.500  15.630  0.00  0.00           H
ATOM   2668  HE3 LYS   165      99.110  98.780  16.820  0.00  0.00           H
ATOM   2669  NZ  LYS   165      98.250 100.590  16.010  0.00  0.00           N
ATOM   2670  HZ1 LYS   165      98.830 100.610  15.190  0.00  0.00           H
ATOM   2671  HZ2 LYS   165      97.310 100.860  15.780  0.00  0.00           H
ATOM   2672  HZ3 LYS   165      98.680 101.170  16.720  0.00  0.00           H
ATOM   2673  C   LYS   165      98.230 100.840  21.500  0.00  0.00           C
ATOM   2674  O   LYS   165      99.310 101.360  21.050  0.00  0.00           O
ATOM   2675  N   GLU   166      97.340 101.570  22.140  0.00  0.00           N
ATOM   2676  H   GLU   166      96.520 101.140  22.540  0.00  0.00           H
ATOM   2677  CA  GLU   166      97.570 103.010  22.340  0.00  0.00           C
ATOM   2678  HA  GLU   166      97.880 103.510  21.430  0.00  0.00           H
ATOM   2679  CB  GLU   166      96.210 103.610  22.860  0.00  0.00           C
ATOM   2680  HB2 GLU   166      96.370 104.360  23.630  0.00  0.00           H
ATOM   2681  HB3 GLU   166      95.790 102.880  23.540  0.00  0.00           H
ATOM   2682  CG  GLU   166      95.150 103.990  21.810  0.00  0.00           C
ATOM   2683  HG2 GLU   166      94.900 103.070  21.280  0.00  0.00           H
ATOM   2684  HG3 GLU   166      95.670 104.640  21.110  0.00  0.00           H
ATOM   2685  CD  GLU   166      93.860 104.790  22.150  0.00  0.00           C
ATOM   2686  OE1 GLU   166      93.740 105.440  23.190  0.00  0.00           O
ATOM   2687  OE2 GLU   166      92.910 104.840  21.270  0.00  0.00           O
ATOM   2688  C   GLU   166      98.630 103.310  23.310  0.00  0.00           C
ATOM   2689  O   GLU   166      99.480 104.100  22.990  0.00  0.00           O
ATOM   2690  N   SER   167      98.690 102.610  24.440  0.00  0.00           N
ATOM   2691  H   SER   167      98.010 101.940  24.770  0.00  0.00           H
ATOM   2692  CA  SER   167      99.860 102.700  25.340  0.00  0.00           C
ATOM   2693  HA  SER   167      99.910 103.670  25.840  0.00  0.00           H
ATOM   2694  CB  SER   167      99.660 101.800  26.550  0.00  0.00           C
ATOM   2695  HB2 SER   167      99.440 100.760  26.300  0.00  0.00           H
ATOM   2696  HB3 SER   167      98.800 102.250  27.030  0.00  0.00           H
ATOM   2697  OG  SER   167     100.730 101.960  27.500  0.00  0.00           O
ATOM   2698  HG  SER   167     100.540 102.810  27.900  0.00  0.00           H
ATOM   2699  C   SER   167     101.250 102.490  24.710  0.00  0.00           C
ATOM   2700  O   SER   167     102.210 103.090  25.150  0.00  0.00           O
ATOM   2701  N   LYS   168     101.360 101.420  23.900  0.00  0.00           N
ATOM   2702  H   LYS   168     100.540 100.830  23.830  0.00  0.00           H
ATOM   2703  CA  LYS   168     102.600 100.930  23.200  0.00  0.00           C
ATOM   2704  HA  LYS   168     103.460 100.860  23.860  0.00  0.00           H
ATOM   2705  CB  LYS   168     102.270  99.460  22.650  0.00  0.00           C
ATOM   2706  HB2 LYS   168     102.930  99.360  21.790  0.00  0.00           H
ATOM   2707  HB3 LYS   168     101.240  99.310  22.340  0.00  0.00           H
ATOM   2708  CG  LYS   168     102.600  98.410  23.750  0.00  0.00           C
ATOM   2709  HG2 LYS   168     101.950  98.540  24.610  0.00  0.00           H
ATOM   2710  HG3 LYS   168     103.640  98.560  24.050  0.00  0.00           H
ATOM   2711  CD  LYS   168     102.410  96.990  23.230  0.00  0.00           C
ATOM   2712  HD2 LYS   168     102.840  96.950  22.230  0.00  0.00           H
ATOM   2713  HD3 LYS   168     101.350  96.760  23.170  0.00  0.00           H
ATOM   2714  CE  LYS   168     103.110  96.080  24.240  0.00  0.00           C
ATOM   2715  HE2 LYS   168     102.600  96.090  25.200  0.00  0.00           H
ATOM   2716  HE3 LYS   168     104.100  96.440  24.530  0.00  0.00           H
ATOM   2717  NZ  LYS   168     103.280  94.720  23.810  0.00  0.00           N
ATOM   2718  HZ1 LYS   168     103.500  94.170  24.620  0.00  0.00           H
ATOM   2719  HZ2 LYS   168     102.490  94.280  23.380  0.00  0.00           H
ATOM   2720  HZ3 LYS   168     104.000  94.560  23.110  0.00  0.00           H
ATOM   2721  C   LYS   168     103.010 101.950  22.080  0.00  0.00           C
ATOM   2722  O   LYS   168     104.180 102.310  22.050  0.00  0.00           O
ATOM   2723  N   SER   169     102.050 102.450  21.340  0.00  0.00           N
ATOM   2724  H   SER   169     101.120 102.180  21.650  0.00  0.00           H
ATOM   2725  CA  SER   169     102.310 103.580  20.430  0.00  0.00           C
ATOM   2726  HA  SER   169     103.100 103.180  19.800  0.00  0.00           H
ATOM   2727  CB  SER   169     101.040 103.910  19.660  0.00  0.00           C
ATOM   2728  HB2 SER   169     101.280 104.660  18.900  0.00  0.00           H
ATOM   2729  HB3 SER   169     100.240 104.380  20.220  0.00  0.00           H
ATOM   2730  OG  SER   169     100.640 102.710  19.020  0.00  0.00           O
ATOM   2731  HG  SER   169     100.080 102.250  19.650  0.00  0.00           H
ATOM   2732  C   SER   169     102.860 104.780  21.170  0.00  0.00           C
ATOM   2733  O   SER   169     103.890 105.320  20.780  0.00  0.00           O
ATOM   2734  N   LYS   170     102.200 105.200  22.260  0.00  0.00           N
ATOM   2735  H   LYS   170     101.250 104.900  22.430  0.00  0.00           H
ATOM   2736  CA  LYS   170     102.670 106.300  23.050  0.00  0.00           C
ATOM   2737  HA  LYS   170     102.620 107.040  22.250  0.00  0.00           H
ATOM   2738  CB  LYS   170     101.790 106.720  24.280  0.00  0.00           C
ATOM   2739  HB2 LYS   170     102.200 107.490  24.930  0.00  0.00           H
ATOM   2740  HB3 LYS   170     101.690 105.810  24.890  0.00  0.00           H
ATOM   2741  CG  LYS   170     100.370 107.250  23.850  0.00  0.00           C
ATOM   2742  HG2 LYS   170      99.900 106.530  23.190  0.00  0.00           H
ATOM   2743  HG3 LYS   170     100.500 108.200  23.330  0.00  0.00           H
ATOM   2744  CD  LYS   170      99.430 107.520  25.020  0.00  0.00           C
ATOM   2745  HD2 LYS   170      98.560 108.000  24.570  0.00  0.00           H
ATOM   2746  HD3 LYS   170      99.890 108.250  25.700  0.00  0.00           H
ATOM   2747  CE  LYS   170      98.980 106.250  25.630  0.00  0.00           C
ATOM   2748  HE2 LYS   170      99.810 105.890  26.240  0.00  0.00           H
ATOM   2749  HE3 LYS   170      98.710 105.520  24.870  0.00  0.00           H
ATOM   2750  NZ  LYS   170      97.720 106.420  26.460  0.00  0.00           N
ATOM   2751  HZ1 LYS   170      96.920 106.670  25.890  0.00  0.00           H
ATOM   2752  HZ2 LYS   170      97.440 105.570  26.920  0.00  0.00           H
ATOM   2753  HZ3 LYS   170      97.830 107.180  27.120  0.00  0.00           H
ATOM   2754  C   LYS   170     104.130 106.110  23.420  0.00  0.00           C
ATOM   2755  O   LYS   170     104.910 107.030  23.120  0.00  0.00           O
ATOM   2756  N   LYS   171     104.500 105.030  24.140  0.00  0.00           N
ATOM   2757  H   LYS   171     103.710 104.470  24.430  0.00  0.00           H
ATOM   2758  CA  LYS   171     105.820 104.860  24.690  0.00  0.00           C
ATOM   2759  HA  LYS   171     106.110 105.660  25.370  0.00  0.00           H
ATOM   2760  CB  LYS   171     105.900 103.510  25.510  0.00  0.00           C
ATOM   2761  HB2 LYS   171     106.970 103.390  25.700  0.00  0.00           H
ATOM   2762  HB3 LYS   171     105.420 102.730  24.910  0.00  0.00           H
ATOM   2763  CG  LYS   171     105.230 103.620  26.850  0.00  0.00           C
ATOM   2764  HG2 LYS   171     104.200 103.990  26.860  0.00  0.00           H
ATOM   2765  HG3 LYS   171     105.820 104.270  27.490  0.00  0.00           H
ATOM   2766  CD  LYS   171     105.330 102.260  27.460  0.00  0.00           C
ATOM   2767  HD2 LYS   171     106.320 101.830  27.350  0.00  0.00           H
ATOM   2768  HD3 LYS   171     104.750 101.530  26.890  0.00  0.00           H
ATOM   2769  CE  LYS   171     105.030 102.270  28.960  0.00  0.00           C
ATOM   2770  HE2 LYS   171     105.060 101.240  29.330  0.00  0.00           H
ATOM   2771  HE3 LYS   171     104.050 102.710  29.130  0.00  0.00           H
ATOM   2772  NZ  LYS   171     106.090 102.920  29.770  0.00  0.00           N
ATOM   2773  HZ1 LYS   171     107.000 102.640  29.440  0.00  0.00           H
ATOM   2774  HZ2 LYS   171     106.090 103.930  29.860  0.00  0.00           H
ATOM   2775  HZ3 LYS   171     106.130 102.580  30.720  0.00  0.00           H
ATOM   2776  C   LYS   171     106.870 104.770  23.600  0.00  0.00           C
ATOM   2777  O   LYS   171     107.910 105.360  23.810  0.00  0.00           O
ATOM   2778  N   ARG   172     106.650 104.090  22.460  0.00  0.00           N
ATOM   2779  H   ARG   172     105.780 103.610  22.330  0.00  0.00           H
ATOM   2780  CA  ARG   172     107.610 104.140  21.390  0.00  0.00           C
ATOM   2781  HA  ARG   172     108.560 103.950  21.890  0.00  0.00           H
ATOM   2782  CB  ARG   172     107.420 102.910  20.430  0.00  0.00           C
ATOM   2783  HB2 ARG   172     106.470 103.080  19.920  0.00  0.00           H
ATOM   2784  HB3 ARG   172     107.390 102.050  21.100  0.00  0.00           H
ATOM   2785  CG  ARG   172     108.460 102.620  19.370  0.00  0.00           C
ATOM   2786  HG2 ARG   172     109.410 102.350  19.840  0.00  0.00           H
ATOM   2787  HG3 ARG   172     108.540 103.430  18.650  0.00  0.00           H
ATOM   2788  CD  ARG   172     107.910 101.410  18.650  0.00  0.00           C
ATOM   2789  HD2 ARG   172     107.090 101.840  18.080  0.00  0.00           H
ATOM   2790  HD3 ARG   172     107.620 100.710  19.430  0.00  0.00           H
ATOM   2791  NE  ARG   172     108.900 100.740  17.770  0.00  0.00           N
ATOM   2792  HE  ARG   172     109.370 100.000  18.270  0.00  0.00           H
ATOM   2793  CZ  ARG   172     108.940 100.790  16.420  0.00  0.00           C
ATOM   2794  NH1 ARG   172     108.280 101.650  15.700  0.00  0.00           N
ATOM   2795 HH11 ARG   172     107.590 102.230  16.180  0.00  0.00           H
ATOM   2796 HH12 ARG   172     108.500 101.830  14.740  0.00  0.00           H
ATOM   2797  NH2 ARG   172     109.740 100.040  15.750  0.00  0.00           N
ATOM   2798 HH21 ARG   172     110.300  99.350  16.230  0.00  0.00           H
ATOM   2799 HH22 ARG   172     110.110 100.280  14.840  0.00  0.00           H
ATOM   2800  C   ARG   172     107.730 105.350  20.540  0.00  0.00           C
ATOM   2801  O   ARG   172     108.810 105.870  20.240  0.00  0.00           O
ATOM   2802  N   ASN   173     106.630 106.050  20.320  0.00  0.00           N
ATOM   2803  H   ASN   173     105.770 105.680  20.690  0.00  0.00           H
ATOM   2804  CA  ASN   173     106.620 107.450  19.780  0.00  0.00           C
ATOM   2805  HA  ASN   173     107.230 107.580  18.890  0.00  0.00           H
ATOM   2806  CB  ASN   173     105.190 107.840  19.390  0.00  0.00           C
ATOM   2807  HB2 ASN   173     105.200 108.910  19.210  0.00  0.00           H
ATOM   2808  HB3 ASN   173     104.480 107.770  20.220  0.00  0.00           H
ATOM   2809  CG  ASN   173     104.710 107.120  18.100  0.00  0.00           C
ATOM   2810  OD1 ASN   173     105.530 106.790  17.280  0.00  0.00           O
ATOM   2811  ND2 ASN   173     103.430 106.960  17.810  0.00  0.00           N
ATOM   2812 HD21 ASN   173     102.690 107.320  18.380  0.00  0.00           H
ATOM   2813 HD22 ASN   173     103.140 106.560  16.930  0.00  0.00           H
ATOM   2814  C   ASN   173     107.250 108.560  20.680  0.00  0.00           C
ATOM   2815  O   ASN   173     107.830 109.480  20.100  0.00  0.00           O
ATOM   2816  N   TYR   174     107.450 108.280  21.960  0.00  0.00           N
ATOM   2817  H   TYR   174     106.890 107.560  22.380  0.00  0.00           H
ATOM   2818  CA  TYR   174     108.230 109.220  22.790  0.00  0.00           C
ATOM   2819  HA  TYR   174     107.840 110.220  22.590  0.00  0.00           H
ATOM   2820  CB  TYR   174     107.900 108.850  24.270  0.00  0.00           C
ATOM   2821  HB2 TYR   174     108.450 107.930  24.480  0.00  0.00           H
ATOM   2822  HB3 TYR   174     106.840 108.710  24.450  0.00  0.00           H
ATOM   2823  CG  TYR   174     108.370 109.960  25.280  0.00  0.00           C
ATOM   2824  CD1 TYR   174     109.440 109.750  26.190  0.00  0.00           C
ATOM   2825  HD1 TYR   174     109.980 108.810  26.180  0.00  0.00           H
ATOM   2826  CE1 TYR   174     109.720 110.750  27.200  0.00  0.00           C
ATOM   2827  HE1 TYR   174     110.480 110.570  27.940  0.00  0.00           H
ATOM   2828  CZ  TYR   174     108.900 111.920  27.340  0.00  0.00           C
ATOM   2829  OH  TYR   174     109.210 112.880  28.200  0.00  0.00           O
ATOM   2830  HH  TYR   174     108.630 113.650  28.250  0.00  0.00           H
ATOM   2831  CE2 TYR   174     108.000 112.210  26.330  0.00  0.00           C
ATOM   2832  HE2 TYR   174     107.440 113.130  26.390  0.00  0.00           H
ATOM   2833  CD2 TYR   174     107.710 111.230  25.340  0.00  0.00           C
ATOM   2834  HD2 TYR   174     107.030 111.540  24.560  0.00  0.00           H
ATOM   2835  C   TYR   174     109.710 109.360  22.500  0.00  0.00           C
ATOM   2836  O   TYR   174     110.390 110.290  22.860  0.00  0.00           O
ATOM   2837  N   GLU   175     110.290 108.440  21.730  0.00  0.00           N
ATOM   2838  H   GLU   175     109.650 107.690  21.520  0.00  0.00           H
ATOM   2839  CA  GLU   175     111.680 108.300  21.400  0.00  0.00           C
ATOM   2840  HA  GLU   175     112.260 108.320  22.320  0.00  0.00           H
ATOM   2841  CB  GLU   175     111.740 106.860  20.720  0.00  0.00           C
ATOM   2842  HB2 GLU   175     111.440 106.850  19.680  0.00  0.00           H
ATOM   2843  HB3 GLU   175     111.070 106.140  21.180  0.00  0.00           H
ATOM   2844  CG  GLU   175     113.120 106.150  20.790  0.00  0.00           C
ATOM   2845  HG2 GLU   175     113.920 106.830  20.490  0.00  0.00           H
ATOM   2846  HG3 GLU   175     113.150 105.370  20.020  0.00  0.00           H
ATOM   2847  CD  GLU   175     113.350 105.380  22.160  0.00  0.00           C
ATOM   2848  OE1 GLU   175     112.460 104.620  22.670  0.00  0.00           O
ATOM   2849  OE2 GLU   175     114.440 105.570  22.720  0.00  0.00           O
ATOM   2850  C   GLU   175     112.240 109.330  20.400  0.00  0.00           C
ATOM   2851  O   GLU   175     113.470 109.540  20.270  0.00  0.00           O
ATOM   2852  N   ASN   176     111.310 109.930  19.610  0.00  0.00           N
ATOM   2853  H   ASN   176     110.330 109.830  19.820  0.00  0.00           H
ATOM   2854  CA  ASN   176     111.580 110.960  18.530  0.00  0.00           C
ATOM   2855  HA  ASN   176     112.660 111.060  18.480  0.00  0.00           H
ATOM   2856  CB  ASN   176     111.120 110.310  17.190  0.00  0.00           C
ATOM   2857  HB2 ASN   176     111.320 111.050  16.410  0.00  0.00           H
ATOM   2858  HB3 ASN   176     110.050 110.100  17.140  0.00  0.00           H
ATOM   2859  CG  ASN   176     111.950 109.100  16.800  0.00  0.00           C
ATOM   2860  OD1 ASN   176     113.150 109.250  16.520  0.00  0.00           O
ATOM   2861  ND2 ASN   176     111.340 107.940  16.760  0.00  0.00           N
ATOM   2862 HD21 ASN   176     110.350 107.930  16.910  0.00  0.00           H
ATOM   2863 HD22 ASN   176     111.840 107.120  16.440  0.00  0.00           H
ATOM   2864  C   ASN   176     110.850 112.290  18.930  0.00  0.00           C
ATOM   2865  O   ASN   176     109.880 112.390  19.730  0.00  0.00           O
ATOM   2866  N   LEU   177     111.310 113.310  18.250  0.00  0.00           N
ATOM   2867  H   LEU   177     112.100 113.160  17.640  0.00  0.00           H
ATOM   2868  CA  LEU   177     110.960 114.710  18.460  0.00  0.00           C
ATOM   2869  HA  LEU   177     110.410 114.840  19.390  0.00  0.00           H
ATOM   2870  CB  LEU   177     112.320 115.460  18.720  0.00  0.00           C
ATOM   2871  HB2 LEU   177     112.790 115.480  17.730  0.00  0.00           H
ATOM   2872  HB3 LEU   177     112.880 114.850  19.430  0.00  0.00           H
ATOM   2873  CG  LEU   177     112.030 116.900  19.260  0.00  0.00           C
ATOM   2874  HG  LEU   177     111.210 117.360  18.720  0.00  0.00           H
ATOM   2875  CD1 LEU   177     111.580 116.830  20.730  0.00  0.00           C
ATOM   2876 HD11 LEU   177     112.280 116.240  21.320  0.00  0.00           H
ATOM   2877 HD12 LEU   177     111.510 117.820  21.170  0.00  0.00           H
ATOM   2878 HD13 LEU   177     110.550 116.470  20.800  0.00  0.00           H
ATOM   2879  CD2 LEU   177     113.230 117.680  18.970  0.00  0.00           C
ATOM   2880 HD21 LEU   177     114.020 117.110  19.470  0.00  0.00           H
ATOM   2881 HD22 LEU   177     113.450 117.550  17.910  0.00  0.00           H
ATOM   2882 HD23 LEU   177     113.270 118.710  19.320  0.00  0.00           H
ATOM   2883  C   LEU   177     110.100 115.310  17.310  0.00  0.00           C
ATOM   2884  O   LEU   177     109.350 116.270  17.550  0.00  0.00           O
ATOM   2885  N   ASP   178     110.120 114.670  16.120  0.00  0.00           N
ATOM   2886  H   ASP   178     110.860 114.030  15.870  0.00  0.00           H
ATOM   2887  CA  ASP   178     109.300 115.050  14.950  0.00  0.00           C
ATOM   2888  HA  ASP   178     109.400 116.120  14.760  0.00  0.00           H
ATOM   2889  CB  ASP   178     109.840 114.450  13.560  0.00  0.00           C
ATOM   2890  HB2 ASP   178     109.280 114.910  12.750  0.00  0.00           H
ATOM   2891  HB3 ASP   178     109.550 113.400  13.640  0.00  0.00           H
ATOM   2892  CG  ASP   178     111.330 114.340  13.310  0.00  0.00           C
ATOM   2893  OD1 ASP   178     111.780 113.860  12.220  0.00  0.00           O
ATOM   2894  OD2 ASP   178     112.070 114.920  14.090  0.00  0.00           O
ATOM   2895  C   ASP   178     107.830 114.660  15.290  0.00  0.00           C
ATOM   2896  O   ASP   178     107.520 113.580  15.770  0.00  0.00           O
ATOM   2897  N   GLN   179     106.940 115.560  15.000  0.00  0.00           N
ATOM   2898  H   GLN   179     107.250 116.390  14.510  0.00  0.00           H
ATOM   2899  CA  GLN   179     105.470 115.540  15.150  0.00  0.00           C
ATOM   2900  HA  GLN   179     105.190 114.490  15.260  0.00  0.00           H
ATOM   2901  CB  GLN   179     105.150 116.140  16.550  0.00  0.00           C
ATOM   2902  HB2 GLN   179     105.640 115.620  17.370  0.00  0.00           H
ATOM   2903  HB3 GLN   179     104.080 115.950  16.690  0.00  0.00           H
ATOM   2904  CG  GLN   179     105.460 117.660  16.750  0.00  0.00           C
ATOM   2905  HG2 GLN   179     104.940 118.220  15.970  0.00  0.00           H
ATOM   2906  HG3 GLN   179     106.530 117.780  16.540  0.00  0.00           H
ATOM   2907  CD  GLN   179     105.130 118.200  18.150  0.00  0.00           C
ATOM   2908  OE1 GLN   179     104.470 117.580  18.980  0.00  0.00           O
ATOM   2909  NE2 GLN   179     105.370 119.470  18.340  0.00  0.00           N
ATOM   2910 HE21 GLN   179     105.700 120.000  17.540  0.00  0.00           H
ATOM   2911 HE22 GLN   179     105.110 119.910  19.210  0.00  0.00           H
ATOM   2912  C   GLN   179     104.630 116.050  14.010  0.00  0.00           C
ATOM   2913  O   GLN   179     103.390 116.070  14.080  0.00  0.00           O
ATOM   2914  N   LEU   180     105.160 116.480  12.930  0.00  0.00           N
ATOM   2915  H   LEU   180     106.170 116.540  12.860  0.00  0.00           H
ATOM   2916  CA  LEU   180     104.450 116.870  11.670  0.00  0.00           C
ATOM   2917  HA  LEU   180     103.660 117.580  11.900  0.00  0.00           H
ATOM   2918  CB  LEU   180     105.420 117.460  10.620  0.00  0.00           C
ATOM   2919  HB2 LEU   180     104.920 117.430   9.660  0.00  0.00           H
ATOM   2920  HB3 LEU   180     106.240 116.740  10.660  0.00  0.00           H
ATOM   2921  CG  LEU   180     106.000 118.890  10.840  0.00  0.00           C
ATOM   2922  HG  LEU   180     106.370 118.900  11.860  0.00  0.00           H
ATOM   2923  CD1 LEU   180     107.110 119.170   9.860  0.00  0.00           C
ATOM   2924 HD11 LEU   180     106.890 119.100   8.800  0.00  0.00           H
ATOM   2925 HD12 LEU   180     107.540 120.150  10.100  0.00  0.00           H
ATOM   2926 HD13 LEU   180     107.890 118.440  10.070  0.00  0.00           H
ATOM   2927  CD2 LEU   180     104.880 119.880  10.710  0.00  0.00           C
ATOM   2928 HD21 LEU   180     105.190 120.810  11.170  0.00  0.00           H
ATOM   2929 HD22 LEU   180     104.810 120.220   9.680  0.00  0.00           H
ATOM   2930 HD23 LEU   180     103.970 119.420  11.100  0.00  0.00           H
ATOM   2931  C   LEU   180     103.700 115.690  11.080  0.00  0.00           C
ATOM   2932  O   LEU   180     102.670 115.930  10.400  0.00  0.00           O
ATOM   2933  N   SER   181     104.070 114.480  11.370  0.00  0.00           N
ATOM   2934  H   SER   181     104.920 114.450  11.910  0.00  0.00           H
ATOM   2935  CA  SER   181     103.220 113.360  11.290  0.00  0.00           C
ATOM   2936  HA  SER   181     102.450 113.500  10.520  0.00  0.00           H
ATOM   2937  CB  SER   181     103.910 112.160  10.660  0.00  0.00           C
ATOM   2938  HB2 SER   181     104.770 111.840  11.250  0.00  0.00           H
ATOM   2939  HB3 SER   181     104.280 112.430   9.680  0.00  0.00           H
ATOM   2940  OG  SER   181     102.980 111.070  10.510  0.00  0.00           O
ATOM   2941  HG  SER   181     102.600 111.150   9.640  0.00  0.00           H
ATOM   2942  C   SER   181     102.550 113.080  12.620  0.00  0.00           C
ATOM   2943  O   SER   181     103.210 113.060  13.670  0.00  0.00           O
ATOM   2944  N   TYR   182     101.220 112.870  12.560  0.00  0.00           N
ATOM   2945  H   TYR   182     100.880 112.770  11.610  0.00  0.00           H
ATOM   2946  CA  TYR   182     100.310 112.840  13.770  0.00  0.00           C
ATOM   2947  HA  TYR   182     100.840 112.240  14.500  0.00  0.00           H
ATOM   2948  CB  TYR   182     100.150 114.300  14.210  0.00  0.00           C
ATOM   2949  HB2 TYR   182      99.190 114.590  13.780  0.00  0.00           H
ATOM   2950  HB3 TYR   182     100.870 115.010  13.790  0.00  0.00           H
ATOM   2951  CG  TYR   182     100.190 114.470  15.680  0.00  0.00           C
ATOM   2952  CD1 TYR   182      98.990 114.740  16.380  0.00  0.00           C
ATOM   2953  HD1 TYR   182      98.040 114.770  15.870  0.00  0.00           H
ATOM   2954  CE1 TYR   182      98.960 114.880  17.840  0.00  0.00           C
ATOM   2955  HE1 TYR   182      98.010 115.080  18.320  0.00  0.00           H
ATOM   2956  CZ  TYR   182     100.130 114.870  18.540  0.00  0.00           C
ATOM   2957  OH  TYR   182     100.050 114.950  19.900  0.00  0.00           O
ATOM   2958  HH  TYR   182     100.580 114.320  20.400  0.00  0.00           H
ATOM   2959  CE2 TYR   182     101.340 114.560  17.850  0.00  0.00           C
ATOM   2960  HE2 TYR   182     102.290 114.580  18.360  0.00  0.00           H
ATOM   2961  CD2 TYR   182     101.390 114.330  16.440  0.00  0.00           C
ATOM   2962  HD2 TYR   182     102.230 114.040  15.830  0.00  0.00           H
ATOM   2963  C   TYR   182      98.920 112.180  13.540  0.00  0.00           C
ATOM   2964  O   TYR   182      98.160 112.020  14.500  0.00  0.00           O
ATOM   2965  N   ASP   183      98.540 111.840  12.330  0.00  0.00           N
ATOM   2966  H   ASP   183      99.210 111.820  11.580  0.00  0.00           H
ATOM   2967  CA  ASP   183      97.220 111.270  12.040  0.00  0.00           C
ATOM   2968  HA  ASP   183      96.800 110.970  13.000  0.00  0.00           H
ATOM   2969  CB  ASP   183      96.280 112.350  11.510  0.00  0.00           C
ATOM   2970  HB2 ASP   183      96.510 113.330  11.920  0.00  0.00           H
ATOM   2971  HB3 ASP   183      95.240 112.210  11.790  0.00  0.00           H
ATOM   2972  CG  ASP   183      96.420 112.600   9.960  0.00  0.00           C
ATOM   2973  OD1 ASP   183      95.410 112.760   9.300  0.00  0.00           O
ATOM   2974  OD2 ASP   183      97.500 112.530   9.430  0.00  0.00           O
ATOM   2975  C   ASP   183      97.270 109.950  11.220  0.00  0.00           C
ATOM   2976  O   ASP   183      96.270 109.330  10.930  0.00  0.00           O
ATOM   2977  N   ASN   184      98.480 109.460  10.900  0.00  0.00           N
ATOM   2978  H   ASN   184      99.320 109.960  11.150  0.00  0.00           H
ATOM   2979  CA  ASN   184      98.720 108.060  10.560  0.00  0.00           C
ATOM   2980  HA  ASN   184      98.090 107.740   9.730  0.00  0.00           H
ATOM   2981  CB  ASN   184     100.160 108.030  10.050  0.00  0.00           C
ATOM   2982  HB2 ASN   184     100.350 106.960  10.100  0.00  0.00           H
ATOM   2983  HB3 ASN   184     100.910 108.470  10.700  0.00  0.00           H
ATOM   2984  CG  ASN   184     100.360 108.520   8.620  0.00  0.00           C
ATOM   2985  OD1 ASN   184      99.650 109.340   8.080  0.00  0.00           O
ATOM   2986  ND2 ASN   184     101.360 108.050   7.930  0.00  0.00           N
ATOM   2987 HD21 ASN   184     101.920 107.270   8.250  0.00  0.00           H
ATOM   2988 HD22 ASN   184     101.500 108.420   7.000  0.00  0.00           H
ATOM   2989  C   ASN   184      98.480 107.110  11.800  0.00  0.00           C
ATOM   2990  O   ASN   184      98.690 107.480  12.940  0.00  0.00           O
ATOM   2991  N   LYS   185      98.070 105.890  11.530  0.00  0.00           N
ATOM   2992  H   LYS   185      97.840 105.690  10.570  0.00  0.00           H
ATOM   2993  CA  LYS   185      98.150 104.770  12.510  0.00  0.00           C
ATOM   2994  HA  LYS   185      97.470 104.010  12.120  0.00  0.00           H
ATOM   2995  CB  LYS   185      99.520 104.050  12.610  0.00  0.00           C
ATOM   2996  HB2 LYS   185      99.480 103.100  13.140  0.00  0.00           H
ATOM   2997  HB3 LYS   185     100.320 104.590  13.100  0.00  0.00           H
ATOM   2998  CG  LYS   185     100.130 103.770  11.180  0.00  0.00           C
ATOM   2999  HG2 LYS   185     100.400 104.700  10.680  0.00  0.00           H
ATOM   3000  HG3 LYS   185      99.340 103.230  10.670  0.00  0.00           H
ATOM   3001  CD  LYS   185     101.350 102.860  11.080  0.00  0.00           C
ATOM   3002  HD2 LYS   185     101.110 101.860  11.450  0.00  0.00           H
ATOM   3003  HD3 LYS   185     102.120 103.340  11.690  0.00  0.00           H
ATOM   3004  CE  LYS   185     101.890 102.790   9.680  0.00  0.00           C
ATOM   3005  HE2 LYS   185     102.490 103.650   9.400  0.00  0.00           H
ATOM   3006  HE3 LYS   185     101.070 102.610   8.990  0.00  0.00           H
ATOM   3007  NZ  LYS   185     102.880 101.670   9.550  0.00  0.00           N
ATOM   3008  HZ1 LYS   185     103.190 101.670   8.590  0.00  0.00           H
ATOM   3009  HZ2 LYS   185     103.600 101.710  10.260  0.00  0.00           H
ATOM   3010  HZ3 LYS   185     102.460 100.760   9.640  0.00  0.00           H
ATOM   3011  C   LYS   185      97.480 104.980  13.890  0.00  0.00           C
ATOM   3012  O   LYS   185      98.070 104.600  14.900  0.00  0.00           O
ATOM   3013  N   ARG   186      96.320 105.540  13.900  0.00  0.00           N
ATOM   3014  H   ARG   186      95.780 105.660  13.060  0.00  0.00           H
ATOM   3015  CA  ARG   186      95.500 105.600  15.100  0.00  0.00           C
ATOM   3016  HA  ARG   186      96.130 105.870  15.960  0.00  0.00           H
ATOM   3017  CB  ARG   186      94.350 106.550  14.890  0.00  0.00           C
ATOM   3018  HB2 ARG   186      93.790 106.600  15.830  0.00  0.00           H
ATOM   3019  HB3 ARG   186      93.690 106.120  14.130  0.00  0.00           H
ATOM   3020  CG  ARG   186      94.480 108.030  14.570  0.00  0.00           C
ATOM   3021  HG2 ARG   186      95.090 108.130  13.670  0.00  0.00           H
ATOM   3022  HG3 ARG   186      95.060 108.490  15.380  0.00  0.00           H
ATOM   3023  CD  ARG   186      93.120 108.690  14.370  0.00  0.00           C
ATOM   3024  HD2 ARG   186      92.570 108.500  15.290  0.00  0.00           H
ATOM   3025  HD3 ARG   186      92.620 108.210  13.530  0.00  0.00           H
ATOM   3026  NE  ARG   186      93.380 110.140  14.130  0.00  0.00           N
ATOM   3027  HE  ARG   186      94.310 110.440  14.400  0.00  0.00           H
ATOM   3028  CZ  ARG   186      92.470 111.020  13.960  0.00  0.00           C
ATOM   3029  NH1 ARG   186      91.220 110.670  13.730  0.00  0.00           N
ATOM   3030 HH11 ARG   186      91.000 109.680  13.730  0.00  0.00           H
ATOM   3031 HH12 ARG   186      90.540 111.410  13.730  0.00  0.00           H
ATOM   3032  NH2 ARG   186      92.790 112.310  13.880  0.00  0.00           N
ATOM   3033 HH21 ARG   186      93.740 112.550  14.120  0.00  0.00           H
ATOM   3034 HH22 ARG   186      92.150 113.000  13.500  0.00  0.00           H
ATOM   3035  C   ARG   186      95.130 104.100  15.460  0.00  0.00           C
ATOM   3036  O   ARG   186      94.720 103.350  14.550  0.00  0.00           O
ATOM   3037  N   GLY   187      95.160 103.740  16.770  0.00  0.00           N
ATOM   3038  H   GLY   187      95.470 104.500  17.370  0.00  0.00           H
ATOM   3039  CA  GLY   187      94.640 102.480  17.240  0.00  0.00           C
ATOM   3040  HA2 GLY   187      95.010 102.250  18.240  0.00  0.00           H
ATOM   3041  HA3 GLY   187      95.140 101.720  16.650  0.00  0.00           H
ATOM   3042  C   GLY   187      93.070 102.400  17.090  0.00  0.00           C
ATOM   3043  O   GLY   187      92.380 103.440  17.040  0.00  0.00           O
ATOM   3044  N   PRO   188      92.470 101.170  17.180  0.00  0.00           N
ATOM   3045  CD  PRO   188      93.180  99.890  17.060  0.00  0.00           C
ATOM   3046  HD2 PRO   188      93.980  99.800  17.790  0.00  0.00           H
ATOM   3047  HD3 PRO   188      93.540  99.710  16.040  0.00  0.00           H
ATOM   3048  CG  PRO   188      92.070  98.850  17.330  0.00  0.00           C
ATOM   3049  HG2 PRO   188      92.100  98.780  18.420  0.00  0.00           H
ATOM   3050  HG3 PRO   188      92.170  97.860  16.890  0.00  0.00           H
ATOM   3051  CB  PRO   188      90.700  99.620  16.970  0.00  0.00           C
ATOM   3052  HB2 PRO   188      89.910  99.330  17.660  0.00  0.00           H
ATOM   3053  HB3 PRO   188      90.480  99.480  15.920  0.00  0.00           H
ATOM   3054  CA  PRO   188      91.020 101.050  17.200  0.00  0.00           C
ATOM   3055  HA  PRO   188      90.630 101.500  16.290  0.00  0.00           H
ATOM   3056  C   PRO   188      90.430 101.730  18.420  0.00  0.00           C
ATOM   3057  O   PRO   188      91.050 101.900  19.500  0.00  0.00           O
ATOM   3058  N   LYS   189      89.180 102.130  18.290  0.00  0.00           N
ATOM   3059  H   LYS   189      88.730 101.920  17.400  0.00  0.00           H
ATOM   3060  CA  LYS   189      88.410 102.690  19.400  0.00  0.00           C
ATOM   3061  HA  LYS   189      88.970 102.430  20.300  0.00  0.00           H
ATOM   3062  CB  LYS   189      88.310 104.230  19.240  0.00  0.00           C
ATOM   3063  HB2 LYS   189      87.610 104.640  19.970  0.00  0.00           H
ATOM   3064  HB3 LYS   189      87.900 104.470  18.250  0.00  0.00           H
ATOM   3065  CG  LYS   189      89.640 104.900  19.450  0.00  0.00           C
ATOM   3066  HG2 LYS   189      90.270 104.430  18.690  0.00  0.00           H
ATOM   3067  HG3 LYS   189      90.160 104.680  20.380  0.00  0.00           H
ATOM   3068  CD  LYS   189      89.450 106.410  19.330  0.00  0.00           C
ATOM   3069  HD2 LYS   189      88.810 106.730  20.160  0.00  0.00           H
ATOM   3070  HD3 LYS   189      88.900 106.630  18.410  0.00  0.00           H
ATOM   3071  CE  LYS   189      90.720 107.250  19.450  0.00  0.00           C
ATOM   3072  HE2 LYS   189      90.370 108.270  19.300  0.00  0.00           H
ATOM   3073  HE3 LYS   189      91.370 106.950  18.640  0.00  0.00           H
ATOM   3074  NZ  LYS   189      91.380 107.200  20.830  0.00  0.00           N
ATOM   3075  HZ1 LYS   189      92.280 107.640  20.730  0.00  0.00           H
ATOM   3076  HZ2 LYS   189      90.740 107.620  21.500  0.00  0.00           H
ATOM   3077  HZ3 LYS   189      91.800 106.330  21.110  0.00  0.00           H
ATOM   3078  C   LYS   189      87.030 102.040  19.450  0.00  0.00           C
ATOM   3079  O   LYS   189      86.560 101.550  18.410  0.00  0.00           O
ATOM   3080  N   ALA   190      86.370 102.080  20.590  0.00  0.00           N
ATOM   3081  H   ALA   190      86.860 102.510  21.360  0.00  0.00           H
ATOM   3082  CA  ALA   190      85.090 101.520  20.770  0.00  0.00           C
ATOM   3083  HA  ALA   190      84.720 101.080  19.850  0.00  0.00           H
ATOM   3084  CB  ALA   190      85.170 100.330  21.740  0.00  0.00           C
ATOM   3085  HB1 ALA   190      84.260 100.110  22.300  0.00  0.00           H
ATOM   3086  HB2 ALA   190      85.610  99.500  21.200  0.00  0.00           H
ATOM   3087  HB3 ALA   190      85.830 100.680  22.540  0.00  0.00           H
ATOM   3088  C   ALA   190      84.000 102.620  21.110  0.00  0.00           C
ATOM   3089  O   ALA   190      83.870 103.060  22.280  0.00  0.00           O
ATOM   3090  N   ASP   191      83.440 103.250  20.060  0.00  0.00           N
ATOM   3091  H   ASP   191      83.770 102.930  19.150  0.00  0.00           H
ATOM   3092  CA  ASP   191      82.700 104.570  20.220  0.00  0.00           C
ATOM   3093  HA  ASP   191      83.370 105.320  20.650  0.00  0.00           H
ATOM   3094  CB  ASP   191      82.090 105.030  18.960  0.00  0.00           C
ATOM   3095  HB2 ASP   191      81.340 105.810  19.080  0.00  0.00           H
ATOM   3096  HB3 ASP   191      81.590 104.220  18.430  0.00  0.00           H
ATOM   3097  CG  ASP   191      83.210 105.620  18.010  0.00  0.00           C
ATOM   3098  OD1 ASP   191      84.390 105.240  18.120  0.00  0.00           O
ATOM   3099  OD2 ASP   191      82.770 106.380  17.140  0.00  0.00           O
ATOM   3100  C   ASP   191      81.490 104.480  21.140  0.00  0.00           C
ATOM   3101  O   ASP   191      81.000 105.490  21.570  0.00  0.00           O
ATOM   3102  N   LYS   192      80.920 103.310  21.350  0.00  0.00           N
ATOM   3103  H   LYS   192      81.440 102.570  20.910  0.00  0.00           H
ATOM   3104  CA  LYS   192      80.130 102.990  22.550  0.00  0.00           C
ATOM   3105  HA  LYS   192      80.520 103.670  23.310  0.00  0.00           H
ATOM   3106  CB  LYS   192      78.640 103.390  22.300  0.00  0.00           C
ATOM   3107  HB2 LYS   192      78.000 102.520  22.150  0.00  0.00           H
ATOM   3108  HB3 LYS   192      78.580 104.060  21.440  0.00  0.00           H
ATOM   3109  CG  LYS   192      78.050 104.120  23.490  0.00  0.00           C
ATOM   3110  HG2 LYS   192      78.580 105.070  23.660  0.00  0.00           H
ATOM   3111  HG3 LYS   192      78.210 103.450  24.330  0.00  0.00           H
ATOM   3112  CD  LYS   192      76.610 104.440  23.350  0.00  0.00           C
ATOM   3113  HD2 LYS   192      76.250 103.440  23.090  0.00  0.00           H
ATOM   3114  HD3 LYS   192      76.420 105.160  22.550  0.00  0.00           H
ATOM   3115  CE  LYS   192      75.890 104.940  24.650  0.00  0.00           C
ATOM   3116  HE2 LYS   192      76.310 104.410  25.500  0.00  0.00           H
ATOM   3117  HE3 LYS   192      74.830 104.680  24.610  0.00  0.00           H
ATOM   3118  NZ  LYS   192      76.040 106.390  24.850  0.00  0.00           N
ATOM   3119  HZ1 LYS   192      75.860 106.530  25.840  0.00  0.00           H
ATOM   3120  HZ2 LYS   192      77.010 106.600  24.690  0.00  0.00           H
ATOM   3121  HZ3 LYS   192      75.510 106.970  24.210  0.00  0.00           H
ATOM   3122  C   LYS   192      80.200 101.520  22.960  0.00  0.00           C
ATOM   3123  O   LYS   192      80.150 100.610  22.110  0.00  0.00           O
ATOM   3124  N   VAL   193      80.120 101.310  24.290  0.00  0.00           N
ATOM   3125  H   VAL   193      80.300 102.100  24.900  0.00  0.00           H
ATOM   3126  CA  VAL   193      79.570 100.040  24.850  0.00  0.00           C
ATOM   3127  HA  VAL   193      79.680  99.240  24.120  0.00  0.00           H
ATOM   3128  CB  VAL   193      80.530  99.640  26.070  0.00  0.00           C
ATOM   3129  HB  VAL   193      80.630 100.480  26.750  0.00  0.00           H
ATOM   3130  CG1 VAL   193      79.960  98.480  26.840  0.00  0.00           C
ATOM   3131 HG11 VAL   193      80.680  98.340  27.650  0.00  0.00           H
ATOM   3132 HG12 VAL   193      79.060  98.840  27.340  0.00  0.00           H
ATOM   3133 HG13 VAL   193      79.840  97.700  26.090  0.00  0.00           H
ATOM   3134  CG2 VAL   193      81.940  99.260  25.600  0.00  0.00           C
ATOM   3135 HG21 VAL   193      82.700  98.880  26.280  0.00  0.00           H
ATOM   3136 HG22 VAL   193      81.860  98.570  24.770  0.00  0.00           H
ATOM   3137 HG23 VAL   193      82.430 100.110  25.130  0.00  0.00           H
ATOM   3138  C   VAL   193      78.120 100.200  25.400  0.00  0.00           C
ATOM   3139  O   VAL   193      77.760 101.160  26.090  0.00  0.00           O
ATOM   3140  N   LEU   194      77.240  99.240  25.180  0.00  0.00           N
ATOM   3141  H   LEU   194      77.560  98.440  24.640  0.00  0.00           H
ATOM   3142  CA  LEU   194      75.840  99.180  25.720  0.00  0.00           C
ATOM   3143  HA  LEU   194      75.620 100.020  26.370  0.00  0.00           H
ATOM   3144  CB  LEU   194      74.910  99.220  24.510  0.00  0.00           C
ATOM   3145  HB2 LEU   194      73.910  99.050  24.900  0.00  0.00           H
ATOM   3146  HB3 LEU   194      75.050  98.290  23.950  0.00  0.00           H
ATOM   3147  CG  LEU   194      74.880 100.530  23.740  0.00  0.00           C
ATOM   3148  HG  LEU   194      75.360 101.330  24.310  0.00  0.00           H
ATOM   3149  CD1 LEU   194      75.600 100.530  22.400  0.00  0.00           C
ATOM   3150 HD11 LEU   194      76.680 100.480  22.530  0.00  0.00           H
ATOM   3151 HD12 LEU   194      75.180  99.740  21.780  0.00  0.00           H
ATOM   3152 HD13 LEU   194      75.420 101.480  21.910  0.00  0.00           H
ATOM   3153  CD2 LEU   194      73.480 100.990  23.350  0.00  0.00           C
ATOM   3154 HD21 LEU   194      73.420 101.860  22.690  0.00  0.00           H
ATOM   3155 HD22 LEU   194      72.950 100.210  22.820  0.00  0.00           H
ATOM   3156 HD23 LEU   194      72.850 101.270  24.200  0.00  0.00           H
ATOM   3157  C   LEU   194      75.530  97.880  26.500  0.00  0.00           C
ATOM   3158  O   LEU   194      75.190  96.850  25.890  0.00  0.00           O
ATOM   3159  N   GLN   195      75.520  97.990  27.870  0.00  0.00           N
ATOM   3160  H   GLN   195      75.750  98.870  28.310  0.00  0.00           H
ATOM   3161  CA  GLN   195      75.000  96.990  28.800  0.00  0.00           C
ATOM   3162  HA  GLN   195      75.270  96.020  28.380  0.00  0.00           H
ATOM   3163  CB  GLN   195      75.710  97.100  30.130  0.00  0.00           C
ATOM   3164  HB2 GLN   195      75.260  96.420  30.840  0.00  0.00           H
ATOM   3165  HB3 GLN   195      75.520  98.150  30.370  0.00  0.00           H
ATOM   3166  CG  GLN   195      77.250  96.910  30.170  0.00  0.00           C
ATOM   3167  HG2 GLN   195      77.720  97.180  29.230  0.00  0.00           H
ATOM   3168  HG3 GLN   195      77.490  95.850  30.210  0.00  0.00           H
ATOM   3169  CD  GLN   195      77.920  97.490  31.430  0.00  0.00           C
ATOM   3170  OE1 GLN   195      77.260  98.000  32.360  0.00  0.00           O
ATOM   3171  NE2 GLN   195      79.150  97.200  31.650  0.00  0.00           N
ATOM   3172 HE21 GLN   195      79.800  96.780  31.010  0.00  0.00           H
ATOM   3173 HE22 GLN   195      79.470  97.430  32.580  0.00  0.00           H
ATOM   3174  C   GLN   195      73.470  96.990  29.000  0.00  0.00           C
ATOM   3175  O   GLN   195      72.930  98.080  29.160  0.00  0.00           O
ATOM   3176  N   PHE   196      72.830  95.800  28.870  0.00  0.00           N
ATOM   3177  H   PHE   196      73.420  95.060  28.500  0.00  0.00           H
ATOM   3178  CA  PHE   196      71.410  95.530  28.910  0.00  0.00           C
ATOM   3179  HA  PHE   196      70.960  96.420  29.350  0.00  0.00           H
ATOM   3180  CB  PHE   196      70.880  95.320  27.540  0.00  0.00           C
ATOM   3181  HB2 PHE   196      71.430  95.960  26.850  0.00  0.00           H
ATOM   3182  HB3 PHE   196      69.860  95.700  27.540  0.00  0.00           H
ATOM   3183  CG  PHE   196      70.890  93.880  26.910  0.00  0.00           C
ATOM   3184  CD1 PHE   196      72.060  93.530  26.140  0.00  0.00           C
ATOM   3185  HD1 PHE   196      72.930  94.160  26.090  0.00  0.00           H
ATOM   3186  CE1 PHE   196      72.000  92.300  25.410  0.00  0.00           C
ATOM   3187  HE1 PHE   196      72.850  92.010  24.820  0.00  0.00           H
ATOM   3188  CZ  PHE   196      70.910  91.380  25.420  0.00  0.00           C
ATOM   3189  HZ  PHE   196      70.760  90.540  24.770  0.00  0.00           H
ATOM   3190  CE2 PHE   196      69.800  91.850  26.200  0.00  0.00           C
ATOM   3191  HE2 PHE   196      68.950  91.190  26.310  0.00  0.00           H
ATOM   3192  CD2 PHE   196      69.750  93.060  26.920  0.00  0.00           C
ATOM   3193  HD2 PHE   196      68.900  93.280  27.540  0.00  0.00           H
ATOM   3194  C   PHE   196      71.150  94.250  29.830  0.00  0.00           C
ATOM   3195  O   PHE   196      71.990  93.430  29.990  0.00  0.00           O
ATOM   3196  N   GLU   197      70.030  94.240  30.490  0.00  0.00           N
ATOM   3197  H   GLU   197      69.390  95.020  30.430  0.00  0.00           H
ATOM   3198  CA  GLU   197      69.700  93.210  31.460  0.00  0.00           C
ATOM   3199  HA  GLU   197      70.540  93.210  32.160  0.00  0.00           H
ATOM   3200  CB  GLU   197      68.510  93.690  32.290  0.00  0.00           C
ATOM   3201  HB2 GLU   197      67.630  93.720  31.640  0.00  0.00           H
ATOM   3202  HB3 GLU   197      68.620  94.740  32.550  0.00  0.00           H
ATOM   3203  CG  GLU   197      68.190  92.800  33.480  0.00  0.00           C
ATOM   3204  HG2 GLU   197      68.060  91.750  33.220  0.00  0.00           H
ATOM   3205  HG3 GLU   197      67.190  93.130  33.750  0.00  0.00           H
ATOM   3206  CD  GLU   197      68.990  93.080  34.680  0.00  0.00           C
ATOM   3207  OE1 GLU   197      69.470  94.190  34.870  0.00  0.00           O
ATOM   3208  OE2 GLU   197      69.150  92.170  35.480  0.00  0.00           O
ATOM   3209  C   GLU   197      69.420  91.840  30.840  0.00  0.00           C
ATOM   3210  O   GLU   197      68.570  91.690  30.030  0.00  0.00           O
ATOM   3211  N   PRO   198      70.210  90.780  31.230  0.00  0.00           N
ATOM   3212  CD  PRO   198      71.330  90.840  32.150  0.00  0.00           C
ATOM   3213  HD2 PRO   198      70.960  91.220  33.110  0.00  0.00           H
ATOM   3214  HD3 PRO   198      72.120  91.520  31.830  0.00  0.00           H
ATOM   3215  CG  PRO   198      71.960  89.440  32.240  0.00  0.00           C
ATOM   3216  HG2 PRO   198      72.210  89.250  33.290  0.00  0.00           H
ATOM   3217  HG3 PRO   198      72.890  89.420  31.670  0.00  0.00           H
ATOM   3218  CB  PRO   198      70.850  88.490  31.690  0.00  0.00           C
ATOM   3219  HB2 PRO   198      70.240  88.250  32.560  0.00  0.00           H
ATOM   3220  HB3 PRO   198      71.240  87.520  31.370  0.00  0.00           H
ATOM   3221  CA  PRO   198      70.080  89.370  30.690  0.00  0.00           C
ATOM   3222  HA  PRO   198      70.530  89.320  29.690  0.00  0.00           H
ATOM   3223  C   PRO   198      68.610  88.960  30.740  0.00  0.00           C
ATOM   3224  O   PRO   198      67.980  89.130  31.790  0.00  0.00           O
ATOM   3225  N   GLY   199      68.050  88.240  29.800  0.00  0.00           N
ATOM   3226  H   GLY   199      68.620  88.030  28.990  0.00  0.00           H
ATOM   3227  CA  GLY   199      66.630  87.770  29.900  0.00  0.00           C
ATOM   3228  HA2 GLY   199      66.420  87.670  30.970  0.00  0.00           H
ATOM   3229  HA3 GLY   199      66.650  86.910  29.230  0.00  0.00           H
ATOM   3230  C   GLY   199      65.630  88.810  29.290  0.00  0.00           C
ATOM   3231  O   GLY   199      64.470  88.450  29.170  0.00  0.00           O
ATOM   3232  N   THR   200      66.070  90.010  28.970  0.00  0.00           N
ATOM   3233  H   THR   200      67.070  90.090  28.970  0.00  0.00           H
ATOM   3234  CA  THR   200      65.240  91.060  28.290  0.00  0.00           C
ATOM   3235  HA  THR   200      64.300  91.200  28.830  0.00  0.00           H
ATOM   3236  CB  THR   200      65.940  92.480  28.300  0.00  0.00           C
ATOM   3237  HB  THR   200      66.860  92.500  27.720  0.00  0.00           H
ATOM   3238  CG2 THR   200      65.010  93.510  27.730  0.00  0.00           C
ATOM   3239 HG21 THR   200      64.010  93.530  28.180  0.00  0.00           H
ATOM   3240 HG22 THR   200      65.440  94.500  27.800  0.00  0.00           H
ATOM   3241 HG23 THR   200      64.820  93.310  26.670  0.00  0.00           H
ATOM   3242  OG1 THR   200      66.260  92.860  29.600  0.00  0.00           O
ATOM   3243  HG1 THR   200      67.130  92.470  29.690  0.00  0.00           H
ATOM   3244  C   THR   200      65.040  90.500  26.840  0.00  0.00           C
ATOM   3245  O   THR   200      66.050  90.070  26.250  0.00  0.00           O
ATOM   3246  N   LYS   201      63.800  90.460  26.290  0.00  0.00           N
ATOM   3247  H   LYS   201      63.070  90.900  26.840  0.00  0.00           H
ATOM   3248  CA  LYS   201      63.380  90.010  24.980  0.00  0.00           C
ATOM   3249  HA  LYS   201      63.970  89.160  24.650  0.00  0.00           H
ATOM   3250  CB  LYS   201      61.930  89.450  24.990  0.00  0.00           C
ATOM   3251  HB2 LYS   201      61.630  89.470  23.940  0.00  0.00           H
ATOM   3252  HB3 LYS   201      61.240  90.180  25.410  0.00  0.00           H
ATOM   3253  CG  LYS   201      61.600  88.140  25.600  0.00  0.00           C
ATOM   3254  HG2 LYS   201      60.570  87.840  25.420  0.00  0.00           H
ATOM   3255  HG3 LYS   201      61.710  88.280  26.680  0.00  0.00           H
ATOM   3256  CD  LYS   201      62.640  87.080  25.150  0.00  0.00           C
ATOM   3257  HD2 LYS   201      63.620  87.290  25.560  0.00  0.00           H
ATOM   3258  HD3 LYS   201      62.640  87.090  24.060  0.00  0.00           H
ATOM   3259  CE  LYS   201      62.150  85.660  25.530  0.00  0.00           C
ATOM   3260  HE2 LYS   201      62.830  84.900  25.140  0.00  0.00           H
ATOM   3261  HE3 LYS   201      61.100  85.480  25.300  0.00  0.00           H
ATOM   3262  NZ  LYS   201      62.330  85.480  27.020  0.00  0.00           N
ATOM   3263  HZ1 LYS   201      62.070  84.540  27.310  0.00  0.00           H
ATOM   3264  HZ2 LYS   201      63.240  85.760  27.360  0.00  0.00           H
ATOM   3265  HZ3 LYS   201      61.650  85.950  27.590  0.00  0.00           H
ATOM   3266  C   LYS   201      63.430  91.190  23.900  0.00  0.00           C
ATOM   3267  O   LYS   201      63.800  90.950  22.750  0.00  0.00           O
ATOM   3268  N   ASN   202      62.950  92.350  24.310  0.00  0.00           N
ATOM   3269  H   ASN   202      62.580  92.350  25.240  0.00  0.00           H
ATOM   3270  CA  ASN   202      62.930  93.590  23.540  0.00  0.00           C
ATOM   3271  HA  ASN   202      63.140  93.380  22.490  0.00  0.00           H
ATOM   3272  CB  ASN   202      61.510  94.130  23.550  0.00  0.00           C
ATOM   3273  HB2 ASN   202      61.400  94.320  24.610  0.00  0.00           H
ATOM   3274  HB3 ASN   202      60.850  93.320  23.220  0.00  0.00           H
ATOM   3275  CG  ASN   202      61.320  95.360  22.750  0.00  0.00           C
ATOM   3276  OD1 ASN   202      62.110  95.960  22.010  0.00  0.00           O
ATOM   3277  ND2 ASN   202      60.070  95.720  22.680  0.00  0.00           N
ATOM   3278 HD21 ASN   202      59.260  95.260  23.050  0.00  0.00           H
ATOM   3279 HD22 ASN   202      59.930  96.500  22.060  0.00  0.00           H
ATOM   3280  C   ASN   202      63.950  94.640  24.000  0.00  0.00           C
ATOM   3281  O   ASN   202      63.870  95.060  25.170  0.00  0.00           O
ATOM   3282  N   LEU   203      64.770  95.190  23.140  0.00  0.00           N
ATOM   3283  H   LEU   203      64.720  94.800  22.210  0.00  0.00           H
ATOM   3284  CA  LEU   203      65.940  96.000  23.280  0.00  0.00           C
ATOM   3285  HA  LEU   203      65.990  96.430  24.280  0.00  0.00           H
ATOM   3286  CB  LEU   203      67.170  95.110  22.990  0.00  0.00           C
ATOM   3287  HB2 LEU   203      68.090  95.690  23.100  0.00  0.00           H
ATOM   3288  HB3 LEU   203      67.210  94.870  21.930  0.00  0.00           H
ATOM   3289  CG  LEU   203      67.230  93.860  23.880  0.00  0.00           C
ATOM   3290  HG  LEU   203      66.340  93.260  23.670  0.00  0.00           H
ATOM   3291  CD1 LEU   203      68.430  93.020  23.460  0.00  0.00           C
ATOM   3292 HD11 LEU   203      68.290  91.980  23.760  0.00  0.00           H
ATOM   3293 HD12 LEU   203      68.280  92.930  22.390  0.00  0.00           H
ATOM   3294 HD13 LEU   203      69.340  93.470  23.850  0.00  0.00           H
ATOM   3295  CD2 LEU   203      67.260  94.240  25.390  0.00  0.00           C
ATOM   3296 HD21 LEU   203      68.180  94.800  25.520  0.00  0.00           H
ATOM   3297 HD22 LEU   203      66.420  94.810  25.790  0.00  0.00           H
ATOM   3298 HD23 LEU   203      67.310  93.300  25.960  0.00  0.00           H
ATOM   3299  C   LEU   203      65.870  97.140  22.280  0.00  0.00           C
ATOM   3300  O   LEU   203      66.810  97.860  22.090  0.00  0.00           O
ATOM   3301  N   THR   204      64.730  97.390  21.630  0.00  0.00           N
ATOM   3302  H   THR   204      63.970  96.830  21.990  0.00  0.00           H
ATOM   3303  CA  THR   204      64.510  98.410  20.560  0.00  0.00           C
ATOM   3304  HA  THR   204      65.190  98.170  19.740  0.00  0.00           H
ATOM   3305  CB  THR   204      63.080  98.460  20.050  0.00  0.00           C
ATOM   3306  HB  THR   204      62.940  99.320  19.390  0.00  0.00           H
ATOM   3307  CG2 THR   204      62.840  97.260  19.130  0.00  0.00           C
ATOM   3308 HG21 THR   204      61.810  97.290  18.770  0.00  0.00           H
ATOM   3309 HG22 THR   204      63.530  97.300  18.290  0.00  0.00           H
ATOM   3310 HG23 THR   204      63.010  96.350  19.700  0.00  0.00           H
ATOM   3311  OG1 THR   204      62.240  98.560  21.180  0.00  0.00           O
ATOM   3312  HG1 THR   204      61.960  97.700  21.520  0.00  0.00           H
ATOM   3313  C   THR   204      64.960  99.820  20.970  0.00  0.00           C
ATOM   3314  O   THR   204      65.460 100.560  20.150  0.00  0.00           O
ATOM   3315  N   ALA   205      64.910 100.190  22.250  0.00  0.00           N
ATOM   3316  H   ALA   205      64.680  99.510  22.970  0.00  0.00           H
ATOM   3317  CA  ALA   205      65.520 101.430  22.740  0.00  0.00           C
ATOM   3318  HA  ALA   205      65.280 102.170  21.980  0.00  0.00           H
ATOM   3319  CB  ALA   205      64.810 101.950  24.010  0.00  0.00           C
ATOM   3320  HB1 ALA   205      64.920 101.170  24.770  0.00  0.00           H
ATOM   3321  HB2 ALA   205      65.240 102.880  24.390  0.00  0.00           H
ATOM   3322  HB3 ALA   205      63.760 102.110  23.790  0.00  0.00           H
ATOM   3323  C   ALA   205      67.020 101.380  22.870  0.00  0.00           C
ATOM   3324  O   ALA   205      67.720 102.340  22.530  0.00  0.00           O
ATOM   3325  N   LEU   206      67.630 100.270  23.340  0.00  0.00           N
ATOM   3326  H   LEU   206      66.980  99.530  23.530  0.00  0.00           H
ATOM   3327  CA  LEU   206      69.120 100.120  23.510  0.00  0.00           C
ATOM   3328  HA  LEU   206      69.560 101.020  23.940  0.00  0.00           H
ATOM   3329  CB  LEU   206      69.310  98.900  24.340  0.00  0.00           C
ATOM   3330  HB2 LEU   206      68.820  98.150  23.720  0.00  0.00           H
ATOM   3331  HB3 LEU   206      68.680  98.940  25.230  0.00  0.00           H
ATOM   3332  CG  LEU   206      70.780  98.440  24.700  0.00  0.00           C
ATOM   3333  HG  LEU   206      71.460  98.920  24.000  0.00  0.00           H
ATOM   3334  CD1 LEU   206      71.230  98.790  26.120  0.00  0.00           C
ATOM   3335 HD11 LEU   206      70.470  98.300  26.730  0.00  0.00           H
ATOM   3336 HD12 LEU   206      72.230  98.400  26.290  0.00  0.00           H
ATOM   3337 HD13 LEU   206      71.160  99.880  26.180  0.00  0.00           H
ATOM   3338  CD2 LEU   206      70.900  96.950  24.400  0.00  0.00           C
ATOM   3339 HD21 LEU   206      71.890  96.590  24.670  0.00  0.00           H
ATOM   3340 HD22 LEU   206      70.130  96.520  25.040  0.00  0.00           H
ATOM   3341 HD23 LEU   206      70.670  96.770  23.350  0.00  0.00           H
ATOM   3342  C   LEU   206      69.700 100.080  22.110  0.00  0.00           C
ATOM   3343  O   LEU   206      70.660 100.780  21.850  0.00  0.00           O
ATOM   3344  N   LEU   207      68.990  99.420  21.170  0.00  0.00           N
ATOM   3345  H   LEU   207      68.130  98.940  21.440  0.00  0.00           H
ATOM   3346  CA  LEU   207      69.300  99.470  19.700  0.00  0.00           C
ATOM   3347  HA  LEU   207      70.360  99.230  19.610  0.00  0.00           H
ATOM   3348  CB  LEU   207      68.570  98.390  18.920  0.00  0.00           C
ATOM   3349  HB2 LEU   207      68.520  98.700  17.880  0.00  0.00           H
ATOM   3350  HB3 LEU   207      67.560  98.360  19.330  0.00  0.00           H
ATOM   3351  CG  LEU   207      69.140  96.980  18.820  0.00  0.00           C
ATOM   3352  HG  LEU   207      68.310  96.370  18.450  0.00  0.00           H
ATOM   3353  CD1 LEU   207      70.380  96.860  17.950  0.00  0.00           C
ATOM   3354 HD11 LEU   207      70.220  97.290  16.960  0.00  0.00           H
ATOM   3355 HD12 LEU   207      71.150  97.450  18.460  0.00  0.00           H
ATOM   3356 HD13 LEU   207      70.760  95.840  17.880  0.00  0.00           H
ATOM   3357  CD2 LEU   207      69.430  96.440  20.200  0.00  0.00           C
ATOM   3358 HD21 LEU   207      68.610  96.550  20.920  0.00  0.00           H
ATOM   3359 HD22 LEU   207      69.580  95.370  20.100  0.00  0.00           H
ATOM   3360 HD23 LEU   207      70.340  96.890  20.610  0.00  0.00           H
ATOM   3361  C   LEU   207      69.120 100.810  19.040  0.00  0.00           C
ATOM   3362  O   LEU   207      69.930 101.090  18.160  0.00  0.00           O
ATOM   3363  N   LEU   208      68.180 101.640  19.400  0.00  0.00           N
ATOM   3364  H   LEU   208      67.440 101.150  19.870  0.00  0.00           H
ATOM   3365  CA  LEU   208      68.080 103.030  18.950  0.00  0.00           C
ATOM   3366  HA  LEU   208      68.180 103.070  17.860  0.00  0.00           H
ATOM   3367  CB  LEU   208      66.680 103.690  19.320  0.00  0.00           C
ATOM   3368  HB2 LEU   208      66.900 104.730  19.560  0.00  0.00           H
ATOM   3369  HB3 LEU   208      66.320 103.110  20.170  0.00  0.00           H
ATOM   3370  CG  LEU   208      65.590 103.560  18.240  0.00  0.00           C
ATOM   3371  HG  LEU   208      65.620 102.520  17.910  0.00  0.00           H
ATOM   3372  CD1 LEU   208      64.170 103.680  18.760  0.00  0.00           C
ATOM   3373 HD11 LEU   208      64.060 104.690  19.160  0.00  0.00           H
ATOM   3374 HD12 LEU   208      63.460 103.610  17.930  0.00  0.00           H
ATOM   3375 HD13 LEU   208      64.100 102.930  19.550  0.00  0.00           H
ATOM   3376  CD2 LEU   208      65.840 104.510  17.100  0.00  0.00           C
ATOM   3377 HD21 LEU   208      66.730 104.130  16.610  0.00  0.00           H
ATOM   3378 HD22 LEU   208      65.000 104.570  16.400  0.00  0.00           H
ATOM   3379 HD23 LEU   208      66.070 105.500  17.500  0.00  0.00           H
ATOM   3380  C   LEU   208      69.250 103.840  19.450  0.00  0.00           C
ATOM   3381  O   LEU   208      69.800 104.590  18.640  0.00  0.00           O
ATOM   3382  N   GLU   209      69.730 103.640  20.650  0.00  0.00           N
ATOM   3383  H   GLU   209      69.090 103.170  21.280  0.00  0.00           H
ATOM   3384  CA  GLU   209      71.050 104.170  21.210  0.00  0.00           C
ATOM   3385  HA  GLU   209      71.130 105.250  21.050  0.00  0.00           H
ATOM   3386  CB  GLU   209      71.160 103.970  22.740  0.00  0.00           C
ATOM   3387  HB2 GLU   209      71.210 102.890  22.890  0.00  0.00           H
ATOM   3388  HB3 GLU   209      70.250 104.350  23.200  0.00  0.00           H
ATOM   3389  CG  GLU   209      72.240 104.820  23.250  0.00  0.00           C
ATOM   3390  HG2 GLU   209      72.090 105.830  22.870  0.00  0.00           H
ATOM   3391  HG3 GLU   209      73.270 104.530  23.050  0.00  0.00           H
ATOM   3392  CD  GLU   209      72.040 104.830  24.770  0.00  0.00           C
ATOM   3393  OE1 GLU   209      72.450 105.800  25.410  0.00  0.00           O
ATOM   3394  OE2 GLU   209      71.580 103.750  25.290  0.00  0.00           O
ATOM   3395  C   GLU   209      72.330 103.690  20.480  0.00  0.00           C
ATOM   3396  O   GLU   209      73.230 104.510  20.210  0.00  0.00           O
ATOM   3397  N   ALA   210      72.150 102.580  19.740  0.00  0.00           N
ATOM   3398  H   ALA   210      71.400 101.930  19.890  0.00  0.00           H
ATOM   3399  CA  ALA   210      73.220 102.230  18.780  0.00  0.00           C
ATOM   3400  HA  ALA   210      74.170 102.630  19.150  0.00  0.00           H
ATOM   3401  CB  ALA   210      73.520 100.640  18.850  0.00  0.00           C
ATOM   3402  HB1 ALA   210      72.600 100.060  18.750  0.00  0.00           H
ATOM   3403  HB2 ALA   210      74.150 100.340  18.010  0.00  0.00           H
ATOM   3404  HB3 ALA   210      74.020 100.320  19.760  0.00  0.00           H
ATOM   3405  C   ALA   210      72.990 102.850  17.370  0.00  0.00           C
ATOM   3406  O   ALA   210      73.960 103.200  16.670  0.00  0.00           O
ATOM   3407  N   LYS   211      71.670 103.020  16.940  0.00  0.00           N
ATOM   3408  H   LYS   211      70.920 102.720  17.540  0.00  0.00           H
ATOM   3409  CA  LYS   211      71.430 103.580  15.560  0.00  0.00           C
ATOM   3410  HA  LYS   211      72.030 103.040  14.830  0.00  0.00           H
ATOM   3411  CB  LYS   211      69.980 103.340  15.130  0.00  0.00           C
ATOM   3412  HB2 LYS   211      69.320 104.150  15.450  0.00  0.00           H
ATOM   3413  HB3 LYS   211      69.700 102.400  15.600  0.00  0.00           H
ATOM   3414  CG  LYS   211      69.610 103.180  13.600  0.00  0.00           C
ATOM   3415  HG2 LYS   211      70.170 102.360  13.150  0.00  0.00           H
ATOM   3416  HG3 LYS   211      69.910 104.150  13.210  0.00  0.00           H
ATOM   3417  CD  LYS   211      68.080 103.020  13.470  0.00  0.00           C
ATOM   3418  HD2 LYS   211      67.580 103.920  13.840  0.00  0.00           H
ATOM   3419  HD3 LYS   211      67.820 102.130  14.030  0.00  0.00           H
ATOM   3420  CE  LYS   211      67.850 102.780  11.980  0.00  0.00           C
ATOM   3421  HE2 LYS   211      68.270 101.800  11.770  0.00  0.00           H
ATOM   3422  HE3 LYS   211      68.420 103.500  11.380  0.00  0.00           H
ATOM   3423  NZ  LYS   211      66.350 102.780  11.580  0.00  0.00           N
ATOM   3424  HZ1 LYS   211      65.900 101.940  11.910  0.00  0.00           H
ATOM   3425  HZ2 LYS   211      65.840 103.540  12.030  0.00  0.00           H
ATOM   3426  HZ3 LYS   211      66.260 102.850  10.580  0.00  0.00           H
ATOM   3427  C   LYS   211      71.780 105.050  15.400  0.00  0.00           C
ATOM   3428  O   LYS   211      72.070 105.410  14.280  0.00  0.00           O
ATOM   3429  N   GLU   212      71.720 105.920  16.430  0.00  0.00           N
ATOM   3430  H   GLU   212      71.350 105.680  17.330  0.00  0.00           H
ATOM   3431  CA  GLU   212      72.180 107.310  16.350  0.00  0.00           C
ATOM   3432  HA  GLU   212      71.690 107.750  15.480  0.00  0.00           H
ATOM   3433  CB  GLU   212      71.560 108.070  17.580  0.00  0.00           C
ATOM   3434  HB2 GLU   212      70.490 107.840  17.520  0.00  0.00           H
ATOM   3435  HB3 GLU   212      71.790 109.120  17.420  0.00  0.00           H
ATOM   3436  CG  GLU   212      72.130 107.630  19.000  0.00  0.00           C
ATOM   3437  HG2 GLU   212      73.190 107.860  19.130  0.00  0.00           H
ATOM   3438  HG3 GLU   212      72.080 106.550  19.160  0.00  0.00           H
ATOM   3439  CD  GLU   212      71.260 108.330  20.130  0.00  0.00           C
ATOM   3440  OE1 GLU   212      71.720 108.410  21.270  0.00  0.00           O
ATOM   3441  OE2 GLU   212      70.130 108.750  19.830  0.00  0.00           O
ATOM   3442  C   GLU   212      73.720 107.520  16.180  0.00  0.00           C
ATOM   3443  O   GLU   212      74.190 108.640  16.050  0.00  0.00           O
ATOM   3444  N   LEU   213      74.540 106.460  16.220  0.00  0.00           N
ATOM   3445  H   LEU   213      74.120 105.590  16.510  0.00  0.00           H
ATOM   3446  CA  LEU   213      76.000 106.640  16.220  0.00  0.00           C
ATOM   3447  HA  LEU   213      76.190 107.500  16.870  0.00  0.00           H
ATOM   3448  CB  LEU   213      76.700 105.430  16.920  0.00  0.00           C
ATOM   3449  HB2 LEU   213      77.780 105.460  16.810  0.00  0.00           H
ATOM   3450  HB3 LEU   213      76.320 104.560  16.380  0.00  0.00           H
ATOM   3451  CG  LEU   213      76.340 105.200  18.410  0.00  0.00           C
ATOM   3452  HG  LEU   213      75.250 105.210  18.460  0.00  0.00           H
ATOM   3453  CD1 LEU   213      76.840 103.800  18.790  0.00  0.00           C
ATOM   3454 HD11 LEU   213      76.380 103.020  18.180  0.00  0.00           H
ATOM   3455 HD12 LEU   213      77.930 103.750  18.770  0.00  0.00           H
ATOM   3456 HD13 LEU   213      76.600 103.620  19.840  0.00  0.00           H
ATOM   3457  CD2 LEU   213      76.900 106.350  19.320  0.00  0.00           C
ATOM   3458 HD21 LEU   213      77.980 106.450  19.190  0.00  0.00           H
ATOM   3459 HD22 LEU   213      76.230 107.190  19.130  0.00  0.00           H
ATOM   3460 HD23 LEU   213      76.710 106.130  20.380  0.00  0.00           H
ATOM   3461  C   LEU   213      76.490 106.850  14.820  0.00  0.00           C
ATOM   3462  O   LEU   213      75.740 106.580  13.810  0.00  0.00           O
ATOM   3463  N   GLU   214      77.690 107.370  14.620  0.00  0.00           N
ATOM   3464  H   GLU   214      78.290 107.610  15.390  0.00  0.00           H
ATOM   3465  CA  GLU   214      78.300 107.440  13.200  0.00  0.00           C
ATOM   3466  HA  GLU   214      77.580 107.670  12.420  0.00  0.00           H
ATOM   3467  CB  GLU   214      79.250 108.650  13.160  0.00  0.00           C
ATOM   3468  HB2 GLU   214      80.060 108.300  13.800  0.00  0.00           H
ATOM   3469  HB3 GLU   214      78.630 109.480  13.500  0.00  0.00           H
ATOM   3470  CG  GLU   214      79.800 109.080  11.800  0.00  0.00           C
ATOM   3471  HG2 GLU   214      78.920 109.370  11.220  0.00  0.00           H
ATOM   3472  HG3 GLU   214      80.160 108.240  11.210  0.00  0.00           H
ATOM   3473  CD  GLU   214      80.840 110.190  11.880  0.00  0.00           C
ATOM   3474  OE1 GLU   214      81.090 110.680  12.980  0.00  0.00           O
ATOM   3475  OE2 GLU   214      81.440 110.560  10.850  0.00  0.00           O
ATOM   3476  C   GLU   214      79.060 106.120  12.870  0.00  0.00           C
ATOM   3477  O   GLU   214      79.030 105.740  11.720  0.00  0.00           O
ATOM   3478  N   ALA   215      79.450 105.430  13.890  0.00  0.00           N
ATOM   3479  H   ALA   215      79.190 105.730  14.820  0.00  0.00           H
ATOM   3480  CA  ALA   215      79.930 104.010  13.830  0.00  0.00           C
ATOM   3481  HA  ALA   215      80.830 104.010  13.210  0.00  0.00           H
ATOM   3482  CB  ALA   215      80.490 103.750  15.220  0.00  0.00           C
ATOM   3483  HB1 ALA   215      79.740 103.850  16.010  0.00  0.00           H
ATOM   3484  HB2 ALA   215      81.080 102.850  15.390  0.00  0.00           H
ATOM   3485  HB3 ALA   215      81.190 104.530  15.500  0.00  0.00           H
ATOM   3486  C   ALA   215      78.960 102.960  13.330  0.00  0.00           C
ATOM   3487  O   ALA   215      77.700 103.160  13.380  0.00  0.00           O
ATOM   3488  N   ARG   216      79.470 101.930  12.660  0.00  0.00           N
ATOM   3489  H   ARG   216      80.470 101.830  12.720  0.00  0.00           H
ATOM   3490  CA  ARG   216      78.640 101.000  11.920  0.00  0.00           C
ATOM   3491  HA  ARG   216      77.630 101.100  12.300  0.00  0.00           H
ATOM   3492  CB  ARG   216      78.750 101.260  10.370  0.00  0.00           C
ATOM   3493  HB2 ARG   216      78.320 100.350   9.970  0.00  0.00           H
ATOM   3494  HB3 ARG   216      79.770 101.410  10.000  0.00  0.00           H
ATOM   3495  CG  ARG   216      77.720 102.330   9.850  0.00  0.00           C
ATOM   3496  HG2 ARG   216      77.860 103.150  10.550  0.00  0.00           H
ATOM   3497  HG3 ARG   216      76.760 101.810   9.930  0.00  0.00           H
ATOM   3498  CD  ARG   216      78.070 102.870   8.450  0.00  0.00           C
ATOM   3499  HD2 ARG   216      78.050 102.090   7.690  0.00  0.00           H
ATOM   3500  HD3 ARG   216      79.130 103.130   8.500  0.00  0.00           H
ATOM   3501  NE  ARG   216      77.220 104.040   8.210  0.00  0.00           N
ATOM   3502  HE  ARG   216      76.670 104.380   8.990  0.00  0.00           H
ATOM   3503  CZ  ARG   216      77.020 104.670   7.070  0.00  0.00           C
ATOM   3504  NH1 ARG   216      77.450 104.130   5.970  0.00  0.00           N
ATOM   3505 HH11 ARG   216      77.950 103.260   6.010  0.00  0.00           H
ATOM   3506 HH12 ARG   216      77.090 104.430   5.080  0.00  0.00           H
ATOM   3507  NH2 ARG   216      76.420 105.800   6.990  0.00  0.00           N
ATOM   3508 HH21 ARG   216      76.260 106.270   7.870  0.00  0.00           H
ATOM   3509 HH22 ARG   216      76.270 106.180   6.070  0.00  0.00           H
ATOM   3510  C   ARG   216      78.980  99.500  12.120  0.00  0.00           C
ATOM   3511  O   ARG   216      78.100  98.700  11.760  0.00  0.00           O
ATOM   3512  N   VAL   217      80.080  99.180  12.780  0.00  0.00           N
ATOM   3513  H   VAL   217      80.850  99.830  12.750  0.00  0.00           H
ATOM   3514  CA  VAL   217      80.300  97.820  13.240  0.00  0.00           C
ATOM   3515  HA  VAL   217      79.990  97.110  12.470  0.00  0.00           H
ATOM   3516  CB  VAL   217      81.740  97.570  13.530  0.00  0.00           C
ATOM   3517  HB  VAL   217      82.140  98.200  14.330  0.00  0.00           H
ATOM   3518  CG1 VAL   217      82.010  96.120  13.960  0.00  0.00           C
ATOM   3519 HG11 VAL   217      81.470  95.990  14.900  0.00  0.00           H
ATOM   3520 HG12 VAL   217      81.530  95.420  13.280  0.00  0.00           H
ATOM   3521 HG13 VAL   217      83.050  95.800  14.030  0.00  0.00           H
ATOM   3522  CG2 VAL   217      82.560  97.700  12.230  0.00  0.00           C
ATOM   3523 HG21 VAL   217      82.510  98.680  11.760  0.00  0.00           H
ATOM   3524 HG22 VAL   217      83.560  97.300  12.430  0.00  0.00           H
ATOM   3525 HG23 VAL   217      82.230  96.910  11.560  0.00  0.00           H
ATOM   3526  C   VAL   217      79.510  97.650  14.500  0.00  0.00           C
ATOM   3527  O   VAL   217      79.720  98.440  15.390  0.00  0.00           O
ATOM   3528  N   ILE   218      78.770  96.630  14.580  0.00  0.00           N
ATOM   3529  H   ILE   218      78.400  96.110  13.790  0.00  0.00           H
ATOM   3530  CA  ILE   218      78.260  96.280  15.930  0.00  0.00           C
ATOM   3531  HA  ILE   218      78.500  97.010  16.700  0.00  0.00           H
ATOM   3532  CB  ILE   218      76.720  96.290  15.760  0.00  0.00           C
ATOM   3533  HB  ILE   218      76.480  95.920  14.760  0.00  0.00           H
ATOM   3534  CG2 ILE   218      76.000  95.500  16.860  0.00  0.00           C
ATOM   3535 HG21 ILE   218      76.120  94.450  16.610  0.00  0.00           H
ATOM   3536 HG22 ILE   218      76.270  95.740  17.890  0.00  0.00           H
ATOM   3537 HG23 ILE   218      74.930  95.700  16.740  0.00  0.00           H
ATOM   3538  CG1 ILE   218      76.160  97.770  15.710  0.00  0.00           C
ATOM   3539 HG12 ILE   218      76.910  98.500  15.410  0.00  0.00           H
ATOM   3540 HG13 ILE   218      75.740  98.070  16.670  0.00  0.00           H
ATOM   3541  CD1 ILE   218      75.110  97.950  14.600  0.00  0.00           C
ATOM   3542 HD11 ILE   218      74.320  97.210  14.730  0.00  0.00           H
ATOM   3543 HD12 ILE   218      74.660  98.950  14.670  0.00  0.00           H
ATOM   3544 HD13 ILE   218      75.580  97.930  13.620  0.00  0.00           H
ATOM   3545  C   ILE   218      78.810  94.830  16.240  0.00  0.00           C
ATOM   3546  O   ILE   218      78.640  93.870  15.500  0.00  0.00           O
ATOM   3547  N   ILE   219      79.410  94.720  17.420  0.00  0.00           N
ATOM   3548  H   ILE   219      79.650  95.590  17.850  0.00  0.00           H
ATOM   3549  CA  ILE   219      79.820  93.520  18.050  0.00  0.00           C
ATOM   3550  HA  ILE   219      79.770  92.720  17.320  0.00  0.00           H
ATOM   3551  CB  ILE   219      81.240  93.790  18.530  0.00  0.00           C
ATOM   3552  HB  ILE   219      81.340  94.590  19.260  0.00  0.00           H
ATOM   3553  CG2 ILE   219      81.630  92.590  19.370  0.00  0.00           C
ATOM   3554 HG21 ILE   219      82.650  92.510  19.750  0.00  0.00           H
ATOM   3555 HG22 ILE   219      81.050  92.290  20.240  0.00  0.00           H
ATOM   3556 HG23 ILE   219      81.480  91.720  18.720  0.00  0.00           H
ATOM   3557  CG1 ILE   219      82.190  94.000  17.300  0.00  0.00           C
ATOM   3558 HG12 ILE   219      81.710  94.610  16.530  0.00  0.00           H
ATOM   3559 HG13 ILE   219      82.520  93.030  16.930  0.00  0.00           H
ATOM   3560  CD1 ILE   219      83.380  94.810  17.780  0.00  0.00           C
ATOM   3561 HD11 ILE   219      83.050  95.780  18.160  0.00  0.00           H
ATOM   3562 HD12 ILE   219      83.920  94.350  18.610  0.00  0.00           H
ATOM   3563 HD13 ILE   219      83.970  94.870  16.870  0.00  0.00           H
ATOM   3564  C   ILE   219      78.840  93.070  19.150  0.00  0.00           C
ATOM   3565  O   ILE   219      78.360  93.880  19.910  0.00  0.00           O
ATOM   3566  N   LEU   220      78.570  91.750  19.190  0.00  0.00           N
ATOM   3567  H   LEU   220      79.130  91.100  18.650  0.00  0.00           H
ATOM   3568  CA  LEU   220      77.640  91.290  20.230  0.00  0.00           C
ATOM   3569  HA  LEU   220      77.430  92.040  20.980  0.00  0.00           H
ATOM   3570  CB  LEU   220      76.350  90.850  19.530  0.00  0.00           C
ATOM   3571  HB2 LEU   220      76.680  90.210  18.710  0.00  0.00           H
ATOM   3572  HB3 LEU   220      75.910  91.760  19.110  0.00  0.00           H
ATOM   3573  CG  LEU   220      75.290  90.020  20.220  0.00  0.00           C
ATOM   3574  HG  LEU   220      75.720  89.110  20.640  0.00  0.00           H
ATOM   3575  CD1 LEU   220      74.570  90.860  21.280  0.00  0.00           C
ATOM   3576 HD11 LEU   220      75.300  90.940  22.080  0.00  0.00           H
ATOM   3577 HD12 LEU   220      74.240  91.790  20.820  0.00  0.00           H
ATOM   3578 HD13 LEU   220      73.680  90.330  21.630  0.00  0.00           H
ATOM   3579  CD2 LEU   220      74.290  89.570  19.180  0.00  0.00           C
ATOM   3580 HD21 LEU   220      73.740  90.360  18.670  0.00  0.00           H
ATOM   3581 HD22 LEU   220      74.880  89.010  18.450  0.00  0.00           H
ATOM   3582 HD23 LEU   220      73.560  88.930  19.670  0.00  0.00           H
ATOM   3583  C   LEU   220      78.200  90.150  21.060  0.00  0.00           C
ATOM   3584  O   LEU   220      78.780  89.200  20.560  0.00  0.00           O
ATOM   3585  N   SER   221      77.990  90.290  22.370  0.00  0.00           N
ATOM   3586  H   SER   221      77.550  91.140  22.700  0.00  0.00           H
ATOM   3587  CA  SER   221      78.330  89.320  23.390  0.00  0.00           C
ATOM   3588  HA  SER   221      78.610  88.390  22.890  0.00  0.00           H
ATOM   3589  CB  SER   221      79.580  89.770  24.190  0.00  0.00           C
ATOM   3590  HB2 SER   221      79.470  90.780  24.590  0.00  0.00           H
ATOM   3591  HB3 SER   221      80.430  89.770  23.500  0.00  0.00           H
ATOM   3592  OG  SER   221      79.950  88.910  25.240  0.00  0.00           O
ATOM   3593  HG  SER   221      80.370  88.110  24.890  0.00  0.00           H
ATOM   3594  C   SER   221      77.150  88.960  24.260  0.00  0.00           C
ATOM   3595  O   SER   221      76.480  89.790  24.910  0.00  0.00           O
ATOM   3596  N   ALA   222      76.790  87.670  24.210  0.00  0.00           N
ATOM   3597  H   ALA   222      77.300  87.090  23.550  0.00  0.00           H
ATOM   3598  CA  ALA   222      75.440  87.260  24.730  0.00  0.00           C
ATOM   3599  HA  ALA   222      75.250  87.800  25.660  0.00  0.00           H
ATOM   3600  CB  ALA   222      74.330  87.690  23.730  0.00  0.00           C
ATOM   3601  HB1 ALA   222      74.410  88.700  23.330  0.00  0.00           H
ATOM   3602  HB2 ALA   222      74.430  87.030  22.860  0.00  0.00           H
ATOM   3603  HB3 ALA   222      73.340  87.450  24.120  0.00  0.00           H
ATOM   3604  C   ALA   222      75.230  85.760  24.790  0.00  0.00           C
ATOM   3605  O   ALA   222      75.890  84.960  24.080  0.00  0.00           O
ATOM   3606  N   SER   223      74.350  85.270  25.710  0.00  0.00           N
ATOM   3607  H   SER   223      74.030  85.940  26.390  0.00  0.00           H
ATOM   3608  CA  SER   223      73.730  83.960  25.700  0.00  0.00           C
ATOM   3609  HA  SER   223      74.490  83.180  25.830  0.00  0.00           H
ATOM   3610  CB  SER   223      72.740  83.830  26.800  0.00  0.00           C
ATOM   3611  HB2 SER   223      72.320  82.850  26.990  0.00  0.00           H
ATOM   3612  HB3 SER   223      71.940  84.520  26.510  0.00  0.00           H
ATOM   3613  OG  SER   223      73.260  84.080  28.060  0.00  0.00           O
ATOM   3614  HG  SER   223      73.120  85.020  28.170  0.00  0.00           H
ATOM   3615  C   SER   223      72.960  83.700  24.380  0.00  0.00           C
ATOM   3616  O   SER   223      72.440  84.610  23.760  0.00  0.00           O
ATOM   3617  N   GLU   224      72.670  82.430  24.020  0.00  0.00           N
ATOM   3618  H   GLU   224      73.060  81.700  24.600  0.00  0.00           H
ATOM   3619  CA  GLU   224      71.900  81.880  22.880  0.00  0.00           C
ATOM   3620  HA  GLU   224      72.550  82.100  22.040  0.00  0.00           H
ATOM   3621  CB  GLU   224      71.780  80.350  22.860  0.00  0.00           C
ATOM   3622  HB2 GLU   224      71.370  79.970  23.790  0.00  0.00           H
ATOM   3623  HB3 GLU   224      72.760  79.870  22.730  0.00  0.00           H
ATOM   3624  CG  GLU   224      70.850  79.820  21.790  0.00  0.00           C
ATOM   3625  HG2 GLU   224      71.400  79.840  20.850  0.00  0.00           H
ATOM   3626  HG3 GLU   224      69.930  80.400  21.720  0.00  0.00           H
ATOM   3627  CD  GLU   224      70.450  78.330  22.000  0.00  0.00           C
ATOM   3628  OE1 GLU   224      71.130  77.670  22.760  0.00  0.00           O
ATOM   3629  OE2 GLU   224      69.530  77.790  21.330  0.00  0.00           O
ATOM   3630  C   GLU   224      70.600  82.680  22.600  0.00  0.00           C
ATOM   3631  O   GLU   224      70.340  83.240  21.540  0.00  0.00           O
ATOM   3632  N   ASP   225      69.830  82.940  23.640  0.00  0.00           N
ATOM   3633  H   ASP   225      70.080  82.630  24.560  0.00  0.00           H
ATOM   3634  CA  ASP   225      68.510  83.640  23.510  0.00  0.00           C
ATOM   3635  HA  ASP   225      68.130  83.450  22.510  0.00  0.00           H
ATOM   3636  CB  ASP   225      67.430  82.980  24.400  0.00  0.00           C
ATOM   3637  HB2 ASP   225      66.500  83.560  24.360  0.00  0.00           H
ATOM   3638  HB3 ASP   225      67.730  83.100  25.440  0.00  0.00           H
ATOM   3639  CG  ASP   225      67.150  81.490  24.270  0.00  0.00           C
ATOM   3640  OD1 ASP   225      65.960  80.970  24.100  0.00  0.00           O
ATOM   3641  OD2 ASP   225      68.110  80.680  24.300  0.00  0.00           O
ATOM   3642  C   ASP   225      68.490  85.170  23.720  0.00  0.00           C
ATOM   3643  O   ASP   225      67.750  85.850  23.040  0.00  0.00           O
ATOM   3644  N   ASP   226      69.450  85.700  24.510  0.00  0.00           N
ATOM   3645  H   ASP   226      70.070  84.990  24.880  0.00  0.00           H
ATOM   3646  CA  ASP   226      69.870  87.100  24.510  0.00  0.00           C
ATOM   3647  HA  ASP   226      69.030  87.780  24.670  0.00  0.00           H
ATOM   3648  CB  ASP   226      70.650  87.360  25.770  0.00  0.00           C
ATOM   3649  HB2 ASP   226      71.080  88.360  25.800  0.00  0.00           H
ATOM   3650  HB3 ASP   226      71.470  86.630  25.770  0.00  0.00           H
ATOM   3651  CG  ASP   226      69.890  87.110  27.030  0.00  0.00           C
ATOM   3652  OD1 ASP   226      70.540  86.800  28.060  0.00  0.00           O
ATOM   3653  OD2 ASP   226      68.660  87.130  27.100  0.00  0.00           O
ATOM   3654  C   ASP   226      70.570  87.550  23.170  0.00  0.00           C
ATOM   3655  O   ASP   226      70.330  88.690  22.790  0.00  0.00           O
ATOM   3656  N   ALA   227      71.190  86.700  22.450  0.00  0.00           N
ATOM   3657  H   ALA   227      71.340  85.830  22.930  0.00  0.00           H
ATOM   3658  CA  ALA   227      71.580  86.910  21.000  0.00  0.00           C
ATOM   3659  HA  ALA   227      72.020  87.910  21.000  0.00  0.00           H
ATOM   3660  CB  ALA   227      72.550  85.830  20.520  0.00  0.00           C
ATOM   3661  HB1 ALA   227      73.530  86.080  20.940  0.00  0.00           H
ATOM   3662  HB2 ALA   227      72.150  84.850  20.780  0.00  0.00           H
ATOM   3663  HB3 ALA   227      72.620  85.770  19.430  0.00  0.00           H
ATOM   3664  C   ALA   227      70.290  87.110  20.180  0.00  0.00           C
ATOM   3665  O   ALA   227      70.080  88.180  19.610  0.00  0.00           O
ATOM   3666  N   THR   228      69.440  86.140  20.120  0.00  0.00           N
ATOM   3667  H   THR   228      69.670  85.320  20.660  0.00  0.00           H
ATOM   3668  CA  THR   228      68.140  86.210  19.410  0.00  0.00           C
ATOM   3669  HA  THR   228      68.340  86.260  18.340  0.00  0.00           H
ATOM   3670  CB  THR   228      67.350  84.890  19.730  0.00  0.00           C
ATOM   3671  HB  THR   228      67.100  84.850  20.790  0.00  0.00           H
ATOM   3672  CG2 THR   228      66.030  84.830  18.930  0.00  0.00           C
ATOM   3673 HG21 THR   228      65.190  85.380  19.350  0.00  0.00           H
ATOM   3674 HG22 THR   228      66.230  85.090  17.890  0.00  0.00           H
ATOM   3675 HG23 THR   228      65.690  83.790  18.890  0.00  0.00           H
ATOM   3676  OG1 THR   228      67.990  83.730  19.230  0.00  0.00           O
ATOM   3677  HG1 THR   228      68.600  83.510  19.940  0.00  0.00           H
ATOM   3678  C   THR   228      67.250  87.470  19.710  0.00  0.00           C
ATOM   3679  O   THR   228      66.590  87.880  18.720  0.00  0.00           O
ATOM   3680  N   ALA   229      67.360  88.010  20.930  0.00  0.00           N
ATOM   3681  H   ALA   229      67.790  87.470  21.660  0.00  0.00           H
ATOM   3682  CA  ALA   229      66.750  89.250  21.370  0.00  0.00           C
ATOM   3683  HA  ALA   229      65.680  89.340  21.150  0.00  0.00           H
ATOM   3684  CB  ALA   229      66.780  89.340  22.870  0.00  0.00           C
ATOM   3685  HB1 ALA   229      67.800  89.530  23.220  0.00  0.00           H
ATOM   3686  HB2 ALA   229      66.050  90.060  23.230  0.00  0.00           H
ATOM   3687  HB3 ALA   229      66.460  88.380  23.260  0.00  0.00           H
ATOM   3688  C   ALA   229      67.350  90.470  20.660  0.00  0.00           C
ATOM   3689  O   ALA   229      66.620  91.380  20.310  0.00  0.00           O
ATOM   3690  N   VAL   230      68.690  90.550  20.370  0.00  0.00           N
ATOM   3691  H   VAL   230      69.290  89.800  20.680  0.00  0.00           H
ATOM   3692  CA  VAL   230      69.370  91.720  19.750  0.00  0.00           C
ATOM   3693  HA  VAL   230      68.890  92.680  19.980  0.00  0.00           H
ATOM   3694  CB  VAL   230      70.920  91.700  20.140  0.00  0.00           C
ATOM   3695  HB  VAL   230      71.340  90.690  20.120  0.00  0.00           H
ATOM   3696  CG1 VAL   230      71.720  92.460  19.070  0.00  0.00           C
ATOM   3697 HG11 VAL   230      72.750  92.590  19.380  0.00  0.00           H
ATOM   3698 HG12 VAL   230      71.650  91.950  18.100  0.00  0.00           H
ATOM   3699 HG13 VAL   230      71.240  93.440  19.020  0.00  0.00           H
ATOM   3700  CG2 VAL   230      71.130  92.240  21.560  0.00  0.00           C
ATOM   3701 HG21 VAL   230      72.190  92.200  21.800  0.00  0.00           H
ATOM   3702 HG22 VAL   230      70.730  93.250  21.660  0.00  0.00           H
ATOM   3703 HG23 VAL   230      70.670  91.530  22.240  0.00  0.00           H
ATOM   3704  C   VAL   230      69.080  91.620  18.240  0.00  0.00           C
ATOM   3705  O   VAL   230      68.850  92.670  17.620  0.00  0.00           O
ATOM   3706  N   TYR   231      69.230  90.400  17.610  0.00  0.00           N
ATOM   3707  H   TYR   231      69.640  89.660  18.160  0.00  0.00           H
ATOM   3708  CA  TYR   231      68.930  90.120  16.240  0.00  0.00           C
ATOM   3709  HA  TYR   231      69.580  90.660  15.550  0.00  0.00           H
ATOM   3710  CB  TYR   231      69.180  88.560  15.920  0.00  0.00           C
ATOM   3711  HB2 TYR   231      68.740  88.250  14.970  0.00  0.00           H
ATOM   3712  HB3 TYR   231      68.590  87.990  16.630  0.00  0.00           H
ATOM   3713  CG  TYR   231      70.610  88.100  15.990  0.00  0.00           C
ATOM   3714  CD1 TYR   231      71.780  88.920  15.920  0.00  0.00           C
ATOM   3715  HD1 TYR   231      71.700  89.990  15.790  0.00  0.00           H
ATOM   3716  CE1 TYR   231      73.130  88.400  16.000  0.00  0.00           C
ATOM   3717  HE1 TYR   231      74.070  88.920  15.910  0.00  0.00           H
ATOM   3718  CZ  TYR   231      73.270  87.000  16.160  0.00  0.00           C
ATOM   3719  OH  TYR   231      74.480  86.360  16.290  0.00  0.00           O
ATOM   3720  HH  TYR   231      74.410  85.490  16.690  0.00  0.00           H
ATOM   3721  CE2 TYR   231      72.120  86.210  16.290  0.00  0.00           C
ATOM   3722  HE2 TYR   231      72.320  85.180  16.560  0.00  0.00           H
ATOM   3723  CD2 TYR   231      70.810  86.720  16.120  0.00  0.00           C
ATOM   3724  HD2 TYR   231      70.010  86.000  16.210  0.00  0.00           H
ATOM   3725  C   TYR   231      67.490  90.450  15.880  0.00  0.00           C
ATOM   3726  O   TYR   231      67.250  91.140  14.900  0.00  0.00           O
ATOM   3727  N   LYS   232      66.520  90.010  16.650  0.00  0.00           N
ATOM   3728  H   LYS   232      66.790  89.400  17.410  0.00  0.00           H
ATOM   3729  CA  LYS   232      65.070  90.370  16.430  0.00  0.00           C
ATOM   3730  HA  LYS   232      64.840  90.090  15.400  0.00  0.00           H
ATOM   3731  CB  LYS   232      64.190  89.500  17.400  0.00  0.00           C
ATOM   3732  HB2 LYS   232      63.230  90.000  17.390  0.00  0.00           H
ATOM   3733  HB3 LYS   232      64.750  89.530  18.330  0.00  0.00           H
ATOM   3734  CG  LYS   232      63.990  88.060  16.900  0.00  0.00           C
ATOM   3735  HG2 LYS   232      64.970  87.650  16.660  0.00  0.00           H
ATOM   3736  HG3 LYS   232      63.390  88.100  15.990  0.00  0.00           H
ATOM   3737  CD  LYS   232      63.270  87.180  17.940  0.00  0.00           C
ATOM   3738  HD2 LYS   232      62.280  87.630  17.970  0.00  0.00           H
ATOM   3739  HD3 LYS   232      63.660  87.220  18.960  0.00  0.00           H
ATOM   3740  CE  LYS   232      63.090  85.710  17.470  0.00  0.00           C
ATOM   3741  HE2 LYS   232      64.060  85.240  17.350  0.00  0.00           H
ATOM   3742  HE3 LYS   232      62.590  85.800  16.510  0.00  0.00           H
ATOM   3743  NZ  LYS   232      62.260  84.940  18.430  0.00  0.00           N
ATOM   3744  HZ1 LYS   232      62.250  85.250  19.390  0.00  0.00           H
ATOM   3745  HZ2 LYS   232      61.290  85.080  18.150  0.00  0.00           H
ATOM   3746  HZ3 LYS   232      62.460  83.960  18.380  0.00  0.00           H
ATOM   3747  C   LYS   232      64.760  91.840  16.550  0.00  0.00           C
ATOM   3748  O   LYS   232      63.990  92.340  15.750  0.00  0.00           O
ATOM   3749  N   SER   233      65.450  92.580  17.490  0.00  0.00           N
ATOM   3750  H   SER   233      65.950  92.110  18.230  0.00  0.00           H
ATOM   3751  CA  SER   233      65.190  93.980  17.640  0.00  0.00           C
ATOM   3752  HA  SER   233      64.100  94.030  17.650  0.00  0.00           H
ATOM   3753  CB  SER   233      65.830  94.490  18.970  0.00  0.00           C
ATOM   3754  HB2 SER   233      65.560  95.540  19.040  0.00  0.00           H
ATOM   3755  HB3 SER   233      66.910  94.350  18.920  0.00  0.00           H
ATOM   3756  OG  SER   233      65.170  93.830  20.030  0.00  0.00           O
ATOM   3757  HG  SER   233      65.610  92.990  20.210  0.00  0.00           H
ATOM   3758  C   SER   233      65.820  94.720  16.430  0.00  0.00           C
ATOM   3759  O   SER   233      65.210  95.500  15.720  0.00  0.00           O
ATOM   3760  N   ALA   234      66.990  94.360  16.080  0.00  0.00           N
ATOM   3761  H   ALA   234      67.450  93.660  16.650  0.00  0.00           H
ATOM   3762  CA  ALA   234      67.700  94.950  14.870  0.00  0.00           C
ATOM   3763  HA  ALA   234      67.730  96.000  15.150  0.00  0.00           H
ATOM   3764  CB  ALA   234      69.110  94.390  14.720  0.00  0.00           C
ATOM   3765  HB1 ALA   234      69.620  94.820  13.860  0.00  0.00           H
ATOM   3766  HB2 ALA   234      69.640  94.760  15.600  0.00  0.00           H
ATOM   3767  HB3 ALA   234      69.060  93.300  14.720  0.00  0.00           H
ATOM   3768  C   ALA   234      66.940  94.720  13.550  0.00  0.00           C
ATOM   3769  O   ALA   234      66.940  95.640  12.660  0.00  0.00           O
ATOM   3770  N   ALA   235      66.190  93.670  13.250  0.00  0.00           N
ATOM   3771  H   ALA   235      66.110  92.900  13.900  0.00  0.00           H
ATOM   3772  CA  ALA   235      65.400  93.450  12.070  0.00  0.00           C
ATOM   3773  HA  ALA   235      66.050  93.670  11.230  0.00  0.00           H
ATOM   3774  CB  ALA   235      65.060  91.970  12.100  0.00  0.00           C
ATOM   3775  HB1 ALA   235      64.750  91.790  11.070  0.00  0.00           H
ATOM   3776  HB2 ALA   235      65.840  91.240  12.300  0.00  0.00           H
ATOM   3777  HB3 ALA   235      64.260  91.740  12.790  0.00  0.00           H
ATOM   3778  C   ALA   235      64.170  94.450  12.020  0.00  0.00           C
ATOM   3779  O   ALA   235      63.790  94.900  10.940  0.00  0.00           O
ATOM   3780  N   MET   236      63.620  94.750  13.160  0.00  0.00           N
ATOM   3781  H   MET   236      64.070  94.460  14.010  0.00  0.00           H
ATOM   3782  CA  MET   236      62.540  95.690  13.190  0.00  0.00           C
ATOM   3783  HA  MET   236      61.960  95.300  12.350  0.00  0.00           H
ATOM   3784  CB  MET   236      61.720  95.430  14.510  0.00  0.00           C
ATOM   3785  HB2 MET   236      60.920  96.170  14.410  0.00  0.00           H
ATOM   3786  HB3 MET   236      62.440  95.570  15.320  0.00  0.00           H
ATOM   3787  CG  MET   236      61.210  93.970  14.660  0.00  0.00           C
ATOM   3788  HG2 MET   236      60.840  93.800  15.670  0.00  0.00           H
ATOM   3789  HG3 MET   236      62.060  93.280  14.670  0.00  0.00           H
ATOM   3790  SD  MET   236      59.910  93.510  13.430  0.00  0.00           S
ATOM   3791  CE  MET   236      60.080  91.730  13.660  0.00  0.00           C
ATOM   3792  HE1 MET   236      61.030  91.290  13.380  0.00  0.00           H
ATOM   3793  HE2 MET   236      59.900  91.640  14.730  0.00  0.00           H
ATOM   3794  HE3 MET   236      59.310  91.200  13.100  0.00  0.00           H
ATOM   3795  C   MET   236      63.000  97.190  13.030  0.00  0.00           C
ATOM   3796  O   MET   236      62.170  98.130  13.060  0.00  0.00           O
ATOM   3797  N   LEU   237      64.310  97.440  12.890  0.00  0.00           N
ATOM   3798  H   LEU   237      64.940  96.650  12.850  0.00  0.00           H
ATOM   3799  CA  LEU   237      64.960  98.790  12.900  0.00  0.00           C
ATOM   3800  HA  LEU   237      64.190  99.560  12.820  0.00  0.00           H
ATOM   3801  CB  LEU   237      65.790  98.980  14.170  0.00  0.00           C
ATOM   3802  HB2 LEU   237      66.300  99.930  14.010  0.00  0.00           H
ATOM   3803  HB3 LEU   237      66.610  98.270  14.190  0.00  0.00           H
ATOM   3804  CG  LEU   237      65.020  98.960  15.480  0.00  0.00           C
ATOM   3805  HG  LEU   237      64.560  97.970  15.500  0.00  0.00           H
ATOM   3806  CD1 LEU   237      66.080  99.030  16.580  0.00  0.00           C
ATOM   3807 HD11 LEU   237      66.790  99.850  16.460  0.00  0.00           H
ATOM   3808 HD12 LEU   237      65.600  99.000  17.550  0.00  0.00           H
ATOM   3809 HD13 LEU   237      66.680  98.130  16.440  0.00  0.00           H
ATOM   3810  CD2 LEU   237      63.950 100.100  15.730  0.00  0.00           C
ATOM   3811 HD21 LEU   237      64.320 101.120  15.610  0.00  0.00           H
ATOM   3812 HD22 LEU   237      63.070 100.030  15.100  0.00  0.00           H
ATOM   3813 HD23 LEU   237      63.560  99.990  16.740  0.00  0.00           H
ATOM   3814  C   LEU   237      65.810  98.950  11.600  0.00  0.00           C
ATOM   3815  O   LEU   237      66.480  99.970  11.540  0.00  0.00           O
ATOM   3816  N   ASP   238      65.830  97.940  10.690  0.00  0.00           N
ATOM   3817  H   ASP   238      65.030  97.330  10.820  0.00  0.00           H
ATOM   3818  CA  ASP   238      66.620  97.850   9.480  0.00  0.00           C
ATOM   3819  HA  ASP   238      66.350  96.890   9.040  0.00  0.00           H
ATOM   3820  CB  ASP   238      66.280  98.970   8.450  0.00  0.00           C
ATOM   3821  HB2 ASP   238      66.990  98.930   7.620  0.00  0.00           H
ATOM   3822  HB3 ASP   238      66.290  99.960   8.910  0.00  0.00           H
ATOM   3823  CG  ASP   238      64.930  98.710   7.860  0.00  0.00           C
ATOM   3824  OD1 ASP   238      64.420  99.660   7.280  0.00  0.00           O
ATOM   3825  OD2 ASP   238      64.360  97.580   7.880  0.00  0.00           O
ATOM   3826  C   ASP   238      68.180  97.860   9.760  0.00  0.00           C
ATOM   3827  O   ASP   238      68.970  98.110   8.920  0.00  0.00           O
ATOM   3828  N   MET   239      68.560  97.600  11.040  0.00  0.00           N
ATOM   3829  H   MET   239      67.890  97.180  11.670  0.00  0.00           H
ATOM   3830  CA  MET   239      69.990  97.630  11.440  0.00  0.00           C
ATOM   3831  HA  MET   239      70.490  98.380  10.820  0.00  0.00           H
ATOM   3832  CB  MET   239      69.960  97.920  12.940  0.00  0.00           C
ATOM   3833  HB2 MET   239      70.860  97.620  13.490  0.00  0.00           H
ATOM   3834  HB3 MET   239      69.130  97.330  13.320  0.00  0.00           H
ATOM   3835  CG  MET   239      69.590  99.330  13.260  0.00  0.00           C
ATOM   3836  HG2 MET   239      68.640  99.550  12.770  0.00  0.00           H
ATOM   3837  HG3 MET   239      70.360  99.950  12.800  0.00  0.00           H
ATOM   3838  SD  MET   239      69.560  99.550  15.070  0.00  0.00           S
ATOM   3839  CE  MET   239      71.360  99.610  15.440  0.00  0.00           C
ATOM   3840  HE1 MET   239      71.560  99.750  16.500  0.00  0.00           H
ATOM   3841  HE2 MET   239      71.940  98.780  15.050  0.00  0.00           H
ATOM   3842  HE3 MET   239      71.720 100.500  14.930  0.00  0.00           H
ATOM   3843  C   MET   239      70.690  96.270  11.180  0.00  0.00           C
ATOM   3844  O   MET   239      71.910  96.130  11.420  0.00  0.00           O
ATOM   3845  N   THR   240      70.050  95.170  10.820  0.00  0.00           N
ATOM   3846  H   THR   240      69.040  95.250  10.710  0.00  0.00           H
ATOM   3847  CA  THR   240      70.480  93.850  10.290  0.00  0.00           C
ATOM   3848  HA  THR   240      71.390  93.660  10.860  0.00  0.00           H
ATOM   3849  CB  THR   240      69.330  92.840  10.390  0.00  0.00           C
ATOM   3850  HB  THR   240      69.650  91.940   9.860  0.00  0.00           H
ATOM   3851  CG2 THR   240      68.930  92.490  11.810  0.00  0.00           C
ATOM   3852 HG21 THR   240      69.770  92.140  12.400  0.00  0.00           H
ATOM   3853 HG22 THR   240      68.450  93.390  12.190  0.00  0.00           H
ATOM   3854 HG23 THR   240      68.190  91.690  11.860  0.00  0.00           H
ATOM   3855  OG1 THR   240      68.160  93.390   9.820  0.00  0.00           O
ATOM   3856  HG1 THR   240      67.780  92.830   9.140  0.00  0.00           H
ATOM   3857  C   THR   240      71.010  93.830   8.860  0.00  0.00           C
ATOM   3858  O   THR   240      71.700  92.900   8.550  0.00  0.00           O
ATOM   3859  N   GLY   241      70.750  94.870   8.080  0.00  0.00           N
ATOM   3860  H   GLY   241      70.150  95.540   8.530  0.00  0.00           H
ATOM   3861  CA  GLY   241      71.030  94.920   6.650  0.00  0.00           C
ATOM   3862  HA2 GLY   241      70.060  95.070   6.180  0.00  0.00           H
ATOM   3863  HA3 GLY   241      71.230  93.920   6.290  0.00  0.00           H
ATOM   3864  C   GLY   241      72.110  95.910   6.160  0.00  0.00           C
ATOM   3865  O   GLY   241      72.990  96.330   6.920  0.00  0.00           O
ATOM   3866  N   ALA   242      72.040  96.170   4.820  0.00  0.00           N
ATOM   3867  H   ALA   242      71.340  95.710   4.260  0.00  0.00           H
ATOM   3868  CA  ALA   242      72.980  97.230   4.130  0.00  0.00           C
ATOM   3869  HA  ALA   242      73.940  96.720   4.070  0.00  0.00           H
ATOM   3870  CB  ALA   242      72.580  97.550   2.700  0.00  0.00           C
ATOM   3871  HB1 ALA   242      71.710  98.210   2.720  0.00  0.00           H
ATOM   3872  HB2 ALA   242      73.360  98.140   2.220  0.00  0.00           H
ATOM   3873  HB3 ALA   242      72.280  96.680   2.120  0.00  0.00           H
ATOM   3874  C   ALA   242      73.100  98.590   4.860  0.00  0.00           C
ATOM   3875  O   ALA   242      72.170  99.160   5.410  0.00  0.00           O
ATOM   3876  N   GLY   243      74.400  98.940   5.050  0.00  0.00           N
ATOM   3877  H   GLY   243      75.060  98.550   4.400  0.00  0.00           H
ATOM   3878  CA  GLY   243      74.720 100.070   5.990  0.00  0.00           C
ATOM   3879  HA2 GLY   243      73.750 100.480   6.290  0.00  0.00           H
ATOM   3880  HA3 GLY   243      75.300 100.910   5.610  0.00  0.00           H
ATOM   3881  C   GLY   243      75.380  99.540   7.290  0.00  0.00           C
ATOM   3882  O   GLY   243      75.920 100.410   7.990  0.00  0.00           O
ATOM   3883  N   TYR   244      75.320  98.260   7.650  0.00  0.00           N
ATOM   3884  H   TYR   244      74.670  97.630   7.200  0.00  0.00           H
ATOM   3885  CA  TYR   244      75.900  97.750   8.900  0.00  0.00           C
ATOM   3886  HA  TYR   244      76.470  98.570   9.340  0.00  0.00           H
ATOM   3887  CB  TYR   244      74.760  97.430   9.910  0.00  0.00           C
ATOM   3888  HB2 TYR   244      75.290  97.180  10.830  0.00  0.00           H
ATOM   3889  HB3 TYR   244      74.000  96.700   9.640  0.00  0.00           H
ATOM   3890  CG  TYR   244      73.900  98.610  10.300  0.00  0.00           C
ATOM   3891  CD1 TYR   244      74.270  99.440  11.360  0.00  0.00           C
ATOM   3892  HD1 TYR   244      75.220  99.240  11.820  0.00  0.00           H
ATOM   3893  CE1 TYR   244      73.500 100.560  11.780  0.00  0.00           C
ATOM   3894  HE1 TYR   244      73.760 101.190  12.610  0.00  0.00           H
ATOM   3895  CZ  TYR   244      72.390 100.880  11.040  0.00  0.00           C
ATOM   3896  OH  TYR   244      71.790 102.060  11.180  0.00  0.00           O
ATOM   3897  HH  TYR   244      72.320 102.590  11.780  0.00  0.00           H
ATOM   3898  CE2 TYR   244      71.980 100.090   9.980  0.00  0.00           C
ATOM   3899  HE2 TYR   244      71.090 100.400   9.460  0.00  0.00           H
ATOM   3900  CD2 TYR   244      72.730  99.000   9.600  0.00  0.00           C
ATOM   3901  HD2 TYR   244      72.460  98.470   8.710  0.00  0.00           H
ATOM   3902  C   TYR   244      76.790  96.560   8.740  0.00  0.00           C
ATOM   3903  O   TYR   244      76.650  95.860   7.780  0.00  0.00           O
ATOM   3904  N   VAL   245      77.740  96.350   9.580  0.00  0.00           N
ATOM   3905  H   VAL   245      77.690  97.010  10.350  0.00  0.00           H
ATOM   3906  CA  VAL   245      78.580  95.130   9.640  0.00  0.00           C
ATOM   3907  HA  VAL   245      78.080  94.390   9.000  0.00  0.00           H
ATOM   3908  CB  VAL   245      80.130  95.290   9.300  0.00  0.00           C
ATOM   3909  HB  VAL   245      80.590  96.090   9.880  0.00  0.00           H
ATOM   3910  CG1 VAL   245      81.090  94.130   9.650  0.00  0.00           C
ATOM   3911 HG11 VAL   245      80.830  93.260   9.040  0.00  0.00           H
ATOM   3912 HG12 VAL   245      82.090  94.520   9.490  0.00  0.00           H
ATOM   3913 HG13 VAL   245      80.920  93.810  10.680  0.00  0.00           H
ATOM   3914  CG2 VAL   245      80.460  95.560   7.820  0.00  0.00           C
ATOM   3915 HG21 VAL   245      81.500  95.800   7.640  0.00  0.00           H
ATOM   3916 HG22 VAL   245      80.170  94.760   7.140  0.00  0.00           H
ATOM   3917 HG23 VAL   245      79.810  96.390   7.500  0.00  0.00           H
ATOM   3918  C   VAL   245      78.400  94.560  11.030  0.00  0.00           C
ATOM   3919  O   VAL   245      78.390  95.320  12.020  0.00  0.00           O
ATOM   3920  N   TRP   246      78.440  93.240  11.100  0.00  0.00           N
ATOM   3921  H   TRP   246      78.580  92.780  10.210  0.00  0.00           H
ATOM   3922  CA  TRP   246      78.160  92.520  12.360  0.00  0.00           C
ATOM   3923  HA  TRP   246      78.220  93.180  13.220  0.00  0.00           H
ATOM   3924  CB  TRP   246      76.690  91.970  12.340  0.00  0.00           C
ATOM   3925  HB2 TRP   246      76.620  91.340  13.230  0.00  0.00           H
ATOM   3926  HB3 TRP   246      76.530  91.340  11.460  0.00  0.00           H
ATOM   3927  CG  TRP   246      75.600  93.000  12.520  0.00  0.00           C
ATOM   3928  CD1 TRP   246      75.170  93.860  11.580  0.00  0.00           C
ATOM   3929  HD1 TRP   246      75.550  93.930  10.570  0.00  0.00           H
ATOM   3930  NE1 TRP   246      74.100  94.640  12.090  0.00  0.00           N
ATOM   3931  HE1 TRP   246      73.680  95.450  11.660  0.00  0.00           H
ATOM   3932  CE2 TRP   246      73.860  94.330  13.420  0.00  0.00           C
ATOM   3933  CZ2 TRP   246      72.930  94.780  14.390  0.00  0.00           C
ATOM   3934  HZ2 TRP   246      72.200  95.480  14.030  0.00  0.00           H
ATOM   3935  CH2 TRP   246      72.970  94.220  15.650  0.00  0.00           C
ATOM   3936  HH2 TRP   246      72.310  94.630  16.400  0.00  0.00           H
ATOM   3937  CZ3 TRP   246      73.870  93.220  15.960  0.00  0.00           C
ATOM   3938  HZ3 TRP   246      73.870  92.800  16.960  0.00  0.00           H
ATOM   3939  CE3 TRP   246      74.770  92.800  14.970  0.00  0.00           C
ATOM   3940  HE3 TRP   246      75.400  91.970  15.280  0.00  0.00           H
ATOM   3941  CD2 TRP   246      74.810  93.320  13.680  0.00  0.00           C
ATOM   3942  C   TRP   246      79.150  91.440  12.580  0.00  0.00           C
ATOM   3943  O   TRP   246      79.470  90.620  11.680  0.00  0.00           O
ATOM   3944  N   LEU   247      79.530  91.390  13.870  0.00  0.00           N
ATOM   3945  H   LEU   247      79.220  92.080  14.530  0.00  0.00           H
ATOM   3946  CA  LEU   247      80.730  90.660  14.340  0.00  0.00           C
ATOM   3947  HA  LEU   247      80.920  89.880  13.600  0.00  0.00           H
ATOM   3948  CB  LEU   247      81.950  91.680  14.340  0.00  0.00           C
ATOM   3949  HB2 LEU   247      81.600  92.560  14.880  0.00  0.00           H
ATOM   3950  HB3 LEU   247      82.170  92.010  13.330  0.00  0.00           H
ATOM   3951  CG  LEU   247      83.220  91.140  14.940  0.00  0.00           C
ATOM   3952  HG  LEU   247      83.100  90.910  16.000  0.00  0.00           H
ATOM   3953  CD1 LEU   247      83.670  89.820  14.270  0.00  0.00           C
ATOM   3954 HD11 LEU   247      84.640  89.540  14.680  0.00  0.00           H
ATOM   3955 HD12 LEU   247      83.030  88.990  14.570  0.00  0.00           H
ATOM   3956 HD13 LEU   247      83.700  89.910  13.180  0.00  0.00           H
ATOM   3957  CD2 LEU   247      84.380  92.170  14.880  0.00  0.00           C
ATOM   3958 HD21 LEU   247      84.450  92.380  13.810  0.00  0.00           H
ATOM   3959 HD22 LEU   247      84.200  93.170  15.270  0.00  0.00           H
ATOM   3960 HD23 LEU   247      85.320  91.740  15.220  0.00  0.00           H
ATOM   3961  C   LEU   247      80.520  89.980  15.650  0.00  0.00           C
ATOM   3962  O   LEU   247      80.260  90.780  16.590  0.00  0.00           O
ATOM   3963  N   VAL   248      80.680  88.630  15.850  0.00  0.00           N
ATOM   3964  H   VAL   248      80.950  88.000  15.120  0.00  0.00           H
ATOM   3965  CA  VAL   248      80.370  88.010  17.130  0.00  0.00           C
ATOM   3966  HA  VAL   248      80.320  88.720  17.950  0.00  0.00           H
ATOM   3967  CB  VAL   248      78.860  87.540  17.010  0.00  0.00           C
ATOM   3968  HB  VAL   248      78.570  87.000  17.900  0.00  0.00           H
ATOM   3969  CG1 VAL   248      77.920  88.770  16.910  0.00  0.00           C
ATOM   3970 HG11 VAL   248      78.050  89.250  15.940  0.00  0.00           H
ATOM   3971 HG12 VAL   248      76.860  88.590  17.050  0.00  0.00           H
ATOM   3972 HG13 VAL   248      78.240  89.460  17.700  0.00  0.00           H
ATOM   3973  CG2 VAL   248      78.540  86.580  15.900  0.00  0.00           C
ATOM   3974 HG21 VAL   248      78.620  87.030  14.910  0.00  0.00           H
ATOM   3975 HG22 VAL   248      79.240  85.740  15.950  0.00  0.00           H
ATOM   3976 HG23 VAL   248      77.490  86.300  15.950  0.00  0.00           H
ATOM   3977  C   VAL   248      81.320  86.820  17.450  0.00  0.00           C
ATOM   3978  O   VAL   248      82.350  86.600  16.820  0.00  0.00           O
ATOM   3979  N   GLY   249      81.110  86.210  18.620  0.00  0.00           N
ATOM   3980  H   GLY   249      80.500  86.670  19.280  0.00  0.00           H
ATOM   3981  CA  GLY   249      81.780  84.940  19.070  0.00  0.00           C
ATOM   3982  HA2 GLY   249      81.990  84.840  20.140  0.00  0.00           H
ATOM   3983  HA3 GLY   249      82.750  84.850  18.600  0.00  0.00           H
ATOM   3984  C   GLY   249      81.080  83.660  18.560  0.00  0.00           C
ATOM   3985  O   GLY   249      80.660  83.580  17.440  0.00  0.00           O
ATOM   3986  N   GLU   250      81.050  82.630  19.350  0.00  0.00           N
ATOM   3987  H   GLU   250      81.520  82.820  20.220  0.00  0.00           H
ATOM   3988  CA  GLU   250      80.530  81.260  19.170  0.00  0.00           C
ATOM   3989  HA  GLU   250      80.490  81.020  18.110  0.00  0.00           H
ATOM   3990  CB  GLU   250      81.420  80.320  19.910  0.00  0.00           C
ATOM   3991  HB2 GLU   250      81.310  80.450  20.980  0.00  0.00           H
ATOM   3992  HB3 GLU   250      82.460  80.560  19.680  0.00  0.00           H
ATOM   3993  CG  GLU   250      81.100  78.800  19.520  0.00  0.00           C
ATOM   3994  HG2 GLU   250      81.340  78.660  18.470  0.00  0.00           H
ATOM   3995  HG3 GLU   250      80.100  78.470  19.820  0.00  0.00           H
ATOM   3996  CD  GLU   250      82.080  77.890  20.250  0.00  0.00           C
ATOM   3997  OE1 GLU   250      83.260  78.120  20.060  0.00  0.00           O
ATOM   3998  OE2 GLU   250      81.740  76.820  20.860  0.00  0.00           O
ATOM   3999  C   GLU   250      79.110  81.020  19.710  0.00  0.00           C
ATOM   4000  O   GLU   250      78.300  80.320  19.030  0.00  0.00           O
ATOM   4001  N   ARG   251      78.750  81.470  20.900  0.00  0.00           N
ATOM   4002  H   ARG   251      79.310  82.220  21.280  0.00  0.00           H
ATOM   4003  CA  ARG   251      77.500  81.210  21.570  0.00  0.00           C
ATOM   4004  HA  ARG   251      77.230  80.160  21.520  0.00  0.00           H
ATOM   4005  CB  ARG   251      77.730  81.490  23.120  0.00  0.00           C
ATOM   4006  HB2 ARG   251      78.050  82.520  23.240  0.00  0.00           H
ATOM   4007  HB3 ARG   251      78.530  80.850  23.500  0.00  0.00           H
ATOM   4008  CG  ARG   251      76.590  81.250  24.110  0.00  0.00           C
ATOM   4009  HG2 ARG   251      76.320  80.200  23.950  0.00  0.00           H
ATOM   4010  HG3 ARG   251      75.790  81.910  23.770  0.00  0.00           H
ATOM   4011  CD  ARG   251      76.910  81.380  25.580  0.00  0.00           C
ATOM   4012  HD2 ARG   251      77.740  80.770  25.910  0.00  0.00           H
ATOM   4013  HD3 ARG   251      76.050  81.040  26.160  0.00  0.00           H
ATOM   4014  NE  ARG   251      77.390  82.720  25.860  0.00  0.00           N
ATOM   4015  HE  ARG   251      77.880  83.200  25.120  0.00  0.00           H
ATOM   4016  CZ  ARG   251      77.250  83.420  26.920  0.00  0.00           C
ATOM   4017  NH1 ARG   251      76.630  82.950  27.960  0.00  0.00           N
ATOM   4018 HH11 ARG   251      76.370  81.970  27.960  0.00  0.00           H
ATOM   4019 HH12 ARG   251      76.590  83.460  28.830  0.00  0.00           H
ATOM   4020  NH2 ARG   251      77.590  84.680  26.930  0.00  0.00           N
ATOM   4021 HH21 ARG   251      78.160  84.960  26.140  0.00  0.00           H
ATOM   4022 HH22 ARG   251      77.130  85.330  27.540  0.00  0.00           H
ATOM   4023  C   ARG   251      76.320  81.920  20.940  0.00  0.00           C
ATOM   4024  O   ARG   251      75.210  81.450  21.050  0.00  0.00           O
ATOM   4025  N   GLU   252      76.600  82.980  20.160  0.00  0.00           N
ATOM   4026  H   GLU   252      77.560  83.290  20.250  0.00  0.00           H
ATOM   4027  CA  GLU   252      75.680  83.880  19.360  0.00  0.00           C
ATOM   4028  HA  GLU   252      74.830  84.140  19.990  0.00  0.00           H
ATOM   4029  CB  GLU   252      76.360  85.240  19.060  0.00  0.00           C
ATOM   4030  HB2 GLU   252      75.660  85.870  18.500  0.00  0.00           H
ATOM   4031  HB3 GLU   252      77.170  85.040  18.350  0.00  0.00           H
ATOM   4032  CG  GLU   252      76.840  86.080  20.200  0.00  0.00           C
ATOM   4033  HG2 GLU   252      76.040  86.200  20.920  0.00  0.00           H
ATOM   4034  HG3 GLU   252      77.110  87.050  19.800  0.00  0.00           H
ATOM   4035  CD  GLU   252      78.050  85.550  21.000  0.00  0.00           C
ATOM   4036  OE1 GLU   252      78.290  86.080  22.100  0.00  0.00           O
ATOM   4037  OE2 GLU   252      78.790  84.760  20.430  0.00  0.00           O
ATOM   4038  C   GLU   252      75.200  83.250  18.010  0.00  0.00           C
ATOM   4039  O   GLU   252      74.150  83.700  17.480  0.00  0.00           O
ATOM   4040  N   ILE   253      75.900  82.240  17.440  0.00  0.00           N
ATOM   4041  H   ILE   253      76.670  81.910  18.000  0.00  0.00           H
ATOM   4042  CA  ILE   253      75.520  81.610  16.170  0.00  0.00           C
ATOM   4043  HA  ILE   253      74.630  82.020  15.700  0.00  0.00           H
ATOM   4044  CB  ILE   253      76.620  81.810  15.090  0.00  0.00           C
ATOM   4045  HB  ILE   253      76.420  81.130  14.260  0.00  0.00           H
ATOM   4046  CG2 ILE   253      76.550  83.300  14.710  0.00  0.00           C
ATOM   4047 HG21 ILE   253      75.560  83.690  14.460  0.00  0.00           H
ATOM   4048 HG22 ILE   253      77.040  83.870  15.500  0.00  0.00           H
ATOM   4049 HG23 ILE   253      77.070  83.560  13.790  0.00  0.00           H
ATOM   4050  CG1 ILE   253      77.950  81.320  15.740  0.00  0.00           C
ATOM   4051 HG12 ILE   253      77.830  80.430  16.360  0.00  0.00           H
ATOM   4052 HG13 ILE   253      78.420  82.120  16.300  0.00  0.00           H
ATOM   4053  CD1 ILE   253      78.970  80.970  14.640  0.00  0.00           C
ATOM   4054 HD11 ILE   253      79.280  81.840  14.060  0.00  0.00           H
ATOM   4055 HD12 ILE   253      79.760  80.480  15.220  0.00  0.00           H
ATOM   4056 HD13 ILE   253      78.570  80.280  13.900  0.00  0.00           H
ATOM   4057  C   ILE   253      75.160  80.110  16.380  0.00  0.00           C
ATOM   4058  O   ILE   253      74.810  79.410  15.430  0.00  0.00           O
ATOM   4059  N   SER   254      75.330  79.640  17.640  0.00  0.00           N
ATOM   4060  H   SER   254      75.390  80.310  18.390  0.00  0.00           H
ATOM   4061  CA  SER   254      75.150  78.230  17.990  0.00  0.00           C
ATOM   4062  HA  SER   254      75.320  77.590  17.110  0.00  0.00           H
ATOM   4063  CB  SER   254      76.150  77.710  19.100  0.00  0.00           C
ATOM   4064  HB2 SER   254      75.730  76.710  19.170  0.00  0.00           H
ATOM   4065  HB3 SER   254      75.950  78.150  20.080  0.00  0.00           H
ATOM   4066  OG  SER   254      77.540  77.880  18.600  0.00  0.00           O
ATOM   4067  HG  SER   254      77.730  78.780  18.860  0.00  0.00           H
ATOM   4068  C   SER   254      73.720  77.970  18.420  0.00  0.00           C
ATOM   4069  O   SER   254      73.190  78.700  19.240  0.00  0.00           O
ATOM   4070  N   GLY   255      73.130  76.900  17.920  0.00  0.00           N
ATOM   4071  H   GLY   255      73.570  76.480  17.110  0.00  0.00           H
ATOM   4072  CA  GLY   255      71.770  76.510  18.380  0.00  0.00           C
ATOM   4073  HA2 GLY   255      71.710  76.710  19.450  0.00  0.00           H
ATOM   4074  HA3 GLY   255      71.730  75.440  18.150  0.00  0.00           H
ATOM   4075  C   GLY   255      70.550  77.230  17.750  0.00  0.00           C
ATOM   4076  O   GLY   255      70.750  77.810  16.710  0.00  0.00           O
ATOM   4077  N   SER   256      69.430  77.420  18.490  0.00  0.00           N
ATOM   4078  H   SER   256      69.340  77.020  19.410  0.00  0.00           H
ATOM   4079  CA  SER   256      68.280  78.210  18.010  0.00  0.00           C
ATOM   4080  HA  SER   256      67.930  77.730  17.090  0.00  0.00           H
ATOM   4081  CB  SER   256      67.120  78.040  19.030  0.00  0.00           C
ATOM   4082  HB2 SER   256      67.010  77.020  19.400  0.00  0.00           H
ATOM   4083  HB3 SER   256      66.160  78.420  18.670  0.00  0.00           H
ATOM   4084  OG  SER   256      67.400  78.820  20.110  0.00  0.00           O
ATOM   4085  HG  SER   256      68.180  78.440  20.530  0.00  0.00           H
ATOM   4086  C   SER   256      68.440  79.670  17.550  0.00  0.00           C
ATOM   4087  O   SER   256      67.610  80.290  16.900  0.00  0.00           O
ATOM   4088  N   ALA   257      69.560  80.270  18.010  0.00  0.00           N
ATOM   4089  H   ALA   257      70.270  79.680  18.410  0.00  0.00           H
ATOM   4090  CA  ALA   257      69.910  81.650  17.650  0.00  0.00           C
ATOM   4091  HA  ALA   257      69.100  82.330  17.920  0.00  0.00           H
ATOM   4092  CB  ALA   257      71.160  81.980  18.470  0.00  0.00           C
ATOM   4093  HB1 ALA   257      71.660  82.930  18.290  0.00  0.00           H
ATOM   4094  HB2 ALA   257      70.770  82.070  19.490  0.00  0.00           H
ATOM   4095  HB3 ALA   257      71.950  81.230  18.500  0.00  0.00           H
ATOM   4096  C   ALA   257      70.260  81.720  16.120  0.00  0.00           C
ATOM   4097  O   ALA   257      70.110  82.870  15.500  0.00  0.00           O
ATOM   4098  N   LEU   258      70.620  80.610  15.510  0.00  0.00           N
ATOM   4099  H   LEU   258      70.810  79.780  16.040  0.00  0.00           H
ATOM   4100  CA  LEU   258      70.890  80.590  14.100  0.00  0.00           C
ATOM   4101  HA  LEU   258      71.660  81.350  13.970  0.00  0.00           H
ATOM   4102  CB  LEU   258      71.390  79.180  13.750  0.00  0.00           C
ATOM   4103  HB2 LEU   258      70.610  78.450  13.970  0.00  0.00           H
ATOM   4104  HB3 LEU   258      72.170  79.000  14.490  0.00  0.00           H
ATOM   4105  CG  LEU   258      72.130  78.930  12.440  0.00  0.00           C
ATOM   4106  HG  LEU   258      71.380  78.720  11.680  0.00  0.00           H
ATOM   4107  CD1 LEU   258      73.010  80.150  12.040  0.00  0.00           C
ATOM   4108 HD11 LEU   258      72.440  81.080  11.980  0.00  0.00           H
ATOM   4109 HD12 LEU   258      73.730  80.250  12.840  0.00  0.00           H
ATOM   4110 HD13 LEU   258      73.510  80.000  11.080  0.00  0.00           H
ATOM   4111  CD2 LEU   258      72.970  77.680  12.520  0.00  0.00           C
ATOM   4112 HD21 LEU   258      73.490  77.510  11.580  0.00  0.00           H
ATOM   4113 HD22 LEU   258      73.690  77.780  13.340  0.00  0.00           H
ATOM   4114 HD23 LEU   258      72.300  76.860  12.790  0.00  0.00           H
ATOM   4115  C   LEU   258      69.620  80.950  13.250  0.00  0.00           C
ATOM   4116  O   LEU   258      69.740  81.740  12.360  0.00  0.00           O
ATOM   4117  N   ARG   259      68.390  80.580  13.630  0.00  0.00           N
ATOM   4118  H   ARG   259      68.320  80.130  14.530  0.00  0.00           H
ATOM   4119  CA  ARG   259      67.170  80.790  12.970  0.00  0.00           C
ATOM   4120  HA  ARG   259      67.250  80.300  12.000  0.00  0.00           H
ATOM   4121  CB  ARG   259      66.070  80.210  13.820  0.00  0.00           C
ATOM   4122  HB2 ARG   259      65.950  80.680  14.790  0.00  0.00           H
ATOM   4123  HB3 ARG   259      66.290  79.190  14.120  0.00  0.00           H
ATOM   4124  CG  ARG   259      64.690  80.130  13.210  0.00  0.00           C
ATOM   4125  HG2 ARG   259      64.840  79.520  12.320  0.00  0.00           H
ATOM   4126  HG3 ARG   259      64.350  81.090  12.810  0.00  0.00           H
ATOM   4127  CD  ARG   259      63.600  79.470  14.120  0.00  0.00           C
ATOM   4128  HD2 ARG   259      63.670  79.980  15.080  0.00  0.00           H
ATOM   4129  HD3 ARG   259      63.850  78.460  14.460  0.00  0.00           H
ATOM   4130  NE  ARG   259      62.240  79.560  13.570  0.00  0.00           N
ATOM   4131  HE  ARG   259      61.900  80.490  13.410  0.00  0.00           H
ATOM   4132  CZ  ARG   259      61.390  78.620  13.260  0.00  0.00           C
ATOM   4133  NH1 ARG   259      61.530  77.330  13.510  0.00  0.00           N
ATOM   4134 HH11 ARG   259      62.370  76.970  13.950  0.00  0.00           H
ATOM   4135 HH12 ARG   259      60.750  76.720  13.310  0.00  0.00           H
ATOM   4136  NH2 ARG   259      60.260  78.910  12.800  0.00  0.00           N
ATOM   4137 HH21 ARG   259      60.030  79.870  12.640  0.00  0.00           H
ATOM   4138 HH22 ARG   259      59.540  78.200  12.770  0.00  0.00           H
ATOM   4139  C   ARG   259      66.890  82.260  12.750  0.00  0.00           C
ATOM   4140  O   ARG   259      66.240  82.760  11.780  0.00  0.00           O
ATOM   4141  N   TYR   260      67.380  83.140  13.620  0.00  0.00           N
ATOM   4142  H   TYR   260      67.970  82.710  14.310  0.00  0.00           H
ATOM   4143  CA  TYR   260      67.180  84.610  13.640  0.00  0.00           C
ATOM   4144  HA  TYR   260      66.520  85.030  12.890  0.00  0.00           H
ATOM   4145  CB  TYR   260      66.440  84.910  14.900  0.00  0.00           C
ATOM   4146  HB2 TYR   260      66.370  86.000  14.910  0.00  0.00           H
ATOM   4147  HB3 TYR   260      67.070  84.650  15.750  0.00  0.00           H
ATOM   4148  CG  TYR   260      65.120  84.140  15.130  0.00  0.00           C
ATOM   4149  CD1 TYR   260      63.920  84.450  14.460  0.00  0.00           C
ATOM   4150  HD1 TYR   260      63.960  85.270  13.750  0.00  0.00           H
ATOM   4151  CE1 TYR   260      62.710  83.800  14.670  0.00  0.00           C
ATOM   4152  HE1 TYR   260      61.900  84.030  13.990  0.00  0.00           H
ATOM   4153  CZ  TYR   260      62.670  82.740  15.580  0.00  0.00           C
ATOM   4154  OH  TYR   260      61.550  82.120  15.660  0.00  0.00           O
ATOM   4155  HH  TYR   260      61.630  81.380  16.270  0.00  0.00           H
ATOM   4156  CE2 TYR   260      63.880  82.380  16.280  0.00  0.00           C
ATOM   4157  HE2 TYR   260      63.860  81.590  17.020  0.00  0.00           H
ATOM   4158  CD2 TYR   260      65.140  83.030  16.040  0.00  0.00           C
ATOM   4159  HD2 TYR   260      66.050  82.820  16.590  0.00  0.00           H
ATOM   4160  C   TYR   260      68.470  85.390  13.360  0.00  0.00           C
ATOM   4161  O   TYR   260      68.410  86.570  13.090  0.00  0.00           O
ATOM   4162  N   ALA   261      69.690  84.750  13.400  0.00  0.00           N
ATOM   4163  H   ALA   261      69.760  83.780  13.680  0.00  0.00           H
ATOM   4164  CA  ALA   261      70.930  85.450  13.000  0.00  0.00           C
ATOM   4165  HA  ALA   261      71.210  86.160  13.780  0.00  0.00           H
ATOM   4166  CB  ALA   261      72.060  84.480  13.040  0.00  0.00           C
ATOM   4167  HB1 ALA   261      72.220  84.050  14.030  0.00  0.00           H
ATOM   4168  HB2 ALA   261      71.880  83.800  12.210  0.00  0.00           H
ATOM   4169  HB3 ALA   261      72.960  85.070  12.870  0.00  0.00           H
ATOM   4170  C   ALA   261      70.880  86.120  11.590  0.00  0.00           C
ATOM   4171  O   ALA   261      70.400  85.490  10.610  0.00  0.00           O
ATOM   4172  N   PRO   262      71.320  87.380  11.370  0.00  0.00           N
ATOM   4173  CD  PRO   262      72.040  88.210  12.330  0.00  0.00           C
ATOM   4174  HD2 PRO   262      73.020  87.760  12.460  0.00  0.00           H
ATOM   4175  HD3 PRO   262      71.500  88.370  13.270  0.00  0.00           H
ATOM   4176  CG  PRO   262      72.120  89.690  11.660  0.00  0.00           C
ATOM   4177  HG2 PRO   262      73.180  89.810  11.430  0.00  0.00           H
ATOM   4178  HG3 PRO   262      71.740  90.490  12.300  0.00  0.00           H
ATOM   4179  CB  PRO   262      71.250  89.600  10.440  0.00  0.00           C
ATOM   4180  HB2 PRO   262      71.630  90.270   9.670  0.00  0.00           H
ATOM   4181  HB3 PRO   262      70.270  89.960  10.770  0.00  0.00           H
ATOM   4182  CA  PRO   262      71.180  88.090  10.080  0.00  0.00           C
ATOM   4183  HA  PRO   262      70.180  88.000   9.670  0.00  0.00           H
ATOM   4184  C   PRO   262      72.210  87.740   9.050  0.00  0.00           C
ATOM   4185  O   PRO   262      73.360  87.380   9.410  0.00  0.00           O
ATOM   4186  N   ASP   263      71.810  87.820   7.820  0.00  0.00           N
ATOM   4187  H   ASP   263      70.870  88.140   7.620  0.00  0.00           H
ATOM   4188  CA  ASP   263      72.670  87.360   6.730  0.00  0.00           C
ATOM   4189  HA  ASP   263      72.940  86.330   6.960  0.00  0.00           H
ATOM   4190  CB  ASP   263      72.030  87.530   5.310  0.00  0.00           C
ATOM   4191  HB2 ASP   263      72.710  87.130   4.550  0.00  0.00           H
ATOM   4192  HB3 ASP   263      71.910  88.570   5.040  0.00  0.00           H
ATOM   4193  CG  ASP   263      70.690  86.790   5.100  0.00  0.00           C
ATOM   4194  OD1 ASP   263      69.730  87.320   4.520  0.00  0.00           O
ATOM   4195  OD2 ASP   263      70.640  85.590   5.480  0.00  0.00           O
ATOM   4196  C   ASP   263      74.030  88.170   6.720  0.00  0.00           C
ATOM   4197  O   ASP   263      73.950  89.370   6.830  0.00  0.00           O
ATOM   4198  N   GLY   264      75.200  87.540   6.550  0.00  0.00           N
ATOM   4199  H   GLY   264      75.180  86.550   6.350  0.00  0.00           H
ATOM   4200  CA  GLY   264      76.450  88.310   6.350  0.00  0.00           C
ATOM   4201  HA2 GLY   264      76.240  89.240   5.830  0.00  0.00           H
ATOM   4202  HA3 GLY   264      76.960  87.770   5.540  0.00  0.00           H
ATOM   4203  C   GLY   264      77.190  88.520   7.650  0.00  0.00           C
ATOM   4204  O   GLY   264      78.370  88.960   7.600  0.00  0.00           O
ATOM   4205  N   ILE   265      76.630  88.180   8.800  0.00  0.00           N
ATOM   4206  H   ILE   265      75.680  87.850   8.750  0.00  0.00           H
ATOM   4207  CA  ILE   265      77.370  88.180  10.070  0.00  0.00           C
ATOM   4208  HA  ILE   265      77.660  89.220  10.240  0.00  0.00           H
ATOM   4209  CB  ILE   265      76.370  87.790  11.220  0.00  0.00           C
ATOM   4210  HB  ILE   265      75.470  88.390  11.060  0.00  0.00           H
ATOM   4211  CG2 ILE   265      76.040  86.250  11.190  0.00  0.00           C
ATOM   4212 HG21 ILE   265      75.290  86.080  11.970  0.00  0.00           H
ATOM   4213 HG22 ILE   265      75.690  86.030  10.180  0.00  0.00           H
ATOM   4214 HG23 ILE   265      76.890  85.590  11.340  0.00  0.00           H
ATOM   4215  CG1 ILE   265      76.910  88.330  12.570  0.00  0.00           C
ATOM   4216 HG12 ILE   265      77.470  89.270  12.550  0.00  0.00           H
ATOM   4217 HG13 ILE   265      77.590  87.540  12.900  0.00  0.00           H
ATOM   4218  CD1 ILE   265      75.910  88.360  13.660  0.00  0.00           C
ATOM   4219 HD11 ILE   265      74.950  88.750  13.330  0.00  0.00           H
ATOM   4220 HD12 ILE   265      75.700  87.350  13.990  0.00  0.00           H
ATOM   4221 HD13 ILE   265      76.230  89.000  14.490  0.00  0.00           H
ATOM   4222  C   ILE   265      78.640  87.390  10.090  0.00  0.00           C
ATOM   4223  O   ILE   265      78.700  86.320   9.460  0.00  0.00           O
ATOM   4224  N   ILE   266      79.670  87.920  10.750  0.00  0.00           N
ATOM   4225  H   ILE   266      79.620  88.900  10.980  0.00  0.00           H
ATOM   4226  CA  ILE   266      80.950  87.340  10.980  0.00  0.00           C
ATOM   4227  HA  ILE   266      81.120  86.530  10.260  0.00  0.00           H
ATOM   4228  CB  ILE   266      82.100  88.350  10.810  0.00  0.00           C
ATOM   4229  HB  ILE   266      82.140  88.910  11.740  0.00  0.00           H
ATOM   4230  CG2 ILE   266      83.400  87.580  10.890  0.00  0.00           C
ATOM   4231 HG21 ILE   266      83.430  86.810  10.120  0.00  0.00           H
ATOM   4232 HG22 ILE   266      84.180  88.270  10.590  0.00  0.00           H
ATOM   4233 HG23 ILE   266      83.600  87.150  11.870  0.00  0.00           H
ATOM   4234  CG1 ILE   266      81.960  89.220   9.590  0.00  0.00           C
ATOM   4235 HG12 ILE   266      82.480  90.180   9.650  0.00  0.00           H
ATOM   4236 HG13 ILE   266      80.930  89.560   9.630  0.00  0.00           H
ATOM   4237  CD1 ILE   266      82.190  88.510   8.240  0.00  0.00           C
ATOM   4238 HD11 ILE   266      83.270  88.430   8.100  0.00  0.00           H
ATOM   4239 HD12 ILE   266      81.820  87.480   8.180  0.00  0.00           H
ATOM   4240 HD13 ILE   266      81.750  89.030   7.390  0.00  0.00           H
ATOM   4241  C   ILE   266      80.900  86.670  12.340  0.00  0.00           C
ATOM   4242  O   ILE   266      80.510  87.300  13.300  0.00  0.00           O
ATOM   4243  N   GLY   267      81.390  85.460  12.440  0.00  0.00           N
ATOM   4244  H   GLY   267      81.640  84.870  11.660  0.00  0.00           H
ATOM   4245  CA  GLY   267      81.340  84.800  13.740  0.00  0.00           C
ATOM   4246  HA2 GLY   267      80.320  84.430  13.860  0.00  0.00           H
ATOM   4247  HA3 GLY   267      81.510  85.500  14.560  0.00  0.00           H
ATOM   4248  C   GLY   267      82.300  83.670  13.890  0.00  0.00           C
ATOM   4249  O   GLY   267      83.030  83.370  12.910  0.00  0.00           O
ATOM   4250  N   LEU   268      82.530  83.110  15.060  0.00  0.00           N
ATOM   4251  H   LEU   268      81.890  83.190  15.830  0.00  0.00           H
ATOM   4252  CA  LEU   268      83.740  82.350  15.500  0.00  0.00           C
ATOM   4253  HA  LEU   268      84.390  82.290  14.630  0.00  0.00           H
ATOM   4254  CB  LEU   268      84.460  83.170  16.580  0.00  0.00           C
ATOM   4255  HB2 LEU   268      85.200  82.470  16.960  0.00  0.00           H
ATOM   4256  HB3 LEU   268      83.750  83.380  17.380  0.00  0.00           H
ATOM   4257  CG  LEU   268      85.180  84.420  16.140  0.00  0.00           C
ATOM   4258  HG  LEU   268      84.470  85.070  15.620  0.00  0.00           H
ATOM   4259  CD1 LEU   268      85.640  85.200  17.420  0.00  0.00           C
ATOM   4260 HD11 LEU   268      84.710  85.300  17.970  0.00  0.00           H
ATOM   4261 HD12 LEU   268      86.260  84.520  18.000  0.00  0.00           H
ATOM   4262 HD13 LEU   268      86.250  86.100  17.280  0.00  0.00           H
ATOM   4263  CD2 LEU   268      86.440  84.180  15.210  0.00  0.00           C
ATOM   4264 HD21 LEU   268      86.100  83.790  14.250  0.00  0.00           H
ATOM   4265 HD22 LEU   268      87.010  85.110  15.150  0.00  0.00           H
ATOM   4266 HD23 LEU   268      87.060  83.370  15.610  0.00  0.00           H
ATOM   4267  C   LEU   268      83.440  80.920  15.900  0.00  0.00           C
ATOM   4268  O   LEU   268      82.300  80.630  16.350  0.00  0.00           O
ATOM   4269  N   GLN   269      84.400  80.010  15.700  0.00  0.00           N
ATOM   4270  H   GLN   269      85.350  80.280  15.490  0.00  0.00           H
ATOM   4271  CA  GLN   269      84.210  78.670  16.230  0.00  0.00           C
ATOM   4272  HA  GLN   269      83.510  78.740  17.060  0.00  0.00           H
ATOM   4273  CB  GLN   269      83.610  77.660  15.260  0.00  0.00           C
ATOM   4274  HB2 GLN   269      84.010  76.660  15.420  0.00  0.00           H
ATOM   4275  HB3 GLN   269      83.990  77.990  14.290  0.00  0.00           H
ATOM   4276  CG  GLN   269      82.040  77.770  15.130  0.00  0.00           C
ATOM   4277  HG2 GLN   269      81.850  78.760  14.720  0.00  0.00           H
ATOM   4278  HG3 GLN   269      81.580  77.720  16.110  0.00  0.00           H
ATOM   4279  CD  GLN   269      81.350  76.790  14.190  0.00  0.00           C
ATOM   4280  OE1 GLN   269      81.940  76.040  13.440  0.00  0.00           O
ATOM   4281  NE2 GLN   269      80.030  76.690  14.180  0.00  0.00           N
ATOM   4282 HE21 GLN   269      79.490  77.140  14.910  0.00  0.00           H
ATOM   4283 HE22 GLN   269      79.580  76.000  13.590  0.00  0.00           H
ATOM   4284  C   GLN   269      85.560  78.110  16.700  0.00  0.00           C
ATOM   4285  O   GLN   269      86.490  78.080  15.950  0.00  0.00           O
ATOM   4286  N   LEU   270      85.640  77.760  17.980  0.00  0.00           N
ATOM   4287  H   LEU   270      84.790  77.780  18.520  0.00  0.00           H
ATOM   4288  CA  LEU   270      86.870  77.170  18.650  0.00  0.00           C
ATOM   4289  HA  LEU   270      87.700  77.880  18.560  0.00  0.00           H
ATOM   4290  CB  LEU   270      86.720  77.090  20.180  0.00  0.00           C
ATOM   4291  HB2 LEU   270      85.950  76.410  20.560  0.00  0.00           H
ATOM   4292  HB3 LEU   270      86.470  78.080  20.570  0.00  0.00           H
ATOM   4293  CG  LEU   270      87.890  76.560  20.990  0.00  0.00           C
ATOM   4294  HG  LEU   270      88.140  75.590  20.540  0.00  0.00           H
ATOM   4295  CD1 LEU   270      89.140  77.420  20.880  0.00  0.00           C
ATOM   4296 HD11 LEU   270      89.910  77.150  21.600  0.00  0.00           H
ATOM   4297 HD12 LEU   270      89.470  77.530  19.840  0.00  0.00           H
ATOM   4298 HD13 LEU   270      88.810  78.440  21.060  0.00  0.00           H
ATOM   4299  CD2 LEU   270      87.780  76.210  22.480  0.00  0.00           C
ATOM   4300 HD21 LEU   270      88.720  75.800  22.850  0.00  0.00           H
ATOM   4301 HD22 LEU   270      87.480  77.030  23.120  0.00  0.00           H
ATOM   4302 HD23 LEU   270      87.050  75.400  22.510  0.00  0.00           H
ATOM   4303  C   LEU   270      87.290  75.800  17.980  0.00  0.00           C
ATOM   4304  O   LEU   270      86.630  74.840  18.340  0.00  0.00           O
ATOM   4305  N   ILE   271      88.330  75.650  17.170  0.00  0.00           N
ATOM   4306  H   ILE   271      88.940  76.440  16.990  0.00  0.00           H
ATOM   4307  CA  ILE   271      88.780  74.470  16.520  0.00  0.00           C
ATOM   4308  HA  ILE   271      87.890  74.090  16.020  0.00  0.00           H
ATOM   4309  CB  ILE   271      89.780  74.810  15.410  0.00  0.00           C
ATOM   4310  HB  ILE   271      90.620  75.220  15.950  0.00  0.00           H
ATOM   4311  CG2 ILE   271      90.290  73.440  14.820  0.00  0.00           C
ATOM   4312 HG21 ILE   271      90.770  72.940  15.660  0.00  0.00           H
ATOM   4313 HG22 ILE   271      89.480  72.840  14.410  0.00  0.00           H
ATOM   4314 HG23 ILE   271      91.060  73.560  14.050  0.00  0.00           H
ATOM   4315  CG1 ILE   271      89.320  75.680  14.220  0.00  0.00           C
ATOM   4316 HG12 ILE   271      88.600  76.420  14.570  0.00  0.00           H
ATOM   4317 HG13 ILE   271      88.840  75.050  13.460  0.00  0.00           H
ATOM   4318  CD1 ILE   271      90.570  76.450  13.730  0.00  0.00           C
ATOM   4319 HD11 ILE   271      90.730  77.040  14.630  0.00  0.00           H
ATOM   4320 HD12 ILE   271      91.490  75.890  13.540  0.00  0.00           H
ATOM   4321 HD13 ILE   271      90.360  77.070  12.860  0.00  0.00           H
ATOM   4322  C   ILE   271      89.190  73.410  17.560  0.00  0.00           C
ATOM   4323  O   ILE   271      89.830  73.690  18.650  0.00  0.00           O
ATOM   4324  N   ASN   272      88.730  72.190  17.350  0.00  0.00           N
ATOM   4325  H   ASN   272      88.080  72.060  16.590  0.00  0.00           H
ATOM   4326  CA  ASN   272      88.690  71.090  18.310  0.00  0.00           C
ATOM   4327  HA  ASN   272      87.900  70.480  17.870  0.00  0.00           H
ATOM   4328  CB  ASN   272      90.030  70.320  18.340  0.00  0.00           C
ATOM   4329  HB2 ASN   272      90.090  69.660  19.200  0.00  0.00           H
ATOM   4330  HB3 ASN   272      90.860  71.000  18.520  0.00  0.00           H
ATOM   4331  CG  ASN   272      90.130  69.490  17.050  0.00  0.00           C
ATOM   4332  OD1 ASN   272      89.340  68.520  16.810  0.00  0.00           O
ATOM   4333  ND2 ASN   272      91.030  69.770  16.080  0.00  0.00           N
ATOM   4334 HD21 ASN   272      91.770  70.450  16.210  0.00  0.00           H
ATOM   4335 HD22 ASN   272      90.810  69.180  15.290  0.00  0.00           H
ATOM   4336  C   ASN   272      88.090  71.470  19.720  0.00  0.00           C
ATOM   4337  O   ASN   272      88.310  70.720  20.680  0.00  0.00           O
ATOM   4338  N   GLY   273      87.400  72.580  19.820  0.00  0.00           N
ATOM   4339  H   GLY   273      87.130  73.160  19.030  0.00  0.00           H
ATOM   4340  CA  GLY   273      86.940  73.120  21.130  0.00  0.00           C
ATOM   4341  HA2 GLY   273      86.390  74.050  20.960  0.00  0.00           H
ATOM   4342  HA3 GLY   273      87.790  73.410  21.750  0.00  0.00           H
ATOM   4343  C   GLY   273      85.990  72.280  21.970  0.00  0.00           C
ATOM   4344  O   GLY   273      86.050  72.380  23.220  0.00  0.00           O
ATOM   4345  N   LYS   274      85.120  71.520  21.290  0.00  0.00           N
ATOM   4346  H   LYS   274      85.190  71.480  20.280  0.00  0.00           H
ATOM   4347  CA  LYS   274      84.280  70.520  22.010  0.00  0.00           C
ATOM   4348  HA  LYS   274      84.240  70.770  23.070  0.00  0.00           H
ATOM   4349  CB  LYS   274      82.880  70.460  21.300  0.00  0.00           C
ATOM   4350  HB2 LYS   274      82.280  69.690  21.780  0.00  0.00           H
ATOM   4351  HB3 LYS   274      83.000  70.180  20.250  0.00  0.00           H
ATOM   4352  CG  LYS   274      82.150  71.880  21.300  0.00  0.00           C
ATOM   4353  HG2 LYS   274      82.780  72.470  20.640  0.00  0.00           H
ATOM   4354  HG3 LYS   274      82.140  72.280  22.310  0.00  0.00           H
ATOM   4355  CD  LYS   274      80.720  71.730  20.810  0.00  0.00           C
ATOM   4356  HD2 LYS   274      80.100  71.430  21.650  0.00  0.00           H
ATOM   4357  HD3 LYS   274      80.730  70.920  20.080  0.00  0.00           H
ATOM   4358  CE  LYS   274      80.140  73.050  20.200  0.00  0.00           C
ATOM   4359  HE2 LYS   274      80.720  73.300  19.310  0.00  0.00           H
ATOM   4360  HE3 LYS   274      80.210  73.910  20.870  0.00  0.00           H
ATOM   4361  NZ  LYS   274      78.720  72.890  19.880  0.00  0.00           N
ATOM   4362  HZ1 LYS   274      78.370  73.630  19.280  0.00  0.00           H
ATOM   4363  HZ2 LYS   274      78.620  72.020  19.390  0.00  0.00           H
ATOM   4364  HZ3 LYS   274      78.160  72.900  20.720  0.00  0.00           H
ATOM   4365  C   LYS   274      84.810  69.060  21.910  0.00  0.00           C
ATOM   4366  O   LYS   274      84.180  68.220  22.500  0.00  0.00           O
ATOM   4367  N   ASN   275      85.900  68.810  21.270  0.00  0.00           N
ATOM   4368  H   ASN   275      86.430  69.610  20.950  0.00  0.00           H
ATOM   4369  CA  ASN   275      86.460  67.470  21.050  0.00  0.00           C
ATOM   4370  HA  ASN   275      85.670  66.760  20.830  0.00  0.00           H
ATOM   4371  CB  ASN   275      87.320  67.440  19.770  0.00  0.00           C
ATOM   4372  HB2 ASN   275      88.150  68.120  19.960  0.00  0.00           H
ATOM   4373  HB3 ASN   275      86.650  67.750  18.960  0.00  0.00           H
ATOM   4374  CG  ASN   275      87.820  66.030  19.500  0.00  0.00           C
ATOM   4375  OD1 ASN   275      87.560  65.070  20.200  0.00  0.00           O
ATOM   4376  ND2 ASN   275      88.350  65.860  18.300  0.00  0.00           N
ATOM   4377 HD21 ASN   275      88.610  66.710  17.820  0.00  0.00           H
ATOM   4378 HD22 ASN   275      88.510  64.920  17.960  0.00  0.00           H
ATOM   4379  C   ASN   275      87.240  66.950  22.290  0.00  0.00           C
ATOM   4380  O   ASN   275      88.430  66.910  22.330  0.00  0.00           O
ATOM   4381  N   GLU   276      86.450  66.530  23.290  0.00  0.00           N
ATOM   4382  H   GLU   276      85.480  66.730  23.110  0.00  0.00           H
ATOM   4383  CA  GLU   276      86.910  65.900  24.490  0.00  0.00           C
ATOM   4384  HA  GLU   276      87.350  66.580  25.220  0.00  0.00           H
ATOM   4385  CB  GLU   276      85.740  65.300  25.170  0.00  0.00           C
ATOM   4386  HB2 GLU   276      85.470  64.430  24.580  0.00  0.00           H
ATOM   4387  HB3 GLU   276      84.900  65.980  25.200  0.00  0.00           H
ATOM   4388  CG  GLU   276      86.030  64.830  26.620  0.00  0.00           C
ATOM   4389  HG2 GLU   276      86.280  65.700  27.230  0.00  0.00           H
ATOM   4390  HG3 GLU   276      86.830  64.090  26.550  0.00  0.00           H
ATOM   4391  CD  GLU   276      84.720  64.280  27.260  0.00  0.00           C
ATOM   4392  OE1 GLU   276      83.570  64.610  26.830  0.00  0.00           O
ATOM   4393  OE2 GLU   276      84.870  63.590  28.330  0.00  0.00           O
ATOM   4394  C   GLU   276      87.960  64.800  24.250  0.00  0.00           C
ATOM   4395  O   GLU   276      89.060  64.900  24.740  0.00  0.00           O
ATOM   4396  N   SER   277      87.860  63.960  23.220  0.00  0.00           N
ATOM   4397  H   SER   277      87.010  63.980  22.690  0.00  0.00           H
ATOM   4398  CA  SER   277      88.910  62.900  22.960  0.00  0.00           C
ATOM   4399  HA  SER   277      89.050  62.370  23.900  0.00  0.00           H
ATOM   4400  CB  SER   277      88.400  61.960  21.870  0.00  0.00           C
ATOM   4401  HB2 SER   277      87.820  62.570  21.180  0.00  0.00           H
ATOM   4402  HB3 SER   277      87.650  61.300  22.320  0.00  0.00           H
ATOM   4403  OG  SER   277      89.330  61.160  21.300  0.00  0.00           O
ATOM   4404  HG  SER   277      88.860  60.590  20.690  0.00  0.00           H
ATOM   4405  C   SER   277      90.300  63.500  22.540  0.00  0.00           C
ATOM   4406  O   SER   277      91.360  63.000  22.890  0.00  0.00           O
ATOM   4407  N   ALA   278      90.290  64.620  21.830  0.00  0.00           N
ATOM   4408  H   ALA   278      89.400  65.010  21.530  0.00  0.00           H
ATOM   4409  CA  ALA   278      91.430  65.450  21.510  0.00  0.00           C
ATOM   4410  HA  ALA   278      92.200  64.830  21.050  0.00  0.00           H
ATOM   4411  CB  ALA   278      90.850  66.500  20.520  0.00  0.00           C
ATOM   4412  HB1 ALA   278      91.680  66.900  19.940  0.00  0.00           H
ATOM   4413  HB2 ALA   278      90.300  65.910  19.790  0.00  0.00           H
ATOM   4414  HB3 ALA   278      90.310  67.330  20.990  0.00  0.00           H
ATOM   4415  C   ALA   278      91.990  66.150  22.780  0.00  0.00           C
ATOM   4416  O   ALA   278      93.220  66.130  23.040  0.00  0.00           O
ATOM   4417  N   HIE   279      91.120  66.780  23.570  0.00  0.00           N
ATOM   4418  H   HIE   279      90.150  66.700  23.330  0.00  0.00           H
ATOM   4419  CA  HIE   279      91.490  67.550  24.720  0.00  0.00           C
ATOM   4420  HA  HIE   279      92.320  68.260  24.640  0.00  0.00           H
ATOM   4421  CB  HIE   279      90.280  68.390  25.270  0.00  0.00           C
ATOM   4422  HB2 HIE   279      90.510  68.700  26.290  0.00  0.00           H
ATOM   4423  HB3 HIE   279      89.310  67.900  25.190  0.00  0.00           H
ATOM   4424  CG  HIE   279      90.180  69.720  24.530  0.00  0.00           C
ATOM   4425  ND1 HIE   279      90.970  70.830  24.720  0.00  0.00           N
ATOM   4426  CE1 HIE   279      90.640  71.750  23.810  0.00  0.00           C
ATOM   4427  HE1 HIE   279      91.090  72.730  23.760  0.00  0.00           H
ATOM   4428  NE2 HIE   279      89.700  71.290  23.000  0.00  0.00           N
ATOM   4429  HE2 HIE   279      89.160  71.830  22.340  0.00  0.00           H
ATOM   4430  CD2 HIE   279      89.450  69.980  23.410  0.00  0.00           C
ATOM   4431  HD2 HIE   279      88.830  69.300  22.840  0.00  0.00           H
ATOM   4432  C   HIE   279      91.990  66.590  25.880  0.00  0.00           C
ATOM   4433  O   HIE   279      92.990  66.890  26.510  0.00  0.00           O
ATOM   4434  N   ILE   280      91.370  65.440  26.060  0.00  0.00           N
ATOM   4435  H   ILE   280      90.660  65.160  25.410  0.00  0.00           H
ATOM   4436  CA  ILE   280      91.900  64.480  27.060  0.00  0.00           C
ATOM   4437  HA  ILE   280      91.770  64.950  28.040  0.00  0.00           H
ATOM   4438  CB  ILE   280      91.130  63.140  27.110  0.00  0.00           C
ATOM   4439  HB  ILE   280      91.040  62.850  26.060  0.00  0.00           H
ATOM   4440  CG2 ILE   280      91.800  62.000  27.900  0.00  0.00           C
ATOM   4441 HG21 ILE   280      91.200  61.090  27.920  0.00  0.00           H
ATOM   4442 HG22 ILE   280      92.810  61.790  27.540  0.00  0.00           H
ATOM   4443 HG23 ILE   280      91.870  62.280  28.950  0.00  0.00           H
ATOM   4444  CG1 ILE   280      89.690  63.290  27.600  0.00  0.00           C
ATOM   4445 HG12 ILE   280      89.190  64.140  27.140  0.00  0.00           H
ATOM   4446 HG13 ILE   280      89.800  63.500  28.660  0.00  0.00           H
ATOM   4447  CD1 ILE   280      88.700  62.130  27.560  0.00  0.00           C
ATOM   4448 HD11 ILE   280      89.070  61.440  28.320  0.00  0.00           H
ATOM   4449 HD12 ILE   280      87.700  62.540  27.750  0.00  0.00           H
ATOM   4450 HD13 ILE   280      88.740  61.680  26.570  0.00  0.00           H
ATOM   4451  C   ILE   280      93.300  64.070  26.690  0.00  0.00           C
ATOM   4452  O   ILE   280      94.180  63.970  27.510  0.00  0.00           O
ATOM   4453  N   SER   281      93.590  63.840  25.390  0.00  0.00           N
ATOM   4454  H   SER   281      92.830  64.010  24.760  0.00  0.00           H
ATOM   4455  CA  SER   281      94.920  63.480  24.870  0.00  0.00           C
ATOM   4456  HA  SER   281      95.200  62.570  25.410  0.00  0.00           H
ATOM   4457  CB  SER   281      94.790  63.050  23.370  0.00  0.00           C
ATOM   4458  HB2 SER   281      94.400  63.850  22.740  0.00  0.00           H
ATOM   4459  HB3 SER   281      94.170  62.170  23.230  0.00  0.00           H
ATOM   4460  OG  SER   281      96.150  62.830  22.970  0.00  0.00           O
ATOM   4461  HG  SER   281      96.320  61.880  22.910  0.00  0.00           H
ATOM   4462  C   SER   281      95.890  64.600  25.090  0.00  0.00           C
ATOM   4463  O   SER   281      97.000  64.250  25.480  0.00  0.00           O
ATOM   4464  N   ASP   282      95.720  65.930  24.810  0.00  0.00           N
ATOM   4465  H   ASP   282      94.810  66.200  24.460  0.00  0.00           H
ATOM   4466  CA  ASP   282      96.630  66.970  25.100  0.00  0.00           C
ATOM   4467  HA  ASP   282      97.640  66.600  24.900  0.00  0.00           H
ATOM   4468  CB  ASP   282      96.480  68.220  24.200  0.00  0.00           C
ATOM   4469  HB2 ASP   282      97.310  68.910  24.300  0.00  0.00           H
ATOM   4470  HB3 ASP   282      95.600  68.780  24.510  0.00  0.00           H
ATOM   4471  CG  ASP   282      96.460  67.980  22.690  0.00  0.00           C
ATOM   4472  OD1 ASP   282      96.780  66.880  22.220  0.00  0.00           O
ATOM   4473  OD2 ASP   282      96.070  68.910  21.950  0.00  0.00           O
ATOM   4474  C   ASP   282      96.790  67.400  26.590  0.00  0.00           C
ATOM   4475  O   ASP   282      97.880  67.700  27.020  0.00  0.00           O
ATOM   4476  N   ALA   283      95.720  67.320  27.360  0.00  0.00           N
ATOM   4477  H   ALA   283      94.840  66.990  26.990  0.00  0.00           H
ATOM   4478  CA  ALA   283      95.760  67.490  28.830  0.00  0.00           C
ATOM   4479  HA  ALA   283      96.160  68.500  28.980  0.00  0.00           H
ATOM   4480  CB  ALA   283      94.260  67.460  29.230  0.00  0.00           C
ATOM   4481  HB1 ALA   283      94.210  67.650  30.300  0.00  0.00           H
ATOM   4482  HB2 ALA   283      93.760  68.280  28.710  0.00  0.00           H
ATOM   4483  HB3 ALA   283      93.780  66.500  29.040  0.00  0.00           H
ATOM   4484  C   ALA   283      96.560  66.400  29.510  0.00  0.00           C
ATOM   4485  O   ALA   283      97.390  66.710  30.300  0.00  0.00           O
ATOM   4486  N   VAL   284      96.440  65.150  29.040  0.00  0.00           N
ATOM   4487  H   VAL   284      95.680  64.870  28.430  0.00  0.00           H
ATOM   4488  CA  VAL   284      97.280  64.020  29.580  0.00  0.00           C
ATOM   4489  HA  VAL   284      97.270  64.170  30.660  0.00  0.00           H
ATOM   4490  CB  VAL   284      96.660  62.590  29.240  0.00  0.00           C
ATOM   4491  HB  VAL   284      96.640  62.520  28.150  0.00  0.00           H
ATOM   4492  CG1 VAL   284      97.490  61.450  29.820  0.00  0.00           C
ATOM   4493 HG11 VAL   284      97.660  61.560  30.890  0.00  0.00           H
ATOM   4494 HG12 VAL   284      96.940  60.540  29.610  0.00  0.00           H
ATOM   4495 HG13 VAL   284      98.420  61.350  29.260  0.00  0.00           H
ATOM   4496  CG2 VAL   284      95.300  62.280  29.860  0.00  0.00           C
ATOM   4497 HG21 VAL   284      94.930  61.320  29.490  0.00  0.00           H
ATOM   4498 HG22 VAL   284      95.440  62.190  30.930  0.00  0.00           H
ATOM   4499 HG23 VAL   284      94.600  63.110  29.740  0.00  0.00           H
ATOM   4500  C   VAL   284      98.710  64.170  29.120  0.00  0.00           C
ATOM   4501  O   VAL   284      99.610  63.990  29.980  0.00  0.00           O
ATOM   4502  N   ALA   285      99.000  64.470  27.820  0.00  0.00           N
ATOM   4503  H   ALA   285      98.240  64.550  27.150  0.00  0.00           H
ATOM   4504  CA  ALA   285     100.320  64.810  27.340  0.00  0.00           C
ATOM   4505  HA  ALA   285     100.850  63.850  27.360  0.00  0.00           H
ATOM   4506  CB  ALA   285     100.310  65.050  25.820  0.00  0.00           C
ATOM   4507  HB1 ALA   285     101.310  65.310  25.470  0.00  0.00           H
ATOM   4508  HB2 ALA   285     100.050  64.100  25.350  0.00  0.00           H
ATOM   4509  HB3 ALA   285      99.590  65.810  25.510  0.00  0.00           H
ATOM   4510  C   ALA   285     101.050  65.880  28.140  0.00  0.00           C
ATOM   4511  O   ALA   285     102.210  65.720  28.510  0.00  0.00           O
ATOM   4512  N   VAL   286     100.360  67.040  28.340  0.00  0.00           N
ATOM   4513  H   VAL   286      99.430  67.210  27.990  0.00  0.00           H
ATOM   4514  CA  VAL   286     100.990  68.160  29.100  0.00  0.00           C
ATOM   4515  HA  VAL   286     101.950  68.440  28.680  0.00  0.00           H
ATOM   4516  CB  VAL   286      99.970  69.330  29.050  0.00  0.00           C
ATOM   4517  HB  VAL   286      98.940  68.970  29.110  0.00  0.00           H
ATOM   4518  CG1 VAL   286     100.120  70.390  30.110  0.00  0.00           C
ATOM   4519 HG11 VAL   286     101.120  70.810  30.030  0.00  0.00           H
ATOM   4520 HG12 VAL   286      99.330  71.150  30.120  0.00  0.00           H
ATOM   4521 HG13 VAL   286     100.120  69.950  31.110  0.00  0.00           H
ATOM   4522  CG2 VAL   286     100.170  70.140  27.730  0.00  0.00           C
ATOM   4523 HG21 VAL   286      99.260  70.690  27.510  0.00  0.00           H
ATOM   4524 HG22 VAL   286     101.050  70.790  27.660  0.00  0.00           H
ATOM   4525 HG23 VAL   286     100.250  69.440  26.890  0.00  0.00           H
ATOM   4526  C   VAL   286     101.220  67.800  30.600  0.00  0.00           C
ATOM   4527  O   VAL   286     102.290  67.970  31.190  0.00  0.00           O
ATOM   4528  N   VAL   287     100.270  67.200  31.250  0.00  0.00           N
ATOM   4529  H   VAL   287      99.450  67.100  30.670  0.00  0.00           H
ATOM   4530  CA  VAL   287     100.300  66.730  32.680  0.00  0.00           C
ATOM   4531  HA  VAL   287     100.500  67.570  33.340  0.00  0.00           H
ATOM   4532  CB  VAL   287      98.880  66.150  32.970  0.00  0.00           C
ATOM   4533  HB  VAL   287      98.550  65.520  32.140  0.00  0.00           H
ATOM   4534  CG1 VAL   287      98.810  65.310  34.320  0.00  0.00           C
ATOM   4535 HG11 VAL   287      99.420  64.410  34.250  0.00  0.00           H
ATOM   4536 HG12 VAL   287      99.160  65.980  35.110  0.00  0.00           H
ATOM   4537 HG13 VAL   287      97.820  64.950  34.610  0.00  0.00           H
ATOM   4538  CG2 VAL   287      97.860  67.270  33.200  0.00  0.00           C
ATOM   4539 HG21 VAL   287      98.000  67.790  34.150  0.00  0.00           H
ATOM   4540 HG22 VAL   287      97.830  67.960  32.360  0.00  0.00           H
ATOM   4541 HG23 VAL   287      96.850  66.890  33.370  0.00  0.00           H
ATOM   4542  C   VAL   287     101.430  65.690  32.880  0.00  0.00           C
ATOM   4543  O   VAL   287     102.200  65.770  33.820  0.00  0.00           O
ATOM   4544  N   ALA   288     101.650  64.810  31.900  0.00  0.00           N
ATOM   4545  H   ALA   288     101.200  64.860  31.000  0.00  0.00           H
ATOM   4546  CA  ALA   288     102.630  63.820  32.040  0.00  0.00           C
ATOM   4547  HA  ALA   288     102.410  63.240  32.930  0.00  0.00           H
ATOM   4548  CB  ALA   288     102.500  62.810  30.840  0.00  0.00           C
ATOM   4549  HB1 ALA   288     103.300  62.080  30.990  0.00  0.00           H
ATOM   4550  HB2 ALA   288     101.520  62.340  30.830  0.00  0.00           H
ATOM   4551  HB3 ALA   288     102.750  63.440  29.990  0.00  0.00           H
ATOM   4552  C   ALA   288     104.050  64.370  32.050  0.00  0.00           C
ATOM   4553  O   ALA   288     104.950  63.920  32.770  0.00  0.00           O
ATOM   4554  N   GLN   289     104.330  65.420  31.290  0.00  0.00           N
ATOM   4555  H   GLN   289     103.700  65.950  30.690  0.00  0.00           H
ATOM   4556  CA  GLN   289     105.660  66.020  31.200  0.00  0.00           C
ATOM   4557  HA  GLN   289     106.430  65.270  31.350  0.00  0.00           H
ATOM   4558  CB  GLN   289     105.960  66.720  29.880  0.00  0.00           C
ATOM   4559  HB2 GLN   289     105.980  65.940  29.120  0.00  0.00           H
ATOM   4560  HB3 GLN   289     106.980  67.090  29.930  0.00  0.00           H
ATOM   4561  CG  GLN   289     105.040  67.840  29.490  0.00  0.00           C
ATOM   4562  HG2 GLN   289     104.710  68.420  30.350  0.00  0.00           H
ATOM   4563  HG3 GLN   289     104.200  67.340  29.000  0.00  0.00           H
ATOM   4564  CD  GLN   289     105.710  68.710  28.480  0.00  0.00           C
ATOM   4565  OE1 GLN   289     106.460  68.170  27.660  0.00  0.00           O
ATOM   4566  NE2 GLN   289     105.460  69.990  28.490  0.00  0.00           N
ATOM   4567 HE21 GLN   289     104.780  70.300  29.170  0.00  0.00           H
ATOM   4568 HE22 GLN   289     105.860  70.640  27.820  0.00  0.00           H
ATOM   4569  C   GLN   289     105.840  66.920  32.390  0.00  0.00           C
ATOM   4570  O   GLN   289     106.980  67.000  32.830  0.00  0.00           O
ATOM   4571  N   ALA   290     104.770  67.460  32.940  0.00  0.00           N
ATOM   4572  H   ALA   290     103.930  67.340  32.400  0.00  0.00           H
ATOM   4573  CA  ALA   290     104.800  68.280  34.100  0.00  0.00           C
ATOM   4574  HA  ALA   290     105.510  69.110  34.040  0.00  0.00           H
ATOM   4575  CB  ALA   290     103.450  69.050  34.150  0.00  0.00           C
ATOM   4576  HB1 ALA   290     103.330  69.550  35.110  0.00  0.00           H
ATOM   4577  HB2 ALA   290     103.330  69.740  33.300  0.00  0.00           H
ATOM   4578  HB3 ALA   290     102.600  68.370  34.070  0.00  0.00           H
ATOM   4579  C   ALA   290     105.100  67.400  35.340  0.00  0.00           C
ATOM   4580  O   ALA   290     105.780  67.880  36.190  0.00  0.00           O
ATOM   4581  N   ILE   291     104.690  66.090  35.350  0.00  0.00           N
ATOM   4582  H   ILE   291     104.020  65.680  34.720  0.00  0.00           H
ATOM   4583  CA  ILE   291     105.100  65.200  36.450  0.00  0.00           C
ATOM   4584  HA  ILE   291     104.940  65.740  37.390  0.00  0.00           H
ATOM   4585  CB  ILE   291     104.110  63.960  36.390  0.00  0.00           C
ATOM   4586  HB  ILE   291     104.030  63.600  35.370  0.00  0.00           H
ATOM   4587  CG2 ILE   291     104.570  62.700  37.170  0.00  0.00           C
ATOM   4588 HG21 ILE   291     105.450  62.250  36.720  0.00  0.00           H
ATOM   4589 HG22 ILE   291     104.710  62.960  38.220  0.00  0.00           H
ATOM   4590 HG23 ILE   291     103.820  61.910  37.260  0.00  0.00           H
ATOM   4591  CG1 ILE   291     102.710  64.420  36.820  0.00  0.00           C
ATOM   4592 HG12 ILE   291     102.090  63.570  36.530  0.00  0.00           H
ATOM   4593 HG13 ILE   291     102.400  65.300  36.250  0.00  0.00           H
ATOM   4594  CD1 ILE   291     102.500  64.640  38.340  0.00  0.00           C
ATOM   4595 HD11 ILE   291     102.960  65.600  38.560  0.00  0.00           H
ATOM   4596 HD12 ILE   291     101.430  64.620  38.540  0.00  0.00           H
ATOM   4597 HD13 ILE   291     102.910  63.810  38.920  0.00  0.00           H
ATOM   4598  C   ILE   291     106.560  64.720  36.250  0.00  0.00           C
ATOM   4599  O   ILE   291     107.340  64.720  37.190  0.00  0.00           O
ATOM   4600  N   HIE   292     107.020  64.490  34.980  0.00  0.00           N
ATOM   4601  H   HIE   292     106.460  64.720  34.170  0.00  0.00           H
ATOM   4602  CA  HIE   292     108.430  64.140  34.850  0.00  0.00           C
ATOM   4603  HA  HIE   292     108.730  63.380  35.560  0.00  0.00           H
ATOM   4604  CB  HIE   292     108.670  63.510  33.460  0.00  0.00           C
ATOM   4605  HB2 HIE   292     109.730  63.570  33.230  0.00  0.00           H
ATOM   4606  HB3 HIE   292     108.140  64.190  32.790  0.00  0.00           H
ATOM   4607  CG  HIE   292     108.120  62.070  33.270  0.00  0.00           C
ATOM   4608  ND1 HIE   292     106.800  61.850  33.130  0.00  0.00           N
ATOM   4609  CE1 HIE   292     106.604  60.507  33.006  0.00  0.00           C
ATOM   4610  HE1 HIE   292     105.609  60.090  32.851  0.00  0.00           H
ATOM   4611  NE2 HIE   292     107.768  59.924  33.152  0.00  0.00           N
ATOM   4612  HE2 HIE   292     107.921  58.925  33.143  0.00  0.00           H
ATOM   4613  CD2 HIE   292     108.740  60.860  33.320  0.00  0.00           C
ATOM   4614  HD2 HIE   292     109.790  60.590  33.380  0.00  0.00           H
ATOM   4615  C   HIE   292     109.360  65.370  35.130  0.00  0.00           C
ATOM   4616  O   HIE   292     110.490  65.180  35.590  0.00  0.00           O
ATOM   4617  N   GLU   293     108.840  66.580  35.010  0.00  0.00           N
ATOM   4618  H   GLU   293     107.870  66.650  34.730  0.00  0.00           H
ATOM   4619  CA  GLU   293     109.520  67.840  35.390  0.00  0.00           C
ATOM   4620  HA  GLU   293     110.590  67.860  35.200  0.00  0.00           H
ATOM   4621  CB  GLU   293     108.960  69.030  34.600  0.00  0.00           C
ATOM   4622  HB2 GLU   293     107.870  69.000  34.710  0.00  0.00           H
ATOM   4623  HB3 GLU   293     109.180  68.890  33.550  0.00  0.00           H
ATOM   4624  CG  GLU   293     109.510  70.390  35.070  0.00  0.00           C
ATOM   4625  HG2 GLU   293     110.580  70.380  35.270  0.00  0.00           H
ATOM   4626  HG3 GLU   293     109.100  70.600  36.050  0.00  0.00           H
ATOM   4627  CD  GLU   293     109.290  71.490  34.080  0.00  0.00           C
ATOM   4628  OE1 GLU   293     108.380  71.480  33.210  0.00  0.00           O
ATOM   4629  OE2 GLU   293     110.040  72.510  34.170  0.00  0.00           O
ATOM   4630  C   GLU   293     109.410  68.070  36.950  0.00  0.00           C
ATOM   4631  O   GLU   293     110.410  68.430  37.560  0.00  0.00           O
ATOM   4632  N   LEU   294     108.280  67.910  37.600  0.00  0.00           N
ATOM   4633  H   LEU   294     107.540  67.470  37.070  0.00  0.00           H
ATOM   4634  CA  LEU   294     108.150  67.900  39.080  0.00  0.00           C
ATOM   4635  HA  LEU   294     108.340  68.920  39.390  0.00  0.00           H
ATOM   4636  CB  LEU   294     106.670  67.480  39.410  0.00  0.00           C
ATOM   4637  HB2 LEU   294     106.660  66.390  39.380  0.00  0.00           H
ATOM   4638  HB3 LEU   294     105.890  67.870  38.750  0.00  0.00           H
ATOM   4639  CG  LEU   294     106.330  67.950  40.840  0.00  0.00           C
ATOM   4640  HG  LEU   294     107.120  67.660  41.530  0.00  0.00           H
ATOM   4641  CD1 LEU   294     106.010  69.420  40.850  0.00  0.00           C
ATOM   4642 HD11 LEU   294     105.570  69.720  41.800  0.00  0.00           H
ATOM   4643 HD12 LEU   294     106.870  70.020  40.570  0.00  0.00           H
ATOM   4644 HD13 LEU   294     105.280  69.580  40.050  0.00  0.00           H
ATOM   4645  CD2 LEU   294     105.110  67.150  41.320  0.00  0.00           C
ATOM   4646 HD21 LEU   294     104.390  66.840  40.570  0.00  0.00           H
ATOM   4647 HD22 LEU   294     105.670  66.280  41.660  0.00  0.00           H
ATOM   4648 HD23 LEU   294     104.580  67.660  42.130  0.00  0.00           H
ATOM   4649  C   LEU   294     109.180  66.990  39.860  0.00  0.00           C
ATOM   4650  O   LEU   294     109.730  67.400  40.850  0.00  0.00           O
ATOM   4651  N   PHE   295     109.360  65.740  39.450  0.00  0.00           N
ATOM   4652  H   PHE   295     108.780  65.460  38.670  0.00  0.00           H
ATOM   4653  CA  PHE   295     110.120  64.740  40.230  0.00  0.00           C
ATOM   4654  HA  PHE   295     110.050  64.950  41.300  0.00  0.00           H
ATOM   4655  CB  PHE   295     109.590  63.360  39.900  0.00  0.00           C
ATOM   4656  HB2 PHE   295     110.340  62.600  40.130  0.00  0.00           H
ATOM   4657  HB3 PHE   295     109.390  63.350  38.830  0.00  0.00           H
ATOM   4658  CG  PHE   295     108.380  62.890  40.670  0.00  0.00           C
ATOM   4659  CD1 PHE   295     108.560  62.410  42.040  0.00  0.00           C
ATOM   4660  HD1 PHE   295     109.540  62.370  42.480  0.00  0.00           H
ATOM   4661  CE1 PHE   295     107.410  62.100  42.800  0.00  0.00           C
ATOM   4662  HE1 PHE   295     107.590  61.740  43.810  0.00  0.00           H
ATOM   4663  CZ  PHE   295     106.120  62.230  42.280  0.00  0.00           C
ATOM   4664  HZ  PHE   295     105.280  61.790  42.780  0.00  0.00           H
ATOM   4665  CE2 PHE   295     105.950  62.730  40.950  0.00  0.00           C
ATOM   4666  HE2 PHE   295     104.970  62.830  40.500  0.00  0.00           H
ATOM   4667  CD2 PHE   295     107.070  63.020  40.130  0.00  0.00           C
ATOM   4668  HD2 PHE   295     106.880  63.320  39.110  0.00  0.00           H
ATOM   4669  C   PHE   295     111.640  64.880  40.150  0.00  0.00           C
ATOM   4670  O   PHE   295     112.360  64.210  40.930  0.00  0.00           O
ATOM   4671  N   GLU   296     112.170  65.830  39.390  0.00  0.00           N
ATOM   4672  H   GLU   296     111.570  66.450  38.870  0.00  0.00           H
ATOM   4673  CA  GLU   296     113.580  66.230  39.410  0.00  0.00           C
ATOM   4674  HA  GLU   296     114.220  65.340  39.470  0.00  0.00           H
ATOM   4675  CB  GLU   296     113.890  67.060  38.160  0.00  0.00           C
ATOM   4676  HB2 GLU   296     114.960  67.240  38.160  0.00  0.00           H
ATOM   4677  HB3 GLU   296     113.460  68.060  38.230  0.00  0.00           H
ATOM   4678  CG  GLU   296     113.520  66.410  36.820  0.00  0.00           C
ATOM   4679  HG2 GLU   296     112.450  66.270  36.730  0.00  0.00           H
ATOM   4680  HG3 GLU   296     114.100  65.480  36.800  0.00  0.00           H
ATOM   4681  CD  GLU   296     113.990  67.310  35.650  0.00  0.00           C
ATOM   4682  OE1 GLU   296     114.280  68.530  35.830  0.00  0.00           O
ATOM   4683  OE2 GLU   296     114.060  66.700  34.580  0.00  0.00           O
ATOM   4684  C   GLU   296     113.900  66.990  40.690  0.00  0.00           C
ATOM   4685  O   GLU   296     115.050  66.960  41.150  0.00  0.00           O
ATOM   4686  N   MET   297     112.980  67.740  41.320  0.00  0.00           N
ATOM   4687  H   MET   297     112.090  67.810  40.850  0.00  0.00           H
ATOM   4688  CA  MET   297     113.090  68.470  42.560  0.00  0.00           C
ATOM   4689  HA  MET   297     114.010  69.060  42.540  0.00  0.00           H
ATOM   4690  CB  MET   297     111.900  69.430  42.540  0.00  0.00           C
ATOM   4691  HB2 MET   297     111.470  69.620  43.520  0.00  0.00           H
ATOM   4692  HB3 MET   297     111.090  69.100  41.890  0.00  0.00           H
ATOM   4693  CG  MET   297     112.340  70.750  41.870  0.00  0.00           C
ATOM   4694  HG2 MET   297     112.880  70.610  40.940  0.00  0.00           H
ATOM   4695  HG3 MET   297     113.050  71.250  42.530  0.00  0.00           H
ATOM   4696  SD  MET   297     110.980  71.920  41.460  0.00  0.00           S
ATOM   4697  CE  MET   297     110.140  70.890  40.250  0.00  0.00           C
ATOM   4698  HE1 MET   297     109.430  71.490  39.680  0.00  0.00           H
ATOM   4699  HE2 MET   297     110.900  70.480  39.590  0.00  0.00           H
ATOM   4700  HE3 MET   297     109.670  70.100  40.830  0.00  0.00           H
ATOM   4701  C   MET   297     113.110  67.660  43.870  0.00  0.00           C
ATOM   4702  O   MET   297     112.780  66.520  43.920  0.00  0.00           O
ATOM   4703  N   GLU   298     113.440  68.330  44.970  0.00  0.00           N
ATOM   4704  H   GLU   298     113.740  69.290  45.000  0.00  0.00           H
ATOM   4705  CA  GLU   298     113.520  67.780  46.310  0.00  0.00           C
ATOM   4706  HA  GLU   298     113.590  66.710  46.100  0.00  0.00           H
ATOM   4707  CB  GLU   298     114.810  68.250  47.050  0.00  0.00           C
ATOM   4708  HB2 GLU   298     114.810  67.810  48.040  0.00  0.00           H
ATOM   4709  HB3 GLU   298     114.760  69.340  47.090  0.00  0.00           H
ATOM   4710  CG  GLU   298     116.110  67.980  46.290  0.00  0.00           C
ATOM   4711  HG2 GLU   298     116.950  68.270  46.920  0.00  0.00           H
ATOM   4712  HG3 GLU   298     116.180  68.600  45.400  0.00  0.00           H
ATOM   4713  CD  GLU   298     116.100  66.450  45.910  0.00  0.00           C
ATOM   4714  OE1 GLU   298     116.260  66.030  44.750  0.00  0.00           O
ATOM   4715  OE2 GLU   298     116.140  65.650  46.890  0.00  0.00           O
ATOM   4716  C   GLU   298     112.180  68.010  47.100  0.00  0.00           C
ATOM   4717  O   GLU   298     111.440  68.920  46.780  0.00  0.00           O
ATOM   4718  N   ASN   299     111.950  67.160  48.090  0.00  0.00           N
ATOM   4719  H   ASN   299     112.630  66.430  48.260  0.00  0.00           H
ATOM   4720  CA  ASN   299     110.940  67.320  49.150  0.00  0.00           C
ATOM   4721  HA  ASN   299     111.070  66.460  49.810  0.00  0.00           H
ATOM   4722  CB  ASN   299     111.420  68.470  50.010  0.00  0.00           C
ATOM   4723  HB2 ASN   299     110.870  68.390  50.950  0.00  0.00           H
ATOM   4724  HB3 ASN   299     111.250  69.470  49.590  0.00  0.00           H
ATOM   4725  CG  ASN   299     112.850  68.570  50.390  0.00  0.00           C
ATOM   4726  OD1 ASN   299     113.420  67.630  50.950  0.00  0.00           O
ATOM   4727  ND2 ASN   299     113.440  69.650  49.980  0.00  0.00           N
ATOM   4728 HD21 ASN   299     113.020  70.470  49.570  0.00  0.00           H
ATOM   4729 HD22 ASN   299     114.340  69.850  50.400  0.00  0.00           H
ATOM   4730  C   ASN   299     109.500  67.140  48.720  0.00  0.00           C
ATOM   4731  O   ASN   299     108.610  67.230  49.520  0.00  0.00           O
ATOM   4732  N   ILE   300     109.280  66.790  47.420  0.00  0.00           N
ATOM   4733  H   ILE   300     110.150  66.650  46.910  0.00  0.00           H
ATOM   4734  CA  ILE   300     108.000  66.570  46.680  0.00  0.00           C
ATOM   4735  HA  ILE   300     107.460  67.500  46.470  0.00  0.00           H
ATOM   4736  CB  ILE   300     108.370  66.070  45.270  0.00  0.00           C
ATOM   4737  HB  ILE   300     109.020  65.200  45.340  0.00  0.00           H
ATOM   4738  CG2 ILE   300     107.190  65.660  44.280  0.00  0.00           C
ATOM   4739 HG21 ILE   300     107.650  65.510  43.300  0.00  0.00           H
ATOM   4740 HG22 ILE   300     106.690  64.710  44.480  0.00  0.00           H
ATOM   4741 HG23 ILE   300     106.430  66.430  44.410  0.00  0.00           H
ATOM   4742  CG1 ILE   300     109.230  67.110  44.520  0.00  0.00           C
ATOM   4743 HG12 ILE   300     109.630  66.730  43.580  0.00  0.00           H
ATOM   4744 HG13 ILE   300     110.090  67.340  45.150  0.00  0.00           H
ATOM   4745  CD1 ILE   300     108.750  68.570  44.140  0.00  0.00           C
ATOM   4746 HD11 ILE   300     108.690  69.180  45.040  0.00  0.00           H
ATOM   4747 HD12 ILE   300     109.290  69.050  43.320  0.00  0.00           H
ATOM   4748 HD13 ILE   300     107.750  68.400  43.720  0.00  0.00           H
ATOM   4749  C   ILE   300     107.090  65.640  47.490  0.00  0.00           C
ATOM   4750  O   ILE   300     107.330  64.470  47.890  0.00  0.00           O
ATOM   4751  N   THR   301     105.960  66.240  48.000  0.00  0.00           N
ATOM   4752  H   THR   301     105.890  67.210  47.700  0.00  0.00           H
ATOM   4753  CA  THR   301     104.950  65.530  48.920  0.00  0.00           C
ATOM   4754  HA  THR   301     105.490  64.910  49.640  0.00  0.00           H
ATOM   4755  CB  THR   301     104.150  66.490  49.750  0.00  0.00           C
ATOM   4756  HB  THR   301     103.190  66.050  50.010  0.00  0.00           H
ATOM   4757  CG2 THR   301     104.920  67.060  50.950  0.00  0.00           C
ATOM   4758 HG21 THR   301     105.420  66.250  51.490  0.00  0.00           H
ATOM   4759 HG22 THR   301     105.750  67.630  50.560  0.00  0.00           H
ATOM   4760 HG23 THR   301     104.160  67.630  51.480  0.00  0.00           H
ATOM   4761  OG1 THR   301     103.750  67.630  49.030  0.00  0.00           O
ATOM   4762  HG1 THR   301     104.540  67.990  48.630  0.00  0.00           H
ATOM   4763  C   THR   301     104.000  64.700  48.100  0.00  0.00           C
ATOM   4764  O   THR   301     103.650  65.100  46.950  0.00  0.00           O
ATOM   4765  N   ASP   302     103.550  63.580  48.640  0.00  0.00           N
ATOM   4766  H   ASP   302     104.040  63.250  49.460  0.00  0.00           H
ATOM   4767  CA  ASP   302     102.240  63.050  48.340  0.00  0.00           C
ATOM   4768  HA  ASP   302     102.290  63.030  47.250  0.00  0.00           H
ATOM   4769  CB  ASP   302     102.140  61.600  48.850  0.00  0.00           C
ATOM   4770  HB2 ASP   302     101.100  61.300  48.730  0.00  0.00           H
ATOM   4771  HB3 ASP   302     102.490  61.630  49.890  0.00  0.00           H
ATOM   4772  CG  ASP   302     102.870  60.620  48.060  0.00  0.00           C
ATOM   4773  OD1 ASP   302     102.780  60.710  46.790  0.00  0.00           O
ATOM   4774  OD2 ASP   302     103.640  59.800  48.620  0.00  0.00           O
ATOM   4775  C   ASP   302     101.100  63.970  48.810  0.00  0.00           C
ATOM   4776  O   ASP   302     101.120  64.330  50.020  0.00  0.00           O
ATOM   4777  N   PRO   303      99.990  64.140  48.080  0.00  0.00           N
ATOM   4778  CD  PRO   303      99.850  63.590  46.760  0.00  0.00           C
ATOM   4779  HD2 PRO   303     100.040  62.520  46.660  0.00  0.00           H
ATOM   4780  HD3 PRO   303     100.500  64.190  46.130  0.00  0.00           H
ATOM   4781  CG  PRO   303      98.370  63.830  46.410  0.00  0.00           C
ATOM   4782  HG2 PRO   303      97.750  62.980  46.700  0.00  0.00           H
ATOM   4783  HG3 PRO   303      98.240  63.930  45.330  0.00  0.00           H
ATOM   4784  CB  PRO   303      97.920  65.020  47.290  0.00  0.00           C
ATOM   4785  HB2 PRO   303      96.850  64.900  47.480  0.00  0.00           H
ATOM   4786  HB3 PRO   303      98.210  66.000  46.920  0.00  0.00           H
ATOM   4787  CA  PRO   303      98.720  64.690  48.570  0.00  0.00           C
ATOM   4788  HA  PRO   303      98.930  65.650  49.050  0.00  0.00           H
ATOM   4789  C   PRO   303      98.050  63.750  49.610  0.00  0.00           C
ATOM   4790  O   PRO   303      98.580  62.670  49.880  0.00  0.00           O
ATOM   4791  N   PRO   304      96.970  64.130  50.180  0.00  0.00           N
ATOM   4792  CD  PRO   304      96.300  65.400  50.120  0.00  0.00           C
ATOM   4793  HD2 PRO   304      95.470  65.340  49.420  0.00  0.00           H
ATOM   4794  HD3 PRO   304      97.060  66.130  49.850  0.00  0.00           H
ATOM   4795  CG  PRO   304      95.680  65.580  51.490  0.00  0.00           C
ATOM   4796  HG2 PRO   304      94.840  66.270  51.560  0.00  0.00           H
ATOM   4797  HG3 PRO   304      96.470  65.900  52.170  0.00  0.00           H
ATOM   4798  CB  PRO   304      95.140  64.170  51.760  0.00  0.00           C
ATOM   4799  HB2 PRO   304      94.180  63.880  51.330  0.00  0.00           H
ATOM   4800  HB3 PRO   304      95.070  63.970  52.830  0.00  0.00           H
ATOM   4801  CA  PRO   304      96.170  63.270  51.070  0.00  0.00           C
ATOM   4802  HA  PRO   304      96.810  62.880  51.860  0.00  0.00           H
ATOM   4803  C   PRO   304      95.540  62.080  50.340  0.00  0.00           C
ATOM   4804  O   PRO   304      95.040  62.240  49.180  0.00  0.00           O
ATOM   4805  N   ARG   305      95.510  60.910  51.000  0.00  0.00           N
ATOM   4806  H   ARG   305      95.970  60.940  51.900  0.00  0.00           H
ATOM   4807  CA  ARG   305      94.780  59.690  50.640  0.00  0.00           C
ATOM   4808  HA  ARG   305      94.700  59.560  49.560  0.00  0.00           H
ATOM   4809  CB  ARG   305      95.660  58.550  51.270  0.00  0.00           C
ATOM   4810  HB2 ARG   305      95.770  58.730  52.340  0.00  0.00           H
ATOM   4811  HB3 ARG   305      96.690  58.490  50.900  0.00  0.00           H
ATOM   4812  CG  ARG   305      94.890  57.190  51.000  0.00  0.00           C
ATOM   4813  HG2 ARG   305      94.810  56.960  49.930  0.00  0.00           H
ATOM   4814  HG3 ARG   305      93.950  57.130  51.550  0.00  0.00           H
ATOM   4815  CD  ARG   305      95.730  56.180  51.710  0.00  0.00           C
ATOM   4816  HD2 ARG   305      95.980  56.440  52.730  0.00  0.00           H
ATOM   4817  HD3 ARG   305      96.640  56.020  51.120  0.00  0.00           H
ATOM   4818  NE  ARG   305      94.990  54.900  51.720  0.00  0.00           N
ATOM   4819  HE  ARG   305      94.240  54.810  52.400  0.00  0.00           H
ATOM   4820  CZ  ARG   305      95.370  53.820  51.050  0.00  0.00           C
ATOM   4821  NH1 ARG   305      96.290  53.750  50.080  0.00  0.00           N
ATOM   4822 HH11 ARG   305      96.650  54.580  49.630  0.00  0.00           H
ATOM   4823 HH12 ARG   305      96.610  52.840  49.780  0.00  0.00           H
ATOM   4824  NH2 ARG   305      94.840  52.670  51.380  0.00  0.00           N
ATOM   4825 HH21 ARG   305      94.190  52.600  52.140  0.00  0.00           H
ATOM   4826 HH22 ARG   305      95.150  51.870  50.850  0.00  0.00           H
ATOM   4827  C   ARG   305      93.400  59.720  51.270  0.00  0.00           C
ATOM   4828  O   ARG   305      93.240  59.610  52.470  0.00  0.00           O
ATOM   4829  N   GLY   306      92.350  59.970  50.480  0.00  0.00           N
ATOM   4830  H   GLY   306      92.480  60.090  49.490  0.00  0.00           H
ATOM   4831  CA  GLY   306      91.020  60.300  51.000  0.00  0.00           C
ATOM   4832  HA2 GLY   306      90.720  59.600  51.780  0.00  0.00           H
ATOM   4833  HA3 GLY   306      90.350  60.240  50.140  0.00  0.00           H
ATOM   4834  C   GLY   306      90.840  61.710  51.570  0.00  0.00           C
ATOM   4835  O   GLY   306      91.810  62.370  51.960  0.00  0.00           O
ATOM   4836  N   CYX   307      89.600  62.150  51.730  0.00  0.00           N
ATOM   4837  H   CYX   307      88.840  61.570  51.380  0.00  0.00           H
ATOM   4838  CA  CYX   307      89.270  63.420  52.430  0.00  0.00           C
ATOM   4839  HA  CYX   307      89.990  64.140  52.040  0.00  0.00           H
ATOM   4840  CB  CYX   307      87.850  63.880  51.990  0.00  0.00           C
ATOM   4841  HB2 CYX   307      87.480  64.650  52.670  0.00  0.00           H
ATOM   4842  HB3 CYX   307      87.210  63.000  52.130  0.00  0.00           H
ATOM   4843  SG  CYX   307      87.860  64.350  50.220  0.00  0.00           S
ATOM   4844  C   CYX   307      89.290  63.280  53.930  0.00  0.00           C
ATOM   4845  O   CYX   307      89.900  64.170  54.590  0.00  0.00           O
ATOM   4846  N   VAL   308      88.650  62.200  54.510  0.00  0.00           N
ATOM   4847  H   VAL   308      88.250  61.630  53.770  0.00  0.00           H
ATOM   4848  CA  VAL   308      88.380  62.000  55.930  0.00  0.00           C
ATOM   4849  HA  VAL   308      87.690  62.780  56.270  0.00  0.00           H
ATOM   4850  CB  VAL   308      87.640  60.660  56.270  0.00  0.00           C
ATOM   4851  HB  VAL   308      88.330  59.860  55.990  0.00  0.00           H
ATOM   4852  CG1 VAL   308      87.420  60.370  57.800  0.00  0.00           C
ATOM   4853 HG11 VAL   308      86.660  59.590  57.830  0.00  0.00           H
ATOM   4854 HG12 VAL   308      88.360  59.940  58.170  0.00  0.00           H
ATOM   4855 HG13 VAL   308      87.170  61.230  58.430  0.00  0.00           H
ATOM   4856  CG2 VAL   308      86.340  60.470  55.470  0.00  0.00           C
ATOM   4857 HG21 VAL   308      86.690  60.160  54.490  0.00  0.00           H
ATOM   4858 HG22 VAL   308      85.680  59.790  56.000  0.00  0.00           H
ATOM   4859 HG23 VAL   308      85.740  61.380  55.360  0.00  0.00           H
ATOM   4860  C   VAL   308      89.620  62.050  56.750  0.00  0.00           C
ATOM   4861  O   VAL   308      90.610  61.500  56.410  0.00  0.00           O
ATOM   4862  N   GLY   309      89.600  62.900  57.810  0.00  0.00           N
ATOM   4863  H   GLY   309      88.700  63.300  58.020  0.00  0.00           H
ATOM   4864  CA  GLY   309      90.690  63.310  58.670  0.00  0.00           C
ATOM   4865  HA2 GLY   309      91.110  62.390  59.070  0.00  0.00           H
ATOM   4866  HA3 GLY   309      90.230  63.960  59.420  0.00  0.00           H
ATOM   4867  C   GLY   309      91.900  64.130  58.070  0.00  0.00           C
ATOM   4868  O   GLY   309      92.820  64.440  58.800  0.00  0.00           O
ATOM   4869  N   ASN   310      91.790  64.550  56.790  0.00  0.00           N
ATOM   4870  H   ASN   310      90.990  64.180  56.290  0.00  0.00           H
ATOM   4871  CA  ASN   310      92.720  65.360  56.080  0.00  0.00           C
ATOM   4872  HA  ASN   310      93.500  65.600  56.800  0.00  0.00           H
ATOM   4873  CB  ASN   310      93.250  64.580  54.870  0.00  0.00           C
ATOM   4874  HB2 ASN   310      94.130  65.040  54.420  0.00  0.00           H
ATOM   4875  HB3 ASN   310      92.440  64.550  54.150  0.00  0.00           H
ATOM   4876  CG  ASN   310      93.660  63.140  55.230  0.00  0.00           C
ATOM   4877  OD1 ASN   310      94.510  62.870  56.100  0.00  0.00           O
ATOM   4878  ND2 ASN   310      93.110  62.240  54.520  0.00  0.00           N
ATOM   4879 HD21 ASN   310      92.580  62.420  53.680  0.00  0.00           H
ATOM   4880 HD22 ASN   310      93.390  61.290  54.700  0.00  0.00           H
ATOM   4881  C   ASN   310      92.120  66.770  55.760  0.00  0.00           C
ATOM   4882  O   ASN   310      91.130  66.890  55.040  0.00  0.00           O
ATOM   4883  N   THR   311      92.780  67.800  56.260  0.00  0.00           N
ATOM   4884  H   THR   311      93.580  67.550  56.830  0.00  0.00           H
ATOM   4885  CA  THR   311      92.320  69.190  56.060  0.00  0.00           C
ATOM   4886  HA  THR   311      91.480  69.210  55.380  0.00  0.00           H
ATOM   4887  CB  THR   311      91.850  69.850  57.390  0.00  0.00           C
ATOM   4888  HB  THR   311      91.730  70.920  57.220  0.00  0.00           H
ATOM   4889  CG2 THR   311      90.600  69.180  57.940  0.00  0.00           C
ATOM   4890 HG21 THR   311      89.930  69.970  58.290  0.00  0.00           H
ATOM   4891 HG22 THR   311      90.000  68.630  57.220  0.00  0.00           H
ATOM   4892 HG23 THR   311      90.770  68.540  58.800  0.00  0.00           H
ATOM   4893  OG1 THR   311      92.940  69.710  58.290  0.00  0.00           O
ATOM   4894  HG1 THR   311      93.010  68.810  58.610  0.00  0.00           H
ATOM   4895  C   THR   311      93.410  70.110  55.410  0.00  0.00           C
ATOM   4896  O   THR   311      93.060  70.910  54.540  0.00  0.00           O
ATOM   4897  N   ASN   312      94.670  69.990  55.740  0.00  0.00           N
ATOM   4898  H   ASN   312      94.880  69.270  56.410  0.00  0.00           H
ATOM   4899  CA  ASN   312      95.660  70.820  55.210  0.00  0.00           C
ATOM   4900  HA  ASN   312      95.310  71.840  55.360  0.00  0.00           H
ATOM   4901  CB  ASN   312      96.940  70.550  56.040  0.00  0.00           C
ATOM   4902  HB2 ASN   312      97.710  71.170  55.580  0.00  0.00           H
ATOM   4903  HB3 ASN   312      97.220  69.510  55.930  0.00  0.00           H
ATOM   4904  CG  ASN   312      96.860  71.020  57.470  0.00  0.00           C
ATOM   4905  OD1 ASN   312      96.400  72.150  57.770  0.00  0.00           O
ATOM   4906  ND2 ASN   312      97.350  70.410  58.460  0.00  0.00           N
ATOM   4907 HD21 ASN   312      97.690  69.470  58.330  0.00  0.00           H
ATOM   4908 HD22 ASN   312      97.230  70.790  59.390  0.00  0.00           H
ATOM   4909  C   ASN   312      95.860  70.640  53.670  0.00  0.00           C
ATOM   4910  O   ASN   312      95.590  69.560  53.160  0.00  0.00           O
ATOM   4911  N   ILE   313      96.490  71.670  52.990  0.00  0.00           N
ATOM   4912  H   ILE   313      96.810  72.430  53.570  0.00  0.00           H
ATOM   4913  CA  ILE   313      96.760  71.620  51.570  0.00  0.00           C
ATOM   4914  HA  ILE   313      95.820  71.410  51.070  0.00  0.00           H
ATOM   4915  CB  ILE   313      97.280  72.910  50.940  0.00  0.00           C
ATOM   4916  HB  ILE   313      97.320  72.830  49.860  0.00  0.00           H
ATOM   4917  CG2 ILE   313      96.170  73.930  51.330  0.00  0.00           C
ATOM   4918 HG21 ILE   313      96.230  74.800  50.680  0.00  0.00           H
ATOM   4919 HG22 ILE   313      95.140  73.570  51.240  0.00  0.00           H
ATOM   4920 HG23 ILE   313      96.230  74.220  52.380  0.00  0.00           H
ATOM   4921  CG1 ILE   313      98.670  73.530  51.380  0.00  0.00           C
ATOM   4922 HG12 ILE   313      99.480  72.820  51.210  0.00  0.00           H
ATOM   4923 HG13 ILE   313      98.630  73.770  52.440  0.00  0.00           H
ATOM   4924  CD1 ILE   313      99.170  74.830  50.590  0.00  0.00           C
ATOM   4925 HD11 ILE   313     100.130  75.180  50.970  0.00  0.00           H
ATOM   4926 HD12 ILE   313      99.270  74.520  49.550  0.00  0.00           H
ATOM   4927 HD13 ILE   313      98.390  75.580  50.640  0.00  0.00           H
ATOM   4928  C   ILE   313      97.760  70.560  51.290  0.00  0.00           C
ATOM   4929  O   ILE   313      98.780  70.430  51.980  0.00  0.00           O
ATOM   4930  N   TRP   314      97.630  69.850  50.150  0.00  0.00           N
ATOM   4931  H   TRP   314      96.870  70.050  49.520  0.00  0.00           H
ATOM   4932  CA  TRP   314      98.810  69.220  49.560  0.00  0.00           C
ATOM   4933  HA  TRP   314      99.110  68.410  50.230  0.00  0.00           H
ATOM   4934  CB  TRP   314      98.430  68.540  48.240  0.00  0.00           C
ATOM   4935  HB2 TRP   314      98.000  69.230  47.520  0.00  0.00           H
ATOM   4936  HB3 TRP   314      97.640  67.800  48.420  0.00  0.00           H
ATOM   4937  CG  TRP   314      99.590  67.990  47.490  0.00  0.00           C
ATOM   4938  CD1 TRP   314     100.610  67.280  48.000  0.00  0.00           C
ATOM   4939  HD1 TRP   314     100.810  67.170  49.060  0.00  0.00           H
ATOM   4940  NE1 TRP   314     101.480  66.930  46.920  0.00  0.00           N
ATOM   4941  HE1 TRP   314     102.160  66.190  47.030  0.00  0.00           H
ATOM   4942  CE2 TRP   314     101.010  67.290  45.740  0.00  0.00           C
ATOM   4943  CZ2 TRP   314     101.530  67.210  44.440  0.00  0.00           C
ATOM   4944  HZ2 TRP   314     102.480  66.720  44.300  0.00  0.00           H
ATOM   4945  CH2 TRP   314     100.760  67.620  43.300  0.00  0.00           C
ATOM   4946  HH2 TRP   314     101.150  67.380  42.320  0.00  0.00           H
ATOM   4947  CZ3 TRP   314      99.580  68.290  43.600  0.00  0.00           C
ATOM   4948  HZ3 TRP   314      99.000  68.770  42.830  0.00  0.00           H
ATOM   4949  CE3 TRP   314      99.150  68.530  44.970  0.00  0.00           C
ATOM   4950  HE3 TRP   314      98.370  69.240  45.200  0.00  0.00           H
ATOM   4951  CD2 TRP   314      99.830  68.000  46.040  0.00  0.00           C
ATOM   4952  C   TRP   314     100.000  70.220  49.370  0.00  0.00           C
ATOM   4953  O   TRP   314      99.880  71.120  48.560  0.00  0.00           O
ATOM   4954  N   LYS   315     101.090  70.120  50.130  0.00  0.00           N
ATOM   4955  H   LYS   315     101.120  69.420  50.860  0.00  0.00           H
ATOM   4956  CA  LYS   315     102.290  71.010  50.110  0.00  0.00           C
ATOM   4957  HA  LYS   315     101.870  71.950  50.460  0.00  0.00           H
ATOM   4958  CB  LYS   315     103.380  70.530  51.060  0.00  0.00           C
ATOM   4959  HB2 LYS   315     103.820  69.640  50.610  0.00  0.00           H
ATOM   4960  HB3 LYS   315     102.930  70.120  51.960  0.00  0.00           H
ATOM   4961  CG  LYS   315     104.330  71.570  51.440  0.00  0.00           C
ATOM   4962  HG2 LYS   315     103.800  72.260  52.100  0.00  0.00           H
ATOM   4963  HG3 LYS   315     104.630  72.130  50.560  0.00  0.00           H
ATOM   4964  CD  LYS   315     105.560  71.030  52.240  0.00  0.00           C
ATOM   4965  HD2 LYS   315     106.050  70.200  51.740  0.00  0.00           H
ATOM   4966  HD3 LYS   315     105.190  70.640  53.190  0.00  0.00           H
ATOM   4967  CE  LYS   315     106.700  72.070  52.490  0.00  0.00           C
ATOM   4968  HE2 LYS   315     107.460  71.620  53.130  0.00  0.00           H
ATOM   4969  HE3 LYS   315     106.340  72.960  53.010  0.00  0.00           H
ATOM   4970  NZ  LYS   315     107.340  72.400  51.170  0.00  0.00           N
ATOM   4971  HZ1 LYS   315     106.750  73.090  50.730  0.00  0.00           H
ATOM   4972  HZ2 LYS   315     108.250  72.790  51.400  0.00  0.00           H
ATOM   4973  HZ3 LYS   315     107.500  71.620  50.560  0.00  0.00           H
ATOM   4974  C   LYS   315     102.810  71.310  48.700  0.00  0.00           C
ATOM   4975  O   LYS   315     103.070  72.430  48.380  0.00  0.00           O
ATOM   4976  N   THR   316     102.860  70.290  47.860  0.00  0.00           N
ATOM   4977  H   THR   316     102.870  69.400  48.350  0.00  0.00           H
ATOM   4978  CA  THR   316     103.320  70.390  46.470  0.00  0.00           C
ATOM   4979  HA  THR   316     104.060  71.180  46.350  0.00  0.00           H
ATOM   4980  CB  THR   316     104.020  69.100  46.040  0.00  0.00           C
ATOM   4981  HB  THR   316     103.390  68.210  46.040  0.00  0.00           H
ATOM   4982  CG2 THR   316     104.850  69.320  44.730  0.00  0.00           C
ATOM   4983 HG21 THR   316     105.510  68.460  44.670  0.00  0.00           H
ATOM   4984 HG22 THR   316     104.140  69.450  43.910  0.00  0.00           H
ATOM   4985 HG23 THR   316     105.330  70.300  44.790  0.00  0.00           H
ATOM   4986  OG1 THR   316     105.030  68.810  47.040  0.00  0.00           O
ATOM   4987  HG1 THR   316     105.600  69.580  47.010  0.00  0.00           H
ATOM   4988  C   THR   316     102.350  70.980  45.480  0.00  0.00           C
ATOM   4989  O   THR   316     102.740  71.510  44.450  0.00  0.00           O
ATOM   4990  N   GLY   317     101.000  70.990  45.750  0.00  0.00           N
ATOM   4991  H   GLY   317     100.690  70.710  46.670  0.00  0.00           H
ATOM   4992  CA  GLY   317      99.890  71.490  44.870  0.00  0.00           C
ATOM   4993  HA2 GLY   317      98.940  71.580  45.400  0.00  0.00           H
ATOM   4994  HA3 GLY   317      99.740  70.830  44.010  0.00  0.00           H
ATOM   4995  C   GLY   317     100.160  72.870  44.240  0.00  0.00           C
ATOM   4996  O   GLY   317     100.240  72.910  43.020  0.00  0.00           O
ATOM   4997  N   PRO   318     100.650  73.830  45.050  0.00  0.00           N
ATOM   4998  CD  PRO   318     100.430  73.840  46.500  0.00  0.00           C
ATOM   4999  HD2 PRO   318     101.350  73.460  46.950  0.00  0.00           H
ATOM   5000  HD3 PRO   318      99.510  73.350  46.820  0.00  0.00           H
ATOM   5001  CG  PRO   318     100.330  75.350  46.890  0.00  0.00           C
ATOM   5002  HG2 PRO   318     100.560  75.510  47.940  0.00  0.00           H
ATOM   5003  HG3 PRO   318      99.280  75.610  46.740  0.00  0.00           H
ATOM   5004  CB  PRO   318     101.250  76.000  45.880  0.00  0.00           C
ATOM   5005  HB2 PRO   318     102.260  76.010  46.300  0.00  0.00           H
ATOM   5006  HB3 PRO   318     100.950  77.050  45.820  0.00  0.00           H
ATOM   5007  CA  PRO   318     101.130  75.150  44.620  0.00  0.00           C
ATOM   5008  HA  PRO   318     100.370  75.540  43.940  0.00  0.00           H
ATOM   5009  C   PRO   318     102.380  75.180  43.700  0.00  0.00           C
ATOM   5010  O   PRO   318     102.300  75.790  42.650  0.00  0.00           O
ATOM   5011  N   LEU   319     103.380  74.280  43.890  0.00  0.00           N
ATOM   5012  H   LEU   319     103.400  73.580  44.630  0.00  0.00           H
ATOM   5013  CA  LEU   319     104.470  74.080  42.950  0.00  0.00           C
ATOM   5014  HA  LEU   319     104.790  75.050  42.560  0.00  0.00           H
ATOM   5015  CB  LEU   319     105.650  73.360  43.670  0.00  0.00           C
ATOM   5016  HB2 LEU   319     105.210  72.460  44.110  0.00  0.00           H
ATOM   5017  HB3 LEU   319     105.990  73.900  44.560  0.00  0.00           H
ATOM   5018  CG  LEU   319     106.950  72.960  42.890  0.00  0.00           C
ATOM   5019  HG  LEU   319     106.780  72.160  42.170  0.00  0.00           H
ATOM   5020  CD1 LEU   319     107.600  74.170  42.230  0.00  0.00           C
ATOM   5021 HD11 LEU   319     106.980  74.570  41.430  0.00  0.00           H
ATOM   5022 HD12 LEU   319     107.930  74.780  43.070  0.00  0.00           H
ATOM   5023 HD13 LEU   319     108.450  73.730  41.720  0.00  0.00           H
ATOM   5024  CD2 LEU   319     107.970  72.330  43.840  0.00  0.00           C
ATOM   5025 HD21 LEU   319     108.780  71.830  43.320  0.00  0.00           H
ATOM   5026 HD22 LEU   319     108.390  73.150  44.420  0.00  0.00           H
ATOM   5027 HD23 LEU   319     107.410  71.600  44.420  0.00  0.00           H
ATOM   5028  C   LEU   319     104.130  73.270  41.720  0.00  0.00           C
ATOM   5029  O   LEU   319     104.510  73.700  40.600  0.00  0.00           O
ATOM   5030  N   PHE   320     103.250  72.290  41.790  0.00  0.00           N
ATOM   5031  H   PHE   320     103.040  71.970  42.720  0.00  0.00           H
ATOM   5032  CA  PHE   320     102.680  71.660  40.600  0.00  0.00           C
ATOM   5033  HA  PHE   320     103.490  71.440  39.910  0.00  0.00           H
ATOM   5034  CB  PHE   320     102.020  70.340  41.040  0.00  0.00           C
ATOM   5035  HB2 PHE   320     101.140  70.480  41.670  0.00  0.00           H
ATOM   5036  HB3 PHE   320     102.780  69.820  41.610  0.00  0.00           H
ATOM   5037  CG  PHE   320     101.770  69.350  39.890  0.00  0.00           C
ATOM   5038  CD1 PHE   320     102.560  69.340  38.760  0.00  0.00           C
ATOM   5039  HD1 PHE   320     103.540  69.780  38.840  0.00  0.00           H
ATOM   5040  CE1 PHE   320     102.270  68.390  37.760  0.00  0.00           C
ATOM   5041  HE1 PHE   320     102.890  68.100  36.930  0.00  0.00           H
ATOM   5042  CZ  PHE   320     101.170  67.550  37.870  0.00  0.00           C
ATOM   5043  HZ  PHE   320     101.010  66.720  37.190  0.00  0.00           H
ATOM   5044  CE2 PHE   320     100.300  67.700  38.960  0.00  0.00           C
ATOM   5045  HE2 PHE   320      99.360  67.160  38.960  0.00  0.00           H
ATOM   5046  CD2 PHE   320     100.630  68.570  39.990  0.00  0.00           C
ATOM   5047  HD2 PHE   320     100.010  68.720  40.870  0.00  0.00           H
ATOM   5048  C   PHE   320     101.740  72.490  39.780  0.00  0.00           C
ATOM   5049  O   PHE   320     101.630  72.260  38.530  0.00  0.00           O
ATOM   5050  N   LYS   321     101.060  73.470  40.400  0.00  0.00           N
ATOM   5051  H   LYS   321     101.200  73.660  41.380  0.00  0.00           H
ATOM   5052  CA  LYS   321     100.390  74.550  39.590  0.00  0.00           C
ATOM   5053  HA  LYS   321      99.710  74.100  38.860  0.00  0.00           H
ATOM   5054  CB  LYS   321      99.560  75.440  40.570  0.00  0.00           C
ATOM   5055  HB2 LYS   321     100.240  75.890  41.300  0.00  0.00           H
ATOM   5056  HB3 LYS   321      98.870  74.760  41.070  0.00  0.00           H
ATOM   5057  CG  LYS   321      98.760  76.550  39.840  0.00  0.00           C
ATOM   5058  HG2 LYS   321      98.290  76.240  38.910  0.00  0.00           H
ATOM   5059  HG3 LYS   321      99.440  77.300  39.440  0.00  0.00           H
ATOM   5060  CD  LYS   321      97.680  77.140  40.700  0.00  0.00           C
ATOM   5061  HD2 LYS   321      98.050  77.670  41.580  0.00  0.00           H
ATOM   5062  HD3 LYS   321      96.970  76.400  41.070  0.00  0.00           H
[truncated: 7,431,061 more chars]
