# Supplementary material for: Reversible Control of Native GluN2B-Containing NMDA Receptors with Visible Light
Source: ACS Chem Neurosci. 2024 Sep 6;15(18):3321–43. doi: 10.1021/acschemneuro.4c00247 (PMC11413854; doi:10.1021/acschemneuro.4c00247)
Supplement: Supplementary file 3 — cn4c00247_si_003.zip [file cn4c00247_si_003.zip › Dataset-snapshots-QMMM/Snapshots/Rot1/8.pdb]

REMARK   3 REFINEMENT Structure from ORCA job: /scratch/rbp/orcajob_GS-qcg-QMXTB_16089/GS-qcg-QMXTB
ATOM      1  N   ASP     1     111.680  48.830  41.770  0.00  0.00           N
ATOM      2  H1  ASP     1     112.240  49.380  42.410  0.00  0.00           H
ATOM      3  H2  ASP     1     111.600  47.880  42.110  0.00  0.00           H
ATOM      4  H3  ASP     1     112.080  48.880  40.850  0.00  0.00           H
ATOM      5  CA  ASP     1     110.380  49.430  41.590  0.00  0.00           C
ATOM      6  HA  ASP     1     110.000  49.030  40.650  0.00  0.00           H
ATOM      7  CB  ASP     1     109.310  49.320  42.710  0.00  0.00           C
ATOM      8  HB2 ASP     1     108.330  49.320  42.210  0.00  0.00           H
ATOM      9  HB3 ASP     1     109.330  50.180  43.370  0.00  0.00           H
ATOM     10  CG  ASP     1     109.410  47.980  43.460  0.00  0.00           C
ATOM     11  OD1 ASP     1     110.000  47.030  42.880  0.00  0.00           O
ATOM     12  OD2 ASP     1     108.890  47.920  44.590  0.00  0.00           O
ATOM     13  C   ASP     1     110.500  50.930  41.370  0.00  0.00           C
ATOM     14  O   ASP     1     111.200  51.610  42.140  0.00  0.00           O
ATOM     15  N   PRO     2     109.630  51.580  40.470  0.00  0.00           N
ATOM     16  CD  PRO     2     108.960  50.950  39.360  0.00  0.00           C
ATOM     17  HD2 PRO     2     108.280  50.250  39.850  0.00  0.00           H
ATOM     18  HD3 PRO     2     109.690  50.420  38.740  0.00  0.00           H
ATOM     19  CG  PRO     2     108.190  51.990  38.550  0.00  0.00           C
ATOM     20  HG2 PRO     2     107.130  51.850  38.750  0.00  0.00           H
ATOM     21  HG3 PRO     2     108.430  52.020  37.490  0.00  0.00           H
ATOM     22  CB  PRO     2     108.710  53.330  39.030  0.00  0.00           C
ATOM     23  HB2 PRO     2     107.950  54.110  38.930  0.00  0.00           H
ATOM     24  HB3 PRO     2     109.600  53.640  38.480  0.00  0.00           H
ATOM     25  CA  PRO     2     109.330  53.030  40.410  0.00  0.00           C
ATOM     26  HA  PRO     2     110.230  53.620  40.610  0.00  0.00           H
ATOM     27  C   PRO     2     108.340  53.470  41.520  0.00  0.00           C
ATOM     28  O   PRO     2     107.630  52.660  42.060  0.00  0.00           O
ATOM     29  N   LYS     3     108.310  54.780  41.810  0.00  0.00           N
ATOM     30  H   LYS     3     108.890  55.390  41.250  0.00  0.00           H
ATOM     31  CA  LYS     3     107.280  55.480  42.540  0.00  0.00           C
ATOM     32  HA  LYS     3     106.980  54.810  43.350  0.00  0.00           H
ATOM     33  CB  LYS     3     107.760  56.930  43.050  0.00  0.00           C
ATOM     34  HB2 LYS     3     108.080  57.570  42.230  0.00  0.00           H
ATOM     35  HB3 LYS     3     108.600  56.770  43.730  0.00  0.00           H
ATOM     36  CG  LYS     3     106.600  57.660  43.630  0.00  0.00           C
ATOM     37  HG2 LYS     3     106.180  57.020  44.400  0.00  0.00           H
ATOM     38  HG3 LYS     3     105.860  57.920  42.870  0.00  0.00           H
ATOM     39  CD  LYS     3     107.170  58.950  44.230  0.00  0.00           C
ATOM     40  HD2 LYS     3     107.690  59.480  43.430  0.00  0.00           H
ATOM     41  HD3 LYS     3     107.910  58.810  45.020  0.00  0.00           H
ATOM     42  CE  LYS     3     106.000  59.820  44.810  0.00  0.00           C
ATOM     43  HE2 LYS     3     105.160  59.790  44.110  0.00  0.00           H
ATOM     44  HE3 LYS     3     106.300  60.850  44.980  0.00  0.00           H
ATOM     45  NZ  LYS     3     105.530  59.220  46.130  0.00  0.00           N
ATOM     46  HZ1 LYS     3     104.770  58.570  45.990  0.00  0.00           H
ATOM     47  HZ2 LYS     3     106.260  58.790  46.680  0.00  0.00           H
ATOM     48  HZ3 LYS     3     105.190  59.950  46.750  0.00  0.00           H
ATOM     49  C   LYS     3     106.080  55.640  41.610  0.00  0.00           C
ATOM     50  O   LYS     3     106.220  56.170  40.490  0.00  0.00           O
ATOM     51  N   ILE     4     104.890  55.200  42.020  0.00  0.00           N
ATOM     52  H   ILE     4     104.880  54.650  42.870  0.00  0.00           H
ATOM     53  CA  ILE     4     103.700  55.210  41.190  0.00  0.00           C
ATOM     54  HA  ILE     4     103.970  55.070  40.140  0.00  0.00           H
ATOM     55  CB  ILE     4     102.710  54.050  41.540  0.00  0.00           C
ATOM     56  HB  ILE     4     102.370  54.230  42.560  0.00  0.00           H
ATOM     57  CG2 ILE     4     101.510  53.850  40.520  0.00  0.00           C
ATOM     58 HG21 ILE     4     101.030  52.910  40.780  0.00  0.00           H
ATOM     59 HG22 ILE     4     100.830  54.700  40.470  0.00  0.00           H
ATOM     60 HG23 ILE     4     101.960  54.040  39.550  0.00  0.00           H
ATOM     61  CG1 ILE     4     103.500  52.710  41.610  0.00  0.00           C
ATOM     62 HG12 ILE     4     102.680  51.990  41.720  0.00  0.00           H
ATOM     63 HG13 ILE     4     104.180  52.700  42.460  0.00  0.00           H
ATOM     64  CD1 ILE     4     104.160  52.320  40.260  0.00  0.00           C
ATOM     65 HD11 ILE     4     104.970  53.020  40.050  0.00  0.00           H
ATOM     66 HD12 ILE     4     104.640  51.360  40.430  0.00  0.00           H
ATOM     67 HD13 ILE     4     103.440  52.320  39.450  0.00  0.00           H
ATOM     68  C   ILE     4     103.010  56.590  41.400  0.00  0.00           C
ATOM     69  O   ILE     4     102.850  56.970  42.570  0.00  0.00           O
ATOM     70  N   VAL     5     102.530  57.330  40.360  0.00  0.00           N
ATOM     71  H   VAL     5     102.550  56.850  39.470  0.00  0.00           H
ATOM     72  CA  VAL     5     102.110  58.700  40.370  0.00  0.00           C
ATOM     73  HA  VAL     5     101.940  58.960  41.420  0.00  0.00           H
ATOM     74  CB  VAL     5     103.170  59.670  39.870  0.00  0.00           C
ATOM     75  HB  VAL     5     103.290  59.440  38.810  0.00  0.00           H
ATOM     76  CG1 VAL     5     102.820  61.110  40.180  0.00  0.00           C
ATOM     77 HG11 VAL     5     101.810  61.340  39.820  0.00  0.00           H
ATOM     78 HG12 VAL     5     102.910  61.380  41.230  0.00  0.00           H
ATOM     79 HG13 VAL     5     103.430  61.800  39.590  0.00  0.00           H
ATOM     80  CG2 VAL     5     104.530  59.470  40.520  0.00  0.00           C
ATOM     81 HG21 VAL     5     104.860  58.460  40.270  0.00  0.00           H
ATOM     82 HG22 VAL     5     105.200  60.140  39.990  0.00  0.00           H
ATOM     83 HG23 VAL     5     104.490  59.650  41.590  0.00  0.00           H
ATOM     84  C   VAL     5     100.760  58.730  39.590  0.00  0.00           C
ATOM     85  O   VAL     5     100.770  58.830  38.350  0.00  0.00           O
ATOM     86  N   ASN     6      99.620  58.610  40.330  0.00  0.00           N
ATOM     87  H   ASN     6      99.740  58.600  41.330  0.00  0.00           H
ATOM     88  CA  ASN     6      98.260  58.580  39.730  0.00  0.00           C
ATOM     89  HA  ASN     6      98.370  57.960  38.840  0.00  0.00           H
ATOM     90  CB  ASN     6      97.340  57.860  40.690  0.00  0.00           C
ATOM     91  HB2 ASN     6      97.010  58.470  41.530  0.00  0.00           H
ATOM     92  HB3 ASN     6      97.930  57.040  41.100  0.00  0.00           H
ATOM     93  CG  ASN     6      96.110  57.130  40.180  0.00  0.00           C
ATOM     94  OD1 ASN     6      95.820  56.850  38.990  0.00  0.00           O
ATOM     95  ND2 ASN     6      95.210  56.880  41.140  0.00  0.00           N
ATOM     96 HD21 ASN     6      95.430  57.080  42.110  0.00  0.00           H
ATOM     97 HD22 ASN     6      94.510  56.220  40.840  0.00  0.00           H
ATOM     98  C   ASN     6      97.660  59.980  39.360  0.00  0.00           C
ATOM     99  O   ASN     6      98.040  61.020  39.920  0.00  0.00           O
ATOM    100  N   ILE     7      96.780  60.030  38.290  0.00  0.00           N
ATOM    101  H   ILE     7      96.520  59.190  37.790  0.00  0.00           H
ATOM    102  CA  ILE     7      96.290  61.250  37.700  0.00  0.00           C
ATOM    103  HA  ILE     7      96.530  62.160  38.240  0.00  0.00           H
ATOM    104  CB  ILE     7      96.910  61.420  36.290  0.00  0.00           C
ATOM    105  HB  ILE     7      96.660  60.540  35.700  0.00  0.00           H
ATOM    106  CG2 ILE     7      96.300  62.640  35.580  0.00  0.00           C
ATOM    107 HG21 ILE     7      96.410  63.530  36.210  0.00  0.00           H
ATOM    108 HG22 ILE     7      96.770  62.800  34.610  0.00  0.00           H
ATOM    109 HG23 ILE     7      95.290  62.470  35.210  0.00  0.00           H
ATOM    110  CG1 ILE     7      98.450  61.620  36.340  0.00  0.00           C
ATOM    111 HG12 ILE     7      98.780  60.860  37.050  0.00  0.00           H
ATOM    112 HG13 ILE     7      98.740  62.630  36.630  0.00  0.00           H
ATOM    113  CD1 ILE     7      99.210  61.360  34.990  0.00  0.00           C
ATOM    114 HD11 ILE     7      99.130  62.210  34.300  0.00  0.00           H
ATOM    115 HD12 ILE     7     100.290  61.320  35.170  0.00  0.00           H
ATOM    116 HD13 ILE     7      98.780  60.500  34.480  0.00  0.00           H
ATOM    117  C   ILE     7      94.790  61.010  37.580  0.00  0.00           C
ATOM    118  O   ILE     7      94.420  59.850  37.270  0.00  0.00           O
ATOM    119  N   GLY     8      93.910  61.960  37.930  0.00  0.00           N
ATOM    120  H   GLY     8      94.280  62.900  37.950  0.00  0.00           H
ATOM    121  CA  GLY     8      92.490  61.700  38.020  0.00  0.00           C
ATOM    122  HA2 GLY     8      92.110  62.330  38.820  0.00  0.00           H
ATOM    123  HA3 GLY     8      92.330  60.670  38.360  0.00  0.00           H
ATOM    124  C   GLY     8      91.700  62.180  36.780  0.00  0.00           C
ATOM    125  O   GLY     8      92.230  63.050  36.030  0.00  0.00           O
ATOM    126  N   ALA     9      90.470  61.750  36.450  0.00  0.00           N
ATOM    127  H   ALA     9      90.040  60.900  36.800  0.00  0.00           H
ATOM    128  CA  ALA     9      89.650  62.370  35.390  0.00  0.00           C
ATOM    129  HA  ALA     9      89.880  63.430  35.400  0.00  0.00           H
ATOM    130  CB  ALA     9      90.060  61.800  34.050  0.00  0.00           C
ATOM    131  HB1 ALA     9      89.940  60.720  34.090  0.00  0.00           H
ATOM    132  HB2 ALA     9      89.380  62.190  33.280  0.00  0.00           H
ATOM    133  HB3 ALA     9      91.030  62.120  33.660  0.00  0.00           H
ATOM    134  C   ALA     9      88.150  62.300  35.600  0.00  0.00           C
ATOM    135  O   ALA     9      87.620  61.370  36.230  0.00  0.00           O
ATOM    136  N   VAL    10      87.400  63.210  35.010  0.00  0.00           N
ATOM    137  H   VAL    10      87.890  64.010  34.640  0.00  0.00           H
ATOM    138  CA  VAL    10      85.840  63.150  35.090  0.00  0.00           C
ATOM    139  HA  VAL    10      85.470  62.190  35.440  0.00  0.00           H
ATOM    140  CB  VAL    10      85.260  64.190  36.030  0.00  0.00           C
ATOM    141  HB  VAL    10      85.400  65.180  35.600  0.00  0.00           H
ATOM    142  CG1 VAL    10      83.730  63.830  35.980  0.00  0.00           C
ATOM    143 HG11 VAL    10      83.230  64.410  36.760  0.00  0.00           H
ATOM    144 HG12 VAL    10      83.210  64.110  35.060  0.00  0.00           H
ATOM    145 HG13 VAL    10      83.710  62.760  36.160  0.00  0.00           H
ATOM    146  CG2 VAL    10      85.790  64.110  37.420  0.00  0.00           C
ATOM    147 HG21 VAL    10      86.880  64.050  37.500  0.00  0.00           H
ATOM    148 HG22 VAL    10      85.470  64.940  38.050  0.00  0.00           H
ATOM    149 HG23 VAL    10      85.340  63.200  37.810  0.00  0.00           H
ATOM    150  C   VAL    10      85.450  63.470  33.580  0.00  0.00           C
ATOM    151  O   VAL    10      85.760  64.590  33.100  0.00  0.00           O
ATOM    152  N   LEU    11      84.920  62.430  32.880  0.00  0.00           N
ATOM    153  H   LEU    11      84.970  61.550  33.360  0.00  0.00           H
ATOM    154  CA  LEU    11      84.710  62.450  31.440  0.00  0.00           C
ATOM    155  HA  LEU    11      84.810  63.510  31.210  0.00  0.00           H
ATOM    156  CB  LEU    11      85.820  61.620  30.750  0.00  0.00           C
ATOM    157  HB2 LEU    11      85.630  61.890  29.710  0.00  0.00           H
ATOM    158  HB3 LEU    11      85.690  60.570  31.000  0.00  0.00           H
ATOM    159  CG  LEU    11      87.220  62.030  31.110  0.00  0.00           C
ATOM    160  HG  LEU    11      87.280  62.120  32.200  0.00  0.00           H
ATOM    161  CD1 LEU    11      88.230  61.020  30.640  0.00  0.00           C
ATOM    162 HD11 LEU    11      88.300  60.960  29.560  0.00  0.00           H
ATOM    163 HD12 LEU    11      89.180  61.360  31.050  0.00  0.00           H
ATOM    164 HD13 LEU    11      88.050  60.050  31.100  0.00  0.00           H
ATOM    165  CD2 LEU    11      87.620  63.350  30.500  0.00  0.00           C
ATOM    166 HD21 LEU    11      88.670  63.540  30.690  0.00  0.00           H
ATOM    167 HD22 LEU    11      87.510  63.240  29.420  0.00  0.00           H
ATOM    168 HD23 LEU    11      86.930  64.150  30.790  0.00  0.00           H
ATOM    169  C   LEU    11      83.290  62.020  31.090  0.00  0.00           C
ATOM    170  O   LEU    11      82.640  61.430  31.930  0.00  0.00           O
ATOM    171  N   SER    12      82.890  62.310  29.870  0.00  0.00           N
ATOM    172  H   SER    12      83.490  62.690  29.150  0.00  0.00           H
ATOM    173  CA  SER    12      81.440  62.050  29.530  0.00  0.00           C
ATOM    174  HA  SER    12      80.940  62.640  30.310  0.00  0.00           H
ATOM    175  CB  SER    12      81.110  62.790  28.240  0.00  0.00           C
ATOM    176  HB2 SER    12      81.450  63.830  28.260  0.00  0.00           H
ATOM    177  HB3 SER    12      80.040  62.820  28.000  0.00  0.00           H
ATOM    178  OG  SER    12      81.830  62.270  27.130  0.00  0.00           O
ATOM    179  HG  SER    12      82.400  63.000  26.870  0.00  0.00           H
ATOM    180  C   SER    12      80.900  60.700  29.500  0.00  0.00           C
ATOM    181  O   SER    12      79.740  60.530  29.780  0.00  0.00           O
ATOM    182  N   THR    13      81.810  59.750  29.150  0.00  0.00           N
ATOM    183  H   THR    13      82.740  60.120  29.040  0.00  0.00           H
ATOM    184  CA  THR    13      81.410  58.380  28.960  0.00  0.00           C
ATOM    185  HA  THR    13      80.760  58.150  29.800  0.00  0.00           H
ATOM    186  CB  THR    13      80.740  58.030  27.580  0.00  0.00           C
ATOM    187  HB  THR    13      80.460  56.980  27.550  0.00  0.00           H
ATOM    188  CG2 THR    13      79.540  58.900  27.300  0.00  0.00           C
ATOM    189 HG21 THR    13      78.860  58.900  28.150  0.00  0.00           H
ATOM    190 HG22 THR    13      79.840  59.940  27.220  0.00  0.00           H
ATOM    191 HG23 THR    13      79.100  58.670  26.330  0.00  0.00           H
ATOM    192  OG1 THR    13      81.610  58.370  26.530  0.00  0.00           O
ATOM    193  HG1 THR    13      81.060  58.600  25.780  0.00  0.00           H
ATOM    194  C   THR    13      82.640  57.450  29.140  0.00  0.00           C
ATOM    195  O   THR    13      83.830  57.890  29.070  0.00  0.00           O
ATOM    196  N   LYS    14      82.370  56.130  29.340  0.00  0.00           N
ATOM    197  H   LYS    14      81.420  55.850  29.550  0.00  0.00           H
ATOM    198  CA  LYS    14      83.410  55.120  29.350  0.00  0.00           C
ATOM    199  HA  LYS    14      84.020  55.150  30.240  0.00  0.00           H
ATOM    200  CB  LYS    14      82.660  53.760  29.380  0.00  0.00           C
ATOM    201  HB2 LYS    14      82.220  53.580  28.400  0.00  0.00           H
ATOM    202  HB3 LYS    14      81.860  53.810  30.110  0.00  0.00           H
ATOM    203  CG  LYS    14      83.530  52.530  29.780  0.00  0.00           C
ATOM    204  HG2 LYS    14      84.350  52.490  29.070  0.00  0.00           H
ATOM    205  HG3 LYS    14      82.970  51.590  29.740  0.00  0.00           H
ATOM    206  CD  LYS    14      84.340  52.720  31.090  0.00  0.00           C
ATOM    207  HD2 LYS    14      84.910  53.640  31.180  0.00  0.00           H
ATOM    208  HD3 LYS    14      85.010  51.860  31.100  0.00  0.00           H
ATOM    209  CE  LYS    14      83.400  52.510  32.320  0.00  0.00           C
ATOM    210  HE2 LYS    14      82.870  51.570  32.220  0.00  0.00           H
ATOM    211  HE3 LYS    14      82.640  53.290  32.370  0.00  0.00           H
ATOM    212  NZ  LYS    14      84.190  52.620  33.460  0.00  0.00           N
ATOM    213  HZ1 LYS    14      84.940  51.940  33.500  0.00  0.00           H
ATOM    214  HZ2 LYS    14      84.530  53.570  33.560  0.00  0.00           H
ATOM    215  HZ3 LYS    14      83.600  52.500  34.280  0.00  0.00           H
ATOM    216  C   LYS    14      84.440  55.190  28.240  0.00  0.00           C
ATOM    217  O   LYS    14      85.640  55.030  28.520  0.00  0.00           O
ATOM    218  N   LYS    15      83.920  55.320  27.010  0.00  0.00           N
ATOM    219  H   LYS    15      82.930  55.500  26.920  0.00  0.00           H
ATOM    220  CA  LYS    15      84.760  55.470  25.860  0.00  0.00           C
ATOM    221  HA  LYS    15      85.330  54.550  25.700  0.00  0.00           H
ATOM    222  CB  LYS    15      83.830  55.780  24.650  0.00  0.00           C
ATOM    223  HB2 LYS    15      84.480  56.280  23.930  0.00  0.00           H
ATOM    224  HB3 LYS    15      83.160  56.560  25.000  0.00  0.00           H
ATOM    225  CG  LYS    15      82.950  54.610  24.140  0.00  0.00           C
ATOM    226  HG2 LYS    15      83.040  53.810  24.870  0.00  0.00           H
ATOM    227  HG3 LYS    15      83.360  54.210  23.220  0.00  0.00           H
ATOM    228  CD  LYS    15      81.500  55.040  23.860  0.00  0.00           C
ATOM    229  HD2 LYS    15      81.110  55.580  24.720  0.00  0.00           H
ATOM    230  HD3 LYS    15      80.960  54.120  23.630  0.00  0.00           H
ATOM    231  CE  LYS    15      81.440  55.980  22.620  0.00  0.00           C
ATOM    232  HE2 LYS    15      82.060  55.480  21.870  0.00  0.00           H
ATOM    233  HE3 LYS    15      81.700  57.020  22.850  0.00  0.00           H
ATOM    234  NZ  LYS    15      80.080  56.230  22.080  0.00  0.00           N
ATOM    235  HZ1 LYS    15      80.040  56.890  21.310  0.00  0.00           H
ATOM    236  HZ2 LYS    15      79.570  55.410  21.770  0.00  0.00           H
ATOM    237  HZ3 LYS    15      79.500  56.620  22.810  0.00  0.00           H
ATOM    238  C   LYS    15      85.760  56.650  26.020  0.00  0.00           C
ATOM    239  O   LYS    15      86.870  56.500  25.490  0.00  0.00           O
ATOM    240  N   HIE    16      85.480  57.720  26.740  0.00  0.00           N
ATOM    241  H   HIE    16      84.510  57.900  26.950  0.00  0.00           H
ATOM    242  CA  HIE    16      86.490  58.720  26.960  0.00  0.00           C
ATOM    243  HA  HIE    16      87.080  58.720  26.040  0.00  0.00           H
ATOM    244  CB  HIE    16      85.800  60.080  27.070  0.00  0.00           C
ATOM    245  HB2 HIE    16      86.540  60.860  27.250  0.00  0.00           H
ATOM    246  HB3 HIE    16      85.090  60.190  27.890  0.00  0.00           H
ATOM    247  CG  HIE    16      85.140  60.440  25.750  0.00  0.00           C
ATOM    248  ND1 HIE    16      83.770  60.820  25.580  0.00  0.00           N
ATOM    249  CE1 HIE    16      83.546  60.987  24.342  0.00  0.00           C
ATOM    250  HE1 HIE    16      82.525  61.174  24.007  0.00  0.00           H
ATOM    251  NE2 HIE    16      84.688  61.071  23.706  0.00  0.00           N
ATOM    252  HE2 HIE    16      84.794  61.342  22.739  0.00  0.00           H
ATOM    253  CD2 HIE    16      85.710  60.740  24.540  0.00  0.00           C
ATOM    254  HD2 HIE    16      86.750  60.460  24.450  0.00  0.00           H
ATOM    255  C   HIE    16      87.480  58.430  28.130  0.00  0.00           C
ATOM    256  O   HIE    16      88.660  58.490  27.990  0.00  0.00           O
ATOM    257  N   GLU    17      86.910  57.780  29.210  0.00  0.00           N
ATOM    258  H   GLU    17      85.920  57.630  29.120  0.00  0.00           H
ATOM    259  CA  GLU    17      87.710  57.180  30.310  0.00  0.00           C
ATOM    260  HA  GLU    17      88.260  57.950  30.850  0.00  0.00           H
ATOM    261  CB  GLU    17      86.770  56.420  31.270  0.00  0.00           C
ATOM    262  HB2 GLU    17      87.440  55.850  31.910  0.00  0.00           H
ATOM    263  HB3 GLU    17      86.200  55.630  30.790  0.00  0.00           H
ATOM    264  CG  GLU    17      85.790  57.270  32.160  0.00  0.00           C
ATOM    265  HG2 GLU    17      85.120  57.790  31.470  0.00  0.00           H
ATOM    266  HG3 GLU    17      86.420  57.950  32.730  0.00  0.00           H
ATOM    267  CD  GLU    17      85.220  56.300  33.190  0.00  0.00           C
ATOM    268  OE1 GLU    17      85.780  56.220  34.280  0.00  0.00           O
ATOM    269  OE2 GLU    17      84.240  55.550  32.940  0.00  0.00           O
ATOM    270  C   GLU    17      88.720  56.210  29.700  0.00  0.00           C
ATOM    271  O   GLU    17      89.870  56.280  30.030  0.00  0.00           O
ATOM    272  N   GLN    18      88.360  55.440  28.660  0.00  0.00           N
ATOM    273  H   GLN    18      87.420  55.630  28.350  0.00  0.00           H
ATOM    274  CA  GLN    18      89.220  54.530  27.920  0.00  0.00           C
ATOM    275  HA  GLN    18      89.650  53.940  28.730  0.00  0.00           H
ATOM    276  CB  GLN    18      88.430  53.550  26.990  0.00  0.00           C
ATOM    277  HB2 GLN    18      88.060  53.990  26.060  0.00  0.00           H
ATOM    278  HB3 GLN    18      87.560  53.030  27.390  0.00  0.00           H
ATOM    279  CG  GLN    18      89.410  52.470  26.390  0.00  0.00           C
ATOM    280  HG2 GLN    18      90.040  53.010  25.680  0.00  0.00           H
ATOM    281  HG3 GLN    18      88.810  51.760  25.830  0.00  0.00           H
ATOM    282  CD  GLN    18      90.310  51.650  27.350  0.00  0.00           C
ATOM    283  OE1 GLN    18      89.980  51.310  28.450  0.00  0.00           O
ATOM    284  NE2 GLN    18      91.420  51.200  26.900  0.00  0.00           N
ATOM    285 HE21 GLN    18      91.840  51.440  26.010  0.00  0.00           H
ATOM    286 HE22 GLN    18      91.990  50.610  27.500  0.00  0.00           H
ATOM    287  C   GLN    18      90.300  55.320  27.100  0.00  0.00           C
ATOM    288  O   GLN    18      91.440  54.860  27.020  0.00  0.00           O
ATOM    289  N   ILE    19      89.980  56.450  26.510  0.00  0.00           N
ATOM    290  H   ILE    19      89.010  56.720  26.610  0.00  0.00           H
ATOM    291  CA  ILE    19      90.930  57.330  25.860  0.00  0.00           C
ATOM    292  HA  ILE    19      91.500  56.790  25.100  0.00  0.00           H
ATOM    293  CB  ILE    19      90.140  58.370  25.010  0.00  0.00           C
ATOM    294  HB  ILE    19      89.330  58.770  25.620  0.00  0.00           H
ATOM    295  CG2 ILE    19      91.030  59.590  24.680  0.00  0.00           C
ATOM    296 HG21 ILE    19      91.860  59.320  24.030  0.00  0.00           H
ATOM    297 HG22 ILE    19      90.490  60.260  24.000  0.00  0.00           H
ATOM    298 HG23 ILE    19      91.360  60.200  25.520  0.00  0.00           H
ATOM    299  CG1 ILE    19      89.550  57.770  23.780  0.00  0.00           C
ATOM    300 HG12 ILE    19      89.310  56.720  23.950  0.00  0.00           H
ATOM    301 HG13 ILE    19      90.300  57.780  22.990  0.00  0.00           H
ATOM    302  CD1 ILE    19      88.370  58.530  23.270  0.00  0.00           C
ATOM    303 HD11 ILE    19      87.760  58.720  24.150  0.00  0.00           H
ATOM    304 HD12 ILE    19      88.740  59.450  22.800  0.00  0.00           H
ATOM    305 HD13 ILE    19      87.820  58.000  22.490  0.00  0.00           H
ATOM    306  C   ILE    19      91.920  57.960  26.840  0.00  0.00           C
ATOM    307  O   ILE    19      93.090  58.100  26.480  0.00  0.00           O
ATOM    308  N   PHE    20      91.510  58.230  28.040  0.00  0.00           N
ATOM    309  H   PHE    20      90.530  58.040  28.210  0.00  0.00           H
ATOM    310  CA  PHE    20      92.310  58.920  29.110  0.00  0.00           C
ATOM    311  HA  PHE    20      92.970  59.590  28.560  0.00  0.00           H
ATOM    312  CB  PHE    20      91.510  59.760  30.100  0.00  0.00           C
ATOM    313  HB2 PHE    20      90.540  59.310  30.300  0.00  0.00           H
ATOM    314  HB3 PHE    20      91.250  60.760  29.730  0.00  0.00           H
ATOM    315  CG  PHE    20      92.100  59.870  31.490  0.00  0.00           C
ATOM    316  CD1 PHE    20      93.260  60.680  31.700  0.00  0.00           C
ATOM    317  HD1 PHE    20      93.520  61.400  30.930  0.00  0.00           H
ATOM    318  CE1 PHE    20      93.970  60.530  32.910  0.00  0.00           C
ATOM    319  HE1 PHE    20      94.790  61.200  33.100  0.00  0.00           H
ATOM    320  CZ  PHE    20      93.480  59.690  33.920  0.00  0.00           C
ATOM    321  HZ  PHE    20      94.000  59.720  34.870  0.00  0.00           H
ATOM    322  CE2 PHE    20      92.310  58.900  33.710  0.00  0.00           C
ATOM    323  HE2 PHE    20      91.970  58.210  34.460  0.00  0.00           H
ATOM    324  CD2 PHE    20      91.640  58.980  32.440  0.00  0.00           C
ATOM    325  HD2 PHE    20      90.780  58.340  32.340  0.00  0.00           H
ATOM    326  C   PHE    20      93.260  57.810  29.720  0.00  0.00           C
ATOM    327  O   PHE    20      94.500  58.020  29.880  0.00  0.00           O
ATOM    328  N   ARG    21      92.710  56.660  30.090  0.00  0.00           N
ATOM    329  H   ARG    21      91.720  56.520  29.930  0.00  0.00           H
ATOM    330  CA  ARG    21      93.570  55.440  30.260  0.00  0.00           C
ATOM    331  HA  ARG    21      94.200  55.540  31.150  0.00  0.00           H
ATOM    332  CB  ARG    21      92.700  54.160  30.500  0.00  0.00           C
ATOM    333  HB2 ARG    21      93.260  53.270  30.210  0.00  0.00           H
ATOM    334  HB3 ARG    21      91.880  54.320  29.800  0.00  0.00           H
ATOM    335  CG  ARG    21      92.090  53.990  31.850  0.00  0.00           C
ATOM    336  HG2 ARG    21      91.330  54.760  32.030  0.00  0.00           H
ATOM    337  HG3 ARG    21      92.900  54.070  32.580  0.00  0.00           H
ATOM    338  CD  ARG    21      91.390  52.640  32.030  0.00  0.00           C
ATOM    339  HD2 ARG    21      91.120  52.610  33.080  0.00  0.00           H
ATOM    340  HD3 ARG    21      92.210  51.970  31.790  0.00  0.00           H
ATOM    341  NE  ARG    21      90.290  52.400  31.090  0.00  0.00           N
ATOM    342  HE  ARG    21      90.530  52.210  30.130  0.00  0.00           H
ATOM    343  CZ  ARG    21      89.030  52.240  31.440  0.00  0.00           C
ATOM    344  NH1 ARG    21      88.620  52.340  32.710  0.00  0.00           N
ATOM    345 HH11 ARG    21      89.240  52.930  33.250  0.00  0.00           H
ATOM    346 HH12 ARG    21      87.620  52.380  32.880  0.00  0.00           H
ATOM    347  NH2 ARG    21      88.190  51.750  30.590  0.00  0.00           N
ATOM    348 HH21 ARG    21      88.610  51.380  29.750  0.00  0.00           H
ATOM    349 HH22 ARG    21      87.330  51.320  30.870  0.00  0.00           H
ATOM    350  C   ARG    21      94.570  55.200  29.150  0.00  0.00           C
ATOM    351  O   ARG    21      95.800  55.110  29.460  0.00  0.00           O
ATOM    352  N   GLU    22      94.160  55.100  27.880  0.00  0.00           N
ATOM    353  H   GLU    22      93.210  55.290  27.610  0.00  0.00           H
ATOM    354  CA  GLU    22      95.180  54.850  26.820  0.00  0.00           C
ATOM    355  HA  GLU    22      95.750  54.010  27.220  0.00  0.00           H
ATOM    356  CB  GLU    22      94.330  54.460  25.590  0.00  0.00           C
ATOM    357  HB2 GLU    22      93.560  55.230  25.540  0.00  0.00           H
ATOM    358  HB3 GLU    22      93.870  53.520  25.880  0.00  0.00           H
ATOM    359  CG  GLU    22      95.160  54.240  24.340  0.00  0.00           C
ATOM    360  HG2 GLU    22      95.650  55.150  23.990  0.00  0.00           H
ATOM    361  HG3 GLU    22      94.480  54.060  23.500  0.00  0.00           H
ATOM    362  CD  GLU    22      96.190  53.120  24.390  0.00  0.00           C
ATOM    363  OE1 GLU    22      96.080  52.210  25.200  0.00  0.00           O
ATOM    364  OE2 GLU    22      97.170  53.270  23.660  0.00  0.00           O
ATOM    365  C   GLU    22      96.230  55.990  26.670  0.00  0.00           C
ATOM    366  O   GLU    22      97.430  55.700  26.730  0.00  0.00           O
ATOM    367  N   ALA    23      95.830  57.240  26.730  0.00  0.00           N
ATOM    368  H   ALA    23      94.850  57.470  26.770  0.00  0.00           H
ATOM    369  CA  ALA    23      96.810  58.330  26.710  0.00  0.00           C
ATOM    370  HA  ALA    23      97.360  58.120  25.790  0.00  0.00           H
ATOM    371  CB  ALA    23      96.020  59.650  26.480  0.00  0.00           C
ATOM    372  HB1 ALA    23      95.580  59.800  25.500  0.00  0.00           H
ATOM    373  HB2 ALA    23      95.330  59.930  27.280  0.00  0.00           H
ATOM    374  HB3 ALA    23      96.650  60.530  26.450  0.00  0.00           H
ATOM    375  C   ALA    23      97.910  58.390  27.780  0.00  0.00           C
ATOM    376  O   ALA    23      99.020  58.800  27.500  0.00  0.00           O
ATOM    377  N   VAL    24      97.630  57.770  28.890  0.00  0.00           N
ATOM    378  H   VAL    24      96.710  57.370  29.010  0.00  0.00           H
ATOM    379  CA  VAL    24      98.460  57.530  30.050  0.00  0.00           C
ATOM    380  HA  VAL    24      99.190  58.320  30.240  0.00  0.00           H
ATOM    381  CB  VAL    24      97.630  57.550  31.430  0.00  0.00           C
ATOM    382  HB  VAL    24      96.640  57.120  31.340  0.00  0.00           H
ATOM    383  CG1 VAL    24      98.400  56.770  32.600  0.00  0.00           C
ATOM    384 HG11 VAL    24      98.570  55.760  32.230  0.00  0.00           H
ATOM    385 HG12 VAL    24      99.390  57.220  32.670  0.00  0.00           H
ATOM    386 HG13 VAL    24      97.780  56.750  33.490  0.00  0.00           H
ATOM    387  CG2 VAL    24      97.380  59.090  31.830  0.00  0.00           C
ATOM    388 HG21 VAL    24      96.770  59.560  31.070  0.00  0.00           H
ATOM    389 HG22 VAL    24      96.920  59.200  32.810  0.00  0.00           H
ATOM    390 HG23 VAL    24      98.310  59.660  31.820  0.00  0.00           H
ATOM    391  C   VAL    24      99.300  56.260  29.980  0.00  0.00           C
ATOM    392  O   VAL    24     100.510  56.280  30.240  0.00  0.00           O
ATOM    393  N   ASN    25      98.760  55.230  29.320  0.00  0.00           N
ATOM    394  H   ASN    25      97.780  55.240  29.070  0.00  0.00           H
ATOM    395  CA  ASN    25      99.540  54.160  28.780  0.00  0.00           C
ATOM    396  HA  ASN    25     100.200  53.660  29.490  0.00  0.00           H
ATOM    397  CB  ASN    25      98.620  53.010  28.370  0.00  0.00           C
ATOM    398  HB2 ASN    25      97.930  53.220  27.550  0.00  0.00           H
ATOM    399  HB3 ASN    25      97.980  52.760  29.210  0.00  0.00           H
ATOM    400  CG  ASN    25      99.320  51.670  28.160  0.00  0.00           C
ATOM    401  OD1 ASN    25      99.540  51.290  26.990  0.00  0.00           O
ATOM    402  ND2 ASN    25      99.830  51.020  29.170  0.00  0.00           N
ATOM    403 HD21 ASN    25      99.680  51.280  30.140  0.00  0.00           H
ATOM    404 HD22 ASN    25     100.520  50.330  28.900  0.00  0.00           H
ATOM    405  C   ASN    25     100.560  54.580  27.750  0.00  0.00           C
ATOM    406  O   ASN    25     101.740  54.290  27.910  0.00  0.00           O
ATOM    407  N   GLN    26     100.220  55.440  26.800  0.00  0.00           N
ATOM    408  H   GLN    26      99.230  55.510  26.630  0.00  0.00           H
ATOM    409  CA  GLN    26     101.140  55.990  25.890  0.00  0.00           C
ATOM    410  HA  GLN    26     101.720  55.140  25.510  0.00  0.00           H
ATOM    411  CB  GLN    26     100.400  56.690  24.740  0.00  0.00           C
ATOM    412  HB2 GLN    26     100.960  57.510  24.310  0.00  0.00           H
ATOM    413  HB3 GLN    26      99.570  57.250  25.160  0.00  0.00           H
ATOM    414  CG  GLN    26      99.920  55.630  23.700  0.00  0.00           C
ATOM    415  HG2 GLN    26      99.370  54.850  24.240  0.00  0.00           H
ATOM    416  HG3 GLN    26     100.700  54.990  23.290  0.00  0.00           H
ATOM    417  CD  GLN    26      99.060  56.230  22.570  0.00  0.00           C
ATOM    418  OE1 GLN    26      99.410  57.200  21.940  0.00  0.00           O
ATOM    419  NE2 GLN    26      97.980  55.560  22.280  0.00  0.00           N
ATOM    420 HE21 GLN    26      97.760  54.700  22.750  0.00  0.00           H
ATOM    421 HE22 GLN    26      97.330  56.000  21.640  0.00  0.00           H
ATOM    422  C   GLN    26     102.170  56.900  26.610  0.00  0.00           C
ATOM    423  O   GLN    26     103.370  56.810  26.290  0.00  0.00           O
ATOM    424  N   ALA    27     101.760  57.650  27.610  0.00  0.00           N
ATOM    425  H   ALA    27     100.770  57.720  27.800  0.00  0.00           H
ATOM    426  CA  ALA    27     102.760  58.430  28.340  0.00  0.00           C
ATOM    427  HA  ALA    27     103.430  58.910  27.620  0.00  0.00           H
ATOM    428  CB  ALA    27     102.030  59.590  29.130  0.00  0.00           C
ATOM    429  HB1 ALA    27     101.310  59.350  29.910  0.00  0.00           H
ATOM    430  HB2 ALA    27     102.890  60.140  29.520  0.00  0.00           H
ATOM    431  HB3 ALA    27     101.620  60.360  28.480  0.00  0.00           H
ATOM    432  C   ALA    27     103.770  57.560  29.190  0.00  0.00           C
ATOM    433  O   ALA    27     104.960  57.830  29.210  0.00  0.00           O
ATOM    434  N   ASN    28     103.330  56.390  29.710  0.00  0.00           N
ATOM    435  H   ASN    28     102.340  56.180  29.720  0.00  0.00           H
ATOM    436  CA  ASN    28     104.150  55.290  30.300  0.00  0.00           C
ATOM    437  HA  ASN    28     104.840  55.710  31.030  0.00  0.00           H
ATOM    438  CB  ASN    28     103.220  54.250  30.920  0.00  0.00           C
ATOM    439  HB2 ASN    28     103.670  53.260  30.900  0.00  0.00           H
ATOM    440  HB3 ASN    28     102.270  54.200  30.380  0.00  0.00           H
ATOM    441  CG  ASN    28     102.840  54.670  32.350  0.00  0.00           C
ATOM    442  OD1 ASN    28     103.460  55.450  33.060  0.00  0.00           O
ATOM    443  ND2 ASN    28     101.650  54.310  32.770  0.00  0.00           N
ATOM    444 HD21 ASN    28     101.050  53.680  32.260  0.00  0.00           H
ATOM    445 HD22 ASN    28     101.360  54.480  33.730  0.00  0.00           H
ATOM    446  C   ASN    28     105.110  54.610  29.400  0.00  0.00           C
ATOM    447  O   ASN    28     106.210  54.220  29.890  0.00  0.00           O
ATOM    448  N   LYS    29     104.770  54.600  28.100  0.00  0.00           N
ATOM    449  H   LYS    29     103.820  54.790  27.820  0.00  0.00           H
ATOM    450  CA  LYS    29     105.610  54.120  27.020  0.00  0.00           C
ATOM    451  HA  LYS    29     106.310  53.370  27.400  0.00  0.00           H
ATOM    452  CB  LYS    29     104.880  53.490  25.860  0.00  0.00           C
ATOM    453  HB2 LYS    29     105.580  53.210  25.070  0.00  0.00           H
ATOM    454  HB3 LYS    29     104.280  54.330  25.480  0.00  0.00           H
ATOM    455  CG  LYS    29     104.100  52.220  26.160  0.00  0.00           C
ATOM    456  HG2 LYS    29     104.020  51.980  27.220  0.00  0.00           H
ATOM    457  HG3 LYS    29     104.760  51.380  25.930  0.00  0.00           H
ATOM    458  CD  LYS    29     102.770  51.990  25.420  0.00  0.00           C
ATOM    459  HD2 LYS    29     102.070  52.820  25.480  0.00  0.00           H
ATOM    460  HD3 LYS    29     102.320  51.030  25.700  0.00  0.00           H
ATOM    461  CE  LYS    29     103.070  51.890  23.890  0.00  0.00           C
ATOM    462  HE2 LYS    29     103.860  51.140  23.740  0.00  0.00           H
ATOM    463  HE3 LYS    29     103.410  52.860  23.530  0.00  0.00           H
ATOM    464  NZ  LYS    29     101.950  51.410  23.050  0.00  0.00           N
ATOM    465  HZ1 LYS    29     102.240  51.400  22.090  0.00  0.00           H
ATOM    466  HZ2 LYS    29     101.910  50.430  23.280  0.00  0.00           H
ATOM    467  HZ3 LYS    29     101.090  51.910  23.210  0.00  0.00           H
ATOM    468  C   LYS    29     106.490  55.290  26.510  0.00  0.00           C
ATOM    469  O   LYS    29     107.630  55.040  26.060  0.00  0.00           O
ATOM    470  N   ARG    30     106.090  56.590  26.650  0.00  0.00           N
ATOM    471  H   ARG    30     105.110  56.720  26.840  0.00  0.00           H
ATOM    472  CA  ARG    30     106.800  57.790  26.170  0.00  0.00           C
ATOM    473  HA  ARG    30     107.030  57.670  25.110  0.00  0.00           H
ATOM    474  CB  ARG    30     105.830  58.980  26.140  0.00  0.00           C
ATOM    475  HB2 ARG    30     105.640  59.350  27.150  0.00  0.00           H
ATOM    476  HB3 ARG    30     104.860  58.700  25.730  0.00  0.00           H
ATOM    477  CG  ARG    30     106.390  60.150  25.410  0.00  0.00           C
ATOM    478  HG2 ARG    30     106.830  59.830  24.470  0.00  0.00           H
ATOM    479  HG3 ARG    30     107.250  60.620  25.900  0.00  0.00           H
ATOM    480  CD  ARG    30     105.440  61.330  25.130  0.00  0.00           C
ATOM    481  HD2 ARG    30     105.930  62.210  24.720  0.00  0.00           H
ATOM    482  HD3 ARG    30     105.120  61.530  26.150  0.00  0.00           H
ATOM    483  NE  ARG    30     104.220  60.940  24.350  0.00  0.00           N
ATOM    484  HE  ARG    30     104.350  60.110  23.790  0.00  0.00           H
ATOM    485  CZ  ARG    30     103.130  61.650  24.050  0.00  0.00           C
ATOM    486  NH1 ARG    30     102.870  62.900  24.500  0.00  0.00           N
ATOM    487 HH11 ARG    30     103.490  63.430  25.100  0.00  0.00           H
ATOM    488 HH12 ARG    30     101.950  63.290  24.350  0.00  0.00           H
ATOM    489  NH2 ARG    30     102.190  61.130  23.260  0.00  0.00           N
ATOM    490 HH21 ARG    30     102.240  60.220  22.830  0.00  0.00           H
ATOM    491 HH22 ARG    30     101.250  61.510  23.210  0.00  0.00           H
ATOM    492  C   ARG    30     108.040  58.150  26.950  0.00  0.00           C
ATOM    493  O   ARG    30     109.130  58.330  26.410  0.00  0.00           O
ATOM    494  N   HIE    31     107.900  58.420  28.230  0.00  0.00           N
ATOM    495  H   HIE    31     107.010  58.200  28.670  0.00  0.00           H
ATOM    496  CA  HIE    31     108.870  58.860  29.160  0.00  0.00           C
ATOM    497  HA  HIE    31     109.500  59.560  28.610  0.00  0.00           H
ATOM    498  CB  HIE    31     108.110  59.510  30.280  0.00  0.00           C
ATOM    499  HB2 HIE    31     108.820  59.770  31.060  0.00  0.00           H
ATOM    500  HB3 HIE    31     107.290  58.860  30.590  0.00  0.00           H
ATOM    501  CG  HIE    31     107.450  60.760  29.870  0.00  0.00           C
ATOM    502  ND1 HIE    31     108.120  61.880  29.370  0.00  0.00           N
ATOM    503  CE1 HIE    31     107.160  62.620  28.830  0.00  0.00           C
ATOM    504  HE1 HIE    31     107.280  63.660  28.530  0.00  0.00           H
ATOM    505  NE2 HIE    31     105.940  62.160  29.090  0.00  0.00           N
ATOM    506  HE2 HIE    31     105.090  62.460  28.640  0.00  0.00           H
ATOM    507  CD2 HIE    31     106.080  60.920  29.650  0.00  0.00           C
ATOM    508  HD2 HIE    31     105.290  60.210  29.860  0.00  0.00           H
ATOM    509  C   HIE    31     109.790  57.720  29.680  0.00  0.00           C
ATOM    510  O   HIE    31     109.440  56.560  29.670  0.00  0.00           O
ATOM    511  N   PHE    32     110.950  58.080  30.220  0.00  0.00           N
ATOM    512  H   PHE    32     111.010  59.090  30.330  0.00  0.00           H
ATOM    513  CA  PHE    32     111.810  57.180  30.960  0.00  0.00           C
ATOM    514  HA  PHE    32     111.950  56.220  30.460  0.00  0.00           H
ATOM    515  CB  PHE    32     113.220  57.830  31.020  0.00  0.00           C
ATOM    516  HB2 PHE    32     113.050  58.660  31.700  0.00  0.00           H
ATOM    517  HB3 PHE    32     113.520  58.180  30.030  0.00  0.00           H
ATOM    518  CG  PHE    32     114.260  56.940  31.690  0.00  0.00           C
ATOM    519  CD1 PHE    32     114.680  55.770  31.050  0.00  0.00           C
ATOM    520  HD1 PHE    32     114.140  55.290  30.250  0.00  0.00           H
ATOM    521  CE1 PHE    32     115.860  55.160  31.510  0.00  0.00           C
ATOM    522  HE1 PHE    32     116.210  54.260  31.030  0.00  0.00           H
ATOM    523  CZ  PHE    32     116.590  55.670  32.630  0.00  0.00           C
ATOM    524  HZ  PHE    32     117.500  55.190  32.950  0.00  0.00           H
ATOM    525  CE2 PHE    32     116.020  56.800  33.330  0.00  0.00           C
ATOM    526  HE2 PHE    32     116.540  57.270  34.150  0.00  0.00           H
ATOM    527  CD2 PHE    32     114.920  57.500  32.830  0.00  0.00           C
ATOM    528  HD2 PHE    32     114.410  58.300  33.340  0.00  0.00           H
ATOM    529  C   PHE    32     111.180  56.950  32.390  0.00  0.00           C
ATOM    530  O   PHE    32     111.410  57.750  33.340  0.00  0.00           O
ATOM    531  N   THR    33     110.350  55.920  32.490  0.00  0.00           N
ATOM    532  H   THR    33     110.090  55.430  31.650  0.00  0.00           H
ATOM    533  CA  THR    33     109.600  55.500  33.700  0.00  0.00           C
ATOM    534  HA  THR    33     109.500  56.500  34.140  0.00  0.00           H
ATOM    535  CB  THR    33     108.220  54.860  33.400  0.00  0.00           C
ATOM    536  HB  THR    33     107.630  54.770  34.320  0.00  0.00           H
ATOM    537  CG2 THR    33     107.380  55.820  32.530  0.00  0.00           C
ATOM    538 HG21 THR    33     106.330  55.540  32.420  0.00  0.00           H
ATOM    539 HG22 THR    33     107.460  56.780  33.050  0.00  0.00           H
ATOM    540 HG23 THR    33     107.750  55.930  31.510  0.00  0.00           H
ATOM    541  OG1 THR    33     108.490  53.670  32.680  0.00  0.00           O
ATOM    542  HG1 THR    33     108.830  53.070  33.340  0.00  0.00           H
ATOM    543  C   THR    33     110.400  54.700  34.730  0.00  0.00           C
ATOM    544  O   THR    33     109.970  53.660  35.200  0.00  0.00           O
ATOM    545  N   ARG    34     111.610  55.150  34.970  0.00  0.00           N
ATOM    546  H   ARG    34     111.820  56.030  34.520  0.00  0.00           H
ATOM    547  CA  ARG    34     112.570  54.470  35.880  0.00  0.00           C
ATOM    548  HA  ARG    34     112.340  53.420  36.060  0.00  0.00           H
ATOM    549  CB  ARG    34     114.000  54.540  35.250  0.00  0.00           C
ATOM    550  HB2 ARG    34     114.370  55.560  35.310  0.00  0.00           H
ATOM    551  HB3 ARG    34     114.060  54.200  34.210  0.00  0.00           H
ATOM    552  CG  ARG    34     114.920  53.630  36.020  0.00  0.00           C
ATOM    553  HG2 ARG    34     114.400  52.670  35.970  0.00  0.00           H
ATOM    554  HG3 ARG    34     114.860  53.900  37.080  0.00  0.00           H
ATOM    555  CD  ARG    34     116.390  53.470  35.510  0.00  0.00           C
ATOM    556  HD2 ARG    34     116.340  53.290  34.440  0.00  0.00           H
ATOM    557  HD3 ARG    34     116.800  52.570  35.980  0.00  0.00           H
ATOM    558  NE  ARG    34     117.210  54.610  35.810  0.00  0.00           N
ATOM    559  HE  ARG    34     117.420  55.330  35.130  0.00  0.00           H
ATOM    560  CZ  ARG    34     117.640  54.880  37.030  0.00  0.00           C
ATOM    561  NH1 ARG    34     117.430  54.300  38.170  0.00  0.00           N
ATOM    562 HH11 ARG    34     116.900  53.440  38.250  0.00  0.00           H
ATOM    563 HH12 ARG    34     118.010  54.620  38.940  0.00  0.00           H
ATOM    564  NH2 ARG    34     118.470  55.890  37.190  0.00  0.00           N
ATOM    565 HH21 ARG    34     119.060  56.190  36.420  0.00  0.00           H
ATOM    566 HH22 ARG    34     118.890  56.040  38.100  0.00  0.00           H
ATOM    567  C   ARG    34     112.510  55.000  37.340  0.00  0.00           C
ATOM    568  O   ARG    34     112.670  54.180  38.280  0.00  0.00           O
ATOM    569  N   LYS    35     112.430  56.290  37.660  0.00  0.00           N
ATOM    570  H   LYS    35     112.280  56.940  36.900  0.00  0.00           H
ATOM    571  CA  LYS    35     112.060  56.830  39.020  0.00  0.00           C
ATOM    572  HA  LYS    35     112.500  56.120  39.720  0.00  0.00           H
ATOM    573  CB  LYS    35     112.580  58.280  39.200  0.00  0.00           C
ATOM    574  HB2 LYS    35     111.960  59.010  38.690  0.00  0.00           H
ATOM    575  HB3 LYS    35     113.590  58.430  38.800  0.00  0.00           H
ATOM    576  CG  LYS    35     112.510  58.920  40.640  0.00  0.00           C
ATOM    577  HG2 LYS    35     113.210  58.450  41.330  0.00  0.00           H
ATOM    578  HG3 LYS    35     111.440  58.890  40.840  0.00  0.00           H
ATOM    579  CD  LYS    35     112.830  60.400  40.760  0.00  0.00           C
ATOM    580  HD2 LYS    35     112.520  61.020  39.920  0.00  0.00           H
ATOM    581  HD3 LYS    35     113.920  60.480  40.760  0.00  0.00           H
ATOM    582  CE  LYS    35     112.390  61.070  42.100  0.00  0.00           C
ATOM    583  HE2 LYS    35     112.600  60.340  42.880  0.00  0.00           H
ATOM    584  HE3 LYS    35     111.330  61.340  42.070  0.00  0.00           H
ATOM    585  NZ  LYS    35     113.080  62.320  42.430  0.00  0.00           N
ATOM    586  HZ1 LYS    35     112.650  62.680  43.270  0.00  0.00           H
ATOM    587  HZ2 LYS    35     114.050  62.220  42.690  0.00  0.00           H
ATOM    588  HZ3 LYS    35     112.840  63.080  41.820  0.00  0.00           H
ATOM    589  C   LYS    35     110.570  56.840  39.260  0.00  0.00           C
ATOM    590  O   LYS    35     110.190  56.540  40.350  0.00  0.00           O
ATOM    591  N   ILE    36     109.750  57.280  38.240  0.00  0.00           N
ATOM    592  H   ILE    36     110.230  57.510  37.380  0.00  0.00           H
ATOM    593  CA  ILE    36     108.340  57.420  38.290  0.00  0.00           C
ATOM    594  HA  ILE    36     108.080  56.850  39.180  0.00  0.00           H
ATOM    595  CB  ILE    36     107.870  58.900  38.520  0.00  0.00           C
ATOM    596  HB  ILE    36     106.820  59.090  38.290  0.00  0.00           H
ATOM    597  CG2 ILE    36     108.020  59.350  40.000  0.00  0.00           C
ATOM    598 HG21 ILE    36     107.350  58.790  40.650  0.00  0.00           H
ATOM    599 HG22 ILE    36     109.050  59.200  40.330  0.00  0.00           H
ATOM    600 HG23 ILE    36     107.700  60.390  40.000  0.00  0.00           H
ATOM    601  CG1 ILE    36     108.710  59.810  37.590  0.00  0.00           C
ATOM    602 HG12 ILE    36     108.980  59.290  36.680  0.00  0.00           H
ATOM    603 HG13 ILE    36     109.640  60.240  37.970  0.00  0.00           H
ATOM    604  CD1 ILE    36     107.870  61.030  37.240  0.00  0.00           C
ATOM    605 HD11 ILE    36     107.360  61.450  38.110  0.00  0.00           H
ATOM    606 HD12 ILE    36     108.490  61.850  36.900  0.00  0.00           H
ATOM    607 HD13 ILE    36     107.110  60.670  36.550  0.00  0.00           H
ATOM    608  C   ILE    36     107.630  56.780  37.140  0.00  0.00           C
ATOM    609  O   ILE    36     108.120  56.840  36.010  0.00  0.00           O
ATOM    610  N   GLN    37     106.480  56.220  37.510  0.00  0.00           N
ATOM    611  H   GLN    37     106.320  56.160  38.500  0.00  0.00           H
ATOM    612  CA  GLN    37     105.520  55.560  36.600  0.00  0.00           C
ATOM    613  HA  GLN    37     105.700  55.940  35.600  0.00  0.00           H
ATOM    614  CB  GLN    37     105.730  53.990  36.630  0.00  0.00           C
ATOM    615  HB2 GLN    37     105.260  53.650  37.550  0.00  0.00           H
ATOM    616  HB3 GLN    37     106.770  53.690  36.660  0.00  0.00           H
ATOM    617  CG  GLN    37     105.000  53.240  35.420  0.00  0.00           C
ATOM    618  HG2 GLN    37     105.560  53.430  34.510  0.00  0.00           H
ATOM    619  HG3 GLN    37     103.970  53.600  35.340  0.00  0.00           H
ATOM    620  CD  GLN    37     104.930  51.750  35.640  0.00  0.00           C
ATOM    621  OE1 GLN    37     104.340  51.230  36.500  0.00  0.00           O
ATOM    622  NE2 GLN    37     105.370  50.930  34.700  0.00  0.00           N
ATOM    623 HE21 GLN    37     105.880  51.220  33.880  0.00  0.00           H
ATOM    624 HE22 GLN    37     105.310  49.930  34.810  0.00  0.00           H
ATOM    625  C   GLN    37     104.070  56.060  36.790  0.00  0.00           C
ATOM    626  O   GLN    37     103.640  56.180  37.930  0.00  0.00           O
ATOM    627  N   LEU    38     103.340  56.430  35.740  0.00  0.00           N
ATOM    628  H   LEU    38     103.580  56.160  34.790  0.00  0.00           H
ATOM    629  CA  LEU    38     102.050  57.110  35.790  0.00  0.00           C
ATOM    630  HA  LEU    38     101.960  57.710  36.700  0.00  0.00           H
ATOM    631  CB  LEU    38     101.750  57.880  34.560  0.00  0.00           C
ATOM    632  HB2 LEU    38     100.810  58.410  34.730  0.00  0.00           H
ATOM    633  HB3 LEU    38     101.490  57.220  33.720  0.00  0.00           H
ATOM    634  CG  LEU    38     102.880  58.890  34.210  0.00  0.00           C
ATOM    635  HG  LEU    38     103.750  58.330  33.860  0.00  0.00           H
ATOM    636  CD1 LEU    38     102.310  59.650  33.020  0.00  0.00           C
ATOM    637 HD11 LEU    38     101.900  58.980  32.270  0.00  0.00           H
ATOM    638 HD12 LEU    38     101.460  60.270  33.300  0.00  0.00           H
ATOM    639 HD13 LEU    38     103.170  60.220  32.660  0.00  0.00           H
ATOM    640  CD2 LEU    38     103.400  59.870  35.240  0.00  0.00           C
ATOM    641 HD21 LEU    38     102.560  60.420  35.670  0.00  0.00           H
ATOM    642 HD22 LEU    38     103.940  59.310  36.000  0.00  0.00           H
ATOM    643 HD23 LEU    38     103.970  60.690  34.810  0.00  0.00           H
ATOM    644  C   LEU    38     100.970  56.000  36.020  0.00  0.00           C
ATOM    645  O   LEU    38     101.120  54.820  35.670  0.00  0.00           O
ATOM    646  N   GLN    39      99.880  56.450  36.670  0.00  0.00           N
ATOM    647  H   GLN    39      99.860  57.420  36.960  0.00  0.00           H
ATOM    648  CA  GLN    39      98.650  55.590  36.770  0.00  0.00           C
ATOM    649  HA  GLN    39      98.760  54.840  35.990  0.00  0.00           H
ATOM    650  CB  GLN    39      98.610  55.020  38.130  0.00  0.00           C
ATOM    651  HB2 GLN    39      98.510  55.800  38.890  0.00  0.00           H
ATOM    652  HB3 GLN    39      99.570  54.520  38.270  0.00  0.00           H
ATOM    653  CG  GLN    39      97.400  54.020  38.240  0.00  0.00           C
ATOM    654  HG2 GLN    39      97.470  53.130  37.610  0.00  0.00           H
ATOM    655  HG3 GLN    39      96.500  54.570  37.940  0.00  0.00           H
ATOM    656  CD  GLN    39      97.210  53.620  39.670  0.00  0.00           C
ATOM    657  OE1 GLN    39      98.010  53.830  40.560  0.00  0.00           O
ATOM    658  NE2 GLN    39      96.090  53.080  39.910  0.00  0.00           N
ATOM    659 HE21 GLN    39      95.490  52.780  39.150  0.00  0.00           H
ATOM    660 HE22 GLN    39      95.990  52.860  40.890  0.00  0.00           H
ATOM    661  C   GLN    39      97.440  56.530  36.320  0.00  0.00           C
ATOM    662  O   GLN    39      97.480  57.760  36.460  0.00  0.00           O
ATOM    663  N   ALA    40      96.390  55.910  35.750  0.00  0.00           N
ATOM    664  H   ALA    40      96.300  54.910  35.820  0.00  0.00           H
ATOM    665  CA  ALA    40      95.140  56.610  35.440  0.00  0.00           C
ATOM    666  HA  ALA    40      95.210  57.690  35.570  0.00  0.00           H
ATOM    667  CB  ALA    40      94.760  56.320  34.000  0.00  0.00           C
ATOM    668  HB1 ALA    40      95.260  56.920  33.240  0.00  0.00           H
ATOM    669  HB2 ALA    40      94.970  55.280  33.730  0.00  0.00           H
ATOM    670  HB3 ALA    40      93.680  56.440  33.950  0.00  0.00           H
ATOM    671  C   ALA    40      94.040  56.230  36.390  0.00  0.00           C
ATOM    672  O   ALA    40      93.960  55.040  36.790  0.00  0.00           O
ATOM    673  N   THR    41      93.210  57.170  36.850  0.00  0.00           N
ATOM    674  H   THR    41      93.310  58.160  36.660  0.00  0.00           H
ATOM    675  CA  THR    41      91.900  56.900  37.500  0.00  0.00           C
ATOM    676  HA  THR    41      91.640  55.860  37.280  0.00  0.00           H
ATOM    677  CB  THR    41      92.120  56.980  39.020  0.00  0.00           C
ATOM    678  HB  THR    41      92.350  58.010  39.290  0.00  0.00           H
ATOM    679  CG2 THR    41      90.900  56.510  39.870  0.00  0.00           C
ATOM    680 HG21 THR    41      91.170  56.600  40.920  0.00  0.00           H
ATOM    681 HG22 THR    41      89.990  57.070  39.620  0.00  0.00           H
ATOM    682 HG23 THR    41      90.720  55.480  39.580  0.00  0.00           H
ATOM    683  OG1 THR    41      93.110  56.080  39.370  0.00  0.00           O
ATOM    684  HG1 THR    41      93.840  56.250  38.760  0.00  0.00           H
ATOM    685  C   THR    41      90.890  57.850  37.080  0.00  0.00           C
ATOM    686  O   THR    41      91.080  59.060  37.260  0.00  0.00           O
ATOM    687  N   SER    42      89.810  57.400  36.530  0.00  0.00           N
ATOM    688  H   SER    42      89.630  56.410  36.470  0.00  0.00           H
ATOM    689  CA  SER    42      88.760  58.270  36.080  0.00  0.00           C
ATOM    690  HA  SER    42      89.030  59.250  36.450  0.00  0.00           H
ATOM    691  CB  SER    42      88.770  58.190  34.590  0.00  0.00           C
ATOM    692  HB2 SER    42      89.760  58.480  34.240  0.00  0.00           H
ATOM    693  HB3 SER    42      88.060  58.890  34.150  0.00  0.00           H
ATOM    694  OG  SER    42      88.360  56.970  34.180  0.00  0.00           O
ATOM    695  HG  SER    42      87.400  56.950  34.160  0.00  0.00           H
ATOM    696  C   SER    42      87.360  57.840  36.680  0.00  0.00           C
ATOM    697  O   SER    42      87.210  56.690  37.080  0.00  0.00           O
ATOM    698  N   VAL    43      86.400  58.730  36.610  0.00  0.00           N
ATOM    699  H   VAL    43      86.720  59.610  36.220  0.00  0.00           H
ATOM    700  CA  VAL    43      84.950  58.410  36.790  0.00  0.00           C
ATOM    701  HA  VAL    43      84.770  57.330  36.770  0.00  0.00           H
ATOM    702  CB  VAL    43      84.420  58.860  38.180  0.00  0.00           C
ATOM    703  HB  VAL    43      83.350  58.650  38.220  0.00  0.00           H
ATOM    704  CG1 VAL    43      85.000  58.020  39.300  0.00  0.00           C
ATOM    705 HG11 VAL    43      84.680  58.370  40.280  0.00  0.00           H
ATOM    706 HG12 VAL    43      84.930  56.940  39.220  0.00  0.00           H
ATOM    707 HG13 VAL    43      86.080  58.100  39.220  0.00  0.00           H
ATOM    708  CG2 VAL    43      84.550  60.390  38.370  0.00  0.00           C
ATOM    709 HG21 VAL    43      85.600  60.670  38.300  0.00  0.00           H
ATOM    710 HG22 VAL    43      83.860  60.930  37.710  0.00  0.00           H
ATOM    711 HG23 VAL    43      84.290  60.660  39.390  0.00  0.00           H
ATOM    712  C   VAL    43      84.130  58.940  35.600  0.00  0.00           C
ATOM    713  O   VAL    43      84.730  59.680  34.830  0.00  0.00           O
ATOM    714  N   THR    44      82.810  58.740  35.500  0.00  0.00           N
ATOM    715  H   THR    44      82.390  58.100  36.150  0.00  0.00           H
ATOM    716  CA  THR    44      81.870  59.610  34.840  0.00  0.00           C
ATOM    717  HA  THR    44      82.440  60.170  34.100  0.00  0.00           H
ATOM    718  CB  THR    44      80.890  58.800  34.020  0.00  0.00           C
ATOM    719  HB  THR    44      80.050  59.390  33.650  0.00  0.00           H
ATOM    720  CG2 THR    44      81.410  58.210  32.780  0.00  0.00           C
ATOM    721 HG21 THR    44      82.340  57.650  32.920  0.00  0.00           H
ATOM    722 HG22 THR    44      80.610  57.600  32.350  0.00  0.00           H
ATOM    723 HG23 THR    44      81.730  58.950  32.050  0.00  0.00           H
ATOM    724  OG1 THR    44      80.450  57.780  34.810  0.00  0.00           O
ATOM    725  HG1 THR    44      81.020  57.080  34.490  0.00  0.00           H
ATOM    726  C   THR    44      81.170  60.690  35.670  0.00  0.00           C
ATOM    727  O   THR    44      81.080  60.590  36.930  0.00  0.00           O
ATOM    728  N   HIE    45      80.780  61.850  35.010  0.00  0.00           N
ATOM    729  H   HIE    45      80.890  61.980  34.020  0.00  0.00           H
ATOM    730  CA  HIE    45      80.140  62.980  35.710  0.00  0.00           C
ATOM    731  HA  HIE    45      80.920  63.340  36.390  0.00  0.00           H
ATOM    732  CB  HIE    45      79.850  64.270  34.870  0.00  0.00           C
ATOM    733  HB2 HIE    45      79.620  65.050  35.600  0.00  0.00           H
ATOM    734  HB3 HIE    45      78.950  64.060  34.290  0.00  0.00           H
ATOM    735  CG  HIE    45      80.910  64.690  33.900  0.00  0.00           C
ATOM    736  ND1 HIE    45      81.280  63.930  32.780  0.00  0.00           N
ATOM    737  CE1 HIE    45      82.170  64.730  32.140  0.00  0.00           C
ATOM    738  HE1 HIE    45      82.720  64.590  31.210  0.00  0.00           H
ATOM    739  NE2 HIE    45      82.400  65.880  32.800  0.00  0.00           N
ATOM    740  HE2 HIE    45      82.950  66.660  32.480  0.00  0.00           H
ATOM    741  CD2 HIE    45      81.670  65.820  33.990  0.00  0.00           C
ATOM    742  HD2 HIE    45      81.620  66.600  34.740  0.00  0.00           H
ATOM    743  C   HIE    45      78.950  62.510  36.500  0.00  0.00           C
ATOM    744  O   HIE    45      78.160  61.760  35.910  0.00  0.00           O
ATOM    745  N   ARG    46      78.720  62.920  37.740  0.00  0.00           N
ATOM    746  H   ARG    46      79.340  63.600  38.170  0.00  0.00           H
ATOM    747  CA  ARG    46      77.540  62.550  38.600  0.00  0.00           C
ATOM    748  HA  ARG    46      77.210  61.550  38.330  0.00  0.00           H
ATOM    749  CB  ARG    46      78.000  62.610  40.040  0.00  0.00           C
ATOM    750  HB2 ARG    46      77.170  62.250  40.640  0.00  0.00           H
ATOM    751  HB3 ARG    46      78.330  63.600  40.360  0.00  0.00           H
ATOM    752  CG  ARG    46      79.230  61.720  40.350  0.00  0.00           C
ATOM    753  HG2 ARG    46      79.440  61.720  41.420  0.00  0.00           H
ATOM    754  HG3 ARG    46      80.060  62.210  39.830  0.00  0.00           H
ATOM    755  CD  ARG    46      79.060  60.290  39.860  0.00  0.00           C
ATOM    756  HD2 ARG    46      78.820  60.330  38.790  0.00  0.00           H
ATOM    757  HD3 ARG    46      78.330  59.750  40.450  0.00  0.00           H
ATOM    758  NE  ARG    46      80.140  59.350  40.080  0.00  0.00           N
ATOM    759  HE  ARG    46      80.360  59.350  41.060  0.00  0.00           H
ATOM    760  CZ  ARG    46      80.630  58.330  39.350  0.00  0.00           C
ATOM    761  NH1 ARG    46      80.190  58.060  38.170  0.00  0.00           N
ATOM    762 HH11 ARG    46      79.440  58.590  37.750  0.00  0.00           H
ATOM    763 HH12 ARG    46      80.710  57.380  37.630  0.00  0.00           H
ATOM    764  NH2 ARG    46      81.580  57.620  39.770  0.00  0.00           N
ATOM    765 HH21 ARG    46      81.830  57.640  40.750  0.00  0.00           H
ATOM    766 HH22 ARG    46      81.810  56.770  39.270  0.00  0.00           H
ATOM    767  C   ARG    46      76.450  63.600  38.340  0.00  0.00           C
ATOM    768  O   ARG    46      76.750  64.760  37.970  0.00  0.00           O
ATOM    769  N   PRO    47      75.180  63.240  38.500  0.00  0.00           N
ATOM    770  CD  PRO    47      74.750  61.960  39.170  0.00  0.00           C
ATOM    771  HD2 PRO    47      75.220  61.780  40.140  0.00  0.00           H
ATOM    772  HD3 PRO    47      74.830  61.180  38.420  0.00  0.00           H
ATOM    773  CG  PRO    47      73.260  62.010  39.380  0.00  0.00           C
ATOM    774  HG2 PRO    47      73.010  62.360  40.380  0.00  0.00           H
ATOM    775  HG3 PRO    47      72.750  61.070  39.150  0.00  0.00           H
ATOM    776  CB  PRO    47      72.820  63.030  38.310  0.00  0.00           C
ATOM    777  HB2 PRO    47      71.930  63.610  38.570  0.00  0.00           H
ATOM    778  HB3 PRO    47      72.680  62.570  37.330  0.00  0.00           H
ATOM    779  CA  PRO    47      73.980  64.010  38.170  0.00  0.00           C
ATOM    780  HA  PRO    47      74.140  64.420  37.180  0.00  0.00           H
ATOM    781  C   PRO    47      73.780  65.330  38.970  0.00  0.00           C
ATOM    782  O   PRO    47      73.250  66.220  38.340  0.00  0.00           O
ATOM    783  N   ASN    48      74.230  65.350  40.190  0.00  0.00           N
ATOM    784  H   ASN    48      74.600  64.510  40.610  0.00  0.00           H
ATOM    785  CA  ASN    48      74.170  66.590  41.000  0.00  0.00           C
ATOM    786  HA  ASN    48      73.740  67.430  40.450  0.00  0.00           H
ATOM    787  CB  ASN    48      73.210  66.430  42.240  0.00  0.00           C
ATOM    788  HB2 ASN    48      72.180  66.340  41.870  0.00  0.00           H
ATOM    789  HB3 ASN    48      73.170  67.360  42.810  0.00  0.00           H
ATOM    790  CG  ASN    48      73.350  65.110  42.990  0.00  0.00           C
ATOM    791  OD1 ASN    48      74.090  65.050  43.970  0.00  0.00           O
ATOM    792  ND2 ASN    48      72.650  64.080  42.600  0.00  0.00           N
ATOM    793 HD21 ASN    48      71.990  64.160  41.840  0.00  0.00           H
ATOM    794 HD22 ASN    48      72.780  63.270  43.190  0.00  0.00           H
ATOM    795  C   ASN    48      75.620  66.950  41.570  0.00  0.00           C
ATOM    796  O   ASN    48      76.430  66.030  41.740  0.00  0.00           O
ATOM    797  N   ALA    49      75.760  68.200  41.990  0.00  0.00           N
ATOM    798  H   ALA    49      75.000  68.840  41.800  0.00  0.00           H
ATOM    799  CA  ALA    49      76.940  68.720  42.580  0.00  0.00           C
ATOM    800  HA  ALA    49      77.760  68.680  41.870  0.00  0.00           H
ATOM    801  CB  ALA    49      76.720  70.210  42.850  0.00  0.00           C
ATOM    802  HB1 ALA    49      76.370  70.780  41.990  0.00  0.00           H
ATOM    803  HB2 ALA    49      76.060  70.390  43.690  0.00  0.00           H
ATOM    804  HB3 ALA    49      77.650  70.680  43.160  0.00  0.00           H
ATOM    805  C   ALA    49      77.440  67.940  43.870  0.00  0.00           C
ATOM    806  O   ALA    49      78.620  67.580  43.940  0.00  0.00           O
ATOM    807  N   ILE    50      76.510  67.750  44.840  0.00  0.00           N
ATOM    808  H   ILE    50      75.550  67.990  44.620  0.00  0.00           H
ATOM    809  CA  ILE    50      76.790  66.980  46.030  0.00  0.00           C
ATOM    810  HA  ILE    50      77.580  67.510  46.570  0.00  0.00           H
ATOM    811  CB  ILE    50      75.620  66.950  47.000  0.00  0.00           C
ATOM    812  HB  ILE    50      74.790  66.580  46.400  0.00  0.00           H
ATOM    813  CG2 ILE    50      75.920  66.070  48.220  0.00  0.00           C
ATOM    814 HG21 ILE    50      76.950  66.270  48.510  0.00  0.00           H
ATOM    815 HG22 ILE    50      75.250  66.210  49.070  0.00  0.00           H
ATOM    816 HG23 ILE    50      75.920  65.020  47.910  0.00  0.00           H
ATOM    817  CG1 ILE    50      75.390  68.390  47.490  0.00  0.00           C
ATOM    818 HG12 ILE    50      75.510  69.110  46.680  0.00  0.00           H
ATOM    819 HG13 ILE    50      76.170  68.690  48.190  0.00  0.00           H
ATOM    820  CD1 ILE    50      74.120  68.660  48.250  0.00  0.00           C
ATOM    821 HD11 ILE    50      74.090  68.080  49.170  0.00  0.00           H
ATOM    822 HD12 ILE    50      74.020  69.650  48.690  0.00  0.00           H
ATOM    823 HD13 ILE    50      73.290  68.310  47.640  0.00  0.00           H
ATOM    824  C   ILE    50      77.380  65.610  45.710  0.00  0.00           C
ATOM    825  O   ILE    50      78.460  65.280  46.300  0.00  0.00           O
ATOM    826  N   GLN    51      76.800  64.900  44.780  0.00  0.00           N
ATOM    827  H   GLN    51      75.880  65.110  44.420  0.00  0.00           H
ATOM    828  CA  GLN    51      77.310  63.620  44.430  0.00  0.00           C
ATOM    829  HA  GLN    51      77.530  62.980  45.290  0.00  0.00           H
ATOM    830  CB  GLN    51      76.420  62.870  43.400  0.00  0.00           C
ATOM    831  HB2 GLN    51      77.120  62.210  42.890  0.00  0.00           H
ATOM    832  HB3 GLN    51      75.950  63.540  42.670  0.00  0.00           H
ATOM    833  CG  GLN    51      75.360  61.950  44.070  0.00  0.00           C
ATOM    834  HG2 GLN    51      74.500  62.570  44.350  0.00  0.00           H
ATOM    835  HG3 GLN    51      75.840  61.540  44.960  0.00  0.00           H
ATOM    836  CD  GLN    51      74.710  60.950  43.150  0.00  0.00           C
ATOM    837  OE1 GLN    51      73.480  60.890  42.910  0.00  0.00           O
ATOM    838  NE2 GLN    51      75.480  60.200  42.470  0.00  0.00           N
ATOM    839 HE21 GLN    51      76.440  59.990  42.720  0.00  0.00           H
ATOM    840 HE22 GLN    51      74.980  59.570  41.850  0.00  0.00           H
ATOM    841  C   GLN    51      78.670  63.730  43.720  0.00  0.00           C
ATOM    842  O   GLN    51      79.650  63.090  44.110  0.00  0.00           O
ATOM    843  N   MET    52      78.830  64.720  42.870  0.00  0.00           N
ATOM    844  H   MET    52      77.980  65.240  42.730  0.00  0.00           H
ATOM    845  CA  MET    52      80.020  64.990  42.160  0.00  0.00           C
ATOM    846  HA  MET    52      80.280  64.040  41.700  0.00  0.00           H
ATOM    847  CB  MET    52      79.720  66.070  41.080  0.00  0.00           C
ATOM    848  HB2 MET    52      79.710  67.010  41.640  0.00  0.00           H
ATOM    849  HB3 MET    52      78.790  65.910  40.530  0.00  0.00           H
ATOM    850  CG  MET    52      80.840  66.180  40.090  0.00  0.00           C
ATOM    851  HG2 MET    52      81.720  66.450  40.660  0.00  0.00           H
ATOM    852  HG3 MET    52      80.480  67.010  39.480  0.00  0.00           H
ATOM    853  SD  MET    52      81.260  64.770  38.980  0.00  0.00           S
ATOM    854  CE  MET    52      82.400  63.640  39.830  0.00  0.00           C
ATOM    855  HE1 MET    52      82.720  62.860  39.150  0.00  0.00           H
ATOM    856  HE2 MET    52      83.280  64.270  40.000  0.00  0.00           H
ATOM    857  HE3 MET    52      82.080  63.200  40.770  0.00  0.00           H
ATOM    858  C   MET    52      81.200  65.400  43.070  0.00  0.00           C
ATOM    859  O   MET    52      82.310  64.950  42.830  0.00  0.00           O
ATOM    860  N   ALA    53      80.950  66.130  44.150  0.00  0.00           N
ATOM    861  H   ALA    53      80.000  66.460  44.270  0.00  0.00           H
ATOM    862  CA  ALA    53      81.990  66.550  45.100  0.00  0.00           C
ATOM    863  HA  ALA    53      82.880  66.740  44.490  0.00  0.00           H
ATOM    864  CB  ALA    53      81.680  67.830  45.810  0.00  0.00           C
ATOM    865  HB1 ALA    53      80.620  67.820  46.060  0.00  0.00           H
ATOM    866  HB2 ALA    53      82.320  67.910  46.690  0.00  0.00           H
ATOM    867  HB3 ALA    53      81.850  68.650  45.110  0.00  0.00           H
ATOM    868  C   ALA    53      82.330  65.450  46.090  0.00  0.00           C
ATOM    869  O   ALA    53      83.530  65.360  46.420  0.00  0.00           O
ATOM    870  N   LEU    54      81.390  64.640  46.540  0.00  0.00           N
ATOM    871  H   LEU    54      80.390  64.800  46.460  0.00  0.00           H
ATOM    872  CA  LEU    54      81.600  63.400  47.260  0.00  0.00           C
ATOM    873  HA  LEU    54      82.170  63.590  48.170  0.00  0.00           H
ATOM    874  CB  LEU    54      80.260  62.810  47.730  0.00  0.00           C
ATOM    875  HB2 LEU    54      80.470  61.810  48.120  0.00  0.00           H
ATOM    876  HB3 LEU    54      79.610  62.790  46.850  0.00  0.00           H
ATOM    877  CG  LEU    54      79.460  63.520  48.780  0.00  0.00           C
ATOM    878  HG  LEU    54      79.380  64.570  48.490  0.00  0.00           H
ATOM    879  CD1 LEU    54      78.080  62.810  48.660  0.00  0.00           C
ATOM    880 HD11 LEU    54      78.230  61.760  48.890  0.00  0.00           H
ATOM    881 HD12 LEU    54      77.370  63.290  49.340  0.00  0.00           H
ATOM    882 HD13 LEU    54      77.630  62.860  47.670  0.00  0.00           H
ATOM    883  CD2 LEU    54      80.210  63.610  50.100  0.00  0.00           C
ATOM    884 HD21 LEU    54      79.660  64.250  50.790  0.00  0.00           H
ATOM    885 HD22 LEU    54      80.350  62.600  50.500  0.00  0.00           H
ATOM    886 HD23 LEU    54      81.240  63.960  50.040  0.00  0.00           H
ATOM    887  C   LEU    54      82.400  62.330  46.480  0.00  0.00           C
ATOM    888  O   LEU    54      83.350  61.800  47.060  0.00  0.00           O
ATOM    889  N   SER    55      82.170  62.170  45.180  0.00  0.00           N
ATOM    890  H   SER    55      81.340  62.640  44.840  0.00  0.00           H
ATOM    891  CA  SER    55      82.960  61.290  44.260  0.00  0.00           C
ATOM    892  HA  SER    55      82.950  60.260  44.620  0.00  0.00           H
ATOM    893  CB  SER    55      82.390  61.380  42.820  0.00  0.00           C
ATOM    894  HB2 SER    55      82.450  62.430  42.520  0.00  0.00           H
ATOM    895  HB3 SER    55      81.440  60.850  42.860  0.00  0.00           H
ATOM    896  OG  SER    55      83.210  60.660  41.920  0.00  0.00           O
ATOM    897  HG  SER    55      83.300  59.740  42.160  0.00  0.00           H
ATOM    898  C   SER    55      84.440  61.650  44.250  0.00  0.00           C
ATOM    899  O   SER    55      85.300  60.760  44.320  0.00  0.00           O
ATOM    900  N   VAL    56      84.890  62.900  44.170  0.00  0.00           N
ATOM    901  H   VAL    56      84.210  63.630  44.010  0.00  0.00           H
ATOM    902  CA  VAL    56      86.320  63.290  44.020  0.00  0.00           C
ATOM    903  HA  VAL    56      86.840  62.750  43.230  0.00  0.00           H
ATOM    904  CB  VAL    56      86.450  64.730  43.670  0.00  0.00           C
ATOM    905  HB  VAL    56      85.940  65.290  44.460  0.00  0.00           H
ATOM    906  CG1 VAL    56      87.930  65.180  43.630  0.00  0.00           C
ATOM    907 HG11 VAL    56      88.080  66.230  43.390  0.00  0.00           H
ATOM    908 HG12 VAL    56      88.580  65.020  44.490  0.00  0.00           H
ATOM    909 HG13 VAL    56      88.380  64.630  42.800  0.00  0.00           H
ATOM    910  CG2 VAL    56      85.810  65.080  42.330  0.00  0.00           C
ATOM    911 HG21 VAL    56      84.830  64.600  42.220  0.00  0.00           H
ATOM    912 HG22 VAL    56      85.790  66.170  42.290  0.00  0.00           H
ATOM    913 HG23 VAL    56      86.370  64.680  41.490  0.00  0.00           H
ATOM    914  C   VAL    56      87.090  62.940  45.350  0.00  0.00           C
ATOM    915  O   VAL    56      88.150  62.490  45.360  0.00  0.00           O
ATOM    916  N   CYX    57      86.440  63.050  46.550  0.00  0.00           N
ATOM    917  H   CYX    57      85.550  63.520  46.570  0.00  0.00           H
ATOM    918  CA  CYX    57      86.950  62.390  47.770  0.00  0.00           C
ATOM    919  HA  CYX    57      88.000  62.590  47.990  0.00  0.00           H
ATOM    920  CB  CYX    57      86.000  62.880  48.910  0.00  0.00           C
ATOM    921  HB2 CYX    57      86.150  62.290  49.820  0.00  0.00           H
ATOM    922  HB3 CYX    57      84.950  62.900  48.640  0.00  0.00           H
ATOM    923  SG  CYX    57      86.330  64.560  49.410  0.00  0.00           S
ATOM    924  C   CYX    57      86.960  60.850  47.650  0.00  0.00           C
ATOM    925  O   CYX    57      88.030  60.270  47.790  0.00  0.00           O
ATOM    926  N   GLU    58      85.790  60.220  47.280  0.00  0.00           N
ATOM    927  H   GLU    58      84.940  60.760  47.210  0.00  0.00           H
ATOM    928  CA  GLU    58      85.590  58.770  47.530  0.00  0.00           C
ATOM    929  HA  GLU    58      86.050  58.490  48.480  0.00  0.00           H
ATOM    930  CB  GLU    58      84.060  58.660  47.750  0.00  0.00           C
ATOM    931  HB2 GLU    58      83.470  59.030  46.910  0.00  0.00           H
ATOM    932  HB3 GLU    58      83.720  59.320  48.550  0.00  0.00           H
ATOM    933  CG  GLU    58      83.700  57.240  48.250  0.00  0.00           C
ATOM    934  HG2 GLU    58      84.060  57.020  49.260  0.00  0.00           H
ATOM    935  HG3 GLU    58      83.970  56.560  47.430  0.00  0.00           H
ATOM    936  CD  GLU    58      82.170  57.000  48.280  0.00  0.00           C
ATOM    937  OE1 GLU    58      81.560  56.500  47.340  0.00  0.00           O
ATOM    938  OE2 GLU    58      81.610  57.330  49.390  0.00  0.00           O
ATOM    939  C   GLU    58      86.210  57.820  46.470  0.00  0.00           C
ATOM    940  O   GLU    58      86.680  56.740  46.850  0.00  0.00           O
ATOM    941  N   ASP    59      86.170  58.250  45.180  0.00  0.00           N
ATOM    942  H   ASP    59      85.800  59.180  45.040  0.00  0.00           H
ATOM    943  CA  ASP    59      86.630  57.490  44.040  0.00  0.00           C
ATOM    944  HA  ASP    59      86.630  56.410  44.180  0.00  0.00           H
ATOM    945  CB  ASP    59      85.670  57.790  43.000  0.00  0.00           C
ATOM    946  HB2 ASP    59      86.010  57.100  42.220  0.00  0.00           H
ATOM    947  HB3 ASP    59      85.760  58.820  42.660  0.00  0.00           H
ATOM    948  CG  ASP    59      84.180  57.510  43.410  0.00  0.00           C
ATOM    949  OD1 ASP    59      83.270  58.160  42.820  0.00  0.00           O
ATOM    950  OD2 ASP    59      83.870  56.500  44.060  0.00  0.00           O
ATOM    951  C   ASP    59      88.030  57.910  43.460  0.00  0.00           C
ATOM    952  O   ASP    59      88.880  57.070  43.070  0.00  0.00           O
ATOM    953  N   LEU    60      88.400  59.200  43.640  0.00  0.00           N
ATOM    954  H   LEU    60      87.830  59.790  44.220  0.00  0.00           H
ATOM    955  CA  LEU    60      89.600  59.820  43.040  0.00  0.00           C
ATOM    956  HA  LEU    60      89.920  59.130  42.260  0.00  0.00           H
ATOM    957  CB  LEU    60      89.220  61.120  42.290  0.00  0.00           C
ATOM    958  HB2 LEU    60      90.180  61.560  42.030  0.00  0.00           H
ATOM    959  HB3 LEU    60      88.710  61.770  43.010  0.00  0.00           H
ATOM    960  CG  LEU    60      88.320  60.980  41.050  0.00  0.00           C
ATOM    961  HG  LEU    60      87.340  60.560  41.290  0.00  0.00           H
ATOM    962  CD1 LEU    60      88.100  62.350  40.480  0.00  0.00           C
ATOM    963 HD11 LEU    60      87.400  62.390  39.640  0.00  0.00           H
ATOM    964 HD12 LEU    60      87.870  63.160  41.170  0.00  0.00           H
ATOM    965 HD13 LEU    60      89.030  62.680  40.020  0.00  0.00           H
ATOM    966  CD2 LEU    60      89.070  60.150  39.990  0.00  0.00           C
ATOM    967 HD21 LEU    60      90.060  60.600  39.910  0.00  0.00           H
ATOM    968 HD22 LEU    60      89.120  59.120  40.350  0.00  0.00           H
ATOM    969 HD23 LEU    60      88.580  60.140  39.010  0.00  0.00           H
ATOM    970  C   LEU    60      90.720  60.120  44.090  0.00  0.00           C
ATOM    971  O   LEU    60      91.780  59.480  44.020  0.00  0.00           O
ATOM    972  N   ILE    61      90.570  61.120  45.010  0.00  0.00           N
ATOM    973  H   ILE    61      89.700  61.620  44.970  0.00  0.00           H
ATOM    974  CA  ILE    61      91.570  61.460  45.990  0.00  0.00           C
ATOM    975  HA  ILE    61      92.480  61.770  45.480  0.00  0.00           H
ATOM    976  CB  ILE    61      91.050  62.740  46.780  0.00  0.00           C
ATOM    977  HB  ILE    61      90.040  62.400  47.020  0.00  0.00           H
ATOM    978  CG2 ILE    61      91.890  63.080  48.000  0.00  0.00           C
ATOM    979 HG21 ILE    61      92.750  63.740  47.840  0.00  0.00           H
ATOM    980 HG22 ILE    61      91.180  63.570  48.670  0.00  0.00           H
ATOM    981 HG23 ILE    61      92.310  62.250  48.560  0.00  0.00           H
ATOM    982  CG1 ILE    61      90.870  64.030  45.900  0.00  0.00           C
ATOM    983 HG12 ILE    61      90.470  63.670  44.960  0.00  0.00           H
ATOM    984 HG13 ILE    61      91.880  64.380  45.650  0.00  0.00           H
ATOM    985  CD1 ILE    61      90.180  65.220  46.530  0.00  0.00           C
ATOM    986 HD11 ILE    61      90.650  65.580  47.450  0.00  0.00           H
ATOM    987 HD12 ILE    61      90.140  65.970  45.740  0.00  0.00           H
ATOM    988 HD13 ILE    61      89.150  64.900  46.710  0.00  0.00           H
ATOM    989  C   ILE    61      91.880  60.290  46.840  0.00  0.00           C
ATOM    990  O   ILE    61      93.060  60.110  47.310  0.00  0.00           O
ATOM    991  N   SER    62      90.860  59.430  47.210  0.00  0.00           N
ATOM    992  H   SER    62      89.880  59.610  47.000  0.00  0.00           H
ATOM    993  CA  SER    62      91.060  58.150  47.920  0.00  0.00           C
ATOM    994  HA  SER    62      91.440  58.290  48.940  0.00  0.00           H
ATOM    995  CB  SER    62      89.710  57.390  47.910  0.00  0.00           C
ATOM    996  HB2 SER    62      88.990  58.140  48.250  0.00  0.00           H
ATOM    997  HB3 SER    62      89.790  56.620  48.680  0.00  0.00           H
ATOM    998  OG  SER    62      89.330  56.930  46.610  0.00  0.00           O
ATOM    999  HG  SER    62      88.390  56.750  46.670  0.00  0.00           H
ATOM   1000  C   SER    62      92.100  57.280  47.340  0.00  0.00           C
ATOM   1001  O   SER    62      92.770  56.390  47.970  0.00  0.00           O
ATOM   1002  N   SER    63      92.270  57.400  46.020  0.00  0.00           N
ATOM   1003  H   SER    63      91.560  58.010  45.630  0.00  0.00           H
ATOM   1004  CA  SER    63      93.410  56.840  45.300  0.00  0.00           C
ATOM   1005  HA  SER    63      93.810  55.980  45.820  0.00  0.00           H
ATOM   1006  CB  SER    63      92.810  56.150  44.010  0.00  0.00           C
ATOM   1007  HB2 SER    63      93.610  55.980  43.280  0.00  0.00           H
ATOM   1008  HB3 SER    63      92.050  56.770  43.550  0.00  0.00           H
ATOM   1009  OG  SER    63      92.260  54.870  44.450  0.00  0.00           O
ATOM   1010  HG  SER    63      91.410  55.060  44.840  0.00  0.00           H
ATOM   1011  C   SER    63      94.570  57.770  44.910  0.00  0.00           C
ATOM   1012  O   SER    63      95.380  57.460  44.000  0.00  0.00           O
ATOM   1013  N   GLN    64      94.740  58.880  45.540  0.00  0.00           N
ATOM   1014  H   GLN    64      94.050  59.060  46.250  0.00  0.00           H
ATOM   1015  CA  GLN    64      96.020  59.630  45.810  0.00  0.00           C
ATOM   1016  HA  GLN    64      95.800  60.580  46.310  0.00  0.00           H
ATOM   1017  CB  GLN    64      96.960  58.720  46.620  0.00  0.00           C
ATOM   1018  HB2 GLN    64      97.290  57.940  45.940  0.00  0.00           H
ATOM   1019  HB3 GLN    64      96.400  58.170  47.390  0.00  0.00           H
ATOM   1020  CG  GLN    64      98.130  59.580  47.150  0.00  0.00           C
ATOM   1021  HG2 GLN    64      97.770  60.510  47.580  0.00  0.00           H
ATOM   1022  HG3 GLN    64      98.780  59.950  46.360  0.00  0.00           H
ATOM   1023  CD  GLN    64      98.880  58.870  48.310  0.00  0.00           C
ATOM   1024  OE1 GLN    64      98.800  57.650  48.500  0.00  0.00           O
ATOM   1025  NE2 GLN    64      99.550  59.650  49.180  0.00  0.00           N
ATOM   1026 HE21 GLN    64      99.370  60.640  49.120  0.00  0.00           H
ATOM   1027 HE22 GLN    64      99.920  59.210  50.010  0.00  0.00           H
ATOM   1028  C   GLN    64      96.620  60.220  44.480  0.00  0.00           C
ATOM   1029  O   GLN    64      97.710  59.790  43.960  0.00  0.00           O
ATOM   1030  N   VAL    65      95.790  61.040  43.810  0.00  0.00           N
ATOM   1031  H   VAL    65      94.940  61.210  44.320  0.00  0.00           H
ATOM   1032  CA  VAL    65      95.990  61.680  42.510  0.00  0.00           C
ATOM   1033  HA  VAL    65      96.700  61.080  41.940  0.00  0.00           H
ATOM   1034  CB  VAL    65      94.600  61.690  41.730  0.00  0.00           C
ATOM   1035  HB  VAL    65      94.620  62.220  40.780  0.00  0.00           H
ATOM   1036  CG1 VAL    65      94.150  60.270  41.330  0.00  0.00           C
ATOM   1037 HG11 VAL    65      94.160  59.680  42.240  0.00  0.00           H
ATOM   1038 HG12 VAL    65      93.130  60.300  40.940  0.00  0.00           H
ATOM   1039 HG13 VAL    65      94.740  59.780  40.560  0.00  0.00           H
ATOM   1040  CG2 VAL    65      93.510  62.310  42.610  0.00  0.00           C
ATOM   1041 HG21 VAL    65      93.880  63.280  42.940  0.00  0.00           H
ATOM   1042 HG22 VAL    65      92.600  62.510  42.040  0.00  0.00           H
ATOM   1043 HG23 VAL    65      93.390  61.640  43.460  0.00  0.00           H
ATOM   1044  C   VAL    65      96.710  63.030  42.690  0.00  0.00           C
ATOM   1045  O   VAL    65      96.540  63.650  43.730  0.00  0.00           O
ATOM   1046  N   TYR    66      97.610  63.340  41.760  0.00  0.00           N
ATOM   1047  H   TYR    66      97.860  62.650  41.070  0.00  0.00           H
ATOM   1048  CA  TYR    66      98.420  64.560  41.740  0.00  0.00           C
ATOM   1049  HA  TYR    66      98.440  64.990  42.740  0.00  0.00           H
ATOM   1050  CB  TYR    66      99.840  64.100  41.280  0.00  0.00           C
ATOM   1051  HB2 TYR    66     100.450  64.900  40.860  0.00  0.00           H
ATOM   1052  HB3 TYR    66      99.700  63.370  40.490  0.00  0.00           H
ATOM   1053  CG  TYR    66     100.730  63.350  42.230  0.00  0.00           C
ATOM   1054  CD1 TYR    66     100.460  62.020  42.610  0.00  0.00           C
ATOM   1055  HD1 TYR    66      99.590  61.530  42.210  0.00  0.00           H
ATOM   1056  CE1 TYR    66     101.310  61.360  43.500  0.00  0.00           C
ATOM   1057  HE1 TYR    66     101.060  60.330  43.750  0.00  0.00           H
ATOM   1058  CZ  TYR    66     102.520  61.940  43.830  0.00  0.00           C
ATOM   1059  OH  TYR    66     103.360  61.230  44.640  0.00  0.00           O
ATOM   1060  HH  TYR    66     103.100  60.330  44.840  0.00  0.00           H
ATOM   1061  CE2 TYR    66     102.860  63.200  43.290  0.00  0.00           C
ATOM   1062  HE2 TYR    66     103.760  63.730  43.570  0.00  0.00           H
ATOM   1063  CD2 TYR    66     101.930  63.880  42.510  0.00  0.00           C
ATOM   1064  HD2 TYR    66     102.130  64.870  42.140  0.00  0.00           H
ATOM   1065  C   TYR    66      97.940  65.670  40.760  0.00  0.00           C
ATOM   1066  O   TYR    66      98.490  66.740  40.700  0.00  0.00           O
ATOM   1067  N   ALA    67      96.950  65.360  39.940  0.00  0.00           N
ATOM   1068  H   ALA    67      96.530  64.440  39.920  0.00  0.00           H
ATOM   1069  CA  ALA    67      96.270  66.260  39.030  0.00  0.00           C
ATOM   1070  HA  ALA    67      96.210  67.270  39.420  0.00  0.00           H
ATOM   1071  CB  ALA    67      97.130  66.400  37.720  0.00  0.00           C
ATOM   1072  HB1 ALA    67      96.490  66.720  36.900  0.00  0.00           H
ATOM   1073  HB2 ALA    67      97.920  67.140  37.890  0.00  0.00           H
ATOM   1074  HB3 ALA    67      97.570  65.440  37.470  0.00  0.00           H
ATOM   1075  C   ALA    67      94.820  65.670  38.720  0.00  0.00           C
ATOM   1076  O   ALA    67      94.590  64.410  38.760  0.00  0.00           O
ATOM   1077  N   ILE    68      93.830  66.450  38.300  0.00  0.00           N
ATOM   1078  H   ILE    68      93.980  67.440  38.450  0.00  0.00           H
ATOM   1079  CA  ILE    68      92.570  65.940  37.810  0.00  0.00           C
ATOM   1080  HA  ILE    68      92.600  64.870  37.610  0.00  0.00           H
ATOM   1081  CB  ILE    68      91.430  66.130  38.880  0.00  0.00           C
ATOM   1082  HB  ILE    68      91.540  67.120  39.320  0.00  0.00           H
ATOM   1083  CG2 ILE    68      90.000  66.000  38.260  0.00  0.00           C
ATOM   1084 HG21 ILE    68      89.940  65.070  37.700  0.00  0.00           H
ATOM   1085 HG22 ILE    68      89.220  66.130  39.020  0.00  0.00           H
ATOM   1086 HG23 ILE    68      89.770  66.720  37.470  0.00  0.00           H
ATOM   1087  CG1 ILE    68      91.570  65.010  39.950  0.00  0.00           C
ATOM   1088 HG12 ILE    68      92.600  64.860  40.260  0.00  0.00           H
ATOM   1089 HG13 ILE    68      91.150  64.070  39.590  0.00  0.00           H
ATOM   1090  CD1 ILE    68      90.750  65.450  41.170  0.00  0.00           C
ATOM   1091 HD11 ILE    68      90.910  64.740  41.990  0.00  0.00           H
ATOM   1092 HD12 ILE    68      91.070  66.410  41.570  0.00  0.00           H
ATOM   1093 HD13 ILE    68      89.730  65.620  40.830  0.00  0.00           H
ATOM   1094  C   ILE    68      92.250  66.620  36.490  0.00  0.00           C
ATOM   1095  O   ILE    68      92.330  67.820  36.380  0.00  0.00           O
ATOM   1096  N   LEU    69      91.760  65.920  35.500  0.00  0.00           N
ATOM   1097  H   LEU    69      91.840  64.910  35.560  0.00  0.00           H
ATOM   1098  CA  LEU    69      91.070  66.430  34.220  0.00  0.00           C
ATOM   1099  HA  LEU    69      91.390  67.460  34.020  0.00  0.00           H
ATOM   1100  CB  LEU    69      91.520  65.470  33.110  0.00  0.00           C
ATOM   1101  HB2 LEU    69      90.670  65.310  32.450  0.00  0.00           H
ATOM   1102  HB3 LEU    69      91.620  64.470  33.540  0.00  0.00           H
ATOM   1103  CG  LEU    69      92.770  65.750  32.300  0.00  0.00           C
ATOM   1104  HG  LEU    69      92.570  66.750  31.930  0.00  0.00           H
ATOM   1105  CD1 LEU    69      93.960  65.750  33.230  0.00  0.00           C
ATOM   1106 HD11 LEU    69      94.180  64.720  33.500  0.00  0.00           H
ATOM   1107 HD12 LEU    69      94.830  66.060  32.650  0.00  0.00           H
ATOM   1108 HD13 LEU    69      93.800  66.250  34.180  0.00  0.00           H
ATOM   1109  CD2 LEU    69      93.020  64.760  31.120  0.00  0.00           C
ATOM   1110 HD21 LEU    69      94.080  64.840  30.840  0.00  0.00           H
ATOM   1111 HD22 LEU    69      92.920  63.750  31.500  0.00  0.00           H
ATOM   1112 HD23 LEU    69      92.300  65.020  30.340  0.00  0.00           H
ATOM   1113  C   LEU    69      89.570  66.470  34.460  0.00  0.00           C
ATOM   1114  O   LEU    69      88.960  65.510  35.060  0.00  0.00           O
ATOM   1115  N   VAL    70      88.870  67.480  33.920  0.00  0.00           N
ATOM   1116  H   VAL    70      89.430  68.200  33.470  0.00  0.00           H
ATOM   1117  CA  VAL    70      87.420  67.520  33.800  0.00  0.00           C
ATOM   1118  HA  VAL    70      86.980  66.530  33.810  0.00  0.00           H
ATOM   1119  CB  VAL    70      86.840  68.180  35.000  0.00  0.00           C
ATOM   1120  HB  VAL    70      87.110  67.590  35.870  0.00  0.00           H
ATOM   1121  CG1 VAL    70      87.410  69.550  35.290  0.00  0.00           C
ATOM   1122 HG11 VAL    70      88.500  69.520  35.360  0.00  0.00           H
ATOM   1123 HG12 VAL    70      87.080  70.420  34.720  0.00  0.00           H
ATOM   1124 HG13 VAL    70      87.060  69.700  36.310  0.00  0.00           H
ATOM   1125  CG2 VAL    70      85.300  68.190  34.850  0.00  0.00           C
ATOM   1126 HG21 VAL    70      84.710  68.470  35.730  0.00  0.00           H
ATOM   1127 HG22 VAL    70      85.150  68.850  33.990  0.00  0.00           H
ATOM   1128 HG23 VAL    70      84.900  67.210  34.590  0.00  0.00           H
ATOM   1129  C   VAL    70      86.960  68.120  32.420  0.00  0.00           C
ATOM   1130  O   VAL    70      87.340  69.240  32.070  0.00  0.00           O
ATOM   1131  N   SER    71      86.000  67.380  31.780  0.00  0.00           N
ATOM   1132  H   SER    71      85.820  66.470  32.160  0.00  0.00           H
ATOM   1133  CA  SER    71      85.160  67.870  30.660  0.00  0.00           C
ATOM   1134  HA  SER    71      85.590  68.800  30.270  0.00  0.00           H
ATOM   1135  CB  SER    71      85.270  66.810  29.500  0.00  0.00           C
ATOM   1136  HB2 SER    71      86.280  66.720  29.110  0.00  0.00           H
ATOM   1137  HB3 SER    71      84.690  67.110  28.630  0.00  0.00           H
ATOM   1138  OG  SER    71      84.810  65.560  29.930  0.00  0.00           O
ATOM   1139  HG  SER    71      84.850  64.930  29.210  0.00  0.00           H
ATOM   1140  C   SER    71      83.750  68.310  31.070  0.00  0.00           C
ATOM   1141  O   SER    71      83.430  68.740  32.210  0.00  0.00           O
ATOM   1142  N   HIE    72      82.750  68.060  30.230  0.00  0.00           N
ATOM   1143  H   HIE    72      82.950  67.780  29.280  0.00  0.00           H
ATOM   1144  CA  HIE    72      81.300  68.250  30.590  0.00  0.00           C
ATOM   1145  HA  HIE    72      81.180  68.560  31.630  0.00  0.00           H
ATOM   1146  CB  HIE    72      80.720  69.370  29.640  0.00  0.00           C
ATOM   1147  HB2 HIE    72      79.660  69.600  29.590  0.00  0.00           H
ATOM   1148  HB3 HIE    72      80.970  69.000  28.640  0.00  0.00           H
ATOM   1149  CG  HIE    72      81.210  70.810  29.750  0.00  0.00           C
ATOM   1150  ND1 HIE    72      81.480  71.760  28.710  0.00  0.00           N
ATOM   1151  CE1 HIE    72      81.560  72.960  29.380  0.00  0.00           C
ATOM   1152  HE1 HIE    72      81.660  73.940  28.950  0.00  0.00           H
ATOM   1153  NE2 HIE    72      81.480  72.760  30.700  0.00  0.00           N
ATOM   1154  HE2 HIE    72      81.650  73.490  31.380  0.00  0.00           H
ATOM   1155  CD2 HIE    72      81.300  71.440  30.970  0.00  0.00           C
ATOM   1156  HD2 HIE    72      81.010  71.000  31.920  0.00  0.00           H
ATOM   1157  C   HIE    72      80.350  67.050  30.290  0.00  0.00           C
ATOM   1158  O   HIE    72      80.780  66.190  29.520  0.00  0.00           O
ATOM   1159  N   PRO    73      79.180  67.010  30.940  0.00  0.00           N
ATOM   1160  CD  PRO    73      78.690  67.950  31.940  0.00  0.00           C
ATOM   1161  HD2 PRO    73      78.280  68.820  31.420  0.00  0.00           H
ATOM   1162  HD3 PRO    73      79.450  68.230  32.670  0.00  0.00           H
ATOM   1163  CG  PRO    73      77.590  67.370  32.740  0.00  0.00           C
ATOM   1164  HG2 PRO    73      76.860  68.120  33.040  0.00  0.00           H
ATOM   1165  HG3 PRO    73      77.990  66.830  33.600  0.00  0.00           H
ATOM   1166  CB  PRO    73      77.040  66.400  31.750  0.00  0.00           C
ATOM   1167  HB2 PRO    73      76.480  67.100  31.120  0.00  0.00           H
ATOM   1168  HB3 PRO    73      76.480  65.610  32.240  0.00  0.00           H
ATOM   1169  CA  PRO    73      78.230  65.900  30.830  0.00  0.00           C
ATOM   1170  HA  PRO    73      78.610  64.990  31.290  0.00  0.00           H
ATOM   1171  C   PRO    73      77.820  65.870  29.320  0.00  0.00           C
ATOM   1172  O   PRO    73      77.690  66.950  28.710  0.00  0.00           O
ATOM   1173  N   PRO    74      77.450  64.690  28.770  0.00  0.00           N
ATOM   1174  CD  PRO    74      77.780  63.350  29.360  0.00  0.00           C
ATOM   1175  HD2 PRO    74      77.370  63.180  30.350  0.00  0.00           H
ATOM   1176  HD3 PRO    74      78.870  63.390  29.330  0.00  0.00           H
ATOM   1177  CG  PRO    74      77.190  62.240  28.510  0.00  0.00           C
ATOM   1178  HG2 PRO    74      76.580  61.560  29.110  0.00  0.00           H
ATOM   1179  HG3 PRO    74      78.000  61.790  27.920  0.00  0.00           H
ATOM   1180  CB  PRO    74      76.400  63.100  27.510  0.00  0.00           C
ATOM   1181  HB2 PRO    74      75.380  63.130  27.890  0.00  0.00           H
ATOM   1182  HB3 PRO    74      76.330  62.640  26.530  0.00  0.00           H
ATOM   1183  CA  PRO    74      76.910  64.520  27.430  0.00  0.00           C
ATOM   1184  HA  PRO    74      77.740  64.720  26.760  0.00  0.00           H
ATOM   1185  C   PRO    74      75.790  65.520  27.050  0.00  0.00           C
ATOM   1186  O   PRO    74      75.690  65.960  25.900  0.00  0.00           O
ATOM   1187  N   ALA    75      75.000  65.980  28.030  0.00  0.00           N
ATOM   1188  H   ALA    75      74.970  65.410  28.870  0.00  0.00           H
ATOM   1189  CA  ALA    75      74.330  67.230  28.000  0.00  0.00           C
ATOM   1190  HA  ALA    75      74.650  67.940  27.240  0.00  0.00           H
ATOM   1191  CB  ALA    75      72.870  66.860  27.550  0.00  0.00           C
ATOM   1192  HB1 ALA    75      72.440  66.130  28.240  0.00  0.00           H
ATOM   1193  HB2 ALA    75      72.330  67.810  27.600  0.00  0.00           H
ATOM   1194  HB3 ALA    75      72.870  66.410  26.560  0.00  0.00           H
ATOM   1195  C   ALA    75      74.210  68.110  29.330  0.00  0.00           C
ATOM   1196  O   ALA    75      73.440  67.720  30.190  0.00  0.00           O
ATOM   1197  N   PRO    76      74.930  69.230  29.370  0.00  0.00           N
ATOM   1198  CD  PRO    76      75.880  69.650  28.340  0.00  0.00           C
ATOM   1199  HD2 PRO    76      75.340  70.240  27.610  0.00  0.00           H
ATOM   1200  HD3 PRO    76      76.350  68.800  27.850  0.00  0.00           H
ATOM   1201  CG  PRO    76      76.830  70.500  29.060  0.00  0.00           C
ATOM   1202  HG2 PRO    76      77.260  71.280  28.430  0.00  0.00           H
ATOM   1203  HG3 PRO    76      77.540  69.960  29.680  0.00  0.00           H
ATOM   1204  CB  PRO    76      75.950  71.300  30.060  0.00  0.00           C
ATOM   1205  HB2 PRO    76      75.590  72.180  29.540  0.00  0.00           H
ATOM   1206  HB3 PRO    76      76.470  71.520  30.990  0.00  0.00           H
ATOM   1207  CA  PRO    76      74.830  70.280  30.390  0.00  0.00           C
ATOM   1208  HA  PRO    76      75.030  69.800  31.350  0.00  0.00           H
ATOM   1209  C   PRO    76      73.510  70.960  30.410  0.00  0.00           C
ATOM   1210  O   PRO    76      72.980  71.370  29.340  0.00  0.00           O
ATOM   1211  N   THR    77      72.980  71.130  31.620  0.00  0.00           N
ATOM   1212  H   THR    77      73.520  70.850  32.420  0.00  0.00           H
ATOM   1213  CA  THR    77      71.750  71.930  31.810  0.00  0.00           C
ATOM   1214  HA  THR    77      71.410  72.200  30.810  0.00  0.00           H
ATOM   1215  CB  THR    77      70.630  71.280  32.590  0.00  0.00           C
ATOM   1216  HB  THR    77      69.820  72.000  32.700  0.00  0.00           H
ATOM   1217  CG2 THR    77      70.010  70.160  31.710  0.00  0.00           C
ATOM   1218 HG21 THR    77      69.420  69.460  32.310  0.00  0.00           H
ATOM   1219 HG22 THR    77      69.470  70.710  30.930  0.00  0.00           H
ATOM   1220 HG23 THR    77      70.710  69.640  31.060  0.00  0.00           H
ATOM   1221  OG1 THR    77      70.970  70.840  33.860  0.00  0.00           O
ATOM   1222  HG1 THR    77      71.060  69.890  33.740  0.00  0.00           H
ATOM   1223  C   THR    77      72.080  73.270  32.450  0.00  0.00           C
ATOM   1224  O   THR    77      71.380  74.220  32.160  0.00  0.00           O
ATOM   1225  N   ASP    78      73.190  73.190  33.280  0.00  0.00           N
ATOM   1226  H   ASP    78      73.620  72.280  33.300  0.00  0.00           H
ATOM   1227  CA  ASP    78      73.850  74.390  33.770  0.00  0.00           C
ATOM   1228  HA  ASP    78      73.240  75.270  33.580  0.00  0.00           H
ATOM   1229  CB  ASP    78      74.120  74.300  35.270  0.00  0.00           C
ATOM   1230  HB2 ASP    78      74.450  75.250  35.680  0.00  0.00           H
ATOM   1231  HB3 ASP    78      74.830  73.500  35.460  0.00  0.00           H
ATOM   1232  CG  ASP    78      72.880  74.010  36.060  0.00  0.00           C
ATOM   1233  OD1 ASP    78      71.790  74.570  35.860  0.00  0.00           O
ATOM   1234  OD2 ASP    78      73.050  73.240  37.030  0.00  0.00           O
ATOM   1235  C   ASP    78      75.160  74.880  33.130  0.00  0.00           C
ATOM   1236  O   ASP    78      75.860  73.990  32.530  0.00  0.00           O
ATOM   1237  N   HIE    79      75.580  76.150  33.200  0.00  0.00           N
ATOM   1238  H   HIE    79      75.060  76.830  33.740  0.00  0.00           H
ATOM   1239  CA  HIE    79      76.810  76.620  32.610  0.00  0.00           C
ATOM   1240  HA  HIE    79      77.080  76.110  31.680  0.00  0.00           H
ATOM   1241  CB  HIE    79      76.650  78.010  32.050  0.00  0.00           C
ATOM   1242  HB2 HIE    79      77.590  78.380  31.630  0.00  0.00           H
ATOM   1243  HB3 HIE    79      76.580  78.690  32.900  0.00  0.00           H
ATOM   1244  CG  HIE    79      75.580  78.190  30.990  0.00  0.00           C
ATOM   1245  ND1 HIE    79      75.420  77.410  29.870  0.00  0.00           N
ATOM   1246  CE1 HIE    79      74.250  77.680  29.320  0.00  0.00           C
ATOM   1247  HE1 HIE    79      73.780  77.270  28.440  0.00  0.00           H
ATOM   1248  NE2 HIE    79      73.640  78.680  29.980  0.00  0.00           N
ATOM   1249  HE2 HIE    79      72.780  79.120  29.710  0.00  0.00           H
ATOM   1250  CD2 HIE    79      74.490  78.980  31.030  0.00  0.00           C
ATOM   1251  HD2 HIE    79      74.240  79.580  31.900  0.00  0.00           H
ATOM   1252  C   HIE    79      78.050  76.350  33.440  0.00  0.00           C
ATOM   1253  O   HIE    79      79.180  76.750  33.080  0.00  0.00           O
ATOM   1254  N   LEU    80      77.940  75.760  34.600  0.00  0.00           N
ATOM   1255  H   LEU    80      77.020  75.440  34.870  0.00  0.00           H
ATOM   1256  CA  LEU    80      78.900  75.830  35.650  0.00  0.00           C
ATOM   1257  HA  LEU    80      79.830  76.220  35.230  0.00  0.00           H
ATOM   1258  CB  LEU    80      78.300  76.820  36.700  0.00  0.00           C
ATOM   1259  HB2 LEU    80      79.030  76.820  37.510  0.00  0.00           H
ATOM   1260  HB3 LEU    80      77.380  76.360  37.060  0.00  0.00           H
ATOM   1261  CG  LEU    80      78.020  78.300  36.370  0.00  0.00           C
ATOM   1262  HG  LEU    80      77.330  78.230  35.530  0.00  0.00           H
ATOM   1263  CD1 LEU    80      77.320  79.190  37.510  0.00  0.00           C
ATOM   1264 HD11 LEU    80      76.370  78.680  37.630  0.00  0.00           H
ATOM   1265 HD12 LEU    80      77.990  79.310  38.370  0.00  0.00           H
ATOM   1266 HD13 LEU    80      77.070  80.170  37.130  0.00  0.00           H
ATOM   1267  CD2 LEU    80      79.380  79.070  35.930  0.00  0.00           C
ATOM   1268 HD21 LEU    80      79.670  78.610  34.990  0.00  0.00           H
ATOM   1269 HD22 LEU    80      79.230  80.140  35.780  0.00  0.00           H
ATOM   1270 HD23 LEU    80      80.150  79.020  36.690  0.00  0.00           H
ATOM   1271  C   LEU    80      79.310  74.450  36.190  0.00  0.00           C
ATOM   1272  O   LEU    80      79.470  74.340  37.470  0.00  0.00           O
ATOM   1273  N   THR    81      79.320  73.410  35.340  0.00  0.00           N
ATOM   1274  H   THR    81      78.960  73.510  34.400  0.00  0.00           H
ATOM   1275  CA  THR    81      79.360  72.100  35.920  0.00  0.00           C
ATOM   1276  HA  THR    81      78.640  72.040  36.740  0.00  0.00           H
ATOM   1277  CB  THR    81      78.860  71.000  35.010  0.00  0.00           C
ATOM   1278  HB  THR    81      79.280  70.060  35.380  0.00  0.00           H
ATOM   1279  CG2 THR    81      77.310  71.080  34.820  0.00  0.00           C
ATOM   1280 HG21 THR    81      76.920  70.160  34.390  0.00  0.00           H
ATOM   1281 HG22 THR    81      76.860  71.150  35.820  0.00  0.00           H
ATOM   1282 HG23 THR    81      76.970  71.890  34.180  0.00  0.00           H
ATOM   1283  OG1 THR    81      79.440  71.130  33.730  0.00  0.00           O
ATOM   1284  HG1 THR    81      79.070  71.840  33.210  0.00  0.00           H
ATOM   1285  C   THR    81      80.760  71.750  36.560  0.00  0.00           C
ATOM   1286  O   THR    81      80.670  71.030  37.560  0.00  0.00           O
ATOM   1287  N   PRO    82      81.940  72.290  36.160  0.00  0.00           N
ATOM   1288  CD  PRO    82      82.320  72.770  34.830  0.00  0.00           C
ATOM   1289  HD2 PRO    82      82.120  73.830  34.690  0.00  0.00           H
ATOM   1290  HD3 PRO    82      81.750  72.240  34.070  0.00  0.00           H
ATOM   1291  CG  PRO    82      83.780  72.290  34.670  0.00  0.00           C
ATOM   1292  HG2 PRO    82      84.360  72.770  33.880  0.00  0.00           H
ATOM   1293  HG3 PRO    82      83.800  71.210  34.530  0.00  0.00           H
ATOM   1294  CB  PRO    82      84.270  72.370  36.060  0.00  0.00           C
ATOM   1295  HB2 PRO    82      84.460  73.430  36.250  0.00  0.00           H
ATOM   1296  HB3 PRO    82      85.140  71.720  36.120  0.00  0.00           H
ATOM   1297  CA  PRO    82      83.150  71.920  36.950  0.00  0.00           C
ATOM   1298  HA  PRO    82      83.210  70.840  36.990  0.00  0.00           H
ATOM   1299  C   PRO    82      83.230  72.340  38.410  0.00  0.00           C
ATOM   1300  O   PRO    82      84.140  71.830  39.040  0.00  0.00           O
ATOM   1301  N   THR    83      82.380  73.250  38.850  0.00  0.00           N
ATOM   1302  H   THR    83      81.710  73.710  38.250  0.00  0.00           H
ATOM   1303  CA  THR    83      82.650  73.870  40.130  0.00  0.00           C
ATOM   1304  HA  THR    83      83.560  74.470  40.130  0.00  0.00           H
ATOM   1305  CB  THR    83      81.490  74.790  40.470  0.00  0.00           C
ATOM   1306  HB  THR    83      80.500  74.330  40.380  0.00  0.00           H
ATOM   1307  CG2 THR    83      81.560  75.410  41.860  0.00  0.00           C
ATOM   1308 HG21 THR    83      81.240  74.760  42.680  0.00  0.00           H
ATOM   1309 HG22 THR    83      82.590  75.750  41.950  0.00  0.00           H
ATOM   1310 HG23 THR    83      81.090  76.390  41.880  0.00  0.00           H
ATOM   1311  OG1 THR    83      81.630  75.840  39.520  0.00  0.00           O
ATOM   1312  HG1 THR    83      81.030  76.560  39.750  0.00  0.00           H
ATOM   1313  C   THR    83      82.800  72.930  41.360  0.00  0.00           C
ATOM   1314  O   THR    83      83.770  73.050  42.120  0.00  0.00           O
ATOM   1315  N   PRO    84      81.850  72.020  41.610  0.00  0.00           N
ATOM   1316  CD  PRO    84      80.570  71.670  40.970  0.00  0.00           C
ATOM   1317  HD2 PRO    84      80.530  71.900  39.910  0.00  0.00           H
ATOM   1318  HD3 PRO    84      79.770  72.320  41.340  0.00  0.00           H
ATOM   1319  CG  PRO    84      80.250  70.210  41.280  0.00  0.00           C
ATOM   1320  HG2 PRO    84      80.810  69.650  40.530  0.00  0.00           H
ATOM   1321  HG3 PRO    84      79.180  70.010  41.340  0.00  0.00           H
ATOM   1322  CB  PRO    84      80.870  70.060  42.700  0.00  0.00           C
ATOM   1323  HB2 PRO    84      81.220  69.040  42.880  0.00  0.00           H
ATOM   1324  HB3 PRO    84      80.140  70.370  43.450  0.00  0.00           H
ATOM   1325  CA  PRO    84      82.020  71.080  42.710  0.00  0.00           C
ATOM   1326  HA  PRO    84      81.910  71.650  43.640  0.00  0.00           H
ATOM   1327  C   PRO    84      83.330  70.330  42.690  0.00  0.00           C
ATOM   1328  O   PRO    84      83.890  70.060  43.780  0.00  0.00           O
ATOM   1329  N   ILE    85      83.840  69.980  41.470  0.00  0.00           N
ATOM   1330  H   ILE    85      83.370  70.270  40.620  0.00  0.00           H
ATOM   1331  CA  ILE    85      85.210  69.340  41.300  0.00  0.00           C
ATOM   1332  HA  ILE    85      85.400  68.600  42.070  0.00  0.00           H
ATOM   1333  CB  ILE    85      85.420  68.610  39.930  0.00  0.00           C
ATOM   1334  HB  ILE    85      85.290  69.310  39.100  0.00  0.00           H
ATOM   1335  CG2 ILE    85      86.760  67.920  39.770  0.00  0.00           C
ATOM   1336 HG21 ILE    85      87.540  68.650  40.010  0.00  0.00           H
ATOM   1337 HG22 ILE    85      86.850  67.100  40.480  0.00  0.00           H
ATOM   1338 HG23 ILE    85      86.990  67.500  38.790  0.00  0.00           H
ATOM   1339  CG1 ILE    85      84.310  67.590  39.610  0.00  0.00           C
ATOM   1340 HG12 ILE    85      83.370  67.860  40.090  0.00  0.00           H
ATOM   1341 HG13 ILE    85      84.610  66.640  40.060  0.00  0.00           H
ATOM   1342  CD1 ILE    85      84.050  67.350  38.140  0.00  0.00           C
ATOM   1343 HD11 ILE    85      83.790  68.280  37.630  0.00  0.00           H
ATOM   1344 HD12 ILE    85      84.990  67.010  37.700  0.00  0.00           H
ATOM   1345 HD13 ILE    85      83.300  66.590  37.940  0.00  0.00           H
ATOM   1346  C   ILE    85      86.370  70.340  41.570  0.00  0.00           C
ATOM   1347  O   ILE    85      87.380  70.030  42.220  0.00  0.00           O
ATOM   1348  N   SER    86      86.220  71.550  41.140  0.00  0.00           N
ATOM   1349  H   SER    86      85.440  71.750  40.530  0.00  0.00           H
ATOM   1350  CA  SER    86      87.150  72.640  41.140  0.00  0.00           C
ATOM   1351  HA  SER    86      88.160  72.300  40.920  0.00  0.00           H
ATOM   1352  CB  SER    86      86.790  73.660  40.040  0.00  0.00           C
ATOM   1353  HB2 SER    86      85.820  74.160  40.080  0.00  0.00           H
ATOM   1354  HB3 SER    86      86.780  72.980  39.190  0.00  0.00           H
ATOM   1355  OG  SER    86      87.770  74.610  39.790  0.00  0.00           O
ATOM   1356  HG  SER    86      88.620  74.270  40.070  0.00  0.00           H
ATOM   1357  C   SER    86      87.290  73.190  42.570  0.00  0.00           C
ATOM   1358  O   SER    86      88.380  73.660  42.970  0.00  0.00           O
ATOM   1359  N   TYR    87      86.250  73.110  43.430  0.00  0.00           N
ATOM   1360  H   TYR    87      85.400  72.880  42.940  0.00  0.00           H
ATOM   1361  CA  TYR    87      86.240  73.190  44.880  0.00  0.00           C
ATOM   1362  HA  TYR    87      86.680  74.160  45.120  0.00  0.00           H
ATOM   1363  CB  TYR    87      84.730  73.350  45.310  0.00  0.00           C
ATOM   1364  HB2 TYR    87      84.620  72.940  46.310  0.00  0.00           H
ATOM   1365  HB3 TYR    87      84.250  72.600  44.690  0.00  0.00           H
ATOM   1366  CG  TYR    87      83.940  74.730  45.040  0.00  0.00           C
ATOM   1367  CD1 TYR    87      84.610  75.940  44.680  0.00  0.00           C
ATOM   1368  HD1 TYR    87      85.650  76.080  44.430  0.00  0.00           H
ATOM   1369  CE1 TYR    87      83.840  77.100  44.600  0.00  0.00           C
ATOM   1370  HE1 TYR    87      84.310  78.040  44.350  0.00  0.00           H
ATOM   1371  CZ  TYR    87      82.410  77.020  44.950  0.00  0.00           C
ATOM   1372  OH  TYR    87      81.680  78.150  44.860  0.00  0.00           O
ATOM   1373  HH  TYR    87      82.150  78.950  45.120  0.00  0.00           H
ATOM   1374  CE2 TYR    87      81.820  75.790  45.320  0.00  0.00           C
ATOM   1375  HE2 TYR    87      80.760  75.710  45.530  0.00  0.00           H
ATOM   1376  CD2 TYR    87      82.590  74.660  45.380  0.00  0.00           C
ATOM   1377  HD2 TYR    87      82.120  73.760  45.740  0.00  0.00           H
ATOM   1378  C   TYR    87      87.040  72.080  45.610  0.00  0.00           C
ATOM   1379  O   TYR    87      87.970  72.430  46.350  0.00  0.00           O
ATOM   1380  N   THR    88      86.630  70.850  45.420  0.00  0.00           N
ATOM   1381  H   THR    88      85.750  70.750  44.930  0.00  0.00           H
ATOM   1382  CA  THR    88      87.120  69.750  46.240  0.00  0.00           C
ATOM   1383  HA  THR    88      86.950  70.020  47.290  0.00  0.00           H
ATOM   1384  CB  THR    88      86.350  68.530  45.860  0.00  0.00           C
ATOM   1385  HB  THR    88      86.310  68.370  44.790  0.00  0.00           H
ATOM   1386  CG2 THR    88      86.950  67.350  46.640  0.00  0.00           C
ATOM   1387 HG21 THR    88      86.300  66.480  46.740  0.00  0.00           H
ATOM   1388 HG22 THR    88      87.810  66.950  46.110  0.00  0.00           H
ATOM   1389 HG23 THR    88      87.140  67.700  47.650  0.00  0.00           H
ATOM   1390  OG1 THR    88      85.000  68.720  46.270  0.00  0.00           O
ATOM   1391  HG1 THR    88      84.520  69.140  45.560  0.00  0.00           H
ATOM   1392  C   THR    88      88.580  69.530  45.890  0.00  0.00           C
ATOM   1393  O   THR    88      89.350  69.500  46.800  0.00  0.00           O
ATOM   1394  N   ALA    89      89.040  69.600  44.600  0.00  0.00           N
ATOM   1395  H   ALA    89      88.330  69.610  43.880  0.00  0.00           H
ATOM   1396  CA  ALA    89      90.490  69.420  44.290  0.00  0.00           C
ATOM   1397  HA  ALA    89      90.880  68.510  44.750  0.00  0.00           H
ATOM   1398  CB  ALA    89      90.540  69.140  42.780  0.00  0.00           C
ATOM   1399  HB1 ALA    89      91.590  68.990  42.520  0.00  0.00           H
ATOM   1400  HB2 ALA    89      89.950  68.230  42.730  0.00  0.00           H
ATOM   1401  HB3 ALA    89      90.010  69.940  42.260  0.00  0.00           H
ATOM   1402  C   ALA    89      91.370  70.540  44.770  0.00  0.00           C
ATOM   1403  O   ALA    89      92.420  70.250  45.410  0.00  0.00           O
ATOM   1404  N   GLY    90      90.830  71.790  44.590  0.00  0.00           N
ATOM   1405  H   GLY    90      89.960  71.940  44.110  0.00  0.00           H
ATOM   1406  CA  GLY    90      91.280  73.030  45.070  0.00  0.00           C
ATOM   1407  HA2 GLY    90      90.420  73.700  45.070  0.00  0.00           H
ATOM   1408  HA3 GLY    90      92.130  73.500  44.570  0.00  0.00           H
ATOM   1409  C   GLY    90      91.590  73.090  46.570  0.00  0.00           C
ATOM   1410  O   GLY    90      92.620  73.620  46.910  0.00  0.00           O
ATOM   1411  N   PHE    91      90.740  72.530  47.450  0.00  0.00           N
ATOM   1412  H   PHE    91      89.790  72.380  47.130  0.00  0.00           H
ATOM   1413  CA  PHE    91      90.800  72.490  48.900  0.00  0.00           C
ATOM   1414  HA  PHE    91      90.750  73.500  49.300  0.00  0.00           H
ATOM   1415  CB  PHE    91      89.510  71.920  49.530  0.00  0.00           C
ATOM   1416  HB2 PHE    91      89.380  70.930  49.070  0.00  0.00           H
ATOM   1417  HB3 PHE    91      88.650  72.490  49.180  0.00  0.00           H
ATOM   1418  CG  PHE    91      89.540  71.660  51.030  0.00  0.00           C
ATOM   1419  CD1 PHE    91      90.370  70.680  51.660  0.00  0.00           C
ATOM   1420  HD1 PHE    91      90.930  69.970  51.070  0.00  0.00           H
ATOM   1421  CE1 PHE    91      90.410  70.490  53.050  0.00  0.00           C
ATOM   1422  HE1 PHE    91      91.130  69.770  53.410  0.00  0.00           H
ATOM   1423  CZ  PHE    91      89.360  71.000  53.830  0.00  0.00           C
ATOM   1424  HZ  PHE    91      89.380  70.790  54.890  0.00  0.00           H
ATOM   1425  CE2 PHE    91      88.530  71.990  53.310  0.00  0.00           C
ATOM   1426  HE2 PHE    91      87.840  72.460  53.980  0.00  0.00           H
ATOM   1427  CD2 PHE    91      88.610  72.340  51.870  0.00  0.00           C
ATOM   1428  HD2 PHE    91      87.980  73.130  51.490  0.00  0.00           H
ATOM   1429  C   PHE    91      92.140  71.870  49.320  0.00  0.00           C
ATOM   1430  O   PHE    91      92.710  72.310  50.260  0.00  0.00           O
ATOM   1431  N   TYR    92      92.590  70.850  48.580  0.00  0.00           N
ATOM   1432  H   TYR    92      91.970  70.470  47.890  0.00  0.00           H
ATOM   1433  CA  TYR    92      93.910  70.170  48.800  0.00  0.00           C
ATOM   1434  HA  TYR    92      94.210  70.260  49.850  0.00  0.00           H
ATOM   1435  CB  TYR    92      93.600  68.680  48.660  0.00  0.00           C
ATOM   1436  HB2 TYR    92      94.500  68.070  48.610  0.00  0.00           H
ATOM   1437  HB3 TYR    92      93.050  68.570  47.720  0.00  0.00           H
ATOM   1438  CG  TYR    92      92.690  68.100  49.690  0.00  0.00           C
ATOM   1439  CD1 TYR    92      93.240  67.860  50.960  0.00  0.00           C
ATOM   1440  HD1 TYR    92      94.270  68.130  51.140  0.00  0.00           H
ATOM   1441  CE1 TYR    92      92.410  67.320  52.000  0.00  0.00           C
ATOM   1442  HE1 TYR    92      92.800  67.320  53.000  0.00  0.00           H
ATOM   1443  CZ  TYR    92      91.070  67.100  51.800  0.00  0.00           C
ATOM   1444  OH  TYR    92      90.190  66.790  52.760  0.00  0.00           O
ATOM   1445  HH  TYR    92      90.520  66.480  53.600  0.00  0.00           H
ATOM   1446  CE2 TYR    92      90.570  67.230  50.430  0.00  0.00           C
ATOM   1447  HE2 TYR    92      89.510  67.040  50.330  0.00  0.00           H
ATOM   1448  CD2 TYR    92      91.390  67.690  49.370  0.00  0.00           C
ATOM   1449  HD2 TYR    92      90.920  67.970  48.440  0.00  0.00           H
ATOM   1450  C   TYR    92      95.060  70.690  47.980  0.00  0.00           C
ATOM   1451  O   TYR    92      96.160  70.240  48.150  0.00  0.00           O
ATOM   1452  N   ARG    93      94.790  71.750  47.130  0.00  0.00           N
ATOM   1453  H   ARG    93      93.830  72.060  47.100  0.00  0.00           H
ATOM   1454  CA  ARG    93      95.740  72.350  46.220  0.00  0.00           C
ATOM   1455  HA  ARG    93      95.280  73.150  45.650  0.00  0.00           H
ATOM   1456  CB  ARG    93      96.900  73.100  46.910  0.00  0.00           C
ATOM   1457  HB2 ARG    93      97.520  73.580  46.150  0.00  0.00           H
ATOM   1458  HB3 ARG    93      97.550  72.400  47.430  0.00  0.00           H
ATOM   1459  CG  ARG    93      96.280  74.210  47.860  0.00  0.00           C
ATOM   1460  HG2 ARG    93      97.200  74.570  48.330  0.00  0.00           H
ATOM   1461  HG3 ARG    93      95.570  73.890  48.620  0.00  0.00           H
ATOM   1462  CD  ARG    93      95.650  75.450  47.180  0.00  0.00           C
ATOM   1463  HD2 ARG    93      94.750  75.190  46.630  0.00  0.00           H
ATOM   1464  HD3 ARG    93      96.410  75.840  46.490  0.00  0.00           H
ATOM   1465  NE  ARG    93      95.530  76.490  48.190  0.00  0.00           N
ATOM   1466  HE  ARG    93      96.310  77.100  48.370  0.00  0.00           H
ATOM   1467  CZ  ARG    93      94.490  76.550  48.990  0.00  0.00           C
ATOM   1468  NH1 ARG    93      93.500  75.750  48.860  0.00  0.00           N
ATOM   1469 HH11 ARG    93      93.400  74.970  48.220  0.00  0.00           H
ATOM   1470 HH12 ARG    93      92.770  75.830  49.560  0.00  0.00           H
ATOM   1471  NH2 ARG    93      94.450  77.450  49.870  0.00  0.00           N
ATOM   1472 HH21 ARG    93      95.230  78.090  49.890  0.00  0.00           H
ATOM   1473 HH22 ARG    93      93.660  77.500  50.490  0.00  0.00           H
ATOM   1474  C   ARG    93      96.230  71.400  45.090  0.00  0.00           C
ATOM   1475  O   ARG    93      97.180  71.610  44.330  0.00  0.00           O
ATOM   1476  N   ILE    94      95.390  70.460  44.750  0.00  0.00           N
ATOM   1477  H   ILE    94      94.680  70.250  45.430  0.00  0.00           H
ATOM   1478  CA  ILE    94      95.520  69.520  43.640  0.00  0.00           C
ATOM   1479  HA  ILE    94      96.580  69.240  43.580  0.00  0.00           H
ATOM   1480  CB  ILE    94      94.750  68.170  43.880  0.00  0.00           C
ATOM   1481  HB  ILE    94      93.740  68.560  43.920  0.00  0.00           H
ATOM   1482  CG2 ILE    94      95.020  67.220  42.670  0.00  0.00           C
ATOM   1483 HG21 ILE    94      94.660  67.730  41.770  0.00  0.00           H
ATOM   1484 HG22 ILE    94      96.090  67.060  42.590  0.00  0.00           H
ATOM   1485 HG23 ILE    94      94.640  66.210  42.810  0.00  0.00           H
ATOM   1486  CG1 ILE    94      94.980  67.670  45.300  0.00  0.00           C
ATOM   1487 HG12 ILE    94      94.810  68.400  46.100  0.00  0.00           H
ATOM   1488 HG13 ILE    94      96.020  67.360  45.280  0.00  0.00           H
ATOM   1489  CD1 ILE    94      93.860  66.720  45.710  0.00  0.00           C
ATOM   1490 HD11 ILE    94      94.090  65.780  45.200  0.00  0.00           H
ATOM   1491 HD12 ILE    94      94.010  66.430  46.750  0.00  0.00           H
ATOM   1492 HD13 ILE    94      92.890  67.130  45.450  0.00  0.00           H
ATOM   1493  C   ILE    94      94.970  70.200  42.360  0.00  0.00           C
ATOM   1494  O   ILE    94      93.830  70.630  42.230  0.00  0.00           O
ATOM   1495  N   PRO    95      95.790  70.250  41.310  0.00  0.00           N
ATOM   1496  CD  PRO    95      97.210  69.930  41.300  0.00  0.00           C
ATOM   1497  HD2 PRO    95      97.370  68.850  41.380  0.00  0.00           H
ATOM   1498  HD3 PRO    95      97.760  70.570  41.990  0.00  0.00           H
ATOM   1499  CG  PRO    95      97.910  70.430  40.040  0.00  0.00           C
ATOM   1500  HG2 PRO    95      98.630  69.720  39.630  0.00  0.00           H
ATOM   1501  HG3 PRO    95      98.370  71.390  40.270  0.00  0.00           H
ATOM   1502  CB  PRO    95      96.680  70.520  39.080  0.00  0.00           C
ATOM   1503  HB2 PRO    95      96.570  69.590  38.510  0.00  0.00           H
ATOM   1504  HB3 PRO    95      96.840  71.400  38.450  0.00  0.00           H
ATOM   1505  CA  PRO    95      95.460  70.760  39.960  0.00  0.00           C
ATOM   1506  HA  PRO    95      95.290  71.820  40.110  0.00  0.00           H
ATOM   1507  C   PRO    95      94.230  70.210  39.360  0.00  0.00           C
ATOM   1508  O   PRO    95      94.000  68.990  39.400  0.00  0.00           O
ATOM   1509  N   VAL    96      93.540  70.990  38.580  0.00  0.00           N
ATOM   1510  H   VAL    96      93.850  71.950  38.510  0.00  0.00           H
ATOM   1511  CA  VAL    96      92.390  70.660  37.810  0.00  0.00           C
ATOM   1512  HA  VAL    96      92.300  69.580  37.680  0.00  0.00           H
ATOM   1513  CB  VAL    96      91.050  71.170  38.330  0.00  0.00           C
ATOM   1514  HB  VAL    96      91.100  72.260  38.370  0.00  0.00           H
ATOM   1515  CG1 VAL    96      89.950  70.810  37.320  0.00  0.00           C
ATOM   1516 HG11 VAL    96      89.070  71.140  37.850  0.00  0.00           H
ATOM   1517 HG12 VAL    96      90.000  71.260  36.330  0.00  0.00           H
ATOM   1518 HG13 VAL    96      89.990  69.720  37.220  0.00  0.00           H
ATOM   1519  CG2 VAL    96      90.700  70.870  39.760  0.00  0.00           C
ATOM   1520 HG21 VAL    96      89.760  71.410  39.920  0.00  0.00           H
ATOM   1521 HG22 VAL    96      90.550  69.800  39.930  0.00  0.00           H
ATOM   1522 HG23 VAL    96      91.450  71.240  40.460  0.00  0.00           H
ATOM   1523  C   VAL    96      92.580  71.220  36.370  0.00  0.00           C
ATOM   1524  O   VAL    96      92.790  72.430  36.240  0.00  0.00           O
ATOM   1525  N   ILE    97      92.510  70.370  35.290  0.00  0.00           N
ATOM   1526  H   ILE    97      92.450  69.380  35.460  0.00  0.00           H
ATOM   1527  CA  ILE    97      92.710  70.910  33.950  0.00  0.00           C
ATOM   1528  HA  ILE    97      93.100  71.920  34.080  0.00  0.00           H
ATOM   1529  CB  ILE    97      93.690  69.950  33.130  0.00  0.00           C
ATOM   1530  HB  ILE    97      93.170  69.040  32.850  0.00  0.00           H
ATOM   1531  CG2 ILE    97      94.000  70.790  31.800  0.00  0.00           C
ATOM   1532 HG21 ILE    97      94.910  70.470  31.290  0.00  0.00           H
ATOM   1533 HG22 ILE    97      93.260  70.690  31.020  0.00  0.00           H
ATOM   1534 HG23 ILE    97      93.940  71.860  31.990  0.00  0.00           H
ATOM   1535  CG1 ILE    97      94.960  69.560  33.810  0.00  0.00           C
ATOM   1536 HG12 ILE    97      95.590  69.140  33.020  0.00  0.00           H
ATOM   1537 HG13 ILE    97      94.600  68.860  34.560  0.00  0.00           H
ATOM   1538  CD1 ILE    97      95.860  70.570  34.520  0.00  0.00           C
ATOM   1539 HD11 ILE    97      96.840  70.100  34.530  0.00  0.00           H
ATOM   1540 HD12 ILE    97      95.900  71.550  34.050  0.00  0.00           H
ATOM   1541 HD13 ILE    97      95.520  70.710  35.540  0.00  0.00           H
ATOM   1542  C   ILE    97      91.370  70.830  33.230  0.00  0.00           C
ATOM   1543  O   ILE    97      90.900  69.750  33.000  0.00  0.00           O
ATOM   1544  N   GLY    98      90.780  71.960  32.790  0.00  0.00           N
ATOM   1545  H   GLY    98      91.240  72.810  33.100  0.00  0.00           H
ATOM   1546  CA  GLY    98      89.560  72.070  32.090  0.00  0.00           C
ATOM   1547  HA2 GLY    98      89.210  73.090  32.200  0.00  0.00           H
ATOM   1548  HA3 GLY    98      88.800  71.470  32.600  0.00  0.00           H
ATOM   1549  C   GLY    98      89.750  71.700  30.580  0.00  0.00           C
ATOM   1550  O   GLY    98      90.490  72.380  29.910  0.00  0.00           O
ATOM   1551  N   LEU    99      89.020  70.650  30.110  0.00  0.00           N
ATOM   1552  H   LEU    99      88.650  69.980  30.770  0.00  0.00           H
ATOM   1553  CA  LEU    99      89.080  70.110  28.800  0.00  0.00           C
ATOM   1554  HA  LEU    99      90.080  70.200  28.380  0.00  0.00           H
ATOM   1555  CB  LEU    99      88.670  68.600  28.820  0.00  0.00           C
ATOM   1556  HB2 LEU    99      88.660  68.140  27.830  0.00  0.00           H
ATOM   1557  HB3 LEU    99      87.650  68.510  29.210  0.00  0.00           H
ATOM   1558  CG  LEU    99      89.590  67.660  29.660  0.00  0.00           C
ATOM   1559  HG  LEU    99      89.830  68.120  30.620  0.00  0.00           H
ATOM   1560  CD1 LEU    99      88.940  66.330  29.950  0.00  0.00           C
ATOM   1561 HD11 LEU    99      89.580  65.690  30.560  0.00  0.00           H
ATOM   1562 HD12 LEU    99      87.980  66.570  30.420  0.00  0.00           H
ATOM   1563 HD13 LEU    99      88.810  65.850  28.980  0.00  0.00           H
ATOM   1564  CD2 LEU    99      90.940  67.480  29.040  0.00  0.00           C
ATOM   1565 HD21 LEU    99      91.670  67.170  29.790  0.00  0.00           H
ATOM   1566 HD22 LEU    99      90.980  66.890  28.130  0.00  0.00           H
ATOM   1567 HD23 LEU    99      91.330  68.440  28.710  0.00  0.00           H
ATOM   1568  C   LEU    99      88.080  70.750  27.820  0.00  0.00           C
ATOM   1569  O   LEU    99      88.130  70.560  26.570  0.00  0.00           O
ATOM   1570  N   THR   100      87.080  71.350  28.450  0.00  0.00           N
ATOM   1571  H   THR   100      87.090  71.150  29.450  0.00  0.00           H
ATOM   1572  CA  THR   100      85.830  71.770  27.880  0.00  0.00           C
ATOM   1573  HA  THR   100      85.960  71.910  26.810  0.00  0.00           H
ATOM   1574  CB  THR   100      84.780  70.710  28.020  0.00  0.00           C
ATOM   1575  HB  THR   100      83.900  71.070  27.490  0.00  0.00           H
ATOM   1576  CG2 THR   100      85.270  69.370  27.390  0.00  0.00           C
ATOM   1577 HG21 THR   100      86.080  68.940  27.980  0.00  0.00           H
ATOM   1578 HG22 THR   100      84.480  68.650  27.230  0.00  0.00           H
ATOM   1579 HG23 THR   100      85.690  69.430  26.380  0.00  0.00           H
ATOM   1580  OG1 THR   100      84.340  70.610  29.320  0.00  0.00           O
ATOM   1581  HG1 THR   100      83.380  70.610  29.220  0.00  0.00           H
ATOM   1582  C   THR   100      85.280  73.170  28.270  0.00  0.00           C
ATOM   1583  O   THR   100      84.700  73.780  27.430  0.00  0.00           O
ATOM   1584  N   THR   101      85.370  73.580  29.540  0.00  0.00           N
ATOM   1585  H   THR   101      85.560  72.930  30.280  0.00  0.00           H
ATOM   1586  CA  THR   101      84.650  74.820  30.000  0.00  0.00           C
ATOM   1587  HA  THR   101      83.650  74.760  29.570  0.00  0.00           H
ATOM   1588  CB  THR   101      84.460  74.940  31.580  0.00  0.00           C
ATOM   1589  HB  THR   101      83.870  74.130  32.010  0.00  0.00           H
ATOM   1590  CG2 THR   101      85.760  74.960  32.410  0.00  0.00           C
ATOM   1591 HG21 THR   101      86.490  74.310  31.940  0.00  0.00           H
ATOM   1592 HG22 THR   101      86.170  75.960  32.330  0.00  0.00           H
ATOM   1593 HG23 THR   101      85.520  74.790  33.460  0.00  0.00           H
ATOM   1594  OG1 THR   101      83.750  76.160  31.900  0.00  0.00           O
ATOM   1595  HG1 THR   101      82.840  75.880  32.040  0.00  0.00           H
ATOM   1596  C   THR   101      85.290  76.150  29.440  0.00  0.00           C
ATOM   1597  O   THR   101      86.470  76.520  29.680  0.00  0.00           O
ATOM   1598  N   ARG   102      84.400  76.980  28.900  0.00  0.00           N
ATOM   1599  H   ARG   102      83.510  76.520  28.760  0.00  0.00           H
ATOM   1600  CA  ARG   102      84.700  78.330  28.330  0.00  0.00           C
ATOM   1601  HA  ARG   102      85.750  78.370  28.050  0.00  0.00           H
ATOM   1602  CB  ARG   102      83.910  78.340  26.950  0.00  0.00           C
ATOM   1603  HB2 ARG   102      84.280  79.240  26.450  0.00  0.00           H
ATOM   1604  HB3 ARG   102      82.860  78.490  27.190  0.00  0.00           H
ATOM   1605  CG  ARG   102      84.060  77.120  25.990  0.00  0.00           C
ATOM   1606  HG2 ARG   102      83.280  77.220  25.230  0.00  0.00           H
ATOM   1607  HG3 ARG   102      83.750  76.200  26.490  0.00  0.00           H
ATOM   1608  CD  ARG   102      85.480  77.020  25.480  0.00  0.00           C
ATOM   1609  HD2 ARG   102      85.610  76.050  25.000  0.00  0.00           H
ATOM   1610  HD3 ARG   102      86.210  77.020  26.300  0.00  0.00           H
ATOM   1611  NE  ARG   102      85.900  78.030  24.470  0.00  0.00           N
ATOM   1612  HE  ARG   102      86.540  78.760  24.730  0.00  0.00           H
ATOM   1613  CZ  ARG   102      85.320  78.350  23.350  0.00  0.00           C
ATOM   1614  NH1 ARG   102      84.430  77.560  22.780  0.00  0.00           N
ATOM   1615 HH11 ARG   102      84.310  76.630  23.160  0.00  0.00           H
ATOM   1616 HH12 ARG   102      84.060  77.820  21.880  0.00  0.00           H
ATOM   1617  NH2 ARG   102      85.700  79.340  22.610  0.00  0.00           N
ATOM   1618 HH21 ARG   102      86.280  80.100  22.940  0.00  0.00           H
ATOM   1619 HH22 ARG   102      85.410  79.480  21.650  0.00  0.00           H
ATOM   1620  C   ARG   102      84.300  79.560  29.200  0.00  0.00           C
ATOM   1621  O   ARG   102      84.580  80.690  28.780  0.00  0.00           O
ATOM   1622  N   MET   103      83.630  79.420  30.300  0.00  0.00           N
ATOM   1623  H   MET   103      83.490  78.470  30.620  0.00  0.00           H
ATOM   1624  CA  MET   103      83.150  80.530  31.220  0.00  0.00           C
ATOM   1625  HA  MET   103      82.650  81.240  30.560  0.00  0.00           H
ATOM   1626  CB  MET   103      82.080  80.090  32.240  0.00  0.00           C
ATOM   1627  HB2 MET   103      81.830  80.960  32.850  0.00  0.00           H
ATOM   1628  HB3 MET   103      82.580  79.390  32.900  0.00  0.00           H
ATOM   1629  CG  MET   103      80.880  79.430  31.600  0.00  0.00           C
ATOM   1630  HG2 MET   103      80.140  79.250  32.380  0.00  0.00           H
ATOM   1631  HG3 MET   103      81.240  78.520  31.110  0.00  0.00           H
ATOM   1632  SD  MET   103      80.000  80.360  30.270  0.00  0.00           S
ATOM   1633  CE  MET   103      79.020  81.470  31.190  0.00  0.00           C
ATOM   1634  HE1 MET   103      78.570  82.170  30.490  0.00  0.00           H
ATOM   1635  HE2 MET   103      78.270  80.880  31.710  0.00  0.00           H
ATOM   1636  HE3 MET   103      79.580  81.990  31.960  0.00  0.00           H
ATOM   1637  C   MET   103      84.280  81.260  31.820  0.00  0.00           C
ATOM   1638  O   MET   103      85.100  80.600  32.450  0.00  0.00           O
ATOM   1639  N   SER   104      84.390  82.580  31.660  0.00  0.00           N
ATOM   1640  H   SER   104      83.800  83.040  30.980  0.00  0.00           H
ATOM   1641  CA  SER   104      85.450  83.390  32.210  0.00  0.00           C
ATOM   1642  HA  SER   104      86.410  83.000  31.900  0.00  0.00           H
ATOM   1643  CB  SER   104      85.250  84.800  31.730  0.00  0.00           C
ATOM   1644  HB2 SER   104      86.030  85.430  32.140  0.00  0.00           H
ATOM   1645  HB3 SER   104      84.280  85.210  32.020  0.00  0.00           H
ATOM   1646  OG  SER   104      85.390  84.880  30.300  0.00  0.00           O
ATOM   1647  HG  SER   104      84.590  84.570  29.870  0.00  0.00           H
ATOM   1648  C   SER   104      85.590  83.330  33.750  0.00  0.00           C
ATOM   1649  O   SER   104      86.630  83.640  34.290  0.00  0.00           O
ATOM   1650  N   ILE   105      84.560  82.970  34.520  0.00  0.00           N
ATOM   1651  H   ILE   105      83.710  82.840  33.990  0.00  0.00           H
ATOM   1652  CA  ILE   105      84.720  82.760  35.980  0.00  0.00           C
ATOM   1653  HA  ILE   105      85.030  83.710  36.410  0.00  0.00           H
ATOM   1654  CB  ILE   105      83.330  82.380  36.480  0.00  0.00           C
ATOM   1655  HB  ILE   105      82.640  83.120  36.080  0.00  0.00           H
ATOM   1656  CG2 ILE   105      82.900  81.050  35.870  0.00  0.00           C
ATOM   1657 HG21 ILE   105      81.830  80.910  36.030  0.00  0.00           H
ATOM   1658 HG22 ILE   105      83.040  80.980  34.790  0.00  0.00           H
ATOM   1659 HG23 ILE   105      83.440  80.200  36.290  0.00  0.00           H
ATOM   1660  CG1 ILE   105      83.060  82.350  38.020  0.00  0.00           C
ATOM   1661 HG12 ILE   105      83.740  81.610  38.430  0.00  0.00           H
ATOM   1662 HG13 ILE   105      82.010  82.250  38.290  0.00  0.00           H
ATOM   1663  CD1 ILE   105      83.400  83.720  38.630  0.00  0.00           C
ATOM   1664 HD11 ILE   105      84.260  84.200  38.160  0.00  0.00           H
ATOM   1665 HD12 ILE   105      82.650  84.490  38.430  0.00  0.00           H
ATOM   1666 HD13 ILE   105      83.570  83.580  39.690  0.00  0.00           H
ATOM   1667  C   ILE   105      85.840  81.740  36.380  0.00  0.00           C
ATOM   1668  O   ILE   105      86.570  82.050  37.340  0.00  0.00           O
ATOM   1669  N   TYR   106      86.120  80.710  35.640  0.00  0.00           N
ATOM   1670  H   TYR   106      85.500  80.410  34.900  0.00  0.00           H
ATOM   1671  CA  TYR   106      87.330  79.910  35.810  0.00  0.00           C
ATOM   1672  HA  TYR   106      87.340  79.600  36.860  0.00  0.00           H
ATOM   1673  CB  TYR   106      87.120  78.580  35.060  0.00  0.00           C
ATOM   1674  HB2 TYR   106      87.960  77.930  35.270  0.00  0.00           H
ATOM   1675  HB3 TYR   106      87.270  78.810  34.010  0.00  0.00           H
ATOM   1676  CG  TYR   106      85.890  77.840  35.470  0.00  0.00           C
ATOM   1677  CD1 TYR   106      85.980  76.840  36.520  0.00  0.00           C
ATOM   1678  HD1 TYR   106      86.920  76.750  37.030  0.00  0.00           H
ATOM   1679  CE1 TYR   106      84.850  76.110  36.950  0.00  0.00           C
ATOM   1680  HE1 TYR   106      85.000  75.370  37.720  0.00  0.00           H
ATOM   1681  CZ  TYR   106      83.600  76.470  36.360  0.00  0.00           C
ATOM   1682  OH  TYR   106      82.550  75.740  36.750  0.00  0.00           O
ATOM   1683  HH  TYR   106      82.360  75.960  37.670  0.00  0.00           H
ATOM   1684  CE2 TYR   106      83.510  77.400  35.270  0.00  0.00           C
ATOM   1685  HE2 TYR   106      82.510  77.440  34.870  0.00  0.00           H
ATOM   1686  CD2 TYR   106      84.690  77.970  34.770  0.00  0.00           C
ATOM   1687  HD2 TYR   106      84.660  78.620  33.910  0.00  0.00           H
ATOM   1688  C   TYR   106      88.680  80.530  35.500  0.00  0.00           C
ATOM   1689  O   TYR   106      89.710  79.860  35.410  0.00  0.00           O
ATOM   1690  N   SER   107      88.750  81.840  35.220  0.00  0.00           N
ATOM   1691  H   SER   107      87.900  82.380  35.180  0.00  0.00           H
ATOM   1692  CA  SER   107      90.010  82.580  35.150  0.00  0.00           C
ATOM   1693  HA  SER   107      90.920  82.020  34.940  0.00  0.00           H
ATOM   1694  CB  SER   107      89.820  83.630  34.090  0.00  0.00           C
ATOM   1695  HB2 SER   107      90.840  84.040  34.100  0.00  0.00           H
ATOM   1696  HB3 SER   107      89.070  84.340  34.440  0.00  0.00           H
ATOM   1697  OG  SER   107      89.590  83.010  32.810  0.00  0.00           O
ATOM   1698  HG  SER   107      90.410  82.820  32.350  0.00  0.00           H
ATOM   1699  C   SER   107      90.180  83.350  36.470  0.00  0.00           C
ATOM   1700  O   SER   107      91.320  83.760  36.720  0.00  0.00           O
ATOM   1701  N   ASP   108      89.200  83.600  37.310  0.00  0.00           N
ATOM   1702  H   ASP   108      88.250  83.350  37.070  0.00  0.00           H
ATOM   1703  CA  ASP   108      89.340  84.330  38.530  0.00  0.00           C
ATOM   1704  HA  ASP   108      89.960  85.220  38.350  0.00  0.00           H
ATOM   1705  CB  ASP   108      87.950  84.900  39.010  0.00  0.00           C
ATOM   1706  HB2 ASP   108      87.350  84.050  39.340  0.00  0.00           H
ATOM   1707  HB3 ASP   108      87.520  85.450  38.180  0.00  0.00           H
ATOM   1708  CG  ASP   108      88.000  85.800  40.220  0.00  0.00           C
ATOM   1709  OD1 ASP   108      89.030  85.840  40.890  0.00  0.00           O
ATOM   1710  OD2 ASP   108      87.030  86.530  40.540  0.00  0.00           O
ATOM   1711  C   ASP   108      90.070  83.510  39.600  0.00  0.00           C
ATOM   1712  O   ASP   108      89.460  82.640  40.190  0.00  0.00           O
ATOM   1713  N   LYS   109      91.280  83.820  39.870  0.00  0.00           N
ATOM   1714  H   LYS   109      91.680  84.640  39.420  0.00  0.00           H
ATOM   1715  CA  LYS   109      92.130  83.120  40.840  0.00  0.00           C
ATOM   1716  HA  LYS   109      92.410  82.170  40.390  0.00  0.00           H
ATOM   1717  CB  LYS   109      93.370  83.910  40.860  0.00  0.00           C
ATOM   1718  HB2 LYS   109      93.280  84.810  41.470  0.00  0.00           H
ATOM   1719  HB3 LYS   109      93.660  84.070  39.820  0.00  0.00           H
ATOM   1720  CG  LYS   109      94.580  83.180  41.400  0.00  0.00           C
ATOM   1721  HG2 LYS   109      94.720  82.170  40.990  0.00  0.00           H
ATOM   1722  HG3 LYS   109      94.390  83.130  42.470  0.00  0.00           H
ATOM   1723  CD  LYS   109      95.950  83.850  41.180  0.00  0.00           C
ATOM   1724  HD2 LYS   109      96.690  83.090  41.450  0.00  0.00           H
ATOM   1725  HD3 LYS   109      96.090  84.710  41.830  0.00  0.00           H
ATOM   1726  CE  LYS   109      96.380  84.370  39.860  0.00  0.00           C
ATOM   1727  HE2 LYS   109      95.730  85.210  39.610  0.00  0.00           H
ATOM   1728  HE3 LYS   109      96.230  83.640  39.070  0.00  0.00           H
ATOM   1729  NZ  LYS   109      97.680  84.990  39.840  0.00  0.00           N
ATOM   1730  HZ1 LYS   109      97.870  85.340  38.910  0.00  0.00           H
ATOM   1731  HZ2 LYS   109      97.790  85.760  40.480  0.00  0.00           H
ATOM   1732  HZ3 LYS   109      98.380  84.310  40.070  0.00  0.00           H
ATOM   1733  C   LYS   109      91.450  82.970  42.190  0.00  0.00           C
ATOM   1734  O   LYS   109      91.880  82.140  43.030  0.00  0.00           O
ATOM   1735  N   SER   110      90.520  83.900  42.590  0.00  0.00           N
ATOM   1736  H   SER   110      90.290  84.610  41.900  0.00  0.00           H
ATOM   1737  CA  SER   110      90.060  83.970  43.950  0.00  0.00           C
ATOM   1738  HA  SER   110      90.800  83.660  44.690  0.00  0.00           H
ATOM   1739  CB  SER   110      89.500  85.320  44.330  0.00  0.00           C
ATOM   1740  HB2 SER   110      90.380  85.950  44.300  0.00  0.00           H
ATOM   1741  HB3 SER   110      89.180  85.190  45.360  0.00  0.00           H
ATOM   1742  OG  SER   110      88.500  85.750  43.420  0.00  0.00           O
ATOM   1743  HG  SER   110      88.800  85.650  42.520  0.00  0.00           H
ATOM   1744  C   SER   110      88.920  82.880  44.130  0.00  0.00           C
ATOM   1745  O   SER   110      88.660  82.420  45.240  0.00  0.00           O
ATOM   1746  N   ILE   111      88.270  82.450  43.010  0.00  0.00           N
ATOM   1747  H   ILE   111      88.730  82.750  42.160  0.00  0.00           H
ATOM   1748  CA  ILE   111      87.170  81.440  43.020  0.00  0.00           C
ATOM   1749  HA  ILE   111      86.900  81.190  44.050  0.00  0.00           H
ATOM   1750  CB  ILE   111      86.030  81.990  42.220  0.00  0.00           C
ATOM   1751  HB  ILE   111      86.370  82.170  41.200  0.00  0.00           H
ATOM   1752  CG2 ILE   111      84.830  80.970  42.180  0.00  0.00           C
ATOM   1753 HG21 ILE   111      84.230  80.970  43.080  0.00  0.00           H
ATOM   1754 HG22 ILE   111      84.180  81.300  41.370  0.00  0.00           H
ATOM   1755 HG23 ILE   111      85.140  79.950  41.920  0.00  0.00           H
ATOM   1756  CG1 ILE   111      85.520  83.370  42.720  0.00  0.00           C
ATOM   1757 HG12 ILE   111      84.800  83.730  42.000  0.00  0.00           H
ATOM   1758 HG13 ILE   111      86.290  84.140  42.680  0.00  0.00           H
ATOM   1759  CD1 ILE   111      84.900  83.530  44.090  0.00  0.00           C
ATOM   1760 HD11 ILE   111      84.920  84.560  44.450  0.00  0.00           H
ATOM   1761 HD12 ILE   111      83.850  83.210  44.120  0.00  0.00           H
ATOM   1762 HD13 ILE   111      85.420  82.900  44.800  0.00  0.00           H
ATOM   1763  C   ILE   111      87.620  80.070  42.560  0.00  0.00           C
ATOM   1764  O   ILE   111      87.110  79.020  43.060  0.00  0.00           O
ATOM   1765  N   HIE   112      88.640  79.990  41.720  0.00  0.00           N
ATOM   1766  H   HIE   112      88.980  80.910  41.490  0.00  0.00           H
ATOM   1767  CA  HIE   112      89.240  78.820  41.040  0.00  0.00           C
ATOM   1768  HA  HIE   112      88.890  77.900  41.510  0.00  0.00           H
ATOM   1769  CB  HIE   112      88.730  78.750  39.610  0.00  0.00           C
ATOM   1770  HB2 HIE   112      89.200  77.990  38.990  0.00  0.00           H
ATOM   1771  HB3 HIE   112      88.930  79.700  39.110  0.00  0.00           H
ATOM   1772  CG  HIE   112      87.250  78.450  39.600  0.00  0.00           C
ATOM   1773  ND1 HIE   112      86.710  77.240  40.050  0.00  0.00           N
ATOM   1774  CE1 HIE   112      85.429  77.220  39.495  0.00  0.00           C
ATOM   1775  HE1 HIE   112      84.841  76.302  39.500  0.00  0.00           H
ATOM   1776  NE2 HIE   112      85.068  78.472  39.362  0.00  0.00           N
ATOM   1777  HE2 HIE   112      84.118  78.790  39.235  0.00  0.00           H
ATOM   1778  CD2 HIE   112      86.160  79.280  39.420  0.00  0.00           C
ATOM   1779  HD2 HIE   112      86.210  80.330  39.170  0.00  0.00           H
ATOM   1780  C   HIE   112      90.780  78.900  41.090  0.00  0.00           C
ATOM   1781  O   HIE   112      91.430  79.240  40.080  0.00  0.00           O
ATOM   1782  N   LEU   113      91.300  78.550  42.320  0.00  0.00           N
ATOM   1783  H   LEU   113      90.610  78.400  43.050  0.00  0.00           H
ATOM   1784  CA  LEU   113      92.680  78.780  42.740  0.00  0.00           C
ATOM   1785  HA  LEU   113      93.010  79.800  42.540  0.00  0.00           H
ATOM   1786  CB  LEU   113      92.670  78.520  44.270  0.00  0.00           C
ATOM   1787  HB2 LEU   113      92.640  77.430  44.290  0.00  0.00           H
ATOM   1788  HB3 LEU   113      91.830  78.970  44.790  0.00  0.00           H
ATOM   1789  CG  LEU   113      93.880  79.020  44.960  0.00  0.00           C
ATOM   1790  HG  LEU   113      94.820  78.630  44.570  0.00  0.00           H
ATOM   1791  CD1 LEU   113      94.030  80.570  44.970  0.00  0.00           C
ATOM   1792 HD11 LEU   113      93.110  81.010  45.370  0.00  0.00           H
ATOM   1793 HD12 LEU   113      94.880  80.890  45.570  0.00  0.00           H
ATOM   1794 HD13 LEU   113      94.310  80.850  43.950  0.00  0.00           H
ATOM   1795  CD2 LEU   113      93.750  78.490  46.400  0.00  0.00           C
ATOM   1796 HD21 LEU   113      94.730  78.690  46.830  0.00  0.00           H
ATOM   1797 HD22 LEU   113      92.960  79.050  46.910  0.00  0.00           H
ATOM   1798 HD23 LEU   113      93.560  77.430  46.540  0.00  0.00           H
ATOM   1799  C   LEU   113      93.710  77.830  41.980  0.00  0.00           C
ATOM   1800  O   LEU   113      94.920  78.220  41.860  0.00  0.00           O
ATOM   1801  N   SER   114      93.370  76.640  41.570  0.00  0.00           N
ATOM   1802  H   SER   114      92.430  76.260  41.630  0.00  0.00           H
ATOM   1803  CA  SER   114      94.220  75.530  41.280  0.00  0.00           C
ATOM   1804  HA  SER   114      95.200  75.970  41.090  0.00  0.00           H
ATOM   1805  CB  SER   114      94.180  74.520  42.470  0.00  0.00           C
ATOM   1806  HB2 SER   114      94.910  73.710  42.380  0.00  0.00           H
ATOM   1807  HB3 SER   114      93.200  74.040  42.470  0.00  0.00           H
ATOM   1808  OG  SER   114      94.420  75.220  43.690  0.00  0.00           O
ATOM   1809  HG  SER   114      95.270  75.640  43.520  0.00  0.00           H
ATOM   1810  C   SER   114      93.730  75.110  39.930  0.00  0.00           C
ATOM   1811  O   SER   114      93.460  73.940  39.830  0.00  0.00           O
ATOM   1812  N   PHE   115      93.620  75.960  38.860  0.00  0.00           N
ATOM   1813  H   PHE   115      93.740  76.950  39.020  0.00  0.00           H
ATOM   1814  CA  PHE   115      92.820  75.570  37.660  0.00  0.00           C
ATOM   1815  HA  PHE   115      92.850  74.490  37.530  0.00  0.00           H
ATOM   1816  CB  PHE   115      91.420  76.090  37.670  0.00  0.00           C
ATOM   1817  HB2 PHE   115      91.440  77.180  37.720  0.00  0.00           H
ATOM   1818  HB3 PHE   115      91.070  75.620  38.590  0.00  0.00           H
ATOM   1819  CG  PHE   115      90.580  75.630  36.440  0.00  0.00           C
ATOM   1820  CD1 PHE   115      90.400  76.430  35.330  0.00  0.00           C
ATOM   1821  HD1 PHE   115      90.720  77.460  35.290  0.00  0.00           H
ATOM   1822  CE1 PHE   115      89.480  75.980  34.320  0.00  0.00           C
ATOM   1823  HE1 PHE   115      89.310  76.560  33.420  0.00  0.00           H
ATOM   1824  CZ  PHE   115      88.890  74.690  34.320  0.00  0.00           C
ATOM   1825  HZ  PHE   115      88.190  74.430  33.540  0.00  0.00           H
ATOM   1826  CE2 PHE   115      89.070  73.910  35.470  0.00  0.00           C
ATOM   1827  HE2 PHE   115      88.570  72.960  35.640  0.00  0.00           H
ATOM   1828  CD2 PHE   115      89.950  74.370  36.490  0.00  0.00           C
ATOM   1829  HD2 PHE   115      90.030  73.720  37.340  0.00  0.00           H
ATOM   1830  C   PHE   115      93.420  76.100  36.420  0.00  0.00           C
ATOM   1831  O   PHE   115      93.680  77.250  36.260  0.00  0.00           O
ATOM   1832  N   LEU   116      93.780  75.180  35.480  0.00  0.00           N
ATOM   1833  H   LEU   116      93.490  74.220  35.540  0.00  0.00           H
ATOM   1834  CA  LEU   116      94.330  75.520  34.180  0.00  0.00           C
ATOM   1835  HA  LEU   116      94.410  76.590  33.990  0.00  0.00           H
ATOM   1836  CB  LEU   116      95.730  74.940  34.050  0.00  0.00           C
ATOM   1837  HB2 LEU   116      95.900  74.980  32.970  0.00  0.00           H
ATOM   1838  HB3 LEU   116      95.640  73.930  34.440  0.00  0.00           H
ATOM   1839  CG  LEU   116      96.840  75.710  34.850  0.00  0.00           C
ATOM   1840  HG  LEU   116      96.510  76.730  35.080  0.00  0.00           H
ATOM   1841  CD1 LEU   116      97.010  75.070  36.230  0.00  0.00           C
ATOM   1842 HD11 LEU   116      97.760  75.440  36.930  0.00  0.00           H
ATOM   1843 HD12 LEU   116      96.110  75.410  36.760  0.00  0.00           H
ATOM   1844 HD13 LEU   116      97.080  73.990  36.340  0.00  0.00           H
ATOM   1845  CD2 LEU   116      98.250  75.790  34.220  0.00  0.00           C
ATOM   1846 HD21 LEU   116      99.090  75.480  34.840  0.00  0.00           H
ATOM   1847 HD22 LEU   116      98.280  75.090  33.380  0.00  0.00           H
ATOM   1848 HD23 LEU   116      98.410  76.790  33.820  0.00  0.00           H
ATOM   1849  C   LEU   116      93.390  74.940  33.110  0.00  0.00           C
ATOM   1850  O   LEU   116      92.490  74.100  33.420  0.00  0.00           O
ATOM   1851  N   ARG   117      93.510  75.380  31.830  0.00  0.00           N
ATOM   1852  H   ARG   117      94.280  75.990  31.580  0.00  0.00           H
ATOM   1853  CA  ARG   117      92.660  74.840  30.750  0.00  0.00           C
ATOM   1854  HA  ARG   117      92.570  73.800  31.060  0.00  0.00           H
ATOM   1855  CB  ARG   117      91.220  75.490  30.840  0.00  0.00           C
ATOM   1856  HB2 ARG   117      90.790  75.160  31.780  0.00  0.00           H
ATOM   1857  HB3 ARG   117      90.640  75.030  30.040  0.00  0.00           H
ATOM   1858  CG  ARG   117      91.130  77.080  30.760  0.00  0.00           C
ATOM   1859  HG2 ARG   117      91.740  77.490  29.950  0.00  0.00           H
ATOM   1860  HG3 ARG   117      91.660  77.560  31.590  0.00  0.00           H
ATOM   1861  CD  ARG   117      89.600  77.500  30.680  0.00  0.00           C
ATOM   1862  HD2 ARG   117      89.000  76.850  31.310  0.00  0.00           H
ATOM   1863  HD3 ARG   117      89.330  77.260  29.660  0.00  0.00           H
ATOM   1864  NE  ARG   117      89.460  78.880  31.110  0.00  0.00           N
ATOM   1865  HE  ARG   117      90.290  79.440  31.290  0.00  0.00           H
ATOM   1866  CZ  ARG   117      88.360  79.410  31.610  0.00  0.00           C
ATOM   1867  NH1 ARG   117      87.140  78.990  31.350  0.00  0.00           N
ATOM   1868 HH11 ARG   117      87.080  78.160  30.770  0.00  0.00           H
ATOM   1869 HH12 ARG   117      86.390  79.270  31.970  0.00  0.00           H
ATOM   1870  NH2 ARG   117      88.490  80.530  32.230  0.00  0.00           N
ATOM   1871 HH21 ARG   117      89.390  80.980  32.380  0.00  0.00           H
ATOM   1872 HH22 ARG   117      87.700  81.150  32.280  0.00  0.00           H
ATOM   1873  C   ARG   117      93.240  74.810  29.330  0.00  0.00           C
ATOM   1874  O   ARG   117      93.990  75.710  29.010  0.00  0.00           O
ATOM   1875  N   THR   118      92.940  73.770  28.610  0.00  0.00           N
ATOM   1876  H   THR   118      92.330  73.040  28.960  0.00  0.00           H
ATOM   1877  CA  THR   118      93.480  73.610  27.260  0.00  0.00           C
ATOM   1878  HA  THR   118      94.470  74.070  27.270  0.00  0.00           H
ATOM   1879  CB  THR   118      93.670  72.130  26.960  0.00  0.00           C
ATOM   1880  HB  THR   118      93.720  72.010  25.880  0.00  0.00           H
ATOM   1881  CG2 THR   118      94.940  71.580  27.570  0.00  0.00           C
ATOM   1882 HG21 THR   118      95.070  71.690  28.650  0.00  0.00           H
ATOM   1883 HG22 THR   118      94.950  70.510  27.380  0.00  0.00           H
ATOM   1884 HG23 THR   118      95.830  72.060  27.160  0.00  0.00           H
ATOM   1885  OG1 THR   118      92.600  71.350  27.360  0.00  0.00           O
ATOM   1886  HG1 THR   118      92.140  71.070  26.570  0.00  0.00           H
ATOM   1887  C   THR   118      92.560  74.390  26.240  0.00  0.00           C
ATOM   1888  O   THR   118      93.090  74.760  25.200  0.00  0.00           O
ATOM   1889  N   VAL   119      91.240  74.480  26.540  0.00  0.00           N
ATOM   1890  H   VAL   119      90.920  74.120  27.430  0.00  0.00           H
ATOM   1891  CA  VAL   119      90.430  75.520  25.870  0.00  0.00           C
ATOM   1892  HA  VAL   119      90.860  75.570  24.860  0.00  0.00           H
ATOM   1893  CB  VAL   119      88.960  75.160  25.730  0.00  0.00           C
ATOM   1894  HB  VAL   119      88.490  76.080  25.360  0.00  0.00           H
ATOM   1895  CG1 VAL   119      88.790  73.890  24.890  0.00  0.00           C
ATOM   1896 HG11 VAL   119      87.730  73.790  24.650  0.00  0.00           H
ATOM   1897 HG12 VAL   119      89.230  73.960  23.900  0.00  0.00           H
ATOM   1898 HG13 VAL   119      89.100  72.990  25.420  0.00  0.00           H
ATOM   1899  CG2 VAL   119      88.270  74.950  27.080  0.00  0.00           C
ATOM   1900 HG21 VAL   119      87.230  74.690  26.900  0.00  0.00           H
ATOM   1901 HG22 VAL   119      88.780  74.190  27.670  0.00  0.00           H
ATOM   1902 HG23 VAL   119      88.280  75.940  27.530  0.00  0.00           H
ATOM   1903  C   VAL   119      90.650  76.920  26.560  0.00  0.00           C
ATOM   1904  O   VAL   119      90.890  76.920  27.750  0.00  0.00           O
ATOM   1905  N   PRO   120      90.520  78.000  25.840  0.00  0.00           N
ATOM   1906  CD  PRO   120      90.490  78.130  24.390  0.00  0.00           C
ATOM   1907  HD2 PRO   120      89.540  77.720  24.050  0.00  0.00           H
ATOM   1908  HD3 PRO   120      91.390  77.690  23.960  0.00  0.00           H
ATOM   1909  CG  PRO   120      90.450  79.670  24.100  0.00  0.00           C
ATOM   1910  HG2 PRO   120      89.400  79.900  23.910  0.00  0.00           H
ATOM   1911  HG3 PRO   120      91.090  79.870  23.240  0.00  0.00           H
ATOM   1912  CB  PRO   120      91.050  80.260  25.380  0.00  0.00           C
ATOM   1913  HB2 PRO   120      90.670  81.280  25.460  0.00  0.00           H
ATOM   1914  HB3 PRO   120      92.130  80.180  25.320  0.00  0.00           H
ATOM   1915  CA  PRO   120      90.520  79.350  26.450  0.00  0.00           C
ATOM   1916  HA  PRO   120      91.010  79.430  27.420  0.00  0.00           H
ATOM   1917  C   PRO   120      89.030  79.730  26.770  0.00  0.00           C
ATOM   1918  O   PRO   120      88.070  79.100  26.210  0.00  0.00           O
ATOM   1919  N   PRO   121      88.820  80.870  27.440  0.00  0.00           N
ATOM   1920  CD  PRO   121      89.770  81.550  28.380  0.00  0.00           C
ATOM   1921  HD2 PRO   121      90.750  81.780  27.960  0.00  0.00           H
ATOM   1922  HD3 PRO   121      90.030  80.860  29.180  0.00  0.00           H
ATOM   1923  CG  PRO   121      89.050  82.820  28.930  0.00  0.00           C
ATOM   1924  HG2 PRO   121      89.320  83.630  28.250  0.00  0.00           H
ATOM   1925  HG3 PRO   121      89.310  83.020  29.970  0.00  0.00           H
ATOM   1926  CB  PRO   121      87.520  82.530  28.670  0.00  0.00           C
ATOM   1927  HB2 PRO   121      86.860  83.380  28.460  0.00  0.00           H
ATOM   1928  HB3 PRO   121      87.170  82.050  29.580  0.00  0.00           H
ATOM   1929  CA  PRO   121      87.480  81.350  27.580  0.00  0.00           C
ATOM   1930  HA  PRO   121      86.870  80.590  28.060  0.00  0.00           H
ATOM   1931  C   PRO   121      86.820  81.920  26.300  0.00  0.00           C
ATOM   1932  O   PRO   121      87.510  82.370  25.380  0.00  0.00           O
ATOM   1933  N   TYR   122      85.470  82.050  26.280  0.00  0.00           N
ATOM   1934  H   TYR   122      84.940  81.720  27.080  0.00  0.00           H
ATOM   1935  CA  TYR   122      84.720  82.780  25.200  0.00  0.00           C
ATOM   1936  HA  TYR   122      84.950  82.360  24.220  0.00  0.00           H
ATOM   1937  CB  TYR   122      83.190  82.850  25.510  0.00  0.00           C
ATOM   1938  HB2 TYR   122      82.640  83.500  24.820  0.00  0.00           H
ATOM   1939  HB3 TYR   122      83.050  83.340  26.470  0.00  0.00           H
ATOM   1940  CG  TYR   122      82.510  81.450  25.460  0.00  0.00           C
ATOM   1941  CD1 TYR   122      82.850  80.490  24.450  0.00  0.00           C
ATOM   1942  HD1 TYR   122      83.610  80.650  23.700  0.00  0.00           H
ATOM   1943  CE1 TYR   122      82.110  79.300  24.370  0.00  0.00           C
ATOM   1944  HE1 TYR   122      82.250  78.610  23.550  0.00  0.00           H
ATOM   1945  CZ  TYR   122      81.080  78.990  25.240  0.00  0.00           C
ATOM   1946  OH  TYR   122      80.270  77.900  25.140  0.00  0.00           O
ATOM   1947  HH  TYR   122      80.620  77.330  24.450  0.00  0.00           H
ATOM   1948  CE2 TYR   122      80.870  79.870  26.350  0.00  0.00           C
ATOM   1949  HE2 TYR   122      80.040  79.650  27.010  0.00  0.00           H
ATOM   1950  CD2 TYR   122      81.520  81.070  26.430  0.00  0.00           C
ATOM   1951  HD2 TYR   122      81.330  81.710  27.280  0.00  0.00           H
ATOM   1952  C   TYR   122      85.180  84.220  25.090  0.00  0.00           C
ATOM   1953  O   TYR   122      85.330  84.750  24.030  0.00  0.00           O
ATOM   1954  N   SER   123      85.690  84.870  26.170  0.00  0.00           N
ATOM   1955  H   SER   123      85.570  84.430  27.070  0.00  0.00           H
ATOM   1956  CA  SER   123      86.030  86.330  26.160  0.00  0.00           C
ATOM   1957  HA  SER   123      85.220  86.870  25.670  0.00  0.00           H
ATOM   1958  CB  SER   123      86.090  86.770  27.590  0.00  0.00           C
ATOM   1959  HB2 SER   123      85.110  86.640  28.050  0.00  0.00           H
ATOM   1960  HB3 SER   123      86.320  87.830  27.490  0.00  0.00           H
ATOM   1961  OG  SER   123      87.100  86.050  28.310  0.00  0.00           O
ATOM   1962  HG  SER   123      86.640  85.580  29.010  0.00  0.00           H
ATOM   1963  C   SER   123      87.310  86.610  25.380  0.00  0.00           C
ATOM   1964  O   SER   123      87.440  87.620  24.690  0.00  0.00           O
ATOM   1965  N   HIE   124      88.230  85.630  25.390  0.00  0.00           N
ATOM   1966  H   HIE   124      88.080  84.850  26.010  0.00  0.00           H
ATOM   1967  CA  HIE   124      89.460  85.630  24.540  0.00  0.00           C
ATOM   1968  HA  HIE   124      90.100  86.500  24.710  0.00  0.00           H
ATOM   1969  CB  HIE   124      90.390  84.420  24.910  0.00  0.00           C
ATOM   1970  HB2 HIE   124      91.070  84.200  24.100  0.00  0.00           H
ATOM   1971  HB3 HIE   124      89.740  83.550  25.000  0.00  0.00           H
ATOM   1972  CG  HIE   124      91.300  84.620  26.140  0.00  0.00           C
ATOM   1973  ND1 HIE   124      92.390  83.850  26.380  0.00  0.00           N
ATOM   1974  CE1 HIE   124      92.870  84.090  27.530  0.00  0.00           C
ATOM   1975  HE1 HIE   124      93.610  83.550  28.110  0.00  0.00           H
ATOM   1976  NE2 HIE   124      92.130  85.080  28.100  0.00  0.00           N
ATOM   1977  HE2 HIE   124      92.210  85.290  29.080  0.00  0.00           H
ATOM   1978  CD2 HIE   124      91.100  85.390  27.260  0.00  0.00           C
ATOM   1979  HD2 HIE   124      90.190  85.910  27.550  0.00  0.00           H
ATOM   1980  C   HIE   124      89.280  85.790  23.010  0.00  0.00           C
ATOM   1981  O   HIE   124      90.180  86.190  22.270  0.00  0.00           O
ATOM   1982  N   GLN   125      88.050  85.680  22.530  0.00  0.00           N
ATOM   1983  H   GLN   125      87.390  85.480  23.270  0.00  0.00           H
ATOM   1984  CA  GLN   125      87.680  85.900  21.120  0.00  0.00           C
ATOM   1985  HA  GLN   125      88.230  85.220  20.460  0.00  0.00           H
ATOM   1986  CB  GLN   125      86.230  85.570  20.860  0.00  0.00           C
ATOM   1987  HB2 GLN   125      85.930  85.990  19.900  0.00  0.00           H
ATOM   1988  HB3 GLN   125      85.630  86.040  21.650  0.00  0.00           H
ATOM   1989  CG  GLN   125      85.880  84.060  20.860  0.00  0.00           C
ATOM   1990  HG2 GLN   125      86.220  83.710  21.840  0.00  0.00           H
ATOM   1991  HG3 GLN   125      86.380  83.670  19.980  0.00  0.00           H
ATOM   1992  CD  GLN   125      84.410  83.720  20.870  0.00  0.00           C
ATOM   1993  OE1 GLN   125      83.990  83.130  19.930  0.00  0.00           O
ATOM   1994  NE2 GLN   125      83.680  84.000  21.930  0.00  0.00           N
ATOM   1995 HE21 GLN   125      84.060  84.500  22.720  0.00  0.00           H
ATOM   1996 HE22 GLN   125      82.800  83.520  21.980  0.00  0.00           H
ATOM   1997  C   GLN   125      87.960  87.360  20.720  0.00  0.00           C
ATOM   1998  O   GLN   125      88.300  87.610  19.600  0.00  0.00           O
ATOM   1999  N   ALA   126      88.110  88.260  21.650  0.00  0.00           N
ATOM   2000  H   ALA   126      87.750  88.070  22.580  0.00  0.00           H
ATOM   2001  CA  ALA   126      88.610  89.650  21.480  0.00  0.00           C
ATOM   2002  HA  ALA   126      87.990  90.130  20.710  0.00  0.00           H
ATOM   2003  CB  ALA   126      88.590  90.400  22.810  0.00  0.00           C
ATOM   2004  HB1 ALA   126      89.320  91.210  22.860  0.00  0.00           H
ATOM   2005  HB2 ALA   126      87.580  90.760  23.040  0.00  0.00           H
ATOM   2006  HB3 ALA   126      88.850  89.670  23.570  0.00  0.00           H
ATOM   2007  C   ALA   126      90.010  89.740  20.820  0.00  0.00           C
ATOM   2008  O   ALA   126      90.270  90.780  20.190  0.00  0.00           O
ATOM   2009  N   LEU   127      90.870  88.750  20.940  0.00  0.00           N
ATOM   2010  H   LEU   127      90.480  87.920  21.360  0.00  0.00           H
ATOM   2011  CA  LEU   127      92.160  88.670  20.250  0.00  0.00           C
ATOM   2012  HA  LEU   127      92.770  89.530  20.510  0.00  0.00           H
ATOM   2013  CB  LEU   127      92.840  87.390  20.800  0.00  0.00           C
ATOM   2014  HB2 LEU   127      93.700  87.120  20.190  0.00  0.00           H
ATOM   2015  HB3 LEU   127      92.120  86.570  20.720  0.00  0.00           H
ATOM   2016  CG  LEU   127      93.280  87.510  22.270  0.00  0.00           C
ATOM   2017  HG  LEU   127      92.380  87.780  22.840  0.00  0.00           H
ATOM   2018  CD1 LEU   127      93.640  86.070  22.600  0.00  0.00           C
ATOM   2019 HD11 LEU   127      94.410  85.680  21.940  0.00  0.00           H
ATOM   2020 HD12 LEU   127      93.860  86.100  23.670  0.00  0.00           H
ATOM   2021 HD13 LEU   127      92.760  85.450  22.470  0.00  0.00           H
ATOM   2022  CD2 LEU   127      94.330  88.520  22.680  0.00  0.00           C
ATOM   2023 HD21 LEU   127      94.190  89.400  22.050  0.00  0.00           H
ATOM   2024 HD22 LEU   127      94.360  88.730  23.750  0.00  0.00           H
ATOM   2025 HD23 LEU   127      95.240  88.080  22.280  0.00  0.00           H
ATOM   2026  C   LEU   127      91.990  88.580  18.730  0.00  0.00           C
ATOM   2027  O   LEU   127      92.620  89.350  17.980  0.00  0.00           O
ATOM   2028  N   VAL   128      91.040  87.790  18.300  0.00  0.00           N
ATOM   2029  H   VAL   128      90.560  87.240  19.000  0.00  0.00           H
ATOM   2030  CA  VAL   128      90.490  87.520  16.940  0.00  0.00           C
ATOM   2031  HA  VAL   128      91.360  87.470  16.270  0.00  0.00           H
ATOM   2032  CB  VAL   128      89.840  86.090  16.920  0.00  0.00           C
ATOM   2033  HB  VAL   128      88.910  86.170  17.490  0.00  0.00           H
ATOM   2034  CG1 VAL   128      89.540  85.520  15.500  0.00  0.00           C
ATOM   2035 HG11 VAL   128      90.480  85.470  14.950  0.00  0.00           H
ATOM   2036 HG12 VAL   128      89.250  84.470  15.600  0.00  0.00           H
ATOM   2037 HG13 VAL   128      88.750  86.080  15.000  0.00  0.00           H
ATOM   2038  CG2 VAL   128      90.820  85.060  17.600  0.00  0.00           C
ATOM   2039 HG21 VAL   128      91.830  85.370  17.330  0.00  0.00           H
ATOM   2040 HG22 VAL   128      90.810  85.070  18.690  0.00  0.00           H
ATOM   2041 HG23 VAL   128      90.720  84.010  17.320  0.00  0.00           H
ATOM   2042  C   VAL   128      89.650  88.630  16.450  0.00  0.00           C
ATOM   2043  O   VAL   128      89.730  88.940  15.240  0.00  0.00           O
ATOM   2044  N   TRP   129      88.790  89.250  17.280  0.00  0.00           N
ATOM   2045  H   TRP   129      88.820  89.030  18.270  0.00  0.00           H
ATOM   2046  CA  TRP   129      88.140  90.540  16.980  0.00  0.00           C
ATOM   2047  HA  TRP   129      87.600  90.430  16.040  0.00  0.00           H
ATOM   2048  CB  TRP   129      87.160  90.960  18.110  0.00  0.00           C
ATOM   2049  HB2 TRP   129      86.650  91.790  17.630  0.00  0.00           H
ATOM   2050  HB3 TRP   129      87.640  91.370  19.000  0.00  0.00           H
ATOM   2051  CG  TRP   129      86.100  90.010  18.630  0.00  0.00           C
ATOM   2052  CD1 TRP   129      85.600  88.960  17.910  0.00  0.00           C
ATOM   2053  HD1 TRP   129      85.850  88.720  16.890  0.00  0.00           H
ATOM   2054  NE1 TRP   129      84.650  88.340  18.640  0.00  0.00           N
ATOM   2055  HE1 TRP   129      84.140  87.550  18.280  0.00  0.00           H
ATOM   2056  CE2 TRP   129      84.480  88.910  19.890  0.00  0.00           C
ATOM   2057  CZ2 TRP   129      83.630  88.630  20.930  0.00  0.00           C
ATOM   2058  HZ2 TRP   129      82.910  87.830  20.940  0.00  0.00           H
ATOM   2059  CH2 TRP   129      83.590  89.400  22.050  0.00  0.00           C
ATOM   2060  HH2 TRP   129      82.870  89.140  22.800  0.00  0.00           H
ATOM   2061  CZ3 TRP   129      84.570  90.430  22.210  0.00  0.00           C
ATOM   2062  HZ3 TRP   129      84.660  91.090  23.060  0.00  0.00           H
ATOM   2063  CE3 TRP   129      85.480  90.650  21.140  0.00  0.00           C
ATOM   2064  HE3 TRP   129      86.230  91.430  21.130  0.00  0.00           H
ATOM   2065  CD2 TRP   129      85.440  89.990  19.940  0.00  0.00           C
ATOM   2066  C   TRP   129      89.190  91.670  16.640  0.00  0.00           C
ATOM   2067  O   TRP   129      89.040  92.280  15.590  0.00  0.00           O
ATOM   2068  N   PHE   130      90.220  91.880  17.390  0.00  0.00           N
ATOM   2069  H   PHE   130      90.270  91.360  18.250  0.00  0.00           H
ATOM   2070  CA  PHE   130      91.130  93.000  17.310  0.00  0.00           C
ATOM   2071  HA  PHE   130      90.580  93.940  17.330  0.00  0.00           H
ATOM   2072  CB  PHE   130      91.940  92.990  18.590  0.00  0.00           C
ATOM   2073  HB2 PHE   130      92.220  91.970  18.860  0.00  0.00           H
ATOM   2074  HB3 PHE   130      91.270  93.250  19.410  0.00  0.00           H
ATOM   2075  CG  PHE   130      93.160  93.930  18.570  0.00  0.00           C
ATOM   2076  CD1 PHE   130      93.090  95.310  18.360  0.00  0.00           C
ATOM   2077  HD1 PHE   130      92.120  95.760  18.220  0.00  0.00           H
ATOM   2078  CE1 PHE   130      94.300  96.040  18.370  0.00  0.00           C
ATOM   2079  HE1 PHE   130      94.260  97.080  18.100  0.00  0.00           H
ATOM   2080  CZ  PHE   130      95.530  95.390  18.490  0.00  0.00           C
ATOM   2081  HZ  PHE   130      96.450  95.940  18.320  0.00  0.00           H
ATOM   2082  CE2 PHE   130      95.620  94.000  18.680  0.00  0.00           C
ATOM   2083  HE2 PHE   130      96.530  93.440  18.710  0.00  0.00           H
ATOM   2084  CD2 PHE   130      94.430  93.310  18.690  0.00  0.00           C
ATOM   2085  HD2 PHE   130      94.460  92.230  18.740  0.00  0.00           H
ATOM   2086  C   PHE   130      92.030  92.850  16.090  0.00  0.00           C
ATOM   2087  O   PHE   130      92.210  93.800  15.260  0.00  0.00           O
ATOM   2088  N   GLU   131      92.390  91.540  15.780  0.00  0.00           N
ATOM   2089  H   GLU   131      92.300  90.760  16.410  0.00  0.00           H
ATOM   2090  CA  GLU   131      93.070  91.290  14.490  0.00  0.00           C
ATOM   2091  HA  GLU   131      93.860  92.040  14.390  0.00  0.00           H
ATOM   2092  CB  GLU   131      93.820  89.970  14.630  0.00  0.00           C
ATOM   2093  HB2 GLU   131      94.130  89.730  13.610  0.00  0.00           H
ATOM   2094  HB3 GLU   131      93.140  89.180  14.940  0.00  0.00           H
ATOM   2095  CG  GLU   131      94.990  90.190  15.570  0.00  0.00           C
ATOM   2096  HG2 GLU   131      95.440  89.210  15.690  0.00  0.00           H
ATOM   2097  HG3 GLU   131      94.670  90.480  16.570  0.00  0.00           H
ATOM   2098  CD  GLU   131      96.200  91.050  15.130  0.00  0.00           C
ATOM   2099  OE1 GLU   131      96.210  91.660  14.090  0.00  0.00           O
ATOM   2100  OE2 GLU   131      97.200  90.980  15.950  0.00  0.00           O
ATOM   2101  C   GLU   131      92.130  91.420  13.260  0.00  0.00           C
ATOM   2102  O   GLU   131      92.740  91.980  12.330  0.00  0.00           O
ATOM   2103  N   MET   132      90.820  91.090  13.190  0.00  0.00           N
ATOM   2104  H   MET   132      90.460  90.600  14.000  0.00  0.00           H
ATOM   2105  CA  MET   132      90.030  91.380  12.050  0.00  0.00           C
ATOM   2106  HA  MET   132      90.520  91.050  11.130  0.00  0.00           H
ATOM   2107  CB  MET   132      88.640  90.730  12.130  0.00  0.00           C
ATOM   2108  HB2 MET   132      87.930  91.540  12.240  0.00  0.00           H
ATOM   2109  HB3 MET   132      88.600  90.040  12.980  0.00  0.00           H
ATOM   2110  CG  MET   132      88.350  90.030  10.840  0.00  0.00           C
ATOM   2111  HG2 MET   132      89.170  89.440  10.430  0.00  0.00           H
ATOM   2112  HG3 MET   132      88.100  90.860  10.180  0.00  0.00           H
ATOM   2113  SD  MET   132      86.890  89.000  10.960  0.00  0.00           S
ATOM   2114  CE  MET   132      87.300  87.870  12.350  0.00  0.00           C
ATOM   2115  HE1 MET   132      88.220  87.370  12.060  0.00  0.00           H
ATOM   2116  HE2 MET   132      87.350  88.320  13.350  0.00  0.00           H
ATOM   2117  HE3 MET   132      86.580  87.060  12.430  0.00  0.00           H
ATOM   2118  C   MET   132      89.820  92.910  12.030  0.00  0.00           C
ATOM   2119  O   MET   132      89.830  93.450  10.900  0.00  0.00           O
ATOM   2120  N   MET   133      89.590  93.610  13.170  0.00  0.00           N
ATOM   2121  H   MET   133      89.440  93.160  14.060  0.00  0.00           H
ATOM   2122  CA  MET   133      89.490  95.100  13.170  0.00  0.00           C
ATOM   2123  HA  MET   133      88.630  95.470  12.610  0.00  0.00           H
ATOM   2124  CB  MET   133      89.340  95.620  14.580  0.00  0.00           C
ATOM   2125  HB2 MET   133      89.390  96.710  14.490  0.00  0.00           H
ATOM   2126  HB3 MET   133      90.110  95.290  15.280  0.00  0.00           H
ATOM   2127  CG  MET   133      87.960  95.330  15.200  0.00  0.00           C
ATOM   2128  HG2 MET   133      87.700  94.290  14.960  0.00  0.00           H
ATOM   2129  HG3 MET   133      87.250  96.010  14.740  0.00  0.00           H
ATOM   2130  SD  MET   133      87.930  95.280  17.000  0.00  0.00           S
ATOM   2131  CE  MET   133      87.900  97.040  17.370  0.00  0.00           C
ATOM   2132  HE1 MET   133      88.890  97.490  17.290  0.00  0.00           H
ATOM   2133  HE2 MET   133      87.150  97.520  16.730  0.00  0.00           H
ATOM   2134  HE3 MET   133      87.580  97.290  18.380  0.00  0.00           H
ATOM   2135  C   MET   133      90.760  95.700  12.500  0.00  0.00           C
ATOM   2136  O   MET   133      90.630  96.470  11.600  0.00  0.00           O
ATOM   2137  N   ARG   134      91.980  95.160  12.770  0.00  0.00           N
ATOM   2138  H   ARG   134      92.040  94.440  13.480  0.00  0.00           H
ATOM   2139  CA  ARG   134      93.170  95.750  12.200  0.00  0.00           C
ATOM   2140  HA  ARG   134      93.010  96.830  12.170  0.00  0.00           H
ATOM   2141  CB  ARG   134      94.400  95.250  13.010  0.00  0.00           C
ATOM   2142  HB2 ARG   134      95.210  95.240  12.270  0.00  0.00           H
ATOM   2143  HB3 ARG   134      94.120  94.240  13.290  0.00  0.00           H
ATOM   2144  CG  ARG   134      94.790  95.990  14.300  0.00  0.00           C
ATOM   2145  HG2 ARG   134      94.010  95.770  15.030  0.00  0.00           H
ATOM   2146  HG3 ARG   134      94.770  97.060  14.100  0.00  0.00           H
ATOM   2147  CD  ARG   134      96.110  95.490  14.990  0.00  0.00           C
ATOM   2148  HD2 ARG   134      96.020  94.430  15.200  0.00  0.00           H
ATOM   2149  HD3 ARG   134      96.150  96.020  15.940  0.00  0.00           H
ATOM   2150  NE  ARG   134      97.270  95.780  14.110  0.00  0.00           N
ATOM   2151  HE  ARG   134      97.540  96.750  14.210  0.00  0.00           H
ATOM   2152  CZ  ARG   134      98.090  95.080  13.440  0.00  0.00           C
ATOM   2153  NH1 ARG   134      98.010  93.770  13.460  0.00  0.00           N
ATOM   2154 HH11 ARG   134      97.180  93.280  13.780  0.00  0.00           H
ATOM   2155 HH12 ARG   134      98.770  93.220  13.090  0.00  0.00           H
ATOM   2156  NH2 ARG   134      99.050  95.630  12.760  0.00  0.00           N
ATOM   2157 HH21 ARG   134      99.000  96.630  12.610  0.00  0.00           H
ATOM   2158 HH22 ARG   134      99.710  95.010  12.300  0.00  0.00           H
ATOM   2159  C   ARG   134      93.360  95.270  10.780  0.00  0.00           C
ATOM   2160  O   ARG   134      93.860  96.030   9.920  0.00  0.00           O
ATOM   2161  N   LEU   135      92.960  94.100  10.360  0.00  0.00           N
ATOM   2162  H   LEU   135      92.360  93.610  11.010  0.00  0.00           H
ATOM   2163  CA  LEU   135      93.110  93.660   8.970  0.00  0.00           C
ATOM   2164  HA  LEU   135      94.090  94.010   8.640  0.00  0.00           H
ATOM   2165  CB  LEU   135      92.950  92.140   8.970  0.00  0.00           C
ATOM   2166  HB2 LEU   135      92.000  91.970   9.480  0.00  0.00           H
ATOM   2167  HB3 LEU   135      93.740  91.650   9.530  0.00  0.00           H
ATOM   2168  CG  LEU   135      92.890  91.430   7.640  0.00  0.00           C
ATOM   2169  HG  LEU   135      92.100  91.890   7.040  0.00  0.00           H
ATOM   2170  CD1 LEU   135      94.260  91.480   6.960  0.00  0.00           C
ATOM   2171 HD11 LEU   135      94.620  92.500   6.820  0.00  0.00           H
ATOM   2172 HD12 LEU   135      95.000  91.070   7.650  0.00  0.00           H
ATOM   2173 HD13 LEU   135      94.440  90.910   6.050  0.00  0.00           H
ATOM   2174  CD2 LEU   135      92.660  89.910   7.660  0.00  0.00           C
ATOM   2175 HD21 LEU   135      92.760  89.420   6.690  0.00  0.00           H
ATOM   2176 HD22 LEU   135      93.450  89.440   8.240  0.00  0.00           H
ATOM   2177 HD23 LEU   135      91.720  89.780   8.190  0.00  0.00           H
ATOM   2178  C   LEU   135      92.110  94.360   8.060  0.00  0.00           C
ATOM   2179  O   LEU   135      92.480  94.790   6.960  0.00  0.00           O
ATOM   2180  N   PHE   136      90.870  94.530   8.440  0.00  0.00           N
ATOM   2181  H   PHE   136      90.640  94.230   9.370  0.00  0.00           H
ATOM   2182  CA  PHE   136      89.880  95.320   7.710  0.00  0.00           C
ATOM   2183  HA  PHE   136      90.140  95.400   6.650  0.00  0.00           H
ATOM   2184  CB  PHE   136      88.590  94.580   7.660  0.00  0.00           C
ATOM   2185  HB2 PHE   136      87.840  95.310   7.350  0.00  0.00           H
ATOM   2186  HB3 PHE   136      88.280  94.320   8.670  0.00  0.00           H
ATOM   2187  CG  PHE   136      88.530  93.350   6.830  0.00  0.00           C
ATOM   2188  CD1 PHE   136      88.230  93.460   5.470  0.00  0.00           C
ATOM   2189  HD1 PHE   136      87.920  94.370   4.980  0.00  0.00           H
ATOM   2190  CE1 PHE   136      88.400  92.320   4.680  0.00  0.00           C
ATOM   2191  HE1 PHE   136      88.300  92.420   3.600  0.00  0.00           H
ATOM   2192  CZ  PHE   136      88.810  91.110   5.240  0.00  0.00           C
ATOM   2193  HZ  PHE   136      88.920  90.240   4.600  0.00  0.00           H
ATOM   2194  CE2 PHE   136      89.050  91.020   6.620  0.00  0.00           C
ATOM   2195  HE2 PHE   136      89.300  90.100   7.130  0.00  0.00           H
ATOM   2196  CD2 PHE   136      88.860  92.120   7.440  0.00  0.00           C
ATOM   2197  HD2 PHE   136      88.950  92.040   8.520  0.00  0.00           H
ATOM   2198  C   PHE   136      89.860  96.800   8.200  0.00  0.00           C
ATOM   2199  O   PHE   136      88.930  97.550   7.860  0.00  0.00           O
ATOM   2200  N   ASN   137      90.910  97.320   8.880  0.00  0.00           N
ATOM   2201  H   ASN   137      91.670  96.760   9.240  0.00  0.00           H
ATOM   2202  CA  ASN   137      91.040  98.720   9.390  0.00  0.00           C
ATOM   2203  HA  ASN   137      91.900  98.630  10.050  0.00  0.00           H
ATOM   2204  CB  ASN   137      91.440  99.700   8.320  0.00  0.00           C
ATOM   2205  HB2 ASN   137      91.540 100.660   8.830  0.00  0.00           H
ATOM   2206  HB3 ASN   137      90.690  99.940   7.570  0.00  0.00           H
ATOM   2207  CG  ASN   137      92.780  99.410   7.630  0.00  0.00           C
ATOM   2208  OD1 ASN   137      93.260  98.310   7.400  0.00  0.00           O
ATOM   2209  ND2 ASN   137      93.470 100.440   7.200  0.00  0.00           N
ATOM   2210 HD21 ASN   137      93.150 101.390   7.330  0.00  0.00           H
ATOM   2211 HD22 ASN   137      94.350 100.260   6.730  0.00  0.00           H
ATOM   2212  C   ASN   137      89.720  99.300  10.070  0.00  0.00           C
ATOM   2213  O   ASN   137      89.480 100.480   9.990  0.00  0.00           O
ATOM   2214  N   TRP   138      88.880  98.430  10.690  0.00  0.00           N
ATOM   2215  H   TRP   138      89.220  97.480  10.790  0.00  0.00           H
ATOM   2216  CA  TRP   138      87.740  98.850  11.490  0.00  0.00           C
ATOM   2217  HA  TRP   138      87.170  99.580  10.920  0.00  0.00           H
ATOM   2218  CB  TRP   138      86.700  97.750  11.770  0.00  0.00           C
ATOM   2219  HB2 TRP   138      85.780  98.050  12.280  0.00  0.00           H
ATOM   2220  HB3 TRP   138      87.260  97.060  12.400  0.00  0.00           H
ATOM   2221  CG  TRP   138      86.250  96.950  10.620  0.00  0.00           C
ATOM   2222  CD1 TRP   138      86.000  97.450   9.370  0.00  0.00           C
ATOM   2223  HD1 TRP   138      86.160  98.470   9.060  0.00  0.00           H
ATOM   2224  NE1 TRP   138      85.590  96.420   8.520  0.00  0.00           N
ATOM   2225  HE1 TRP   138      85.450  96.500   7.530  0.00  0.00           H
ATOM   2226  CE2 TRP   138      85.680  95.230   9.120  0.00  0.00           C
ATOM   2227  CZ2 TRP   138      85.520  93.900   8.710  0.00  0.00           C
ATOM   2228  HZ2 TRP   138      85.370  93.760   7.650  0.00  0.00           H
ATOM   2229  CH2 TRP   138      85.560  92.750   9.580  0.00  0.00           C
ATOM   2230  HH2 TRP   138      85.390  91.760   9.180  0.00  0.00           H
ATOM   2231  CZ3 TRP   138      85.880  92.990  10.940  0.00  0.00           C
ATOM   2232  HZ3 TRP   138      86.040  92.130  11.580  0.00  0.00           H
ATOM   2233  CE3 TRP   138      86.140  94.360  11.400  0.00  0.00           C
ATOM   2234  HE3 TRP   138      86.580  94.540  12.370  0.00  0.00           H
ATOM   2235  CD2 TRP   138      86.000  95.470  10.500  0.00  0.00           C
ATOM   2236  C   TRP   138      88.140  99.710  12.750  0.00  0.00           C
ATOM   2237  O   TRP   138      88.190  99.180  13.860  0.00  0.00           O
ATOM   2238  N   ASN   139      88.640 100.970  12.530  0.00  0.00           N
ATOM   2239  H   ASN   139      88.570 101.390  11.610  0.00  0.00           H
ATOM   2240  CA  ASN   139      89.190 101.790  13.660  0.00  0.00           C
ATOM   2241  HA  ASN   139      89.750 101.050  14.240  0.00  0.00           H
ATOM   2242  CB  ASN   139      90.140 102.850  13.070  0.00  0.00           C
ATOM   2243  HB2 ASN   139      90.470 103.520  13.870  0.00  0.00           H
ATOM   2244  HB3 ASN   139      89.520 103.420  12.380  0.00  0.00           H
ATOM   2245  CG  ASN   139      91.440 102.380  12.430  0.00  0.00           C
ATOM   2246  OD1 ASN   139      92.180 101.600  12.990  0.00  0.00           O
ATOM   2247  ND2 ASN   139      91.720 102.610  11.180  0.00  0.00           N
ATOM   2248 HD21 ASN   139      91.030 103.040  10.580  0.00  0.00           H
ATOM   2249 HD22 ASN   139      92.650 102.350  10.880  0.00  0.00           H
ATOM   2250  C   ASN   139      88.160 102.330  14.630  0.00  0.00           C
ATOM   2251  O   ASN   139      88.570 102.820  15.690  0.00  0.00           O
ATOM   2252  N   HIE   140      86.920 102.250  14.230  0.00  0.00           N
ATOM   2253  H   HIE   140      86.880 101.990  13.250  0.00  0.00           H
ATOM   2254  CA  HIE   140      85.740 102.680  14.930  0.00  0.00           C
ATOM   2255  HA  HIE   140      85.920 102.910  15.980  0.00  0.00           H
ATOM   2256  CB  HIE   140      85.200 103.930  14.260  0.00  0.00           C
ATOM   2257  HB2 HIE   140      84.360 104.230  14.890  0.00  0.00           H
ATOM   2258  HB3 HIE   140      85.020 103.730  13.210  0.00  0.00           H
ATOM   2259  CG  HIE   140      86.090 105.120  14.380  0.00  0.00           C
ATOM   2260  ND1 HIE   140      86.200 105.910  15.550  0.00  0.00           N
ATOM   2261  CE1 HIE   140      86.756 107.137  14.958  0.00  0.00           C
ATOM   2262  HE1 HIE   140      86.738 108.074  15.515  0.00  0.00           H
ATOM   2263  NE2 HIE   140      87.556 106.718  14.008  0.00  0.00           N
ATOM   2264  HE2 HIE   140      88.330 107.244  13.628  0.00  0.00           H
ATOM   2265  CD2 HIE   140      87.190 105.470  13.610  0.00  0.00           C
ATOM   2266  HD2 HIE   140      87.430 104.930  12.700  0.00  0.00           H
ATOM   2267  C   HIE   140      84.640 101.590  14.880  0.00  0.00           C
ATOM   2268  O   HIE   140      84.210 101.110  13.860  0.00  0.00           O
ATOM   2269  N   VAL   141      84.150 101.240  16.060  0.00  0.00           N
ATOM   2270  H   VAL   141      84.500 101.720  16.880  0.00  0.00           H
ATOM   2271  CA  VAL   141      83.200 100.230  16.350  0.00  0.00           C
ATOM   2272  HA  VAL   141      82.600 100.170  15.450  0.00  0.00           H
ATOM   2273  CB  VAL   141      83.840  98.820  16.520  0.00  0.00           C
ATOM   2274  HB  VAL   141      83.110  98.010  16.570  0.00  0.00           H
ATOM   2275  CG1 VAL   141      84.690  98.440  15.390  0.00  0.00           C
ATOM   2276 HG11 VAL   141      85.550  99.120  15.370  0.00  0.00           H
ATOM   2277 HG12 VAL   141      84.940  97.400  15.590  0.00  0.00           H
ATOM   2278 HG13 VAL   141      84.170  98.490  14.430  0.00  0.00           H
ATOM   2279  CG2 VAL   141      84.560  98.580  17.850  0.00  0.00           C
ATOM   2280 HG21 VAL   141      84.660  97.510  18.010  0.00  0.00           H
ATOM   2281 HG22 VAL   141      85.560  99.000  17.740  0.00  0.00           H
ATOM   2282 HG23 VAL   141      84.050  98.960  18.730  0.00  0.00           H
ATOM   2283  C   VAL   141      82.130 100.460  17.500  0.00  0.00           C
ATOM   2284  O   VAL   141      82.480 101.220  18.440  0.00  0.00           O
ATOM   2285  N   ILE   142      80.990  99.780  17.430  0.00  0.00           N
ATOM   2286  H   ILE   142      80.930  99.160  16.640  0.00  0.00           H
ATOM   2287  CA  ILE   142      80.170  99.470  18.620  0.00  0.00           C
ATOM   2288  HA  ILE   142      80.260 100.340  19.280  0.00  0.00           H
ATOM   2289  CB  ILE   142      78.670  99.420  18.330  0.00  0.00           C
ATOM   2290  HB  ILE   142      78.550  98.870  17.400  0.00  0.00           H
ATOM   2291  CG2 ILE   142      77.850  98.780  19.490  0.00  0.00           C
ATOM   2292 HG21 ILE   142      76.820  98.710  19.150  0.00  0.00           H
ATOM   2293 HG22 ILE   142      78.230  97.770  19.590  0.00  0.00           H
ATOM   2294 HG23 ILE   142      78.080  99.340  20.400  0.00  0.00           H
ATOM   2295  CG1 ILE   142      78.040 100.830  17.940  0.00  0.00           C
ATOM   2296 HG12 ILE   142      78.020 101.420  18.860  0.00  0.00           H
ATOM   2297 HG13 ILE   142      76.990 100.680  17.680  0.00  0.00           H
ATOM   2298  CD1 ILE   142      78.680 101.570  16.800  0.00  0.00           C
ATOM   2299 HD11 ILE   142      77.990 102.290  16.370  0.00  0.00           H
ATOM   2300 HD12 ILE   142      79.550 102.090  17.210  0.00  0.00           H
ATOM   2301 HD13 ILE   142      79.040 100.850  16.070  0.00  0.00           H
ATOM   2302  C   ILE   142      80.710  98.190  19.330  0.00  0.00           C
ATOM   2303  O   ILE   142      81.140  97.220  18.790  0.00  0.00           O
ATOM   2304  N   LEU   143      80.640  98.220  20.690  0.00  0.00           N
ATOM   2305  H   LEU   143      80.340  99.040  21.190  0.00  0.00           H
ATOM   2306  CA  LEU   143      80.570  96.980  21.500  0.00  0.00           C
ATOM   2307  HA  LEU   143      80.630  96.090  20.860  0.00  0.00           H
ATOM   2308  CB  LEU   143      81.780  96.950  22.440  0.00  0.00           C
ATOM   2309  HB2 LEU   143      81.600  97.810  23.090  0.00  0.00           H
ATOM   2310  HB3 LEU   143      82.720  97.120  21.910  0.00  0.00           H
ATOM   2311  CG  LEU   143      81.930  95.710  23.320  0.00  0.00           C
ATOM   2312  HG  LEU   143      81.050  95.650  23.950  0.00  0.00           H
ATOM   2313  CD1 LEU   143      81.990  94.360  22.580  0.00  0.00           C
ATOM   2314 HD11 LEU   143      82.690  94.480  21.750  0.00  0.00           H
ATOM   2315 HD12 LEU   143      82.320  93.570  23.250  0.00  0.00           H
ATOM   2316 HD13 LEU   143      81.020  94.100  22.160  0.00  0.00           H
ATOM   2317  CD2 LEU   143      83.140  95.980  24.160  0.00  0.00           C
ATOM   2318 HD21 LEU   143      84.040  96.240  23.600  0.00  0.00           H
ATOM   2319 HD22 LEU   143      82.920  96.880  24.740  0.00  0.00           H
ATOM   2320 HD23 LEU   143      83.320  95.090  24.760  0.00  0.00           H
ATOM   2321  C   LEU   143      79.190  96.860  22.210  0.00  0.00           C
ATOM   2322  O   LEU   143      78.970  97.550  23.210  0.00  0.00           O
ATOM   2323  N   ILE   144      78.350  95.830  21.830  0.00  0.00           N
ATOM   2324  H   ILE   144      78.720  95.220  21.110  0.00  0.00           H
ATOM   2325  CA  ILE   144      77.260  95.410  22.690  0.00  0.00           C
ATOM   2326  HA  ILE   144      77.100  96.200  23.430  0.00  0.00           H
ATOM   2327  CB  ILE   144      76.030  95.210  21.760  0.00  0.00           C
ATOM   2328  HB  ILE   144      76.390  94.580  20.950  0.00  0.00           H
ATOM   2329  CG2 ILE   144      74.980  94.470  22.630  0.00  0.00           C
ATOM   2330 HG21 ILE   144      74.890  95.010  23.570  0.00  0.00           H
ATOM   2331 HG22 ILE   144      74.100  94.320  22.010  0.00  0.00           H
ATOM   2332 HG23 ILE   144      75.250  93.450  22.910  0.00  0.00           H
ATOM   2333  CG1 ILE   144      75.490  96.490  21.230  0.00  0.00           C
ATOM   2334 HG12 ILE   144      76.330  97.070  20.850  0.00  0.00           H
ATOM   2335 HG13 ILE   144      74.950  97.050  21.990  0.00  0.00           H
ATOM   2336  CD1 ILE   144      74.530  96.330  20.000  0.00  0.00           C
ATOM   2337 HD11 ILE   144      74.780  97.080  19.260  0.00  0.00           H
ATOM   2338 HD12 ILE   144      74.730  95.390  19.490  0.00  0.00           H
ATOM   2339 HD13 ILE   144      73.510  96.390  20.370  0.00  0.00           H
ATOM   2340  C   ILE   144      77.680  94.180  23.480  0.00  0.00           C
ATOM   2341  O   ILE   144      78.290  93.220  22.960  0.00  0.00           O
ATOM   2342  N   VAL   145      77.270  94.160  24.730  0.00  0.00           N
ATOM   2343  H   VAL   145      76.650  94.880  25.060  0.00  0.00           H
ATOM   2344  CA  VAL   145      77.380  92.940  25.630  0.00  0.00           C
ATOM   2345  HA  VAL   145      77.340  92.110  24.930  0.00  0.00           H
ATOM   2346  CB  VAL   145      78.760  92.940  26.450  0.00  0.00           C
ATOM   2347  HB  VAL   145      78.930  91.970  26.910  0.00  0.00           H
ATOM   2348  CG1 VAL   145      80.020  93.200  25.580  0.00  0.00           C
ATOM   2349 HG11 VAL   145      80.320  92.430  24.870  0.00  0.00           H
ATOM   2350 HG12 VAL   145      79.940  94.090  24.950  0.00  0.00           H
ATOM   2351 HG13 VAL   145      80.860  93.470  26.220  0.00  0.00           H
ATOM   2352  CG2 VAL   145      78.730  94.040  27.510  0.00  0.00           C
ATOM   2353 HG21 VAL   145      77.880  93.870  28.160  0.00  0.00           H
ATOM   2354 HG22 VAL   145      79.670  94.000  28.070  0.00  0.00           H
ATOM   2355 HG23 VAL   145      78.710  95.000  26.990  0.00  0.00           H
ATOM   2356  C   VAL   145      76.160  92.830  26.610  0.00  0.00           C
ATOM   2357  O   VAL   145      75.610  93.850  26.990  0.00  0.00           O
ATOM   2358  N   SER   146      75.800  91.630  27.030  0.00  0.00           N
ATOM   2359  H   SER   146      76.180  90.830  26.540  0.00  0.00           H
ATOM   2360  CA  SER   146      74.760  91.350  28.080  0.00  0.00           C
ATOM   2361  HA  SER   146      73.940  92.040  27.910  0.00  0.00           H
ATOM   2362  CB  SER   146      74.130  89.950  27.890  0.00  0.00           C
ATOM   2363  HB2 SER   146      73.540  90.010  26.980  0.00  0.00           H
ATOM   2364  HB3 SER   146      73.520  89.720  28.770  0.00  0.00           H
ATOM   2365  OG  SER   146      75.120  88.940  27.880  0.00  0.00           O
ATOM   2366  HG  SER   146      75.300  88.760  28.800  0.00  0.00           H
ATOM   2367  C   SER   146      75.430  91.570  29.530  0.00  0.00           C
ATOM   2368  O   SER   146      76.610  91.240  29.740  0.00  0.00           O
ATOM   2369  N   ASP   147      74.740  92.170  30.490  0.00  0.00           N
ATOM   2370  H   ASP   147      73.910  92.680  30.210  0.00  0.00           H
ATOM   2371  CA  ASP   147      75.250  92.490  31.840  0.00  0.00           C
ATOM   2372  HA  ASP   147      76.290  92.800  31.740  0.00  0.00           H
ATOM   2373  CB  ASP   147      74.620  93.780  32.420  0.00  0.00           C
ATOM   2374  HB2 ASP   147      73.550  93.630  32.590  0.00  0.00           H
ATOM   2375  HB3 ASP   147      74.750  94.680  31.810  0.00  0.00           H
ATOM   2376  CG  ASP   147      75.310  94.200  33.700  0.00  0.00           C
ATOM   2377  OD1 ASP   147      76.480  93.950  33.850  0.00  0.00           O
ATOM   2378  OD2 ASP   147      74.660  94.930  34.470  0.00  0.00           O
ATOM   2379  C   ASP   147      75.200  91.300  32.800  0.00  0.00           C
ATOM   2380  O   ASP   147      74.500  91.230  33.880  0.00  0.00           O
ATOM   2381  N   ASP   148      76.140  90.390  32.390  0.00  0.00           N
ATOM   2382  H   ASP   148      76.580  90.650  31.520  0.00  0.00           H
ATOM   2383  CA  ASP   148      76.660  89.240  33.130  0.00  0.00           C
ATOM   2384  HA  ASP   148      76.370  89.400  34.170  0.00  0.00           H
ATOM   2385  CB  ASP   148      75.980  87.950  32.620  0.00  0.00           C
ATOM   2386  HB2 ASP   148      74.950  87.960  32.990  0.00  0.00           H
ATOM   2387  HB3 ASP   148      76.560  87.130  33.030  0.00  0.00           H
ATOM   2388  CG  ASP   148      76.050  87.840  31.080  0.00  0.00           C
ATOM   2389  OD1 ASP   148      77.130  87.490  30.570  0.00  0.00           O
ATOM   2390  OD2 ASP   148      74.990  87.940  30.430  0.00  0.00           O
ATOM   2391  C   ASP   148      78.200  89.160  33.100  0.00  0.00           C
ATOM   2392  O   ASP   148      78.910  89.790  32.350  0.00  0.00           O
ATOM   2393  N   HIE   149      78.690  88.360  34.050  0.00  0.00           N
ATOM   2394  H   HIE   149      78.020  87.910  34.670  0.00  0.00           H
ATOM   2395  CA  HIE   149      80.100  88.110  34.130  0.00  0.00           C
ATOM   2396  HA  HIE   149      80.520  89.040  34.520  0.00  0.00           H
ATOM   2397  CB  HIE   149      80.230  87.020  35.160  0.00  0.00           C
ATOM   2398  HB2 HIE   149      79.850  86.060  34.800  0.00  0.00           H
ATOM   2399  HB3 HIE   149      79.610  87.160  36.040  0.00  0.00           H
ATOM   2400  CG  HIE   149      81.630  86.790  35.630  0.00  0.00           C
ATOM   2401  ND1 HIE   149      82.560  86.020  34.930  0.00  0.00           N
ATOM   2402  CE1 HIE   149      83.720  86.280  35.570  0.00  0.00           C
ATOM   2403  HE1 HIE   149      84.720  85.900  35.400  0.00  0.00           H
ATOM   2404  NE2 HIE   149      83.510  87.130  36.590  0.00  0.00           N
ATOM   2405  HE2 HIE   149      84.270  87.430  37.190  0.00  0.00           H
ATOM   2406  CD2 HIE   149      82.190  87.510  36.590  0.00  0.00           C
ATOM   2407  HD2 HIE   149      81.540  88.180  37.120  0.00  0.00           H
ATOM   2408  C   HIE   149      80.840  87.750  32.850  0.00  0.00           C
ATOM   2409  O   HIE   149      82.020  88.170  32.680  0.00  0.00           O
ATOM   2410  N   GLU   150      80.160  87.210  31.830  0.00  0.00           N
ATOM   2411  H   GLU   150      79.150  87.150  31.890  0.00  0.00           H
ATOM   2412  CA  GLU   150      80.790  86.820  30.520  0.00  0.00           C
ATOM   2413  HA  GLU   150      81.840  86.590  30.690  0.00  0.00           H
ATOM   2414  CB  GLU   150      80.010  85.630  29.940  0.00  0.00           C
ATOM   2415  HB2 GLU   150      79.100  85.910  29.410  0.00  0.00           H
ATOM   2416  HB3 GLU   150      79.680  84.970  30.740  0.00  0.00           H
ATOM   2417  CG  GLU   150      80.840  84.780  28.990  0.00  0.00           C
ATOM   2418  HG2 GLU   150      81.090  85.340  28.080  0.00  0.00           H
ATOM   2419  HG3 GLU   150      80.220  83.950  28.660  0.00  0.00           H
ATOM   2420  CD  GLU   150      82.140  84.310  29.680  0.00  0.00           C
ATOM   2421  OE1 GLU   150      82.170  83.940  30.850  0.00  0.00           O
ATOM   2422  OE2 GLU   150      83.170  84.360  28.980  0.00  0.00           O
ATOM   2423  C   GLU   150      80.770  88.040  29.570  0.00  0.00           C
ATOM   2424  O   GLU   150      81.850  88.360  29.080  0.00  0.00           O
ATOM   2425  N   GLY   151      79.670  88.810  29.430  0.00  0.00           N
ATOM   2426  H   GLY   151      78.710  88.550  29.620  0.00  0.00           H
ATOM   2427  CA  GLY   151      79.760  90.020  28.710  0.00  0.00           C
ATOM   2428  HA2 GLY   151      78.750  90.430  28.640  0.00  0.00           H
ATOM   2429  HA3 GLY   151      80.050  89.850  27.670  0.00  0.00           H
ATOM   2430  C   GLY   151      80.780  91.140  29.280  0.00  0.00           C
ATOM   2431  O   GLY   151      81.380  91.880  28.520  0.00  0.00           O
ATOM   2432  N   ARG   152      81.010  91.160  30.640  0.00  0.00           N
ATOM   2433  H   ARG   152      80.380  90.620  31.200  0.00  0.00           H
ATOM   2434  CA  ARG   152      82.070  92.100  31.180  0.00  0.00           C
ATOM   2435  HA  ARG   152      81.940  93.010  30.580  0.00  0.00           H
ATOM   2436  CB  ARG   152      81.790  92.370  32.650  0.00  0.00           C
ATOM   2437  HB2 ARG   152      82.610  92.910  33.140  0.00  0.00           H
ATOM   2438  HB3 ARG   152      81.660  91.400  33.140  0.00  0.00           H
ATOM   2439  CG  ARG   152      80.490  93.190  32.850  0.00  0.00           C
ATOM   2440  HG2 ARG   152      79.660  92.540  32.540  0.00  0.00           H
ATOM   2441  HG3 ARG   152      80.490  94.110  32.260  0.00  0.00           H
ATOM   2442  CD  ARG   152      80.340  93.490  34.410  0.00  0.00           C
ATOM   2443  HD2 ARG   152      79.520  94.180  34.640  0.00  0.00           H
ATOM   2444  HD3 ARG   152      81.270  93.890  34.810  0.00  0.00           H
ATOM   2445  NE  ARG   152      80.160  92.290  35.140  0.00  0.00           N
ATOM   2446  HE  ARG   152      81.010  91.810  35.400  0.00  0.00           H
ATOM   2447  CZ  ARG   152      79.030  91.760  35.600  0.00  0.00           C
ATOM   2448  NH1 ARG   152      77.850  92.060  35.310  0.00  0.00           N
ATOM   2449 HH11 ARG   152      77.600  92.880  34.790  0.00  0.00           H
ATOM   2450 HH12 ARG   152      77.080  91.690  35.840  0.00  0.00           H
ATOM   2451  NH2 ARG   152      79.120  90.700  36.410  0.00  0.00           N
ATOM   2452 HH21 ARG   152      80.050  90.320  36.530  0.00  0.00           H
ATOM   2453 HH22 ARG   152      78.320  90.540  37.010  0.00  0.00           H
ATOM   2454  C   ARG   152      83.540  91.580  31.060  0.00  0.00           C
ATOM   2455  O   ARG   152      84.440  92.390  30.910  0.00  0.00           O
ATOM   2456  N   ALA   153      83.790  90.250  31.000  0.00  0.00           N
ATOM   2457  H   ALA   153      83.150  89.560  31.360  0.00  0.00           H
ATOM   2458  CA  ALA   153      85.060  89.680  30.620  0.00  0.00           C
ATOM   2459  HA  ALA   153      85.850  90.190  31.170  0.00  0.00           H
ATOM   2460  CB  ALA   153      85.190  88.160  31.070  0.00  0.00           C
ATOM   2461  HB1 ALA   153      84.320  87.570  30.760  0.00  0.00           H
ATOM   2462  HB2 ALA   153      86.130  87.780  30.670  0.00  0.00           H
ATOM   2463  HB3 ALA   153      85.330  88.040  32.150  0.00  0.00           H
ATOM   2464  C   ALA   153      85.340  89.970  29.120  0.00  0.00           C
ATOM   2465  O   ALA   153      86.540  90.370  28.770  0.00  0.00           O
ATOM   2466  N   ALA   154      84.330  89.930  28.260  0.00  0.00           N
ATOM   2467  H   ALA   154      83.470  89.510  28.570  0.00  0.00           H
ATOM   2468  CA  ALA   154      84.500  90.280  26.870  0.00  0.00           C
ATOM   2469  HA  ALA   154      85.290  89.590  26.570  0.00  0.00           H
ATOM   2470  CB  ALA   154      83.240  90.090  26.110  0.00  0.00           C
ATOM   2471  HB1 ALA   154      82.850  89.100  26.350  0.00  0.00           H
ATOM   2472  HB2 ALA   154      82.430  90.780  26.340  0.00  0.00           H
ATOM   2473  HB3 ALA   154      83.530  90.130  25.060  0.00  0.00           H
ATOM   2474  C   ALA   154      84.880  91.740  26.770  0.00  0.00           C
ATOM   2475  O   ALA   154      85.810  92.070  25.950  0.00  0.00           O
ATOM   2476  N   GLN   155      84.280  92.560  27.610  0.00  0.00           N
ATOM   2477  H   GLN   155      83.510  92.210  28.180  0.00  0.00           H
ATOM   2478  CA  GLN   155      84.480  93.980  27.680  0.00  0.00           C
ATOM   2479  HA  GLN   155      84.410  94.340  26.650  0.00  0.00           H
ATOM   2480  CB  GLN   155      83.410  94.760  28.530  0.00  0.00           C
ATOM   2481  HB2 GLN   155      83.580  94.540  29.580  0.00  0.00           H
ATOM   2482  HB3 GLN   155      82.370  94.560  28.250  0.00  0.00           H
ATOM   2483  CG  GLN   155      83.510  96.250  28.300  0.00  0.00           C
ATOM   2484  HG2 GLN   155      83.080  96.540  27.340  0.00  0.00           H
ATOM   2485  HG3 GLN   155      84.560  96.540  28.220  0.00  0.00           H
ATOM   2486  CD  GLN   155      82.850  97.060  29.350  0.00  0.00           C
ATOM   2487  OE1 GLN   155      81.770  96.720  29.730  0.00  0.00           O
ATOM   2488  NE2 GLN   155      83.420  98.120  29.760  0.00  0.00           N
ATOM   2489 HE21 GLN   155      84.370  98.340  29.500  0.00  0.00           H
ATOM   2490 HE22 GLN   155      82.780  98.790  30.180  0.00  0.00           H
ATOM   2491  C   GLN   155      85.900  94.310  28.120  0.00  0.00           C
ATOM   2492  O   GLN   155      86.670  94.910  27.300  0.00  0.00           O
ATOM   2493  N   LYS   156      86.350  93.810  29.290  0.00  0.00           N
ATOM   2494  H   LYS   156      85.810  93.080  29.730  0.00  0.00           H
ATOM   2495  CA  LYS   156      87.640  94.090  29.840  0.00  0.00           C
ATOM   2496  HA  LYS   156      87.580  95.170  29.950  0.00  0.00           H
ATOM   2497  CB  LYS   156      87.670  93.370  31.250  0.00  0.00           C
ATOM   2498  HB2 LYS   156      88.680  93.070  31.520  0.00  0.00           H
ATOM   2499  HB3 LYS   156      87.150  92.420  31.090  0.00  0.00           H
ATOM   2500  CG  LYS   156      87.070  94.220  32.380  0.00  0.00           C
ATOM   2501  HG2 LYS   156      86.120  94.620  32.030  0.00  0.00           H
ATOM   2502  HG3 LYS   156      87.700  95.110  32.510  0.00  0.00           H
ATOM   2503  CD  LYS   156      86.910  93.470  33.660  0.00  0.00           C
ATOM   2504  HD2 LYS   156      86.490  94.080  34.460  0.00  0.00           H
ATOM   2505  HD3 LYS   156      87.900  93.090  33.880  0.00  0.00           H
ATOM   2506  CE  LYS   156      86.090  92.190  33.570  0.00  0.00           C
ATOM   2507  HE2 LYS   156      86.420  91.600  32.720  0.00  0.00           H
ATOM   2508  HE3 LYS   156      85.020  92.430  33.560  0.00  0.00           H
ATOM   2509  NZ  LYS   156      86.410  91.290  34.710  0.00  0.00           N
ATOM   2510  HZ1 LYS   156      86.020  91.510  35.620  0.00  0.00           H
ATOM   2511  HZ2 LYS   156      86.180  90.340  34.460  0.00  0.00           H
ATOM   2512  HZ3 LYS   156      87.420  91.250  34.780  0.00  0.00           H
ATOM   2513  C   LYS   156      88.800  93.560  28.990  0.00  0.00           C
ATOM   2514  O   LYS   156      89.860  94.190  28.960  0.00  0.00           O
ATOM   2515  N   LYS   157      88.560  92.410  28.280  0.00  0.00           N
ATOM   2516  H   LYS   157      87.670  91.960  28.430  0.00  0.00           H
ATOM   2517  CA  LYS   157      89.570  91.870  27.380  0.00  0.00           C
ATOM   2518  HA  LYS   157      90.470  91.890  27.990  0.00  0.00           H
ATOM   2519  CB  LYS   157      89.370  90.360  27.060  0.00  0.00           C
ATOM   2520  HB2 LYS   157      88.500  90.320  26.410  0.00  0.00           H
ATOM   2521  HB3 LYS   157      89.160  89.830  27.980  0.00  0.00           H
ATOM   2522  CG  LYS   157      90.530  89.650  26.330  0.00  0.00           C
ATOM   2523  HG2 LYS   157      90.790  90.150  25.390  0.00  0.00           H
ATOM   2524  HG3 LYS   157      90.220  88.620  26.200  0.00  0.00           H
ATOM   2525  CD  LYS   157      91.820  89.580  27.120  0.00  0.00           C
ATOM   2526  HD2 LYS   157      91.630  89.230  28.130  0.00  0.00           H
ATOM   2527  HD3 LYS   157      92.290  90.570  27.090  0.00  0.00           H
ATOM   2528  CE  LYS   157      92.880  88.630  26.490  0.00  0.00           C
ATOM   2529  HE2 LYS   157      93.130  89.050  25.510  0.00  0.00           H
ATOM   2530  HE3 LYS   157      92.370  87.660  26.460  0.00  0.00           H
ATOM   2531  NZ  LYS   157      94.060  88.480  27.350  0.00  0.00           N
ATOM   2532  HZ1 LYS   157      94.530  87.600  27.190  0.00  0.00           H
ATOM   2533  HZ2 LYS   157      94.700  89.230  27.180  0.00  0.00           H
ATOM   2534  HZ3 LYS   157      93.770  88.480  28.320  0.00  0.00           H
ATOM   2535  C   LYS   157      89.820  92.700  26.140  0.00  0.00           C
ATOM   2536  O   LYS   157      90.970  92.990  25.830  0.00  0.00           O
ATOM   2537  N   LEU   158      88.760  93.410  25.580  0.00  0.00           N
ATOM   2538  H   LEU   158      87.840  93.290  26.000  0.00  0.00           H
ATOM   2539  CA  LEU   158      88.900  94.310  24.470  0.00  0.00           C
ATOM   2540  HA  LEU   158      89.610  93.890  23.770  0.00  0.00           H
ATOM   2541  CB  LEU   158      87.630  94.360  23.590  0.00  0.00           C
ATOM   2542  HB2 LEU   158      86.870  94.890  24.170  0.00  0.00           H
ATOM   2543  HB3 LEU   158      87.290  93.340  23.440  0.00  0.00           H
ATOM   2544  CG  LEU   158      87.810  95.000  22.220  0.00  0.00           C
ATOM   2545  HG  LEU   158      88.170  96.030  22.260  0.00  0.00           H
ATOM   2546  CD1 LEU   158      88.730  94.050  21.330  0.00  0.00           C
ATOM   2547 HD11 LEU   158      89.730  93.910  21.730  0.00  0.00           H
ATOM   2548 HD12 LEU   158      88.310  93.050  21.230  0.00  0.00           H
ATOM   2549 HD13 LEU   158      88.880  94.490  20.350  0.00  0.00           H
ATOM   2550  CD2 LEU   158      86.480  95.030  21.500  0.00  0.00           C
ATOM   2551 HD21 LEU   158      85.680  95.630  21.940  0.00  0.00           H
ATOM   2552 HD22 LEU   158      86.660  95.390  20.490  0.00  0.00           H
ATOM   2553 HD23 LEU   158      86.130  94.000  21.450  0.00  0.00           H
ATOM   2554  C   LEU   158      89.360  95.700  24.860  0.00  0.00           C
ATOM   2555  O   LEU   158      90.260  96.260  24.210  0.00  0.00           O
ATOM   2556  N   GLU   159      88.890  96.260  25.990  0.00  0.00           N
ATOM   2557  H   GLU   159      88.260  95.690  26.530  0.00  0.00           H
ATOM   2558  CA  GLU   159      89.420  97.590  26.550  0.00  0.00           C
ATOM   2559  HA  GLU   159      89.220  98.260  25.720  0.00  0.00           H
ATOM   2560  CB  GLU   159      88.540  98.100  27.730  0.00  0.00           C
ATOM   2561  HB2 GLU   159      88.880  99.080  28.040  0.00  0.00           H
ATOM   2562  HB3 GLU   159      88.640  97.340  28.510  0.00  0.00           H
ATOM   2563  CG  GLU   159      87.100  98.260  27.390  0.00  0.00           C
ATOM   2564  HG2 GLU   159      86.570  97.350  27.650  0.00  0.00           H
ATOM   2565  HG3 GLU   159      87.080  98.540  26.340  0.00  0.00           H
ATOM   2566  CD  GLU   159      86.490  99.410  28.200  0.00  0.00           C
ATOM   2567  OE1 GLU   159      85.880  99.270  29.300  0.00  0.00           O
ATOM   2568  OE2 GLU   159      86.420 100.610  27.680  0.00  0.00           O
ATOM   2569  C   GLU   159      90.920  97.500  26.840  0.00  0.00           C
ATOM   2570  O   GLU   159      91.600  98.450  26.430  0.00  0.00           O
ATOM   2571  N   THR   160      91.440  96.350  27.370  0.00  0.00           N
ATOM   2572  H   THR   160      90.750  95.650  27.600  0.00  0.00           H
ATOM   2573  CA  THR   160      92.930  96.130  27.590  0.00  0.00           C
ATOM   2574  HA  THR   160      93.320  96.870  28.290  0.00  0.00           H
ATOM   2575  CB  THR   160      93.060  94.770  28.320  0.00  0.00           C
ATOM   2576  HB  THR   160      92.470  94.040  27.780  0.00  0.00           H
ATOM   2577  CG2 THR   160      94.450  94.140  28.640  0.00  0.00           C
ATOM   2578 HG21 THR   160      95.110  94.170  27.780  0.00  0.00           H
ATOM   2579 HG22 THR   160      94.980  94.670  29.430  0.00  0.00           H
ATOM   2580 HG23 THR   160      94.260  93.130  29.020  0.00  0.00           H
ATOM   2581  OG1 THR   160      92.450  94.890  29.650  0.00  0.00           O
ATOM   2582  HG1 THR   160      91.560  94.550  29.470  0.00  0.00           H
ATOM   2583  C   THR   160      93.720  96.270  26.250  0.00  0.00           C
ATOM   2584  O   THR   160      94.680  96.980  26.130  0.00  0.00           O
ATOM   2585  N   LEU   161      93.260  95.530  25.200  0.00  0.00           N
ATOM   2586  H   LEU   161      92.390  95.020  25.330  0.00  0.00           H
ATOM   2587  CA  LEU   161      94.050  95.520  23.930  0.00  0.00           C
ATOM   2588  HA  LEU   161      95.060  95.210  24.190  0.00  0.00           H
ATOM   2589  CB  LEU   161      93.360  94.510  22.910  0.00  0.00           C
ATOM   2590  HB2 LEU   161      93.850  94.740  21.960  0.00  0.00           H
ATOM   2591  HB3 LEU   161      92.300  94.760  22.800  0.00  0.00           H
ATOM   2592  CG  LEU   161      93.470  93.000  23.190  0.00  0.00           C
ATOM   2593  HG  LEU   161      93.150  92.800  24.220  0.00  0.00           H
ATOM   2594  CD1 LEU   161      92.520  92.250  22.300  0.00  0.00           C
ATOM   2595 HD11 LEU   161      92.410  91.180  22.470  0.00  0.00           H
ATOM   2596 HD12 LEU   161      91.490  92.590  22.320  0.00  0.00           H
ATOM   2597 HD13 LEU   161      92.740  92.470  21.260  0.00  0.00           H
ATOM   2598  CD2 LEU   161      94.840  92.350  23.050  0.00  0.00           C
ATOM   2599 HD21 LEU   161      94.680  91.370  23.500  0.00  0.00           H
ATOM   2600 HD22 LEU   161      95.150  92.350  22.000  0.00  0.00           H
ATOM   2601 HD23 LEU   161      95.580  92.900  23.630  0.00  0.00           H
ATOM   2602  C   LEU   161      94.190  96.980  23.430  0.00  0.00           C
ATOM   2603  O   LEU   161      95.240  97.390  22.870  0.00  0.00           O
ATOM   2604  N   LEU   162      93.120  97.780  23.580  0.00  0.00           N
ATOM   2605  H   LEU   162      92.280  97.360  23.940  0.00  0.00           H
ATOM   2606  CA  LEU   162      93.060  99.080  22.930  0.00  0.00           C
ATOM   2607  HA  LEU   162      93.500  98.970  21.940  0.00  0.00           H
ATOM   2608  CB  LEU   162      91.650  99.550  22.710  0.00  0.00           C
ATOM   2609  HB2 LEU   162      91.580 100.480  22.140  0.00  0.00           H
ATOM   2610  HB3 LEU   162      91.290  99.620  23.740  0.00  0.00           H
ATOM   2611  CG  LEU   162      90.680  98.620  21.950  0.00  0.00           C
ATOM   2612  HG  LEU   162      90.470  97.770  22.600  0.00  0.00           H
ATOM   2613  CD1 LEU   162      89.360  99.410  21.810  0.00  0.00           C
ATOM   2614 HD11 LEU   162      88.820  98.890  21.020  0.00  0.00           H
ATOM   2615 HD12 LEU   162      88.830  99.120  22.720  0.00  0.00           H
ATOM   2616 HD13 LEU   162      89.450 100.490  21.670  0.00  0.00           H
ATOM   2617  CD2 LEU   162      91.300  98.090  20.660  0.00  0.00           C
ATOM   2618 HD21 LEU   162      91.420  98.940  19.980  0.00  0.00           H
ATOM   2619 HD22 LEU   162      92.220  97.550  20.890  0.00  0.00           H
ATOM   2620 HD23 LEU   162      90.600  97.400  20.190  0.00  0.00           H
ATOM   2621  C   LEU   162      93.930 100.140  23.640  0.00  0.00           C
ATOM   2622  O   LEU   162      94.720 100.920  23.040  0.00  0.00           O
ATOM   2623  N   GLU   163      93.850 100.150  25.000  0.00  0.00           N
ATOM   2624  H   GLU   163      93.240  99.530  25.510  0.00  0.00           H
ATOM   2625  CA  GLU   163      94.840 100.950  25.770  0.00  0.00           C
ATOM   2626  HA  GLU   163      94.810 102.000  25.460  0.00  0.00           H
ATOM   2627  CB  GLU   163      94.330 101.120  27.210  0.00  0.00           C
ATOM   2628  HB2 GLU   163      93.260 101.360  27.180  0.00  0.00           H
ATOM   2629  HB3 GLU   163      94.760 101.970  27.730  0.00  0.00           H
ATOM   2630  CG  GLU   163      94.600  99.840  28.080  0.00  0.00           C
ATOM   2631  HG2 GLU   163      95.630  99.780  28.430  0.00  0.00           H
ATOM   2632  HG3 GLU   163      94.430  98.930  27.490  0.00  0.00           H
ATOM   2633  CD  GLU   163      93.660  99.750  29.270  0.00  0.00           C
ATOM   2634  OE1 GLU   163      92.490 100.300  29.360  0.00  0.00           O
ATOM   2635  OE2 GLU   163      94.090  99.120  30.270  0.00  0.00           O
ATOM   2636  C   GLU   163      96.330 100.500  25.690  0.00  0.00           C
ATOM   2637  O   GLU   163      97.200 101.410  25.590  0.00  0.00           O
ATOM   2638  N   GLU   164      96.580  99.210  25.640  0.00  0.00           N
ATOM   2639  H   GLU   164      95.820  98.550  25.690  0.00  0.00           H
ATOM   2640  CA  GLU   164      97.970  98.620  25.530  0.00  0.00           C
ATOM   2641  HA  GLU   164      98.650  99.140  26.210  0.00  0.00           H
ATOM   2642  CB  GLU   164      97.890  97.130  25.830  0.00  0.00           C
ATOM   2643  HB2 GLU   164      97.280  96.680  25.040  0.00  0.00           H
ATOM   2644  HB3 GLU   164      97.490  96.960  26.830  0.00  0.00           H
ATOM   2645  CG  GLU   164      99.260  96.490  25.670  0.00  0.00           C
ATOM   2646  HG2 GLU   164      99.950  96.690  26.490  0.00  0.00           H
ATOM   2647  HG3 GLU   164      99.730  96.930  24.800  0.00  0.00           H
ATOM   2648  CD  GLU   164      99.260  94.980  25.640  0.00  0.00           C
ATOM   2649  OE1 GLU   164     100.280  94.310  25.880  0.00  0.00           O
ATOM   2650  OE2 GLU   164      98.150  94.430  25.440  0.00  0.00           O
ATOM   2651  C   GLU   164      98.540  98.980  24.170  0.00  0.00           C
ATOM   2652  O   GLU   164      99.630  99.560  24.130  0.00  0.00           O
ATOM   2653  N   LYS   165      97.790  98.840  23.090  0.00  0.00           N
ATOM   2654  H   LYS   165      96.820  98.550  23.170  0.00  0.00           H
ATOM   2655  CA  LYS   165      98.140  99.310  21.710  0.00  0.00           C
ATOM   2656  HA  LYS   165      99.030  98.800  21.350  0.00  0.00           H
ATOM   2657  CB  LYS   165      96.940  99.060  20.840  0.00  0.00           C
ATOM   2658  HB2 LYS   165      96.020  99.400  21.330  0.00  0.00           H
ATOM   2659  HB3 LYS   165      96.860  97.970  20.840  0.00  0.00           H
ATOM   2660  CG  LYS   165      96.990  99.580  19.410  0.00  0.00           C
ATOM   2661  HG2 LYS   165      96.950 100.650  19.250  0.00  0.00           H
ATOM   2662  HG3 LYS   165      96.050  99.210  19.000  0.00  0.00           H
ATOM   2663  CD  LYS   165      98.130  98.940  18.580  0.00  0.00           C
ATOM   2664  HD2 LYS   165      98.170  97.870  18.780  0.00  0.00           H
ATOM   2665  HD3 LYS   165      99.080  99.430  18.800  0.00  0.00           H
ATOM   2666  CE  LYS   165      97.850  99.240  17.080  0.00  0.00           C
ATOM   2667  HE2 LYS   165      97.750 100.290  16.830  0.00  0.00           H
ATOM   2668  HE3 LYS   165      96.870  98.840  16.820  0.00  0.00           H
ATOM   2669  NZ  LYS   165      99.000  98.800  16.300  0.00  0.00           N
ATOM   2670  HZ1 LYS   165      98.820  98.810  15.310  0.00  0.00           H
ATOM   2671  HZ2 LYS   165      99.850  99.340  16.380  0.00  0.00           H
ATOM   2672  HZ3 LYS   165      99.270  97.850  16.510  0.00  0.00           H
ATOM   2673  C   LYS   165      98.490 100.740  21.710  0.00  0.00           C
ATOM   2674  O   LYS   165      99.350 101.150  20.880  0.00  0.00           O
ATOM   2675  N   GLU   166      97.850 101.550  22.490  0.00  0.00           N
ATOM   2676  H   GLU   166      97.090 101.200  23.050  0.00  0.00           H
ATOM   2677  CA  GLU   166      98.100 102.960  22.480  0.00  0.00           C
ATOM   2678  HA  GLU   166      98.080 103.400  21.490  0.00  0.00           H
ATOM   2679  CB  GLU   166      96.840 103.570  23.050  0.00  0.00           C
ATOM   2680  HB2 GLU   166      96.560 103.360  24.080  0.00  0.00           H
ATOM   2681  HB3 GLU   166      96.000 103.220  22.460  0.00  0.00           H
ATOM   2682  CG  GLU   166      96.930 105.130  22.940  0.00  0.00           C
ATOM   2683  HG2 GLU   166      97.180 105.410  21.910  0.00  0.00           H
ATOM   2684  HG3 GLU   166      97.700 105.480  23.630  0.00  0.00           H
ATOM   2685  CD  GLU   166      95.710 105.940  23.350  0.00  0.00           C
ATOM   2686  OE1 GLU   166      95.700 107.170  23.210  0.00  0.00           O
ATOM   2687  OE2 GLU   166      94.760 105.310  23.830  0.00  0.00           O
ATOM   2688  C   GLU   166      99.390 103.330  23.270  0.00  0.00           C
ATOM   2689  O   GLU   166     100.240 103.950  22.690  0.00  0.00           O
ATOM   2690  N   SER   167      99.540 102.910  24.540  0.00  0.00           N
ATOM   2691  H   SER   167      98.990 102.130  24.860  0.00  0.00           H
ATOM   2692  CA  SER   167     100.630 103.220  25.390  0.00  0.00           C
ATOM   2693  HA  SER   167     100.710 104.310  25.420  0.00  0.00           H
ATOM   2694  CB  SER   167     100.480 102.710  26.780  0.00  0.00           C
ATOM   2695  HB2 SER   167      99.630 103.230  27.210  0.00  0.00           H
ATOM   2696  HB3 SER   167     101.380 102.930  27.360  0.00  0.00           H
ATOM   2697  OG  SER   167     100.160 101.260  26.740  0.00  0.00           O
ATOM   2698  HG  SER   167      99.200 101.220  26.700  0.00  0.00           H
ATOM   2699  C   SER   167     101.910 102.690  24.750  0.00  0.00           C
ATOM   2700  O   SER   167     102.960 103.400  24.670  0.00  0.00           O
ATOM   2701  N   LYS   168     101.880 101.590  24.010  0.00  0.00           N
ATOM   2702  H   LYS   168     101.030 101.040  24.060  0.00  0.00           H
ATOM   2703  CA  LYS   168     103.050 100.960  23.360  0.00  0.00           C
ATOM   2704  HA  LYS   168     103.800 100.840  24.140  0.00  0.00           H
ATOM   2705  CB  LYS   168     102.700  99.590  22.810  0.00  0.00           C
ATOM   2706  HB2 LYS   168     103.430  99.310  22.060  0.00  0.00           H
ATOM   2707  HB3 LYS   168     101.680  99.610  22.430  0.00  0.00           H
ATOM   2708  CG  LYS   168     102.860  98.580  23.910  0.00  0.00           C
ATOM   2709  HG2 LYS   168     102.170  98.920  24.680  0.00  0.00           H
ATOM   2710  HG3 LYS   168     103.890  98.550  24.260  0.00  0.00           H
ATOM   2711  CD  LYS   168     102.530  97.150  23.470  0.00  0.00           C
ATOM   2712  HD2 LYS   168     103.260  96.910  22.690  0.00  0.00           H
ATOM   2713  HD3 LYS   168     101.510  97.120  23.080  0.00  0.00           H
ATOM   2714  CE  LYS   168     102.850  96.230  24.710  0.00  0.00           C
ATOM   2715  HE2 LYS   168     102.190  96.460  25.560  0.00  0.00           H
ATOM   2716  HE3 LYS   168     103.850  96.490  25.050  0.00  0.00           H
ATOM   2717  NZ  LYS   168     102.790  94.740  24.460  0.00  0.00           N
ATOM   2718  HZ1 LYS   168     103.350  94.190  25.100  0.00  0.00           H
ATOM   2719  HZ2 LYS   168     101.840  94.400  24.580  0.00  0.00           H
ATOM   2720  HZ3 LYS   168     103.180  94.590  23.540  0.00  0.00           H
ATOM   2721  C   LYS   168     103.550 101.810  22.140  0.00  0.00           C
ATOM   2722  O   LYS   168     104.780 101.770  21.770  0.00  0.00           O
ATOM   2723  N   SER   169     102.600 102.520  21.590  0.00  0.00           N
ATOM   2724  H   SER   169     101.720 102.580  22.080  0.00  0.00           H
ATOM   2725  CA  SER   169     102.850 103.430  20.470  0.00  0.00           C
ATOM   2726  HA  SER   169     103.540 102.910  19.810  0.00  0.00           H
ATOM   2727  CB  SER   169     101.560 103.880  19.680  0.00  0.00           C
ATOM   2728  HB2 SER   169     101.900 104.640  18.970  0.00  0.00           H
ATOM   2729  HB3 SER   169     100.900 104.400  20.390  0.00  0.00           H
ATOM   2730  OG  SER   169     100.860 102.740  19.150  0.00  0.00           O
ATOM   2731  HG  SER   169     100.500 102.230  19.870  0.00  0.00           H
ATOM   2732  C   SER   169     103.560 104.680  21.020  0.00  0.00           C
ATOM   2733  O   SER   169     104.700 104.960  20.570  0.00  0.00           O
ATOM   2734  N   LYS   170     103.030 105.260  22.110  0.00  0.00           N
ATOM   2735  H   LYS   170     102.170 104.890  22.500  0.00  0.00           H
ATOM   2736  CA  LYS   170     103.690 106.460  22.760  0.00  0.00           C
ATOM   2737  HA  LYS   170     103.800 107.210  21.980  0.00  0.00           H
ATOM   2738  CB  LYS   170     102.690 107.050  23.740  0.00  0.00           C
ATOM   2739  HB2 LYS   170     103.130 107.790  24.410  0.00  0.00           H
ATOM   2740  HB3 LYS   170     102.420 106.170  24.330  0.00  0.00           H
ATOM   2741  CG  LYS   170     101.380 107.540  23.030  0.00  0.00           C
ATOM   2742  HG2 LYS   170     100.950 106.870  22.300  0.00  0.00           H
ATOM   2743  HG3 LYS   170     101.570 108.550  22.670  0.00  0.00           H
ATOM   2744  CD  LYS   170     100.340 107.840  24.190  0.00  0.00           C
ATOM   2745  HD2 LYS   170     100.720 108.680  24.780  0.00  0.00           H
ATOM   2746  HD3 LYS   170     100.400 106.930  24.790  0.00  0.00           H
ATOM   2747  CE  LYS   170      99.010 108.130  23.630  0.00  0.00           C
ATOM   2748  HE2 LYS   170      98.770 107.320  22.950  0.00  0.00           H
ATOM   2749  HE3 LYS   170      98.880 109.050  23.060  0.00  0.00           H
ATOM   2750  NZ  LYS   170      97.950 108.120  24.650  0.00  0.00           N
ATOM   2751  HZ1 LYS   170      97.980 107.310  25.250  0.00  0.00           H
ATOM   2752  HZ2 LYS   170      97.980 108.970  25.200  0.00  0.00           H
ATOM   2753  HZ3 LYS   170      97.040 108.220  24.220  0.00  0.00           H
ATOM   2754  C   LYS   170     104.990 106.220  23.330  0.00  0.00           C
ATOM   2755  O   LYS   170     105.890 107.060  23.240  0.00  0.00           O
ATOM   2756  N   LYS   171     105.270 105.050  23.910  0.00  0.00           N
ATOM   2757  H   LYS   171     104.510 104.380  23.890  0.00  0.00           H
ATOM   2758  CA  LYS   171     106.550 104.590  24.480  0.00  0.00           C
ATOM   2759  HA  LYS   171     106.850 105.350  25.210  0.00  0.00           H
ATOM   2760  CB  LYS   171     106.300 103.230  25.260  0.00  0.00           C
ATOM   2761  HB2 LYS   171     107.290 102.810  25.440  0.00  0.00           H
ATOM   2762  HB3 LYS   171     105.830 102.520  24.570  0.00  0.00           H
ATOM   2763  CG  LYS   171     105.540 103.400  26.650  0.00  0.00           C
ATOM   2764  HG2 LYS   171     104.660 104.030  26.490  0.00  0.00           H
ATOM   2765  HG3 LYS   171     106.270 103.790  27.360  0.00  0.00           H
ATOM   2766  CD  LYS   171     104.910 102.160  27.330  0.00  0.00           C
ATOM   2767  HD2 LYS   171     105.670 101.380  27.320  0.00  0.00           H
ATOM   2768  HD3 LYS   171     104.190 101.580  26.750  0.00  0.00           H
ATOM   2769  CE  LYS   171     104.430 102.510  28.720  0.00  0.00           C
ATOM   2770  HE2 LYS   171     103.480 103.020  28.620  0.00  0.00           H
ATOM   2771  HE3 LYS   171     105.080 103.250  29.180  0.00  0.00           H
ATOM   2772  NZ  LYS   171     104.230 101.250  29.490  0.00  0.00           N
ATOM   2773  HZ1 LYS   171     103.420 100.790  29.100  0.00  0.00           H
ATOM   2774  HZ2 LYS   171     104.940 100.550  29.290  0.00  0.00           H
ATOM   2775  HZ3 LYS   171     104.130 101.410  30.480  0.00  0.00           H
ATOM   2776  C   LYS   171     107.590 104.360  23.460  0.00  0.00           C
ATOM   2777  O   LYS   171     108.750 104.560  23.740  0.00  0.00           O
ATOM   2778  N   ARG   172     107.340 104.030  22.190  0.00  0.00           N
ATOM   2779  H   ARG   172     106.390 103.790  21.940  0.00  0.00           H
ATOM   2780  CA  ARG   172     108.120 104.110  20.980  0.00  0.00           C
ATOM   2781  HA  ARG   172     109.140 103.790  21.190  0.00  0.00           H
ATOM   2782  CB  ARG   172     107.550 103.190  19.880  0.00  0.00           C
ATOM   2783  HB2 ARG   172     106.540 103.420  19.570  0.00  0.00           H
ATOM   2784  HB3 ARG   172     107.480 102.130  20.130  0.00  0.00           H
ATOM   2785  CG  ARG   172     108.350 103.280  18.590  0.00  0.00           C
ATOM   2786  HG2 ARG   172     109.390 103.000  18.770  0.00  0.00           H
ATOM   2787  HG3 ARG   172     108.240 104.330  18.320  0.00  0.00           H
ATOM   2788  CD  ARG   172     107.720 102.290  17.560  0.00  0.00           C
ATOM   2789  HD2 ARG   172     106.960 102.900  17.080  0.00  0.00           H
ATOM   2790  HD3 ARG   172     107.250 101.450  18.060  0.00  0.00           H
ATOM   2791  NE  ARG   172     108.690 101.680  16.610  0.00  0.00           N
ATOM   2792  HE  ARG   172     109.660 101.940  16.730  0.00  0.00           H
ATOM   2793  CZ  ARG   172     108.420 100.880  15.540  0.00  0.00           C
ATOM   2794  NH1 ARG   172     107.160 100.560  15.240  0.00  0.00           N
ATOM   2795 HH11 ARG   172     106.430 100.770  15.920  0.00  0.00           H
ATOM   2796 HH12 ARG   172     107.020  99.980  14.430  0.00  0.00           H
ATOM   2797  NH2 ARG   172     109.380 100.500  14.750  0.00  0.00           N
ATOM   2798 HH21 ARG   172     110.330 100.630  15.050  0.00  0.00           H
ATOM   2799 HH22 ARG   172     109.090  99.940  13.960  0.00  0.00           H
ATOM   2800  C   ARG   172     108.320 105.520  20.540  0.00  0.00           C
ATOM   2801  O   ARG   172     109.430 105.870  20.210  0.00  0.00           O
ATOM   2802  N   ASN   173     107.200 106.270  20.390  0.00  0.00           N
ATOM   2803  H   ASN   173     106.300 105.840  20.520  0.00  0.00           H
ATOM   2804  CA  ASN   173     107.220 107.590  19.840  0.00  0.00           C
ATOM   2805  HA  ASN   173     107.700 107.490  18.860  0.00  0.00           H
ATOM   2806  CB  ASN   173     105.740 108.110  19.710  0.00  0.00           C
ATOM   2807  HB2 ASN   173     105.620 109.170  19.460  0.00  0.00           H
ATOM   2808  HB3 ASN   173     105.240 107.980  20.670  0.00  0.00           H
ATOM   2809  CG  ASN   173     105.010 107.380  18.670  0.00  0.00           C
ATOM   2810  OD1 ASN   173     105.520 106.490  18.010  0.00  0.00           O
ATOM   2811  ND2 ASN   173     103.740 107.660  18.420  0.00  0.00           N
ATOM   2812 HD21 ASN   173     103.320 108.500  18.810  0.00  0.00           H
ATOM   2813 HD22 ASN   173     103.300 107.340  17.560  0.00  0.00           H
ATOM   2814  C   ASN   173     108.040 108.590  20.660  0.00  0.00           C
ATOM   2815  O   ASN   173     108.660 109.480  20.070  0.00  0.00           O
ATOM   2816  N   TYR   174     108.190 108.390  22.020  0.00  0.00           N
ATOM   2817  H   TYR   174     107.630 107.740  22.550  0.00  0.00           H
ATOM   2818  CA  TYR   174     109.070 109.380  22.810  0.00  0.00           C
ATOM   2819  HA  TYR   174     108.740 110.410  22.690  0.00  0.00           H
ATOM   2820  CB  TYR   174     108.970 109.050  24.330  0.00  0.00           C
ATOM   2821  HB2 TYR   174     109.610 108.190  24.450  0.00  0.00           H
ATOM   2822  HB3 TYR   174     107.970 108.670  24.570  0.00  0.00           H
ATOM   2823  CG  TYR   174     109.440 110.300  25.140  0.00  0.00           C
ATOM   2824  CD1 TYR   174     110.740 110.370  25.610  0.00  0.00           C
ATOM   2825  HD1 TYR   174     111.420 109.550  25.410  0.00  0.00           H
ATOM   2826  CE1 TYR   174     111.180 111.380  26.540  0.00  0.00           C
ATOM   2827  HE1 TYR   174     112.140 111.300  27.030  0.00  0.00           H
ATOM   2828  CZ  TYR   174     110.310 112.450  26.770  0.00  0.00           C
ATOM   2829  OH  TYR   174     110.730 113.440  27.640  0.00  0.00           O
ATOM   2830  HH  TYR   174     111.680 113.460  27.760  0.00  0.00           H
ATOM   2831  CE2 TYR   174     109.100 112.540  26.070  0.00  0.00           C
ATOM   2832  HE2 TYR   174     108.500 113.370  26.390  0.00  0.00           H
ATOM   2833  CD2 TYR   174     108.630 111.450  25.300  0.00  0.00           C
ATOM   2834  HD2 TYR   174     107.660 111.500  24.830  0.00  0.00           H
ATOM   2835  C   TYR   174     110.460 109.590  22.300  0.00  0.00           C
ATOM   2836  O   TYR   174     111.130 110.580  22.460  0.00  0.00           O
ATOM   2837  N   GLU   175     110.980 108.570  21.610  0.00  0.00           N
ATOM   2838  H   GLU   175     110.330 107.800  21.510  0.00  0.00           H
ATOM   2839  CA  GLU   175     112.300 108.490  20.970  0.00  0.00           C
ATOM   2840  HA  GLU   175     113.020 108.810  21.720  0.00  0.00           H
ATOM   2841  CB  GLU   175     112.720 107.010  20.650  0.00  0.00           C
ATOM   2842  HB2 GLU   175     113.710 106.990  20.200  0.00  0.00           H
ATOM   2843  HB3 GLU   175     111.970 106.590  19.980  0.00  0.00           H
ATOM   2844  CG  GLU   175     112.820 106.110  21.830  0.00  0.00           C
ATOM   2845  HG2 GLU   175     111.870 106.090  22.370  0.00  0.00           H
ATOM   2846  HG3 GLU   175     113.600 106.570  22.440  0.00  0.00           H
ATOM   2847  CD  GLU   175     113.240 104.640  21.500  0.00  0.00           C
ATOM   2848  OE1 GLU   175     113.020 103.740  22.330  0.00  0.00           O
ATOM   2849  OE2 GLU   175     113.770 104.320  20.440  0.00  0.00           O
ATOM   2850  C   GLU   175     112.530 109.380  19.790  0.00  0.00           C
ATOM   2851  O   GLU   175     113.670 109.760  19.520  0.00  0.00           O
ATOM   2852  N   ASN   176     111.490 109.710  19.060  0.00  0.00           N
ATOM   2853  H   ASN   176     110.580 109.530  19.480  0.00  0.00           H
ATOM   2854  CA  ASN   176     111.560 110.580  17.890  0.00  0.00           C
ATOM   2855  HA  ASN   176     112.560 110.580  17.440  0.00  0.00           H
ATOM   2856  CB  ASN   176     110.570 110.120  16.810  0.00  0.00           C
ATOM   2857  HB2 ASN   176     110.720 110.680  15.890  0.00  0.00           H
ATOM   2858  HB3 ASN   176     109.600 110.360  17.250  0.00  0.00           H
ATOM   2859  CG  ASN   176     110.620 108.670  16.540  0.00  0.00           C
ATOM   2860  OD1 ASN   176     111.660 108.040  16.670  0.00  0.00           O
ATOM   2861  ND2 ASN   176     109.530 108.110  16.060  0.00  0.00           N
ATOM   2862 HD21 ASN   176     108.630 108.560  16.140  0.00  0.00           H
ATOM   2863 HD22 ASN   176     109.590 107.130  15.810  0.00  0.00           H
ATOM   2864  C   ASN   176     111.270 112.010  18.300  0.00  0.00           C
ATOM   2865  O   ASN   176     110.500 112.180  19.180  0.00  0.00           O
ATOM   2866  N   LEU   177     111.940 112.980  17.640  0.00  0.00           N
ATOM   2867  H   LEU   177     112.460 112.730  16.810  0.00  0.00           H
ATOM   2868  CA  LEU   177     112.000 114.380  17.990  0.00  0.00           C
ATOM   2869  HA  LEU   177     111.410 114.580  18.890  0.00  0.00           H
ATOM   2870  CB  LEU   177     113.410 114.670  18.490  0.00  0.00           C
ATOM   2871  HB2 LEU   177     114.080 114.490  17.650  0.00  0.00           H
ATOM   2872  HB3 LEU   177     113.860 113.960  19.190  0.00  0.00           H
ATOM   2873  CG  LEU   177     113.640 116.030  19.140  0.00  0.00           C
ATOM   2874  HG  LEU   177     113.470 116.760  18.340  0.00  0.00           H
ATOM   2875  CD1 LEU   177     112.650 116.430  20.220  0.00  0.00           C
ATOM   2876 HD11 LEU   177     112.550 115.790  21.100  0.00  0.00           H
ATOM   2877 HD12 LEU   177     112.720 117.480  20.510  0.00  0.00           H
ATOM   2878 HD13 LEU   177     111.680 116.350  19.720  0.00  0.00           H
ATOM   2879  CD2 LEU   177     115.040 116.140  19.760  0.00  0.00           C
ATOM   2880 HD21 LEU   177     115.130 115.370  20.530  0.00  0.00           H
ATOM   2881 HD22 LEU   177     115.820 116.090  19.000  0.00  0.00           H
ATOM   2882 HD23 LEU   177     115.230 117.090  20.260  0.00  0.00           H
ATOM   2883  C   LEU   177     111.450 115.300  16.900  0.00  0.00           C
ATOM   2884  O   LEU   177     111.110 116.440  17.170  0.00  0.00           O
ATOM   2885  N   ASP   178     111.230 114.800  15.650  0.00  0.00           N
ATOM   2886  H   ASP   178     111.510 113.840  15.520  0.00  0.00           H
ATOM   2887  CA  ASP   178     110.610 115.460  14.490  0.00  0.00           C
ATOM   2888  HA  ASP   178     110.880 116.490  14.730  0.00  0.00           H
ATOM   2889  CB  ASP   178     111.430 115.070  13.240  0.00  0.00           C
ATOM   2890  HB2 ASP   178     110.990 115.500  12.340  0.00  0.00           H
ATOM   2891  HB3 ASP   178     111.200 114.020  13.040  0.00  0.00           H
ATOM   2892  CG  ASP   178     112.940 115.190  13.270  0.00  0.00           C
ATOM   2893  OD1 ASP   178     113.410 116.230  13.730  0.00  0.00           O
ATOM   2894  OD2 ASP   178     113.700 114.240  12.890  0.00  0.00           O
ATOM   2895  C   ASP   178     109.070 115.080  14.350  0.00  0.00           C
ATOM   2896  O   ASP   178     108.780 113.930  14.580  0.00  0.00           O
ATOM   2897  N   GLN   179     108.220 116.070  14.050  0.00  0.00           N
ATOM   2898  H   GLN   179     108.640 116.960  13.820  0.00  0.00           H
ATOM   2899  CA  GLN   179     106.790 116.040  14.340  0.00  0.00           C
ATOM   2900  HA  GLN   179     106.500 115.030  14.640  0.00  0.00           H
ATOM   2901  CB  GLN   179     106.440 116.840  15.570  0.00  0.00           C
ATOM   2902  HB2 GLN   179     105.390 116.640  15.790  0.00  0.00           H
ATOM   2903  HB3 GLN   179     106.660 117.900  15.440  0.00  0.00           H
ATOM   2904  CG  GLN   179     107.160 116.410  16.870  0.00  0.00           C
ATOM   2905  HG2 GLN   179     108.200 116.170  16.680  0.00  0.00           H
ATOM   2906  HG3 GLN   179     106.790 115.460  17.270  0.00  0.00           H
ATOM   2907  CD  GLN   179     107.090 117.440  17.970  0.00  0.00           C
ATOM   2908  OE1 GLN   179     107.570 118.570  17.730  0.00  0.00           O
ATOM   2909  NE2 GLN   179     106.530 117.070  19.140  0.00  0.00           N
ATOM   2910 HE21 GLN   179     106.150 116.140  19.220  0.00  0.00           H
ATOM   2911 HE22 GLN   179     106.580 117.680  19.950  0.00  0.00           H
ATOM   2912  C   GLN   179     105.950 116.450  13.180  0.00  0.00           C
ATOM   2913  O   GLN   179     104.760 116.630  13.320  0.00  0.00           O
ATOM   2914  N   LEU   180     106.460 116.470  11.930  0.00  0.00           N
ATOM   2915  H   LEU   180     107.440 116.230  11.940  0.00  0.00           H
ATOM   2916  CA  LEU   180     105.780 116.830  10.670  0.00  0.00           C
ATOM   2917  HA  LEU   180     105.320 117.810  10.840  0.00  0.00           H
ATOM   2918  CB  LEU   180     106.730 116.960   9.500  0.00  0.00           C
ATOM   2919  HB2 LEU   180     106.050 117.020   8.650  0.00  0.00           H
ATOM   2920  HB3 LEU   180     107.340 116.070   9.330  0.00  0.00           H
ATOM   2921  CG  LEU   180     107.560 118.220   9.560  0.00  0.00           C
ATOM   2922  HG  LEU   180     107.900 118.360  10.590  0.00  0.00           H
ATOM   2923  CD1 LEU   180     108.860 117.990   8.830  0.00  0.00           C
ATOM   2924 HD11 LEU   180     109.340 117.120   9.280  0.00  0.00           H
ATOM   2925 HD12 LEU   180     108.600 117.860   7.770  0.00  0.00           H
ATOM   2926 HD13 LEU   180     109.410 118.920   8.950  0.00  0.00           H
ATOM   2927  CD2 LEU   180     106.770 119.480   9.090  0.00  0.00           C
ATOM   2928 HD21 LEU   180     106.130 119.750   9.930  0.00  0.00           H
ATOM   2929 HD22 LEU   180     107.480 120.290   8.890  0.00  0.00           H
ATOM   2930 HD23 LEU   180     106.190 119.330   8.180  0.00  0.00           H
ATOM   2931  C   LEU   180     104.670 115.770  10.390  0.00  0.00           C
ATOM   2932  O   LEU   180     103.500 116.110  10.120  0.00  0.00           O
ATOM   2933  N   SER   181     105.000 114.510  10.510  0.00  0.00           N
ATOM   2934  H   SER   181     105.950 114.250  10.720  0.00  0.00           H
ATOM   2935  CA  SER   181     103.980 113.410  10.420  0.00  0.00           C
ATOM   2936  HA  SER   181     103.190 113.730   9.740  0.00  0.00           H
ATOM   2937  CB  SER   181     104.650 112.160   9.800  0.00  0.00           C
ATOM   2938  HB2 SER   181     105.620 111.950  10.250  0.00  0.00           H
ATOM   2939  HB3 SER   181     104.810 112.210   8.720  0.00  0.00           H
ATOM   2940  OG  SER   181     103.850 111.010   9.960  0.00  0.00           O
ATOM   2941  HG  SER   181     104.060 110.670  10.830  0.00  0.00           H
ATOM   2942  C   SER   181     103.330 113.140  11.760  0.00  0.00           C
ATOM   2943  O   SER   181     104.040 112.920  12.720  0.00  0.00           O
ATOM   2944  N   TYR   182     102.010 112.990  11.820  0.00  0.00           N
ATOM   2945  H   TYR   182     101.450 113.170  11.000  0.00  0.00           H
ATOM   2946  CA  TYR   182     101.250 112.560  12.990  0.00  0.00           C
ATOM   2947  HA  TYR   182     101.820 111.770  13.490  0.00  0.00           H
ATOM   2948  CB  TYR   182     101.110 113.770  13.940  0.00  0.00           C
ATOM   2949  HB2 TYR   182     100.450 114.540  13.560  0.00  0.00           H
ATOM   2950  HB3 TYR   182     102.100 114.230  13.920  0.00  0.00           H
ATOM   2951  CG  TYR   182     100.890 113.430  15.400  0.00  0.00           C
ATOM   2952  CD1 TYR   182      99.610 113.070  15.890  0.00  0.00           C
ATOM   2953  HD1 TYR   182      98.770 112.960  15.220  0.00  0.00           H
ATOM   2954  CE1 TYR   182      99.470 112.950  17.250  0.00  0.00           C
ATOM   2955  HE1 TYR   182      98.500 112.710  17.670  0.00  0.00           H
ATOM   2956  CZ  TYR   182     100.510 113.120  18.180  0.00  0.00           C
ATOM   2957  OH  TYR   182     100.390 113.020  19.550  0.00  0.00           O
ATOM   2958  HH  TYR   182     101.190 112.760  20.010  0.00  0.00           H
ATOM   2959  CE2 TYR   182     101.790 113.390  17.720  0.00  0.00           C
ATOM   2960  HE2 TYR   182     102.610 113.630  18.390  0.00  0.00           H
ATOM   2961  CD2 TYR   182     101.980 113.470  16.250  0.00  0.00           C
ATOM   2962  HD2 TYR   182     102.950 113.740  15.860  0.00  0.00           H
ATOM   2963  C   TYR   182      99.860 111.980  12.680  0.00  0.00           C
ATOM   2964  O   TYR   182      99.220 111.430  13.590  0.00  0.00           O
ATOM   2965  N   ASP   183      99.420 112.150  11.410  0.00  0.00           N
ATOM   2966  H   ASP   183      99.800 112.810  10.750  0.00  0.00           H
ATOM   2967  CA  ASP   183      98.080 111.670  11.130  0.00  0.00           C
ATOM   2968  HA  ASP   183      97.390 111.700  11.970  0.00  0.00           H
ATOM   2969  CB  ASP   183      97.420 112.480   9.960  0.00  0.00           C
ATOM   2970  HB2 ASP   183      97.750 112.040   9.020  0.00  0.00           H
ATOM   2971  HB3 ASP   183      97.760 113.520  10.050  0.00  0.00           H
ATOM   2972  CG  ASP   183      95.930 112.460   9.910  0.00  0.00           C
ATOM   2973  OD1 ASP   183      95.290 112.630  10.980  0.00  0.00           O
ATOM   2974  OD2 ASP   183      95.390 112.410   8.780  0.00  0.00           O
ATOM   2975  C   ASP   183      97.970 110.200  10.820  0.00  0.00           C
ATOM   2976  O   ASP   183      96.840 109.750  10.610  0.00  0.00           O
ATOM   2977  N   ASN   184      99.090 109.540  10.570  0.00  0.00           N
ATOM   2978  H   ASN   184      99.960 110.020  10.730  0.00  0.00           H
ATOM   2979  CA  ASN   184      99.170 108.170  10.020  0.00  0.00           C
ATOM   2980  HA  ASN   184      98.310 108.060   9.370  0.00  0.00           H
ATOM   2981  CB  ASN   184     100.530 108.070   9.250  0.00  0.00           C
ATOM   2982  HB2 ASN   184     100.700 107.020   9.040  0.00  0.00           H
ATOM   2983  HB3 ASN   184     101.380 108.250   9.920  0.00  0.00           H
ATOM   2984  CG  ASN   184     100.550 108.840   7.990  0.00  0.00           C
ATOM   2985  OD1 ASN   184      99.660 108.840   7.130  0.00  0.00           O
ATOM   2986  ND2 ASN   184     101.560 109.600   7.760  0.00  0.00           N
ATOM   2987 HD21 ASN   184     102.410 109.450   8.270  0.00  0.00           H
ATOM   2988 HD22 ASN   184     101.590 109.940   6.800  0.00  0.00           H
ATOM   2989  C   ASN   184      99.150 107.040  11.080  0.00  0.00           C
ATOM   2990  O   ASN   184      99.710 107.200  12.110  0.00  0.00           O
ATOM   2991  N   LYS   185      98.420 105.930  10.780  0.00  0.00           N
ATOM   2992  H   LYS   185      97.920 106.080   9.910  0.00  0.00           H
ATOM   2993  CA  LYS   185      98.120 104.770  11.660  0.00  0.00           C
ATOM   2994  HA  LYS   185      97.290 104.210  11.230  0.00  0.00           H
ATOM   2995  CB  LYS   185      99.280 103.750  11.580  0.00  0.00           C
ATOM   2996  HB2 LYS   185      99.390 103.080  12.430  0.00  0.00           H
ATOM   2997  HB3 LYS   185     100.240 104.260  11.450  0.00  0.00           H
ATOM   2998  CG  LYS   185      99.200 102.880  10.360  0.00  0.00           C
ATOM   2999  HG2 LYS   185      99.310 103.570   9.530  0.00  0.00           H
ATOM   3000  HG3 LYS   185      98.250 102.350  10.320  0.00  0.00           H
ATOM   3001  CD  LYS   185     100.320 101.770  10.300  0.00  0.00           C
ATOM   3002  HD2 LYS   185     100.090 100.900  10.900  0.00  0.00           H
ATOM   3003  HD3 LYS   185     101.260 102.210  10.640  0.00  0.00           H
ATOM   3004  CE  LYS   185     100.440 101.330   8.850  0.00  0.00           C
ATOM   3005  HE2 LYS   185     100.900 102.180   8.350  0.00  0.00           H
ATOM   3006  HE3 LYS   185      99.460 101.000   8.490  0.00  0.00           H
ATOM   3007  NZ  LYS   185     101.400 100.230   8.630  0.00  0.00           N
ATOM   3008  HZ1 LYS   185     101.060  99.430   9.150  0.00  0.00           H
ATOM   3009  HZ2 LYS   185     101.550  99.970   7.670  0.00  0.00           H
ATOM   3010  HZ3 LYS   185     102.340 100.410   8.960  0.00  0.00           H
ATOM   3011  C   LYS   185      97.620 105.060  13.030  0.00  0.00           C
ATOM   3012  O   LYS   185      98.190 104.580  14.040  0.00  0.00           O
ATOM   3013  N   ARG   186      96.530 105.840  13.170  0.00  0.00           N
ATOM   3014  H   ARG   186      96.200 106.310  12.340  0.00  0.00           H
ATOM   3015  CA  ARG   186      95.570 105.750  14.370  0.00  0.00           C
ATOM   3016  HA  ARG   186      96.160 106.040  15.250  0.00  0.00           H
ATOM   3017  CB  ARG   186      94.320 106.630  14.240  0.00  0.00           C
ATOM   3018  HB2 ARG   186      93.500 106.230  14.830  0.00  0.00           H
ATOM   3019  HB3 ARG   186      94.010 106.480  13.200  0.00  0.00           H
ATOM   3020  CG  ARG   186      94.540 108.120  14.550  0.00  0.00           C
ATOM   3021  HG2 ARG   186      95.410 108.490  14.000  0.00  0.00           H
ATOM   3022  HG3 ARG   186      94.770 108.300  15.600  0.00  0.00           H
ATOM   3023  CD  ARG   186      93.340 108.990  14.140  0.00  0.00           C
ATOM   3024  HD2 ARG   186      92.430 108.430  14.340  0.00  0.00           H
ATOM   3025  HD3 ARG   186      93.430 109.140  13.060  0.00  0.00           H
ATOM   3026  NE  ARG   186      93.440 110.280  14.860  0.00  0.00           N
ATOM   3027  HE  ARG   186      94.200 110.260  15.530  0.00  0.00           H
ATOM   3028  CZ  ARG   186      92.630 111.290  14.880  0.00  0.00           C
ATOM   3029  NH1 ARG   186      91.610 111.380  14.080  0.00  0.00           N
ATOM   3030 HH11 ARG   186      91.410 110.630  13.430  0.00  0.00           H
ATOM   3031 HH12 ARG   186      90.960 112.150  14.110  0.00  0.00           H
ATOM   3032  NH2 ARG   186      92.970 112.380  15.480  0.00  0.00           N
ATOM   3033 HH21 ARG   186      93.940 112.540  15.700  0.00  0.00           H
ATOM   3034 HH22 ARG   186      92.460 113.210  15.230  0.00  0.00           H
ATOM   3035  C   ARG   186      95.120 104.250  14.670  0.00  0.00           C
ATOM   3036  O   ARG   186      94.890 103.470  13.730  0.00  0.00           O
ATOM   3037  N   GLY   187      94.970 103.890  15.930  0.00  0.00           N
ATOM   3038  H   GLY   187      95.170 104.610  16.610  0.00  0.00           H
ATOM   3039  CA  GLY   187      94.660 102.580  16.440  0.00  0.00           C
ATOM   3040  HA2 GLY   187      95.250 102.400  17.340  0.00  0.00           H
ATOM   3041  HA3 GLY   187      95.070 101.860  15.750  0.00  0.00           H
ATOM   3042  C   GLY   187      93.190 102.370  16.690  0.00  0.00           C
ATOM   3043  O   GLY   187      92.450 103.370  16.750  0.00  0.00           O
ATOM   3044  N   PRO   188      92.610 101.110  16.740  0.00  0.00           N
ATOM   3045  CD  PRO   188      93.210  99.840  16.450  0.00  0.00           C
ATOM   3046  HD2 PRO   188      93.540  99.290  17.340  0.00  0.00           H
ATOM   3047  HD3 PRO   188      94.000  99.920  15.710  0.00  0.00           H
ATOM   3048  CG  PRO   188      92.170  99.010  15.750  0.00  0.00           C
ATOM   3049  HG2 PRO   188      92.320  97.950  15.910  0.00  0.00           H
ATOM   3050  HG3 PRO   188      92.230  99.170  14.670  0.00  0.00           H
ATOM   3051  CB  PRO   188      90.910  99.440  16.420  0.00  0.00           C
ATOM   3052  HB2 PRO   188      90.710  98.820  17.290  0.00  0.00           H
ATOM   3053  HB3 PRO   188      90.070  99.380  15.730  0.00  0.00           H
ATOM   3054  CA  PRO   188      91.190 100.830  16.830  0.00  0.00           C
ATOM   3055  HA  PRO   188      90.710 101.470  16.090  0.00  0.00           H
ATOM   3056  C   PRO   188      90.580 101.200  18.180  0.00  0.00           C
ATOM   3057  O   PRO   188      91.170 101.160  19.230  0.00  0.00           O
ATOM   3058  N   LYS   189      89.310 101.660  18.090  0.00  0.00           N
ATOM   3059  H   LYS   189      89.030 101.830  17.130  0.00  0.00           H
ATOM   3060  CA  LYS   189      88.470 102.260  19.080  0.00  0.00           C
ATOM   3061  HA  LYS   189      88.990 101.940  19.990  0.00  0.00           H
ATOM   3062  CB  LYS   189      88.440 103.840  18.930  0.00  0.00           C
ATOM   3063  HB2 LYS   189      87.720 104.260  19.630  0.00  0.00           H
ATOM   3064  HB3 LYS   189      87.970 104.160  18.000  0.00  0.00           H
ATOM   3065  CG  LYS   189      89.800 104.560  19.110  0.00  0.00           C
ATOM   3066  HG2 LYS   189      90.270 104.090  18.240  0.00  0.00           H
ATOM   3067  HG3 LYS   189      90.240 104.360  20.090  0.00  0.00           H
ATOM   3068  CD  LYS   189      89.740 106.030  18.980  0.00  0.00           C
ATOM   3069  HD2 LYS   189      89.130 106.420  19.800  0.00  0.00           H
ATOM   3070  HD3 LYS   189      89.200 106.230  18.060  0.00  0.00           H
ATOM   3071  CE  LYS   189      91.140 106.620  18.920  0.00  0.00           C
ATOM   3072  HE2 LYS   189      91.530 106.460  19.920  0.00  0.00           H
ATOM   3073  HE3 LYS   189      91.080 107.670  18.630  0.00  0.00           H
ATOM   3074  NZ  LYS   189      92.000 105.930  17.910  0.00  0.00           N
ATOM   3075  HZ1 LYS   189      91.880 104.920  17.900  0.00  0.00           H
ATOM   3076  HZ2 LYS   189      91.710 106.170  16.970  0.00  0.00           H
ATOM   3077  HZ3 LYS   189      93.000 106.030  17.990  0.00  0.00           H
ATOM   3078  C   LYS   189      87.060 101.700  19.050  0.00  0.00           C
ATOM   3079  O   LYS   189      86.480 101.440  17.950  0.00  0.00           O
ATOM   3080  N   ALA   190      86.480 101.590  20.230  0.00  0.00           N
ATOM   3081  H   ALA   190      87.030 101.730  21.060  0.00  0.00           H
ATOM   3082  CA  ALA   190      85.080 101.350  20.410  0.00  0.00           C
ATOM   3083  HA  ALA   190      84.640 101.020  19.470  0.00  0.00           H
ATOM   3084  CB  ALA   190      84.890 100.330  21.520  0.00  0.00           C
ATOM   3085  HB1 ALA   190      85.460 100.560  22.420  0.00  0.00           H
ATOM   3086  HB2 ALA   190      83.830 100.260  21.790  0.00  0.00           H
ATOM   3087  HB3 ALA   190      85.270  99.360  21.220  0.00  0.00           H
ATOM   3088  C   ALA   190      84.430 102.680  20.810  0.00  0.00           C
ATOM   3089  O   ALA   190      84.720 103.290  21.830  0.00  0.00           O
ATOM   3090  N   ASP   191      83.740 103.320  19.900  0.00  0.00           N
ATOM   3091  H   ASP   191      83.500 102.830  19.050  0.00  0.00           H
ATOM   3092  CA  ASP   191      83.140 104.670  20.150  0.00  0.00           C
ATOM   3093  HA  ASP   191      83.920 105.370  20.460  0.00  0.00           H
ATOM   3094  CB  ASP   191      82.490 105.090  18.830  0.00  0.00           C
ATOM   3095  HB2 ASP   191      81.790 105.920  18.950  0.00  0.00           H
ATOM   3096  HB3 ASP   191      81.860 104.240  18.570  0.00  0.00           H
ATOM   3097  CG  ASP   191      83.510 105.330  17.740  0.00  0.00           C
ATOM   3098  OD1 ASP   191      84.740 105.370  17.940  0.00  0.00           O
ATOM   3099  OD2 ASP   191      83.000 105.580  16.630  0.00  0.00           O
ATOM   3100  C   ASP   191      82.090 104.590  21.220  0.00  0.00           C
ATOM   3101  O   ASP   191      82.050 105.540  22.000  0.00  0.00           O
ATOM   3102  N   LYS   192      81.370 103.460  21.400  0.00  0.00           N
ATOM   3103  H   LYS   192      81.580 102.690  20.770  0.00  0.00           H
ATOM   3104  CA  LYS   192      80.490 103.240  22.550  0.00  0.00           C
ATOM   3105  HA  LYS   192      80.940 103.880  23.300  0.00  0.00           H
ATOM   3106  CB  LYS   192      79.100 103.800  22.130  0.00  0.00           C
ATOM   3107  HB2 LYS   192      78.490 103.160  21.500  0.00  0.00           H
ATOM   3108  HB3 LYS   192      79.300 104.780  21.690  0.00  0.00           H
ATOM   3109  CG  LYS   192      78.350 104.170  23.410  0.00  0.00           C
ATOM   3110  HG2 LYS   192      79.050 104.530  24.160  0.00  0.00           H
ATOM   3111  HG3 LYS   192      77.990 103.290  23.950  0.00  0.00           H
ATOM   3112  CD  LYS   192      77.230 105.230  23.060  0.00  0.00           C
ATOM   3113  HD2 LYS   192      76.490 104.840  22.350  0.00  0.00           H
ATOM   3114  HD3 LYS   192      77.640 106.110  22.570  0.00  0.00           H
ATOM   3115  CE  LYS   192      76.370 105.700  24.330  0.00  0.00           C
ATOM   3116  HE2 LYS   192      77.030 106.170  25.050  0.00  0.00           H
ATOM   3117  HE3 LYS   192      75.850 104.880  24.820  0.00  0.00           H
ATOM   3118  NZ  LYS   192      75.460 106.810  23.950  0.00  0.00           N
ATOM   3119  HZ1 LYS   192      75.060 106.660  23.030  0.00  0.00           H
ATOM   3120  HZ2 LYS   192      74.680 106.920  24.570  0.00  0.00           H
ATOM   3121  HZ3 LYS   192      75.920 107.700  23.860  0.00  0.00           H
ATOM   3122  C   LYS   192      80.540 101.740  22.880  0.00  0.00           C
ATOM   3123  O   LYS   192      80.470 100.940  21.910  0.00  0.00           O
ATOM   3124  N   VAL   193      80.550 101.500  24.180  0.00  0.00           N
ATOM   3125  H   VAL   193      80.550 102.310  24.790  0.00  0.00           H
ATOM   3126  CA  VAL   193      80.120 100.250  24.790  0.00  0.00           C
ATOM   3127  HA  VAL   193      80.270  99.520  24.000  0.00  0.00           H
ATOM   3128  CB  VAL   193      80.920  99.870  25.980  0.00  0.00           C
ATOM   3129  HB  VAL   193      80.700 100.610  26.750  0.00  0.00           H
ATOM   3130  CG1 VAL   193      80.590  98.540  26.630  0.00  0.00           C
ATOM   3131 HG11 VAL   193      81.020  97.720  26.050  0.00  0.00           H
ATOM   3132 HG12 VAL   193      81.080  98.510  27.600  0.00  0.00           H
ATOM   3133 HG13 VAL   193      79.530  98.330  26.770  0.00  0.00           H
ATOM   3134  CG2 VAL   193      82.460  99.900  25.800  0.00  0.00           C
ATOM   3135 HG21 VAL   193      82.840  99.290  24.970  0.00  0.00           H
ATOM   3136 HG22 VAL   193      82.700 100.950  25.620  0.00  0.00           H
ATOM   3137 HG23 VAL   193      82.850  99.570  26.760  0.00  0.00           H
ATOM   3138  C   VAL   193      78.680 100.360  25.350  0.00  0.00           C
ATOM   3139  O   VAL   193      78.360 101.290  26.060  0.00  0.00           O
ATOM   3140  N   LEU   194      77.880  99.350  25.020  0.00  0.00           N
ATOM   3141  H   LEU   194      78.200  98.690  24.330  0.00  0.00           H
ATOM   3142  CA  LEU   194      76.490  99.310  25.430  0.00  0.00           C
ATOM   3143  HA  LEU   194      76.350  99.980  26.280  0.00  0.00           H
ATOM   3144  CB  LEU   194      75.550  99.640  24.280  0.00  0.00           C
ATOM   3145  HB2 LEU   194      74.580  99.720  24.760  0.00  0.00           H
ATOM   3146  HB3 LEU   194      75.730  98.930  23.480  0.00  0.00           H
ATOM   3147  CG  LEU   194      75.860 101.020  23.610  0.00  0.00           C
ATOM   3148  HG  LEU   194      76.300 101.790  24.240  0.00  0.00           H
ATOM   3149  CD1 LEU   194      76.740 100.810  22.350  0.00  0.00           C
ATOM   3150 HD11 LEU   194      76.820 101.740  21.790  0.00  0.00           H
ATOM   3151 HD12 LEU   194      77.760 100.560  22.640  0.00  0.00           H
ATOM   3152 HD13 LEU   194      76.320 100.070  21.660  0.00  0.00           H
ATOM   3153  CD2 LEU   194      74.590 101.690  23.040  0.00  0.00           C
ATOM   3154 HD21 LEU   194      73.990 101.940  23.920  0.00  0.00           H
ATOM   3155 HD22 LEU   194      74.780 102.560  22.420  0.00  0.00           H
ATOM   3156 HD23 LEU   194      74.040 100.960  22.450  0.00  0.00           H
ATOM   3157  C   LEU   194      76.120  97.970  26.110  0.00  0.00           C
ATOM   3158  O   LEU   194      75.950  96.950  25.460  0.00  0.00           O
ATOM   3159  N   GLN   195      76.100  97.960  27.400  0.00  0.00           N
ATOM   3160  H   GLN   195      76.190  98.810  27.940  0.00  0.00           H
ATOM   3161  CA  GLN   195      75.560  96.780  28.160  0.00  0.00           C
ATOM   3162  HA  GLN   195      75.960  95.900  27.650  0.00  0.00           H
ATOM   3163  CB  GLN   195      76.120  96.920  29.600  0.00  0.00           C
ATOM   3164  HB2 GLN   195      75.750  96.090  30.210  0.00  0.00           H
ATOM   3165  HB3 GLN   195      75.760  97.840  30.040  0.00  0.00           H
ATOM   3166  CG  GLN   195      77.680  96.890  29.820  0.00  0.00           C
ATOM   3167  HG2 GLN   195      78.170  97.630  29.190  0.00  0.00           H
ATOM   3168  HG3 GLN   195      78.010  95.870  29.600  0.00  0.00           H
ATOM   3169  CD  GLN   195      78.120  97.210  31.230  0.00  0.00           C
ATOM   3170  OE1 GLN   195      77.310  97.480  32.110  0.00  0.00           O
ATOM   3171  NE2 GLN   195      79.420  97.410  31.440  0.00  0.00           N
ATOM   3172 HE21 GLN   195      80.010  97.330  30.620  0.00  0.00           H
ATOM   3173 HE22 GLN   195      79.790  97.560  32.360  0.00  0.00           H
ATOM   3174  C   GLN   195      74.060  96.740  28.100  0.00  0.00           C
ATOM   3175  O   GLN   195      73.390  97.780  28.060  0.00  0.00           O
ATOM   3176  N   PHE   196      73.450  95.610  28.360  0.00  0.00           N
ATOM   3177  H   PHE   196      74.090  94.850  28.520  0.00  0.00           H
ATOM   3178  CA  PHE   196      72.040  95.330  28.270  0.00  0.00           C
ATOM   3179  HA  PHE   196      71.400  96.150  28.580  0.00  0.00           H
ATOM   3180  CB  PHE   196      71.560  94.960  26.800  0.00  0.00           C
ATOM   3181  HB2 PHE   196      72.080  95.670  26.150  0.00  0.00           H
ATOM   3182  HB3 PHE   196      70.490  95.130  26.710  0.00  0.00           H
ATOM   3183  CG  PHE   196      71.800  93.570  26.220  0.00  0.00           C
ATOM   3184  CD1 PHE   196      72.960  93.300  25.500  0.00  0.00           C
ATOM   3185  HD1 PHE   196      73.670  94.110  25.520  0.00  0.00           H
ATOM   3186  CE1 PHE   196      73.150  92.090  24.810  0.00  0.00           C
ATOM   3187  HE1 PHE   196      73.960  91.980  24.100  0.00  0.00           H
ATOM   3188  CZ  PHE   196      72.170  91.110  24.970  0.00  0.00           C
ATOM   3189  HZ  PHE   196      72.280  90.220  24.370  0.00  0.00           H
ATOM   3190  CE2 PHE   196      71.010  91.360  25.750  0.00  0.00           C
ATOM   3191  HE2 PHE   196      70.250  90.600  25.860  0.00  0.00           H
ATOM   3192  CD2 PHE   196      70.820  92.640  26.320  0.00  0.00           C
ATOM   3193  HD2 PHE   196      69.950  92.810  26.940  0.00  0.00           H
ATOM   3194  C   PHE   196      71.550  94.120  29.170  0.00  0.00           C
ATOM   3195  O   PHE   196      72.350  93.230  29.480  0.00  0.00           O
ATOM   3196  N   GLU   197      70.360  94.120  29.720  0.00  0.00           N
ATOM   3197  H   GLU   197      69.650  94.810  29.480  0.00  0.00           H
ATOM   3198  CA  GLU   197      70.050  93.210  30.840  0.00  0.00           C
ATOM   3199  HA  GLU   197      70.880  93.300  31.530  0.00  0.00           H
ATOM   3200  CB  GLU   197      68.790  93.710  31.500  0.00  0.00           C
ATOM   3201  HB2 GLU   197      67.990  93.800  30.770  0.00  0.00           H
ATOM   3202  HB3 GLU   197      68.880  94.740  31.840  0.00  0.00           H
ATOM   3203  CG  GLU   197      68.280  92.830  32.710  0.00  0.00           C
ATOM   3204  HG2 GLU   197      67.800  91.900  32.380  0.00  0.00           H
ATOM   3205  HG3 GLU   197      67.350  93.260  33.060  0.00  0.00           H
ATOM   3206  CD  GLU   197      69.250  92.740  33.910  0.00  0.00           C
ATOM   3207  OE1 GLU   197      70.270  93.490  33.990  0.00  0.00           O
ATOM   3208  OE2 GLU   197      69.110  91.850  34.810  0.00  0.00           O
ATOM   3209  C   GLU   197      69.860  91.750  30.330  0.00  0.00           C
ATOM   3210  O   GLU   197      68.960  91.510  29.470  0.00  0.00           O
ATOM   3211  N   PRO   198      70.490  90.740  30.960  0.00  0.00           N
ATOM   3212  CD  PRO   198      71.610  90.810  31.910  0.00  0.00           C
ATOM   3213  HD2 PRO   198      71.300  90.710  32.950  0.00  0.00           H
ATOM   3214  HD3 PRO   198      72.280  91.660  31.760  0.00  0.00           H
ATOM   3215  CG  PRO   198      72.400  89.590  31.600  0.00  0.00           C
ATOM   3216  HG2 PRO   198      72.980  89.250  32.460  0.00  0.00           H
ATOM   3217  HG3 PRO   198      73.090  89.860  30.800  0.00  0.00           H
ATOM   3218  CB  PRO   198      71.400  88.510  31.190  0.00  0.00           C
ATOM   3219  HB2 PRO   198      70.860  88.030  32.000  0.00  0.00           H
ATOM   3220  HB3 PRO   198      71.840  87.850  30.440  0.00  0.00           H
ATOM   3221  CA  PRO   198      70.340  89.360  30.450  0.00  0.00           C
ATOM   3222  HA  PRO   198      70.500  89.510  29.380  0.00  0.00           H
ATOM   3223  C   PRO   198      68.890  88.800  30.740  0.00  0.00           C
ATOM   3224  O   PRO   198      68.210  89.070  31.760  0.00  0.00           O
ATOM   3225  N   GLY   199      68.430  87.980  29.760  0.00  0.00           N
ATOM   3226  H   GLY   199      69.040  87.830  28.970  0.00  0.00           H
ATOM   3227  CA  GLY   199      66.970  87.520  29.640  0.00  0.00           C
ATOM   3228  HA2 GLY   199      66.640  87.200  30.630  0.00  0.00           H
ATOM   3229  HA3 GLY   199      66.810  86.670  28.970  0.00  0.00           H
ATOM   3230  C   GLY   199      65.970  88.470  29.010  0.00  0.00           C
ATOM   3231  O   GLY   199      64.760  88.200  28.910  0.00  0.00           O
ATOM   3232  N   THR   200      66.400  89.660  28.610  0.00  0.00           N
ATOM   3233  H   THR   200      67.320  89.880  28.960  0.00  0.00           H
ATOM   3234  CA  THR   200      65.570  90.680  27.970  0.00  0.00           C
ATOM   3235  HA  THR   200      64.660  90.820  28.540  0.00  0.00           H
ATOM   3236  CB  THR   200      66.120  92.050  28.160  0.00  0.00           C
ATOM   3237  HB  THR   200      67.100  92.190  27.700  0.00  0.00           H
ATOM   3238  CG2 THR   200      65.260  93.220  27.660  0.00  0.00           C
ATOM   3239 HG21 THR   200      65.690  94.200  27.830  0.00  0.00           H
ATOM   3240 HG22 THR   200      65.080  92.950  26.620  0.00  0.00           H
ATOM   3241 HG23 THR   200      64.320  93.210  28.210  0.00  0.00           H
ATOM   3242  OG1 THR   200      66.420  92.270  29.570  0.00  0.00           O
ATOM   3243  HG1 THR   200      67.340  92.040  29.670  0.00  0.00           H
ATOM   3244  C   THR   200      65.320  90.270  26.520  0.00  0.00           C
ATOM   3245  O   THR   200      66.220  89.730  25.840  0.00  0.00           O
ATOM   3246  N   LYS   201      64.070  90.590  26.120  0.00  0.00           N
ATOM   3247  H   LYS   201      63.430  90.940  26.810  0.00  0.00           H
ATOM   3248  CA  LYS   201      63.520  90.120  24.800  0.00  0.00           C
ATOM   3249  HA  LYS   201      64.250  89.420  24.390  0.00  0.00           H
ATOM   3250  CB  LYS   201      62.240  89.260  24.890  0.00  0.00           C
ATOM   3251  HB2 LYS   201      61.930  88.920  23.910  0.00  0.00           H
ATOM   3252  HB3 LYS   201      61.390  89.860  25.200  0.00  0.00           H
ATOM   3253  CG  LYS   201      62.260  87.950  25.640  0.00  0.00           C
ATOM   3254  HG2 LYS   201      61.310  87.420  25.610  0.00  0.00           H
ATOM   3255  HG3 LYS   201      62.470  88.120  26.700  0.00  0.00           H
ATOM   3256  CD  LYS   201      63.340  86.870  25.200  0.00  0.00           C
ATOM   3257  HD2 LYS   201      64.240  87.320  24.770  0.00  0.00           H
ATOM   3258  HD3 LYS   201      62.840  86.280  24.430  0.00  0.00           H
ATOM   3259  CE  LYS   201      63.850  85.900  26.370  0.00  0.00           C
ATOM   3260  HE2 LYS   201      62.970  85.270  26.500  0.00  0.00           H
ATOM   3261  HE3 LYS   201      63.960  86.660  27.140  0.00  0.00           H
ATOM   3262  NZ  LYS   201      65.040  85.100  26.050  0.00  0.00           N
ATOM   3263  HZ1 LYS   201      65.620  85.660  25.440  0.00  0.00           H
ATOM   3264  HZ2 LYS   201      65.560  84.860  26.880  0.00  0.00           H
ATOM   3265  HZ3 LYS   201      64.830  84.230  25.590  0.00  0.00           H
ATOM   3266  C   LYS   201      63.450  91.210  23.740  0.00  0.00           C
ATOM   3267  O   LYS   201      63.710  90.870  22.560  0.00  0.00           O
ATOM   3268  N   ASN   202      63.020  92.460  24.100  0.00  0.00           N
ATOM   3269  H   ASN   202      62.810  92.700  25.050  0.00  0.00           H
ATOM   3270  CA  ASN   202      63.030  93.650  23.280  0.00  0.00           C
ATOM   3271  HA  ASN   202      63.230  93.390  22.240  0.00  0.00           H
ATOM   3272  CB  ASN   202      61.670  94.350  23.460  0.00  0.00           C
ATOM   3273  HB2 ASN   202      61.480  94.340  24.540  0.00  0.00           H
ATOM   3274  HB3 ASN   202      60.860  93.720  23.100  0.00  0.00           H
ATOM   3275  CG  ASN   202      61.460  95.620  22.730  0.00  0.00           C
ATOM   3276  OD1 ASN   202      62.120  95.990  21.810  0.00  0.00           O
ATOM   3277  ND2 ASN   202      60.650  96.440  23.310  0.00  0.00           N
ATOM   3278 HD21 ASN   202      60.070  96.200  24.100  0.00  0.00           H
ATOM   3279 HD22 ASN   202      60.380  97.300  22.850  0.00  0.00           H
ATOM   3280  C   ASN   202      64.190  94.540  23.710  0.00  0.00           C
ATOM   3281  O   ASN   202      64.350  94.760  24.910  0.00  0.00           O
ATOM   3282  N   LEU   203      65.010  94.990  22.840  0.00  0.00           N
ATOM   3283  H   LEU   203      64.700  94.860  21.890  0.00  0.00           H
ATOM   3284  CA  LEU   203      66.320  95.690  23.000  0.00  0.00           C
ATOM   3285  HA  LEU   203      66.320  96.110  24.010  0.00  0.00           H
ATOM   3286  CB  LEU   203      67.490  94.730  22.920  0.00  0.00           C
ATOM   3287  HB2 LEU   203      68.430  95.270  23.010  0.00  0.00           H
ATOM   3288  HB3 LEU   203      67.600  94.360  21.900  0.00  0.00           H
ATOM   3289  CG  LEU   203      67.390  93.590  23.960  0.00  0.00           C
ATOM   3290  HG  LEU   203      66.400  93.130  24.020  0.00  0.00           H
ATOM   3291  CD1 LEU   203      68.490  92.520  23.730  0.00  0.00           C
ATOM   3292 HD11 LEU   203      69.490  92.910  23.910  0.00  0.00           H
ATOM   3293 HD12 LEU   203      68.310  91.690  24.430  0.00  0.00           H
ATOM   3294 HD13 LEU   203      68.430  92.090  22.730  0.00  0.00           H
ATOM   3295  CD2 LEU   203      67.810  94.180  25.350  0.00  0.00           C
ATOM   3296 HD21 LEU   203      68.740  94.710  25.190  0.00  0.00           H
ATOM   3297 HD22 LEU   203      67.080  94.830  25.830  0.00  0.00           H
ATOM   3298 HD23 LEU   203      68.010  93.360  26.050  0.00  0.00           H
ATOM   3299  C   LEU   203      66.460  96.810  21.960  0.00  0.00           C
ATOM   3300  O   LEU   203      67.530  97.030  21.440  0.00  0.00           O
ATOM   3301  N   THR   204      65.330  97.360  21.530  0.00  0.00           N
ATOM   3302  H   THR   204      64.440  97.140  21.960  0.00  0.00           H
ATOM   3303  CA  THR   204      65.300  98.440  20.560  0.00  0.00           C
ATOM   3304  HA  THR   204      66.080  98.190  19.850  0.00  0.00           H
ATOM   3305  CB  THR   204      64.040  98.540  19.630  0.00  0.00           C
ATOM   3306  HB  THR   204      64.100  99.430  19.010  0.00  0.00           H
ATOM   3307  CG2 THR   204      63.630  97.250  18.910  0.00  0.00           C
ATOM   3308 HG21 THR   204      62.790  97.330  18.220  0.00  0.00           H
ATOM   3309 HG22 THR   204      64.530  96.870  18.420  0.00  0.00           H
ATOM   3310 HG23 THR   204      63.380  96.560  19.710  0.00  0.00           H
ATOM   3311  OG1 THR   204      62.930  98.850  20.340  0.00  0.00           O
ATOM   3312  HG1 THR   204      62.690  97.990  20.670  0.00  0.00           H
ATOM   3313  C   THR   204      65.690  99.800  21.060  0.00  0.00           C
ATOM   3314  O   THR   204      66.230 100.540  20.230  0.00  0.00           O
ATOM   3315  N   ALA   205      65.540 100.110  22.330  0.00  0.00           N
ATOM   3316  H   ALA   205      65.100  99.440  22.940  0.00  0.00           H
ATOM   3317  CA  ALA   205      66.090 101.440  22.880  0.00  0.00           C
ATOM   3318  HA  ALA   205      65.740 102.180  22.160  0.00  0.00           H
ATOM   3319  CB  ALA   205      65.340 101.790  24.140  0.00  0.00           C
ATOM   3320  HB1 ALA   205      65.690 102.800  24.330  0.00  0.00           H
ATOM   3321  HB2 ALA   205      64.270 101.780  23.940  0.00  0.00           H
ATOM   3322  HB3 ALA   205      65.550 101.120  24.980  0.00  0.00           H
ATOM   3323  C   ALA   205      67.630 101.360  23.090  0.00  0.00           C
ATOM   3324  O   ALA   205      68.340 102.350  22.910  0.00  0.00           O
ATOM   3325  N   LEU   206      68.170 100.190  23.350  0.00  0.00           N
ATOM   3326  H   LEU   206      67.510  99.480  23.650  0.00  0.00           H
ATOM   3327  CA  LEU   206      69.630  99.970  23.300  0.00  0.00           C
ATOM   3328  HA  LEU   206      70.040 100.730  23.960  0.00  0.00           H
ATOM   3329  CB  LEU   206      69.960  98.470  23.840  0.00  0.00           C
ATOM   3330  HB2 LEU   206      69.220  97.850  23.340  0.00  0.00           H
ATOM   3331  HB3 LEU   206      69.700  98.470  24.900  0.00  0.00           H
ATOM   3332  CG  LEU   206      71.300  97.880  23.570  0.00  0.00           C
ATOM   3333  HG  LEU   206      71.760  98.330  22.690  0.00  0.00           H
ATOM   3334  CD1 LEU   206      72.200  98.230  24.760  0.00  0.00           C
ATOM   3335 HD11 LEU   206      73.180  97.820  24.500  0.00  0.00           H
ATOM   3336 HD12 LEU   206      72.250  99.310  24.920  0.00  0.00           H
ATOM   3337 HD13 LEU   206      71.760  97.750  25.630  0.00  0.00           H
ATOM   3338  CD2 LEU   206      71.110  96.420  23.210  0.00  0.00           C
ATOM   3339 HD21 LEU   206      70.520  95.970  24.010  0.00  0.00           H
ATOM   3340 HD22 LEU   206      70.670  96.330  22.220  0.00  0.00           H
ATOM   3341 HD23 LEU   206      72.080  95.940  23.220  0.00  0.00           H
ATOM   3342  C   LEU   206      70.220 100.140  21.850  0.00  0.00           C
ATOM   3343  O   LEU   206      71.270 100.740  21.520  0.00  0.00           O
ATOM   3344  N   LEU   207      69.460  99.570  20.920  0.00  0.00           N
ATOM   3345  H   LEU   207      68.750  98.920  21.230  0.00  0.00           H
ATOM   3346  CA  LEU   207      69.820  99.590  19.520  0.00  0.00           C
ATOM   3347  HA  LEU   207      70.890  99.370  19.490  0.00  0.00           H
ATOM   3348  CB  LEU   207      69.100  98.500  18.710  0.00  0.00           C
ATOM   3349  HB2 LEU   207      69.210  98.750  17.650  0.00  0.00           H
ATOM   3350  HB3 LEU   207      68.060  98.480  19.020  0.00  0.00           H
ATOM   3351  CG  LEU   207      69.680  97.110  18.980  0.00  0.00           C
ATOM   3352  HG  LEU   207      69.510  96.890  20.030  0.00  0.00           H
ATOM   3353  CD1 LEU   207      68.870  96.100  18.160  0.00  0.00           C
ATOM   3354 HD11 LEU   207      68.870  96.550  17.170  0.00  0.00           H
ATOM   3355 HD12 LEU   207      69.170  95.060  18.300  0.00  0.00           H
ATOM   3356 HD13 LEU   207      67.810  96.200  18.400  0.00  0.00           H
ATOM   3357  CD2 LEU   207      71.160  96.860  18.760  0.00  0.00           C
ATOM   3358 HD21 LEU   207      71.810  97.460  19.400  0.00  0.00           H
ATOM   3359 HD22 LEU   207      71.470  95.810  18.770  0.00  0.00           H
ATOM   3360 HD23 LEU   207      71.440  97.180  17.750  0.00  0.00           H
ATOM   3361  C   LEU   207      69.730 100.960  18.810  0.00  0.00           C
ATOM   3362  O   LEU   207      70.620 101.250  18.080  0.00  0.00           O
ATOM   3363  N   LEU   208      68.650 101.730  18.970  0.00  0.00           N
ATOM   3364  H   LEU   208      68.110 101.350  19.730  0.00  0.00           H
ATOM   3365  CA  LEU   208      68.650 103.140  18.640  0.00  0.00           C
ATOM   3366  HA  LEU   208      68.810 103.110  17.560  0.00  0.00           H
ATOM   3367  CB  LEU   208      67.260 103.720  18.900  0.00  0.00           C
ATOM   3368  HB2 LEU   208      67.340 104.750  18.560  0.00  0.00           H
ATOM   3369  HB3 LEU   208      66.900 103.670  19.930  0.00  0.00           H
ATOM   3370  CG  LEU   208      66.160 103.230  17.940  0.00  0.00           C
ATOM   3371  HG  LEU   208      66.130 102.140  18.060  0.00  0.00           H
ATOM   3372  CD1 LEU   208      64.790 103.790  18.290  0.00  0.00           C
ATOM   3373 HD11 LEU   208      64.030 103.290  17.690  0.00  0.00           H
ATOM   3374 HD12 LEU   208      64.520 103.510  19.310  0.00  0.00           H
ATOM   3375 HD13 LEU   208      64.730 104.870  18.190  0.00  0.00           H
ATOM   3376  CD2 LEU   208      66.540 103.410  16.420  0.00  0.00           C
ATOM   3377 HD21 LEU   208      67.260 102.660  16.120  0.00  0.00           H
ATOM   3378 HD22 LEU   208      65.700 103.280  15.750  0.00  0.00           H
ATOM   3379 HD23 LEU   208      66.820 104.450  16.240  0.00  0.00           H
ATOM   3380  C   LEU   208      69.750 103.990  19.320  0.00  0.00           C
ATOM   3381  O   LEU   208      70.200 105.000  18.670  0.00  0.00           O
ATOM   3382  N   GLU   209      70.270 103.600  20.500  0.00  0.00           N
ATOM   3383  H   GLU   209      69.890 102.800  20.980  0.00  0.00           H
ATOM   3384  CA  GLU   209      71.370 104.350  21.070  0.00  0.00           C
ATOM   3385  HA  GLU   209      71.230 105.410  20.890  0.00  0.00           H
ATOM   3386  CB  GLU   209      71.520 104.080  22.580  0.00  0.00           C
ATOM   3387  HB2 GLU   209      71.890 103.080  22.810  0.00  0.00           H
ATOM   3388  HB3 GLU   209      70.490 104.100  22.960  0.00  0.00           H
ATOM   3389  CG  GLU   209      72.360 105.190  23.180  0.00  0.00           C
ATOM   3390  HG2 GLU   209      72.130 106.180  22.780  0.00  0.00           H
ATOM   3391  HG3 GLU   209      73.400 104.910  23.030  0.00  0.00           H
ATOM   3392  CD  GLU   209      72.210 105.300  24.660  0.00  0.00           C
ATOM   3393  OE1 GLU   209      72.910 106.170  25.240  0.00  0.00           O
ATOM   3394  OE2 GLU   209      71.480 104.500  25.330  0.00  0.00           O
ATOM   3395  C   GLU   209      72.670 104.050  20.290  0.00  0.00           C
ATOM   3396  O   GLU   209      73.580 104.840  20.080  0.00  0.00           O
ATOM   3397  N   ALA   210      72.830 102.770  19.910  0.00  0.00           N
ATOM   3398  H   ALA   210      72.080 102.130  20.130  0.00  0.00           H
ATOM   3399  CA  ALA   210      73.840 102.360  18.950  0.00  0.00           C
ATOM   3400  HA  ALA   210      74.800 102.750  19.310  0.00  0.00           H
ATOM   3401  CB  ALA   210      73.940 100.860  18.840  0.00  0.00           C
ATOM   3402  HB1 ALA   210      74.830 100.540  18.290  0.00  0.00           H
ATOM   3403  HB2 ALA   210      74.100 100.420  19.820  0.00  0.00           H
ATOM   3404  HB3 ALA   210      73.050 100.450  18.370  0.00  0.00           H
ATOM   3405  C   ALA   210      73.610 102.960  17.480  0.00  0.00           C
ATOM   3406  O   ALA   210      74.620 103.280  16.900  0.00  0.00           O
ATOM   3407  N   LYS   211      72.420 103.190  17.040  0.00  0.00           N
ATOM   3408  H   LYS   211      71.650 103.080  17.690  0.00  0.00           H
ATOM   3409  CA  LYS   211      72.120 103.570  15.640  0.00  0.00           C
ATOM   3410  HA  LYS   211      72.830 103.010  15.030  0.00  0.00           H
ATOM   3411  CB  LYS   211      70.630 103.270  15.260  0.00  0.00           C
ATOM   3412  HB2 LYS   211      69.980 104.110  15.500  0.00  0.00           H
ATOM   3413  HB3 LYS   211      70.180 102.480  15.860  0.00  0.00           H
ATOM   3414  CG  LYS   211      70.560 103.050  13.700  0.00  0.00           C
ATOM   3415  HG2 LYS   211      71.010 102.110  13.390  0.00  0.00           H
ATOM   3416  HG3 LYS   211      71.080 103.870  13.200  0.00  0.00           H
ATOM   3417  CD  LYS   211      69.070 102.950  13.210  0.00  0.00           C
ATOM   3418  HD2 LYS   211      68.430 103.810  13.400  0.00  0.00           H
ATOM   3419  HD3 LYS   211      68.500 102.120  13.630  0.00  0.00           H
ATOM   3420  CE  LYS   211      69.140 102.660  11.740  0.00  0.00           C
ATOM   3421  HE2 LYS   211      69.470 101.620  11.650  0.00  0.00           H
ATOM   3422  HE3 LYS   211      69.860 103.300  11.240  0.00  0.00           H
ATOM   3423  NZ  LYS   211      67.800 102.830  11.190  0.00  0.00           N
ATOM   3424  HZ1 LYS   211      67.170 102.240  11.720  0.00  0.00           H
ATOM   3425  HZ2 LYS   211      67.560 103.800  11.310  0.00  0.00           H
ATOM   3426  HZ3 LYS   211      67.740 102.660  10.190  0.00  0.00           H
ATOM   3427  C   LYS   211      72.480 104.990  15.320  0.00  0.00           C
ATOM   3428  O   LYS   211      72.990 105.300  14.220  0.00  0.00           O
ATOM   3429  N   GLU   212      72.350 105.830  16.280  0.00  0.00           N
ATOM   3430  H   GLU   212      72.000 105.360  17.110  0.00  0.00           H
ATOM   3431  CA  GLU   212      72.600 107.230  16.270  0.00  0.00           C
ATOM   3432  HA  GLU   212      72.250 107.600  15.310  0.00  0.00           H
ATOM   3433  CB  GLU   212      72.010 107.900  17.500  0.00  0.00           C
ATOM   3434  HB2 GLU   212      70.950 107.650  17.510  0.00  0.00           H
ATOM   3435  HB3 GLU   212      72.100 108.970  17.280  0.00  0.00           H
ATOM   3436  CG  GLU   212      72.530 107.660  18.950  0.00  0.00           C
ATOM   3437  HG2 GLU   212      73.620 107.590  18.920  0.00  0.00           H
ATOM   3438  HG3 GLU   212      72.190 106.750  19.440  0.00  0.00           H
ATOM   3439  CD  GLU   212      72.210 108.850  19.870  0.00  0.00           C
ATOM   3440  OE1 GLU   212      73.140 109.240  20.590  0.00  0.00           O
ATOM   3441  OE2 GLU   212      71.100 109.350  19.990  0.00  0.00           O
ATOM   3442  C   GLU   212      74.080 107.610  16.150  0.00  0.00           C
ATOM   3443  O   GLU   212      74.420 108.730  15.960  0.00  0.00           O
ATOM   3444  N   LEU   213      75.000 106.610  16.190  0.00  0.00           N
ATOM   3445  H   LEU   213      74.680 105.690  16.450  0.00  0.00           H
ATOM   3446  CA  LEU   213      76.460 106.890  16.020  0.00  0.00           C
ATOM   3447  HA  LEU   213      76.760 107.870  16.380  0.00  0.00           H
ATOM   3448  CB  LEU   213      77.220 105.710  16.750  0.00  0.00           C
ATOM   3449  HB2 LEU   213      78.290 105.710  16.570  0.00  0.00           H
ATOM   3450  HB3 LEU   213      76.800 104.770  16.390  0.00  0.00           H
ATOM   3451  CG  LEU   213      76.990 105.570  18.240  0.00  0.00           C
ATOM   3452  HG  LEU   213      75.960 105.440  18.570  0.00  0.00           H
ATOM   3453  CD1 LEU   213      77.550 104.300  18.800  0.00  0.00           C
ATOM   3454 HD11 LEU   213      76.970 103.490  18.360  0.00  0.00           H
ATOM   3455 HD12 LEU   213      78.630 104.260  18.620  0.00  0.00           H
ATOM   3456 HD13 LEU   213      77.320 104.210  19.860  0.00  0.00           H
ATOM   3457  CD2 LEU   213      77.560 106.780  19.000  0.00  0.00           C
ATOM   3458 HD21 LEU   213      77.620 106.630  20.080  0.00  0.00           H
ATOM   3459 HD22 LEU   213      78.620 106.880  18.750  0.00  0.00           H
ATOM   3460 HD23 LEU   213      76.890 107.600  18.760  0.00  0.00           H
ATOM   3461  C   LEU   213      77.000 107.210  14.640  0.00  0.00           C
ATOM   3462  O   LEU   213      76.230 107.260  13.670  0.00  0.00           O
ATOM   3463  N   GLU   214      78.300 107.520  14.570  0.00  0.00           N
ATOM   3464  H   GLU   214      78.810 107.450  15.440  0.00  0.00           H
ATOM   3465  CA  GLU   214      79.030 107.680  13.270  0.00  0.00           C
ATOM   3466  HA  GLU   214      78.320 107.730  12.440  0.00  0.00           H
ATOM   3467  CB  GLU   214      79.970 108.920  13.420  0.00  0.00           C
ATOM   3468  HB2 GLU   214      80.480 108.770  14.380  0.00  0.00           H
ATOM   3469  HB3 GLU   214      79.420 109.840  13.630  0.00  0.00           H
ATOM   3470  CG  GLU   214      81.000 109.300  12.380  0.00  0.00           C
ATOM   3471  HG2 GLU   214      81.910 108.700  12.390  0.00  0.00           H
ATOM   3472  HG3 GLU   214      81.290 110.310  12.640  0.00  0.00           H
ATOM   3473  CD  GLU   214      80.420 109.390  10.900  0.00  0.00           C
ATOM   3474  OE1 GLU   214      79.300 108.830  10.590  0.00  0.00           O
ATOM   3475  OE2 GLU   214      81.150 109.920  10.030  0.00  0.00           O
ATOM   3476  C   GLU   214      79.880 106.380  12.920  0.00  0.00           C
ATOM   3477  O   GLU   214      80.940 106.380  12.260  0.00  0.00           O
ATOM   3478  N   ALA   215      79.400 105.210  13.390  0.00  0.00           N
ATOM   3479  H   ALA   215      78.580 105.260  13.980  0.00  0.00           H
ATOM   3480  CA  ALA   215      80.050 103.920  13.120  0.00  0.00           C
ATOM   3481  HA  ALA   215      80.590 103.970  12.180  0.00  0.00           H
ATOM   3482  CB  ALA   215      81.020 103.740  14.220  0.00  0.00           C
ATOM   3483  HB1 ALA   215      81.870 104.400  14.060  0.00  0.00           H
ATOM   3484  HB2 ALA   215      80.560 104.010  15.170  0.00  0.00           H
ATOM   3485  HB3 ALA   215      81.360 102.710  14.240  0.00  0.00           H
ATOM   3486  C   ALA   215      78.930 102.890  13.060  0.00  0.00           C
ATOM   3487  O   ALA   215      77.910 102.980  13.700  0.00  0.00           O
ATOM   3488  N   ARG   216      79.200 101.860  12.270  0.00  0.00           N
ATOM   3489  H   ARG   216      79.990 101.890  11.640  0.00  0.00           H
ATOM   3490  CA  ARG   216      78.230 100.910  11.730  0.00  0.00           C
ATOM   3491  HA  ARG   216      77.380 100.790  12.400  0.00  0.00           H
ATOM   3492  CB  ARG   216      77.490 101.220  10.390  0.00  0.00           C
ATOM   3493  HB2 ARG   216      76.880 100.360  10.080  0.00  0.00           H
ATOM   3494  HB3 ARG   216      78.270 101.340   9.630  0.00  0.00           H
ATOM   3495  CG  ARG   216      76.500 102.350  10.280  0.00  0.00           C
ATOM   3496  HG2 ARG   216      75.930 102.520  11.190  0.00  0.00           H
ATOM   3497  HG3 ARG   216      75.780 102.190   9.480  0.00  0.00           H
ATOM   3498  CD  ARG   216      77.270 103.700  10.010  0.00  0.00           C
ATOM   3499  HD2 ARG   216      77.650 103.580   9.000  0.00  0.00           H
ATOM   3500  HD3 ARG   216      78.040 103.800  10.770  0.00  0.00           H
ATOM   3501  NE  ARG   216      76.390 104.850  10.020  0.00  0.00           N
ATOM   3502  HE  ARG   216      75.430 104.640   9.810  0.00  0.00           H
ATOM   3503  CZ  ARG   216      76.720 106.130  10.100  0.00  0.00           C
ATOM   3504  NH1 ARG   216      77.960 106.520  10.020  0.00  0.00           N
ATOM   3505 HH11 ARG   216      78.580 105.930   9.490  0.00  0.00           H
ATOM   3506 HH12 ARG   216      78.190 107.500  10.060  0.00  0.00           H
ATOM   3507  NH2 ARG   216      75.890 107.100  10.150  0.00  0.00           N
ATOM   3508 HH21 ARG   216      74.910 106.870  10.000  0.00  0.00           H
ATOM   3509 HH22 ARG   216      76.180 108.040   9.900  0.00  0.00           H
ATOM   3510  C   ARG   216      78.860  99.510  11.740  0.00  0.00           C
ATOM   3511  O   ARG   216      78.250  98.560  11.270  0.00  0.00           O
ATOM   3512  N   VAL   217      80.120  99.300  12.210  0.00  0.00           N
ATOM   3513  H   VAL   217      80.710 100.090  12.420  0.00  0.00           H
ATOM   3514  CA  VAL   217      80.590  97.980  12.580  0.00  0.00           C
ATOM   3515  HA  VAL   217      80.120  97.210  11.970  0.00  0.00           H
ATOM   3516  CB  VAL   217      82.120  97.980  12.520  0.00  0.00           C
ATOM   3517  HB  VAL   217      82.500  98.760  13.180  0.00  0.00           H
ATOM   3518  CG1 VAL   217      82.610  96.600  13.080  0.00  0.00           C
ATOM   3519 HG11 VAL   217      82.230  95.810  12.430  0.00  0.00           H
ATOM   3520 HG12 VAL   217      83.700  96.530  13.150  0.00  0.00           H
ATOM   3521 HG13 VAL   217      82.280  96.420  14.100  0.00  0.00           H
ATOM   3522  CG2 VAL   217      82.780  98.230  11.190  0.00  0.00           C
ATOM   3523 HG21 VAL   217      82.430  97.540  10.420  0.00  0.00           H
ATOM   3524 HG22 VAL   217      82.410  99.170  10.790  0.00  0.00           H
ATOM   3525 HG23 VAL   217      83.860  98.290  11.210  0.00  0.00           H
ATOM   3526  C   VAL   217      80.100  97.830  14.040  0.00  0.00           C
ATOM   3527  O   VAL   217      80.270  98.740  14.870  0.00  0.00           O
ATOM   3528  N   ILE   218      79.560  96.660  14.410  0.00  0.00           N
ATOM   3529  H   ILE   218      79.560  95.930  13.710  0.00  0.00           H
ATOM   3530  CA  ILE   218      78.990  96.290  15.820  0.00  0.00           C
ATOM   3531  HA  ILE   218      79.320  97.000  16.590  0.00  0.00           H
ATOM   3532  CB  ILE   218      77.450  96.160  15.770  0.00  0.00           C
ATOM   3533  HB  ILE   218      77.190  95.330  15.110  0.00  0.00           H
ATOM   3534  CG2 ILE   218      76.820  95.760  17.100  0.00  0.00           C
ATOM   3535 HG21 ILE   218      77.020  96.560  17.810  0.00  0.00           H
ATOM   3536 HG22 ILE   218      75.740  95.680  16.950  0.00  0.00           H
ATOM   3537 HG23 ILE   218      77.110  94.780  17.480  0.00  0.00           H
ATOM   3538  CG1 ILE   218      76.840  97.410  15.150  0.00  0.00           C
ATOM   3539 HG12 ILE   218      77.220  97.270  14.140  0.00  0.00           H
ATOM   3540 HG13 ILE   218      77.250  98.330  15.580  0.00  0.00           H
ATOM   3541  CD1 ILE   218      75.270  97.490  15.080  0.00  0.00           C
ATOM   3542 HD11 ILE   218      74.860  97.650  16.080  0.00  0.00           H
ATOM   3543 HD12 ILE   218      75.010  98.270  14.370  0.00  0.00           H
ATOM   3544 HD13 ILE   218      74.870  96.570  14.660  0.00  0.00           H
ATOM   3545  C   ILE   218      79.630  94.970  16.280  0.00  0.00           C
ATOM   3546  O   ILE   218      79.590  94.030  15.560  0.00  0.00           O
ATOM   3547  N   ILE   219      80.280  94.920  17.420  0.00  0.00           N
ATOM   3548  H   ILE   219      80.350  95.780  17.940  0.00  0.00           H
ATOM   3549  CA  ILE   219      80.600  93.600  18.110  0.00  0.00           C
ATOM   3550  HA  ILE   219      80.640  92.860  17.310  0.00  0.00           H
ATOM   3551  CB  ILE   219      82.040  93.580  18.750  0.00  0.00           C
ATOM   3552  HB  ILE   219      82.080  94.450  19.400  0.00  0.00           H
ATOM   3553  CG2 ILE   219      82.400  92.280  19.500  0.00  0.00           C
ATOM   3554 HG21 ILE   219      81.660  92.010  20.250  0.00  0.00           H
ATOM   3555 HG22 ILE   219      82.390  91.530  18.710  0.00  0.00           H
ATOM   3556 HG23 ILE   219      83.330  92.370  20.070  0.00  0.00           H
ATOM   3557  CG1 ILE   219      83.080  93.840  17.600  0.00  0.00           C
ATOM   3558 HG12 ILE   219      82.760  94.720  17.030  0.00  0.00           H
ATOM   3559 HG13 ILE   219      83.060  92.990  16.920  0.00  0.00           H
ATOM   3560  CD1 ILE   219      84.500  94.110  18.050  0.00  0.00           C
ATOM   3561 HD11 ILE   219      84.530  95.020  18.650  0.00  0.00           H
ATOM   3562 HD12 ILE   219      84.920  93.330  18.670  0.00  0.00           H
ATOM   3563 HD13 ILE   219      85.140  94.300  17.190  0.00  0.00           H
ATOM   3564  C   ILE   219      79.430  93.240  19.020  0.00  0.00           C
ATOM   3565  O   ILE   219      78.730  94.070  19.530  0.00  0.00           O
ATOM   3566  N   LEU   220      79.240  91.950  19.230  0.00  0.00           N
ATOM   3567  H   LEU   220      79.880  91.320  18.760  0.00  0.00           H
ATOM   3568  CA  LEU   220      78.270  91.410  20.120  0.00  0.00           C
ATOM   3569  HA  LEU   220      78.020  92.260  20.760  0.00  0.00           H
ATOM   3570  CB  LEU   220      77.040  90.860  19.370  0.00  0.00           C
ATOM   3571  HB2 LEU   220      77.350  90.050  18.720  0.00  0.00           H
ATOM   3572  HB3 LEU   220      76.600  91.690  18.820  0.00  0.00           H
ATOM   3573  CG  LEU   220      75.980  90.100  20.150  0.00  0.00           C
ATOM   3574  HG  LEU   220      76.390  89.310  20.770  0.00  0.00           H
ATOM   3575  CD1 LEU   220      75.250  90.950  21.170  0.00  0.00           C
ATOM   3576 HD11 LEU   220      74.430  90.380  21.610  0.00  0.00           H
ATOM   3577 HD12 LEU   220      75.780  91.370  22.030  0.00  0.00           H
ATOM   3578 HD13 LEU   220      74.760  91.760  20.630  0.00  0.00           H
ATOM   3579  CD2 LEU   220      74.810  89.650  19.250  0.00  0.00           C
ATOM   3580 HD21 LEU   220      75.220  89.070  18.420  0.00  0.00           H
ATOM   3581 HD22 LEU   220      74.100  88.970  19.730  0.00  0.00           H
ATOM   3582 HD23 LEU   220      74.290  90.550  18.920  0.00  0.00           H
ATOM   3583  C   LEU   220      78.820  90.250  21.030  0.00  0.00           C
ATOM   3584  O   LEU   220      79.510  89.360  20.480  0.00  0.00           O
ATOM   3585  N   SER   221      78.410  90.280  22.360  0.00  0.00           N
ATOM   3586  H   SER   221      78.000  91.120  22.760  0.00  0.00           H
ATOM   3587  CA  SER   221      78.710  89.110  23.280  0.00  0.00           C
ATOM   3588  HA  SER   221      79.040  88.320  22.610  0.00  0.00           H
ATOM   3589  CB  SER   221      79.980  89.480  24.160  0.00  0.00           C
ATOM   3590  HB2 SER   221      79.540  90.220  24.820  0.00  0.00           H
ATOM   3591  HB3 SER   221      80.740  89.950  23.540  0.00  0.00           H
ATOM   3592  OG  SER   221      80.450  88.350  24.850  0.00  0.00           O
ATOM   3593  HG  SER   221      80.920  87.770  24.250  0.00  0.00           H
ATOM   3594  C   SER   221      77.540  88.740  24.160  0.00  0.00           C
ATOM   3595  O   SER   221      76.930  89.600  24.800  0.00  0.00           O
ATOM   3596  N   ALA   222      77.210  87.470  24.180  0.00  0.00           N
ATOM   3597  H   ALA   222      77.720  86.820  23.600  0.00  0.00           H
ATOM   3598  CA  ALA   222      75.880  87.070  24.720  0.00  0.00           C
ATOM   3599  HA  ALA   222      75.710  87.620  25.640  0.00  0.00           H
ATOM   3600  CB  ALA   222      74.790  87.520  23.730  0.00  0.00           C
ATOM   3601  HB1 ALA   222      75.000  87.020  22.780  0.00  0.00           H
ATOM   3602  HB2 ALA   222      73.740  87.390  24.000  0.00  0.00           H
ATOM   3603  HB3 ALA   222      74.780  88.590  23.510  0.00  0.00           H
ATOM   3604  C   ALA   222      75.730  85.520  24.950  0.00  0.00           C
ATOM   3605  O   ALA   222      76.460  84.670  24.380  0.00  0.00           O
ATOM   3606  N   SER   223      74.590  85.170  25.550  0.00  0.00           N
ATOM   3607  H   SER   223      73.970  85.900  25.890  0.00  0.00           H
ATOM   3608  CA  SER   223      74.030  83.800  25.410  0.00  0.00           C
ATOM   3609  HA  SER   223      74.870  83.120  25.320  0.00  0.00           H
ATOM   3610  CB  SER   223      73.130  83.410  26.540  0.00  0.00           C
ATOM   3611  HB2 SER   223      73.630  83.720  27.460  0.00  0.00           H
ATOM   3612  HB3 SER   223      72.920  82.350  26.630  0.00  0.00           H
ATOM   3613  OG  SER   223      71.940  84.160  26.360  0.00  0.00           O
ATOM   3614  HG  SER   223      71.840  84.740  27.120  0.00  0.00           H
ATOM   3615  C   SER   223      73.340  83.710  24.020  0.00  0.00           C
ATOM   3616  O   SER   223      72.990  84.670  23.410  0.00  0.00           O
ATOM   3617  N   GLU   224      73.120  82.490  23.570  0.00  0.00           N
ATOM   3618  H   GLU   224      73.670  81.760  23.990  0.00  0.00           H
ATOM   3619  CA  GLU   224      72.380  82.250  22.350  0.00  0.00           C
ATOM   3620  HA  GLU   224      72.710  82.800  21.460  0.00  0.00           H
ATOM   3621  CB  GLU   224      72.500  80.790  21.950  0.00  0.00           C
ATOM   3622  HB2 GLU   224      73.530  80.450  22.110  0.00  0.00           H
ATOM   3623  HB3 GLU   224      72.230  80.640  20.900  0.00  0.00           H
ATOM   3624  CG  GLU   224      71.620  79.800  22.810  0.00  0.00           C
ATOM   3625  HG2 GLU   224      70.580  80.080  22.710  0.00  0.00           H
ATOM   3626  HG3 GLU   224      71.770  79.940  23.880  0.00  0.00           H
ATOM   3627  CD  GLU   224      71.820  78.350  22.360  0.00  0.00           C
ATOM   3628  OE1 GLU   224      70.770  77.750  22.150  0.00  0.00           O
ATOM   3629  OE2 GLU   224      72.900  77.700  22.460  0.00  0.00           O
ATOM   3630  C   GLU   224      70.950  82.750  22.410  0.00  0.00           C
ATOM   3631  O   GLU   224      70.380  83.140  21.380  0.00  0.00           O
ATOM   3632  N   ASP   225      70.340  82.830  23.580  0.00  0.00           N
ATOM   3633  H   ASP   225      70.950  82.590  24.340  0.00  0.00           H
ATOM   3634  CA  ASP   225      69.090  83.540  23.820  0.00  0.00           C
ATOM   3635  HA  ASP   225      68.490  83.200  22.980  0.00  0.00           H
ATOM   3636  CB  ASP   225      68.400  83.200  25.120  0.00  0.00           C
ATOM   3637  HB2 ASP   225      67.430  83.690  25.050  0.00  0.00           H
ATOM   3638  HB3 ASP   225      68.860  83.670  25.980  0.00  0.00           H
ATOM   3639  CG  ASP   225      68.030  81.730  25.410  0.00  0.00           C
ATOM   3640  OD1 ASP   225      67.380  81.190  24.500  0.00  0.00           O
ATOM   3641  OD2 ASP   225      68.260  81.210  26.550  0.00  0.00           O
ATOM   3642  C   ASP   225      69.250  85.020  23.660  0.00  0.00           C
ATOM   3643  O   ASP   225      68.440  85.580  22.960  0.00  0.00           O
ATOM   3644  N   ASP   226      70.250  85.620  24.320  0.00  0.00           N
ATOM   3645  H   ASP   226      70.900  84.990  24.780  0.00  0.00           H
ATOM   3646  CA  ASP   226      70.390  87.060  24.380  0.00  0.00           C
ATOM   3647  HA  ASP   226      69.460  87.570  24.620  0.00  0.00           H
ATOM   3648  CB  ASP   226      71.270  87.480  25.650  0.00  0.00           C
ATOM   3649  HB2 ASP   226      71.320  88.560  25.530  0.00  0.00           H
ATOM   3650  HB3 ASP   226      72.230  86.990  25.470  0.00  0.00           H
ATOM   3651  CG  ASP   226      70.720  87.130  26.990  0.00  0.00           C
ATOM   3652  OD1 ASP   226      71.520  86.820  27.890  0.00  0.00           O
ATOM   3653  OD2 ASP   226      69.470  86.910  27.190  0.00  0.00           O
ATOM   3654  C   ASP   226      70.880  87.640  23.030  0.00  0.00           C
ATOM   3655  O   ASP   226      70.440  88.670  22.660  0.00  0.00           O
ATOM   3656  N   ALA   227      71.590  86.910  22.200  0.00  0.00           N
ATOM   3657  H   ALA   227      71.920  86.010  22.530  0.00  0.00           H
ATOM   3658  CA  ALA   227      71.730  87.190  20.740  0.00  0.00           C
ATOM   3659  HA  ALA   227      71.960  88.250  20.670  0.00  0.00           H
ATOM   3660  CB  ALA   227      72.830  86.300  20.200  0.00  0.00           C
ATOM   3661  HB1 ALA   227      72.600  85.230  20.200  0.00  0.00           H
ATOM   3662  HB2 ALA   227      73.150  86.560  19.190  0.00  0.00           H
ATOM   3663  HB3 ALA   227      73.780  86.440  20.730  0.00  0.00           H
ATOM   3664  C   ALA   227      70.470  86.990  19.890  0.00  0.00           C
ATOM   3665  O   ALA   227      70.130  87.850  19.080  0.00  0.00           O
ATOM   3666  N   THR   228      69.650  85.930  20.080  0.00  0.00           N
ATOM   3667  H   THR   228      69.960  85.190  20.690  0.00  0.00           H
ATOM   3668  CA  THR   228      68.270  85.900  19.530  0.00  0.00           C
ATOM   3669  HA  THR   228      68.570  85.850  18.480  0.00  0.00           H
ATOM   3670  CB  THR   228      67.410  84.750  20.020  0.00  0.00           C
ATOM   3671  HB  THR   228      67.400  84.770  21.110  0.00  0.00           H
ATOM   3672  CG2 THR   228      65.910  84.690  19.570  0.00  0.00           C
ATOM   3673 HG21 THR   228      65.770  84.670  18.480  0.00  0.00           H
ATOM   3674 HG22 THR   228      65.450  83.860  20.110  0.00  0.00           H
ATOM   3675 HG23 THR   228      65.430  85.580  19.970  0.00  0.00           H
ATOM   3676  OG1 THR   228      68.070  83.460  19.780  0.00  0.00           O
ATOM   3677  HG1 THR   228      68.850  83.460  20.330  0.00  0.00           H
ATOM   3678  C   THR   228      67.420  87.180  19.820  0.00  0.00           C
ATOM   3679  O   THR   228      66.890  87.690  18.860  0.00  0.00           O
ATOM   3680  N   ALA   229      67.400  87.670  21.090  0.00  0.00           N
ATOM   3681  H   ALA   229      67.910  87.180  21.810  0.00  0.00           H
ATOM   3682  CA  ALA   229      66.810  88.960  21.450  0.00  0.00           C
ATOM   3683  HA  ALA   229      65.770  88.850  21.130  0.00  0.00           H
ATOM   3684  CB  ALA   229      66.820  89.240  23.000  0.00  0.00           C
ATOM   3685  HB1 ALA   229      66.430  90.260  23.060  0.00  0.00           H
ATOM   3686  HB2 ALA   229      66.130  88.550  23.470  0.00  0.00           H
ATOM   3687  HB3 ALA   229      67.850  89.130  23.330  0.00  0.00           H
ATOM   3688  C   ALA   229      67.440  90.210  20.700  0.00  0.00           C
ATOM   3689  O   ALA   229      66.640  91.000  20.170  0.00  0.00           O
ATOM   3690  N   VAL   230      68.770  90.390  20.620  0.00  0.00           N
ATOM   3691  H   VAL   230      69.420  89.680  20.940  0.00  0.00           H
ATOM   3692  CA  VAL   230      69.400  91.440  19.820  0.00  0.00           C
ATOM   3693  HA  VAL   230      69.060  92.410  20.190  0.00  0.00           H
ATOM   3694  CB  VAL   230      70.910  91.370  20.090  0.00  0.00           C
ATOM   3695  HB  VAL   230      71.370  90.390  20.000  0.00  0.00           H
ATOM   3696  CG1 VAL   230      71.650  92.300  19.160  0.00  0.00           C
ATOM   3697 HG11 VAL   230      71.210  93.290  19.170  0.00  0.00           H
ATOM   3698 HG12 VAL   230      72.660  92.460  19.530  0.00  0.00           H
ATOM   3699 HG13 VAL   230      71.620  92.040  18.100  0.00  0.00           H
ATOM   3700  CG2 VAL   230      71.220  91.860  21.520  0.00  0.00           C
ATOM   3701 HG21 VAL   230      72.290  91.880  21.730  0.00  0.00           H
ATOM   3702 HG22 VAL   230      70.790  92.840  21.700  0.00  0.00           H
ATOM   3703 HG23 VAL   230      70.790  91.230  22.310  0.00  0.00           H
ATOM   3704  C   VAL   230      69.180  91.410  18.310  0.00  0.00           C
ATOM   3705  O   VAL   230      68.970  92.450  17.720  0.00  0.00           O
ATOM   3706  N   TYR   231      69.140  90.230  17.640  0.00  0.00           N
ATOM   3707  H   TYR   231      69.490  89.390  18.070  0.00  0.00           H
ATOM   3708  CA  TYR   231      68.830  90.140  16.240  0.00  0.00           C
ATOM   3709  HA  TYR   231      69.470  90.840  15.700  0.00  0.00           H
ATOM   3710  CB  TYR   231      69.210  88.680  15.770  0.00  0.00           C
ATOM   3711  HB2 TYR   231      69.090  88.660  14.680  0.00  0.00           H
ATOM   3712  HB3 TYR   231      68.550  87.860  16.080  0.00  0.00           H
ATOM   3713  CG  TYR   231      70.620  88.210  16.070  0.00  0.00           C
ATOM   3714  CD1 TYR   231      71.680  89.140  15.930  0.00  0.00           C
ATOM   3715  HD1 TYR   231      71.460  90.190  15.820  0.00  0.00           H
ATOM   3716  CE1 TYR   231      73.020  88.760  16.040  0.00  0.00           C
ATOM   3717  HE1 TYR   231      73.870  89.420  15.940  0.00  0.00           H
ATOM   3718  CZ  TYR   231      73.310  87.350  16.260  0.00  0.00           C
ATOM   3719  OH  TYR   231      74.620  86.940  16.530  0.00  0.00           O
ATOM   3720  HH  TYR   231      74.630  85.980  16.630  0.00  0.00           H
ATOM   3721  CE2 TYR   231      72.250  86.410  16.390  0.00  0.00           C
ATOM   3722  HE2 TYR   231      72.580  85.390  16.570  0.00  0.00           H
ATOM   3723  CD2 TYR   231      70.920  86.820  16.210  0.00  0.00           C
ATOM   3724  HD2 TYR   231      70.120  86.100  16.310  0.00  0.00           H
ATOM   3725  C   TYR   231      67.340  90.380  15.860  0.00  0.00           C
ATOM   3726  O   TYR   231      67.130  91.150  14.930  0.00  0.00           O
ATOM   3727  N   LYS   232      66.470  89.860  16.660  0.00  0.00           N
ATOM   3728  H   LYS   232      66.780  89.340  17.470  0.00  0.00           H
ATOM   3729  CA  LYS   232      64.960  90.110  16.490  0.00  0.00           C
ATOM   3730  HA  LYS   232      64.730  89.900  15.450  0.00  0.00           H
ATOM   3731  CB  LYS   232      64.080  89.300  17.410  0.00  0.00           C
ATOM   3732  HB2 LYS   232      63.060  89.680  17.430  0.00  0.00           H
ATOM   3733  HB3 LYS   232      64.380  89.370  18.460  0.00  0.00           H
ATOM   3734  CG  LYS   232      64.070  87.830  17.070  0.00  0.00           C
ATOM   3735  HG2 LYS   232      65.070  87.400  16.960  0.00  0.00           H
ATOM   3736  HG3 LYS   232      63.680  87.680  16.070  0.00  0.00           H
ATOM   3737  CD  LYS   232      63.290  86.960  18.020  0.00  0.00           C
ATOM   3738  HD2 LYS   232      62.320  87.460  18.070  0.00  0.00           H
ATOM   3739  HD3 LYS   232      63.860  86.930  18.950  0.00  0.00           H
ATOM   3740  CE  LYS   232      63.060  85.550  17.510  0.00  0.00           C
ATOM   3741  HE2 LYS   232      64.030  85.100  17.290  0.00  0.00           H
ATOM   3742  HE3 LYS   232      62.420  85.670  16.640  0.00  0.00           H
ATOM   3743  NZ  LYS   232      62.380  84.730  18.520  0.00  0.00           N
ATOM   3744  HZ1 LYS   232      61.630  85.270  18.930  0.00  0.00           H
ATOM   3745  HZ2 LYS   232      61.930  83.920  18.130  0.00  0.00           H
ATOM   3746  HZ3 LYS   232      62.960  84.360  19.270  0.00  0.00           H
ATOM   3747  C   LYS   232      64.600  91.610  16.740  0.00  0.00           C
ATOM   3748  O   LYS   232      63.650  92.120  16.150  0.00  0.00           O
ATOM   3749  N   SER   233      65.410  92.380  17.500  0.00  0.00           N
ATOM   3750  H   SER   233      65.950  91.760  18.100  0.00  0.00           H
ATOM   3751  CA  SER   233      65.330  93.830  17.700  0.00  0.00           C
ATOM   3752  HA  SER   233      64.280  94.090  17.800  0.00  0.00           H
ATOM   3753  CB  SER   233      66.110  94.260  18.950  0.00  0.00           C
ATOM   3754  HB2 SER   233      65.970  95.340  19.020  0.00  0.00           H
ATOM   3755  HB3 SER   233      67.190  94.090  18.920  0.00  0.00           H
ATOM   3756  OG  SER   233      65.540  93.590  20.060  0.00  0.00           O
ATOM   3757  HG  SER   233      65.420  92.650  19.910  0.00  0.00           H
ATOM   3758  C   SER   233      65.940  94.490  16.450  0.00  0.00           C
ATOM   3759  O   SER   233      65.330  95.300  15.750  0.00  0.00           O
ATOM   3760  N   ALA   234      67.200  94.190  16.160  0.00  0.00           N
ATOM   3761  H   ALA   234      67.700  93.470  16.660  0.00  0.00           H
ATOM   3762  CA  ALA   234      67.990  94.880  15.140  0.00  0.00           C
ATOM   3763  HA  ALA   234      68.060  95.920  15.460  0.00  0.00           H
ATOM   3764  CB  ALA   234      69.380  94.230  15.190  0.00  0.00           C
ATOM   3765  HB1 ALA   234      69.990  94.460  14.320  0.00  0.00           H
ATOM   3766  HB2 ALA   234      69.910  94.670  16.040  0.00  0.00           H
ATOM   3767  HB3 ALA   234      69.350  93.140  15.240  0.00  0.00           H
ATOM   3768  C   ALA   234      67.380  94.770  13.680  0.00  0.00           C
ATOM   3769  O   ALA   234      67.470  95.680  12.880  0.00  0.00           O
ATOM   3770  N   ALA   235      66.670  93.710  13.330  0.00  0.00           N
ATOM   3771  H   ALA   235      66.630  92.940  13.980  0.00  0.00           H
ATOM   3772  CA  ALA   235      65.960  93.470  12.070  0.00  0.00           C
ATOM   3773  HA  ALA   235      66.720  93.490  11.290  0.00  0.00           H
ATOM   3774  CB  ALA   235      65.350  92.100  12.220  0.00  0.00           C
ATOM   3775  HB1 ALA   235      64.850  91.740  11.320  0.00  0.00           H
ATOM   3776  HB2 ALA   235      66.200  91.440  12.430  0.00  0.00           H
ATOM   3777  HB3 ALA   235      64.620  92.060  13.030  0.00  0.00           H
ATOM   3778  C   ALA   235      64.920  94.570  11.730  0.00  0.00           C
ATOM   3779  O   ALA   235      64.870  95.080  10.630  0.00  0.00           O
ATOM   3780  N   MET   236      64.050  94.930  12.650  0.00  0.00           N
ATOM   3781  H   MET   236      64.040  94.490  13.560  0.00  0.00           H
ATOM   3782  CA  MET   236      62.990  95.840  12.500  0.00  0.00           C
ATOM   3783  HA  MET   236      62.340  95.540  11.680  0.00  0.00           H
ATOM   3784  CB  MET   236      62.120  95.850  13.780  0.00  0.00           C
ATOM   3785  HB2 MET   236      61.160  96.300  13.550  0.00  0.00           H
ATOM   3786  HB3 MET   236      62.680  96.430  14.520  0.00  0.00           H
ATOM   3787  CG  MET   236      61.780  94.390  14.270  0.00  0.00           C
ATOM   3788  HG2 MET   236      61.020  94.400  15.060  0.00  0.00           H
ATOM   3789  HG3 MET   236      62.710  93.990  14.690  0.00  0.00           H
ATOM   3790  SD  MET   236      61.310  93.330  12.850  0.00  0.00           S
ATOM   3791  CE  MET   236      59.760  94.270  12.530  0.00  0.00           C
ATOM   3792  HE1 MET   236      59.890  95.330  12.300  0.00  0.00           H
ATOM   3793  HE2 MET   236      59.240  93.810  11.680  0.00  0.00           H
ATOM   3794  HE3 MET   236      59.160  94.270  13.440  0.00  0.00           H
ATOM   3795  C   MET   236      63.540  97.300  12.320  0.00  0.00           C
ATOM   3796  O   MET   236      62.880  98.150  11.780  0.00  0.00           O
ATOM   3797  N   LEU   237      64.780  97.530  12.760  0.00  0.00           N
ATOM   3798  H   LEU   237      65.090  96.860  13.440  0.00  0.00           H
ATOM   3799  CA  LEU   237      65.490  98.840  12.630  0.00  0.00           C
ATOM   3800  HA  LEU   237      64.730  99.610  12.550  0.00  0.00           H
ATOM   3801  CB  LEU   237      66.270  99.210  13.950  0.00  0.00           C
ATOM   3802  HB2 LEU   237      66.580 100.250  13.940  0.00  0.00           H
ATOM   3803  HB3 LEU   237      67.190  98.640  13.850  0.00  0.00           H
ATOM   3804  CG  LEU   237      65.560  98.840  15.320  0.00  0.00           C
ATOM   3805  HG  LEU   237      65.180  97.820  15.190  0.00  0.00           H
ATOM   3806  CD1 LEU   237      66.510  98.880  16.550  0.00  0.00           C
ATOM   3807 HD11 LEU   237      65.950  98.700  17.470  0.00  0.00           H
ATOM   3808 HD12 LEU   237      67.190  98.030  16.530  0.00  0.00           H
ATOM   3809 HD13 LEU   237      67.030  99.840  16.520  0.00  0.00           H
ATOM   3810  CD2 LEU   237      64.420  99.750  15.670  0.00  0.00           C
ATOM   3811 HD21 LEU   237      63.590  99.850  14.970  0.00  0.00           H
ATOM   3812 HD22 LEU   237      64.050  99.470  16.660  0.00  0.00           H
ATOM   3813 HD23 LEU   237      64.720 100.790  15.790  0.00  0.00           H
ATOM   3814  C   LEU   237      66.420  98.880  11.470  0.00  0.00           C
ATOM   3815  O   LEU   237      67.180  99.830  11.330  0.00  0.00           O
ATOM   3816  N   ASP   238      66.430  97.810  10.640  0.00  0.00           N
ATOM   3817  H   ASP   238      65.680  97.130  10.650  0.00  0.00           H
ATOM   3818  CA  ASP   238      67.260  97.660   9.470  0.00  0.00           C
ATOM   3819  HA  ASP   238      66.910  96.760   8.970  0.00  0.00           H
ATOM   3820  CB  ASP   238      66.950  98.740   8.360  0.00  0.00           C
ATOM   3821  HB2 ASP   238      67.310  98.330   7.410  0.00  0.00           H
ATOM   3822  HB3 ASP   238      67.550  99.640   8.480  0.00  0.00           H
ATOM   3823  CG  ASP   238      65.470  99.100   8.200  0.00  0.00           C
ATOM   3824  OD1 ASP   238      65.100 100.310   7.960  0.00  0.00           O
ATOM   3825  OD2 ASP   238      64.650  98.170   8.060  0.00  0.00           O
ATOM   3826  C   ASP   238      68.810  97.530   9.760  0.00  0.00           C
ATOM   3827  O   ASP   238      69.630  97.470   8.820  0.00  0.00           O
ATOM   3828  N   MET   239      69.270  97.550  11.030  0.00  0.00           N
ATOM   3829  H   MET   239      68.590  97.470  11.780  0.00  0.00           H
ATOM   3830  CA  MET   239      70.670  97.420  11.370  0.00  0.00           C
ATOM   3831  HA  MET   239      71.260  98.180  10.860  0.00  0.00           H
ATOM   3832  CB  MET   239      70.830  97.620  12.860  0.00  0.00           C
ATOM   3833  HB2 MET   239      71.830  97.350  13.190  0.00  0.00           H
ATOM   3834  HB3 MET   239      70.210  96.960  13.470  0.00  0.00           H
ATOM   3835  CG  MET   239      70.430  99.070  13.240  0.00  0.00           C
ATOM   3836  HG2 MET   239      69.410  99.280  12.910  0.00  0.00           H
ATOM   3837  HG3 MET   239      71.110  99.790  12.790  0.00  0.00           H
ATOM   3838  SD  MET   239      70.420  99.480  15.040  0.00  0.00           S
ATOM   3839  CE  MET   239      72.190  99.560  15.210  0.00  0.00           C
ATOM   3840  HE1 MET   239      72.610 100.300  14.530  0.00  0.00           H
ATOM   3841  HE2 MET   239      72.320  99.840  16.260  0.00  0.00           H
ATOM   3842  HE3 MET   239      72.760  98.630  15.270  0.00  0.00           H
ATOM   3843  C   MET   239      71.220  96.100  10.970  0.00  0.00           C
ATOM   3844  O   MET   239      72.430  95.970  10.960  0.00  0.00           O
ATOM   3845  N   THR   240      70.420  95.120  10.590  0.00  0.00           N
ATOM   3846  H   THR   240      69.420  95.240  10.550  0.00  0.00           H
ATOM   3847  CA  THR   240      70.890  93.810  10.150  0.00  0.00           C
ATOM   3848  HA  THR   240      71.780  93.440  10.650  0.00  0.00           H
ATOM   3849  CB  THR   240      69.800  92.780  10.270  0.00  0.00           C
ATOM   3850  HB  THR   240      70.290  91.940   9.760  0.00  0.00           H
ATOM   3851  CG2 THR   240      69.570  92.360  11.700  0.00  0.00           C
ATOM   3852 HG21 THR   240      68.610  91.830  11.740  0.00  0.00           H
ATOM   3853 HG22 THR   240      70.360  91.700  12.040  0.00  0.00           H
ATOM   3854 HG23 THR   240      69.510  93.220  12.370  0.00  0.00           H
ATOM   3855  OG1 THR   240      68.690  93.230   9.510  0.00  0.00           O
ATOM   3856  HG1 THR   240      67.990  92.770   9.980  0.00  0.00           H
ATOM   3857  C   THR   240      71.390  93.880   8.680  0.00  0.00           C
ATOM   3858  O   THR   240      72.050  92.970   8.290  0.00  0.00           O
ATOM   3859  N   GLY   241      71.000  94.910   7.910  0.00  0.00           N
ATOM   3860  H   GLY   241      70.620  95.660   8.460  0.00  0.00           H
ATOM   3861  CA  GLY   241      71.140  95.040   6.480  0.00  0.00           C
ATOM   3862  HA2 GLY   241      70.270  95.590   6.130  0.00  0.00           H
ATOM   3863  HA3 GLY   241      71.090  94.120   5.900  0.00  0.00           H
ATOM   3864  C   GLY   241      72.420  95.860   6.090  0.00  0.00           C
ATOM   3865  O   GLY   241      73.320  96.200   6.910  0.00  0.00           O
ATOM   3866  N   ALA   242      72.370  96.360   4.850  0.00  0.00           N
ATOM   3867  H   ALA   242      71.520  96.170   4.330  0.00  0.00           H
ATOM   3868  CA  ALA   242      73.440  97.130   4.290  0.00  0.00           C
ATOM   3869  HA  ALA   242      74.280  96.450   4.130  0.00  0.00           H
ATOM   3870  CB  ALA   242      73.100  97.770   2.940  0.00  0.00           C
ATOM   3871  HB1 ALA   242      74.030  98.150   2.530  0.00  0.00           H
ATOM   3872  HB2 ALA   242      72.660  97.030   2.270  0.00  0.00           H
ATOM   3873  HB3 ALA   242      72.370  98.570   3.110  0.00  0.00           H
ATOM   3874  C   ALA   242      73.910  98.270   5.190  0.00  0.00           C
ATOM   3875  O   ALA   242      73.060  98.940   5.850  0.00  0.00           O
ATOM   3876  N   GLY   243      75.180  98.720   4.970  0.00  0.00           N
ATOM   3877  H   GLY   243      75.620  98.230   4.210  0.00  0.00           H
ATOM   3878  CA  GLY   243      75.870  99.770   5.700  0.00  0.00           C
ATOM   3879  HA2 GLY   243      75.160 100.440   6.180  0.00  0.00           H
ATOM   3880  HA3 GLY   243      76.570 100.390   5.150  0.00  0.00           H
ATOM   3881  C   GLY   243      76.600  99.150   6.910  0.00  0.00           C
ATOM   3882  O   GLY   243      77.610  99.760   7.410  0.00  0.00           O
ATOM   3883  N   TYR   244      76.090  98.050   7.520  0.00  0.00           N
ATOM   3884  H   TYR   244      75.330  97.600   7.050  0.00  0.00           H
ATOM   3885  CA  TYR   244      76.490  97.510   8.860  0.00  0.00           C
ATOM   3886  HA  TYR   244      77.110  98.330   9.240  0.00  0.00           H
ATOM   3887  CB  TYR   244      75.250  97.270   9.810  0.00  0.00           C
ATOM   3888  HB2 TYR   244      75.610  96.990  10.800  0.00  0.00           H
ATOM   3889  HB3 TYR   244      74.730  96.360   9.510  0.00  0.00           H
ATOM   3890  CG  TYR   244      74.310  98.450   9.950  0.00  0.00           C
ATOM   3891  CD1 TYR   244      74.590  99.250  11.060  0.00  0.00           C
ATOM   3892  HD1 TYR   244      75.560  99.140  11.520  0.00  0.00           H
ATOM   3893  CE1 TYR   244      73.690 100.310  11.350  0.00  0.00           C
ATOM   3894  HE1 TYR   244      73.880 100.910  12.220  0.00  0.00           H
ATOM   3895  CZ  TYR   244      72.590 100.580  10.500  0.00  0.00           C
ATOM   3896  OH  TYR   244      71.900 101.710  10.750  0.00  0.00           O
ATOM   3897  HH  TYR   244      72.290 102.200  11.470  0.00  0.00           H
ATOM   3898  CE2 TYR   244      72.310  99.750   9.410  0.00  0.00           C
ATOM   3899  HE2 TYR   244      71.450  99.930   8.770  0.00  0.00           H
ATOM   3900  CD2 TYR   244      73.120  98.590   9.240  0.00  0.00           C
ATOM   3901  HD2 TYR   244      72.930  97.760   8.570  0.00  0.00           H
ATOM   3902  C   TYR   244      77.480  96.390   8.670  0.00  0.00           C
ATOM   3903  O   TYR   244      77.310  95.550   7.750  0.00  0.00           O
ATOM   3904  N   VAL   245      78.450  96.270   9.530  0.00  0.00           N
ATOM   3905  H   VAL   245      78.530  97.000  10.220  0.00  0.00           H
ATOM   3906  CA  VAL   245      79.190  94.950   9.790  0.00  0.00           C
ATOM   3907  HA  VAL   245      78.900  94.220   9.030  0.00  0.00           H
ATOM   3908  CB  VAL   245      80.700  95.190   9.580  0.00  0.00           C
ATOM   3909  HB  VAL   245      81.030  95.910  10.330  0.00  0.00           H
ATOM   3910  CG1 VAL   245      81.510  93.870   9.850  0.00  0.00           C
ATOM   3911 HG11 VAL   245      81.160  93.440  10.790  0.00  0.00           H
ATOM   3912 HG12 VAL   245      81.410  93.110   9.070  0.00  0.00           H
ATOM   3913 HG13 VAL   245      82.550  94.130   9.980  0.00  0.00           H
ATOM   3914  CG2 VAL   245      81.020  95.890   8.230  0.00  0.00           C
ATOM   3915 HG21 VAL   245      80.380  96.770   8.170  0.00  0.00           H
ATOM   3916 HG22 VAL   245      82.040  96.260   8.230  0.00  0.00           H
ATOM   3917 HG23 VAL   245      80.760  95.290   7.350  0.00  0.00           H
ATOM   3918  C   VAL   245      78.860  94.420  11.160  0.00  0.00           C
ATOM   3919  O   VAL   245      78.900  95.050  12.250  0.00  0.00           O
ATOM   3920  N   TRP   246      78.590  93.120  11.170  0.00  0.00           N
ATOM   3921  H   TRP   246      78.530  92.590  10.320  0.00  0.00           H
ATOM   3922  CA  TRP   246      78.350  92.410  12.430  0.00  0.00           C
ATOM   3923  HA  TRP   246      78.550  93.040  13.300  0.00  0.00           H
ATOM   3924  CB  TRP   246      76.930  91.860  12.410  0.00  0.00           C
ATOM   3925  HB2 TRP   246      77.000  91.050  13.140  0.00  0.00           H
ATOM   3926  HB3 TRP   246      76.750  91.480  11.400  0.00  0.00           H
ATOM   3927  CG  TRP   246      75.840  92.750  12.740  0.00  0.00           C
ATOM   3928  CD1 TRP   246      75.240  93.690  11.920  0.00  0.00           C
ATOM   3929  HD1 TRP   246      75.560  93.910  10.910  0.00  0.00           H
ATOM   3930  NE1 TRP   246      74.260  94.440  12.530  0.00  0.00           N
ATOM   3931  HE1 TRP   246      73.590  95.010  12.030  0.00  0.00           H
ATOM   3932  CE2 TRP   246      74.040  93.950  13.760  0.00  0.00           C
ATOM   3933  CZ2 TRP   246      73.050  94.320  14.690  0.00  0.00           C
ATOM   3934  HZ2 TRP   246      72.180  94.910  14.430  0.00  0.00           H
ATOM   3935  CH2 TRP   246      73.150  93.730  15.950  0.00  0.00           C
ATOM   3936  HH2 TRP   246      72.400  93.950  16.690  0.00  0.00           H
ATOM   3937  CZ3 TRP   246      74.270  93.000  16.320  0.00  0.00           C
ATOM   3938  HZ3 TRP   246      74.400  92.740  17.360  0.00  0.00           H
ATOM   3939  CE3 TRP   246      75.180  92.520  15.310  0.00  0.00           C
ATOM   3940  HE3 TRP   246      76.040  91.910  15.560  0.00  0.00           H
ATOM   3941  CD2 TRP   246      75.100  92.960  13.970  0.00  0.00           C
ATOM   3942  C   TRP   246      79.430  91.320  12.630  0.00  0.00           C
ATOM   3943  O   TRP   246      79.710  90.540  11.700  0.00  0.00           O
ATOM   3944  N   LEU   247      80.060  91.330  13.860  0.00  0.00           N
ATOM   3945  H   LEU   247      79.670  91.950  14.550  0.00  0.00           H
ATOM   3946  CA  LEU   247      81.300  90.620  14.240  0.00  0.00           C
ATOM   3947  HA  LEU   247      81.520  89.740  13.630  0.00  0.00           H
ATOM   3948  CB  LEU   247      82.460  91.590  14.050  0.00  0.00           C
ATOM   3949  HB2 LEU   247      82.330  92.440  14.720  0.00  0.00           H
ATOM   3950  HB3 LEU   247      82.560  91.800  12.990  0.00  0.00           H
ATOM   3951  CG  LEU   247      83.800  91.030  14.460  0.00  0.00           C
ATOM   3952  HG  LEU   247      83.700  90.670  15.480  0.00  0.00           H
ATOM   3953  CD1 LEU   247      84.430  89.940  13.530  0.00  0.00           C
ATOM   3954 HD11 LEU   247      84.380  90.220  12.480  0.00  0.00           H
ATOM   3955 HD12 LEU   247      85.430  89.720  13.910  0.00  0.00           H
ATOM   3956 HD13 LEU   247      83.850  89.030  13.650  0.00  0.00           H
ATOM   3957  CD2 LEU   247      84.840  92.130  14.560  0.00  0.00           C
ATOM   3958 HD21 LEU   247      84.590  93.050  15.090  0.00  0.00           H
ATOM   3959 HD22 LEU   247      85.710  91.630  14.990  0.00  0.00           H
ATOM   3960 HD23 LEU   247      85.090  92.470  13.550  0.00  0.00           H
ATOM   3961  C   LEU   247      81.220  90.080  15.710  0.00  0.00           C
ATOM   3962  O   LEU   247      81.360  90.850  16.620  0.00  0.00           O
ATOM   3963  N   VAL   248      81.010  88.750  15.840  0.00  0.00           N
ATOM   3964  H   VAL   248      80.760  88.350  14.950  0.00  0.00           H
ATOM   3965  CA  VAL   248      80.520  88.090  17.110  0.00  0.00           C
ATOM   3966  HA  VAL   248      80.680  88.750  17.960  0.00  0.00           H
ATOM   3967  CB  VAL   248      78.960  87.830  17.010  0.00  0.00           C
ATOM   3968  HB  VAL   248      78.580  87.650  18.020  0.00  0.00           H
ATOM   3969  CG1 VAL   248      78.270  89.050  16.410  0.00  0.00           C
ATOM   3970 HG11 VAL   248      78.770  89.960  16.720  0.00  0.00           H
ATOM   3971 HG12 VAL   248      78.260  89.060  15.320  0.00  0.00           H
ATOM   3972 HG13 VAL   248      77.260  89.060  16.810  0.00  0.00           H
ATOM   3973  CG2 VAL   248      78.650  86.560  16.270  0.00  0.00           C
ATOM   3974 HG21 VAL   248      79.170  86.620  15.310  0.00  0.00           H
ATOM   3975 HG22 VAL   248      79.130  85.720  16.770  0.00  0.00           H
ATOM   3976 HG23 VAL   248      77.570  86.460  16.160  0.00  0.00           H
ATOM   3977  C   VAL   248      81.400  86.870  17.470  0.00  0.00           C
ATOM   3978  O   VAL   248      82.370  86.520  16.850  0.00  0.00           O
ATOM   3979  N   GLY   249      80.990  86.220  18.560  0.00  0.00           N
ATOM   3980  H   GLY   249      80.210  86.670  19.020  0.00  0.00           H
ATOM   3981  CA  GLY   249      81.660  85.040  19.080  0.00  0.00           C
ATOM   3982  HA2 GLY   249      81.580  85.010  20.160  0.00  0.00           H
ATOM   3983  HA3 GLY   249      82.710  85.030  18.770  0.00  0.00           H
ATOM   3984  C   GLY   249      81.190  83.700  18.440  0.00  0.00           C
ATOM   3985  O   GLY   249      81.100  83.560  17.230  0.00  0.00           O
ATOM   3986  N   GLU   250      80.960  82.720  19.290  0.00  0.00           N
ATOM   3987  H   GLU   250      81.170  82.990  20.240  0.00  0.00           H
ATOM   3988  CA  GLU   250      80.520  81.340  18.940  0.00  0.00           C
ATOM   3989  HA  GLU   250      80.570  81.220  17.850  0.00  0.00           H
ATOM   3990  CB  GLU   250      81.530  80.400  19.660  0.00  0.00           C
ATOM   3991  HB2 GLU   250      81.520  80.800  20.680  0.00  0.00           H
ATOM   3992  HB3 GLU   250      82.560  80.570  19.320  0.00  0.00           H
ATOM   3993  CG  GLU   250      81.250  78.870  19.540  0.00  0.00           C
ATOM   3994  HG2 GLU   250      81.070  78.650  18.490  0.00  0.00           H
ATOM   3995  HG3 GLU   250      80.330  78.590  20.050  0.00  0.00           H
ATOM   3996  CD  GLU   250      82.410  77.980  20.140  0.00  0.00           C
ATOM   3997  OE1 GLU   250      83.590  78.400  20.100  0.00  0.00           O
ATOM   3998  OE2 GLU   250      82.260  76.840  20.690  0.00  0.00           O
ATOM   3999  C   GLU   250      79.040  81.050  19.430  0.00  0.00           C
ATOM   4000  O   GLU   250      78.230  80.520  18.620  0.00  0.00           O
ATOM   4001  N   ARG   251      78.630  81.350  20.660  0.00  0.00           N
ATOM   4002  H   ARG   251      79.300  81.720  21.320  0.00  0.00           H
ATOM   4003  CA  ARG   251      77.220  81.220  21.190  0.00  0.00           C
ATOM   4004  HA  ARG   251      76.810  80.250  20.890  0.00  0.00           H
ATOM   4005  CB  ARG   251      77.160  81.530  22.720  0.00  0.00           C
ATOM   4006  HB2 ARG   251      76.120  81.390  23.020  0.00  0.00           H
ATOM   4007  HB3 ARG   251      77.550  82.540  22.890  0.00  0.00           H
ATOM   4008  CG  ARG   251      78.110  80.620  23.550  0.00  0.00           C
ATOM   4009  HG2 ARG   251      79.140  80.860  23.310  0.00  0.00           H
ATOM   4010  HG3 ARG   251      78.010  79.570  23.280  0.00  0.00           H
ATOM   4011  CD  ARG   251      77.690  80.800  25.050  0.00  0.00           C
ATOM   4012  HD2 ARG   251      78.220  80.070  25.670  0.00  0.00           H
ATOM   4013  HD3 ARG   251      76.670  80.410  25.140  0.00  0.00           H
ATOM   4014  NE  ARG   251      77.880  82.180  25.530  0.00  0.00           N
ATOM   4015  HE  ARG   251      78.400  82.820  24.960  0.00  0.00           H
ATOM   4016  CZ  ARG   251      77.430  82.610  26.690  0.00  0.00           C
ATOM   4017  NH1 ARG   251      76.640  81.860  27.390  0.00  0.00           N
ATOM   4018 HH11 ARG   251      76.470  80.900  27.140  0.00  0.00           H
ATOM   4019 HH12 ARG   251      76.360  82.140  28.320  0.00  0.00           H
ATOM   4020  NH2 ARG   251      77.580  83.810  27.110  0.00  0.00           N
ATOM   4021 HH21 ARG   251      78.110  84.430  26.510  0.00  0.00           H
ATOM   4022 HH22 ARG   251      77.120  84.170  27.930  0.00  0.00           H
ATOM   4023  C   ARG   251      76.290  82.200  20.470  0.00  0.00           C
ATOM   4024  O   ARG   251      75.060  81.960  20.420  0.00  0.00           O
ATOM   4025  N   GLU   252      76.860  83.220  19.910  0.00  0.00           N
ATOM   4026  H   GLU   252      77.860  83.310  20.010  0.00  0.00           H
ATOM   4027  CA  GLU   252      76.170  84.260  19.100  0.00  0.00           C
ATOM   4028  HA  GLU   252      75.220  84.570  19.540  0.00  0.00           H
ATOM   4029  CB  GLU   252      77.060  85.450  19.020  0.00  0.00           C
ATOM   4030  HB2 GLU   252      76.620  86.150  18.300  0.00  0.00           H
ATOM   4031  HB3 GLU   252      77.990  85.170  18.530  0.00  0.00           H
ATOM   4032  CG  GLU   252      77.490  86.200  20.390  0.00  0.00           C
ATOM   4033  HG2 GLU   252      76.530  86.490  20.810  0.00  0.00           H
ATOM   4034  HG3 GLU   252      77.930  87.110  20.000  0.00  0.00           H
ATOM   4035  CD  GLU   252      78.430  85.420  21.390  0.00  0.00           C
ATOM   4036  OE1 GLU   252      78.720  85.950  22.510  0.00  0.00           O
ATOM   4037  OE2 GLU   252      79.030  84.440  20.950  0.00  0.00           O
ATOM   4038  C   GLU   252      75.760  83.750  17.740  0.00  0.00           C
ATOM   4039  O   GLU   252      74.870  84.320  17.150  0.00  0.00           O
ATOM   4040  N   ILE   253      76.360  82.620  17.240  0.00  0.00           N
ATOM   4041  H   ILE   253      77.130  82.220  17.770  0.00  0.00           H
ATOM   4042  CA  ILE   253      75.940  81.930  16.080  0.00  0.00           C
ATOM   4043  HA  ILE   253      74.970  82.320  15.780  0.00  0.00           H
ATOM   4044  CB  ILE   253      76.840  82.220  14.880  0.00  0.00           C
ATOM   4045  HB  ILE   253      76.570  81.530  14.080  0.00  0.00           H
ATOM   4046  CG2 ILE   253      76.800  83.610  14.330  0.00  0.00           C
ATOM   4047 HG21 ILE   253      77.240  84.350  14.990  0.00  0.00           H
ATOM   4048 HG22 ILE   253      77.340  83.740  13.390  0.00  0.00           H
ATOM   4049 HG23 ILE   253      75.780  83.960  14.160  0.00  0.00           H
ATOM   4050  CG1 ILE   253      78.260  81.830  15.240  0.00  0.00           C
ATOM   4051 HG12 ILE   253      78.210  80.870  15.750  0.00  0.00           H
ATOM   4052 HG13 ILE   253      78.760  82.560  15.880  0.00  0.00           H
ATOM   4053  CD1 ILE   253      79.230  81.660  14.040  0.00  0.00           C
ATOM   4054 HD11 ILE   253      79.310  82.650  13.580  0.00  0.00           H
ATOM   4055 HD12 ILE   253      80.250  81.440  14.350  0.00  0.00           H
ATOM   4056 HD13 ILE   253      78.940  80.930  13.290  0.00  0.00           H
ATOM   4057  C   ILE   253      75.620  80.400  16.230  0.00  0.00           C
ATOM   4058  O   ILE   253      75.650  79.560  15.270  0.00  0.00           O
ATOM   4059  N   SER   254      75.320  80.000  17.480  0.00  0.00           N
ATOM   4060  H   SER   254      75.250  80.680  18.230  0.00  0.00           H
ATOM   4061  CA  SER   254      74.910  78.610  17.960  0.00  0.00           C
ATOM   4062  HA  SER   254      75.060  77.910  17.150  0.00  0.00           H
ATOM   4063  CB  SER   254      75.760  78.070  19.070  0.00  0.00           C
ATOM   4064  HB2 SER   254      75.490  77.050  19.340  0.00  0.00           H
ATOM   4065  HB3 SER   254      75.580  78.570  20.030  0.00  0.00           H
ATOM   4066  OG  SER   254      77.130  78.160  18.890  0.00  0.00           O
ATOM   4067  HG  SER   254      77.340  79.060  18.640  0.00  0.00           H
ATOM   4068  C   SER   254      73.430  78.520  18.350  0.00  0.00           C
ATOM   4069  O   SER   254      72.820  79.500  18.840  0.00  0.00           O
ATOM   4070  N   GLY   255      72.860  77.340  18.220  0.00  0.00           N
ATOM   4071  H   GLY   255      73.450  76.580  17.910  0.00  0.00           H
ATOM   4072  CA  GLY   255      71.560  77.050  18.880  0.00  0.00           C
ATOM   4073  HA2 GLY   255      71.670  76.960  19.960  0.00  0.00           H
ATOM   4074  HA3 GLY   255      71.220  76.060  18.550  0.00  0.00           H
ATOM   4075  C   GLY   255      70.520  78.110  18.490  0.00  0.00           C
ATOM   4076  O   GLY   255      70.460  78.490  17.300  0.00  0.00           O
ATOM   4077  N   SER   256      69.790  78.660  19.530  0.00  0.00           N
ATOM   4078  H   SER   256      70.020  78.400  20.480  0.00  0.00           H
ATOM   4079  CA  SER   256      68.660  79.530  19.330  0.00  0.00           C
ATOM   4080  HA  SER   256      67.920  79.000  18.720  0.00  0.00           H
ATOM   4081  CB  SER   256      68.000  79.900  20.660  0.00  0.00           C
ATOM   4082  HB2 SER   256      68.660  80.440  21.340  0.00  0.00           H
ATOM   4083  HB3 SER   256      67.620  79.030  21.200  0.00  0.00           H
ATOM   4084  OG  SER   256      66.920  80.730  20.350  0.00  0.00           O
ATOM   4085  HG  SER   256      67.230  81.630  20.440  0.00  0.00           H
ATOM   4086  C   SER   256      69.020  80.760  18.530  0.00  0.00           C
ATOM   4087  O   SER   256      68.310  81.060  17.600  0.00  0.00           O
ATOM   4088  N   ALA   257      70.230  81.300  18.740  0.00  0.00           N
ATOM   4089  H   ALA   257      70.850  81.020  19.490  0.00  0.00           H
ATOM   4090  CA  ALA   257      70.800  82.390  17.910  0.00  0.00           C
ATOM   4091  HA  ALA   257      70.260  83.320  18.080  0.00  0.00           H
ATOM   4092  CB  ALA   257      72.200  82.650  18.340  0.00  0.00           C
ATOM   4093  HB1 ALA   257      72.790  81.800  18.020  0.00  0.00           H
ATOM   4094  HB2 ALA   257      72.630  83.500  17.800  0.00  0.00           H
ATOM   4095  HB3 ALA   257      72.200  82.930  19.390  0.00  0.00           H
ATOM   4096  C   ALA   257      70.750  82.110  16.410  0.00  0.00           C
ATOM   4097  O   ALA   257      70.400  82.990  15.610  0.00  0.00           O
ATOM   4098  N   LEU   258      71.050  80.900  15.980  0.00  0.00           N
ATOM   4099  H   LEU   258      71.090  80.160  16.660  0.00  0.00           H
ATOM   4100  CA  LEU   258      71.440  80.650  14.600  0.00  0.00           C
ATOM   4101  HA  LEU   258      72.100  81.450  14.260  0.00  0.00           H
ATOM   4102  CB  LEU   258      72.240  79.370  14.580  0.00  0.00           C
ATOM   4103  HB2 LEU   258      71.620  78.550  14.940  0.00  0.00           H
ATOM   4104  HB3 LEU   258      73.150  79.420  15.180  0.00  0.00           H
ATOM   4105  CG  LEU   258      72.710  79.070  13.160  0.00  0.00           C
ATOM   4106  HG  LEU   258      71.840  78.930  12.520  0.00  0.00           H
ATOM   4107  CD1 LEU   258      73.630  80.150  12.500  0.00  0.00           C
ATOM   4108 HD11 LEU   258      74.550  80.240  13.080  0.00  0.00           H
ATOM   4109 HD12 LEU   258      73.900  79.970  11.460  0.00  0.00           H
ATOM   4110 HD13 LEU   258      73.030  81.060  12.410  0.00  0.00           H
ATOM   4111  CD2 LEU   258      73.520  77.750  13.210  0.00  0.00           C
ATOM   4112 HD21 LEU   258      74.090  77.770  14.150  0.00  0.00           H
ATOM   4113 HD22 LEU   258      72.890  76.860  13.160  0.00  0.00           H
ATOM   4114 HD23 LEU   258      74.190  77.490  12.400  0.00  0.00           H
ATOM   4115  C   LEU   258      70.190  80.750  13.620  0.00  0.00           C
ATOM   4116  O   LEU   258      70.330  81.330  12.520  0.00  0.00           O
ATOM   4117  N   ARG   259      68.980  80.340  14.070  0.00  0.00           N
ATOM   4118  H   ARG   259      68.960  80.050  15.030  0.00  0.00           H
ATOM   4119  CA  ARG   259      67.700  80.540  13.330  0.00  0.00           C
ATOM   4120  HA  ARG   259      67.650  79.910  12.440  0.00  0.00           H
ATOM   4121  CB  ARG   259      66.620  79.910  14.200  0.00  0.00           C
ATOM   4122  HB2 ARG   259      66.520  80.380  15.180  0.00  0.00           H
ATOM   4123  HB3 ARG   259      66.940  78.870  14.250  0.00  0.00           H
ATOM   4124  CG  ARG   259      65.280  79.990  13.480  0.00  0.00           C
ATOM   4125  HG2 ARG   259      65.410  79.640  12.460  0.00  0.00           H
ATOM   4126  HG3 ARG   259      65.010  81.040  13.370  0.00  0.00           H
ATOM   4127  CD  ARG   259      64.120  79.320  14.210  0.00  0.00           C
ATOM   4128  HD2 ARG   259      63.960  79.760  15.190  0.00  0.00           H
ATOM   4129  HD3 ARG   259      64.360  78.270  14.360  0.00  0.00           H
ATOM   4130  NE  ARG   259      62.830  79.480  13.450  0.00  0.00           N
ATOM   4131  HE  ARG   259      62.700  80.090  12.650  0.00  0.00           H
ATOM   4132  CZ  ARG   259      61.740  78.960  13.900  0.00  0.00           C
ATOM   4133  NH1 ARG   259      61.650  78.250  14.990  0.00  0.00           N
ATOM   4134 HH11 ARG   259      62.400  78.230  15.670  0.00  0.00           H
ATOM   4135 HH12 ARG   259      60.780  77.870  15.320  0.00  0.00           H
ATOM   4136  NH2 ARG   259      60.690  78.950  13.240  0.00  0.00           N
ATOM   4137 HH21 ARG   259      60.850  79.090  12.250  0.00  0.00           H
ATOM   4138 HH22 ARG   259      59.970  78.340  13.590  0.00  0.00           H
ATOM   4139  C   ARG   259      67.350  82.020  12.940  0.00  0.00           C
ATOM   4140  O   ARG   259      66.590  82.330  12.010  0.00  0.00           O
ATOM   4141  N   TYR   260      68.030  82.970  13.630  0.00  0.00           N
ATOM   4142  H   TYR   260      68.650  82.510  14.280  0.00  0.00           H
ATOM   4143  CA  TYR   260      67.810  84.410  13.680  0.00  0.00           C
ATOM   4144  HA  TYR   260      67.140  84.620  12.850  0.00  0.00           H
ATOM   4145  CB  TYR   260      67.150  84.760  15.020  0.00  0.00           C
ATOM   4146  HB2 TYR   260      66.790  85.790  14.970  0.00  0.00           H
ATOM   4147  HB3 TYR   260      67.840  84.570  15.840  0.00  0.00           H
ATOM   4148  CG  TYR   260      65.910  83.900  15.280  0.00  0.00           C
ATOM   4149  CD1 TYR   260      64.710  84.090  14.510  0.00  0.00           C
ATOM   4150  HD1 TYR   260      64.760  84.750  13.660  0.00  0.00           H
ATOM   4151  CE1 TYR   260      63.530  83.310  14.770  0.00  0.00           C
ATOM   4152  HE1 TYR   260      62.660  83.510  14.170  0.00  0.00           H
ATOM   4153  CZ  TYR   260      63.610  82.350  15.770  0.00  0.00           C
ATOM   4154  OH  TYR   260      62.550  81.540  16.100  0.00  0.00           O
ATOM   4155  HH  TYR   260      61.700  81.870  15.810  0.00  0.00           H
ATOM   4156  CE2 TYR   260      64.730  82.200  16.540  0.00  0.00           C
ATOM   4157  HE2 TYR   260      64.660  81.450  17.320  0.00  0.00           H
ATOM   4158  CD2 TYR   260      65.900  82.950  16.320  0.00  0.00           C
ATOM   4159  HD2 TYR   260      66.790  82.730  16.890  0.00  0.00           H
ATOM   4160  C   TYR   260      68.980  85.280  13.400  0.00  0.00           C
ATOM   4161  O   TYR   260      68.750  86.470  13.040  0.00  0.00           O
ATOM   4162  N   ALA   261      70.180  84.750  13.350  0.00  0.00           N
ATOM   4163  H   ALA   261      70.330  83.770  13.560  0.00  0.00           H
ATOM   4164  CA  ALA   261      71.420  85.350  12.940  0.00  0.00           C
ATOM   4165  HA  ALA   261      71.680  86.200  13.580  0.00  0.00           H
ATOM   4166  CB  ALA   261      72.520  84.360  12.900  0.00  0.00           C
ATOM   4167  HB1 ALA   261      73.500  84.830  12.780  0.00  0.00           H
ATOM   4168  HB2 ALA   261      72.550  83.960  13.920  0.00  0.00           H
ATOM   4169  HB3 ALA   261      72.420  83.560  12.170  0.00  0.00           H
ATOM   4170  C   ALA   261      71.320  86.030  11.580  0.00  0.00           C
ATOM   4171  O   ALA   261      70.650  85.430  10.710  0.00  0.00           O
ATOM   4172  N   PRO   262      71.900  87.190  11.310  0.00  0.00           N
ATOM   4173  CD  PRO   262      72.390  88.070  12.380  0.00  0.00           C
ATOM   4174  HD2 PRO   262      73.240  87.580  12.860  0.00  0.00           H
ATOM   4175  HD3 PRO   262      71.580  88.160  13.090  0.00  0.00           H
ATOM   4176  CG  PRO   262      72.700  89.430  11.730  0.00  0.00           C
ATOM   4177  HG2 PRO   262      73.730  89.440  11.380  0.00  0.00           H
ATOM   4178  HG3 PRO   262      72.570  90.310  12.350  0.00  0.00           H
ATOM   4179  CB  PRO   262      71.790  89.470  10.530  0.00  0.00           C
ATOM   4180  HB2 PRO   262      72.220  90.120   9.770  0.00  0.00           H
ATOM   4181  HB3 PRO   262      70.840  89.930  10.820  0.00  0.00           H
ATOM   4182  CA  PRO   262      71.610  88.000  10.120  0.00  0.00           C
ATOM   4183  HA  PRO   262      70.570  87.850   9.820  0.00  0.00           H
ATOM   4184  C   PRO   262      72.420  87.640   8.940  0.00  0.00           C
ATOM   4185  O   PRO   262      73.530  87.160   9.190  0.00  0.00           O
ATOM   4186  N   ASP   263      71.960  87.890   7.700  0.00  0.00           N
ATOM   4187  H   ASP   263      70.980  88.060   7.530  0.00  0.00           H
ATOM   4188  CA  ASP   263      72.690  87.540   6.480  0.00  0.00           C
ATOM   4189  HA  ASP   263      72.910  86.470   6.550  0.00  0.00           H
ATOM   4190  CB  ASP   263      71.860  87.660   5.140  0.00  0.00           C
ATOM   4191  HB2 ASP   263      72.520  87.590   4.280  0.00  0.00           H
ATOM   4192  HB3 ASP   263      71.400  88.640   5.040  0.00  0.00           H
ATOM   4193  CG  ASP   263      70.690  86.660   5.040  0.00  0.00           C
ATOM   4194  OD1 ASP   263      70.660  85.640   5.780  0.00  0.00           O
ATOM   4195  OD2 ASP   263      69.800  86.920   4.200  0.00  0.00           O
ATOM   4196  C   ASP   263      74.040  88.240   6.360  0.00  0.00           C
ATOM   4197  O   ASP   263      74.070  89.450   6.460  0.00  0.00           O
ATOM   4198  N   GLY   264      75.210  87.550   6.260  0.00  0.00           N
ATOM   4199  H   GLY   264      75.210  86.540   6.210  0.00  0.00           H
ATOM   4200  CA  GLY   264      76.490  88.260   6.000  0.00  0.00           C
ATOM   4201  HA2 GLY   264      76.410  89.140   5.360  0.00  0.00           H
ATOM   4202  HA3 GLY   264      77.040  87.450   5.540  0.00  0.00           H
ATOM   4203  C   GLY   264      77.090  88.660   7.400  0.00  0.00           C
ATOM   4204  O   GLY   264      78.220  89.140   7.410  0.00  0.00           O
ATOM   4205  N   ILE   265      76.550  88.370   8.570  0.00  0.00           N
ATOM   4206  H   ILE   265      75.580  88.080   8.580  0.00  0.00           H
ATOM   4207  CA  ILE   265      77.250  88.320   9.900  0.00  0.00           C
ATOM   4208  HA  ILE   265      77.440  89.360  10.170  0.00  0.00           H
ATOM   4209  CB  ILE   265      76.370  87.630  10.970  0.00  0.00           C
ATOM   4210  HB  ILE   265      75.440  88.170  10.810  0.00  0.00           H
ATOM   4211  CG2 ILE   265      76.140  86.100  10.820  0.00  0.00           C
ATOM   4212 HG21 ILE   265      76.920  85.710  10.170  0.00  0.00           H
ATOM   4213 HG22 ILE   265      76.020  85.580  11.770  0.00  0.00           H
ATOM   4214 HG23 ILE   265      75.140  85.970  10.400  0.00  0.00           H
ATOM   4215  CG1 ILE   265      77.090  87.810  12.360  0.00  0.00           C
ATOM   4216 HG12 ILE   265      77.660  88.740  12.320  0.00  0.00           H
ATOM   4217 HG13 ILE   265      77.840  87.030  12.500  0.00  0.00           H
ATOM   4218  CD1 ILE   265      76.190  87.780  13.550  0.00  0.00           C
ATOM   4219 HD11 ILE   265      75.780  88.790  13.670  0.00  0.00           H
ATOM   4220 HD12 ILE   265      75.450  87.020  13.320  0.00  0.00           H
ATOM   4221 HD13 ILE   265      76.830  87.430  14.360  0.00  0.00           H
ATOM   4222  C   ILE   265      78.620  87.580   9.760  0.00  0.00           C
ATOM   4223  O   ILE   265      78.750  86.630   8.990  0.00  0.00           O
ATOM   4224  N   ILE   266      79.520  87.900  10.720  0.00  0.00           N
ATOM   4225  H   ILE   266      79.270  88.570  11.420  0.00  0.00           H
ATOM   4226  CA  ILE   266      80.750  87.140  10.940  0.00  0.00           C
ATOM   4227  HA  ILE   266      80.680  86.260  10.300  0.00  0.00           H
ATOM   4228  CB  ILE   266      81.940  88.050  10.570  0.00  0.00           C
ATOM   4229  HB  ILE   266      81.880  88.930  11.220  0.00  0.00           H
ATOM   4230  CG2 ILE   266      83.330  87.420  10.940  0.00  0.00           C
ATOM   4231 HG21 ILE   266      84.080  88.210  10.870  0.00  0.00           H
ATOM   4232 HG22 ILE   266      83.370  87.110  11.990  0.00  0.00           H
ATOM   4233 HG23 ILE   266      83.580  86.600  10.270  0.00  0.00           H
ATOM   4234  CG1 ILE   266      81.990  88.460   9.080  0.00  0.00           C
ATOM   4235 HG12 ILE   266      80.930  88.490   8.810  0.00  0.00           H
ATOM   4236 HG13 ILE   266      82.510  87.830   8.370  0.00  0.00           H
ATOM   4237  CD1 ILE   266      82.420  89.930   8.830  0.00  0.00           C
ATOM   4238 HD11 ILE   266      81.890  90.600   9.490  0.00  0.00           H
ATOM   4239 HD12 ILE   266      83.480  90.040   9.050  0.00  0.00           H
ATOM   4240 HD13 ILE   266      82.210  90.150   7.780  0.00  0.00           H
ATOM   4241  C   ILE   266      80.810  86.700  12.370  0.00  0.00           C
ATOM   4242  O   ILE   266      80.600  87.430  13.290  0.00  0.00           O
ATOM   4243  N   GLY   267      81.150  85.460  12.630  0.00  0.00           N
ATOM   4244  H   GLY   267      81.320  84.930  11.790  0.00  0.00           H
ATOM   4245  CA  GLY   267      81.400  84.800  13.890  0.00  0.00           C
ATOM   4246  HA2 GLY   267      80.470  84.350  14.220  0.00  0.00           H
ATOM   4247  HA3 GLY   267      81.670  85.600  14.590  0.00  0.00           H
ATOM   4248  C   GLY   267      82.540  83.820  13.910  0.00  0.00           C
ATOM   4249  O   GLY   267      83.330  83.790  12.930  0.00  0.00           O
ATOM   4250  N   LEU   268      82.680  83.120  15.030  0.00  0.00           N
ATOM   4251  H   LEU   268      81.960  83.220  15.740  0.00  0.00           H
ATOM   4252  CA  LEU   268      83.850  82.320  15.400  0.00  0.00           C
ATOM   4253  HA  LEU   268      84.530  82.220  14.550  0.00  0.00           H
ATOM   4254  CB  LEU   268      84.620  83.070  16.520  0.00  0.00           C
ATOM   4255  HB2 LEU   268      85.450  82.490  16.940  0.00  0.00           H
ATOM   4256  HB3 LEU   268      83.990  83.220  17.400  0.00  0.00           H
ATOM   4257  CG  LEU   268      85.270  84.360  16.060  0.00  0.00           C
ATOM   4258  HG  LEU   268      84.440  85.030  15.820  0.00  0.00           H
ATOM   4259  CD1 LEU   268      85.990  84.990  17.170  0.00  0.00           C
ATOM   4260 HD11 LEU   268      86.370  85.970  16.890  0.00  0.00           H
ATOM   4261 HD12 LEU   268      85.290  84.970  18.000  0.00  0.00           H
ATOM   4262 HD13 LEU   268      86.830  84.360  17.480  0.00  0.00           H
ATOM   4263  CD2 LEU   268      86.060  84.170  14.760  0.00  0.00           C
ATOM   4264 HD21 LEU   268      85.550  83.910  13.830  0.00  0.00           H
ATOM   4265 HD22 LEU   268      86.620  85.080  14.510  0.00  0.00           H
ATOM   4266 HD23 LEU   268      86.800  83.380  14.890  0.00  0.00           H
ATOM   4267  C   LEU   268      83.500  80.910  15.810  0.00  0.00           C
ATOM   4268  O   LEU   268      82.460  80.620  16.300  0.00  0.00           O
ATOM   4269  N   GLN   269      84.410  79.960  15.660  0.00  0.00           N
ATOM   4270  H   GLN   269      85.170  80.090  15.010  0.00  0.00           H
ATOM   4271  CA  GLN   269      84.300  78.560  16.190  0.00  0.00           C
ATOM   4272  HA  GLN   269      83.620  78.560  17.050  0.00  0.00           H
ATOM   4273  CB  GLN   269      83.570  77.570  15.350  0.00  0.00           C
ATOM   4274  HB2 GLN   269      83.320  76.700  15.950  0.00  0.00           H
ATOM   4275  HB3 GLN   269      84.240  77.110  14.620  0.00  0.00           H
ATOM   4276  CG  GLN   269      82.330  78.020  14.580  0.00  0.00           C
ATOM   4277  HG2 GLN   269      82.580  78.880  13.960  0.00  0.00           H
ATOM   4278  HG3 GLN   269      81.640  78.330  15.360  0.00  0.00           H
ATOM   4279  CD  GLN   269      81.730  76.920  13.790  0.00  0.00           C
ATOM   4280  OE1 GLN   269      82.420  76.090  13.230  0.00  0.00           O
ATOM   4281  NE2 GLN   269      80.370  76.940  13.620  0.00  0.00           N
ATOM   4282 HE21 GLN   269      79.790  77.690  13.970  0.00  0.00           H
ATOM   4283 HE22 GLN   269      79.900  76.240  13.060  0.00  0.00           H
ATOM   4284  C   GLN   269      85.710  78.080  16.620  0.00  0.00           C
ATOM   4285  O   GLN   269      86.540  77.810  15.780  0.00  0.00           O
ATOM   4286  N   LEU   270      85.910  77.740  17.930  0.00  0.00           N
ATOM   4287  H   LEU   270      85.140  77.900  18.560  0.00  0.00           H
ATOM   4288  CA  LEU   270      87.090  77.110  18.380  0.00  0.00           C
ATOM   4289  HA  LEU   270      87.960  77.740  18.190  0.00  0.00           H
ATOM   4290  CB  LEU   270      87.150  77.150  19.940  0.00  0.00           C
ATOM   4291  HB2 LEU   270      86.190  76.760  20.290  0.00  0.00           H
ATOM   4292  HB3 LEU   270      87.080  78.190  20.240  0.00  0.00           H
ATOM   4293  CG  LEU   270      88.280  76.430  20.580  0.00  0.00           C
ATOM   4294  HG  LEU   270      88.480  75.410  20.250  0.00  0.00           H
ATOM   4295  CD1 LEU   270      89.440  77.410  20.510  0.00  0.00           C
ATOM   4296 HD11 LEU   270      89.840  77.380  19.500  0.00  0.00           H
ATOM   4297 HD12 LEU   270      89.110  78.420  20.770  0.00  0.00           H
ATOM   4298 HD13 LEU   270      90.130  76.920  21.190  0.00  0.00           H
ATOM   4299  CD2 LEU   270      87.990  76.300  22.060  0.00  0.00           C
ATOM   4300 HD21 LEU   270      87.070  75.750  22.260  0.00  0.00           H
ATOM   4301 HD22 LEU   270      88.850  75.870  22.560  0.00  0.00           H
ATOM   4302 HD23 LEU   270      87.860  77.300  22.460  0.00  0.00           H
ATOM   4303  C   LEU   270      87.360  75.790  17.670  0.00  0.00           C
ATOM   4304  O   LEU   270      86.560  74.860  17.770  0.00  0.00           O
ATOM   4305  N   ILE   271      88.450  75.730  16.920  0.00  0.00           N
ATOM   4306  H   ILE   271      89.160  76.440  17.010  0.00  0.00           H
ATOM   4307  CA  ILE   271      88.940  74.510  16.200  0.00  0.00           C
ATOM   4308  HA  ILE   271      88.080  74.080  15.660  0.00  0.00           H
ATOM   4309  CB  ILE   271      90.200  74.630  15.360  0.00  0.00           C
ATOM   4310  HB  ILE   271      91.090  74.870  15.950  0.00  0.00           H
ATOM   4311  CG2 ILE   271      90.680  73.400  14.620  0.00  0.00           C
ATOM   4312 HG21 ILE   271      91.570  73.670  14.050  0.00  0.00           H
ATOM   4313 HG22 ILE   271      90.990  72.660  15.360  0.00  0.00           H
ATOM   4314 HG23 ILE   271      89.900  73.040  13.950  0.00  0.00           H
ATOM   4315  CG1 ILE   271      90.000  75.670  14.250  0.00  0.00           C
ATOM   4316 HG12 ILE   271      89.770  76.650  14.690  0.00  0.00           H
ATOM   4317 HG13 ILE   271      89.100  75.500  13.670  0.00  0.00           H
ATOM   4318  CD1 ILE   271      91.180  76.020  13.300  0.00  0.00           C
ATOM   4319 HD11 ILE   271      91.290  75.240  12.550  0.00  0.00           H
ATOM   4320 HD12 ILE   271      90.950  76.960  12.790  0.00  0.00           H
ATOM   4321 HD13 ILE   271      92.140  76.170  13.790  0.00  0.00           H
ATOM   4322  C   ILE   271      89.270  73.460  17.250  0.00  0.00           C
ATOM   4323  O   ILE   271      89.890  73.740  18.270  0.00  0.00           O
ATOM   4324  N   ASN   272      88.850  72.220  16.970  0.00  0.00           N
ATOM   4325  H   ASN   272      88.120  72.130  16.280  0.00  0.00           H
ATOM   4326  CA  ASN   272      88.830  71.070  17.910  0.00  0.00           C
ATOM   4327  HA  ASN   272      88.380  70.230  17.390  0.00  0.00           H
ATOM   4328  CB  ASN   272      90.290  70.610  18.080  0.00  0.00           C
ATOM   4329  HB2 ASN   272      90.380  69.800  18.800  0.00  0.00           H
ATOM   4330  HB3 ASN   272      90.820  71.420  18.580  0.00  0.00           H
ATOM   4331  CG  ASN   272      91.050  70.200  16.880  0.00  0.00           C
ATOM   4332  OD1 ASN   272      90.630  69.410  16.090  0.00  0.00           O
ATOM   4333  ND2 ASN   272      92.290  70.640  16.700  0.00  0.00           N
ATOM   4334 HD21 ASN   272      92.600  71.560  16.980  0.00  0.00           H
ATOM   4335 HD22 ASN   272      92.760  70.170  15.930  0.00  0.00           H
ATOM   4336  C   ASN   272      88.130  71.250  19.290  0.00  0.00           C
ATOM   4337  O   ASN   272      88.150  70.360  20.200  0.00  0.00           O
ATOM   4338  N   GLY   273      87.410  72.430  19.380  0.00  0.00           N
ATOM   4339  H   GLY   273      87.380  73.000  18.550  0.00  0.00           H
ATOM   4340  CA  GLY   273      86.770  73.060  20.550  0.00  0.00           C
ATOM   4341  HA2 GLY   273      86.280  74.030  20.440  0.00  0.00           H
ATOM   4342  HA3 GLY   273      87.560  73.130  21.300  0.00  0.00           H
ATOM   4343  C   GLY   273      85.730  72.260  21.210  0.00  0.00           C
ATOM   4344  O   GLY   273      85.290  72.600  22.360  0.00  0.00           O
ATOM   4345  N   LYS   274      85.290  71.190  20.610  0.00  0.00           N
ATOM   4346  H   LYS   274      85.770  70.990  19.750  0.00  0.00           H
ATOM   4347  CA  LYS   274      84.270  70.280  21.120  0.00  0.00           C
ATOM   4348  HA  LYS   274      84.190  70.510  22.180  0.00  0.00           H
ATOM   4349  CB  LYS   274      82.930  70.470  20.380  0.00  0.00           C
ATOM   4350  HB2 LYS   274      82.300  69.650  20.710  0.00  0.00           H
ATOM   4351  HB3 LYS   274      83.120  70.290  19.320  0.00  0.00           H
ATOM   4352  CG  LYS   274      82.290  71.810  20.540  0.00  0.00           C
ATOM   4353  HG2 LYS   274      83.050  72.510  20.190  0.00  0.00           H
ATOM   4354  HG3 LYS   274      82.010  71.940  21.590  0.00  0.00           H
ATOM   4355  CD  LYS   274      80.980  72.010  19.740  0.00  0.00           C
ATOM   4356  HD2 LYS   274      80.260  71.190  19.870  0.00  0.00           H
ATOM   4357  HD3 LYS   274      81.250  72.080  18.680  0.00  0.00           H
ATOM   4358  CE  LYS   274      80.170  73.220  20.140  0.00  0.00           C
ATOM   4359  HE2 LYS   274      79.890  73.090  21.180  0.00  0.00           H
ATOM   4360  HE3 LYS   274      79.240  73.260  19.560  0.00  0.00           H
ATOM   4361  NZ  LYS   274      80.850  74.500  19.890  0.00  0.00           N
ATOM   4362  HZ1 LYS   274      80.860  74.530  18.880  0.00  0.00           H
ATOM   4363  HZ2 LYS   274      80.370  75.350  20.160  0.00  0.00           H
ATOM   4364  HZ3 LYS   274      81.800  74.440  20.230  0.00  0.00           H
ATOM   4365  C   LYS   274      84.690  68.770  21.050  0.00  0.00           C
ATOM   4366  O   LYS   274      83.960  67.880  21.470  0.00  0.00           O
ATOM   4367  N   ASN   275      85.940  68.560  20.490  0.00  0.00           N
ATOM   4368  H   ASN   275      86.570  69.320  20.260  0.00  0.00           H
ATOM   4369  CA  ASN   275      86.540  67.200  20.430  0.00  0.00           C
ATOM   4370  HA  ASN   275      85.760  66.490  20.140  0.00  0.00           H
ATOM   4371  CB  ASN   275      87.610  67.090  19.290  0.00  0.00           C
ATOM   4372  HB2 ASN   275      88.310  67.840  19.640  0.00  0.00           H
ATOM   4373  HB3 ASN   275      87.200  67.430  18.340  0.00  0.00           H
ATOM   4374  CG  ASN   275      88.260  65.730  19.120  0.00  0.00           C
ATOM   4375  OD1 ASN   275      88.280  64.920  19.980  0.00  0.00           O
ATOM   4376  ND2 ASN   275      88.610  65.370  17.880  0.00  0.00           N
ATOM   4377 HD21 ASN   275      88.440  65.950  17.070  0.00  0.00           H
ATOM   4378 HD22 ASN   275      88.960  64.450  17.680  0.00  0.00           H
ATOM   4379  C   ASN   275      87.160  66.880  21.820  0.00  0.00           C
ATOM   4380  O   ASN   275      88.270  67.300  22.130  0.00  0.00           O
ATOM   4381  N   GLU   276      86.480  66.020  22.600  0.00  0.00           N
ATOM   4382  H   GLU   276      85.580  65.740  22.250  0.00  0.00           H
ATOM   4383  CA  GLU   276      86.900  65.540  23.970  0.00  0.00           C
ATOM   4384  HA  GLU   276      87.200  66.410  24.550  0.00  0.00           H
ATOM   4385  CB  GLU   276      85.700  64.800  24.590  0.00  0.00           C
ATOM   4386  HB2 GLU   276      85.340  64.000  23.950  0.00  0.00           H
ATOM   4387  HB3 GLU   276      84.870  65.510  24.620  0.00  0.00           H
ATOM   4388  CG  GLU   276      86.030  64.170  25.960  0.00  0.00           C
ATOM   4389  HG2 GLU   276      86.670  64.870  26.500  0.00  0.00           H
ATOM   4390  HG3 GLU   276      86.550  63.230  25.800  0.00  0.00           H
ATOM   4391  CD  GLU   276      84.690  63.940  26.740  0.00  0.00           C
ATOM   4392  OE1 GLU   276      83.590  63.870  26.160  0.00  0.00           O
ATOM   4393  OE2 GLU   276      84.710  63.850  27.990  0.00  0.00           O
ATOM   4394  C   GLU   276      88.050  64.620  23.830  0.00  0.00           C
ATOM   4395  O   GLU   276      88.990  64.700  24.670  0.00  0.00           O
ATOM   4396  N   SER   277      88.130  63.770  22.790  0.00  0.00           N
ATOM   4397  H   SER   277      87.400  63.820  22.090  0.00  0.00           H
ATOM   4398  CA  SER   277      89.290  62.950  22.630  0.00  0.00           C
ATOM   4399  HA  SER   277      89.420  62.480  23.610  0.00  0.00           H
ATOM   4400  CB  SER   277      89.100  61.890  21.530  0.00  0.00           C
ATOM   4401  HB2 SER   277      88.890  62.420  20.600  0.00  0.00           H
ATOM   4402  HB3 SER   277      88.240  61.230  21.660  0.00  0.00           H
ATOM   4403  OG  SER   277      90.200  61.100  21.330  0.00  0.00           O
ATOM   4404  HG  SER   277      90.040  60.230  20.950  0.00  0.00           H
ATOM   4405  C   SER   277      90.580  63.740  22.420  0.00  0.00           C
ATOM   4406  O   SER   277      91.650  63.370  22.940  0.00  0.00           O
ATOM   4407  N   ALA   278      90.550  64.870  21.680  0.00  0.00           N
ATOM   4408  H   ALA   278      89.720  65.080  21.140  0.00  0.00           H
ATOM   4409  CA  ALA   278      91.800  65.540  21.250  0.00  0.00           C
ATOM   4410  HA  ALA   278      92.530  64.790  20.950  0.00  0.00           H
ATOM   4411  CB  ALA   278      91.530  66.410  20.050  0.00  0.00           C
ATOM   4412  HB1 ALA   278      91.510  65.800  19.160  0.00  0.00           H
ATOM   4413  HB2 ALA   278      90.620  66.990  20.210  0.00  0.00           H
ATOM   4414  HB3 ALA   278      92.360  67.100  19.900  0.00  0.00           H
ATOM   4415  C   ALA   278      92.220  66.380  22.480  0.00  0.00           C
ATOM   4416  O   ALA   278      93.430  66.680  22.680  0.00  0.00           O
ATOM   4417  N   HIE   279      91.250  66.820  23.360  0.00  0.00           N
ATOM   4418  H   HIE   279      90.280  66.810  23.100  0.00  0.00           H
ATOM   4419  CA  HIE   279      91.640  67.570  24.550  0.00  0.00           C
ATOM   4420  HA  HIE   279      92.550  68.130  24.340  0.00  0.00           H
ATOM   4421  CB  HIE   279      90.480  68.470  25.000  0.00  0.00           C
ATOM   4422  HB2 HIE   279      90.590  68.640  26.070  0.00  0.00           H
ATOM   4423  HB3 HIE   279      89.530  68.010  24.750  0.00  0.00           H
ATOM   4424  CG  HIE   279      90.630  69.760  24.240  0.00  0.00           C
ATOM   4425  ND1 HIE   279      91.540  70.770  24.540  0.00  0.00           N
ATOM   4426  CE1 HIE   279      91.350  71.670  23.530  0.00  0.00           C
ATOM   4427  HE1 HIE   279      91.880  72.610  23.460  0.00  0.00           H
ATOM   4428  NE2 HIE   279      90.450  71.260  22.680  0.00  0.00           N
ATOM   4429  HE2 HIE   279      90.090  71.800  21.900  0.00  0.00           H
ATOM   4430  CD2 HIE   279      90.000  70.050  23.050  0.00  0.00           C
ATOM   4431  HD2 HIE   279      89.270  69.440  22.540  0.00  0.00           H
ATOM   4432  C   HIE   279      92.080  66.660  25.680  0.00  0.00           C
ATOM   4433  O   HIE   279      93.000  67.090  26.400  0.00  0.00           O
ATOM   4434  N   ILE   280      91.590  65.420  25.800  0.00  0.00           N
ATOM   4435  H   ILE   280      90.830  65.130  25.200  0.00  0.00           H
ATOM   4436  CA  ILE   280      92.240  64.360  26.650  0.00  0.00           C
ATOM   4437  HA  ILE   280      92.300  64.700  27.680  0.00  0.00           H
ATOM   4438  CB  ILE   280      91.480  63.040  26.650  0.00  0.00           C
ATOM   4439  HB  ILE   280      91.350  62.770  25.600  0.00  0.00           H
ATOM   4440  CG2 ILE   280      92.370  61.980  27.320  0.00  0.00           C
ATOM   4441 HG21 ILE   280      92.590  62.200  28.370  0.00  0.00           H
ATOM   4442 HG22 ILE   280      91.760  61.070  27.280  0.00  0.00           H
ATOM   4443 HG23 ILE   280      93.200  61.590  26.740  0.00  0.00           H
ATOM   4444  CG1 ILE   280      90.190  63.100  27.400  0.00  0.00           C
ATOM   4445 HG12 ILE   280      89.720  64.070  27.260  0.00  0.00           H
ATOM   4446 HG13 ILE   280      90.390  63.010  28.470  0.00  0.00           H
ATOM   4447  CD1 ILE   280      89.190  62.030  26.910  0.00  0.00           C
ATOM   4448 HD11 ILE   280      88.240  62.230  27.390  0.00  0.00           H
ATOM   4449 HD12 ILE   280      89.050  61.970  25.840  0.00  0.00           H
ATOM   4450 HD13 ILE   280      89.520  61.050  27.260  0.00  0.00           H
ATOM   4451  C   ILE   280      93.690  64.080  26.120  0.00  0.00           C
ATOM   4452  O   ILE   280      94.670  64.040  26.880  0.00  0.00           O
ATOM   4453  N   SER   281      93.830  63.920  24.780  0.00  0.00           N
ATOM   4454  H   SER   281      92.960  63.860  24.270  0.00  0.00           H
ATOM   4455  CA  SER   281      95.130  63.760  24.140  0.00  0.00           C
ATOM   4456  HA  SER   281      95.620  62.850  24.500  0.00  0.00           H
ATOM   4457  CB  SER   281      94.940  63.670  22.660  0.00  0.00           C
ATOM   4458  HB2 SER   281      95.910  63.520  22.170  0.00  0.00           H
ATOM   4459  HB3 SER   281      94.340  64.570  22.490  0.00  0.00           H
ATOM   4460  OG  SER   281      94.160  62.490  22.380  0.00  0.00           O
ATOM   4461  HG  SER   281      93.250  62.670  22.630  0.00  0.00           H
ATOM   4462  C   SER   281      96.160  64.860  24.470  0.00  0.00           C
ATOM   4463  O   SER   281      97.350  64.520  24.420  0.00  0.00           O
ATOM   4464  N   ASP   282      95.800  66.090  24.780  0.00  0.00           N
ATOM   4465  H   ASP   282      94.830  66.330  24.590  0.00  0.00           H
ATOM   4466  CA  ASP   282      96.770  67.190  25.020  0.00  0.00           C
ATOM   4467  HA  ASP   282      97.770  66.910  24.690  0.00  0.00           H
ATOM   4468  CB  ASP   282      96.210  68.330  24.160  0.00  0.00           C
ATOM   4469  HB2 ASP   282      96.540  69.300  24.530  0.00  0.00           H
ATOM   4470  HB3 ASP   282      95.120  68.270  24.110  0.00  0.00           H
ATOM   4471  CG  ASP   282      96.670  68.250  22.700  0.00  0.00           C
ATOM   4472  OD1 ASP   282      97.310  67.290  22.310  0.00  0.00           O
ATOM   4473  OD2 ASP   282      96.360  69.130  21.880  0.00  0.00           O
ATOM   4474  C   ASP   282      96.890  67.510  26.550  0.00  0.00           C
ATOM   4475  O   ASP   282      98.000  67.870  26.980  0.00  0.00           O
ATOM   4476  N   ALA   283      95.770  67.520  27.330  0.00  0.00           N
ATOM   4477  H   ALA   283      94.880  67.230  26.950  0.00  0.00           H
ATOM   4478  CA  ALA   283      95.880  67.750  28.700  0.00  0.00           C
ATOM   4479  HA  ALA   283      96.420  68.690  28.810  0.00  0.00           H
ATOM   4480  CB  ALA   283      94.430  67.960  29.260  0.00  0.00           C
ATOM   4481  HB1 ALA   283      94.060  68.860  28.760  0.00  0.00           H
ATOM   4482  HB2 ALA   283      93.860  67.050  29.060  0.00  0.00           H
ATOM   4483  HB3 ALA   283      94.530  68.240  30.300  0.00  0.00           H
ATOM   4484  C   ALA   283      96.710  66.680  29.440  0.00  0.00           C
ATOM   4485  O   ALA   283      97.570  66.980  30.270  0.00  0.00           O
ATOM   4486  N   VAL   284      96.540  65.420  29.010  0.00  0.00           N
ATOM   4487  H   VAL   284      95.780  65.140  28.410  0.00  0.00           H
ATOM   4488  CA  VAL   284      97.470  64.390  29.450  0.00  0.00           C
ATOM   4489  HA  VAL   284      97.500  64.350  30.540  0.00  0.00           H
ATOM   4490  CB  VAL   284      97.010  62.950  28.970  0.00  0.00           C
ATOM   4491  HB  VAL   284      96.930  62.840  27.890  0.00  0.00           H
ATOM   4492  CG1 VAL   284      98.100  61.960  29.470  0.00  0.00           C
ATOM   4493 HG11 VAL   284      97.710  60.970  29.260  0.00  0.00           H
ATOM   4494 HG12 VAL   284      99.030  62.210  28.960  0.00  0.00           H
ATOM   4495 HG13 VAL   284      98.220  61.930  30.560  0.00  0.00           H
ATOM   4496  CG2 VAL   284      95.650  62.630  29.660  0.00  0.00           C
ATOM   4497 HG21 VAL   284      95.710  62.770  30.740  0.00  0.00           H
ATOM   4498 HG22 VAL   284      94.830  63.270  29.320  0.00  0.00           H
ATOM   4499 HG23 VAL   284      95.540  61.560  29.510  0.00  0.00           H
ATOM   4500  C   VAL   284      98.910  64.640  29.000  0.00  0.00           C
ATOM   4501  O   VAL   284      99.830  64.450  29.820  0.00  0.00           O
ATOM   4502  N   ALA   285      99.170  64.990  27.750  0.00  0.00           N
ATOM   4503  H   ALA   285      98.450  64.940  27.050  0.00  0.00           H
ATOM   4504  CA  ALA   285     100.540  65.300  27.310  0.00  0.00           C
ATOM   4505  HA  ALA   285     101.160  64.410  27.440  0.00  0.00           H
ATOM   4506  CB  ALA   285     100.430  65.510  25.760  0.00  0.00           C
ATOM   4507  HB1 ALA   285      99.960  66.490  25.610  0.00  0.00           H
ATOM   4508  HB2 ALA   285     101.410  65.480  25.300  0.00  0.00           H
ATOM   4509  HB3 ALA   285      99.820  64.790  25.210  0.00  0.00           H
ATOM   4510  C   ALA   285     101.180  66.470  28.080  0.00  0.00           C
ATOM   4511  O   ALA   285     102.370  66.450  28.360  0.00  0.00           O
ATOM   4512  N   VAL   286     100.350  67.460  28.510  0.00  0.00           N
ATOM   4513  H   VAL   286      99.420  67.570  28.150  0.00  0.00           H
ATOM   4514  CA  VAL   286     100.840  68.460  29.510  0.00  0.00           C
ATOM   4515  HA  VAL   286     101.820  68.800  29.170  0.00  0.00           H
ATOM   4516  CB  VAL   286      99.920  69.660  29.740  0.00  0.00           C
ATOM   4517  HB  VAL   286      98.900  69.330  29.950  0.00  0.00           H
ATOM   4518  CG1 VAL   286     100.300  70.460  31.000  0.00  0.00           C
ATOM   4519 HG11 VAL   286      99.970  69.870  31.850  0.00  0.00           H
ATOM   4520 HG12 VAL   286     101.390  70.550  31.050  0.00  0.00           H
ATOM   4521 HG13 VAL   286      99.790  71.420  31.050  0.00  0.00           H
ATOM   4522  CG2 VAL   286     100.020  70.530  28.420  0.00  0.00           C
ATOM   4523 HG21 VAL   286      99.160  70.190  27.830  0.00  0.00           H
ATOM   4524 HG22 VAL   286      99.880  71.610  28.500  0.00  0.00           H
ATOM   4525 HG23 VAL   286     100.930  70.470  27.820  0.00  0.00           H
ATOM   4526  C   VAL   286     101.080  67.800  30.860  0.00  0.00           C
ATOM   4527  O   VAL   286     102.180  67.950  31.370  0.00  0.00           O
ATOM   4528  N   VAL   287     100.150  67.010  31.400  0.00  0.00           N
ATOM   4529  H   VAL   287      99.280  66.810  30.930  0.00  0.00           H
ATOM   4530  CA  VAL   287     100.270  66.670  32.860  0.00  0.00           C
ATOM   4531  HA  VAL   287     100.520  67.550  33.440  0.00  0.00           H
ATOM   4532  CB  VAL   287      98.910  66.230  33.450  0.00  0.00           C
ATOM   4533  HB  VAL   287      98.550  65.440  32.790  0.00  0.00           H
ATOM   4534  CG1 VAL   287      99.120  65.690  34.840  0.00  0.00           C
ATOM   4535 HG11 VAL   287      99.690  64.770  34.800  0.00  0.00           H
ATOM   4536 HG12 VAL   287      99.510  66.390  35.570  0.00  0.00           H
ATOM   4537 HG13 VAL   287      98.150  65.430  35.260  0.00  0.00           H
ATOM   4538  CG2 VAL   287      98.000  67.440  33.640  0.00  0.00           C
ATOM   4539 HG21 VAL   287      97.000  67.080  33.880  0.00  0.00           H
ATOM   4540 HG22 VAL   287      98.370  68.030  34.480  0.00  0.00           H
ATOM   4541 HG23 VAL   287      97.920  67.990  32.700  0.00  0.00           H
ATOM   4542  C   VAL   287     101.400  65.650  33.050  0.00  0.00           C
ATOM   4543  O   VAL   287     102.170  65.820  33.970  0.00  0.00           O
ATOM   4544  N   ALA   288     101.610  64.690  32.130  0.00  0.00           N
ATOM   4545  H   ALA   288     100.880  64.590  31.440  0.00  0.00           H
ATOM   4546  CA  ALA   288     102.640  63.600  32.200  0.00  0.00           C
ATOM   4547  HA  ALA   288     102.660  63.050  33.140  0.00  0.00           H
ATOM   4548  CB  ALA   288     102.280  62.610  31.040  0.00  0.00           C
ATOM   4549  HB1 ALA   288     102.250  63.240  30.150  0.00  0.00           H
ATOM   4550  HB2 ALA   288     103.030  61.810  30.990  0.00  0.00           H
ATOM   4551  HB3 ALA   288     101.340  62.110  31.270  0.00  0.00           H
ATOM   4552  C   ALA   288     104.040  64.220  32.030  0.00  0.00           C
ATOM   4553  O   ALA   288     104.930  63.770  32.730  0.00  0.00           O
ATOM   4554  N   GLN   289     104.170  65.250  31.170  0.00  0.00           N
ATOM   4555  H   GLN   289     103.410  65.490  30.550  0.00  0.00           H
ATOM   4556  CA  GLN   289     105.490  65.840  30.980  0.00  0.00           C
ATOM   4557  HA  GLN   289     106.210  65.030  30.990  0.00  0.00           H
ATOM   4558  CB  GLN   289     105.700  66.600  29.620  0.00  0.00           C
ATOM   4559  HB2 GLN   289     105.090  66.160  28.830  0.00  0.00           H
ATOM   4560  HB3 GLN   289     106.740  66.600  29.280  0.00  0.00           H
ATOM   4561  CG  GLN   289     105.290  68.060  29.630  0.00  0.00           C
ATOM   4562  HG2 GLN   289     105.740  68.650  30.430  0.00  0.00           H
ATOM   4563  HG3 GLN   289     104.210  68.120  29.740  0.00  0.00           H
ATOM   4564  CD  GLN   289     105.620  68.790  28.370  0.00  0.00           C
ATOM   4565  OE1 GLN   289     106.270  68.310  27.490  0.00  0.00           O
ATOM   4566  NE2 GLN   289     105.290  70.070  28.190  0.00  0.00           N
ATOM   4567 HE21 GLN   289     104.740  70.550  28.900  0.00  0.00           H
ATOM   4568 HE22 GLN   289     105.560  70.660  27.410  0.00  0.00           H
ATOM   4569  C   GLN   289     105.840  66.750  32.140  0.00  0.00           C
ATOM   4570  O   GLN   289     106.990  66.840  32.530  0.00  0.00           O
ATOM   4571  N   ALA   290     104.900  67.490  32.710  0.00  0.00           N
ATOM   4572  H   ALA   290     104.000  67.580  32.270  0.00  0.00           H
ATOM   4573  CA  ALA   290     105.120  68.380  33.820  0.00  0.00           C
ATOM   4574  HA  ALA   290     105.860  69.140  33.530  0.00  0.00           H
ATOM   4575  CB  ALA   290     103.850  69.230  34.060  0.00  0.00           C
ATOM   4576  HB1 ALA   290     103.730  69.990  33.290  0.00  0.00           H
ATOM   4577  HB2 ALA   290     102.900  68.710  34.170  0.00  0.00           H
ATOM   4578  HB3 ALA   290     103.910  69.750  35.020  0.00  0.00           H
ATOM   4579  C   ALA   290     105.480  67.660  35.130  0.00  0.00           C
ATOM   4580  O   ALA   290     106.370  68.010  35.910  0.00  0.00           O
ATOM   4581  N   ILE   291     104.830  66.480  35.280  0.00  0.00           N
ATOM   4582  H   ILE   291     104.230  66.110  34.560  0.00  0.00           H
ATOM   4583  CA  ILE   291     105.150  65.570  36.380  0.00  0.00           C
ATOM   4584  HA  ILE   291     105.020  66.190  37.270  0.00  0.00           H
ATOM   4585  CB  ILE   291     104.070  64.450  36.460  0.00  0.00           C
ATOM   4586  HB  ILE   291     103.650  64.300  35.460  0.00  0.00           H
ATOM   4587  CG2 ILE   291     104.600  63.060  36.920  0.00  0.00           C
ATOM   4588 HG21 ILE   291     105.480  62.660  36.430  0.00  0.00           H
ATOM   4589 HG22 ILE   291     104.740  63.070  38.000  0.00  0.00           H
ATOM   4590 HG23 ILE   291     103.760  62.380  36.740  0.00  0.00           H
ATOM   4591  CG1 ILE   291     102.930  64.930  37.390  0.00  0.00           C
ATOM   4592 HG12 ILE   291     102.710  65.950  37.060  0.00  0.00           H
ATOM   4593 HG13 ILE   291     103.350  65.010  38.400  0.00  0.00           H
ATOM   4594  CD1 ILE   291     101.630  64.170  37.620  0.00  0.00           C
ATOM   4595 HD11 ILE   291     100.950  64.640  38.330  0.00  0.00           H
ATOM   4596 HD12 ILE   291     101.100  64.050  36.680  0.00  0.00           H
ATOM   4597 HD13 ILE   291     101.910  63.190  38.020  0.00  0.00           H
ATOM   4598  C   ILE   291     106.640  65.110  36.270  0.00  0.00           C
ATOM   4599  O   ILE   291     107.420  65.180  37.240  0.00  0.00           O
ATOM   4600  N   HIE   292     107.080  64.660  35.080  0.00  0.00           N
ATOM   4601  H   HIE   292     106.450  64.530  34.310  0.00  0.00           H
ATOM   4602  CA  HIE   292     108.430  64.170  34.840  0.00  0.00           C
ATOM   4603  HA  HIE   292     108.630  63.420  35.600  0.00  0.00           H
ATOM   4604  CB  HIE   292     108.700  63.440  33.510  0.00  0.00           C
ATOM   4605  HB2 HIE   292     109.760  63.400  33.240  0.00  0.00           H
ATOM   4606  HB3 HIE   292     108.270  64.070  32.740  0.00  0.00           H
ATOM   4607  CG  HIE   292     108.190  62.040  33.410  0.00  0.00           C
ATOM   4608  ND1 HIE   292     106.900  61.740  33.180  0.00  0.00           N
ATOM   4609  CE1 HIE   292     106.817  60.350  33.060  0.00  0.00           C
ATOM   4610  HE1 HIE   292     105.879  59.869  32.780  0.00  0.00           H
ATOM   4611  NE2 HIE   292     107.955  59.843  33.465  0.00  0.00           N
ATOM   4612  HE2 HIE   292     108.140  58.858  33.586  0.00  0.00           H
ATOM   4613  CD2 HIE   292     108.850  60.840  33.700  0.00  0.00           C
ATOM   4614  HD2 HIE   292     109.910  60.820  33.910  0.00  0.00           H
ATOM   4615  C   HIE   292     109.460  65.250  35.060  0.00  0.00           C
ATOM   4616  O   HIE   292     110.640  64.950  35.240  0.00  0.00           O
ATOM   4617  N   GLU   293     109.010  66.490  35.010  0.00  0.00           N
ATOM   4618  H   GLU   293     108.040  66.750  34.880  0.00  0.00           H
ATOM   4619  CA  GLU   293     109.830  67.650  35.310  0.00  0.00           C
ATOM   4620  HA  GLU   293     110.880  67.500  35.070  0.00  0.00           H
ATOM   4621  CB  GLU   293     109.360  68.870  34.400  0.00  0.00           C
ATOM   4622  HB2 GLU   293     108.290  68.990  34.560  0.00  0.00           H
ATOM   4623  HB3 GLU   293     109.580  68.540  33.390  0.00  0.00           H
ATOM   4624  CG  GLU   293     110.050  70.240  34.760  0.00  0.00           C
ATOM   4625  HG2 GLU   293     111.130  70.100  34.680  0.00  0.00           H
ATOM   4626  HG3 GLU   293     109.810  70.500  35.790  0.00  0.00           H
ATOM   4627  CD  GLU   293     109.550  71.470  33.920  0.00  0.00           C
ATOM   4628  OE1 GLU   293     108.500  71.480  33.220  0.00  0.00           O
ATOM   4629  OE2 GLU   293     110.310  72.450  33.890  0.00  0.00           O
ATOM   4630  C   GLU   293     109.800  67.980  36.830  0.00  0.00           C
ATOM   4631  O   GLU   293     110.840  68.290  37.410  0.00  0.00           O
ATOM   4632  N   LEU   294     108.710  67.860  37.580  0.00  0.00           N
ATOM   4633  H   LEU   294     107.860  67.600  37.110  0.00  0.00           H
ATOM   4634  CA  LEU   294     108.580  68.040  39.020  0.00  0.00           C
ATOM   4635  HA  LEU   294     108.810  69.080  39.240  0.00  0.00           H
ATOM   4636  CB  LEU   294     107.140  67.690  39.440  0.00  0.00           C
ATOM   4637  HB2 LEU   294     106.950  66.630  39.270  0.00  0.00           H
ATOM   4638  HB3 LEU   294     106.450  68.170  38.740  0.00  0.00           H
ATOM   4639  CG  LEU   294     106.650  68.010  40.900  0.00  0.00           C
ATOM   4640  HG  LEU   294     107.290  67.610  41.690  0.00  0.00           H
ATOM   4641  CD1 LEU   294     106.450  69.500  41.230  0.00  0.00           C
ATOM   4642 HD11 LEU   294     107.430  69.970  41.100  0.00  0.00           H
ATOM   4643 HD12 LEU   294     105.710  69.880  40.530  0.00  0.00           H
ATOM   4644 HD13 LEU   294     106.050  69.590  42.230  0.00  0.00           H
ATOM   4645  CD2 LEU   294     105.250  67.360  41.190  0.00  0.00           C
ATOM   4646 HD21 LEU   294     105.460  66.290  41.260  0.00  0.00           H
ATOM   4647 HD22 LEU   294     104.840  67.690  42.150  0.00  0.00           H
ATOM   4648 HD23 LEU   294     104.490  67.570  40.440  0.00  0.00           H
ATOM   4649  C   LEU   294     109.560  67.170  39.800  0.00  0.00           C
ATOM   4650  O   LEU   294     110.090  67.560  40.870  0.00  0.00           O
ATOM   4651  N   PHE   295     109.610  65.870  39.420  0.00  0.00           N
ATOM   4652  H   PHE   295     109.010  65.550  38.670  0.00  0.00           H
ATOM   4653  CA  PHE   295     110.500  64.910  40.090  0.00  0.00           C
ATOM   4654  HA  PHE   295     110.440  64.990  41.170  0.00  0.00           H
ATOM   4655  CB  PHE   295     109.900  63.550  39.700  0.00  0.00           C
ATOM   4656  HB2 PHE   295     110.670  62.800  39.900  0.00  0.00           H
ATOM   4657  HB3 PHE   295     109.770  63.490  38.620  0.00  0.00           H
ATOM   4658  CG  PHE   295     108.650  63.260  40.510  0.00  0.00           C
ATOM   4659  CD1 PHE   295     108.840  62.880  41.890  0.00  0.00           C
ATOM   4660  HD1 PHE   295     109.840  62.680  42.220  0.00  0.00           H
ATOM   4661  CE1 PHE   295     107.740  62.780  42.740  0.00  0.00           C
ATOM   4662  HE1 PHE   295     107.890  62.650  43.800  0.00  0.00           H
ATOM   4663  CZ  PHE   295     106.440  62.950  42.210  0.00  0.00           C
ATOM   4664  HZ  PHE   295     105.530  62.970  42.780  0.00  0.00           H
ATOM   4665  CE2 PHE   295     106.200  63.170  40.820  0.00  0.00           C
ATOM   4666  HE2 PHE   295     105.190  63.350  40.500  0.00  0.00           H
ATOM   4667  CD2 PHE   295     107.270  63.430  40.050  0.00  0.00           C
ATOM   4668  HD2 PHE   295     107.120  63.780  39.040  0.00  0.00           H
ATOM   4669  C   PHE   295     111.960  65.100  39.780  0.00  0.00           C
ATOM   4670  O   PHE   295     112.720  64.280  40.400  0.00  0.00           O
ATOM   4671  N   GLU   296     112.410  66.140  39.030  0.00  0.00           N
ATOM   4672  H   GLU   296     111.760  66.670  38.460  0.00  0.00           H
ATOM   4673  CA  GLU   296     113.840  66.460  38.980  0.00  0.00           C
ATOM   4674  HA  GLU   296     114.460  65.570  39.000  0.00  0.00           H
ATOM   4675  CB  GLU   296     114.080  67.470  37.870  0.00  0.00           C
ATOM   4676  HB2 GLU   296     115.140  67.700  37.880  0.00  0.00           H
ATOM   4677  HB3 GLU   296     113.500  68.370  38.080  0.00  0.00           H
ATOM   4678  CG  GLU   296     113.700  66.920  36.500  0.00  0.00           C
ATOM   4679  HG2 GLU   296     112.620  66.970  36.360  0.00  0.00           H
ATOM   4680  HG3 GLU   296     114.060  65.890  36.380  0.00  0.00           H
ATOM   4681  CD  GLU   296     114.310  67.750  35.400  0.00  0.00           C
ATOM   4682  OE1 GLU   296     114.000  68.900  35.240  0.00  0.00           O
ATOM   4683  OE2 GLU   296     115.040  67.240  34.580  0.00  0.00           O
ATOM   4684  C   GLU   296     114.260  67.170  40.220  0.00  0.00           C
ATOM   4685  O   GLU   296     115.410  67.070  40.630  0.00  0.00           O
ATOM   4686  N   MET   297     113.410  67.920  40.880  0.00  0.00           N
ATOM   4687  H   MET   297     112.460  67.650  40.670  0.00  0.00           H
ATOM   4688  CA  MET   297     113.590  68.760  42.100  0.00  0.00           C
ATOM   4689  HA  MET   297     114.570  69.220  41.960  0.00  0.00           H
ATOM   4690  CB  MET   297     112.450  69.790  42.220  0.00  0.00           C
ATOM   4691  HB2 MET   297     112.800  70.540  42.930  0.00  0.00           H
ATOM   4692  HB3 MET   297     111.590  69.270  42.640  0.00  0.00           H
ATOM   4693  CG  MET   297     112.050  70.530  40.970  0.00  0.00           C
ATOM   4694  HG2 MET   297     111.680  69.780  40.260  0.00  0.00           H
ATOM   4695  HG3 MET   297     112.950  70.950  40.540  0.00  0.00           H
ATOM   4696  SD  MET   297     110.850  71.760  41.360  0.00  0.00           S
ATOM   4697  CE  MET   297     110.360  72.170  39.700  0.00  0.00           C
ATOM   4698  HE1 MET   297     109.530  72.860  39.840  0.00  0.00           H
ATOM   4699  HE2 MET   297     111.140  72.690  39.150  0.00  0.00           H
ATOM   4700  HE3 MET   297     110.160  71.230  39.180  0.00  0.00           H
ATOM   4701  C   MET   297     113.730  67.980  43.380  0.00  0.00           C
ATOM   4702  O   MET   297     113.180  66.880  43.510  0.00  0.00           O
ATOM   4703  N   GLU   298     114.280  68.560  44.460  0.00  0.00           N
ATOM   4704  H   GLU   298     114.530  69.520  44.250  0.00  0.00           H
ATOM   4705  CA  GLU   298     114.220  68.140  45.860  0.00  0.00           C
ATOM   4706  HA  GLU   298     114.410  67.060  45.890  0.00  0.00           H
ATOM   4707  CB  GLU   298     115.470  68.690  46.610  0.00  0.00           C
ATOM   4708  HB2 GLU   298     115.450  68.310  47.630  0.00  0.00           H
ATOM   4709  HB3 GLU   298     115.330  69.770  46.690  0.00  0.00           H
ATOM   4710  CG  GLU   298     116.810  68.380  45.960  0.00  0.00           C
ATOM   4711  HG2 GLU   298     117.610  68.590  46.670  0.00  0.00           H
ATOM   4712  HG3 GLU   298     116.930  69.060  45.120  0.00  0.00           H
ATOM   4713  CD  GLU   298     116.950  66.930  45.500  0.00  0.00           C
ATOM   4714  OE1 GLU   298     116.820  65.980  46.320  0.00  0.00           O
ATOM   4715  OE2 GLU   298     117.310  66.720  44.320  0.00  0.00           O
ATOM   4716  C   GLU   298     112.890  68.480  46.550  0.00  0.00           C
ATOM   4717  O   GLU   298     112.130  69.390  46.170  0.00  0.00           O
ATOM   4718  N   ASN   299     112.570  67.760  47.690  0.00  0.00           N
ATOM   4719  H   ASN   299     113.220  67.010  47.870  0.00  0.00           H
ATOM   4720  CA  ASN   299     111.490  68.090  48.650  0.00  0.00           C
ATOM   4721  HA  ASN   299     111.440  67.270  49.360  0.00  0.00           H
ATOM   4722  CB  ASN   299     111.900  69.270  49.480  0.00  0.00           C
ATOM   4723  HB2 ASN   299     111.360  69.160  50.410  0.00  0.00           H
ATOM   4724  HB3 ASN   299     111.480  70.200  49.090  0.00  0.00           H
ATOM   4725  CG  ASN   299     113.420  69.450  49.790  0.00  0.00           C
ATOM   4726  OD1 ASN   299     114.070  68.740  50.530  0.00  0.00           O
ATOM   4727  ND2 ASN   299     114.060  70.450  49.170  0.00  0.00           N
ATOM   4728 HD21 ASN   299     113.710  70.850  48.320  0.00  0.00           H
ATOM   4729 HD22 ASN   299     115.020  70.600  49.420  0.00  0.00           H
ATOM   4730  C   ASN   299     110.110  68.110  48.090  0.00  0.00           C
ATOM   4731  O   ASN   299     109.220  68.720  48.710  0.00  0.00           O
ATOM   4732  N   ILE   300     109.960  67.350  47.070  0.00  0.00           N
ATOM   4733  H   ILE   300     110.790  67.010  46.610  0.00  0.00           H
ATOM   4734  CA  ILE   300     108.660  66.910  46.590  0.00  0.00           C
ATOM   4735  HA  ILE   300     107.980  67.760  46.470  0.00  0.00           H
ATOM   4736  CB  ILE   300     108.700  66.270  45.150  0.00  0.00           C
ATOM   4737  HB  ILE   300     109.270  65.340  45.080  0.00  0.00           H
ATOM   4738  CG2 ILE   300     107.380  65.880  44.500  0.00  0.00           C
ATOM   4739 HG21 ILE   300     106.840  65.150  45.090  0.00  0.00           H
ATOM   4740 HG22 ILE   300     106.790  66.790  44.360  0.00  0.00           H
ATOM   4741 HG23 ILE   300     107.590  65.500  43.500  0.00  0.00           H
ATOM   4742  CG1 ILE   300     109.550  67.150  44.190  0.00  0.00           C
ATOM   4743 HG12 ILE   300     109.530  66.750  43.180  0.00  0.00           H
ATOM   4744 HG13 ILE   300     110.590  67.190  44.500  0.00  0.00           H
ATOM   4745  CD1 ILE   300     109.100  68.610  43.870  0.00  0.00           C
ATOM   4746 HD11 ILE   300     108.020  68.700  43.700  0.00  0.00           H
ATOM   4747 HD12 ILE   300     109.370  69.350  44.620  0.00  0.00           H
ATOM   4748 HD13 ILE   300     109.480  68.830  42.870  0.00  0.00           H
ATOM   4749  C   ILE   300     107.890  66.040  47.530  0.00  0.00           C
ATOM   4750  O   ILE   300     108.400  65.050  48.080  0.00  0.00           O
ATOM   4751  N   THR   301     106.580  66.400  47.780  0.00  0.00           N
ATOM   4752  H   THR   301     106.290  67.290  47.410  0.00  0.00           H
ATOM   4753  CA  THR   301     105.730  65.710  48.740  0.00  0.00           C
ATOM   4754  HA  THR   301     106.380  64.980  49.200  0.00  0.00           H
ATOM   4755  CB  THR   301     105.250  66.680  49.820  0.00  0.00           C
ATOM   4756  HB  THR   301     104.760  66.180  50.650  0.00  0.00           H
ATOM   4757  CG2 THR   301     106.440  67.380  50.410  0.00  0.00           C
ATOM   4758 HG21 THR   301     107.090  66.640  50.870  0.00  0.00           H
ATOM   4759 HG22 THR   301     106.940  67.910  49.610  0.00  0.00           H
ATOM   4760 HG23 THR   301     106.080  68.080  51.160  0.00  0.00           H
ATOM   4761  OG1 THR   301     104.450  67.710  49.350  0.00  0.00           O
ATOM   4762  HG1 THR   301     105.080  68.400  49.110  0.00  0.00           H
ATOM   4763  C   THR   301     104.570  65.040  48.010  0.00  0.00           C
ATOM   4764  O   THR   301     104.250  65.330  46.870  0.00  0.00           O
ATOM   4765  N   ASP   302     103.920  64.040  48.590  0.00  0.00           N
ATOM   4766  H   ASP   302     104.100  63.900  49.580  0.00  0.00           H
ATOM   4767  CA  ASP   302     102.780  63.410  48.000  0.00  0.00           C
ATOM   4768  HA  ASP   302     102.900  63.260  46.930  0.00  0.00           H
ATOM   4769  CB  ASP   302     102.510  62.040  48.750  0.00  0.00           C
ATOM   4770  HB2 ASP   302     101.470  61.750  48.660  0.00  0.00           H
ATOM   4771  HB3 ASP   302     102.730  62.250  49.800  0.00  0.00           H
ATOM   4772  CG  ASP   302     103.450  60.910  48.470  0.00  0.00           C
ATOM   4773  OD1 ASP   302     104.530  61.080  47.890  0.00  0.00           O
ATOM   4774  OD2 ASP   302     103.080  59.770  48.840  0.00  0.00           O
ATOM   4775  C   ASP   302     101.540  64.260  48.360  0.00  0.00           C
ATOM   4776  O   ASP   302     101.510  64.910  49.430  0.00  0.00           O
ATOM   4777  N   PRO   303     100.450  64.160  47.580  0.00  0.00           N
ATOM   4778  CD  PRO   303     100.410  63.430  46.300  0.00  0.00           C
ATOM   4779  HD2 PRO   303     100.560  62.380  46.530  0.00  0.00           H
ATOM   4780  HD3 PRO   303     101.050  63.770  45.480  0.00  0.00           H
ATOM   4781  CG  PRO   303      98.960  63.620  45.740  0.00  0.00           C
ATOM   4782  HG2 PRO   303      98.410  62.680  45.660  0.00  0.00           H
ATOM   4783  HG3 PRO   303      99.040  64.100  44.760  0.00  0.00           H
ATOM   4784  CB  PRO   303      98.290  64.520  46.660  0.00  0.00           C
ATOM   4785  HB2 PRO   303      97.260  64.190  46.830  0.00  0.00           H
ATOM   4786  HB3 PRO   303      98.450  65.540  46.310  0.00  0.00           H
ATOM   4787  CA  PRO   303      99.120  64.510  47.970  0.00  0.00           C
ATOM   4788  HA  PRO   303      99.130  65.530  48.350  0.00  0.00           H
ATOM   4789  C   PRO   303      98.490  63.560  49.040  0.00  0.00           C
ATOM   4790  O   PRO   303      98.980  62.410  49.290  0.00  0.00           O
ATOM   4791  N   PRO   304      97.330  63.950  49.710  0.00  0.00           N
ATOM   4792  CD  PRO   304      96.810  65.330  49.570  0.00  0.00           C
ATOM   4793  HD2 PRO   304      96.690  65.670  48.540  0.00  0.00           H
ATOM   4794  HD3 PRO   304      97.410  66.050  50.130  0.00  0.00           H
ATOM   4795  CG  PRO   304      95.450  65.150  50.110  0.00  0.00           C
ATOM   4796  HG2 PRO   304      94.820  64.760  49.310  0.00  0.00           H
ATOM   4797  HG3 PRO   304      95.060  66.090  50.480  0.00  0.00           H
ATOM   4798  CB  PRO   304      95.580  64.100  51.220  0.00  0.00           C
ATOM   4799  HB2 PRO   304      94.610  63.750  51.560  0.00  0.00           H
ATOM   4800  HB3 PRO   304      96.160  64.510  52.050  0.00  0.00           H
ATOM   4801  CA  PRO   304      96.540  63.090  50.630  0.00  0.00           C
ATOM   4802  HA  PRO   304      97.130  62.770  51.490  0.00  0.00           H
ATOM   4803  C   PRO   304      95.800  61.930  50.000  0.00  0.00           C
ATOM   4804  O   PRO   304      95.120  62.030  48.910  0.00  0.00           O
ATOM   4805  N   ARG   305      95.820  60.810  50.760  0.00  0.00           N
ATOM   4806  H   ARG   305      96.310  60.790  51.640  0.00  0.00           H
ATOM   4807  CA  ARG   305      95.090  59.630  50.380  0.00  0.00           C
ATOM   4808  HA  ARG   305      95.100  59.450  49.300  0.00  0.00           H
ATOM   4809  CB  ARG   305      95.920  58.430  50.960  0.00  0.00           C
ATOM   4810  HB2 ARG   305      95.840  58.380  52.050  0.00  0.00           H
ATOM   4811  HB3 ARG   305      96.980  58.440  50.690  0.00  0.00           H
ATOM   4812  CG  ARG   305      95.400  57.080  50.440  0.00  0.00           C
ATOM   4813  HG2 ARG   305      95.660  56.840  49.410  0.00  0.00           H
ATOM   4814  HG3 ARG   305      94.310  57.060  50.420  0.00  0.00           H
ATOM   4815  CD  ARG   305      95.780  55.890  51.310  0.00  0.00           C
ATOM   4816  HD2 ARG   305      95.360  55.950  52.320  0.00  0.00           H
ATOM   4817  HD3 ARG   305      96.870  55.900  51.270  0.00  0.00           H
ATOM   4818  NE  ARG   305      95.200  54.640  50.740  0.00  0.00           N
ATOM   4819  HE  ARG   305      94.200  54.500  50.690  0.00  0.00           H
ATOM   4820  CZ  ARG   305      95.800  53.700  50.060  0.00  0.00           C
ATOM   4821  NH1 ARG   305      97.080  53.700  49.800  0.00  0.00           N
ATOM   4822 HH11 ARG   305      97.780  54.350  50.130  0.00  0.00           H
ATOM   4823 HH12 ARG   305      97.530  52.910  49.360  0.00  0.00           H
ATOM   4824  NH2 ARG   305      95.120  52.770  49.520  0.00  0.00           N
ATOM   4825 HH21 ARG   305      94.120  52.910  49.400  0.00  0.00           H
ATOM   4826 HH22 ARG   305      95.630  52.030  49.060  0.00  0.00           H
ATOM   4827  C   ARG   305      93.680  59.820  50.980  0.00  0.00           C
ATOM   4828  O   ARG   305      93.450  59.470  52.170  0.00  0.00           O
ATOM   4829  N   GLY   306      92.760  60.380  50.190  0.00  0.00           N
ATOM   4830  H   GLY   306      93.140  60.780  49.350  0.00  0.00           H
ATOM   4831  CA  GLY   306      91.410  60.590  50.590  0.00  0.00           C
ATOM   4832  HA2 GLY   306      91.140  59.670  51.110  0.00  0.00           H
ATOM   4833  HA3 GLY   306      90.710  60.630  49.750  0.00  0.00           H
ATOM   4834  C   GLY   306      91.100  61.760  51.560  0.00  0.00           C
ATOM   4835  O   GLY   306      92.040  62.350  52.090  0.00  0.00           O
ATOM   4836  N   CYX   307      89.830  62.200  51.560  0.00  0.00           N
ATOM   4837  H   CYX   307      89.130  61.500  51.360  0.00  0.00           H
ATOM   4838  CA  CYX   307      89.460  63.390  52.360  0.00  0.00           C
ATOM   4839  HA  CYX   307      90.210  64.120  52.060  0.00  0.00           H
ATOM   4840  CB  CYX   307      88.100  63.850  51.790  0.00  0.00           C
ATOM   4841  HB2 CYX   307      87.610  64.400  52.590  0.00  0.00           H
ATOM   4842  HB3 CYX   307      87.510  62.950  51.640  0.00  0.00           H
ATOM   4843  SG  CYX   307      88.210  64.600  50.200  0.00  0.00           S
ATOM   4844  C   CYX   307      89.480  63.080  53.830  0.00  0.00           C
ATOM   4845  O   CYX   307      89.960  63.800  54.640  0.00  0.00           O
ATOM   4846  N   VAL   308      88.780  61.990  54.190  0.00  0.00           N
ATOM   4847  H   VAL   308      88.410  61.400  53.460  0.00  0.00           H
ATOM   4848  CA  VAL   308      88.420  61.780  55.610  0.00  0.00           C
ATOM   4849  HA  VAL   308      87.780  62.660  55.750  0.00  0.00           H
ATOM   4850  CB  VAL   308      87.470  60.560  55.880  0.00  0.00           C
ATOM   4851  HB  VAL   308      87.940  59.590  55.710  0.00  0.00           H
ATOM   4852  CG1 VAL   308      87.080  60.500  57.370  0.00  0.00           C
ATOM   4853 HG11 VAL   308      86.590  61.440  57.620  0.00  0.00           H
ATOM   4854 HG12 VAL   308      86.340  59.730  57.560  0.00  0.00           H
ATOM   4855 HG13 VAL   308      87.900  60.270  58.050  0.00  0.00           H
ATOM   4856  CG2 VAL   308      86.200  60.660  54.980  0.00  0.00           C
ATOM   4857 HG21 VAL   308      85.540  59.800  55.100  0.00  0.00           H
ATOM   4858 HG22 VAL   308      85.690  61.510  55.440  0.00  0.00           H
ATOM   4859 HG23 VAL   308      86.560  60.830  53.960  0.00  0.00           H
ATOM   4860  C   VAL   308      89.680  61.830  56.560  0.00  0.00           C
ATOM   4861  O   VAL   308      90.530  60.950  56.540  0.00  0.00           O
ATOM   4862  N   GLY   309      89.700  62.830  57.460  0.00  0.00           N
ATOM   4863  H   GLY   309      88.960  63.510  57.500  0.00  0.00           H
ATOM   4864  CA  GLY   309      90.840  62.990  58.440  0.00  0.00           C
ATOM   4865  HA2 GLY   309      91.440  62.080  58.490  0.00  0.00           H
ATOM   4866  HA3 GLY   309      90.380  63.260  59.380  0.00  0.00           H
ATOM   4867  C   GLY   309      91.900  64.020  58.090  0.00  0.00           C
ATOM   4868  O   GLY   309      92.570  64.590  58.930  0.00  0.00           O
ATOM   4869  N   ASN   310      92.050  64.290  56.800  0.00  0.00           N
ATOM   4870  H   ASN   310      91.300  63.820  56.310  0.00  0.00           H
ATOM   4871  CA  ASN   310      93.010  65.190  56.190  0.00  0.00           C
ATOM   4872  HA  ASN   310      93.900  65.260  56.810  0.00  0.00           H
ATOM   4873  CB  ASN   310      93.330  64.530  54.820  0.00  0.00           C
ATOM   4874  HB2 ASN   310      93.940  65.150  54.170  0.00  0.00           H
ATOM   4875  HB3 ASN   310      92.440  64.390  54.220  0.00  0.00           H
ATOM   4876  CG  ASN   310      94.100  63.270  54.980  0.00  0.00           C
ATOM   4877  OD1 ASN   310      94.960  63.130  55.860  0.00  0.00           O
ATOM   4878  ND2 ASN   310      93.960  62.320  54.080  0.00  0.00           N
ATOM   4879 HD21 ASN   310      93.260  62.380  53.360  0.00  0.00           H
ATOM   4880 HD22 ASN   310      94.620  61.560  54.000  0.00  0.00           H
ATOM   4881  C   ASN   310      92.430  66.550  55.870  0.00  0.00           C
ATOM   4882  O   ASN   310      91.410  66.620  55.160  0.00  0.00           O
ATOM   4883  N   THR   311      93.010  67.690  56.310  0.00  0.00           N
ATOM   4884  H   THR   311      93.900  67.590  56.780  0.00  0.00           H
ATOM   4885  CA  THR   311      92.560  69.030  56.080  0.00  0.00           C
ATOM   4886  HA  THR   311      91.870  69.020  55.230  0.00  0.00           H
ATOM   4887  CB  THR   311      91.730  69.570  57.170  0.00  0.00           C
ATOM   4888  HB  THR   311      91.350  70.570  56.940  0.00  0.00           H
ATOM   4889  CG2 THR   311      90.350  68.820  57.350  0.00  0.00           C
ATOM   4890 HG21 THR   311      90.460  67.740  57.490  0.00  0.00           H
ATOM   4891 HG22 THR   311      89.890  69.250  58.240  0.00  0.00           H
ATOM   4892 HG23 THR   311      89.720  69.030  56.490  0.00  0.00           H
ATOM   4893  OG1 THR   311      92.480  69.630  58.360  0.00  0.00           O
ATOM   4894  HG1 THR   311      92.350  68.720  58.650  0.00  0.00           H
ATOM   4895  C   THR   311      93.670  70.070  55.750  0.00  0.00           C
ATOM   4896  O   THR   311      93.310  71.090  55.150  0.00  0.00           O
ATOM   4897  N   ASN   312      94.930  69.750  56.060  0.00  0.00           N
ATOM   4898  H   ASN   312      95.180  68.840  56.420  0.00  0.00           H
ATOM   4899  CA  ASN   312      95.980  70.520  55.380  0.00  0.00           C
ATOM   4900  HA  ASN   312      95.950  71.560  55.700  0.00  0.00           H
ATOM   4901  CB  ASN   312      97.360  70.070  55.950  0.00  0.00           C
ATOM   4902  HB2 ASN   312      98.190  70.530  55.420  0.00  0.00           H
ATOM   4903  HB3 ASN   312      97.390  69.000  55.770  0.00  0.00           H
ATOM   4904  CG  ASN   312      97.570  70.220  57.480  0.00  0.00           C
ATOM   4905  OD1 ASN   312      97.100  71.200  58.040  0.00  0.00           O
ATOM   4906  ND2 ASN   312      98.120  69.250  58.200  0.00  0.00           N
ATOM   4907 HD21 ASN   312      98.310  68.380  57.720  0.00  0.00           H
ATOM   4908 HD22 ASN   312      98.270  69.370  59.190  0.00  0.00           H
ATOM   4909  C   ASN   312      96.030  70.340  53.880  0.00  0.00           C
ATOM   4910  O   ASN   312      95.510  69.360  53.310  0.00  0.00           O
ATOM   4911  N   ILE   313      96.610  71.370  53.230  0.00  0.00           N
ATOM   4912  H   ILE   313      97.010  72.100  53.800  0.00  0.00           H
ATOM   4913  CA  ILE   313      96.810  71.350  51.740  0.00  0.00           C
ATOM   4914  HA  ILE   313      96.080  70.920  51.050  0.00  0.00           H
ATOM   4915  CB  ILE   313      97.130  72.790  51.320  0.00  0.00           C
ATOM   4916  HB  ILE   313      97.300  72.610  50.260  0.00  0.00           H
ATOM   4917  CG2 ILE   313      95.870  73.760  51.550  0.00  0.00           C
ATOM   4918 HG21 ILE   313      95.740  73.910  52.620  0.00  0.00           H
ATOM   4919 HG22 ILE   313      96.040  74.710  51.060  0.00  0.00           H
ATOM   4920 HG23 ILE   313      95.010  73.280  51.080  0.00  0.00           H
ATOM   4921  CG1 ILE   313      98.390  73.570  51.850  0.00  0.00           C
ATOM   4922 HG12 ILE   313      98.940  72.850  52.460  0.00  0.00           H
ATOM   4923 HG13 ILE   313      97.960  74.390  52.410  0.00  0.00           H
ATOM   4924  CD1 ILE   313      99.240  74.140  50.750  0.00  0.00           C
ATOM   4925 HD11 ILE   313      98.730  74.930  50.210  0.00  0.00           H
ATOM   4926 HD12 ILE   313     100.080  74.740  51.110  0.00  0.00           H
ATOM   4927 HD13 ILE   313      99.640  73.270  50.220  0.00  0.00           H
ATOM   4928  C   ILE   313      98.060  70.470  51.410  0.00  0.00           C
ATOM   4929  O   ILE   313      98.870  70.100  52.250  0.00  0.00           O
ATOM   4930  N   TRP   314      98.160  69.980  50.200  0.00  0.00           N
ATOM   4931  H   TRP   314      97.390  70.140  49.560  0.00  0.00           H
ATOM   4932  CA  TRP   314      99.340  69.230  49.700  0.00  0.00           C
ATOM   4933  HA  TRP   314      99.630  68.330  50.240  0.00  0.00           H
ATOM   4934  CB  TRP   314      98.990  68.820  48.250  0.00  0.00           C
ATOM   4935  HB2 TRP   314      98.780  69.660  47.590  0.00  0.00           H
ATOM   4936  HB3 TRP   314      98.130  68.150  48.270  0.00  0.00           H
ATOM   4937  CG  TRP   314     100.120  68.070  47.450  0.00  0.00           C
ATOM   4938  CD1 TRP   314     101.250  67.510  47.960  0.00  0.00           C
ATOM   4939  HD1 TRP   314     101.570  67.510  48.990  0.00  0.00           H
ATOM   4940  NE1 TRP   314     101.920  66.940  46.880  0.00  0.00           N
ATOM   4941  HE1 TRP   314     102.850  66.540  46.930  0.00  0.00           H
ATOM   4942  CE2 TRP   314     101.320  67.060  45.670  0.00  0.00           C
ATOM   4943  CZ2 TRP   314     101.690  66.700  44.400  0.00  0.00           C
ATOM   4944  HZ2 TRP   314     102.570  66.110  44.210  0.00  0.00           H
ATOM   4945  CH2 TRP   314     100.820  67.130  43.290  0.00  0.00           C
ATOM   4946  HH2 TRP   314     100.950  66.660  42.330  0.00  0.00           H
ATOM   4947  CZ3 TRP   314      99.700  67.840  43.620  0.00  0.00           C
ATOM   4948  HZ3 TRP   314      99.080  68.090  42.770  0.00  0.00           H
ATOM   4949  CE3 TRP   314      99.260  68.140  44.950  0.00  0.00           C
ATOM   4950  HE3 TRP   314      98.370  68.740  45.050  0.00  0.00           H
ATOM   4951  CD2 TRP   314     100.120  67.770  45.980  0.00  0.00           C
ATOM   4952  C   TRP   314     100.520  70.190  49.690  0.00  0.00           C
ATOM   4953  O   TRP   314     100.480  71.140  48.870  0.00  0.00           O
ATOM   4954  N   LYS   315     101.610  69.980  50.460  0.00  0.00           N
ATOM   4955  H   LYS   315     101.670  69.140  51.020  0.00  0.00           H
ATOM   4956  CA  LYS   315     102.750  70.960  50.560  0.00  0.00           C
ATOM   4957  HA  LYS   315     102.400  71.940  50.900  0.00  0.00           H
ATOM   4958  CB  LYS   315     103.770  70.440  51.630  0.00  0.00           C
ATOM   4959  HB2 LYS   315     104.010  69.410  51.350  0.00  0.00           H
ATOM   4960  HB3 LYS   315     103.370  70.460  52.650  0.00  0.00           H
ATOM   4961  CG  LYS   315     105.070  71.180  51.730  0.00  0.00           C
ATOM   4962  HG2 LYS   315     105.510  71.080  50.730  0.00  0.00           H
ATOM   4963  HG3 LYS   315     105.810  70.730  52.390  0.00  0.00           H
ATOM   4964  CD  LYS   315     104.940  72.660  52.270  0.00  0.00           C
ATOM   4965  HD2 LYS   315     104.550  72.660  53.290  0.00  0.00           H
ATOM   4966  HD3 LYS   315     104.260  73.280  51.680  0.00  0.00           H
ATOM   4967  CE  LYS   315     106.350  73.340  52.110  0.00  0.00           C
ATOM   4968  HE2 LYS   315     107.040  72.880  52.820  0.00  0.00           H
ATOM   4969  HE3 LYS   315     106.240  74.400  52.350  0.00  0.00           H
ATOM   4970  NZ  LYS   315     106.900  73.290  50.750  0.00  0.00           N
ATOM   4971  HZ1 LYS   315     107.110  72.360  50.410  0.00  0.00           H
ATOM   4972  HZ2 LYS   315     106.410  73.820  50.040  0.00  0.00           H
ATOM   4973  HZ3 LYS   315     107.820  73.700  50.790  0.00  0.00           H
ATOM   4974  C   LYS   315     103.420  71.270  49.260  0.00  0.00           C
ATOM   4975  O   LYS   315     103.680  72.430  48.990  0.00  0.00           O
ATOM   4976  N   THR   316     103.540  70.340  48.300  0.00  0.00           N
ATOM   4977  H   THR   316     103.140  69.420  48.440  0.00  0.00           H
ATOM   4978  CA  THR   316     104.050  70.540  46.930  0.00  0.00           C
ATOM   4979  HA  THR   316     104.730  71.390  46.870  0.00  0.00           H
ATOM   4980  CB  THR   316     104.690  69.240  46.360  0.00  0.00           C
ATOM   4981  HB  THR   316     104.080  68.380  46.650  0.00  0.00           H
ATOM   4982  CG2 THR   316     104.820  69.120  44.840  0.00  0.00           C
ATOM   4983 HG21 THR   316     105.310  69.980  44.390  0.00  0.00           H
ATOM   4984 HG22 THR   316     105.370  68.190  44.650  0.00  0.00           H
ATOM   4985 HG23 THR   316     103.850  69.010  44.350  0.00  0.00           H
ATOM   4986  OG1 THR   316     105.910  69.120  47.010  0.00  0.00           O
ATOM   4987  HG1 THR   316     106.410  69.920  46.870  0.00  0.00           H
ATOM   4988  C   THR   316     103.050  71.070  45.940  0.00  0.00           C
ATOM   4989  O   THR   316     103.380  71.600  44.900  0.00  0.00           O
ATOM   4990  N   GLY   317     101.750  70.980  46.250  0.00  0.00           N
ATOM   4991  H   GLY   317     101.610  70.690  47.210  0.00  0.00           H
ATOM   4992  CA  GLY   317     100.680  71.370  45.290  0.00  0.00           C
ATOM   4993  HA2 GLY   317      99.710  71.380  45.780  0.00  0.00           H
ATOM   4994  HA3 GLY   317     100.700  70.580  44.550  0.00  0.00           H
ATOM   4995  C   GLY   317     100.820  72.770  44.560  0.00  0.00           C
ATOM   4996  O   GLY   317     100.890  72.880  43.300  0.00  0.00           O
ATOM   4997  N   PRO   318     101.080  73.830  45.340  0.00  0.00           N
ATOM   4998  CD  PRO   318     100.870  73.960  46.750  0.00  0.00           C
ATOM   4999  HD2 PRO   318     101.780  73.590  47.220  0.00  0.00           H
ATOM   5000  HD3 PRO   318     100.050  73.350  47.130  0.00  0.00           H
ATOM   5001  CG  PRO   318     100.790  75.440  47.120  0.00  0.00           C
ATOM   5002  HG2 PRO   318     101.190  75.720  48.090  0.00  0.00           H
ATOM   5003  HG3 PRO   318      99.770  75.800  47.020  0.00  0.00           H
ATOM   5004  CB  PRO   318     101.610  76.060  46.010  0.00  0.00           C
ATOM   5005  HB2 PRO   318     102.680  76.140  46.200  0.00  0.00           H
ATOM   5006  HB3 PRO   318     101.190  77.050  45.830  0.00  0.00           H
ATOM   5007  CA  PRO   318     101.370  75.220  44.780  0.00  0.00           C
ATOM   5008  HA  PRO   318     100.460  75.500  44.270  0.00  0.00           H
ATOM   5009  C   PRO   318     102.590  75.260  43.850  0.00  0.00           C
ATOM   5010  O   PRO   318     102.540  75.910  42.810  0.00  0.00           O
ATOM   5011  N   LEU   319     103.680  74.490  44.090  0.00  0.00           N
ATOM   5012  H   LEU   319     103.670  74.050  45.000  0.00  0.00           H
ATOM   5013  CA  LEU   319     104.830  74.350  43.210  0.00  0.00           C
ATOM   5014  HA  LEU   319     105.280  75.310  42.960  0.00  0.00           H
ATOM   5015  CB  LEU   319     105.970  73.510  43.890  0.00  0.00           C
ATOM   5016  HB2 LEU   319     105.480  72.650  44.340  0.00  0.00           H
ATOM   5017  HB3 LEU   319     106.270  74.110  44.750  0.00  0.00           H
ATOM   5018  CG  LEU   319     107.260  73.060  43.070  0.00  0.00           C
ATOM   5019  HG  LEU   319     107.030  72.400  42.230  0.00  0.00           H
ATOM   5020  CD1 LEU   319     108.070  74.260  42.520  0.00  0.00           C
ATOM   5021 HD11 LEU   319     108.390  74.970  43.290  0.00  0.00           H
ATOM   5022 HD12 LEU   319     108.900  73.860  41.940  0.00  0.00           H
ATOM   5023 HD13 LEU   319     107.440  74.870  41.880  0.00  0.00           H
ATOM   5024  CD2 LEU   319     108.260  72.300  44.140  0.00  0.00           C
ATOM   5025 HD21 LEU   319     109.240  72.160  43.670  0.00  0.00           H
ATOM   5026 HD22 LEU   319     108.130  72.760  45.110  0.00  0.00           H
ATOM   5027 HD23 LEU   319     107.790  71.310  44.170  0.00  0.00           H
ATOM   5028  C   LEU   319     104.440  73.720  41.890  0.00  0.00           C
ATOM   5029  O   LEU   319     104.910  74.260  40.860  0.00  0.00           O
ATOM   5030  N   PHE   320     103.620  72.680  41.910  0.00  0.00           N
ATOM   5031  H   PHE   320     103.450  72.340  42.840  0.00  0.00           H
ATOM   5032  CA  PHE   320     103.170  71.900  40.750  0.00  0.00           C
ATOM   5033  HA  PHE   320     104.070  71.730  40.150  0.00  0.00           H
ATOM   5034  CB  PHE   320     102.640  70.530  41.210  0.00  0.00           C
ATOM   5035  HB2 PHE   320     101.780  70.660  41.870  0.00  0.00           H
ATOM   5036  HB3 PHE   320     103.350  70.040  41.880  0.00  0.00           H
ATOM   5037  CG  PHE   320     102.390  69.560  40.050  0.00  0.00           C
ATOM   5038  CD1 PHE   320     103.300  69.450  38.940  0.00  0.00           C
ATOM   5039  HD1 PHE   320     104.270  69.930  39.050  0.00  0.00           H
ATOM   5040  CE1 PHE   320     102.990  68.720  37.800  0.00  0.00           C
ATOM   5041  HE1 PHE   320     103.780  68.650  37.070  0.00  0.00           H
ATOM   5042  CZ  PHE   320     101.670  68.190  37.610  0.00  0.00           C
ATOM   5043  HZ  PHE   320     101.460  67.690  36.680  0.00  0.00           H
ATOM   5044  CE2 PHE   320     100.810  68.280  38.660  0.00  0.00           C
ATOM   5045  HE2 PHE   320      99.810  67.870  38.580  0.00  0.00           H
ATOM   5046  CD2 PHE   320     101.150  68.940  39.860  0.00  0.00           C
ATOM   5047  HD2 PHE   320     100.440  68.830  40.670  0.00  0.00           H
ATOM   5048  C   PHE   320     102.230  72.720  39.960  0.00  0.00           C
ATOM   5049  O   PHE   320     102.440  72.800  38.740  0.00  0.00           O
ATOM   5050  N   LYS   321     101.460  73.690  40.480  0.00  0.00           N
ATOM   5051  H   LYS   321     101.410  73.790  41.490  0.00  0.00           H
ATOM   5052  CA  LYS   321     100.780  74.740  39.650  0.00  0.00           C
ATOM   5053  HA  LYS   321     100.150  74.220  38.930  0.00  0.00           H
ATOM   5054  CB  LYS   321      99.900  75.590  40.560  0.00  0.00           C
ATOM   5055  HB2 LYS   321     100.490  76.120  41.300  0.00  0.00           H
ATOM   5056  HB3 LYS   321      99.250  74.900  41.090  0.00  0.00           H
ATOM   5057  CG  LYS   321      99.040  76.540  39.720  0.00  0.00           C
ATOM   5058  HG2 LYS   321      98.480  75.910  39.030  0.00  0.00           H
ATOM   5059  HG3 LYS   321      99.690  77.220  39.170  0.00  0.00           H
ATOM   5060  CD  LYS   321      98.100  77.490  40.510  0.00  0.00           C
ATOM   5061  HD2 LYS   321      98.610  78.110  41.250  0.00  0.00           H
ATOM   5062  HD3 LYS   321      97.410  76.870  41.090  0.00  0.00           H
[truncated: 7,431,061 more chars]
