# Supplementary material for: Reversible Control of Native GluN2B-Containing NMDA Receptors with Visible Light
Source: ACS Chem Neurosci. 2024 Sep 6;15(18):3321–43. doi: 10.1021/acschemneuro.4c00247 (PMC11413854; doi:10.1021/acschemneuro.4c00247)
Supplement: Supplementary file 3 — cn4c00247_si_003.zip [file cn4c00247_si_003.zip › Dataset-snapshots-QMMM/Snapshots/Rot1/9.pdb]

REMARK   3 REFINEMENT Structure from ORCA job: /scratch/rbp/orcajob_GS-qcg-QMXTB_2420/GS-qcg-QMXTB
ATOM      1  N   ASP     1     111.130  49.250  42.220  0.00  0.00           N
ATOM      2  H1  ASP     1     110.800  49.550  43.130  0.00  0.00           H
ATOM      3  H2  ASP     1     111.240  48.250  42.330  0.00  0.00           H
ATOM      4  H3  ASP     1     112.050  49.570  41.950  0.00  0.00           H
ATOM      5  CA  ASP     1     110.030  49.600  41.320  0.00  0.00           C
ATOM      6  HA  ASP     1     110.310  49.180  40.350  0.00  0.00           H
ATOM      7  CB  ASP     1     108.740  48.980  41.790  0.00  0.00           C
ATOM      8  HB2 ASP     1     107.920  49.250  41.130  0.00  0.00           H
ATOM      9  HB3 ASP     1     108.540  49.310  42.810  0.00  0.00           H
ATOM     10  CG  ASP     1     108.800  47.410  41.810  0.00  0.00           C
ATOM     11  OD1 ASP     1     107.690  46.920  42.130  0.00  0.00           O
ATOM     12  OD2 ASP     1     109.820  46.820  41.410  0.00  0.00           O
ATOM     13  C   ASP     1     109.800  51.060  41.260  0.00  0.00           C
ATOM     14  O   ASP     1     110.140  51.800  42.220  0.00  0.00           O
ATOM     15  N   PRO     2     109.300  51.590  40.210  0.00  0.00           N
ATOM     16  CD  PRO     2     109.010  50.810  39.030  0.00  0.00           C
ATOM     17  HD2 PRO     2     108.130  50.170  39.110  0.00  0.00           H
ATOM     18  HD3 PRO     2     109.880  50.190  38.840  0.00  0.00           H
ATOM     19  CG  PRO     2     108.770  51.790  37.910  0.00  0.00           C
ATOM     20  HG2 PRO     2     108.020  51.390  37.230  0.00  0.00           H
ATOM     21  HG3 PRO     2     109.700  52.080  37.420  0.00  0.00           H
ATOM     22  CB  PRO     2     108.120  53.000  38.670  0.00  0.00           C
ATOM     23  HB2 PRO     2     107.040  52.840  38.690  0.00  0.00           H
ATOM     24  HB3 PRO     2     108.250  53.980  38.210  0.00  0.00           H
ATOM     25  CA  PRO     2     108.860  52.990  40.020  0.00  0.00           C
ATOM     26  HA  PRO     2     109.740  53.630  40.100  0.00  0.00           H
ATOM     27  C   PRO     2     107.730  53.500  40.990  0.00  0.00           C
ATOM     28  O   PRO     2     106.940  52.590  41.300  0.00  0.00           O
ATOM     29  N   LYS     3     107.710  54.770  41.350  0.00  0.00           N
ATOM     30  H   LYS     3     108.370  55.420  40.960  0.00  0.00           H
ATOM     31  CA  LYS     3     106.690  55.300  42.230  0.00  0.00           C
ATOM     32  HA  LYS     3     106.320  54.630  43.000  0.00  0.00           H
ATOM     33  CB  LYS     3     107.300  56.560  42.930  0.00  0.00           C
ATOM     34  HB2 LYS     3     107.790  57.070  42.100  0.00  0.00           H
ATOM     35  HB3 LYS     3     108.070  56.320  43.650  0.00  0.00           H
ATOM     36  CG  LYS     3     106.210  57.350  43.730  0.00  0.00           C
ATOM     37  HG2 LYS     3     105.790  56.710  44.500  0.00  0.00           H
ATOM     38  HG3 LYS     3     105.470  57.730  43.030  0.00  0.00           H
ATOM     39  CD  LYS     3     106.760  58.650  44.430  0.00  0.00           C
ATOM     40  HD2 LYS     3     107.110  59.340  43.660  0.00  0.00           H
ATOM     41  HD3 LYS     3     107.640  58.330  44.980  0.00  0.00           H
ATOM     42  CE  LYS     3     105.760  59.310  45.360  0.00  0.00           C
ATOM     43  HE2 LYS     3     104.830  59.470  44.830  0.00  0.00           H
ATOM     44  HE3 LYS     3     106.200  60.290  45.530  0.00  0.00           H
ATOM     45  NZ  LYS     3     105.470  58.490  46.560  0.00  0.00           N
ATOM     46  HZ1 LYS     3     106.260  58.280  47.170  0.00  0.00           H
ATOM     47  HZ2 LYS     3     104.740  58.950  47.090  0.00  0.00           H
ATOM     48  HZ3 LYS     3     105.090  57.590  46.310  0.00  0.00           H
ATOM     49  C   LYS     3     105.500  55.700  41.350  0.00  0.00           C
ATOM     50  O   LYS     3     105.660  56.390  40.370  0.00  0.00           O
ATOM     51  N   ILE     4     104.310  55.110  41.680  0.00  0.00           N
ATOM     52  H   ILE     4     104.250  54.440  42.430  0.00  0.00           H
ATOM     53  CA  ILE     4     103.090  55.390  40.950  0.00  0.00           C
ATOM     54  HA  ILE     4     103.130  55.430  39.870  0.00  0.00           H
ATOM     55  CB  ILE     4     102.040  54.210  41.140  0.00  0.00           C
ATOM     56  HB  ILE     4     101.700  54.070  42.160  0.00  0.00           H
ATOM     57  CG2 ILE     4     100.820  54.540  40.210  0.00  0.00           C
ATOM     58 HG21 ILE     4     100.040  53.770  40.250  0.00  0.00           H
ATOM     59 HG22 ILE     4     100.210  55.380  40.550  0.00  0.00           H
ATOM     60 HG23 ILE     4     101.090  54.740  39.180  0.00  0.00           H
ATOM     61  CG1 ILE     4     102.640  52.850  40.710  0.00  0.00           C
ATOM     62 HG12 ILE     4     101.810  52.150  40.760  0.00  0.00           H
ATOM     63 HG13 ILE     4     103.370  52.400  41.380  0.00  0.00           H
ATOM     64  CD1 ILE     4     103.280  52.730  39.320  0.00  0.00           C
ATOM     65 HD11 ILE     4     103.420  51.700  38.960  0.00  0.00           H
ATOM     66 HD12 ILE     4     102.590  53.220  38.630  0.00  0.00           H
ATOM     67 HD13 ILE     4     104.270  53.170  39.380  0.00  0.00           H
ATOM     68  C   ILE     4     102.510  56.750  41.300  0.00  0.00           C
ATOM     69  O   ILE     4     102.220  57.070  42.480  0.00  0.00           O
ATOM     70  N   VAL     5     102.230  57.500  40.260  0.00  0.00           N
ATOM     71  H   VAL     5     102.430  57.040  39.380  0.00  0.00           H
ATOM     72  CA  VAL     5     101.830  58.940  40.270  0.00  0.00           C
ATOM     73  HA  VAL     5     101.680  59.150  41.330  0.00  0.00           H
ATOM     74  CB  VAL     5     102.950  59.810  39.670  0.00  0.00           C
ATOM     75  HB  VAL     5     103.290  59.400  38.720  0.00  0.00           H
ATOM     76  CG1 VAL     5     102.490  61.300  39.420  0.00  0.00           C
ATOM     77 HG11 VAL     5     102.110  61.260  38.390  0.00  0.00           H
ATOM     78 HG12 VAL     5     101.750  61.670  40.120  0.00  0.00           H
ATOM     79 HG13 VAL     5     103.330  61.990  39.430  0.00  0.00           H
ATOM     80  CG2 VAL     5     104.150  59.780  40.640  0.00  0.00           C
ATOM     81 HG21 VAL     5     104.610  58.790  40.690  0.00  0.00           H
ATOM     82 HG22 VAL     5     104.910  60.500  40.350  0.00  0.00           H
ATOM     83 HG23 VAL     5     103.760  60.080  41.610  0.00  0.00           H
ATOM     84  C   VAL     5     100.510  59.180  39.520  0.00  0.00           C
ATOM     85  O   VAL     5     100.410  59.450  38.380  0.00  0.00           O
ATOM     86  N   ASN     6      99.380  59.140  40.250  0.00  0.00           N
ATOM     87  H   ASN     6      99.420  59.080  41.250  0.00  0.00           H
ATOM     88  CA  ASN     6      98.090  59.050  39.670  0.00  0.00           C
ATOM     89  HA  ASN     6      98.170  58.350  38.830  0.00  0.00           H
ATOM     90  CB  ASN     6      97.110  58.420  40.640  0.00  0.00           C
ATOM     91  HB2 ASN     6      96.240  58.220  40.020  0.00  0.00           H
ATOM     92  HB3 ASN     6      96.780  59.100  41.420  0.00  0.00           H
ATOM     93  CG  ASN     6      97.500  57.000  41.230  0.00  0.00           C
ATOM     94  OD1 ASN     6      97.260  56.010  40.560  0.00  0.00           O
ATOM     95  ND2 ASN     6      98.160  56.790  42.320  0.00  0.00           N
ATOM     96 HD21 ASN     6      98.420  57.470  43.010  0.00  0.00           H
ATOM     97 HD22 ASN     6      98.620  55.890  42.420  0.00  0.00           H
ATOM     98  C   ASN     6      97.620  60.420  39.230  0.00  0.00           C
ATOM     99  O   ASN     6      97.800  61.460  39.850  0.00  0.00           O
ATOM    100  N   ILE     7      96.820  60.400  38.140  0.00  0.00           N
ATOM    101  H   ILE     7      96.670  59.500  37.710  0.00  0.00           H
ATOM    102  CA  ILE     7      96.090  61.490  37.430  0.00  0.00           C
ATOM    103  HA  ILE     7      96.310  62.450  37.890  0.00  0.00           H
ATOM    104  CB  ILE     7      96.440  61.620  35.920  0.00  0.00           C
ATOM    105  HB  ILE     7      96.090  60.720  35.410  0.00  0.00           H
ATOM    106  CG2 ILE     7      95.670  62.760  35.130  0.00  0.00           C
ATOM    107 HG21 ILE     7      94.590  62.620  35.140  0.00  0.00           H
ATOM    108 HG22 ILE     7      95.770  63.770  35.530  0.00  0.00           H
ATOM    109 HG23 ILE     7      95.980  62.780  34.090  0.00  0.00           H
ATOM    110  CG1 ILE     7      97.950  61.740  35.770  0.00  0.00           C
ATOM    111 HG12 ILE     7      98.480  60.960  36.320  0.00  0.00           H
ATOM    112 HG13 ILE     7      98.230  62.760  36.030  0.00  0.00           H
ATOM    113  CD1 ILE     7      98.440  61.520  34.340  0.00  0.00           C
ATOM    114 HD11 ILE     7      99.530  61.580  34.300  0.00  0.00           H
ATOM    115 HD12 ILE     7      98.100  60.600  33.880  0.00  0.00           H
ATOM    116 HD13 ILE     7      98.080  62.250  33.620  0.00  0.00           H
ATOM    117  C   ILE     7      94.590  61.280  37.540  0.00  0.00           C
ATOM    118  O   ILE     7      94.160  60.150  37.260  0.00  0.00           O
ATOM    119  N   GLY     8      93.830  62.230  37.920  0.00  0.00           N
ATOM    120  H   GLY     8      94.100  63.190  38.080  0.00  0.00           H
ATOM    121  CA  GLY     8      92.390  62.040  37.870  0.00  0.00           C
ATOM    122  HA2 GLY     8      92.000  62.590  38.730  0.00  0.00           H
ATOM    123  HA3 GLY     8      92.110  61.000  37.970  0.00  0.00           H
ATOM    124  C   GLY     8      91.860  62.500  36.480  0.00  0.00           C
ATOM    125  O   GLY     8      92.350  63.380  35.830  0.00  0.00           O
ATOM    126  N   ALA     9      90.800  61.850  36.100  0.00  0.00           N
ATOM    127  H   ALA     9      90.460  61.040  36.600  0.00  0.00           H
ATOM    128  CA  ALA     9      89.820  62.320  35.150  0.00  0.00           C
ATOM    129  HA  ALA     9      90.080  63.380  35.040  0.00  0.00           H
ATOM    130  CB  ALA     9      90.190  61.680  33.830  0.00  0.00           C
ATOM    131  HB1 ALA     9      90.020  60.610  33.750  0.00  0.00           H
ATOM    132  HB2 ALA     9      89.600  62.210  33.080  0.00  0.00           H
ATOM    133  HB3 ALA     9      91.220  61.850  33.530  0.00  0.00           H
ATOM    134  C   ALA     9      88.340  62.210  35.590  0.00  0.00           C
ATOM    135  O   ALA     9      87.840  61.110  35.990  0.00  0.00           O
ATOM    136  N   VAL    10      87.610  63.260  35.220  0.00  0.00           N
ATOM    137  H   VAL    10      88.120  63.950  34.700  0.00  0.00           H
ATOM    138  CA  VAL    10      86.090  63.380  35.120  0.00  0.00           C
ATOM    139  HA  VAL    10      85.710  62.420  35.490  0.00  0.00           H
ATOM    140  CB  VAL    10      85.530  64.440  36.050  0.00  0.00           C
ATOM    141  HB  VAL    10      85.740  65.390  35.560  0.00  0.00           H
ATOM    142  CG1 VAL    10      83.990  64.310  36.230  0.00  0.00           C
ATOM    143 HG11 VAL    10      83.440  64.450  35.300  0.00  0.00           H
ATOM    144 HG12 VAL    10      83.740  63.370  36.730  0.00  0.00           H
ATOM    145 HG13 VAL    10      83.660  65.170  36.810  0.00  0.00           H
ATOM    146  CG2 VAL    10      86.220  64.380  37.390  0.00  0.00           C
ATOM    147 HG21 VAL    10      87.220  64.760  37.170  0.00  0.00           H
ATOM    148 HG22 VAL    10      85.660  64.920  38.150  0.00  0.00           H
ATOM    149 HG23 VAL    10      86.290  63.310  37.580  0.00  0.00           H
ATOM    150  C   VAL    10      85.610  63.690  33.670  0.00  0.00           C
ATOM    151  O   VAL    10      85.710  64.850  33.240  0.00  0.00           O
ATOM    152  N   LEU    11      85.200  62.610  33.000  0.00  0.00           N
ATOM    153  H   LEU    11      84.880  61.810  33.520  0.00  0.00           H
ATOM    154  CA  LEU    11      84.970  62.600  31.600  0.00  0.00           C
ATOM    155  HA  LEU    11      85.240  63.570  31.200  0.00  0.00           H
ATOM    156  CB  LEU    11      85.880  61.530  30.950  0.00  0.00           C
ATOM    157  HB2 LEU    11      85.760  61.450  29.870  0.00  0.00           H
ATOM    158  HB3 LEU    11      85.740  60.550  31.420  0.00  0.00           H
ATOM    159  CG  LEU    11      87.410  61.830  31.210  0.00  0.00           C
ATOM    160  HG  LEU    11      87.400  61.820  32.300  0.00  0.00           H
ATOM    161  CD1 LEU    11      88.330  60.720  30.720  0.00  0.00           C
ATOM    162 HD11 LEU    11      89.340  61.130  30.700  0.00  0.00           H
ATOM    163 HD12 LEU    11      88.290  59.810  31.320  0.00  0.00           H
ATOM    164 HD13 LEU    11      88.040  60.540  29.690  0.00  0.00           H
ATOM    165  CD2 LEU    11      87.790  63.220  30.620  0.00  0.00           C
ATOM    166 HD21 LEU    11      87.380  63.260  29.610  0.00  0.00           H
ATOM    167 HD22 LEU    11      87.400  64.110  31.110  0.00  0.00           H
ATOM    168 HD23 LEU    11      88.870  63.350  30.600  0.00  0.00           H
ATOM    169  C   LEU    11      83.510  62.320  31.230  0.00  0.00           C
ATOM    170  O   LEU    11      82.740  62.060  32.160  0.00  0.00           O
ATOM    171  N   SER    12      83.150  62.570  29.960  0.00  0.00           N
ATOM    172  H   SER    12      83.770  62.870  29.230  0.00  0.00           H
ATOM    173  CA  SER    12      81.690  62.490  29.600  0.00  0.00           C
ATOM    174  HA  SER    12      81.020  63.080  30.240  0.00  0.00           H
ATOM    175  CB  SER    12      81.420  63.190  28.250  0.00  0.00           C
ATOM    176  HB2 SER    12      81.850  64.180  28.370  0.00  0.00           H
ATOM    177  HB3 SER    12      80.350  63.290  28.070  0.00  0.00           H
ATOM    178  OG  SER    12      82.090  62.540  27.150  0.00  0.00           O
ATOM    179  HG  SER    12      82.760  63.180  26.880  0.00  0.00           H
ATOM    180  C   SER    12      81.050  61.150  29.450  0.00  0.00           C
ATOM    181  O   SER    12      79.960  60.890  29.950  0.00  0.00           O
ATOM    182  N   THR    13      81.610  60.190  28.640  0.00  0.00           N
ATOM    183  H   THR    13      82.390  60.490  28.070  0.00  0.00           H
ATOM    184  CA  THR    13      81.090  58.810  28.440  0.00  0.00           C
ATOM    185  HA  THR    13      80.300  58.680  29.180  0.00  0.00           H
ATOM    186  CB  THR    13      80.480  58.600  27.060  0.00  0.00           C
ATOM    187  HB  THR    13      80.080  57.580  27.160  0.00  0.00           H
ATOM    188  CG2 THR    13      79.330  59.450  26.590  0.00  0.00           C
ATOM    189 HG21 THR    13      79.120  59.250  25.540  0.00  0.00           H
ATOM    190 HG22 THR    13      78.450  59.270  27.220  0.00  0.00           H
ATOM    191 HG23 THR    13      79.580  60.480  26.810  0.00  0.00           H
ATOM    192  OG1 THR    13      81.560  58.560  26.130  0.00  0.00           O
ATOM    193  HG1 THR    13      81.200  58.530  25.240  0.00  0.00           H
ATOM    194  C   THR    13      82.270  57.790  28.630  0.00  0.00           C
ATOM    195  O   THR    13      83.510  58.100  28.430  0.00  0.00           O
ATOM    196  N   LYS    14      81.990  56.530  28.950  0.00  0.00           N
ATOM    197  H   LYS    14      81.010  56.290  29.000  0.00  0.00           H
ATOM    198  CA  LYS    14      82.930  55.420  29.300  0.00  0.00           C
ATOM    199  HA  LYS    14      83.380  55.620  30.270  0.00  0.00           H
ATOM    200  CB  LYS    14      81.970  54.240  29.540  0.00  0.00           C
ATOM    201  HB2 LYS    14      81.300  54.030  28.710  0.00  0.00           H
ATOM    202  HB3 LYS    14      81.430  54.500  30.450  0.00  0.00           H
ATOM    203  CG  LYS    14      82.860  53.010  29.810  0.00  0.00           C
ATOM    204  HG2 LYS    14      83.810  53.250  30.300  0.00  0.00           H
ATOM    205  HG3 LYS    14      83.090  52.500  28.880  0.00  0.00           H
ATOM    206  CD  LYS    14      82.320  51.850  30.680  0.00  0.00           C
ATOM    207  HD2 LYS    14      83.120  51.110  30.700  0.00  0.00           H
ATOM    208  HD3 LYS    14      81.500  51.310  30.210  0.00  0.00           H
ATOM    209  CE  LYS    14      81.880  52.240  32.070  0.00  0.00           C
ATOM    210  HE2 LYS    14      81.450  51.340  32.490  0.00  0.00           H
ATOM    211  HE3 LYS    14      81.100  53.000  32.000  0.00  0.00           H
ATOM    212  NZ  LYS    14      83.040  52.610  32.950  0.00  0.00           N
ATOM    213  HZ1 LYS    14      83.530  53.390  32.550  0.00  0.00           H
ATOM    214  HZ2 LYS    14      82.780  52.630  33.930  0.00  0.00           H
ATOM    215  HZ3 LYS    14      83.740  51.890  33.060  0.00  0.00           H
ATOM    216  C   LYS    14      84.000  55.140  28.210  0.00  0.00           C
ATOM    217  O   LYS    14      85.120  54.800  28.580  0.00  0.00           O
ATOM    218  N   LYS    15      83.600  55.360  26.970  0.00  0.00           N
ATOM    219  H   LYS    15      82.650  55.650  26.800  0.00  0.00           H
ATOM    220  CA  LYS    15      84.570  55.430  25.870  0.00  0.00           C
ATOM    221  HA  LYS    15      85.130  54.500  25.890  0.00  0.00           H
ATOM    222  CB  LYS    15      83.860  55.650  24.490  0.00  0.00           C
ATOM    223  HB2 LYS    15      84.680  55.480  23.790  0.00  0.00           H
ATOM    224  HB3 LYS    15      83.720  56.710  24.310  0.00  0.00           H
ATOM    225  CG  LYS    15      82.650  54.760  24.100  0.00  0.00           C
ATOM    226  HG2 LYS    15      81.770  55.070  24.670  0.00  0.00           H
ATOM    227  HG3 LYS    15      82.850  53.710  24.330  0.00  0.00           H
ATOM    228  CD  LYS    15      82.290  55.050  22.590  0.00  0.00           C
ATOM    229  HD2 LYS    15      82.980  54.510  21.950  0.00  0.00           H
ATOM    230  HD3 LYS    15      82.400  56.100  22.320  0.00  0.00           H
ATOM    231  CE  LYS    15      80.830  54.690  22.380  0.00  0.00           C
ATOM    232  HE2 LYS    15      80.630  54.680  21.310  0.00  0.00           H
ATOM    233  HE3 LYS    15      80.180  55.420  22.870  0.00  0.00           H
ATOM    234  NZ  LYS    15      80.420  53.360  22.830  0.00  0.00           N
ATOM    235  HZ1 LYS    15      81.130  52.730  22.490  0.00  0.00           H
ATOM    236  HZ2 LYS    15      80.220  53.340  23.820  0.00  0.00           H
ATOM    237  HZ3 LYS    15      79.550  53.230  22.320  0.00  0.00           H
ATOM    238  C   LYS    15      85.710  56.410  26.070  0.00  0.00           C
ATOM    239  O   LYS    15      86.820  56.130  25.760  0.00  0.00           O
ATOM    240  N   HIE    16      85.490  57.600  26.540  0.00  0.00           N
ATOM    241  H   HIE    16      84.550  57.900  26.730  0.00  0.00           H
ATOM    242  CA  HIE    16      86.510  58.590  26.840  0.00  0.00           C
ATOM    243  HA  HIE    16      87.080  58.430  25.920  0.00  0.00           H
ATOM    244  CB  HIE    16      85.950  59.980  27.060  0.00  0.00           C
ATOM    245  HB2 HIE    16      86.760  60.710  27.170  0.00  0.00           H
ATOM    246  HB3 HIE    16      85.420  59.960  28.010  0.00  0.00           H
ATOM    247  CG  HIE    16      85.130  60.520  25.870  0.00  0.00           C
ATOM    248  ND1 HIE    16      83.900  60.140  25.410  0.00  0.00           N
ATOM    249  CE1 HIE    16      83.550  61.134  24.470  0.00  0.00           C
ATOM    250  HE1 HIE    16      82.550  61.156  24.037  0.00  0.00           H
ATOM    251  NE2 HIE    16      84.647  61.766  24.131  0.00  0.00           N
ATOM    252  HE2 HIE    16      84.728  62.414  23.361  0.00  0.00           H
ATOM    253  CD2 HIE    16      85.660  61.420  24.970  0.00  0.00           C
ATOM    254  HD2 HIE    16      86.650  61.860  24.990  0.00  0.00           H
ATOM    255  C   HIE    16      87.490  58.250  27.870  0.00  0.00           C
ATOM    256  O   HIE    16      88.640  58.700  27.860  0.00  0.00           O
ATOM    257  N   GLU    17      87.080  57.410  28.850  0.00  0.00           N
ATOM    258  H   GLU    17      86.110  57.130  28.840  0.00  0.00           H
ATOM    259  CA  GLU    17      88.000  56.820  29.880  0.00  0.00           C
ATOM    260  HA  GLU    17      88.590  57.650  30.270  0.00  0.00           H
ATOM    261  CB  GLU    17      87.150  56.010  30.950  0.00  0.00           C
ATOM    262  HB2 GLU    17      87.870  55.790  31.750  0.00  0.00           H
ATOM    263  HB3 GLU    17      86.640  55.140  30.550  0.00  0.00           H
ATOM    264  CG  GLU    17      85.980  56.720  31.740  0.00  0.00           C
ATOM    265  HG2 GLU    17      85.160  56.980  31.070  0.00  0.00           H
ATOM    266  HG3 GLU    17      86.380  57.650  32.130  0.00  0.00           H
ATOM    267  CD  GLU    17      85.530  55.760  32.790  0.00  0.00           C
ATOM    268  OE1 GLU    17      86.010  55.820  33.920  0.00  0.00           O
ATOM    269  OE2 GLU    17      84.810  54.820  32.440  0.00  0.00           O
ATOM    270  C   GLU    17      88.960  55.890  29.170  0.00  0.00           C
ATOM    271  O   GLU    17      90.140  55.880  29.400  0.00  0.00           O
ATOM    272  N   GLN    18      88.510  55.130  28.190  0.00  0.00           N
ATOM    273  H   GLN    18      87.530  55.170  27.930  0.00  0.00           H
ATOM    274  CA  GLN    18      89.380  54.170  27.480  0.00  0.00           C
ATOM    275  HA  GLN    18      89.930  53.600  28.230  0.00  0.00           H
ATOM    276  CB  GLN    18      88.430  53.180  26.730  0.00  0.00           C
ATOM    277  HB2 GLN    18      87.870  53.760  26.000  0.00  0.00           H
ATOM    278  HB3 GLN    18      87.700  52.790  27.440  0.00  0.00           H
ATOM    279  CG  GLN    18      89.080  52.070  25.960  0.00  0.00           C
ATOM    280  HG2 GLN    18      89.870  52.500  25.340  0.00  0.00           H
ATOM    281  HG3 GLN    18      88.260  51.570  25.440  0.00  0.00           H
ATOM    282  CD  GLN    18      89.840  51.100  26.900  0.00  0.00           C
ATOM    283  OE1 GLN    18      89.990  51.220  28.100  0.00  0.00           O
ATOM    284  NE2 GLN    18      90.440  50.130  26.210  0.00  0.00           N
ATOM    285 HE21 GLN    18      90.340  50.160  25.200  0.00  0.00           H
ATOM    286 HE22 GLN    18      91.160  49.540  26.590  0.00  0.00           H
ATOM    287  C   GLN    18      90.300  54.990  26.570  0.00  0.00           C
ATOM    288  O   GLN    18      91.450  54.550  26.380  0.00  0.00           O
ATOM    289  N   ILE    19      89.920  56.160  26.080  0.00  0.00           N
ATOM    290  H   ILE    19      88.950  56.300  26.330  0.00  0.00           H
ATOM    291  CA  ILE    19      90.720  57.030  25.230  0.00  0.00           C
ATOM    292  HA  ILE    19      91.370  56.620  24.460  0.00  0.00           H
ATOM    293  CB  ILE    19      89.810  58.070  24.560  0.00  0.00           C
ATOM    294  HB  ILE    19      89.210  58.580  25.320  0.00  0.00           H
ATOM    295  CG2 ILE    19      90.560  59.310  23.960  0.00  0.00           C
ATOM    296 HG21 ILE    19      91.270  59.610  24.730  0.00  0.00           H
ATOM    297 HG22 ILE    19      91.140  59.060  23.070  0.00  0.00           H
ATOM    298 HG23 ILE    19      89.860  60.090  23.660  0.00  0.00           H
ATOM    299  CG1 ILE    19      88.980  57.490  23.410  0.00  0.00           C
ATOM    300 HG12 ILE    19      88.420  56.580  23.650  0.00  0.00           H
ATOM    301 HG13 ILE    19      89.520  57.250  22.500  0.00  0.00           H
ATOM    302  CD1 ILE    19      87.790  58.430  22.920  0.00  0.00           C
ATOM    303 HD11 ILE    19      88.210  59.220  22.300  0.00  0.00           H
ATOM    304 HD12 ILE    19      87.090  57.890  22.270  0.00  0.00           H
ATOM    305 HD13 ILE    19      87.220  58.860  23.750  0.00  0.00           H
ATOM    306  C   ILE    19      91.840  57.640  26.080  0.00  0.00           C
ATOM    307  O   ILE    19      93.010  57.610  25.770  0.00  0.00           O
ATOM    308  N   PHE    20      91.470  58.070  27.290  0.00  0.00           N
ATOM    309  H   PHE    20      90.490  58.000  27.540  0.00  0.00           H
ATOM    310  CA  PHE    20      92.330  58.570  28.390  0.00  0.00           C
ATOM    311  HA  PHE    20      92.850  59.350  27.840  0.00  0.00           H
ATOM    312  CB  PHE    20      91.310  59.260  29.420  0.00  0.00           C
ATOM    313  HB2 PHE    20      90.430  58.620  29.540  0.00  0.00           H
ATOM    314  HB3 PHE    20      91.070  60.260  29.060  0.00  0.00           H
ATOM    315  CG  PHE    20      91.990  59.600  30.750  0.00  0.00           C
ATOM    316  CD1 PHE    20      92.900  60.670  30.870  0.00  0.00           C
ATOM    317  HD1 PHE    20      93.170  61.370  30.090  0.00  0.00           H
ATOM    318  CE1 PHE    20      93.460  60.930  32.120  0.00  0.00           C
ATOM    319  HE1 PHE    20      94.230  61.670  32.290  0.00  0.00           H
ATOM    320  CZ  PHE    20      93.190  60.050  33.160  0.00  0.00           C
ATOM    321  HZ  PHE    20      93.630  60.270  34.120  0.00  0.00           H
ATOM    322  CE2 PHE    20      92.220  59.050  33.060  0.00  0.00           C
ATOM    323  HE2 PHE    20      92.010  58.480  33.950  0.00  0.00           H
ATOM    324  CD2 PHE    20      91.640  58.810  31.830  0.00  0.00           C
ATOM    325  HD2 PHE    20      90.890  58.040  31.640  0.00  0.00           H
ATOM    326  C   PHE    20      93.280  57.520  28.880  0.00  0.00           C
ATOM    327  O   PHE    20      94.420  57.900  29.220  0.00  0.00           O
ATOM    328  N   ARG    21      92.870  56.170  28.950  0.00  0.00           N
ATOM    329  H   ARG    21      91.930  56.000  28.610  0.00  0.00           H
ATOM    330  CA  ARG    21      93.760  55.070  29.310  0.00  0.00           C
ATOM    331  HA  ARG    21      94.280  55.310  30.240  0.00  0.00           H
ATOM    332  CB  ARG    21      92.940  53.790  29.630  0.00  0.00           C
ATOM    333  HB2 ARG    21      93.600  52.930  29.620  0.00  0.00           H
ATOM    334  HB3 ARG    21      92.110  53.610  28.950  0.00  0.00           H
ATOM    335  CG  ARG    21      92.370  53.870  31.030  0.00  0.00           C
ATOM    336  HG2 ARG    21      91.590  54.610  31.200  0.00  0.00           H
ATOM    337  HG3 ARG    21      93.200  54.190  31.660  0.00  0.00           H
ATOM    338  CD  ARG    21      91.820  52.550  31.440  0.00  0.00           C
ATOM    339  HD2 ARG    21      91.620  52.530  32.510  0.00  0.00           H
ATOM    340  HD3 ARG    21      92.500  51.780  31.090  0.00  0.00           H
ATOM    341  NE  ARG    21      90.570  52.290  30.640  0.00  0.00           N
ATOM    342  HE  ARG    21      90.640  51.750  29.780  0.00  0.00           H
ATOM    343  CZ  ARG    21      89.280  52.500  31.050  0.00  0.00           C
ATOM    344  NH1 ARG    21      89.010  53.240  32.050  0.00  0.00           N
ATOM    345 HH11 ARG    21      89.670  53.880  32.470  0.00  0.00           H
ATOM    346 HH12 ARG    21      88.040  53.260  32.330  0.00  0.00           H
ATOM    347  NH2 ARG    21      88.300  51.990  30.340  0.00  0.00           N
ATOM    348 HH21 ARG    21      88.540  51.430  29.540  0.00  0.00           H
ATOM    349 HH22 ARG    21      87.370  51.880  30.720  0.00  0.00           H
ATOM    350  C   ARG    21      94.800  54.870  28.220  0.00  0.00           C
ATOM    351  O   ARG    21      95.960  54.810  28.600  0.00  0.00           O
ATOM    352  N   GLU    22      94.430  55.040  26.950  0.00  0.00           N
ATOM    353  H   GLU    22      93.440  55.010  26.740  0.00  0.00           H
ATOM    354  CA  GLU    22      95.320  55.050  25.780  0.00  0.00           C
ATOM    355  HA  GLU    22      96.000  54.190  25.840  0.00  0.00           H
ATOM    356  CB  GLU    22      94.590  54.860  24.410  0.00  0.00           C
ATOM    357  HB2 GLU    22      93.940  55.710  24.260  0.00  0.00           H
ATOM    358  HB3 GLU    22      94.090  53.900  24.560  0.00  0.00           H
ATOM    359  CG  GLU    22      95.620  54.810  23.290  0.00  0.00           C
ATOM    360  HG2 GLU    22      96.070  55.800  23.220  0.00  0.00           H
ATOM    361  HG3 GLU    22      95.070  54.610  22.370  0.00  0.00           H
ATOM    362  CD  GLU    22      96.720  53.690  23.360  0.00  0.00           C
ATOM    363  OE1 GLU    22      96.420  52.550  23.830  0.00  0.00           O
ATOM    364  OE2 GLU    22      97.840  53.890  22.850  0.00  0.00           O
ATOM    365  C   GLU    22      96.300  56.200  25.740  0.00  0.00           C
ATOM    366  O   GLU    22      97.470  55.930  25.650  0.00  0.00           O
ATOM    367  N   ALA    23      95.880  57.450  26.000  0.00  0.00           N
ATOM    368  H   ALA    23      94.910  57.670  26.180  0.00  0.00           H
ATOM    369  CA  ALA    23      96.790  58.630  26.160  0.00  0.00           C
ATOM    370  HA  ALA    23      97.440  58.780  25.300  0.00  0.00           H
ATOM    371  CB  ALA    23      95.930  59.900  26.350  0.00  0.00           C
ATOM    372  HB1 ALA    23      95.570  59.870  27.380  0.00  0.00           H
ATOM    373  HB2 ALA    23      96.510  60.820  26.270  0.00  0.00           H
ATOM    374  HB3 ALA    23      95.090  59.900  25.650  0.00  0.00           H
ATOM    375  C   ALA    23      97.780  58.480  27.370  0.00  0.00           C
ATOM    376  O   ALA    23      98.970  58.830  27.230  0.00  0.00           O
ATOM    377  N   VAL    24      97.290  58.010  28.530  0.00  0.00           N
ATOM    378  H   VAL    24      96.330  57.720  28.650  0.00  0.00           H
ATOM    379  CA  VAL    24      98.130  57.850  29.710  0.00  0.00           C
ATOM    380  HA  VAL    24      98.620  58.810  29.890  0.00  0.00           H
ATOM    381  CB  VAL    24      97.390  57.630  30.990  0.00  0.00           C
ATOM    382  HB  VAL    24      96.620  56.900  30.750  0.00  0.00           H
ATOM    383  CG1 VAL    24      98.320  57.070  32.130  0.00  0.00           C
ATOM    384 HG11 VAL    24      98.500  56.010  31.950  0.00  0.00           H
ATOM    385 HG12 VAL    24      99.170  57.720  32.350  0.00  0.00           H
ATOM    386 HG13 VAL    24      97.790  57.130  33.080  0.00  0.00           H
ATOM    387  CG2 VAL    24      96.670  58.950  31.400  0.00  0.00           C
ATOM    388 HG21 VAL    24      95.860  59.080  30.690  0.00  0.00           H
ATOM    389 HG22 VAL    24      96.300  58.970  32.430  0.00  0.00           H
ATOM    390 HG23 VAL    24      97.380  59.770  31.480  0.00  0.00           H
ATOM    391  C   VAL    24      99.190  56.780  29.460  0.00  0.00           C
ATOM    392  O   VAL    24     100.370  56.970  29.760  0.00  0.00           O
ATOM    393  N   ASN    25      98.750  55.660  28.830  0.00  0.00           N
ATOM    394  H   ASN    25      97.740  55.600  28.720  0.00  0.00           H
ATOM    395  CA  ASN    25      99.640  54.590  28.200  0.00  0.00           C
ATOM    396  HA  ASN    25     100.210  54.110  28.990  0.00  0.00           H
ATOM    397  CB  ASN    25      98.830  53.460  27.530  0.00  0.00           C
ATOM    398  HB2 ASN    25      98.370  53.750  26.590  0.00  0.00           H
ATOM    399  HB3 ASN    25      98.070  53.320  28.290  0.00  0.00           H
ATOM    400  CG  ASN    25      99.660  52.230  27.170  0.00  0.00           C
ATOM    401  OD1 ASN    25      99.850  51.920  26.000  0.00  0.00           O
ATOM    402  ND2 ASN    25     100.230  51.500  28.110  0.00  0.00           N
ATOM    403 HD21 ASN    25     100.140  51.740  29.090  0.00  0.00           H
ATOM    404 HD22 ASN    25     100.630  50.600  27.900  0.00  0.00           H
ATOM    405  C   ASN    25     100.680  55.130  27.230  0.00  0.00           C
ATOM    406  O   ASN    25     101.840  54.840  27.350  0.00  0.00           O
ATOM    407  N   GLN    26     100.270  55.960  26.290  0.00  0.00           N
ATOM    408  H   GLN    26      99.260  56.060  26.290  0.00  0.00           H
ATOM    409  CA  GLN    26     101.230  56.610  25.420  0.00  0.00           C
ATOM    410  HA  GLN    26     101.880  55.850  25.000  0.00  0.00           H
ATOM    411  CB  GLN    26     100.490  57.420  24.330  0.00  0.00           C
ATOM    412  HB2 GLN    26     101.230  57.990  23.770  0.00  0.00           H
ATOM    413  HB3 GLN    26      99.810  58.160  24.750  0.00  0.00           H
ATOM    414  CG  GLN    26      99.970  56.340  23.360  0.00  0.00           C
ATOM    415  HG2 GLN    26      99.170  55.820  23.900  0.00  0.00           H
ATOM    416  HG3 GLN    26     100.800  55.670  23.150  0.00  0.00           H
ATOM    417  CD  GLN    26      99.460  56.910  22.110  0.00  0.00           C
ATOM    418  OE1 GLN    26      99.950  57.950  21.650  0.00  0.00           O
ATOM    419  NE2 GLN    26      98.480  56.270  21.500  0.00  0.00           N
ATOM    420 HE21 GLN    26      98.120  55.490  22.020  0.00  0.00           H
ATOM    421 HE22 GLN    26      97.920  56.760  20.810  0.00  0.00           H
ATOM    422  C   GLN    26     102.190  57.600  26.170  0.00  0.00           C
ATOM    423  O   GLN    26     103.390  57.530  25.990  0.00  0.00           O
ATOM    424  N   ALA    27     101.640  58.310  27.160  0.00  0.00           N
ATOM    425  H   ALA    27     100.650  58.380  27.370  0.00  0.00           H
ATOM    426  CA  ALA    27     102.440  59.180  27.990  0.00  0.00           C
ATOM    427  HA  ALA    27     102.920  59.850  27.280  0.00  0.00           H
ATOM    428  CB  ALA    27     101.530  60.030  28.830  0.00  0.00           C
ATOM    429  HB1 ALA    27     100.730  59.470  29.310  0.00  0.00           H
ATOM    430  HB2 ALA    27     102.220  60.550  29.490  0.00  0.00           H
ATOM    431  HB3 ALA    27     100.990  60.790  28.260  0.00  0.00           H
ATOM    432  C   ALA    27     103.410  58.420  28.800  0.00  0.00           C
ATOM    433  O   ALA    27     104.530  58.880  29.010  0.00  0.00           O
ATOM    434  N   ASN    28     103.050  57.230  29.220  0.00  0.00           N
ATOM    435  H   ASN    28     102.090  56.950  29.080  0.00  0.00           H
ATOM    436  CA  ASN    28     104.060  56.370  29.850  0.00  0.00           C
ATOM    437  HA  ASN    28     104.470  56.900  30.710  0.00  0.00           H
ATOM    438  CB  ASN    28     103.460  55.090  30.460  0.00  0.00           C
ATOM    439  HB2 ASN    28     104.200  54.360  30.790  0.00  0.00           H
ATOM    440  HB3 ASN    28     102.700  54.700  29.780  0.00  0.00           H
ATOM    441  CG  ASN    28     102.760  55.410  31.780  0.00  0.00           C
ATOM    442  OD1 ASN    28     103.310  55.980  32.680  0.00  0.00           O
ATOM    443  ND2 ASN    28     101.580  55.020  32.040  0.00  0.00           N
ATOM    444 HD21 ASN    28     100.990  54.430  31.470  0.00  0.00           H
ATOM    445 HD22 ASN    28     101.320  55.280  32.980  0.00  0.00           H
ATOM    446  C   ASN    28     105.140  55.810  28.880  0.00  0.00           C
ATOM    447  O   ASN    28     106.310  55.750  29.190  0.00  0.00           O
ATOM    448  N   LYS    29     104.670  55.290  27.740  0.00  0.00           N
ATOM    449  H   LYS    29     103.690  55.410  27.520  0.00  0.00           H
ATOM    450  CA  LYS    29     105.640  54.810  26.690  0.00  0.00           C
ATOM    451  HA  LYS    29     106.340  54.100  27.130  0.00  0.00           H
ATOM    452  CB  LYS    29     104.810  54.180  25.490  0.00  0.00           C
ATOM    453  HB2 LYS    29     105.560  53.960  24.720  0.00  0.00           H
ATOM    454  HB3 LYS    29     104.050  54.920  25.220  0.00  0.00           H
ATOM    455  CG  LYS    29     104.260  52.800  25.780  0.00  0.00           C
ATOM    456  HG2 LYS    29     103.730  52.850  26.740  0.00  0.00           H
ATOM    457  HG3 LYS    29     105.050  52.060  25.830  0.00  0.00           H
ATOM    458  CD  LYS    29     103.340  52.350  24.650  0.00  0.00           C
ATOM    459  HD2 LYS    29     103.900  52.330  23.710  0.00  0.00           H
ATOM    460  HD3 LYS    29     102.660  53.190  24.550  0.00  0.00           H
ATOM    461  CE  LYS    29     102.610  50.950  24.910  0.00  0.00           C
ATOM    462  HE2 LYS    29     102.020  51.000  25.820  0.00  0.00           H
ATOM    463  HE3 LYS    29     103.380  50.180  24.900  0.00  0.00           H
ATOM    464  NZ  LYS    29     101.740  50.630  23.800  0.00  0.00           N
ATOM    465  HZ1 LYS    29     101.110  51.410  23.650  0.00  0.00           H
ATOM    466  HZ2 LYS    29     102.320  50.480  22.990  0.00  0.00           H
ATOM    467  HZ3 LYS    29     101.110  49.870  24.040  0.00  0.00           H
ATOM    468  C   LYS    29     106.490  55.980  26.080  0.00  0.00           C
ATOM    469  O   LYS    29     107.590  55.670  25.550  0.00  0.00           O
ATOM    470  N   ARG    30     106.130  57.220  26.230  0.00  0.00           N
ATOM    471  H   ARG    30     105.250  57.420  26.680  0.00  0.00           H
ATOM    472  CA  ARG    30     106.820  58.430  25.720  0.00  0.00           C
ATOM    473  HA  ARG    30     107.330  58.300  24.760  0.00  0.00           H
ATOM    474  CB  ARG    30     105.800  59.640  25.630  0.00  0.00           C
ATOM    475  HB2 ARG    30     105.320  59.830  26.590  0.00  0.00           H
ATOM    476  HB3 ARG    30     105.060  59.200  24.970  0.00  0.00           H
ATOM    477  CG  ARG    30     106.350  60.970  24.990  0.00  0.00           C
ATOM    478  HG2 ARG    30     106.630  60.750  23.960  0.00  0.00           H
ATOM    479  HG3 ARG    30     107.150  61.310  25.640  0.00  0.00           H
ATOM    480  CD  ARG    30     105.290  62.070  25.010  0.00  0.00           C
ATOM    481  HD2 ARG    30     105.820  62.980  24.750  0.00  0.00           H
ATOM    482  HD3 ARG    30     104.890  62.160  26.020  0.00  0.00           H
ATOM    483  NE  ARG    30     104.160  61.830  24.050  0.00  0.00           N
ATOM    484  HE  ARG    30     104.360  61.590  23.090  0.00  0.00           H
ATOM    485  CZ  ARG    30     102.890  62.100  24.250  0.00  0.00           C
ATOM    486  NH1 ARG    30     102.420  62.640  25.330  0.00  0.00           N
ATOM    487 HH11 ARG    30     103.040  62.830  26.110  0.00  0.00           H
ATOM    488 HH12 ARG    30     101.420  62.730  25.400  0.00  0.00           H
ATOM    489  NH2 ARG    30     101.980  61.850  23.370  0.00  0.00           N
ATOM    490 HH21 ARG    30     102.200  61.300  22.560  0.00  0.00           H
ATOM    491 HH22 ARG    30     101.030  62.040  23.680  0.00  0.00           H
ATOM    492  C   ARG    30     108.010  59.000  26.510  0.00  0.00           C
ATOM    493  O   ARG    30     108.880  59.600  25.880  0.00  0.00           O
ATOM    494  N   HIE    31     107.970  58.750  27.820  0.00  0.00           N
ATOM    495  H   HIE    31     107.100  58.440  28.250  0.00  0.00           H
ATOM    496  CA  HIE    31     109.100  59.120  28.680  0.00  0.00           C
ATOM    497  HA  HIE    31     109.830  59.660  28.090  0.00  0.00           H
ATOM    498  CB  HIE    31     108.520  60.040  29.750  0.00  0.00           C
ATOM    499  HB2 HIE    31     109.250  60.340  30.510  0.00  0.00           H
ATOM    500  HB3 HIE    31     107.780  59.520  30.350  0.00  0.00           H
ATOM    501  CG  HIE    31     107.830  61.310  29.210  0.00  0.00           C
ATOM    502  ND1 HIE    31     108.560  62.450  28.810  0.00  0.00           N
ATOM    503  CE1 HIE    31     107.600  63.310  28.420  0.00  0.00           C
ATOM    504  HE1 HIE    31     107.800  64.290  28.000  0.00  0.00           H
ATOM    505  NE2 HIE    31     106.360  62.860  28.740  0.00  0.00           N
ATOM    506  HE2 HIE    31     105.500  63.350  28.550  0.00  0.00           H
ATOM    507  CD2 HIE    31     106.460  61.610  29.290  0.00  0.00           C
ATOM    508  HD2 HIE    31     105.680  60.950  29.650  0.00  0.00           H
ATOM    509  C   HIE    31     109.760  57.890  29.320  0.00  0.00           C
ATOM    510  O   HIE    31     109.300  56.770  29.170  0.00  0.00           O
ATOM    511  N   PHE    32     110.920  58.110  30.000  0.00  0.00           N
ATOM    512  H   PHE    32     111.210  59.070  30.060  0.00  0.00           H
ATOM    513  CA  PHE    32     111.660  57.220  30.900  0.00  0.00           C
ATOM    514  HA  PHE    32     111.640  56.190  30.540  0.00  0.00           H
ATOM    515  CB  PHE    32     113.210  57.570  30.950  0.00  0.00           C
ATOM    516  HB2 PHE    32     113.330  58.550  31.420  0.00  0.00           H
ATOM    517  HB3 PHE    32     113.690  57.540  29.980  0.00  0.00           H
ATOM    518  CG  PHE    32     114.000  56.660  31.850  0.00  0.00           C
ATOM    519  CD1 PHE    32     114.050  55.310  31.510  0.00  0.00           C
ATOM    520  HD1 PHE    32     113.430  55.000  30.680  0.00  0.00           H
ATOM    521  CE1 PHE    32     114.970  54.410  32.070  0.00  0.00           C
ATOM    522  HE1 PHE    32     114.940  53.390  31.700  0.00  0.00           H
ATOM    523  CZ  PHE    32     115.870  54.940  32.990  0.00  0.00           C
ATOM    524  HZ  PHE    32     116.640  54.380  33.490  0.00  0.00           H
ATOM    525  CE2 PHE    32     115.880  56.350  33.310  0.00  0.00           C
ATOM    526  HE2 PHE    32     116.570  56.750  34.040  0.00  0.00           H
ATOM    527  CD2 PHE    32     114.950  57.160  32.720  0.00  0.00           C
ATOM    528  HD2 PHE    32     115.020  58.210  32.940  0.00  0.00           H
ATOM    529  C   PHE    32     111.020  57.190  32.250  0.00  0.00           C
ATOM    530  O   PHE    32     111.140  58.120  32.990  0.00  0.00           O
ATOM    531  N   THR    33     110.160  56.210  32.430  0.00  0.00           N
ATOM    532  H   THR    33     110.020  55.530  31.700  0.00  0.00           H
ATOM    533  CA  THR    33     109.340  56.080  33.590  0.00  0.00           C
ATOM    534  HA  THR    33     109.110  57.070  33.990  0.00  0.00           H
ATOM    535  CB  THR    33     107.970  55.500  33.210  0.00  0.00           C
ATOM    536  HB  THR    33     107.360  55.330  34.090  0.00  0.00           H
ATOM    537  CG2 THR    33     107.200  56.410  32.260  0.00  0.00           C
ATOM    538 HG21 THR    33     106.300  55.840  32.040  0.00  0.00           H
ATOM    539 HG22 THR    33     107.050  57.380  32.740  0.00  0.00           H
ATOM    540 HG23 THR    33     107.800  56.710  31.390  0.00  0.00           H
ATOM    541  OG1 THR    33     108.040  54.180  32.690  0.00  0.00           O
ATOM    542  HG1 THR    33     108.310  53.570  33.380  0.00  0.00           H
ATOM    543  C   THR    33     109.910  55.170  34.710  0.00  0.00           C
ATOM    544  O   THR    33     109.150  54.660  35.560  0.00  0.00           O
ATOM    545  N   ARG    34     111.240  54.900  34.780  0.00  0.00           N
ATOM    546  H   ARG    34     111.780  55.250  34.000  0.00  0.00           H
ATOM    547  CA  ARG    34     111.970  54.060  35.800  0.00  0.00           C
ATOM    548  HA  ARG    34     111.430  53.110  35.860  0.00  0.00           H
ATOM    549  CB  ARG    34     113.360  53.750  35.400  0.00  0.00           C
ATOM    550  HB2 ARG    34     113.970  54.640  35.220  0.00  0.00           H
ATOM    551  HB3 ARG    34     113.450  53.250  34.430  0.00  0.00           H
ATOM    552  CG  ARG    34     114.050  52.770  36.370  0.00  0.00           C
ATOM    553  HG2 ARG    34     113.500  51.830  36.520  0.00  0.00           H
ATOM    554  HG3 ARG    34     114.070  53.370  37.270  0.00  0.00           H
ATOM    555  CD  ARG    34     115.420  52.430  35.980  0.00  0.00           C
ATOM    556  HD2 ARG    34     115.350  52.110  34.940  0.00  0.00           H
ATOM    557  HD3 ARG    34     115.710  51.630  36.670  0.00  0.00           H
ATOM    558  NE  ARG    34     116.400  53.520  36.190  0.00  0.00           N
ATOM    559  HE  ARG    34     116.030  54.450  36.350  0.00  0.00           H
ATOM    560  CZ  ARG    34     117.690  53.320  36.160  0.00  0.00           C
ATOM    561  NH1 ARG    34     118.260  52.130  36.170  0.00  0.00           N
ATOM    562 HH11 ARG    34     117.740  51.300  35.940  0.00  0.00           H
ATOM    563 HH12 ARG    34     119.260  52.100  36.040  0.00  0.00           H
ATOM    564  NH2 ARG    34     118.590  54.260  36.240  0.00  0.00           N
ATOM    565 HH21 ARG    34     118.310  55.210  36.420  0.00  0.00           H
ATOM    566 HH22 ARG    34     119.520  53.930  36.460  0.00  0.00           H
ATOM    567  C   ARG    34     111.780  54.730  37.200  0.00  0.00           C
ATOM    568  O   ARG    34     111.580  54.010  38.200  0.00  0.00           O
ATOM    569  N   LYS    35     111.640  56.020  37.210  0.00  0.00           N
ATOM    570  H   LYS    35     111.810  56.490  36.320  0.00  0.00           H
ATOM    571  CA  LYS    35     111.570  56.850  38.470  0.00  0.00           C
ATOM    572  HA  LYS    35     112.070  56.260  39.240  0.00  0.00           H
ATOM    573  CB  LYS    35     112.240  58.210  38.280  0.00  0.00           C
ATOM    574  HB2 LYS    35     111.710  58.750  37.500  0.00  0.00           H
ATOM    575  HB3 LYS    35     113.230  57.900  37.950  0.00  0.00           H
ATOM    576  CG  LYS    35     112.450  59.080  39.520  0.00  0.00           C
ATOM    577  HG2 LYS    35     113.080  58.550  40.230  0.00  0.00           H
ATOM    578  HG3 LYS    35     111.550  59.250  40.120  0.00  0.00           H
ATOM    579  CD  LYS    35     112.980  60.440  39.110  0.00  0.00           C
ATOM    580  HD2 LYS    35     112.190  61.010  38.620  0.00  0.00           H
ATOM    581  HD3 LYS    35     113.840  60.440  38.440  0.00  0.00           H
ATOM    582  CE  LYS    35     113.370  61.150  40.430  0.00  0.00           C
ATOM    583  HE2 LYS    35     113.910  60.500  41.120  0.00  0.00           H
ATOM    584  HE3 LYS    35     112.440  61.550  40.840  0.00  0.00           H
ATOM    585  NZ  LYS    35     114.150  62.320  40.240  0.00  0.00           N
ATOM    586  HZ1 LYS    35     115.120  62.030  40.190  0.00  0.00           H
ATOM    587  HZ2 LYS    35     113.870  62.760  39.370  0.00  0.00           H
ATOM    588  HZ3 LYS    35     114.030  62.970  41.000  0.00  0.00           H
ATOM    589  C   LYS    35     110.100  57.070  38.880  0.00  0.00           C
ATOM    590  O   LYS    35     109.810  56.760  40.000  0.00  0.00           O
ATOM    591  N   ILE    36     109.290  57.540  37.950  0.00  0.00           N
ATOM    592  H   ILE    36     109.590  57.450  36.990  0.00  0.00           H
ATOM    593  CA  ILE    36     107.850  57.820  38.190  0.00  0.00           C
ATOM    594  HA  ILE    36     107.500  57.260  39.050  0.00  0.00           H
ATOM    595  CB  ILE    36     107.560  59.340  38.440  0.00  0.00           C
ATOM    596  HB  ILE    36     106.490  59.390  38.650  0.00  0.00           H
ATOM    597  CG2 ILE    36     108.130  59.810  39.840  0.00  0.00           C
ATOM    598 HG21 ILE    36     107.670  60.780  40.040  0.00  0.00           H
ATOM    599 HG22 ILE    36     107.840  59.110  40.620  0.00  0.00           H
ATOM    600 HG23 ILE    36     109.210  59.960  39.790  0.00  0.00           H
ATOM    601  CG1 ILE    36     107.720  60.230  37.220  0.00  0.00           C
ATOM    602 HG12 ILE    36     107.050  59.850  36.450  0.00  0.00           H
ATOM    603 HG13 ILE    36     108.770  60.260  36.920  0.00  0.00           H
ATOM    604  CD1 ILE    36     107.250  61.690  37.440  0.00  0.00           C
ATOM    605 HD11 ILE    36     107.030  62.170  36.480  0.00  0.00           H
ATOM    606 HD12 ILE    36     106.280  61.710  37.930  0.00  0.00           H
ATOM    607 HD13 ILE    36     108.040  62.200  37.980  0.00  0.00           H
ATOM    608  C   ILE    36     106.990  57.160  37.090  0.00  0.00           C
ATOM    609  O   ILE    36     107.410  57.290  35.930  0.00  0.00           O
ATOM    610  N   GLN    37     105.800  56.590  37.390  0.00  0.00           N
ATOM    611  H   GLN    37     105.740  56.350  38.370  0.00  0.00           H
ATOM    612  CA  GLN    37     104.940  55.910  36.410  0.00  0.00           C
ATOM    613  HA  GLN    37     105.240  56.280  35.430  0.00  0.00           H
ATOM    614  CB  GLN    37     105.260  54.390  36.610  0.00  0.00           C
ATOM    615  HB2 GLN    37     105.000  54.120  37.630  0.00  0.00           H
ATOM    616  HB3 GLN    37     106.300  54.120  36.420  0.00  0.00           H
ATOM    617  CG  GLN    37     104.410  53.390  35.710  0.00  0.00           C
ATOM    618  HG2 GLN    37     104.490  53.820  34.710  0.00  0.00           H
ATOM    619  HG3 GLN    37     103.380  53.440  36.070  0.00  0.00           H
ATOM    620  CD  GLN    37     104.830  51.890  35.790  0.00  0.00           C
ATOM    621  OE1 GLN    37     104.190  50.970  36.290  0.00  0.00           O
ATOM    622  NE2 GLN    37     105.970  51.600  35.160  0.00  0.00           N
ATOM    623 HE21 GLN    37     106.560  52.290  34.720  0.00  0.00           H
ATOM    624 HE22 GLN    37     106.170  50.620  35.020  0.00  0.00           H
ATOM    625  C   GLN    37     103.460  56.270  36.540  0.00  0.00           C
ATOM    626  O   GLN    37     103.010  56.220  37.670  0.00  0.00           O
ATOM    627  N   LEU    38     102.830  56.670  35.440  0.00  0.00           N
ATOM    628  H   LEU    38     103.240  56.430  34.550  0.00  0.00           H
ATOM    629  CA  LEU    38     101.540  57.400  35.460  0.00  0.00           C
ATOM    630  HA  LEU    38     101.520  58.100  36.290  0.00  0.00           H
ATOM    631  CB  LEU    38     101.220  58.210  34.230  0.00  0.00           C
ATOM    632  HB2 LEU    38     100.310  58.760  34.470  0.00  0.00           H
ATOM    633  HB3 LEU    38     100.930  57.510  33.450  0.00  0.00           H
ATOM    634  CG  LEU    38     102.360  59.070  33.670  0.00  0.00           C
ATOM    635  HG  LEU    38     103.270  58.470  33.650  0.00  0.00           H
ATOM    636  CD1 LEU    38     102.080  59.540  32.260  0.00  0.00           C
ATOM    637 HD11 LEU    38     101.370  60.370  32.290  0.00  0.00           H
ATOM    638 HD12 LEU    38     102.920  59.810  31.620  0.00  0.00           H
ATOM    639 HD13 LEU    38     101.590  58.770  31.660  0.00  0.00           H
ATOM    640  CD2 LEU    38     102.730  60.330  34.510  0.00  0.00           C
ATOM    641 HD21 LEU    38     101.930  61.070  34.440  0.00  0.00           H
ATOM    642 HD22 LEU    38     102.790  59.980  35.540  0.00  0.00           H
ATOM    643 HD23 LEU    38     103.680  60.690  34.110  0.00  0.00           H
ATOM    644  C   LEU    38     100.390  56.420  35.670  0.00  0.00           C
ATOM    645  O   LEU    38     100.530  55.200  35.280  0.00  0.00           O
ATOM    646  N   GLN    39      99.260  56.880  36.230  0.00  0.00           N
ATOM    647  H   GLN    39      99.080  57.870  36.310  0.00  0.00           H
ATOM    648  CA  GLN    39      98.030  56.060  36.200  0.00  0.00           C
ATOM    649  HA  GLN    39      98.090  55.380  35.350  0.00  0.00           H
ATOM    650  CB  GLN    39      97.910  55.200  37.510  0.00  0.00           C
ATOM    651  HB2 GLN    39      98.100  55.810  38.390  0.00  0.00           H
ATOM    652  HB3 GLN    39      98.640  54.400  37.450  0.00  0.00           H
ATOM    653  CG  GLN    39      96.520  54.570  37.830  0.00  0.00           C
ATOM    654  HG2 GLN    39      96.030  54.380  36.870  0.00  0.00           H
ATOM    655  HG3 GLN    39      95.900  55.270  38.400  0.00  0.00           H
ATOM    656  CD  GLN    39      96.490  53.210  38.540  0.00  0.00           C
ATOM    657  OE1 GLN    39      97.510  52.730  38.970  0.00  0.00           O
ATOM    658  NE2 GLN    39      95.390  52.480  38.420  0.00  0.00           N
ATOM    659 HE21 GLN    39      94.540  52.900  38.060  0.00  0.00           H
ATOM    660 HE22 GLN    39      95.430  51.580  38.870  0.00  0.00           H
ATOM    661  C   GLN    39      96.770  56.920  35.940  0.00  0.00           C
ATOM    662  O   GLN    39      96.750  58.110  36.240  0.00  0.00           O
ATOM    663  N   ALA    40      95.850  56.290  35.250  0.00  0.00           N
ATOM    664  H   ALA    40      95.940  55.310  35.010  0.00  0.00           H
ATOM    665  CA  ALA    40      94.770  56.990  34.670  0.00  0.00           C
ATOM    666  HA  ALA    40      94.950  58.060  34.660  0.00  0.00           H
ATOM    667  CB  ALA    40      94.560  56.510  33.190  0.00  0.00           C
ATOM    668  HB1 ALA    40      94.360  55.440  33.230  0.00  0.00           H
ATOM    669  HB2 ALA    40      93.650  57.030  32.900  0.00  0.00           H
ATOM    670  HB3 ALA    40      95.380  56.700  32.490  0.00  0.00           H
ATOM    671  C   ALA    40      93.560  56.610  35.590  0.00  0.00           C
ATOM    672  O   ALA    40      92.770  55.690  35.180  0.00  0.00           O
ATOM    673  N   THR    41      93.400  57.300  36.720  0.00  0.00           N
ATOM    674  H   THR    41      94.140  57.910  37.050  0.00  0.00           H
ATOM    675  CA  THR    41      92.200  57.230  37.500  0.00  0.00           C
ATOM    676  HA  THR    41      91.910  56.190  37.580  0.00  0.00           H
ATOM    677  CB  THR    41      92.380  57.720  38.940  0.00  0.00           C
ATOM    678  HB  THR    41      92.610  58.780  39.060  0.00  0.00           H
ATOM    679  CG2 THR    41      91.110  57.430  39.710  0.00  0.00           C
ATOM    680 HG21 THR    41      90.880  56.370  39.850  0.00  0.00           H
ATOM    681 HG22 THR    41      91.340  57.800  40.710  0.00  0.00           H
ATOM    682 HG23 THR    41      90.340  58.070  39.300  0.00  0.00           H
ATOM    683  OG1 THR    41      93.380  56.980  39.570  0.00  0.00           O
ATOM    684  HG1 THR    41      93.210  56.040  39.470  0.00  0.00           H
ATOM    685  C   THR    41      91.090  57.950  36.840  0.00  0.00           C
ATOM    686  O   THR    41      91.320  59.090  36.420  0.00  0.00           O
ATOM    687  N   SER    42      89.910  57.370  36.730  0.00  0.00           N
ATOM    688  H   SER    42      89.760  56.500  37.210  0.00  0.00           H
ATOM    689  CA  SER    42      88.820  58.020  35.950  0.00  0.00           C
ATOM    690  HA  SER    42      88.930  59.110  35.970  0.00  0.00           H
ATOM    691  CB  SER    42      88.770  57.550  34.450  0.00  0.00           C
ATOM    692  HB2 SER    42      89.680  57.790  33.890  0.00  0.00           H
ATOM    693  HB3 SER    42      88.000  58.000  33.820  0.00  0.00           H
ATOM    694  OG  SER    42      88.600  56.130  34.490  0.00  0.00           O
ATOM    695  HG  SER    42      87.660  55.950  34.390  0.00  0.00           H
ATOM    696  C   SER    42      87.520  57.770  36.690  0.00  0.00           C
ATOM    697  O   SER    42      87.400  56.930  37.660  0.00  0.00           O
ATOM    698  N   VAL    43      86.570  58.580  36.350  0.00  0.00           N
ATOM    699  H   VAL    43      86.750  59.290  35.660  0.00  0.00           H
ATOM    700  CA  VAL    43      85.160  58.590  36.750  0.00  0.00           C
ATOM    701  HA  VAL    43      84.820  57.560  36.810  0.00  0.00           H
ATOM    702  CB  VAL    43      85.060  59.130  38.170  0.00  0.00           C
ATOM    703  HB  VAL    43      85.820  58.700  38.820  0.00  0.00           H
ATOM    704  CG1 VAL    43      85.210  60.700  38.340  0.00  0.00           C
ATOM    705 HG11 VAL    43      85.600  60.940  39.330  0.00  0.00           H
ATOM    706 HG12 VAL    43      85.960  61.120  37.670  0.00  0.00           H
ATOM    707 HG13 VAL    43      84.270  61.220  38.170  0.00  0.00           H
ATOM    708  CG2 VAL    43      83.770  58.630  38.850  0.00  0.00           C
ATOM    709 HG21 VAL    43      83.660  57.540  38.860  0.00  0.00           H
ATOM    710 HG22 VAL    43      83.610  59.010  39.860  0.00  0.00           H
ATOM    711 HG23 VAL    43      82.890  58.930  38.280  0.00  0.00           H
ATOM    712  C   VAL    43      84.350  59.480  35.730  0.00  0.00           C
ATOM    713  O   VAL    43      84.990  60.090  34.900  0.00  0.00           O
ATOM    714  N   THR    44      82.980  59.500  35.750  0.00  0.00           N
ATOM    715  H   THR    44      82.530  58.890  36.410  0.00  0.00           H
ATOM    716  CA  THR    44      82.180  60.290  34.840  0.00  0.00           C
ATOM    717  HA  THR    44      82.860  60.970  34.310  0.00  0.00           H
ATOM    718  CB  THR    44      81.420  59.410  33.710  0.00  0.00           C
ATOM    719  HB  THR    44      80.890  60.090  33.030  0.00  0.00           H
ATOM    720  CG2 THR    44      82.260  58.580  32.710  0.00  0.00           C
ATOM    721 HG21 THR    44      81.610  58.010  32.040  0.00  0.00           H
ATOM    722 HG22 THR    44      82.920  59.230  32.120  0.00  0.00           H
ATOM    723 HG23 THR    44      82.820  57.780  33.190  0.00  0.00           H
ATOM    724  OG1 THR    44      80.420  58.590  34.200  0.00  0.00           O
ATOM    725  HG1 THR    44      80.730  58.100  34.970  0.00  0.00           H
ATOM    726  C   THR    44      81.250  61.200  35.650  0.00  0.00           C
ATOM    727  O   THR    44      81.190  61.100  36.880  0.00  0.00           O
ATOM    728  N   HIE    45      80.550  62.160  35.060  0.00  0.00           N
ATOM    729  H   HIE    45      80.480  62.260  34.060  0.00  0.00           H
ATOM    730  CA  HIE    45      79.720  63.120  35.790  0.00  0.00           C
ATOM    731  HA  HIE    45      80.330  63.570  36.570  0.00  0.00           H
ATOM    732  CB  HIE    45      79.230  64.210  34.870  0.00  0.00           C
ATOM    733  HB2 HIE    45      78.650  64.860  35.530  0.00  0.00           H
ATOM    734  HB3 HIE    45      78.470  63.800  34.210  0.00  0.00           H
ATOM    735  CG  HIE    45      80.290  64.900  34.040  0.00  0.00           C
ATOM    736  ND1 HIE    45      80.620  64.570  32.710  0.00  0.00           N
ATOM    737  CE1 HIE    45      81.740  65.240  32.390  0.00  0.00           C
ATOM    738  HE1 HIE    45      82.380  65.100  31.540  0.00  0.00           H
ATOM    739  NE2 HIE    45      82.110  65.980  33.460  0.00  0.00           N
ATOM    740  HE2 HIE    45      82.870  66.650  33.510  0.00  0.00           H
ATOM    741  CD2 HIE    45      81.220  65.820  34.500  0.00  0.00           C
ATOM    742  HD2 HIE    45      81.350  66.080  35.550  0.00  0.00           H
ATOM    743  C   HIE    45      78.540  62.470  36.480  0.00  0.00           C
ATOM    744  O   HIE    45      77.900  61.510  36.000  0.00  0.00           O
ATOM    745  N   ARG    46      78.400  62.860  37.740  0.00  0.00           N
ATOM    746  H   ARG    46      79.110  63.460  38.150  0.00  0.00           H
ATOM    747  CA  ARG    46      77.360  62.310  38.610  0.00  0.00           C
ATOM    748  HA  ARG    46      77.160  61.290  38.290  0.00  0.00           H
ATOM    749  CB  ARG    46      77.960  62.330  40.070  0.00  0.00           C
ATOM    750  HB2 ARG    46      77.140  61.980  40.700  0.00  0.00           H
ATOM    751  HB3 ARG    46      78.140  63.380  40.290  0.00  0.00           H
ATOM    752  CG  ARG    46      79.280  61.490  40.270  0.00  0.00           C
ATOM    753  HG2 ARG    46      79.720  61.860  41.200  0.00  0.00           H
ATOM    754  HG3 ARG    46      80.010  61.640  39.480  0.00  0.00           H
ATOM    755  CD  ARG    46      79.030  60.000  40.320  0.00  0.00           C
ATOM    756  HD2 ARG    46      78.650  59.570  39.390  0.00  0.00           H
ATOM    757  HD3 ARG    46      78.240  59.880  41.060  0.00  0.00           H
ATOM    758  NE  ARG    46      80.280  59.210  40.710  0.00  0.00           N
ATOM    759  HE  ARG    46      81.130  59.660  41.000  0.00  0.00           H
ATOM    760  CZ  ARG    46      80.250  57.900  40.850  0.00  0.00           C
ATOM    761  NH1 ARG    46      79.190  57.140  40.650  0.00  0.00           N
ATOM    762 HH11 ARG    46      78.300  57.510  40.350  0.00  0.00           H
ATOM    763 HH12 ARG    46      79.230  56.150  40.820  0.00  0.00           H
ATOM    764  NH2 ARG    46      81.390  57.360  41.140  0.00  0.00           N
ATOM    765 HH21 ARG    46      82.220  57.910  41.300  0.00  0.00           H
ATOM    766 HH22 ARG    46      81.390  56.360  41.320  0.00  0.00           H
ATOM    767  C   ARG    46      76.120  63.180  38.520  0.00  0.00           C
ATOM    768  O   ARG    46      76.230  64.390  38.310  0.00  0.00           O
ATOM    769  N   PRO    47      74.940  62.600  38.860  0.00  0.00           N
ATOM    770  CD  PRO    47      74.800  61.170  39.160  0.00  0.00           C
ATOM    771  HD2 PRO    47      75.390  60.820  40.010  0.00  0.00           H
ATOM    772  HD3 PRO    47      75.160  60.680  38.260  0.00  0.00           H
ATOM    773  CG  PRO    47      73.340  60.850  39.480  0.00  0.00           C
ATOM    774  HG2 PRO    47      73.300  60.430  40.490  0.00  0.00           H
ATOM    775  HG3 PRO    47      73.010  60.220  38.660  0.00  0.00           H
ATOM    776  CB  PRO    47      72.650  62.200  39.370  0.00  0.00           C
ATOM    777  HB2 PRO    47      72.440  62.450  40.410  0.00  0.00           H
ATOM    778  HB3 PRO    47      71.720  62.170  38.810  0.00  0.00           H
ATOM    779  CA  PRO    47      73.580  63.250  38.730  0.00  0.00           C
ATOM    780  HA  PRO    47      73.370  63.360  37.660  0.00  0.00           H
ATOM    781  C   PRO    47      73.430  64.650  39.360  0.00  0.00           C
ATOM    782  O   PRO    47      72.730  65.440  38.750  0.00  0.00           O
ATOM    783  N   ASN    48      74.140  65.020  40.370  0.00  0.00           N
ATOM    784  H   ASN    48      74.710  64.350  40.850  0.00  0.00           H
ATOM    785  CA  ASN    48      74.180  66.300  41.050  0.00  0.00           C
ATOM    786  HA  ASN    48      73.910  67.080  40.340  0.00  0.00           H
ATOM    787  CB  ASN    48      73.000  66.350  42.040  0.00  0.00           C
ATOM    788  HB2 ASN    48      72.040  66.260  41.540  0.00  0.00           H
ATOM    789  HB3 ASN    48      73.050  67.310  42.560  0.00  0.00           H
ATOM    790  CG  ASN    48      73.120  65.280  43.140  0.00  0.00           C
ATOM    791  OD1 ASN    48      73.930  65.300  44.000  0.00  0.00           O
ATOM    792  ND2 ASN    48      72.200  64.340  43.040  0.00  0.00           N
ATOM    793 HD21 ASN    48      71.390  64.410  42.450  0.00  0.00           H
ATOM    794 HD22 ASN    48      72.360  63.510  43.590  0.00  0.00           H
ATOM    795  C   ASN    48      75.550  66.740  41.630  0.00  0.00           C
ATOM    796  O   ASN    48      76.450  65.920  41.770  0.00  0.00           O
ATOM    797  N   ALA    49      75.620  68.040  41.990  0.00  0.00           N
ATOM    798  H   ALA    49      74.750  68.560  41.990  0.00  0.00           H
ATOM    799  CA  ALA    49      76.850  68.760  42.330  0.00  0.00           C
ATOM    800  HA  ALA    49      77.620  68.700  41.560  0.00  0.00           H
ATOM    801  CB  ALA    49      76.560  70.210  42.610  0.00  0.00           C
ATOM    802  HB1 ALA    49      76.270  70.720  41.690  0.00  0.00           H
ATOM    803  HB2 ALA    49      75.930  70.240  43.490  0.00  0.00           H
ATOM    804  HB3 ALA    49      77.530  70.700  42.720  0.00  0.00           H
ATOM    805  C   ALA    49      77.520  68.170  43.560  0.00  0.00           C
ATOM    806  O   ALA    49      78.720  67.800  43.510  0.00  0.00           O
ATOM    807  N   ILE    50      76.730  68.020  44.650  0.00  0.00           N
ATOM    808  H   ILE    50      75.820  68.470  44.640  0.00  0.00           H
ATOM    809  CA  ILE    50      77.070  67.220  45.830  0.00  0.00           C
ATOM    810  HA  ILE    50      77.710  67.870  46.430  0.00  0.00           H
ATOM    811  CB  ILE    50      75.770  67.120  46.730  0.00  0.00           C
ATOM    812  HB  ILE    50      74.890  66.880  46.140  0.00  0.00           H
ATOM    813  CG2 ILE    50      75.940  66.140  47.890  0.00  0.00           C
ATOM    814 HG21 ILE    50      76.840  66.380  48.450  0.00  0.00           H
ATOM    815 HG22 ILE    50      75.070  65.990  48.530  0.00  0.00           H
ATOM    816 HG23 ILE    50      76.130  65.130  47.530  0.00  0.00           H
ATOM    817  CG1 ILE    50      75.530  68.550  47.380  0.00  0.00           C
ATOM    818 HG12 ILE    50      75.440  69.250  46.550  0.00  0.00           H
ATOM    819 HG13 ILE    50      76.320  68.910  48.030  0.00  0.00           H
ATOM    820  CD1 ILE    50      74.230  68.650  48.190  0.00  0.00           C
ATOM    821 HD11 ILE    50      74.200  69.680  48.540  0.00  0.00           H
ATOM    822 HD12 ILE    50      73.390  68.430  47.530  0.00  0.00           H
ATOM    823 HD13 ILE    50      74.250  68.040  49.090  0.00  0.00           H
ATOM    824  C   ILE    50      77.680  65.890  45.500  0.00  0.00           C
ATOM    825  O   ILE    50      78.740  65.590  46.090  0.00  0.00           O
ATOM    826  N   GLN    51      77.040  65.030  44.680  0.00  0.00           N
ATOM    827  H   GLN    51      76.190  65.420  44.300  0.00  0.00           H
ATOM    828  CA  GLN    51      77.410  63.650  44.500  0.00  0.00           C
ATOM    829  HA  GLN    51      77.660  63.250  45.480  0.00  0.00           H
ATOM    830  CB  GLN    51      76.180  62.840  44.030  0.00  0.00           C
ATOM    831  HB2 GLN    51      75.850  63.280  43.090  0.00  0.00           H
ATOM    832  HB3 GLN    51      75.440  62.890  44.840  0.00  0.00           H
ATOM    833  CG  GLN    51      76.340  61.340  43.770  0.00  0.00           C
ATOM    834  HG2 GLN    51      76.620  60.720  44.620  0.00  0.00           H
ATOM    835  HG3 GLN    51      77.180  61.290  43.080  0.00  0.00           H
ATOM    836  CD  GLN    51      75.090  60.770  43.040  0.00  0.00           C
ATOM    837  OE1 GLN    51      74.130  61.440  42.790  0.00  0.00           O
ATOM    838  NE2 GLN    51      75.040  59.490  42.900  0.00  0.00           N
ATOM    839 HE21 GLN    51      75.730  58.990  43.450  0.00  0.00           H
ATOM    840 HE22 GLN    51      74.270  59.050  42.420  0.00  0.00           H
ATOM    841  C   GLN    51      78.660  63.580  43.540  0.00  0.00           C
ATOM    842  O   GLN    51      79.470  62.670  43.590  0.00  0.00           O
ATOM    843  N   MET    52      78.810  64.520  42.560  0.00  0.00           N
ATOM    844  H   MET    52      78.070  65.170  42.350  0.00  0.00           H
ATOM    845  CA  MET    52      80.120  64.850  41.920  0.00  0.00           C
ATOM    846  HA  MET    52      80.330  63.890  41.440  0.00  0.00           H
ATOM    847  CB  MET    52      80.090  65.950  40.890  0.00  0.00           C
ATOM    848  HB2 MET    52      80.010  66.890  41.430  0.00  0.00           H
ATOM    849  HB3 MET    52      79.240  65.710  40.250  0.00  0.00           H
ATOM    850  CG  MET    52      81.260  66.020  39.950  0.00  0.00           C
ATOM    851  HG2 MET    52      82.170  66.350  40.440  0.00  0.00           H
ATOM    852  HG3 MET    52      81.000  66.850  39.290  0.00  0.00           H
ATOM    853  SD  MET    52      81.450  64.670  38.780  0.00  0.00           S
ATOM    854  CE  MET    52      82.690  63.590  39.580  0.00  0.00           C
ATOM    855  HE1 MET    52      83.660  64.050  39.730  0.00  0.00           H
ATOM    856  HE2 MET    52      82.260  63.400  40.560  0.00  0.00           H
ATOM    857  HE3 MET    52      82.730  62.620  39.080  0.00  0.00           H
ATOM    858  C   MET    52      81.220  65.190  42.970  0.00  0.00           C
ATOM    859  O   MET    52      82.230  64.520  43.080  0.00  0.00           O
ATOM    860  N   ALA    53      81.030  66.180  43.820  0.00  0.00           N
ATOM    861  H   ALA    53      80.120  66.630  43.740  0.00  0.00           H
ATOM    862  CA  ALA    53      81.850  66.630  44.980  0.00  0.00           C
ATOM    863  HA  ALA    53      82.660  67.150  44.470  0.00  0.00           H
ATOM    864  CB  ALA    53      81.120  67.770  45.730  0.00  0.00           C
ATOM    865  HB1 ALA    53      80.360  68.300  45.160  0.00  0.00           H
ATOM    866  HB2 ALA    53      80.540  67.350  46.550  0.00  0.00           H
ATOM    867  HB3 ALA    53      81.740  68.590  46.080  0.00  0.00           H
ATOM    868  C   ALA    53      82.340  65.430  45.910  0.00  0.00           C
ATOM    869  O   ALA    53      83.560  65.270  46.140  0.00  0.00           O
ATOM    870  N   LEU    54      81.410  64.570  46.320  0.00  0.00           N
ATOM    871  H   LEU    54      80.450  64.810  46.130  0.00  0.00           H
ATOM    872  CA  LEU    54      81.670  63.300  47.070  0.00  0.00           C
ATOM    873  HA  LEU    54      82.410  63.550  47.830  0.00  0.00           H
ATOM    874  CB  LEU    54      80.350  62.730  47.610  0.00  0.00           C
ATOM    875  HB2 LEU    54      80.480  61.710  47.960  0.00  0.00           H
ATOM    876  HB3 LEU    54      79.670  62.740  46.760  0.00  0.00           H
ATOM    877  CG  LEU    54      79.660  63.440  48.700  0.00  0.00           C
ATOM    878  HG  LEU    54      79.600  64.500  48.430  0.00  0.00           H
ATOM    879  CD1 LEU    54      78.200  62.910  48.780  0.00  0.00           C
ATOM    880 HD11 LEU    54      77.610  63.050  47.870  0.00  0.00           H
ATOM    881 HD12 LEU    54      78.210  61.890  49.160  0.00  0.00           H
ATOM    882 HD13 LEU    54      77.620  63.500  49.490  0.00  0.00           H
ATOM    883  CD2 LEU    54      80.380  63.490  50.050  0.00  0.00           C
ATOM    884 HD21 LEU    54      80.640  62.500  50.410  0.00  0.00           H
ATOM    885 HD22 LEU    54      81.340  63.990  49.910  0.00  0.00           H
ATOM    886 HD23 LEU    54      79.830  63.910  50.900  0.00  0.00           H
ATOM    887  C   LEU    54      82.500  62.240  46.250  0.00  0.00           C
ATOM    888  O   LEU    54      83.430  61.640  46.830  0.00  0.00           O
ATOM    889  N   SER    55      82.170  62.160  44.940  0.00  0.00           N
ATOM    890  H   SER    55      81.400  62.720  44.630  0.00  0.00           H
ATOM    891  CA  SER    55      82.920  61.330  43.970  0.00  0.00           C
ATOM    892  HA  SER    55      83.020  60.330  44.380  0.00  0.00           H
ATOM    893  CB  SER    55      82.060  61.190  42.670  0.00  0.00           C
ATOM    894  HB2 SER    55      81.650  62.170  42.420  0.00  0.00           H
ATOM    895  HB3 SER    55      81.140  60.630  42.860  0.00  0.00           H
ATOM    896  OG  SER    55      82.720  60.480  41.730  0.00  0.00           O
ATOM    897  HG  SER    55      83.100  59.700  42.150  0.00  0.00           H
ATOM    898  C   SER    55      84.310  61.810  43.720  0.00  0.00           C
ATOM    899  O   SER    55      85.230  60.990  43.490  0.00  0.00           O
ATOM    900  N   VAL    56      84.620  63.080  43.900  0.00  0.00           N
ATOM    901  H   VAL    56      83.990  63.870  43.940  0.00  0.00           H
ATOM    902  CA  VAL    56      86.030  63.550  43.740  0.00  0.00           C
ATOM    903  HA  VAL    56      86.410  63.050  42.840  0.00  0.00           H
ATOM    904  CB  VAL    56      86.030  65.080  43.470  0.00  0.00           C
ATOM    905  HB  VAL    56      85.350  65.580  44.160  0.00  0.00           H
ATOM    906  CG1 VAL    56      87.420  65.730  43.570  0.00  0.00           C
ATOM    907 HG11 VAL    56      88.080  65.360  44.350  0.00  0.00           H
ATOM    908 HG12 VAL    56      87.970  65.500  42.650  0.00  0.00           H
ATOM    909 HG13 VAL    56      87.340  66.810  43.700  0.00  0.00           H
ATOM    910  CG2 VAL    56      85.500  65.420  42.010  0.00  0.00           C
ATOM    911 HG21 VAL    56      84.590  64.880  41.750  0.00  0.00           H
ATOM    912 HG22 VAL    56      85.370  66.500  41.910  0.00  0.00           H
ATOM    913 HG23 VAL    56      86.160  65.020  41.240  0.00  0.00           H
ATOM    914  C   VAL    56      86.810  63.110  44.960  0.00  0.00           C
ATOM    915  O   VAL    56      87.960  62.770  44.880  0.00  0.00           O
ATOM    916  N   CYX    57      86.150  63.120  46.070  0.00  0.00           N
ATOM    917  H   CYX    57      85.280  63.640  46.140  0.00  0.00           H
ATOM    918  CA  CYX    57      86.710  62.620  47.350  0.00  0.00           C
ATOM    919  HA  CYX    57      87.700  63.080  47.450  0.00  0.00           H
ATOM    920  CB  CYX    57      85.820  63.170  48.510  0.00  0.00           C
ATOM    921  HB2 CYX    57      86.010  62.490  49.350  0.00  0.00           H
ATOM    922  HB3 CYX    57      84.770  62.970  48.310  0.00  0.00           H
ATOM    923  SG  CYX    57      86.110  64.840  49.110  0.00  0.00           S
ATOM    924  C   CYX    57      86.840  61.130  47.460  0.00  0.00           C
ATOM    925  O   CYX    57      87.780  60.640  48.000  0.00  0.00           O
ATOM    926  N   GLU    58      85.930  60.320  46.880  0.00  0.00           N
ATOM    927  H   GLU    58      85.190  60.800  46.380  0.00  0.00           H
ATOM    928  CA  GLU    58      85.750  58.910  47.200  0.00  0.00           C
ATOM    929  HA  GLU    58      86.360  58.650  48.070  0.00  0.00           H
ATOM    930  CB  GLU    58      84.260  58.680  47.520  0.00  0.00           C
ATOM    931  HB2 GLU    58      83.630  58.680  46.630  0.00  0.00           H
ATOM    932  HB3 GLU    58      84.040  59.400  48.310  0.00  0.00           H
ATOM    933  CG  GLU    58      83.980  57.340  48.190  0.00  0.00           C
ATOM    934  HG2 GLU    58      84.680  57.130  49.000  0.00  0.00           H
ATOM    935  HG3 GLU    58      84.100  56.570  47.420  0.00  0.00           H
ATOM    936  CD  GLU    58      82.590  57.400  48.820  0.00  0.00           C
ATOM    937  OE1 GLU    58      82.090  58.410  49.400  0.00  0.00           O
ATOM    938  OE2 GLU    58      81.830  56.370  48.660  0.00  0.00           O
ATOM    939  C   GLU    58      86.200  58.020  46.080  0.00  0.00           C
ATOM    940  O   GLU    58      86.650  56.900  46.370  0.00  0.00           O
ATOM    941  N   ASP    59      86.340  58.540  44.860  0.00  0.00           N
ATOM    942  H   ASP    59      85.880  59.420  44.720  0.00  0.00           H
ATOM    943  CA  ASP    59      86.920  57.940  43.660  0.00  0.00           C
ATOM    944  HA  ASP    59      87.120  56.900  43.900  0.00  0.00           H
ATOM    945  CB  ASP    59      85.960  58.030  42.460  0.00  0.00           C
ATOM    946  HB2 ASP    59      86.400  57.430  41.660  0.00  0.00           H
ATOM    947  HB3 ASP    59      85.920  59.070  42.130  0.00  0.00           H
ATOM    948  CG  ASP    59      84.560  57.500  42.660  0.00  0.00           C
ATOM    949  OD1 ASP    59      84.420  56.260  42.840  0.00  0.00           O
ATOM    950  OD2 ASP    59      83.570  58.270  42.550  0.00  0.00           O
ATOM    951  C   ASP    59      88.360  58.470  43.310  0.00  0.00           C
ATOM    952  O   ASP    59      89.200  57.670  42.910  0.00  0.00           O
ATOM    953  N   LEU    60      88.640  59.770  43.260  0.00  0.00           N
ATOM    954  H   LEU    60      87.880  60.370  43.550  0.00  0.00           H
ATOM    955  CA  LEU    60      89.860  60.390  42.730  0.00  0.00           C
ATOM    956  HA  LEU    60      90.290  59.580  42.140  0.00  0.00           H
ATOM    957  CB  LEU    60      89.560  61.580  41.860  0.00  0.00           C
ATOM    958  HB2 LEU    60      90.500  61.780  41.350  0.00  0.00           H
ATOM    959  HB3 LEU    60      89.230  62.390  42.510  0.00  0.00           H
ATOM    960  CG  LEU    60      88.380  61.370  40.850  0.00  0.00           C
ATOM    961  HG  LEU    60      87.520  61.090  41.460  0.00  0.00           H
ATOM    962  CD1 LEU    60      88.080  62.690  40.210  0.00  0.00           C
ATOM    963 HD11 LEU    60      87.040  62.610  39.890  0.00  0.00           H
ATOM    964 HD12 LEU    60      88.230  63.490  40.930  0.00  0.00           H
ATOM    965 HD13 LEU    60      88.790  62.940  39.410  0.00  0.00           H
ATOM    966  CD2 LEU    60      88.730  60.220  39.870  0.00  0.00           C
ATOM    967 HD21 LEU    60      89.780  60.410  39.630  0.00  0.00           H
ATOM    968 HD22 LEU    60      88.540  59.330  40.470  0.00  0.00           H
ATOM    969 HD23 LEU    60      88.050  60.320  39.030  0.00  0.00           H
ATOM    970  C   LEU    60      90.870  60.840  43.780  0.00  0.00           C
ATOM    971  O   LEU    60      91.980  60.390  43.630  0.00  0.00           O
ATOM    972  N   ILE    61      90.590  61.740  44.730  0.00  0.00           N
ATOM    973  H   ILE    61      89.690  62.190  44.610  0.00  0.00           H
ATOM    974  CA  ILE    61      91.490  62.080  45.850  0.00  0.00           C
ATOM    975  HA  ILE    61      92.470  62.370  45.450  0.00  0.00           H
ATOM    976  CB  ILE    61      90.970  63.300  46.690  0.00  0.00           C
ATOM    977  HB  ILE    61      89.900  63.120  46.780  0.00  0.00           H
ATOM    978  CG2 ILE    61      91.540  63.440  48.160  0.00  0.00           C
ATOM    979 HG21 ILE    61      91.190  64.330  48.680  0.00  0.00           H
ATOM    980 HG22 ILE    61      91.310  62.580  48.800  0.00  0.00           H
ATOM    981 HG23 ILE    61      92.610  63.620  48.080  0.00  0.00           H
ATOM    982  CG1 ILE    61      91.120  64.600  45.890  0.00  0.00           C
ATOM    983 HG12 ILE    61      91.100  64.400  44.820  0.00  0.00           H
ATOM    984 HG13 ILE    61      92.160  64.910  46.040  0.00  0.00           H
ATOM    985  CD1 ILE    61      90.170  65.640  46.410  0.00  0.00           C
ATOM    986 HD11 ILE    61      90.300  66.520  45.780  0.00  0.00           H
ATOM    987 HD12 ILE    61      89.180  65.190  46.500  0.00  0.00           H
ATOM    988 HD13 ILE    61      90.540  65.980  47.380  0.00  0.00           H
ATOM    989  C   ILE    61      91.840  60.840  46.700  0.00  0.00           C
ATOM    990  O   ILE    61      92.960  60.750  47.220  0.00  0.00           O
ATOM    991  N   SER    62      90.900  59.890  46.890  0.00  0.00           N
ATOM    992  H   SER    62      89.960  60.110  46.620  0.00  0.00           H
ATOM    993  CA  SER    62      91.270  58.600  47.610  0.00  0.00           C
ATOM    994  HA  SER    62      91.690  58.890  48.580  0.00  0.00           H
ATOM    995  CB  SER    62      89.930  57.830  47.800  0.00  0.00           C
ATOM    996  HB2 SER    62      89.350  58.270  48.620  0.00  0.00           H
ATOM    997  HB3 SER    62      90.220  56.800  48.050  0.00  0.00           H
ATOM    998  OG  SER    62      89.250  57.880  46.590  0.00  0.00           O
ATOM    999  HG  SER    62      88.360  57.530  46.660  0.00  0.00           H
ATOM   1000  C   SER    62      92.290  57.780  46.770  0.00  0.00           C
ATOM   1001  O   SER    62      93.020  56.880  47.320  0.00  0.00           O
ATOM   1002  N   SER    63      92.310  58.020  45.490  0.00  0.00           N
ATOM   1003  H   SER    63      91.630  58.680  45.150  0.00  0.00           H
ATOM   1004  CA  SER    63      93.380  57.520  44.580  0.00  0.00           C
ATOM   1005  HA  SER    63      93.730  56.600  45.030  0.00  0.00           H
ATOM   1006  CB  SER    63      93.040  57.060  43.160  0.00  0.00           C
ATOM   1007  HB2 SER    63      93.750  56.350  42.750  0.00  0.00           H
ATOM   1008  HB3 SER    63      92.880  57.960  42.560  0.00  0.00           H
ATOM   1009  OG  SER    63      91.860  56.380  43.290  0.00  0.00           O
ATOM   1010  HG  SER    63      91.140  57.010  43.360  0.00  0.00           H
ATOM   1011  C   SER    63      94.630  58.370  44.610  0.00  0.00           C
ATOM   1012  O   SER    63      95.560  58.110  43.830  0.00  0.00           O
ATOM   1013  N   GLN    64      94.640  59.460  45.400  0.00  0.00           N
ATOM   1014  H   GLN    64      93.770  59.850  45.730  0.00  0.00           H
ATOM   1015  CA  GLN    64      95.840  60.260  45.790  0.00  0.00           C
ATOM   1016  HA  GLN    64      95.500  61.070  46.430  0.00  0.00           H
ATOM   1017  CB  GLN    64      96.760  59.310  46.690  0.00  0.00           C
ATOM   1018  HB2 GLN    64      97.090  58.460  46.080  0.00  0.00           H
ATOM   1019  HB3 GLN    64      96.250  58.880  47.550  0.00  0.00           H
ATOM   1020  CG  GLN    64      97.950  60.040  47.190  0.00  0.00           C
ATOM   1021  HG2 GLN    64      97.600  61.000  47.580  0.00  0.00           H
ATOM   1022  HG3 GLN    64      98.690  60.160  46.410  0.00  0.00           H
ATOM   1023  CD  GLN    64      98.690  59.440  48.430  0.00  0.00           C
ATOM   1024  OE1 GLN    64      98.940  58.300  48.620  0.00  0.00           O
ATOM   1025  NE2 GLN    64      99.200  60.190  49.330  0.00  0.00           N
ATOM   1026 HE21 GLN    64      99.080  61.190  49.250  0.00  0.00           H
ATOM   1027 HE22 GLN    64      99.420  59.880  50.260  0.00  0.00           H
ATOM   1028  C   GLN    64      96.480  60.960  44.560  0.00  0.00           C
ATOM   1029  O   GLN    64      97.670  60.810  44.270  0.00  0.00           O
ATOM   1030  N   VAL    65      95.600  61.720  43.800  0.00  0.00           N
ATOM   1031  H   VAL    65      94.620  61.690  44.050  0.00  0.00           H
ATOM   1032  CA  VAL    65      95.880  62.210  42.420  0.00  0.00           C
ATOM   1033  HA  VAL    65      96.630  61.560  41.960  0.00  0.00           H
ATOM   1034  CB  VAL    65      94.560  62.190  41.510  0.00  0.00           C
ATOM   1035  HB  VAL    65      94.810  62.610  40.540  0.00  0.00           H
ATOM   1036  CG1 VAL    65      93.890  60.800  41.220  0.00  0.00           C
ATOM   1037 HG11 VAL    65      92.920  60.740  40.730  0.00  0.00           H
ATOM   1038 HG12 VAL    65      94.560  60.360  40.480  0.00  0.00           H
ATOM   1039 HG13 VAL    65      93.940  60.180  42.120  0.00  0.00           H
ATOM   1040  CG2 VAL    65      93.490  63.090  42.120  0.00  0.00           C
ATOM   1041 HG21 VAL    65      93.370  62.850  43.180  0.00  0.00           H
ATOM   1042 HG22 VAL    65      93.830  64.120  42.140  0.00  0.00           H
ATOM   1043 HG23 VAL    65      92.480  62.990  41.710  0.00  0.00           H
ATOM   1044  C   VAL    65      96.590  63.570  42.390  0.00  0.00           C
ATOM   1045  O   VAL    65      96.300  64.450  43.140  0.00  0.00           O
ATOM   1046  N   TYR    66      97.470  63.710  41.420  0.00  0.00           N
ATOM   1047  H   TYR    66      97.840  62.920  40.900  0.00  0.00           H
ATOM   1048  CA  TYR    66      98.350  64.890  41.280  0.00  0.00           C
ATOM   1049  HA  TYR    66      98.410  65.400  42.240  0.00  0.00           H
ATOM   1050  CB  TYR    66      99.790  64.520  40.930  0.00  0.00           C
ATOM   1051  HB2 TYR    66     100.260  65.500  40.840  0.00  0.00           H
ATOM   1052  HB3 TYR    66      99.910  63.920  40.030  0.00  0.00           H
ATOM   1053  CG  TYR    66     100.600  63.860  42.030  0.00  0.00           C
ATOM   1054  CD1 TYR    66     100.310  62.550  42.500  0.00  0.00           C
ATOM   1055  HD1 TYR    66      99.350  62.130  42.230  0.00  0.00           H
ATOM   1056  CE1 TYR    66     101.280  61.790  43.190  0.00  0.00           C
ATOM   1057  HE1 TYR    66     100.950  60.810  43.510  0.00  0.00           H
ATOM   1058  CZ  TYR    66     102.420  62.400  43.710  0.00  0.00           C
ATOM   1059  OH  TYR    66     103.260  61.680  44.560  0.00  0.00           O
ATOM   1060  HH  TYR    66     103.120  60.740  44.410  0.00  0.00           H
ATOM   1061  CE2 TYR    66     102.690  63.650  43.220  0.00  0.00           C
ATOM   1062  HE2 TYR    66     103.640  64.110  43.440  0.00  0.00           H
ATOM   1063  CD2 TYR    66     101.870  64.340  42.340  0.00  0.00           C
ATOM   1064  HD2 TYR    66     102.180  65.300  41.960  0.00  0.00           H
ATOM   1065  C   TYR    66      97.850  66.020  40.350  0.00  0.00           C
ATOM   1066  O   TYR    66      98.300  67.190  40.360  0.00  0.00           O
ATOM   1067  N   ALA    67      96.800  65.690  39.600  0.00  0.00           N
ATOM   1068  H   ALA    67      96.380  64.790  39.830  0.00  0.00           H
ATOM   1069  CA  ALA    67      95.990  66.540  38.740  0.00  0.00           C
ATOM   1070  HA  ALA    67      95.840  67.530  39.180  0.00  0.00           H
ATOM   1071  CB  ALA    67      96.690  66.720  37.370  0.00  0.00           C
ATOM   1072  HB1 ALA    67      95.970  67.190  36.700  0.00  0.00           H
ATOM   1073  HB2 ALA    67      97.600  67.310  37.410  0.00  0.00           H
ATOM   1074  HB3 ALA    67      97.000  65.820  36.830  0.00  0.00           H
ATOM   1075  C   ALA    67      94.620  65.980  38.620  0.00  0.00           C
ATOM   1076  O   ALA    67      94.340  64.800  38.900  0.00  0.00           O
ATOM   1077  N   ILE    68      93.660  66.790  38.140  0.00  0.00           N
ATOM   1078  H   ILE    68      94.000  67.720  37.950  0.00  0.00           H
ATOM   1079  CA  ILE    68      92.340  66.330  37.670  0.00  0.00           C
ATOM   1080  HA  ILE    68      92.280  65.250  37.560  0.00  0.00           H
ATOM   1081  CB  ILE    68      91.280  66.560  38.800  0.00  0.00           C
ATOM   1082  HB  ILE    68      91.320  67.590  39.140  0.00  0.00           H
ATOM   1083  CG2 ILE    68      89.830  66.400  38.220  0.00  0.00           C
ATOM   1084 HG21 ILE    68      89.630  65.410  37.820  0.00  0.00           H
ATOM   1085 HG22 ILE    68      89.100  66.550  39.030  0.00  0.00           H
ATOM   1086 HG23 ILE    68      89.610  67.190  37.510  0.00  0.00           H
ATOM   1087  CG1 ILE    68      91.480  65.650  39.980  0.00  0.00           C
ATOM   1088 HG12 ILE    68      92.480  65.700  40.410  0.00  0.00           H
ATOM   1089 HG13 ILE    68      91.150  64.660  39.660  0.00  0.00           H
ATOM   1090  CD1 ILE    68      90.550  65.950  41.220  0.00  0.00           C
ATOM   1091 HD11 ILE    68      89.480  65.810  41.050  0.00  0.00           H
ATOM   1092 HD12 ILE    68      90.770  65.360  42.100  0.00  0.00           H
ATOM   1093 HD13 ILE    68      90.760  66.950  41.620  0.00  0.00           H
ATOM   1094  C   ILE    68      91.940  66.910  36.350  0.00  0.00           C
ATOM   1095  O   ILE    68      91.910  68.160  36.220  0.00  0.00           O
ATOM   1096  N   LEU    69      91.680  66.120  35.280  0.00  0.00           N
ATOM   1097  H   LEU    69      91.850  65.130  35.390  0.00  0.00           H
ATOM   1098  CA  LEU    69      91.090  66.630  34.020  0.00  0.00           C
ATOM   1099  HA  LEU    69      91.440  67.640  33.820  0.00  0.00           H
ATOM   1100  CB  LEU    69      91.480  65.790  32.820  0.00  0.00           C
ATOM   1101  HB2 LEU    69      90.710  65.930  32.070  0.00  0.00           H
ATOM   1102  HB3 LEU    69      91.350  64.770  33.200  0.00  0.00           H
ATOM   1103  CG  LEU    69      92.920  65.900  32.270  0.00  0.00           C
ATOM   1104  HG  LEU    69      93.000  66.920  31.880  0.00  0.00           H
ATOM   1105  CD1 LEU    69      94.090  65.770  33.260  0.00  0.00           C
ATOM   1106 HD11 LEU    69      93.970  64.760  33.660  0.00  0.00           H
ATOM   1107 HD12 LEU    69      95.030  65.970  32.740  0.00  0.00           H
ATOM   1108 HD13 LEU    69      93.970  66.500  34.050  0.00  0.00           H
ATOM   1109  CD2 LEU    69      93.060  64.920  31.060  0.00  0.00           C
ATOM   1110 HD21 LEU    69      94.040  65.130  30.640  0.00  0.00           H
ATOM   1111 HD22 LEU    69      93.070  63.930  31.510  0.00  0.00           H
ATOM   1112 HD23 LEU    69      92.280  64.910  30.290  0.00  0.00           H
ATOM   1113  C   LEU    69      89.580  66.760  34.120  0.00  0.00           C
ATOM   1114  O   LEU    69      88.930  65.810  34.510  0.00  0.00           O
ATOM   1115  N   VAL    70      88.930  67.800  33.570  0.00  0.00           N
ATOM   1116  H   VAL    70      89.520  68.500  33.140  0.00  0.00           H
ATOM   1117  CA  VAL    70      87.480  67.950  33.680  0.00  0.00           C
ATOM   1118  HA  VAL    70      87.040  66.960  33.780  0.00  0.00           H
ATOM   1119  CB  VAL    70      87.000  68.680  34.980  0.00  0.00           C
ATOM   1120  HB  VAL    70      87.160  68.010  35.830  0.00  0.00           H
ATOM   1121  CG1 VAL    70      87.770  70.010  35.240  0.00  0.00           C
ATOM   1122 HG11 VAL    70      88.810  69.820  35.500  0.00  0.00           H
ATOM   1123 HG12 VAL    70      87.790  70.640  34.350  0.00  0.00           H
ATOM   1124 HG13 VAL    70      87.240  70.620  35.960  0.00  0.00           H
ATOM   1125  CG2 VAL    70      85.510  68.810  34.940  0.00  0.00           C
ATOM   1126 HG21 VAL    70      85.120  69.390  34.100  0.00  0.00           H
ATOM   1127 HG22 VAL    70      85.030  67.830  34.900  0.00  0.00           H
ATOM   1128 HG23 VAL    70      85.170  69.320  35.840  0.00  0.00           H
ATOM   1129  C   VAL    70      86.870  68.470  32.370  0.00  0.00           C
ATOM   1130  O   VAL    70      87.130  69.610  31.800  0.00  0.00           O
ATOM   1131  N   SER    71      86.110  67.630  31.750  0.00  0.00           N
ATOM   1132  H   SER    71      86.050  66.740  32.230  0.00  0.00           H
ATOM   1133  CA  SER    71      85.220  67.910  30.590  0.00  0.00           C
ATOM   1134  HA  SER    71      85.590  68.770  30.020  0.00  0.00           H
ATOM   1135  CB  SER    71      85.310  66.660  29.570  0.00  0.00           C
ATOM   1136  HB2 SER    71      86.370  66.430  29.480  0.00  0.00           H
ATOM   1137  HB3 SER    71      84.990  66.980  28.580  0.00  0.00           H
ATOM   1138  OG  SER    71      84.680  65.480  30.070  0.00  0.00           O
ATOM   1139  HG  SER    71      84.680  64.870  29.330  0.00  0.00           H
ATOM   1140  C   SER    71      83.780  68.090  31.050  0.00  0.00           C
ATOM   1141  O   SER    71      83.490  68.370  32.230  0.00  0.00           O
ATOM   1142  N   HIE    72      82.820  68.020  30.050  0.00  0.00           N
ATOM   1143  H   HIE    72      83.050  67.700  29.120  0.00  0.00           H
ATOM   1144  CA  HIE    72      81.330  68.210  30.260  0.00  0.00           C
ATOM   1145  HA  HIE    72      81.160  68.620  31.250  0.00  0.00           H
ATOM   1146  CB  HIE    72      80.770  69.330  29.360  0.00  0.00           C
ATOM   1147  HB2 HIE    72      79.700  69.300  29.560  0.00  0.00           H
ATOM   1148  HB3 HIE    72      80.920  69.050  28.310  0.00  0.00           H
ATOM   1149  CG  HIE    72      81.330  70.690  29.610  0.00  0.00           C
ATOM   1150  ND1 HIE    72      81.400  71.600  28.580  0.00  0.00           N
ATOM   1151  CE1 HIE    72      81.710  72.800  29.120  0.00  0.00           C
ATOM   1152  HE1 HIE    72      81.770  73.720  28.560  0.00  0.00           H
ATOM   1153  NE2 HIE    72      81.870  72.680  30.510  0.00  0.00           N
ATOM   1154  HE2 HIE    72      82.100  73.450  31.130  0.00  0.00           H
ATOM   1155  CD2 HIE    72      81.610  71.330  30.780  0.00  0.00           C
ATOM   1156  HD2 HIE    72      81.430  71.030  31.800  0.00  0.00           H
ATOM   1157  C   HIE    72      80.500  66.950  30.170  0.00  0.00           C
ATOM   1158  O   HIE    72      80.750  66.080  29.330  0.00  0.00           O
ATOM   1159  N   PRO    73      79.350  66.950  30.850  0.00  0.00           N
ATOM   1160  CD  PRO    73      78.890  67.820  31.880  0.00  0.00           C
ATOM   1161  HD2 PRO    73      78.610  68.790  31.470  0.00  0.00           H
ATOM   1162  HD3 PRO    73      79.690  68.060  32.590  0.00  0.00           H
ATOM   1163  CG  PRO    73      77.650  67.130  32.510  0.00  0.00           C
ATOM   1164  HG2 PRO    73      76.890  67.660  33.090  0.00  0.00           H
ATOM   1165  HG3 PRO    73      78.030  66.350  33.180  0.00  0.00           H
ATOM   1166  CB  PRO    73      76.990  66.430  31.370  0.00  0.00           C
ATOM   1167  HB2 PRO    73      76.420  67.240  30.920  0.00  0.00           H
ATOM   1168  HB3 PRO    73      76.330  65.620  31.660  0.00  0.00           H
ATOM   1169  CA  PRO    73      78.230  66.030  30.530  0.00  0.00           C
ATOM   1170  HA  PRO    73      78.570  65.030  30.800  0.00  0.00           H
ATOM   1171  C   PRO    73      77.850  65.880  29.010  0.00  0.00           C
ATOM   1172  O   PRO    73      78.260  66.720  28.130  0.00  0.00           O
ATOM   1173  N   PRO    74      76.950  64.920  28.680  0.00  0.00           N
ATOM   1174  CD  PRO    74      76.750  63.620  29.470  0.00  0.00           C
ATOM   1175  HD2 PRO    74      75.770  63.800  29.910  0.00  0.00           H
ATOM   1176  HD3 PRO    74      77.530  63.440  30.210  0.00  0.00           H
ATOM   1177  CG  PRO    74      76.660  62.530  28.400  0.00  0.00           C
ATOM   1178  HG2 PRO    74      76.110  61.650  28.730  0.00  0.00           H
ATOM   1179  HG3 PRO    74      77.680  62.310  28.080  0.00  0.00           H
ATOM   1180  CB  PRO    74      75.860  63.260  27.350  0.00  0.00           C
ATOM   1181  HB2 PRO    74      74.820  63.270  27.650  0.00  0.00           H
ATOM   1182  HB3 PRO    74      75.980  62.740  26.400  0.00  0.00           H
ATOM   1183  CA  PRO    74      76.430  64.740  27.350  0.00  0.00           C
ATOM   1184  HA  PRO    74      77.210  64.950  26.620  0.00  0.00           H
ATOM   1185  C   PRO    74      75.450  65.810  26.980  0.00  0.00           C
ATOM   1186  O   PRO    74      75.480  66.160  25.810  0.00  0.00           O
ATOM   1187  N   ALA    75      74.660  66.400  27.860  0.00  0.00           N
ATOM   1188  H   ALA    75      74.660  65.980  28.780  0.00  0.00           H
ATOM   1189  CA  ALA    75      73.810  67.550  27.560  0.00  0.00           C
ATOM   1190  HA  ALA    75      74.350  68.150  26.820  0.00  0.00           H
ATOM   1191  CB  ALA    75      72.530  67.010  26.830  0.00  0.00           C
ATOM   1192  HB1 ALA    75      72.520  65.920  26.870  0.00  0.00           H
ATOM   1193  HB2 ALA    75      71.660  67.530  27.220  0.00  0.00           H
ATOM   1194  HB3 ALA    75      72.610  67.170  25.750  0.00  0.00           H
ATOM   1195  C   ALA    75      73.650  68.440  28.790  0.00  0.00           C
ATOM   1196  O   ALA    75      72.630  68.340  29.480  0.00  0.00           O
ATOM   1197  N   PRO    76      74.640  69.240  29.110  0.00  0.00           N
ATOM   1198  CD  PRO    76      75.710  69.760  28.190  0.00  0.00           C
ATOM   1199  HD2 PRO    76      75.340  69.960  27.180  0.00  0.00           H
ATOM   1200  HD3 PRO    76      76.590  69.150  28.000  0.00  0.00           H
ATOM   1201  CG  PRO    76      76.090  71.130  28.720  0.00  0.00           C
ATOM   1202  HG2 PRO    76      75.300  71.820  28.400  0.00  0.00           H
ATOM   1203  HG3 PRO    76      77.120  71.370  28.480  0.00  0.00           H
ATOM   1204  CB  PRO    76      75.950  70.890  30.190  0.00  0.00           C
ATOM   1205  HB2 PRO    76      75.880  71.820  30.750  0.00  0.00           H
ATOM   1206  HB3 PRO    76      76.830  70.360  30.570  0.00  0.00           H
ATOM   1207  CA  PRO    76      74.640  70.000  30.380  0.00  0.00           C
ATOM   1208  HA  PRO    76      74.860  69.310  31.190  0.00  0.00           H
ATOM   1209  C   PRO    76      73.310  70.830  30.520  0.00  0.00           C
ATOM   1210  O   PRO    76      72.940  71.620  29.630  0.00  0.00           O
ATOM   1211  N   THR    77      72.690  70.850  31.700  0.00  0.00           N
ATOM   1212  H   THR    77      72.960  70.260  32.470  0.00  0.00           H
ATOM   1213  CA  THR    77      71.530  71.660  32.000  0.00  0.00           C
ATOM   1214  HA  THR    77      70.870  71.850  31.150  0.00  0.00           H
ATOM   1215  CB  THR    77      70.540  71.040  33.030  0.00  0.00           C
ATOM   1216  HB  THR    77      69.840  71.770  33.450  0.00  0.00           H
ATOM   1217  CG2 THR    77      69.790  69.900  32.350  0.00  0.00           C
ATOM   1218 HG21 THR    77      69.370  70.180  31.390  0.00  0.00           H
ATOM   1219 HG22 THR    77      70.340  69.000  32.100  0.00  0.00           H
ATOM   1220 HG23 THR    77      68.890  69.770  32.940  0.00  0.00           H
ATOM   1221  OG1 THR    77      71.190  70.440  34.130  0.00  0.00           O
ATOM   1222  HG1 THR    77      70.520  69.890  34.540  0.00  0.00           H
ATOM   1223  C   THR    77      71.970  73.020  32.630  0.00  0.00           C
ATOM   1224  O   THR    77      71.080  73.900  32.580  0.00  0.00           O
ATOM   1225  N   ASP    78      73.170  73.110  33.140  0.00  0.00           N
ATOM   1226  H   ASP    78      73.770  72.300  33.120  0.00  0.00           H
ATOM   1227  CA  ASP    78      73.700  74.370  33.660  0.00  0.00           C
ATOM   1228  HA  ASP    78      73.000  75.180  33.420  0.00  0.00           H
ATOM   1229  CB  ASP    78      73.880  74.360  35.180  0.00  0.00           C
ATOM   1230  HB2 ASP    78      74.480  75.170  35.600  0.00  0.00           H
ATOM   1231  HB3 ASP    78      74.370  73.400  35.350  0.00  0.00           H
ATOM   1232  CG  ASP    78      72.450  74.240  35.830  0.00  0.00           C
ATOM   1233  OD1 ASP    78      71.630  75.140  35.490  0.00  0.00           O
ATOM   1234  OD2 ASP    78      72.210  73.430  36.730  0.00  0.00           O
ATOM   1235  C   ASP    78      74.990  74.710  32.950  0.00  0.00           C
ATOM   1236  O   ASP    78      75.780  73.870  32.440  0.00  0.00           O
ATOM   1237  N   HIE    79      75.440  75.980  33.070  0.00  0.00           N
ATOM   1238  H   HIE    79      74.970  76.690  33.610  0.00  0.00           H
ATOM   1239  CA  HIE    79      76.680  76.450  32.460  0.00  0.00           C
ATOM   1240  HA  HIE    79      76.870  75.880  31.550  0.00  0.00           H
ATOM   1241  CB  HIE    79      76.560  77.910  32.060  0.00  0.00           C
ATOM   1242  HB2 HIE    79      77.490  78.370  31.700  0.00  0.00           H
ATOM   1243  HB3 HIE    79      76.290  78.430  32.980  0.00  0.00           H
ATOM   1244  CG  HIE    79      75.610  78.260  30.930  0.00  0.00           C
ATOM   1245  ND1 HIE    79      75.780  77.910  29.620  0.00  0.00           N
ATOM   1246  CE1 HIE    79      74.650  78.370  29.000  0.00  0.00           C
ATOM   1247  HE1 HIE    79      74.490  78.380  27.930  0.00  0.00           H
ATOM   1248  NE2 HIE    79      73.720  78.830  29.850  0.00  0.00           N
ATOM   1249  HE2 HIE    79      72.770  79.070  29.610  0.00  0.00           H
ATOM   1250  CD2 HIE    79      74.330  78.810  31.130  0.00  0.00           C
ATOM   1251  HD2 HIE    79      73.960  79.270  32.030  0.00  0.00           H
ATOM   1252  C   HIE    79      77.950  76.150  33.250  0.00  0.00           C
ATOM   1253  O   HIE    79      79.050  76.530  32.840  0.00  0.00           O
ATOM   1254  N   LEU    80      77.840  75.470  34.390  0.00  0.00           N
ATOM   1255  H   LEU    80      76.980  75.080  34.750  0.00  0.00           H
ATOM   1256  CA  LEU    80      78.830  75.670  35.470  0.00  0.00           C
ATOM   1257  HA  LEU    80      79.810  75.970  35.090  0.00  0.00           H
ATOM   1258  CB  LEU    80      78.280  76.810  36.460  0.00  0.00           C
ATOM   1259  HB2 LEU    80      78.930  76.890  37.330  0.00  0.00           H
ATOM   1260  HB3 LEU    80      77.290  76.600  36.880  0.00  0.00           H
ATOM   1261  CG  LEU    80      78.290  78.280  35.890  0.00  0.00           C
ATOM   1262  HG  LEU    80      77.640  78.210  35.030  0.00  0.00           H
ATOM   1263  CD1 LEU    80      77.720  79.260  36.970  0.00  0.00           C
ATOM   1264 HD11 LEU    80      78.260  79.230  37.920  0.00  0.00           H
ATOM   1265 HD12 LEU    80      77.780  80.280  36.600  0.00  0.00           H
ATOM   1266 HD13 LEU    80      76.720  78.850  37.160  0.00  0.00           H
ATOM   1267  CD2 LEU    80      79.550  78.880  35.350  0.00  0.00           C
ATOM   1268 HD21 LEU    80      80.120  78.270  34.650  0.00  0.00           H
ATOM   1269 HD22 LEU    80      79.410  79.910  35.030  0.00  0.00           H
ATOM   1270 HD23 LEU    80      80.140  79.020  36.260  0.00  0.00           H
ATOM   1271  C   LEU    80      79.100  74.330  36.240  0.00  0.00           C
ATOM   1272  O   LEU    80      79.640  74.330  37.380  0.00  0.00           O
ATOM   1273  N   THR    81      78.920  73.230  35.620  0.00  0.00           N
ATOM   1274  H   THR    81      78.470  73.360  34.720  0.00  0.00           H
ATOM   1275  CA  THR    81      79.110  71.810  35.950  0.00  0.00           C
ATOM   1276  HA  THR    81      78.330  71.650  36.700  0.00  0.00           H
ATOM   1277  CB  THR    81      78.650  70.800  34.800  0.00  0.00           C
ATOM   1278  HB  THR    81      78.820  69.790  35.160  0.00  0.00           H
ATOM   1279  CG2 THR    81      77.180  70.890  34.470  0.00  0.00           C
ATOM   1280 HG21 THR    81      76.850  70.220  33.670  0.00  0.00           H
ATOM   1281 HG22 THR    81      76.670  70.670  35.400  0.00  0.00           H
ATOM   1282 HG23 THR    81      76.830  71.910  34.310  0.00  0.00           H
ATOM   1283  OG1 THR    81      79.340  71.000  33.550  0.00  0.00           O
ATOM   1284  HG1 THR    81      78.980  71.770  33.120  0.00  0.00           H
ATOM   1285  C   THR    81      80.520  71.450  36.420  0.00  0.00           C
ATOM   1286  O   THR    81      80.570  70.540  37.180  0.00  0.00           O
ATOM   1287  N   PRO    82      81.600  72.080  35.990  0.00  0.00           N
ATOM   1288  CD  PRO    82      81.770  73.020  34.830  0.00  0.00           C
ATOM   1289  HD2 PRO    82      81.600  74.060  35.120  0.00  0.00           H
ATOM   1290  HD3 PRO    82      81.130  72.860  33.960  0.00  0.00           H
ATOM   1291  CG  PRO    82      83.180  72.800  34.370  0.00  0.00           C
ATOM   1292  HG2 PRO    82      83.550  73.640  33.790  0.00  0.00           H
ATOM   1293  HG3 PRO    82      83.200  71.850  33.830  0.00  0.00           H
ATOM   1294  CB  PRO    82      83.890  72.690  35.700  0.00  0.00           C
ATOM   1295  HB2 PRO    82      84.090  73.700  36.060  0.00  0.00           H
ATOM   1296  HB3 PRO    82      84.790  72.120  35.460  0.00  0.00           H
ATOM   1297  CA  PRO    82      82.910  71.950  36.600  0.00  0.00           C
ATOM   1298  HA  PRO    82      83.150  70.890  36.520  0.00  0.00           H
ATOM   1299  C   PRO    82      83.220  72.480  38.010  0.00  0.00           C
ATOM   1300  O   PRO    82      84.280  72.190  38.590  0.00  0.00           O
ATOM   1301  N   THR    83      82.310  73.260  38.540  0.00  0.00           N
ATOM   1302  H   THR    83      81.490  73.560  38.040  0.00  0.00           H
ATOM   1303  CA  THR    83      82.440  73.860  39.850  0.00  0.00           C
ATOM   1304  HA  THR    83      83.330  74.460  39.990  0.00  0.00           H
ATOM   1305  CB  THR    83      81.190  74.760  40.100  0.00  0.00           C
ATOM   1306  HB  THR    83      80.300  74.220  39.770  0.00  0.00           H
ATOM   1307  CG2 THR    83      80.850  75.210  41.540  0.00  0.00           C
ATOM   1308 HG21 THR    83      81.780  75.620  41.930  0.00  0.00           H
ATOM   1309 HG22 THR    83      80.160  76.060  41.560  0.00  0.00           H
ATOM   1310 HG23 THR    83      80.590  74.310  42.090  0.00  0.00           H
ATOM   1311  OG1 THR    83      81.360  75.910  39.290  0.00  0.00           O
ATOM   1312  HG1 THR    83      80.720  76.580  39.520  0.00  0.00           H
ATOM   1313  C   THR    83      82.650  72.890  41.080  0.00  0.00           C
ATOM   1314  O   THR    83      83.550  73.210  41.890  0.00  0.00           O
ATOM   1315  N   PRO    84      81.910  71.770  41.240  0.00  0.00           N
ATOM   1316  CD  PRO    84      80.650  71.400  40.600  0.00  0.00           C
ATOM   1317  HD2 PRO    84      80.750  71.430  39.510  0.00  0.00           H
ATOM   1318  HD3 PRO    84      79.870  72.070  40.940  0.00  0.00           H
ATOM   1319  CG  PRO    84      80.340  69.950  41.100  0.00  0.00           C
ATOM   1320  HG2 PRO    84      80.790  69.220  40.430  0.00  0.00           H
ATOM   1321  HG3 PRO    84      79.270  69.820  41.180  0.00  0.00           H
ATOM   1322  CB  PRO    84      80.890  69.870  42.520  0.00  0.00           C
ATOM   1323  HB2 PRO    84      81.260  68.850  42.660  0.00  0.00           H
ATOM   1324  HB3 PRO    84      80.090  70.180  43.190  0.00  0.00           H
ATOM   1325  CA  PRO    84      82.090  70.870  42.430  0.00  0.00           C
ATOM   1326  HA  PRO    84      81.970  71.400  43.370  0.00  0.00           H
ATOM   1327  C   PRO    84      83.520  70.250  42.410  0.00  0.00           C
ATOM   1328  O   PRO    84      84.170  70.050  43.430  0.00  0.00           O
ATOM   1329  N   ILE    85      84.030  69.960  41.220  0.00  0.00           N
ATOM   1330  H   ILE    85      83.420  70.120  40.440  0.00  0.00           H
ATOM   1331  CA  ILE    85      85.380  69.460  40.980  0.00  0.00           C
ATOM   1332  HA  ILE    85      85.640  68.540  41.510  0.00  0.00           H
ATOM   1333  CB  ILE    85      85.380  69.030  39.470  0.00  0.00           C
ATOM   1334  HB  ILE    85      85.030  69.930  38.970  0.00  0.00           H
ATOM   1335  CG2 ILE    85      86.790  68.670  39.030  0.00  0.00           C
ATOM   1336 HG21 ILE    85      86.740  68.350  37.990  0.00  0.00           H
ATOM   1337 HG22 ILE    85      87.430  69.540  39.010  0.00  0.00           H
ATOM   1338 HG23 ILE    85      87.210  67.830  39.580  0.00  0.00           H
ATOM   1339  CG1 ILE    85      84.360  67.860  39.280  0.00  0.00           C
ATOM   1340 HG12 ILE    85      83.410  67.960  39.800  0.00  0.00           H
ATOM   1341 HG13 ILE    85      84.720  66.890  39.620  0.00  0.00           H
ATOM   1342  CD1 ILE    85      83.930  67.780  37.830  0.00  0.00           C
ATOM   1343 HD11 ILE    85      83.540  68.750  37.510  0.00  0.00           H
ATOM   1344 HD12 ILE    85      84.790  67.430  37.250  0.00  0.00           H
ATOM   1345 HD13 ILE    85      83.040  67.160  37.760  0.00  0.00           H
ATOM   1346  C   ILE    85      86.470  70.530  41.200  0.00  0.00           C
ATOM   1347  O   ILE    85      87.430  70.130  41.850  0.00  0.00           O
ATOM   1348  N   SER    86      86.220  71.790  40.900  0.00  0.00           N
ATOM   1349  H   SER    86      85.390  71.930  40.330  0.00  0.00           H
ATOM   1350  CA  SER    86      87.180  72.900  41.090  0.00  0.00           C
ATOM   1351  HA  SER    86      88.170  72.540  40.800  0.00  0.00           H
ATOM   1352  CB  SER    86      86.890  74.100  40.200  0.00  0.00           C
ATOM   1353  HB2 SER    86      85.860  74.440  40.300  0.00  0.00           H
ATOM   1354  HB3 SER    86      87.010  73.720  39.180  0.00  0.00           H
ATOM   1355  OG  SER    86      87.730  75.260  40.480  0.00  0.00           O
ATOM   1356  HG  SER    86      88.590  74.890  40.700  0.00  0.00           H
ATOM   1357  C   SER    86      87.270  73.300  42.530  0.00  0.00           C
ATOM   1358  O   SER    86      88.300  73.650  43.090  0.00  0.00           O
ATOM   1359  N   TYR    87      86.120  73.420  43.220  0.00  0.00           N
ATOM   1360  H   TYR    87      85.260  73.090  42.810  0.00  0.00           H
ATOM   1361  CA  TYR    87      85.950  73.610  44.600  0.00  0.00           C
ATOM   1362  HA  TYR    87      86.510  74.480  44.940  0.00  0.00           H
ATOM   1363  CB  TYR    87      84.490  73.800  45.050  0.00  0.00           C
ATOM   1364  HB2 TYR    87      84.410  73.680  46.130  0.00  0.00           H
ATOM   1365  HB3 TYR    87      83.860  72.980  44.690  0.00  0.00           H
ATOM   1366  CG  TYR    87      83.790  75.090  44.680  0.00  0.00           C
ATOM   1367  CD1 TYR    87      84.300  76.170  43.940  0.00  0.00           C
ATOM   1368  HD1 TYR    87      85.340  76.120  43.650  0.00  0.00           H
ATOM   1369  CE1 TYR    87      83.450  77.320  43.670  0.00  0.00           C
ATOM   1370  HE1 TYR    87      83.830  78.090  43.010  0.00  0.00           H
ATOM   1371  CZ  TYR    87      82.120  77.380  44.210  0.00  0.00           C
ATOM   1372  OH  TYR    87      81.350  78.510  44.100  0.00  0.00           O
ATOM   1373  HH  TYR    87      80.460  78.240  44.320  0.00  0.00           H
ATOM   1374  CE2 TYR    87      81.660  76.320  45.010  0.00  0.00           C
ATOM   1375  HE2 TYR    87      80.690  76.240  45.460  0.00  0.00           H
ATOM   1376  CD2 TYR    87      82.490  75.210  45.220  0.00  0.00           C
ATOM   1377  HD2 TYR    87      82.140  74.370  45.810  0.00  0.00           H
ATOM   1378  C   TYR    87      86.680  72.560  45.370  0.00  0.00           C
ATOM   1379  O   TYR    87      87.660  72.830  46.070  0.00  0.00           O
ATOM   1380  N   THR    88      86.310  71.270  45.180  0.00  0.00           N
ATOM   1381  H   THR    88      85.540  71.060  44.550  0.00  0.00           H
ATOM   1382  CA  THR    88      86.780  70.070  45.930  0.00  0.00           C
ATOM   1383  HA  THR    88      86.700  70.290  47.000  0.00  0.00           H
ATOM   1384  CB  THR    88      85.980  68.730  45.650  0.00  0.00           C
ATOM   1385  HB  THR    88      86.260  68.410  44.650  0.00  0.00           H
ATOM   1386  CG2 THR    88      86.380  67.610  46.560  0.00  0.00           C
ATOM   1387 HG21 THR    88      86.130  67.940  47.570  0.00  0.00           H
ATOM   1388 HG22 THR    88      85.850  66.700  46.270  0.00  0.00           H
ATOM   1389 HG23 THR    88      87.460  67.530  46.430  0.00  0.00           H
ATOM   1390  OG1 THR    88      84.620  68.950  45.780  0.00  0.00           O
ATOM   1391  HG1 THR    88      84.350  69.310  44.930  0.00  0.00           H
ATOM   1392  C   THR    88      88.320  69.940  45.740  0.00  0.00           C
ATOM   1393  O   THR    88      88.980  69.440  46.630  0.00  0.00           O
ATOM   1394  N   ALA    89      88.920  70.320  44.580  0.00  0.00           N
ATOM   1395  H   ALA    89      88.330  70.580  43.800  0.00  0.00           H
ATOM   1396  CA  ALA    89      90.360  70.210  44.380  0.00  0.00           C
ATOM   1397  HA  ALA    89      90.800  69.390  44.960  0.00  0.00           H
ATOM   1398  CB  ALA    89      90.660  69.910  42.890  0.00  0.00           C
ATOM   1399  HB1 ALA    89      91.720  69.960  42.650  0.00  0.00           H
ATOM   1400  HB2 ALA    89      90.280  68.930  42.610  0.00  0.00           H
ATOM   1401  HB3 ALA    89      90.170  70.650  42.260  0.00  0.00           H
ATOM   1402  C   ALA    89      91.050  71.510  44.780  0.00  0.00           C
ATOM   1403  O   ALA    89      92.170  71.510  45.270  0.00  0.00           O
ATOM   1404  N   GLY    90      90.330  72.680  44.750  0.00  0.00           N
ATOM   1405  H   GLY    90      89.360  72.650  44.460  0.00  0.00           H
ATOM   1406  CA  GLY    90      90.950  73.990  45.170  0.00  0.00           C
ATOM   1407  HA2 GLY    90      90.230  74.800  45.030  0.00  0.00           H
ATOM   1408  HA3 GLY    90      91.960  74.170  44.800  0.00  0.00           H
ATOM   1409  C   GLY    90      91.240  74.010  46.740  0.00  0.00           C
ATOM   1410  O   GLY    90      92.300  74.530  47.120  0.00  0.00           O
ATOM   1411  N   PHE    91      90.440  73.350  47.520  0.00  0.00           N
ATOM   1412  H   PHE    91      89.650  73.020  46.990  0.00  0.00           H
ATOM   1413  CA  PHE    91      90.570  73.100  48.980  0.00  0.00           C
ATOM   1414  HA  PHE    91      90.530  74.050  49.510  0.00  0.00           H
ATOM   1415  CB  PHE    91      89.350  72.410  49.450  0.00  0.00           C
ATOM   1416  HB2 PHE    91      89.290  71.460  48.920  0.00  0.00           H
ATOM   1417  HB3 PHE    91      88.500  73.060  49.250  0.00  0.00           H
ATOM   1418  CG  PHE    91      89.270  72.040  50.860  0.00  0.00           C
ATOM   1419  CD1 PHE    91      90.080  70.970  51.260  0.00  0.00           C
ATOM   1420  HD1 PHE    91      90.720  70.470  50.540  0.00  0.00           H
ATOM   1421  CE1 PHE    91      90.010  70.560  52.620  0.00  0.00           C
ATOM   1422  HE1 PHE    91      90.510  69.660  52.930  0.00  0.00           H
ATOM   1423  CZ  PHE    91      89.320  71.330  53.560  0.00  0.00           C
ATOM   1424  HZ  PHE    91      89.270  71.130  54.620  0.00  0.00           H
ATOM   1425  CE2 PHE    91      88.650  72.480  53.150  0.00  0.00           C
ATOM   1426  HE2 PHE    91      88.010  73.020  53.830  0.00  0.00           H
ATOM   1427  CD2 PHE    91      88.600  72.820  51.750  0.00  0.00           C
ATOM   1428  HD2 PHE    91      88.070  73.700  51.440  0.00  0.00           H
ATOM   1429  C   PHE    91      91.930  72.460  49.260  0.00  0.00           C
ATOM   1430  O   PHE    91      92.620  72.940  50.140  0.00  0.00           O
ATOM   1431  N   TYR    92      92.270  71.440  48.490  0.00  0.00           N
ATOM   1432  H   TYR    92      91.690  71.190  47.710  0.00  0.00           H
ATOM   1433  CA  TYR    92      93.580  70.800  48.620  0.00  0.00           C
ATOM   1434  HA  TYR    92      93.940  70.900  49.640  0.00  0.00           H
ATOM   1435  CB  TYR    92      93.490  69.290  48.360  0.00  0.00           C
ATOM   1436  HB2 TYR    92      94.450  68.830  48.570  0.00  0.00           H
ATOM   1437  HB3 TYR    92      93.160  69.010  47.360  0.00  0.00           H
ATOM   1438  CG  TYR    92      92.640  68.590  49.440  0.00  0.00           C
ATOM   1439  CD1 TYR    92      93.070  68.520  50.830  0.00  0.00           C
ATOM   1440  HD1 TYR    92      94.030  68.920  51.110  0.00  0.00           H
ATOM   1441  CE1 TYR    92      92.240  67.950  51.790  0.00  0.00           C
ATOM   1442  HE1 TYR    92      92.510  67.930  52.840  0.00  0.00           H
ATOM   1443  CZ  TYR    92      91.030  67.380  51.420  0.00  0.00           C
ATOM   1444  OH  TYR    92      90.190  66.990  52.380  0.00  0.00           O
ATOM   1445  HH  TYR    92      90.490  67.090  53.280  0.00  0.00           H
ATOM   1446  CE2 TYR    92      90.670  67.440  50.080  0.00  0.00           C
ATOM   1447  HE2 TYR    92      89.740  66.990  49.750  0.00  0.00           H
ATOM   1448  CD2 TYR    92      91.420  68.150  49.070  0.00  0.00           C
ATOM   1449  HD2 TYR    92      91.100  68.270  48.040  0.00  0.00           H
ATOM   1450  C   TYR    92      94.670  71.330  47.720  0.00  0.00           C
ATOM   1451  O   TYR    92      95.800  70.920  47.780  0.00  0.00           O
ATOM   1452  N   ARG    93      94.440  72.430  46.950  0.00  0.00           N
ATOM   1453  H   ARG    93      93.480  72.730  46.980  0.00  0.00           H
ATOM   1454  CA  ARG    93      95.280  73.050  45.950  0.00  0.00           C
ATOM   1455  HA  ARG    93      94.640  73.630  45.290  0.00  0.00           H
ATOM   1456  CB  ARG    93      96.400  73.890  46.650  0.00  0.00           C
ATOM   1457  HB2 ARG    93      96.990  74.330  45.850  0.00  0.00           H
ATOM   1458  HB3 ARG    93      97.100  73.140  47.020  0.00  0.00           H
ATOM   1459  CG  ARG    93      96.130  74.920  47.750  0.00  0.00           C
ATOM   1460  HG2 ARG    93      97.160  75.130  48.040  0.00  0.00           H
ATOM   1461  HG3 ARG    93      95.540  74.440  48.530  0.00  0.00           H
ATOM   1462  CD  ARG    93      95.480  76.240  47.320  0.00  0.00           C
ATOM   1463  HD2 ARG    93      94.510  76.110  46.840  0.00  0.00           H
ATOM   1464  HD3 ARG    93      96.130  76.720  46.590  0.00  0.00           H
ATOM   1465  NE  ARG    93      95.320  77.100  48.510  0.00  0.00           N
ATOM   1466  HE  ARG    93      96.060  77.780  48.590  0.00  0.00           H
ATOM   1467  CZ  ARG    93      94.330  77.110  49.340  0.00  0.00           C
ATOM   1468  NH1 ARG    93      93.320  76.290  49.400  0.00  0.00           N
ATOM   1469 HH11 ARG    93      93.240  75.570  48.690  0.00  0.00           H
ATOM   1470 HH12 ARG    93      92.770  76.200  50.240  0.00  0.00           H
ATOM   1471  NH2 ARG    93      94.350  77.900  50.360  0.00  0.00           N
ATOM   1472 HH21 ARG    93      95.010  78.660  50.390  0.00  0.00           H
ATOM   1473 HH22 ARG    93      93.650  77.780  51.070  0.00  0.00           H
ATOM   1474  C   ARG    93      95.930  72.100  44.920  0.00  0.00           C
ATOM   1475  O   ARG    93      97.080  72.320  44.540  0.00  0.00           O
ATOM   1476  N   ILE    94      95.170  71.060  44.540  0.00  0.00           N
ATOM   1477  H   ILE    94      94.180  71.050  44.760  0.00  0.00           H
ATOM   1478  CA  ILE    94      95.550  70.220  43.440  0.00  0.00           C
ATOM   1479  HA  ILE    94      96.580  69.870  43.400  0.00  0.00           H
ATOM   1480  CB  ILE    94      94.720  68.870  43.490  0.00  0.00           C
ATOM   1481  HB  ILE    94      93.680  69.070  43.720  0.00  0.00           H
ATOM   1482  CG2 ILE    94      94.620  68.150  42.120  0.00  0.00           C
ATOM   1483 HG21 ILE    94      94.150  67.170  42.200  0.00  0.00           H
ATOM   1484 HG22 ILE    94      94.030  68.660  41.360  0.00  0.00           H
ATOM   1485 HG23 ILE    94      95.620  67.920  41.750  0.00  0.00           H
ATOM   1486  CG1 ILE    94      95.210  67.910  44.630  0.00  0.00           C
ATOM   1487 HG12 ILE    94      95.630  68.540  45.410  0.00  0.00           H
ATOM   1488 HG13 ILE    94      95.970  67.190  44.320  0.00  0.00           H
ATOM   1489  CD1 ILE    94      94.060  67.040  45.160  0.00  0.00           C
ATOM   1490 HD11 ILE    94      93.210  67.700  45.340  0.00  0.00           H
ATOM   1491 HD12 ILE    94      93.850  66.230  44.460  0.00  0.00           H
ATOM   1492 HD13 ILE    94      94.420  66.600  46.090  0.00  0.00           H
ATOM   1493  C   ILE    94      95.220  70.930  42.110  0.00  0.00           C
ATOM   1494  O   ILE    94      94.120  71.400  41.970  0.00  0.00           O
ATOM   1495  N   PRO    95      96.060  70.980  41.050  0.00  0.00           N
ATOM   1496  CD  PRO    95      97.530  70.760  41.150  0.00  0.00           C
ATOM   1497  HD2 PRO    95      97.730  69.760  40.780  0.00  0.00           H
ATOM   1498  HD3 PRO    95      97.900  71.020  42.140  0.00  0.00           H
ATOM   1499  CG  PRO    95      98.030  71.820  40.200  0.00  0.00           C
ATOM   1500  HG2 PRO    95      98.990  71.500  39.800  0.00  0.00           H
ATOM   1501  HG3 PRO    95      97.990  72.830  40.590  0.00  0.00           H
ATOM   1502  CB  PRO    95      97.090  71.640  39.040  0.00  0.00           C
ATOM   1503  HB2 PRO    95      97.230  70.660  38.590  0.00  0.00           H
ATOM   1504  HB3 PRO    95      97.170  72.460  38.320  0.00  0.00           H
ATOM   1505  CA  PRO    95      95.760  71.590  39.800  0.00  0.00           C
ATOM   1506  HA  PRO    95      95.310  72.560  39.980  0.00  0.00           H
ATOM   1507  C   PRO    95      94.740  70.770  39.030  0.00  0.00           C
ATOM   1508  O   PRO    95      94.710  69.540  38.960  0.00  0.00           O
ATOM   1509  N   VAL    96      93.920  71.540  38.290  0.00  0.00           N
ATOM   1510  H   VAL    96      94.250  72.480  38.120  0.00  0.00           H
ATOM   1511  CA  VAL    96      92.830  70.930  37.530  0.00  0.00           C
ATOM   1512  HA  VAL    96      92.950  69.850  37.530  0.00  0.00           H
ATOM   1513  CB  VAL    96      91.530  71.370  38.270  0.00  0.00           C
ATOM   1514  HB  VAL    96      91.490  72.440  38.430  0.00  0.00           H
ATOM   1515  CG1 VAL    96      90.240  71.080  37.430  0.00  0.00           C
ATOM   1516 HG11 VAL    96      90.090  70.010  37.330  0.00  0.00           H
ATOM   1517 HG12 VAL    96      89.350  71.440  37.950  0.00  0.00           H
ATOM   1518 HG13 VAL    96      90.290  71.620  36.480  0.00  0.00           H
ATOM   1519  CG2 VAL    96      91.400  70.650  39.630  0.00  0.00           C
ATOM   1520 HG21 VAL    96      91.820  69.660  39.450  0.00  0.00           H
ATOM   1521 HG22 VAL    96      91.910  71.220  40.410  0.00  0.00           H
ATOM   1522 HG23 VAL    96      90.340  70.640  39.870  0.00  0.00           H
ATOM   1523  C   VAL    96      92.850  71.530  36.060  0.00  0.00           C
ATOM   1524  O   VAL    96      93.130  72.740  35.970  0.00  0.00           O
ATOM   1525  N   ILE    97      92.540  70.850  34.990  0.00  0.00           N
ATOM   1526  H   ILE    97      92.340  69.870  35.150  0.00  0.00           H
ATOM   1527  CA  ILE    97      92.760  71.260  33.630  0.00  0.00           C
ATOM   1528  HA  ILE    97      92.900  72.340  33.520  0.00  0.00           H
ATOM   1529  CB  ILE    97      93.930  70.510  32.940  0.00  0.00           C
ATOM   1530  HB  ILE    97      93.730  69.450  32.830  0.00  0.00           H
ATOM   1531  CG2 ILE    97      93.950  71.180  31.550  0.00  0.00           C
ATOM   1532 HG21 ILE    97      94.100  72.250  31.630  0.00  0.00           H
ATOM   1533 HG22 ILE    97      94.770  70.800  30.950  0.00  0.00           H
ATOM   1534 HG23 ILE    97      93.060  70.910  30.970  0.00  0.00           H
ATOM   1535  CG1 ILE    97      95.280  70.630  33.670  0.00  0.00           C
ATOM   1536 HG12 ILE    97      95.460  71.640  34.030  0.00  0.00           H
ATOM   1537 HG13 ILE    97      96.010  70.360  32.910  0.00  0.00           H
ATOM   1538  CD1 ILE    97      95.470  69.540  34.670  0.00  0.00           C
ATOM   1539 HD11 ILE    97      96.470  69.670  35.080  0.00  0.00           H
ATOM   1540 HD12 ILE    97      94.680  69.560  35.420  0.00  0.00           H
ATOM   1541 HD13 ILE    97      95.400  68.560  34.210  0.00  0.00           H
ATOM   1542  C   ILE    97      91.380  71.060  33.040  0.00  0.00           C
ATOM   1543  O   ILE    97      90.880  69.950  32.750  0.00  0.00           O
ATOM   1544  N   GLY    98      90.690  72.140  32.760  0.00  0.00           N
ATOM   1545  H   GLY    98      91.180  73.010  32.900  0.00  0.00           H
ATOM   1546  CA  GLY    98      89.380  72.220  32.170  0.00  0.00           C
ATOM   1547  HA2 GLY    98      89.080  73.250  32.370  0.00  0.00           H
ATOM   1548  HA3 GLY    98      88.630  71.530  32.560  0.00  0.00           H
ATOM   1549  C   GLY    98      89.470  72.090  30.720  0.00  0.00           C
ATOM   1550  O   GLY    98      90.050  72.910  30.000  0.00  0.00           O
ATOM   1551  N   LEU    99      88.990  70.970  30.230  0.00  0.00           N
ATOM   1552  H   LEU    99      88.500  70.290  30.790  0.00  0.00           H
ATOM   1553  CA  LEU    99      89.040  70.590  28.860  0.00  0.00           C
ATOM   1554  HA  LEU    99      90.020  70.900  28.490  0.00  0.00           H
ATOM   1555  CB  LEU    99      88.840  69.080  28.810  0.00  0.00           C
ATOM   1556  HB2 LEU    99      88.870  68.840  27.750  0.00  0.00           H
ATOM   1557  HB3 LEU    99      87.870  68.870  29.280  0.00  0.00           H
ATOM   1558  CG  LEU    99      89.790  68.240  29.670  0.00  0.00           C
ATOM   1559  HG  LEU    99      89.550  68.430  30.720  0.00  0.00           H
ATOM   1560  CD1 LEU    99      89.510  66.760  29.470  0.00  0.00           C
ATOM   1561 HD11 LEU    99      89.510  66.490  28.410  0.00  0.00           H
ATOM   1562 HD12 LEU    99      90.230  66.120  29.970  0.00  0.00           H
ATOM   1563 HD13 LEU    99      88.550  66.600  29.940  0.00  0.00           H
ATOM   1564  CD2 LEU    99      91.200  68.560  29.280  0.00  0.00           C
ATOM   1565 HD21 LEU    99      91.300  68.430  28.200  0.00  0.00           H
ATOM   1566 HD22 LEU    99      91.390  69.600  29.530  0.00  0.00           H
ATOM   1567 HD23 LEU    99      91.870  67.860  29.780  0.00  0.00           H
ATOM   1568  C   LEU    99      87.990  71.150  27.920  0.00  0.00           C
ATOM   1569  O   LEU    99      88.210  71.090  26.740  0.00  0.00           O
ATOM   1570  N   THR   100      86.900  71.740  28.400  0.00  0.00           N
ATOM   1571  H   THR   100      86.930  71.880  29.400  0.00  0.00           H
ATOM   1572  CA  THR   100      85.730  72.050  27.610  0.00  0.00           C
ATOM   1573  HA  THR   100      86.030  72.250  26.580  0.00  0.00           H
ATOM   1574  CB  THR   100      84.690  70.850  27.610  0.00  0.00           C
ATOM   1575  HB  THR   100      83.870  71.090  26.940  0.00  0.00           H
ATOM   1576  CG2 THR   100      85.350  69.560  27.130  0.00  0.00           C
ATOM   1577 HG21 THR   100      84.620  68.760  27.000  0.00  0.00           H
ATOM   1578 HG22 THR   100      85.780  69.730  26.150  0.00  0.00           H
ATOM   1579 HG23 THR   100      86.130  69.270  27.840  0.00  0.00           H
ATOM   1580  OG1 THR   100      84.190  70.530  28.880  0.00  0.00           O
ATOM   1581  HG1 THR   100      83.240  70.640  28.790  0.00  0.00           H
ATOM   1582  C   THR   100      85.120  73.370  28.030  0.00  0.00           C
ATOM   1583  O   THR   100      84.420  73.960  27.200  0.00  0.00           O
ATOM   1584  N   THR   101      85.220  73.830  29.280  0.00  0.00           N
ATOM   1585  H   THR   101      85.630  73.160  29.930  0.00  0.00           H
ATOM   1586  CA  THR   101      84.600  75.050  29.780  0.00  0.00           C
ATOM   1587  HA  THR   101      83.570  75.070  29.420  0.00  0.00           H
ATOM   1588  CB  THR   101      84.460  75.200  31.250  0.00  0.00           C
ATOM   1589  HB  THR   101      83.920  74.320  31.600  0.00  0.00           H
ATOM   1590  CG2 THR   101      85.750  75.270  32.120  0.00  0.00           C
ATOM   1591 HG21 THR   101      85.440  74.990  33.130  0.00  0.00           H
ATOM   1592 HG22 THR   101      86.500  74.520  31.860  0.00  0.00           H
ATOM   1593 HG23 THR   101      86.270  76.230  32.080  0.00  0.00           H
ATOM   1594  OG1 THR   101      83.800  76.430  31.580  0.00  0.00           O
ATOM   1595  HG1 THR   101      83.020  76.230  32.110  0.00  0.00           H
ATOM   1596  C   THR   101      85.300  76.320  29.170  0.00  0.00           C
ATOM   1597  O   THR   101      86.470  76.680  29.330  0.00  0.00           O
ATOM   1598  N   ARG   102      84.410  77.070  28.510  0.00  0.00           N
ATOM   1599  H   ARG   102      83.490  76.670  28.370  0.00  0.00           H
ATOM   1600  CA  ARG   102      84.500  78.400  27.870  0.00  0.00           C
ATOM   1601  HA  ARG   102      85.540  78.550  27.590  0.00  0.00           H
ATOM   1602  CB  ARG   102      83.720  78.410  26.520  0.00  0.00           C
ATOM   1603  HB2 ARG   102      83.900  79.380  26.050  0.00  0.00           H
ATOM   1604  HB3 ARG   102      82.660  78.270  26.750  0.00  0.00           H
ATOM   1605  CG  ARG   102      84.010  77.320  25.440  0.00  0.00           C
ATOM   1606  HG2 ARG   102      83.230  77.280  24.680  0.00  0.00           H
ATOM   1607  HG3 ARG   102      83.920  76.330  25.880  0.00  0.00           H
ATOM   1608  CD  ARG   102      85.450  77.470  24.850  0.00  0.00           C
ATOM   1609  HD2 ARG   102      85.770  76.530  24.410  0.00  0.00           H
ATOM   1610  HD3 ARG   102      86.200  77.690  25.610  0.00  0.00           H
ATOM   1611  NE  ARG   102      85.490  78.500  23.750  0.00  0.00           N
ATOM   1612  HE  ARG   102      85.980  79.360  23.950  0.00  0.00           H
ATOM   1613  CZ  ARG   102      84.910  78.460  22.520  0.00  0.00           C
ATOM   1614  NH1 ARG   102      84.290  77.410  22.060  0.00  0.00           N
ATOM   1615 HH11 ARG   102      84.290  76.530  22.560  0.00  0.00           H
ATOM   1616 HH12 ARG   102      83.840  77.570  21.170  0.00  0.00           H
ATOM   1617  NH2 ARG   102      85.140  79.350  21.640  0.00  0.00           N
ATOM   1618 HH21 ARG   102      85.670  80.140  22.000  0.00  0.00           H
ATOM   1619 HH22 ARG   102      84.710  79.310  20.720  0.00  0.00           H
ATOM   1620  C   ARG   102      84.050  79.530  28.670  0.00  0.00           C
ATOM   1621  O   ARG   102      84.140  80.670  28.270  0.00  0.00           O
ATOM   1622  N   MET   103      83.550  79.320  29.940  0.00  0.00           N
ATOM   1623  H   MET   103      83.380  78.380  30.260  0.00  0.00           H
ATOM   1624  CA  MET   103      82.950  80.450  30.760  0.00  0.00           C
ATOM   1625  HA  MET   103      82.430  81.130  30.080  0.00  0.00           H
ATOM   1626  CB  MET   103      81.820  79.940  31.730  0.00  0.00           C
ATOM   1627  HB2 MET   103      81.370  80.690  32.380  0.00  0.00           H
ATOM   1628  HB3 MET   103      82.200  79.200  32.430  0.00  0.00           H
ATOM   1629  CG  MET   103      80.540  79.460  31.050  0.00  0.00           C
ATOM   1630  HG2 MET   103      79.940  79.130  31.900  0.00  0.00           H
ATOM   1631  HG3 MET   103      80.870  78.570  30.510  0.00  0.00           H
ATOM   1632  SD  MET   103      79.500  80.470  30.000  0.00  0.00           S
ATOM   1633  CE  MET   103      78.780  81.610  31.210  0.00  0.00           C
ATOM   1634  HE1 MET   103      79.510  82.150  31.810  0.00  0.00           H
ATOM   1635  HE2 MET   103      78.070  82.300  30.740  0.00  0.00           H
ATOM   1636  HE3 MET   103      78.170  80.940  31.810  0.00  0.00           H
ATOM   1637  C   MET   103      84.010  81.170  31.550  0.00  0.00           C
ATOM   1638  O   MET   103      84.830  80.580  32.220  0.00  0.00           O
ATOM   1639  N   SER   104      84.140  82.510  31.390  0.00  0.00           N
ATOM   1640  H   SER   104      83.530  82.950  30.710  0.00  0.00           H
ATOM   1641  CA  SER   104      85.140  83.430  31.930  0.00  0.00           C
ATOM   1642  HA  SER   104      86.110  83.120  31.530  0.00  0.00           H
ATOM   1643  CB  SER   104      84.960  84.900  31.440  0.00  0.00           C
ATOM   1644  HB2 SER   104      85.610  85.440  32.120  0.00  0.00           H
ATOM   1645  HB3 SER   104      83.900  85.160  31.400  0.00  0.00           H
ATOM   1646  OG  SER   104      85.430  85.090  30.080  0.00  0.00           O
ATOM   1647  HG  SER   104      84.660  84.930  29.520  0.00  0.00           H
ATOM   1648  C   SER   104      85.460  83.370  33.510  0.00  0.00           C
ATOM   1649  O   SER   104      86.560  83.750  33.920  0.00  0.00           O
ATOM   1650  N   ILE   105      84.510  82.870  34.320  0.00  0.00           N
ATOM   1651  H   ILE   105      83.610  82.650  33.910  0.00  0.00           H
ATOM   1652  CA  ILE   105      84.620  82.780  35.790  0.00  0.00           C
ATOM   1653  HA  ILE   105      84.810  83.800  36.150  0.00  0.00           H
ATOM   1654  CB  ILE   105      83.280  82.310  36.440  0.00  0.00           C
ATOM   1655  HB  ILE   105      82.420  82.910  36.140  0.00  0.00           H
ATOM   1656  CG2 ILE   105      82.980  80.820  36.010  0.00  0.00           C
ATOM   1657 HG21 ILE   105      83.590  80.130  36.590  0.00  0.00           H
ATOM   1658 HG22 ILE   105      81.920  80.600  36.180  0.00  0.00           H
ATOM   1659 HG23 ILE   105      83.070  80.590  34.950  0.00  0.00           H
ATOM   1660  CG1 ILE   105      83.390  82.450  37.990  0.00  0.00           C
ATOM   1661 HG12 ILE   105      84.160  81.810  38.420  0.00  0.00           H
ATOM   1662 HG13 ILE   105      82.410  82.080  38.300  0.00  0.00           H
ATOM   1663  CD1 ILE   105      83.430  83.910  38.540  0.00  0.00           C
ATOM   1664 HD11 ILE   105      84.480  84.210  38.490  0.00  0.00           H
ATOM   1665 HD12 ILE   105      82.980  84.640  37.880  0.00  0.00           H
ATOM   1666 HD13 ILE   105      83.100  83.910  39.580  0.00  0.00           H
ATOM   1667  C   ILE   105      85.770  81.880  36.190  0.00  0.00           C
ATOM   1668  O   ILE   105      86.540  82.280  37.030  0.00  0.00           O
ATOM   1669  N   TYR   106      86.070  80.780  35.530  0.00  0.00           N
ATOM   1670  H   TYR   106      85.380  80.420  34.880  0.00  0.00           H
ATOM   1671  CA  TYR   106      87.170  79.860  35.880  0.00  0.00           C
ATOM   1672  HA  TYR   106      87.130  79.600  36.940  0.00  0.00           H
ATOM   1673  CB  TYR   106      86.950  78.510  35.130  0.00  0.00           C
ATOM   1674  HB2 TYR   106      87.660  77.840  35.600  0.00  0.00           H
ATOM   1675  HB3 TYR   106      87.070  78.660  34.050  0.00  0.00           H
ATOM   1676  CG  TYR   106      85.630  77.870  35.430  0.00  0.00           C
ATOM   1677  CD1 TYR   106      85.500  77.180  36.660  0.00  0.00           C
ATOM   1678  HD1 TYR   106      86.300  77.160  37.380  0.00  0.00           H
ATOM   1679  CE1 TYR   106      84.290  76.610  36.970  0.00  0.00           C
ATOM   1680  HE1 TYR   106      84.060  76.370  38.000  0.00  0.00           H
ATOM   1681  CZ  TYR   106      83.200  76.580  36.110  0.00  0.00           C
ATOM   1682  OH  TYR   106      81.970  76.200  36.510  0.00  0.00           O
ATOM   1683  HH  TYR   106      81.910  76.060  37.460  0.00  0.00           H
ATOM   1684  CE2 TYR   106      83.360  77.150  34.800  0.00  0.00           C
ATOM   1685  HE2 TYR   106      82.560  77.100  34.090  0.00  0.00           H
ATOM   1686  CD2 TYR   106      84.600  77.820  34.490  0.00  0.00           C
ATOM   1687  HD2 TYR   106      84.680  78.330  33.550  0.00  0.00           H
ATOM   1688  C   TYR   106      88.520  80.510  35.570  0.00  0.00           C
ATOM   1689  O   TYR   106      89.540  79.830  35.710  0.00  0.00           O
ATOM   1690  N   SER   107      88.630  81.780  35.170  0.00  0.00           N
ATOM   1691  H   SER   107      87.800  82.360  35.130  0.00  0.00           H
ATOM   1692  CA  SER   107      89.920  82.510  35.070  0.00  0.00           C
ATOM   1693  HA  SER   107      90.730  81.810  34.880  0.00  0.00           H
ATOM   1694  CB  SER   107      89.960  83.470  33.840  0.00  0.00           C
ATOM   1695  HB2 SER   107      90.940  83.930  33.750  0.00  0.00           H
ATOM   1696  HB3 SER   107      89.330  84.350  33.930  0.00  0.00           H
ATOM   1697  OG  SER   107      89.590  82.740  32.710  0.00  0.00           O
ATOM   1698  HG  SER   107      90.410  82.610  32.230  0.00  0.00           H
ATOM   1699  C   SER   107      90.200  83.250  36.390  0.00  0.00           C
ATOM   1700  O   SER   107      91.340  83.460  36.680  0.00  0.00           O
ATOM   1701  N   ASP   108      89.190  83.600  37.210  0.00  0.00           N
ATOM   1702  H   ASP   108      88.280  83.210  37.030  0.00  0.00           H
ATOM   1703  CA  ASP   108      89.480  84.380  38.430  0.00  0.00           C
ATOM   1704  HA  ASP   108      89.990  85.330  38.270  0.00  0.00           H
ATOM   1705  CB  ASP   108      88.100  84.880  38.810  0.00  0.00           C
ATOM   1706  HB2 ASP   108      87.460  84.010  38.970  0.00  0.00           H
ATOM   1707  HB3 ASP   108      87.660  85.480  38.010  0.00  0.00           H
ATOM   1708  CG  ASP   108      88.040  85.830  40.120  0.00  0.00           C
ATOM   1709  OD1 ASP   108      88.860  85.550  41.010  0.00  0.00           O
ATOM   1710  OD2 ASP   108      87.230  86.750  40.300  0.00  0.00           O
ATOM   1711  C   ASP   108      90.260  83.570  39.470  0.00  0.00           C
ATOM   1712  O   ASP   108      89.690  82.600  39.930  0.00  0.00           O
ATOM   1713  N   LYS   109      91.460  84.000  39.750  0.00  0.00           N
ATOM   1714  H   LYS   109      91.750  84.930  39.500  0.00  0.00           H
ATOM   1715  CA  LYS   109      92.280  83.280  40.720  0.00  0.00           C
ATOM   1716  HA  LYS   109      92.390  82.250  40.380  0.00  0.00           H
ATOM   1717  CB  LYS   109      93.660  84.020  40.890  0.00  0.00           C
ATOM   1718  HB2 LYS   109      93.840  84.260  41.940  0.00  0.00           H
ATOM   1719  HB3 LYS   109      93.540  84.960  40.350  0.00  0.00           H
ATOM   1720  CG  LYS   109      94.790  83.190  40.290  0.00  0.00           C
ATOM   1721  HG2 LYS   109      94.500  82.930  39.270  0.00  0.00           H
ATOM   1722  HG3 LYS   109      94.930  82.240  40.800  0.00  0.00           H
ATOM   1723  CD  LYS   109      96.130  83.940  40.340  0.00  0.00           C
ATOM   1724  HD2 LYS   109      96.940  83.320  39.960  0.00  0.00           H
ATOM   1725  HD3 LYS   109      96.280  84.250  41.380  0.00  0.00           H
ATOM   1726  CE  LYS   109      96.310  85.180  39.520  0.00  0.00           C
ATOM   1727  HE2 LYS   109      96.950  85.790  40.150  0.00  0.00           H
ATOM   1728  HE3 LYS   109      95.340  85.660  39.410  0.00  0.00           H
ATOM   1729  NZ  LYS   109      96.760  84.950  38.130  0.00  0.00           N
ATOM   1730  HZ1 LYS   109      97.270  85.760  37.810  0.00  0.00           H
ATOM   1731  HZ2 LYS   109      97.490  84.240  38.110  0.00  0.00           H
ATOM   1732  HZ3 LYS   109      95.970  84.710  37.550  0.00  0.00           H
ATOM   1733  C   LYS   109      91.660  83.210  42.110  0.00  0.00           C
ATOM   1734  O   LYS   109      91.810  82.190  42.810  0.00  0.00           O
ATOM   1735  N   SER   110      90.840  84.190  42.540  0.00  0.00           N
ATOM   1736  H   SER   110      90.400  84.750  41.830  0.00  0.00           H
ATOM   1737  CA  SER   110      90.210  84.200  43.880  0.00  0.00           C
ATOM   1738  HA  SER   110      90.910  83.880  44.650  0.00  0.00           H
ATOM   1739  CB  SER   110      89.780  85.670  44.170  0.00  0.00           C
ATOM   1740  HB2 SER   110      90.500  86.340  43.700  0.00  0.00           H
ATOM   1741  HB3 SER   110      89.730  85.800  45.260  0.00  0.00           H
ATOM   1742  OG  SER   110      88.520  85.940  43.630  0.00  0.00           O
ATOM   1743  HG  SER   110      88.600  85.990  42.670  0.00  0.00           H
ATOM   1744  C   SER   110      89.020  83.270  44.020  0.00  0.00           C
ATOM   1745  O   SER   110      88.700  82.820  45.090  0.00  0.00           O
ATOM   1746  N   ILE   111      88.310  82.920  42.940  0.00  0.00           N
ATOM   1747  H   ILE   111      88.550  83.290  42.030  0.00  0.00           H
ATOM   1748  CA  ILE   111      87.220  81.880  43.030  0.00  0.00           C
ATOM   1749  HA  ILE   111      87.010  81.750  44.090  0.00  0.00           H
ATOM   1750  CB  ILE   111      85.980  82.410  42.290  0.00  0.00           C
ATOM   1751  HB  ILE   111      86.260  82.550  41.250  0.00  0.00           H
ATOM   1752  CG2 ILE   111      84.770  81.400  42.420  0.00  0.00           C
ATOM   1753 HG21 ILE   111      84.820  81.030  43.450  0.00  0.00           H
ATOM   1754 HG22 ILE   111      83.810  81.910  42.330  0.00  0.00           H
ATOM   1755 HG23 ILE   111      84.830  80.580  41.710  0.00  0.00           H
ATOM   1756  CG1 ILE   111      85.500  83.800  42.860  0.00  0.00           C
ATOM   1757 HG12 ILE   111      84.590  84.130  42.360  0.00  0.00           H
ATOM   1758 HG13 ILE   111      86.310  84.510  42.690  0.00  0.00           H
ATOM   1759  CD1 ILE   111      85.050  83.830  44.330  0.00  0.00           C
ATOM   1760 HD11 ILE   111      84.080  83.340  44.400  0.00  0.00           H
ATOM   1761 HD12 ILE   111      85.800  83.400  44.990  0.00  0.00           H
ATOM   1762 HD13 ILE   111      85.030  84.910  44.500  0.00  0.00           H
ATOM   1763  C   ILE   111      87.670  80.520  42.490  0.00  0.00           C
ATOM   1764  O   ILE   111      87.260  79.510  43.040  0.00  0.00           O
ATOM   1765  N   HIE   112      88.540  80.420  41.510  0.00  0.00           N
ATOM   1766  H   HIE   112      88.790  81.230  40.970  0.00  0.00           H
ATOM   1767  CA  HIE   112      89.060  79.130  40.990  0.00  0.00           C
ATOM   1768  HA  HIE   112      88.790  78.310  41.660  0.00  0.00           H
ATOM   1769  CB  HIE   112      88.430  78.700  39.610  0.00  0.00           C
ATOM   1770  HB2 HIE   112      88.890  77.780  39.250  0.00  0.00           H
ATOM   1771  HB3 HIE   112      88.610  79.470  38.860  0.00  0.00           H
ATOM   1772  CG  HIE   112      86.950  78.670  39.690  0.00  0.00           C
ATOM   1773  ND1 HIE   112      86.270  77.770  40.440  0.00  0.00           N
ATOM   1774  CE1 HIE   112      84.932  77.837  39.788  0.00  0.00           C
ATOM   1775  HE1 HIE   112      84.152  77.106  40.002  0.00  0.00           H
ATOM   1776  NE2 HIE   112      84.866  79.035  39.264  0.00  0.00           N
ATOM   1777  HE2 HIE   112      84.016  79.488  38.959  0.00  0.00           H
ATOM   1778  CD2 HIE   112      86.110  79.580  39.190  0.00  0.00           C
ATOM   1779  HD2 HIE   112      86.350  80.510  38.700  0.00  0.00           H
ATOM   1780  C   HIE   112      90.610  79.090  41.050  0.00  0.00           C
ATOM   1781  O   HIE   112      91.320  79.290  40.060  0.00  0.00           O
ATOM   1782  N   LEU   113      91.090  79.000  42.260  0.00  0.00           N
ATOM   1783  H   LEU   113      90.410  78.890  43.000  0.00  0.00           H
ATOM   1784  CA  LEU   113      92.500  79.060  42.620  0.00  0.00           C
ATOM   1785  HA  LEU   113      92.840  80.070  42.350  0.00  0.00           H
ATOM   1786  CB  LEU   113      92.600  78.810  44.100  0.00  0.00           C
ATOM   1787  HB2 LEU   113      92.610  77.770  44.420  0.00  0.00           H
ATOM   1788  HB3 LEU   113      91.750  79.360  44.520  0.00  0.00           H
ATOM   1789  CG  LEU   113      93.850  79.420  44.750  0.00  0.00           C
ATOM   1790  HG  LEU   113      94.740  78.910  44.410  0.00  0.00           H
ATOM   1791  CD1 LEU   113      94.030  80.910  44.580  0.00  0.00           C
ATOM   1792 HD11 LEU   113      94.970  81.180  45.060  0.00  0.00           H
ATOM   1793 HD12 LEU   113      94.280  81.190  43.550  0.00  0.00           H
ATOM   1794 HD13 LEU   113      93.240  81.500  45.040  0.00  0.00           H
ATOM   1795  CD2 LEU   113      93.760  79.140  46.220  0.00  0.00           C
ATOM   1796 HD21 LEU   113      93.010  79.750  46.710  0.00  0.00           H
ATOM   1797 HD22 LEU   113      93.740  78.070  46.460  0.00  0.00           H
ATOM   1798 HD23 LEU   113      94.710  79.530  46.590  0.00  0.00           H
ATOM   1799  C   LEU   113      93.520  78.190  41.900  0.00  0.00           C
ATOM   1800  O   LEU   113      94.560  78.700  41.430  0.00  0.00           O
ATOM   1801  N   SER   114      93.130  76.920  41.700  0.00  0.00           N
ATOM   1802  H   SER   114      92.230  76.660  42.070  0.00  0.00           H
ATOM   1803  CA  SER   114      94.050  75.870  41.150  0.00  0.00           C
ATOM   1804  HA  SER   114      95.040  76.300  41.010  0.00  0.00           H
ATOM   1805  CB  SER   114      94.060  74.720  42.220  0.00  0.00           C
ATOM   1806  HB2 SER   114      94.650  73.890  41.830  0.00  0.00           H
ATOM   1807  HB3 SER   114      93.020  74.450  42.390  0.00  0.00           H
ATOM   1808  OG  SER   114      94.430  75.130  43.480  0.00  0.00           O
ATOM   1809  HG  SER   114      95.260  75.610  43.460  0.00  0.00           H
ATOM   1810  C   SER   114      93.590  75.430  39.730  0.00  0.00           C
ATOM   1811  O   SER   114      93.840  74.290  39.400  0.00  0.00           O
ATOM   1812  N   PHE   115      92.850  76.230  39.030  0.00  0.00           N
ATOM   1813  H   PHE   115      92.520  77.110  39.400  0.00  0.00           H
ATOM   1814  CA  PHE   115      92.420  75.760  37.660  0.00  0.00           C
ATOM   1815  HA  PHE   115      92.470  74.670  37.590  0.00  0.00           H
ATOM   1816  CB  PHE   115      90.960  76.120  37.550  0.00  0.00           C
ATOM   1817  HB2 PHE   115      90.910  77.200  37.440  0.00  0.00           H
ATOM   1818  HB3 PHE   115      90.490  75.890  38.510  0.00  0.00           H
ATOM   1819  CG  PHE   115      90.060  75.520  36.430  0.00  0.00           C
ATOM   1820  CD1 PHE   115      89.910  76.180  35.210  0.00  0.00           C
ATOM   1821  HD1 PHE   115      90.440  77.110  35.030  0.00  0.00           H
ATOM   1822  CE1 PHE   115      88.890  75.710  34.330  0.00  0.00           C
ATOM   1823  HE1 PHE   115      88.530  76.190  33.430  0.00  0.00           H
ATOM   1824  CZ  PHE   115      88.070  74.630  34.660  0.00  0.00           C
ATOM   1825  HZ  PHE   115      87.340  74.180  34.000  0.00  0.00           H
ATOM   1826  CE2 PHE   115      88.340  73.880  35.800  0.00  0.00           C
ATOM   1827  HE2 PHE   115      87.790  72.950  35.880  0.00  0.00           H
ATOM   1828  CD2 PHE   115      89.380  74.300  36.700  0.00  0.00           C
ATOM   1829  HD2 PHE   115      89.480  73.900  37.690  0.00  0.00           H
ATOM   1830  C   PHE   115      93.100  76.390  36.450  0.00  0.00           C
ATOM   1831  O   PHE   115      93.320  77.610  36.370  0.00  0.00           O
ATOM   1832  N   LEU   116      93.460  75.560  35.430  0.00  0.00           N
ATOM   1833  H   LEU   116      93.270  74.580  35.610  0.00  0.00           H
ATOM   1834  CA  LEU   116      93.900  75.900  34.040  0.00  0.00           C
ATOM   1835  HA  LEU   116      93.950  76.980  33.910  0.00  0.00           H
ATOM   1836  CB  LEU   116      95.240  75.180  33.670  0.00  0.00           C
ATOM   1837  HB2 LEU   116      95.460  75.450  32.640  0.00  0.00           H
ATOM   1838  HB3 LEU   116      95.100  74.100  33.640  0.00  0.00           H
ATOM   1839  CG  LEU   116      96.530  75.540  34.550  0.00  0.00           C
ATOM   1840  HG  LEU   116      96.520  76.540  34.970  0.00  0.00           H
ATOM   1841  CD1 LEU   116      96.630  74.430  35.680  0.00  0.00           C
ATOM   1842 HD11 LEU   116      96.770  73.510  35.120  0.00  0.00           H
ATOM   1843 HD12 LEU   116      97.560  74.640  36.220  0.00  0.00           H
ATOM   1844 HD13 LEU   116      95.740  74.370  36.300  0.00  0.00           H
ATOM   1845  CD2 LEU   116      97.820  75.400  33.790  0.00  0.00           C
ATOM   1846 HD21 LEU   116      98.610  75.650  34.500  0.00  0.00           H
ATOM   1847 HD22 LEU   116      98.010  74.420  33.350  0.00  0.00           H
ATOM   1848 HD23 LEU   116      97.840  76.180  33.030  0.00  0.00           H
ATOM   1849  C   LEU   116      92.900  75.410  32.970  0.00  0.00           C
ATOM   1850  O   LEU   116      92.060  74.580  33.270  0.00  0.00           O
ATOM   1851  N   ARG   117      93.050  75.760  31.680  0.00  0.00           N
ATOM   1852  H   ARG   117      93.850  76.260  31.320  0.00  0.00           H
ATOM   1853  CA  ARG   117      92.140  75.150  30.670  0.00  0.00           C
ATOM   1854  HA  ARG   117      91.930  74.110  30.930  0.00  0.00           H
ATOM   1855  CB  ARG   117      90.750  75.800  30.620  0.00  0.00           C
ATOM   1856  HB2 ARG   117      90.110  75.380  31.390  0.00  0.00           H
ATOM   1857  HB3 ARG   117      90.180  75.610  29.710  0.00  0.00           H
ATOM   1858  CG  ARG   117      90.720  77.310  30.700  0.00  0.00           C
ATOM   1859  HG2 ARG   117      91.240  77.790  29.870  0.00  0.00           H
ATOM   1860  HG3 ARG   117      91.270  77.560  31.610  0.00  0.00           H
ATOM   1861  CD  ARG   117      89.290  77.710  30.720  0.00  0.00           C
ATOM   1862  HD2 ARG   117      88.710  77.020  31.330  0.00  0.00           H
ATOM   1863  HD3 ARG   117      88.900  77.650  29.710  0.00  0.00           H
ATOM   1864  NE  ARG   117      89.070  79.090  31.200  0.00  0.00           N
ATOM   1865  HE  ARG   117      89.930  79.520  31.490  0.00  0.00           H
ATOM   1866  CZ  ARG   117      87.840  79.480  31.560  0.00  0.00           C
ATOM   1867  NH1 ARG   117      86.820  78.790  31.210  0.00  0.00           N
ATOM   1868 HH11 ARG   117      86.940  78.040  30.550  0.00  0.00           H
ATOM   1869 HH12 ARG   117      85.910  79.020  31.580  0.00  0.00           H
ATOM   1870  NH2 ARG   117      87.710  80.500  32.360  0.00  0.00           N
ATOM   1871 HH21 ARG   117      88.490  81.120  32.510  0.00  0.00           H
ATOM   1872 HH22 ARG   117      86.790  80.870  32.580  0.00  0.00           H
ATOM   1873  C   ARG   117      92.820  74.960  29.330  0.00  0.00           C
ATOM   1874  O   ARG   117      93.470  75.890  28.860  0.00  0.00           O
ATOM   1875  N   THR   118      92.760  73.830  28.610  0.00  0.00           N
ATOM   1876  H   THR   118      92.170  73.080  28.930  0.00  0.00           H
ATOM   1877  CA  THR   118      93.300  73.660  27.280  0.00  0.00           C
ATOM   1878  HA  THR   118      94.260  74.180  27.240  0.00  0.00           H
ATOM   1879  CB  THR   118      93.480  72.150  26.980  0.00  0.00           C
ATOM   1880  HB  THR   118      93.960  71.870  26.040  0.00  0.00           H
ATOM   1881  CG2 THR   118      94.440  71.480  27.970  0.00  0.00           C
ATOM   1882 HG21 THR   118      95.400  71.990  28.060  0.00  0.00           H
ATOM   1883 HG22 THR   118      93.850  71.140  28.820  0.00  0.00           H
ATOM   1884 HG23 THR   118      94.730  70.560  27.470  0.00  0.00           H
ATOM   1885  OG1 THR   118      92.220  71.520  27.130  0.00  0.00           O
ATOM   1886  HG1 THR   118      91.880  71.470  26.240  0.00  0.00           H
ATOM   1887  C   THR   118      92.390  74.190  26.120  0.00  0.00           C
ATOM   1888  O   THR   118      92.840  74.300  24.960  0.00  0.00           O
ATOM   1889  N   VAL   119      91.170  74.640  26.450  0.00  0.00           N
ATOM   1890  H   VAL   119      90.970  74.780  27.430  0.00  0.00           H
ATOM   1891  CA  VAL   119      90.420  75.600  25.600  0.00  0.00           C
ATOM   1892  HA  VAL   119      90.900  75.660  24.620  0.00  0.00           H
ATOM   1893  CB  VAL   119      88.940  75.200  25.420  0.00  0.00           C
ATOM   1894  HB  VAL   119      88.560  76.070  24.870  0.00  0.00           H
ATOM   1895  CG1 VAL   119      88.640  73.980  24.600  0.00  0.00           C
ATOM   1896 HG11 VAL   119      89.060  73.120  25.120  0.00  0.00           H
ATOM   1897 HG12 VAL   119      87.580  73.870  24.370  0.00  0.00           H
ATOM   1898 HG13 VAL   119      89.150  73.970  23.640  0.00  0.00           H
ATOM   1899  CG2 VAL   119      88.110  75.050  26.700  0.00  0.00           C
ATOM   1900 HG21 VAL   119      88.250  75.970  27.260  0.00  0.00           H
ATOM   1901 HG22 VAL   119      87.060  74.980  26.400  0.00  0.00           H
ATOM   1902 HG23 VAL   119      88.530  74.210  27.250  0.00  0.00           H
ATOM   1903  C   VAL   119      90.510  76.980  26.180  0.00  0.00           C
ATOM   1904  O   VAL   119      90.420  77.110  27.380  0.00  0.00           O
ATOM   1905  N   PRO   120      90.520  78.100  25.470  0.00  0.00           N
ATOM   1906  CD  PRO   120      90.440  78.190  24.000  0.00  0.00           C
ATOM   1907  HD2 PRO   120      89.580  77.720  23.520  0.00  0.00           H
ATOM   1908  HD3 PRO   120      91.410  77.870  23.640  0.00  0.00           H
ATOM   1909  CG  PRO   120      90.310  79.690  23.700  0.00  0.00           C
ATOM   1910  HG2 PRO   120      89.260  79.890  23.510  0.00  0.00           H
ATOM   1911  HG3 PRO   120      90.940  80.010  22.860  0.00  0.00           H
ATOM   1912  CB  PRO   120      90.820  80.390  24.970  0.00  0.00           C
ATOM   1913  HB2 PRO   120      90.360  81.380  25.030  0.00  0.00           H
ATOM   1914  HB3 PRO   120      91.900  80.490  24.960  0.00  0.00           H
ATOM   1915  CA  PRO   120      90.390  79.420  26.090  0.00  0.00           C
ATOM   1916  HA  PRO   120      91.040  79.430  26.970  0.00  0.00           H
ATOM   1917  C   PRO   120      88.910  79.770  26.400  0.00  0.00           C
ATOM   1918  O   PRO   120      88.030  79.220  25.760  0.00  0.00           O
ATOM   1919  N   PRO   121      88.600  80.800  27.310  0.00  0.00           N
ATOM   1920  CD  PRO   121      89.430  81.430  28.330  0.00  0.00           C
ATOM   1921  HD2 PRO   121      90.380  81.730  27.870  0.00  0.00           H
ATOM   1922  HD3 PRO   121      89.650  80.630  29.030  0.00  0.00           H
ATOM   1923  CG  PRO   121      88.630  82.570  28.970  0.00  0.00           C
ATOM   1924  HG2 PRO   121      88.790  83.460  28.350  0.00  0.00           H
ATOM   1925  HG3 PRO   121      88.860  82.720  30.020  0.00  0.00           H
ATOM   1926  CB  PRO   121      87.240  82.070  28.810  0.00  0.00           C
ATOM   1927  HB2 PRO   121      86.550  82.900  28.670  0.00  0.00           H
ATOM   1928  HB3 PRO   121      86.940  81.480  29.680  0.00  0.00           H
ATOM   1929  CA  PRO   121      87.250  81.310  27.530  0.00  0.00           C
ATOM   1930  HA  PRO   121      86.460  80.570  27.670  0.00  0.00           H
ATOM   1931  C   PRO   121      86.660  82.170  26.310  0.00  0.00           C
ATOM   1932  O   PRO   121      87.400  82.450  25.350  0.00  0.00           O
ATOM   1933  N   TYR   122      85.340  82.320  26.270  0.00  0.00           N
ATOM   1934  H   TYR   122      84.780  81.820  26.940  0.00  0.00           H
ATOM   1935  CA  TYR   122      84.800  83.130  25.190  0.00  0.00           C
ATOM   1936  HA  TYR   122      85.010  82.530  24.310  0.00  0.00           H
ATOM   1937  CB  TYR   122      83.240  83.190  25.450  0.00  0.00           C
ATOM   1938  HB2 TYR   122      82.830  83.870  24.700  0.00  0.00           H
ATOM   1939  HB3 TYR   122      83.040  83.570  26.450  0.00  0.00           H
ATOM   1940  CG  TYR   122      82.570  81.860  25.340  0.00  0.00           C
ATOM   1941  CD1 TYR   122      82.560  81.070  24.180  0.00  0.00           C
ATOM   1942  HD1 TYR   122      83.060  81.390  23.280  0.00  0.00           H
ATOM   1943  CE1 TYR   122      81.620  80.000  23.970  0.00  0.00           C
ATOM   1944  HE1 TYR   122      81.610  79.560  22.980  0.00  0.00           H
ATOM   1945  CZ  TYR   122      80.890  79.570  25.050  0.00  0.00           C
ATOM   1946  OH  TYR   122      80.030  78.580  25.030  0.00  0.00           O
ATOM   1947  HH  TYR   122      79.560  78.460  24.200  0.00  0.00           H
ATOM   1948  CE2 TYR   122      80.940  80.270  26.250  0.00  0.00           C
ATOM   1949  HE2 TYR   122      80.300  80.010  27.090  0.00  0.00           H
ATOM   1950  CD2 TYR   122      81.780  81.440  26.410  0.00  0.00           C
ATOM   1951  HD2 TYR   122      81.690  82.020  27.320  0.00  0.00           H
ATOM   1952  C   TYR   122      85.390  84.530  24.990  0.00  0.00           C
ATOM   1953  O   TYR   122      85.470  85.060  23.850  0.00  0.00           O
ATOM   1954  N   SER   123      85.720  85.250  26.070  0.00  0.00           N
ATOM   1955  H   SER   123      85.600  84.760  26.940  0.00  0.00           H
ATOM   1956  CA  SER   123      86.290  86.540  26.050  0.00  0.00           C
ATOM   1957  HA  SER   123      85.540  87.240  25.700  0.00  0.00           H
ATOM   1958  CB  SER   123      86.630  86.990  27.460  0.00  0.00           C
ATOM   1959  HB2 SER   123      85.720  86.930  28.050  0.00  0.00           H
ATOM   1960  HB3 SER   123      86.910  88.040  27.340  0.00  0.00           H
ATOM   1961  OG  SER   123      87.500  86.150  28.180  0.00  0.00           O
ATOM   1962  HG  SER   123      87.090  85.800  28.970  0.00  0.00           H
ATOM   1963  C   SER   123      87.490  86.700  25.160  0.00  0.00           C
ATOM   1964  O   SER   123      87.590  87.730  24.460  0.00  0.00           O
ATOM   1965  N   HIE   124      88.330  85.670  25.140  0.00  0.00           N
ATOM   1966  H   HIE   124      88.130  84.890  25.750  0.00  0.00           H
ATOM   1967  CA  HIE   124      89.610  85.700  24.310  0.00  0.00           C
ATOM   1968  HA  HIE   124      90.190  86.560  24.630  0.00  0.00           H
ATOM   1969  CB  HIE   124      90.580  84.570  24.650  0.00  0.00           C
ATOM   1970  HB2 HIE   124      91.480  84.780  24.070  0.00  0.00           H
ATOM   1971  HB3 HIE   124      90.200  83.620  24.300  0.00  0.00           H
ATOM   1972  CG  HIE   124      91.010  84.290  26.030  0.00  0.00           C
ATOM   1973  ND1 HIE   124      92.170  83.490  26.290  0.00  0.00           N
ATOM   1974  CE1 HIE   124      92.480  83.760  27.610  0.00  0.00           C
ATOM   1975  HE1 HIE   124      93.190  83.130  28.120  0.00  0.00           H
ATOM   1976  NE2 HIE   124      91.700  84.780  28.090  0.00  0.00           N
ATOM   1977  HE2 HIE   124      91.730  84.930  29.090  0.00  0.00           H
ATOM   1978  CD2 HIE   124      90.730  85.040  27.130  0.00  0.00           C
ATOM   1979  HD2 HIE   124      90.090  85.900  27.230  0.00  0.00           H
ATOM   1980  C   HIE   124      89.280  85.810  22.730  0.00  0.00           C
ATOM   1981  O   HIE   124      90.180  86.020  21.940  0.00  0.00           O
ATOM   1982  N   GLN   125      87.980  85.720  22.350  0.00  0.00           N
ATOM   1983  H   GLN   125      87.300  85.410  23.030  0.00  0.00           H
ATOM   1984  CA  GLN   125      87.650  86.100  20.990  0.00  0.00           C
ATOM   1985  HA  GLN   125      88.280  85.410  20.420  0.00  0.00           H
ATOM   1986  CB  GLN   125      86.200  85.820  20.640  0.00  0.00           C
ATOM   1987  HB2 GLN   125      85.990  86.280  19.680  0.00  0.00           H
ATOM   1988  HB3 GLN   125      85.500  86.340  21.290  0.00  0.00           H
ATOM   1989  CG  GLN   125      85.750  84.320  20.750  0.00  0.00           C
ATOM   1990  HG2 GLN   125      86.380  83.770  21.450  0.00  0.00           H
ATOM   1991  HG3 GLN   125      86.100  83.860  19.820  0.00  0.00           H
ATOM   1992  CD  GLN   125      84.320  83.950  20.830  0.00  0.00           C
ATOM   1993  OE1 GLN   125      83.790  83.170  20.040  0.00  0.00           O
ATOM   1994  NE2 GLN   125      83.540  84.590  21.730  0.00  0.00           N
ATOM   1995 HE21 GLN   125      84.030  85.260  22.300  0.00  0.00           H
ATOM   1996 HE22 GLN   125      82.590  84.310  21.960  0.00  0.00           H
ATOM   1997  C   GLN   125      87.940  87.600  20.550  0.00  0.00           C
ATOM   1998  O   GLN   125      88.120  87.930  19.340  0.00  0.00           O
ATOM   1999  N   ALA   126      88.290  88.420  21.540  0.00  0.00           N
ATOM   2000  H   ALA   126      88.040  88.100  22.460  0.00  0.00           H
ATOM   2001  CA  ALA   126      88.730  89.860  21.420  0.00  0.00           C
ATOM   2002  HA  ALA   126      87.930  90.420  20.940  0.00  0.00           H
ATOM   2003  CB  ALA   126      88.770  90.290  22.860  0.00  0.00           C
ATOM   2004  HB1 ALA   126      88.930  91.360  22.820  0.00  0.00           H
ATOM   2005  HB2 ALA   126      87.840  90.070  23.400  0.00  0.00           H
ATOM   2006  HB3 ALA   126      89.540  89.760  23.420  0.00  0.00           H
ATOM   2007  C   ALA   126      90.100  90.060  20.690  0.00  0.00           C
ATOM   2008  O   ALA   126      90.240  91.020  19.990  0.00  0.00           O
ATOM   2009  N   LEU   127      91.010  89.080  20.840  0.00  0.00           N
ATOM   2010  H   LEU   127      90.840  88.440  21.610  0.00  0.00           H
ATOM   2011  CA  LEU   127      92.330  89.130  20.150  0.00  0.00           C
ATOM   2012  HA  LEU   127      92.800  90.110  20.140  0.00  0.00           H
ATOM   2013  CB  LEU   127      93.230  88.070  20.750  0.00  0.00           C
ATOM   2014  HB2 LEU   127      94.130  87.820  20.180  0.00  0.00           H
ATOM   2015  HB3 LEU   127      92.670  87.150  20.930  0.00  0.00           H
ATOM   2016  CG  LEU   127      93.740  88.490  22.180  0.00  0.00           C
ATOM   2017  HG  LEU   127      92.890  89.010  22.620  0.00  0.00           H
ATOM   2018  CD1 LEU   127      94.200  87.330  23.050  0.00  0.00           C
ATOM   2019 HD11 LEU   127      93.340  86.760  23.390  0.00  0.00           H
ATOM   2020 HD12 LEU   127      95.010  86.680  22.720  0.00  0.00           H
ATOM   2021 HD13 LEU   127      94.530  87.840  23.960  0.00  0.00           H
ATOM   2022  CD2 LEU   127      94.980  89.410  22.010  0.00  0.00           C
ATOM   2023 HD21 LEU   127      95.670  89.060  21.250  0.00  0.00           H
ATOM   2024 HD22 LEU   127      94.600  90.400  21.740  0.00  0.00           H
ATOM   2025 HD23 LEU   127      95.500  89.690  22.930  0.00  0.00           H
ATOM   2026  C   LEU   127      92.060  88.810  18.680  0.00  0.00           C
ATOM   2027  O   LEU   127      92.690  89.530  17.880  0.00  0.00           O
ATOM   2028  N   VAL   128      91.190  87.850  18.300  0.00  0.00           N
ATOM   2029  H   VAL   128      90.660  87.390  19.030  0.00  0.00           H
ATOM   2030  CA  VAL   128      90.870  87.690  16.870  0.00  0.00           C
ATOM   2031  HA  VAL   128      91.840  87.590  16.360  0.00  0.00           H
ATOM   2032  CB  VAL   128      89.960  86.490  16.780  0.00  0.00           C
ATOM   2033  HB  VAL   128      88.990  86.760  17.200  0.00  0.00           H
ATOM   2034  CG1 VAL   128      89.760  86.210  15.310  0.00  0.00           C
ATOM   2035 HG11 VAL   128      90.740  86.200  14.840  0.00  0.00           H
ATOM   2036 HG12 VAL   128      89.240  85.270  15.130  0.00  0.00           H
ATOM   2037 HG13 VAL   128      89.110  86.940  14.820  0.00  0.00           H
ATOM   2038  CG2 VAL   128      90.440  85.220  17.450  0.00  0.00           C
ATOM   2039 HG21 VAL   128      90.670  85.360  18.500  0.00  0.00           H
ATOM   2040 HG22 VAL   128      89.710  84.420  17.350  0.00  0.00           H
ATOM   2041 HG23 VAL   128      91.370  84.870  16.990  0.00  0.00           H
ATOM   2042  C   VAL   128      90.020  88.900  16.330  0.00  0.00           C
ATOM   2043  O   VAL   128      90.200  89.240  15.120  0.00  0.00           O
ATOM   2044  N   TRP   129      89.230  89.640  17.210  0.00  0.00           N
ATOM   2045  H   TRP   129      89.080  89.220  18.110  0.00  0.00           H
ATOM   2046  CA  TRP   129      88.520  90.820  16.770  0.00  0.00           C
ATOM   2047  HA  TRP   129      88.170  90.700  15.750  0.00  0.00           H
ATOM   2048  CB  TRP   129      87.400  91.120  17.740  0.00  0.00           C
ATOM   2049  HB2 TRP   129      87.010  92.110  17.480  0.00  0.00           H
ATOM   2050  HB3 TRP   129      87.850  91.220  18.720  0.00  0.00           H
ATOM   2051  CG  TRP   129      86.260  90.210  17.880  0.00  0.00           C
ATOM   2052  CD1 TRP   129      85.780  89.300  17.000  0.00  0.00           C
ATOM   2053  HD1 TRP   129      86.100  89.130  15.980  0.00  0.00           H
ATOM   2054  NE1 TRP   129      84.690  88.680  17.490  0.00  0.00           N
ATOM   2055  HE1 TRP   129      84.130  87.960  17.050  0.00  0.00           H
ATOM   2056  CE2 TRP   129      84.350  89.230  18.740  0.00  0.00           C
ATOM   2057  CZ2 TRP   129      83.410  88.880  19.700  0.00  0.00           C
ATOM   2058  HZ2 TRP   129      82.700  88.080  19.570  0.00  0.00           H
ATOM   2059  CH2 TRP   129      83.350  89.580  20.930  0.00  0.00           C
ATOM   2060  HH2 TRP   129      82.630  89.330  21.690  0.00  0.00           H
ATOM   2061  CZ3 TRP   129      84.150  90.700  21.090  0.00  0.00           C
ATOM   2062  HZ3 TRP   129      84.030  91.300  21.980  0.00  0.00           H
ATOM   2063  CE3 TRP   129      85.090  91.060  20.150  0.00  0.00           C
ATOM   2064  HE3 TRP   129      85.730  91.920  20.270  0.00  0.00           H
ATOM   2065  CD2 TRP   129      85.290  90.250  18.980  0.00  0.00           C
ATOM   2066  C   TRP   129      89.440  92.060  16.610  0.00  0.00           C
ATOM   2067  O   TRP   129      89.280  92.820  15.650  0.00  0.00           O
ATOM   2068  N   PHE   130      90.470  92.120  17.400  0.00  0.00           N
ATOM   2069  H   PHE   130      90.620  91.390  18.090  0.00  0.00           H
ATOM   2070  CA  PHE   130      91.480  93.180  17.380  0.00  0.00           C
ATOM   2071  HA  PHE   130      90.920  94.110  17.340  0.00  0.00           H
ATOM   2072  CB  PHE   130      92.290  92.990  18.650  0.00  0.00           C
ATOM   2073  HB2 PHE   130      92.660  91.970  18.700  0.00  0.00           H
ATOM   2074  HB3 PHE   130      91.610  93.130  19.490  0.00  0.00           H
ATOM   2075  CG  PHE   130      93.400  94.050  18.740  0.00  0.00           C
ATOM   2076  CD1 PHE   130      92.990  95.440  18.970  0.00  0.00           C
ATOM   2077  HD1 PHE   130      91.960  95.600  19.280  0.00  0.00           H
ATOM   2078  CE1 PHE   130      93.980  96.430  18.920  0.00  0.00           C
ATOM   2079  HE1 PHE   130      93.730  97.470  19.030  0.00  0.00           H
ATOM   2080  CZ  PHE   130      95.310  96.020  18.630  0.00  0.00           C
ATOM   2081  HZ  PHE   130      96.020  96.840  18.580  0.00  0.00           H
ATOM   2082  CE2 PHE   130      95.700  94.680  18.550  0.00  0.00           C
ATOM   2083  HE2 PHE   130      96.760  94.510  18.690  0.00  0.00           H
ATOM   2084  CD2 PHE   130      94.780  93.690  18.640  0.00  0.00           C
ATOM   2085  HD2 PHE   130      95.080  92.680  18.440  0.00  0.00           H
ATOM   2086  C   PHE   130      92.320  93.080  16.160  0.00  0.00           C
ATOM   2087  O   PHE   130      92.380  94.020  15.430  0.00  0.00           O
ATOM   2088  N   GLU   131      92.930  91.900  15.860  0.00  0.00           N
ATOM   2089  H   GLU   131      92.970  91.200  16.590  0.00  0.00           H
ATOM   2090  CA  GLU   131      93.640  91.750  14.570  0.00  0.00           C
ATOM   2091  HA  GLU   131      94.430  92.490  14.460  0.00  0.00           H
ATOM   2092  CB  GLU   131      94.380  90.340  14.530  0.00  0.00           C
ATOM   2093  HB2 GLU   131      94.780  90.090  13.550  0.00  0.00           H
ATOM   2094  HB3 GLU   131      93.700  89.530  14.810  0.00  0.00           H
ATOM   2095  CG  GLU   131      95.630  90.360  15.520  0.00  0.00           C
ATOM   2096  HG2 GLU   131      96.180  89.420  15.490  0.00  0.00           H
ATOM   2097  HG3 GLU   131      95.370  90.450  16.570  0.00  0.00           H
ATOM   2098  CD  GLU   131      96.700  91.370  14.980  0.00  0.00           C
ATOM   2099  OE1 GLU   131      96.800  91.580  13.730  0.00  0.00           O
ATOM   2100  OE2 GLU   131      97.500  91.950  15.710  0.00  0.00           O
ATOM   2101  C   GLU   131      92.750  91.850  13.310  0.00  0.00           C
ATOM   2102  O   GLU   131      93.220  92.240  12.270  0.00  0.00           O
ATOM   2103  N   MET   132      91.460  91.530  13.450  0.00  0.00           N
ATOM   2104  H   MET   132      91.140  91.090  14.300  0.00  0.00           H
ATOM   2105  CA  MET   132      90.430  91.730  12.390  0.00  0.00           C
ATOM   2106  HA  MET   132      90.870  91.300  11.490  0.00  0.00           H
ATOM   2107  CB  MET   132      89.180  90.900  12.670  0.00  0.00           C
ATOM   2108  HB2 MET   132      88.720  91.250  13.590  0.00  0.00           H
ATOM   2109  HB3 MET   132      89.500  89.860  12.800  0.00  0.00           H
ATOM   2110  CG  MET   132      88.180  90.970  11.540  0.00  0.00           C
ATOM   2111  HG2 MET   132      88.290  91.880  10.940  0.00  0.00           H
ATOM   2112  HG3 MET   132      87.160  90.940  11.940  0.00  0.00           H
ATOM   2113  SD  MET   132      88.170  89.470  10.520  0.00  0.00           S
ATOM   2114  CE  MET   132      87.370  88.360  11.750  0.00  0.00           C
ATOM   2115  HE1 MET   132      87.430  87.330  11.410  0.00  0.00           H
ATOM   2116  HE2 MET   132      87.850  88.420  12.730  0.00  0.00           H
ATOM   2117  HE3 MET   132      86.330  88.700  11.860  0.00  0.00           H
ATOM   2118  C   MET   132      90.180  93.210  12.190  0.00  0.00           C
ATOM   2119  O   MET   132      90.250  93.650  11.050  0.00  0.00           O
ATOM   2120  N   MET   133      90.220  94.040  13.270  0.00  0.00           N
ATOM   2121  H   MET   133      90.510  93.660  14.170  0.00  0.00           H
ATOM   2122  CA  MET   133      90.060  95.470  13.190  0.00  0.00           C
ATOM   2123  HA  MET   133      89.260  95.730  12.500  0.00  0.00           H
ATOM   2124  CB  MET   133      89.830  96.170  14.510  0.00  0.00           C
ATOM   2125  HB2 MET   133      89.770  97.250  14.430  0.00  0.00           H
ATOM   2126  HB3 MET   133      90.670  95.930  15.160  0.00  0.00           H
ATOM   2127  CG  MET   133      88.420  95.930  15.070  0.00  0.00           C
ATOM   2128  HG2 MET   133      88.100  94.890  15.070  0.00  0.00           H
ATOM   2129  HG3 MET   133      87.710  96.440  14.420  0.00  0.00           H
ATOM   2130  SD  MET   133      88.390  96.380  16.910  0.00  0.00           S
ATOM   2131  CE  MET   133      88.500  98.290  16.850  0.00  0.00           C
ATOM   2132  HE1 MET   133      87.520  98.610  16.490  0.00  0.00           H
ATOM   2133  HE2 MET   133      88.540  98.710  17.850  0.00  0.00           H
ATOM   2134  HE3 MET   133      89.240  98.610  16.110  0.00  0.00           H
ATOM   2135  C   MET   133      91.290  96.120  12.530  0.00  0.00           C
ATOM   2136  O   MET   133      91.100  97.060  11.760  0.00  0.00           O
ATOM   2137  N   ARG   134      92.470  95.600  12.880  0.00  0.00           N
ATOM   2138  H   ARG   134      92.450  94.750  13.420  0.00  0.00           H
ATOM   2139  CA  ARG   134      93.790  96.000  12.300  0.00  0.00           C
ATOM   2140  HA  ARG   134      93.980  97.080  12.300  0.00  0.00           H
ATOM   2141  CB  ARG   134      94.930  95.280  12.970  0.00  0.00           C
ATOM   2142  HB2 ARG   134      95.820  95.310  12.350  0.00  0.00           H
ATOM   2143  HB3 ARG   134      94.710  94.240  13.190  0.00  0.00           H
ATOM   2144  CG  ARG   134      95.250  95.920  14.370  0.00  0.00           C
ATOM   2145  HG2 ARG   134      94.500  95.720  15.120  0.00  0.00           H
ATOM   2146  HG3 ARG   134      95.190  97.000  14.250  0.00  0.00           H
ATOM   2147  CD  ARG   134      96.530  95.400  15.040  0.00  0.00           C
ATOM   2148  HD2 ARG   134      96.630  94.320  15.160  0.00  0.00           H
ATOM   2149  HD3 ARG   134      96.500  95.740  16.080  0.00  0.00           H
ATOM   2150  NE  ARG   134      97.710  95.900  14.360  0.00  0.00           N
ATOM   2151  HE  ARG   134      97.890  96.890  14.270  0.00  0.00           H
ATOM   2152  CZ  ARG   134      98.550  95.210  13.710  0.00  0.00           C
ATOM   2153  NH1 ARG   134      98.580  93.940  13.680  0.00  0.00           N
ATOM   2154 HH11 ARG   134      97.980  93.400  14.290  0.00  0.00           H
ATOM   2155 HH12 ARG   134      99.490  93.520  13.590  0.00  0.00           H
ATOM   2156  NH2 ARG   134      99.540  95.780  13.190  0.00  0.00           N
ATOM   2157 HH21 ARG   134      99.770  96.750  13.330  0.00  0.00           H
ATOM   2158 HH22 ARG   134     100.260  95.220  12.760  0.00  0.00           H
ATOM   2159  C   ARG   134      93.790  95.640  10.810  0.00  0.00           C
ATOM   2160  O   ARG   134      94.180  96.490  10.000  0.00  0.00           O
ATOM   2161  N   LEU   135      93.190  94.490  10.400  0.00  0.00           N
ATOM   2162  H   LEU   135      92.860  93.860  11.110  0.00  0.00           H
ATOM   2163  CA  LEU   135      93.150  93.960   9.020  0.00  0.00           C
ATOM   2164  HA  LEU   135      94.170  94.060   8.650  0.00  0.00           H
ATOM   2165  CB  LEU   135      92.750  92.480   8.960  0.00  0.00           C
ATOM   2166  HB2 LEU   135      91.950  92.320   9.680  0.00  0.00           H
ATOM   2167  HB3 LEU   135      93.650  92.000   9.360  0.00  0.00           H
ATOM   2168  CG  LEU   135      92.370  91.880   7.630  0.00  0.00           C
ATOM   2169  HG  LEU   135      91.510  92.410   7.210  0.00  0.00           H
ATOM   2170  CD1 LEU   135      93.520  91.910   6.690  0.00  0.00           C
ATOM   2171 HD11 LEU   135      93.220  91.490   5.730  0.00  0.00           H
ATOM   2172 HD12 LEU   135      93.890  92.930   6.540  0.00  0.00           H
ATOM   2173 HD13 LEU   135      94.290  91.270   7.120  0.00  0.00           H
ATOM   2174  CD2 LEU   135      91.870  90.410   7.870  0.00  0.00           C
ATOM   2175 HD21 LEU   135      91.230  90.430   8.750  0.00  0.00           H
ATOM   2176 HD22 LEU   135      91.460  89.930   6.990  0.00  0.00           H
ATOM   2177 HD23 LEU   135      92.680  89.800   8.280  0.00  0.00           H
ATOM   2178  C   LEU   135      92.250  94.830   8.050  0.00  0.00           C
ATOM   2179  O   LEU   135      92.710  95.300   6.980  0.00  0.00           O
ATOM   2180  N   PHE   136      91.040  95.090   8.500  0.00  0.00           N
ATOM   2181  H   PHE   136      90.720  94.680   9.370  0.00  0.00           H
ATOM   2182  CA  PHE   136      89.950  95.710   7.770  0.00  0.00           C
ATOM   2183  HA  PHE   136      90.230  95.720   6.720  0.00  0.00           H
ATOM   2184  CB  PHE   136      88.580  94.970   7.890  0.00  0.00           C
ATOM   2185  HB2 PHE   136      87.820  95.650   7.510  0.00  0.00           H
ATOM   2186  HB3 PHE   136      88.240  94.890   8.920  0.00  0.00           H
ATOM   2187  CG  PHE   136      88.610  93.620   7.260  0.00  0.00           C
ATOM   2188  CD1 PHE   136      88.710  93.600   5.800  0.00  0.00           C
ATOM   2189  HD1 PHE   136      88.670  94.500   5.200  0.00  0.00           H
ATOM   2190  CE1 PHE   136      88.770  92.330   5.160  0.00  0.00           C
ATOM   2191  HE1 PHE   136      88.870  92.310   4.090  0.00  0.00           H
ATOM   2192  CZ  PHE   136      88.760  91.120   5.910  0.00  0.00           C
ATOM   2193  HZ  PHE   136      88.830  90.200   5.350  0.00  0.00           H
ATOM   2194  CE2 PHE   136      88.680  91.190   7.320  0.00  0.00           C
ATOM   2195  HE2 PHE   136      88.530  90.280   7.880  0.00  0.00           H
ATOM   2196  CD2 PHE   136      88.570  92.450   7.970  0.00  0.00           C
ATOM   2197  HD2 PHE   136      88.530  92.540   9.050  0.00  0.00           H
ATOM   2198  C   PHE   136      89.800  97.270   8.010  0.00  0.00           C
ATOM   2199  O   PHE   136      88.870  97.910   7.540  0.00  0.00           O
ATOM   2200  N   ASN   137      90.830  97.800   8.700  0.00  0.00           N
ATOM   2201  H   ASN   137      91.560  97.240   9.120  0.00  0.00           H
ATOM   2202  CA  ASN   137      90.940  99.280   8.820  0.00  0.00           C
ATOM   2203  HA  ASN   137      91.720  99.540   9.530  0.00  0.00           H
ATOM   2204  CB  ASN   137      91.320  99.870   7.510  0.00  0.00           C
ATOM   2205  HB2 ASN   137      91.650 100.910   7.560  0.00  0.00           H
ATOM   2206  HB3 ASN   137      90.390  99.770   6.950  0.00  0.00           H
ATOM   2207  CG  ASN   137      92.460  99.130   6.890  0.00  0.00           C
ATOM   2208  OD1 ASN   137      92.320  98.470   5.910  0.00  0.00           O
ATOM   2209  ND2 ASN   137      93.650  99.450   7.270  0.00  0.00           N
ATOM   2210 HD21 ASN   137      93.750 100.000   8.100  0.00  0.00           H
ATOM   2211 HD22 ASN   137      94.490  99.020   6.900  0.00  0.00           H
ATOM   2212  C   ASN   137      89.660  99.840   9.630  0.00  0.00           C
ATOM   2213  O   ASN   137      89.180 100.930   9.320  0.00  0.00           O
ATOM   2214  N   TRP   138      89.190  99.120  10.640  0.00  0.00           N
ATOM   2215  H   TRP   138      89.770  98.330  10.910  0.00  0.00           H
ATOM   2216  CA  TRP   138      88.000  99.370  11.410  0.00  0.00           C
ATOM   2217  HA  TRP   138      87.360 100.070  10.890  0.00  0.00           H
ATOM   2218  CB  TRP   138      87.130  98.140  11.680  0.00  0.00           C
ATOM   2219  HB2 TRP   138      86.240  98.420  12.230  0.00  0.00           H
ATOM   2220  HB3 TRP   138      87.740  97.470  12.290  0.00  0.00           H
ATOM   2221  CG  TRP   138      86.690  97.400  10.540  0.00  0.00           C
ATOM   2222  CD1 TRP   138      86.080  97.990   9.420  0.00  0.00           C
ATOM   2223  HD1 TRP   138      86.010  99.040   9.210  0.00  0.00           H
ATOM   2224  NE1 TRP   138      85.590  96.980   8.610  0.00  0.00           N
ATOM   2225  HE1 TRP   138      85.070  97.120   7.750  0.00  0.00           H
ATOM   2226  CE2 TRP   138      85.610  95.740   9.210  0.00  0.00           C
ATOM   2227  CZ2 TRP   138      85.190  94.460   8.790  0.00  0.00           C
ATOM   2228  HZ2 TRP   138      84.790  94.340   7.800  0.00  0.00           H
ATOM   2229  CH2 TRP   138      85.290  93.430   9.710  0.00  0.00           C
ATOM   2230  HH2 TRP   138      85.060  92.410   9.450  0.00  0.00           H
ATOM   2231  CZ3 TRP   138      85.820  93.640  10.970  0.00  0.00           C
ATOM   2232  HZ3 TRP   138      85.980  92.810  11.650  0.00  0.00           H
ATOM   2233  CE3 TRP   138      86.310  94.930  11.370  0.00  0.00           C
ATOM   2234  HE3 TRP   138      86.700  95.040  12.370  0.00  0.00           H
ATOM   2235  CD2 TRP   138      86.240  95.980  10.460  0.00  0.00           C
ATOM   2236  C   TRP   138      88.460 100.150  12.690  0.00  0.00           C
ATOM   2237  O   TRP   138      88.530  99.670  13.820  0.00  0.00           O
ATOM   2238  N   ASN   139      88.750 101.430  12.460  0.00  0.00           N
ATOM   2239  H   ASN   139      88.390 101.890  11.640  0.00  0.00           H
ATOM   2240  CA  ASN   139      89.140 102.350  13.460  0.00  0.00           C
ATOM   2241  HA  ASN   139      89.720 101.730  14.150  0.00  0.00           H
ATOM   2242  CB  ASN   139      89.990 103.510  12.830  0.00  0.00           C
ATOM   2243  HB2 ASN   139      90.290 104.210  13.600  0.00  0.00           H
ATOM   2244  HB3 ASN   139      89.290 104.040  12.180  0.00  0.00           H
ATOM   2245  CG  ASN   139      91.210 103.110  12.020  0.00  0.00           C
ATOM   2246  OD1 ASN   139      91.790 102.040  12.090  0.00  0.00           O
ATOM   2247  ND2 ASN   139      91.710 104.000  11.140  0.00  0.00           N
ATOM   2248 HD21 ASN   139      91.440 104.970  11.210  0.00  0.00           H
ATOM   2249 HD22 ASN   139      92.490 103.790  10.530  0.00  0.00           H
ATOM   2250  C   ASN   139      88.110 102.990  14.390  0.00  0.00           C
ATOM   2251  O   ASN   139      88.490 103.570  15.390  0.00  0.00           O
ATOM   2252  N   HIE   140      86.820 102.810  14.120  0.00  0.00           N
ATOM   2253  H   HIE   140      86.640 102.310  13.260  0.00  0.00           H
ATOM   2254  CA  HIE   140      85.620 103.220  14.880  0.00  0.00           C
ATOM   2255  HA  HIE   140      86.000 103.430  15.880  0.00  0.00           H
ATOM   2256  CB  HIE   140      85.080 104.550  14.350  0.00  0.00           C
ATOM   2257  HB2 HIE   140      84.190 104.790  14.930  0.00  0.00           H
ATOM   2258  HB3 HIE   140      84.710 104.410  13.330  0.00  0.00           H
ATOM   2259  CG  HIE   140      86.020 105.650  14.450  0.00  0.00           C
ATOM   2260  ND1 HIE   140      86.000 106.470  15.560  0.00  0.00           N
ATOM   2261  CE1 HIE   140      86.955 107.432  15.329  0.00  0.00           C
ATOM   2262  HE1 HIE   140      87.159 108.184  16.091  0.00  0.00           H
ATOM   2263  NE2 HIE   140      87.432 107.285  14.118  0.00  0.00           N
ATOM   2264  HE2 HIE   140      88.109 107.896  13.684  0.00  0.00           H
ATOM   2265  CD2 HIE   140      86.880 106.190  13.530  0.00  0.00           C
ATOM   2266  HD2 HIE   140      87.130 105.670  12.610  0.00  0.00           H
ATOM   2267  C   HIE   140      84.640 102.020  14.940  0.00  0.00           C
ATOM   2268  O   HIE   140      84.000 101.640  13.960  0.00  0.00           O
ATOM   2269  N   VAL   141      84.450 101.440  16.140  0.00  0.00           N
ATOM   2270  H   VAL   141      85.070 101.650  16.910  0.00  0.00           H
ATOM   2271  CA  VAL   141      83.450 100.350  16.160  0.00  0.00           C
ATOM   2272  HA  VAL   141      82.990 100.210  15.180  0.00  0.00           H
ATOM   2273  CB  VAL   141      84.080  99.050  16.420  0.00  0.00           C
ATOM   2274  HB  VAL   141      83.280  98.310  16.430  0.00  0.00           H
ATOM   2275  CG1 VAL   141      85.080  98.560  15.400  0.00  0.00           C
ATOM   2276 HG11 VAL   141      85.630  97.660  15.660  0.00  0.00           H
ATOM   2277 HG12 VAL   141      84.620  98.400  14.430  0.00  0.00           H
ATOM   2278 HG13 VAL   141      85.790  99.330  15.080  0.00  0.00           H
ATOM   2279  CG2 VAL   141      84.860  98.920  17.810  0.00  0.00           C
ATOM   2280 HG21 VAL   141      85.280  97.940  17.990  0.00  0.00           H
ATOM   2281 HG22 VAL   141      85.660  99.650  17.880  0.00  0.00           H
ATOM   2282 HG23 VAL   141      84.150  99.040  18.630  0.00  0.00           H
ATOM   2283  C   VAL   141      82.480 100.700  17.270  0.00  0.00           C
ATOM   2284  O   VAL   141      82.760 101.420  18.230  0.00  0.00           O
ATOM   2285  N   ILE   142      81.250 100.210  17.170  0.00  0.00           N
ATOM   2286  H   ILE   142      80.890  99.750  16.350  0.00  0.00           H
ATOM   2287  CA  ILE   142      80.260 100.070  18.280  0.00  0.00           C
ATOM   2288  HA  ILE   142      80.490 100.790  19.070  0.00  0.00           H
ATOM   2289  CB  ILE   142      78.820 100.270  17.780  0.00  0.00           C
ATOM   2290  HB  ILE   142      78.770  99.550  16.960  0.00  0.00           H
ATOM   2291  CG2 ILE   142      77.680  99.900  18.710  0.00  0.00           C
ATOM   2292 HG21 ILE   142      77.890  98.880  19.030  0.00  0.00           H
ATOM   2293 HG22 ILE   142      77.580 100.460  19.640  0.00  0.00           H
ATOM   2294 HG23 ILE   142      76.760  99.830  18.120  0.00  0.00           H
ATOM   2295  CG1 ILE   142      78.650 101.710  17.340  0.00  0.00           C
ATOM   2296 HG12 ILE   142      79.580 102.080  16.900  0.00  0.00           H
ATOM   2297 HG13 ILE   142      78.390 102.310  18.210  0.00  0.00           H
ATOM   2298  CD1 ILE   142      77.550 101.980  16.290  0.00  0.00           C
ATOM   2299 HD11 ILE   142      77.580 103.010  15.950  0.00  0.00           H
ATOM   2300 HD12 ILE   142      77.670 101.240  15.500  0.00  0.00           H
ATOM   2301 HD13 ILE   142      76.630 101.870  16.870  0.00  0.00           H
ATOM   2302  C   ILE   142      80.430  98.720  19.070  0.00  0.00           C
ATOM   2303  O   ILE   142      80.830  97.760  18.410  0.00  0.00           O
ATOM   2304  N   LEU   143      80.160  98.670  20.370  0.00  0.00           N
ATOM   2305  H   LEU   143      79.830  99.530  20.780  0.00  0.00           H
ATOM   2306  CA  LEU   143      80.110  97.390  21.180  0.00  0.00           C
ATOM   2307  HA  LEU   143      80.170  96.500  20.560  0.00  0.00           H
ATOM   2308  CB  LEU   143      81.430  97.390  22.070  0.00  0.00           C
ATOM   2309  HB2 LEU   143      81.290  98.060  22.910  0.00  0.00           H
ATOM   2310  HB3 LEU   143      82.250  97.560  21.370  0.00  0.00           H
ATOM   2311  CG  LEU   143      81.600  96.110  22.960  0.00  0.00           C
ATOM   2312  HG  LEU   143      80.700  95.930  23.550  0.00  0.00           H
ATOM   2313  CD1 LEU   143      81.850  94.820  22.180  0.00  0.00           C
ATOM   2314 HD11 LEU   143      82.780  94.930  21.610  0.00  0.00           H
ATOM   2315 HD12 LEU   143      82.030  94.000  22.880  0.00  0.00           H
ATOM   2316 HD13 LEU   143      80.990  94.580  21.560  0.00  0.00           H
ATOM   2317  CD2 LEU   143      82.770  96.310  23.930  0.00  0.00           C
ATOM   2318 HD21 LEU   143      83.660  96.660  23.390  0.00  0.00           H
ATOM   2319 HD22 LEU   143      82.450  97.040  24.680  0.00  0.00           H
ATOM   2320 HD23 LEU   143      83.050  95.380  24.430  0.00  0.00           H
ATOM   2321  C   LEU   143      78.830  97.150  22.030  0.00  0.00           C
ATOM   2322  O   LEU   143      78.470  97.940  22.900  0.00  0.00           O
ATOM   2323  N   ILE   144      78.130  96.040  21.810  0.00  0.00           N
ATOM   2324  H   ILE   144      78.510  95.360  21.170  0.00  0.00           H
ATOM   2325  CA  ILE   144      76.950  95.540  22.500  0.00  0.00           C
ATOM   2326  HA  ILE   144      76.600  96.300  23.210  0.00  0.00           H
ATOM   2327  CB  ILE   144      75.830  95.240  21.480  0.00  0.00           C
ATOM   2328  HB  ILE   144      76.290  94.680  20.650  0.00  0.00           H
ATOM   2329  CG2 ILE   144      74.820  94.290  22.140  0.00  0.00           C
ATOM   2330 HG21 ILE   144      75.300  93.380  22.490  0.00  0.00           H
ATOM   2331 HG22 ILE   144      74.350  94.790  22.990  0.00  0.00           H
ATOM   2332 HG23 ILE   144      74.120  94.110  21.320  0.00  0.00           H
ATOM   2333  CG1 ILE   144      75.200  96.520  21.040  0.00  0.00           C
ATOM   2334 HG12 ILE   144      75.980  97.290  21.130  0.00  0.00           H
ATOM   2335 HG13 ILE   144      74.400  96.740  21.740  0.00  0.00           H
ATOM   2336  CD1 ILE   144      74.540  96.520  19.650  0.00  0.00           C
ATOM   2337 HD11 ILE   144      74.490  97.560  19.330  0.00  0.00           H
ATOM   2338 HD12 ILE   144      75.180  96.000  18.930  0.00  0.00           H
ATOM   2339 HD13 ILE   144      73.590  96.010  19.540  0.00  0.00           H
ATOM   2340  C   ILE   144      77.450  94.370  23.390  0.00  0.00           C
ATOM   2341  O   ILE   144      77.890  93.340  22.890  0.00  0.00           O
ATOM   2342  N   VAL   145      77.260  94.400  24.780  0.00  0.00           N
ATOM   2343  H   VAL   145      76.860  95.230  25.190  0.00  0.00           H
ATOM   2344  CA  VAL   145      77.450  93.280  25.730  0.00  0.00           C
ATOM   2345  HA  VAL   145      77.560  92.420  25.070  0.00  0.00           H
ATOM   2346  CB  VAL   145      78.860  93.380  26.420  0.00  0.00           C
ATOM   2347  HB  VAL   145      79.020  92.430  26.940  0.00  0.00           H
ATOM   2348  CG1 VAL   145      80.020  93.640  25.420  0.00  0.00           C
ATOM   2349 HG11 VAL   145      80.040  92.860  24.660  0.00  0.00           H
ATOM   2350 HG12 VAL   145      79.770  94.600  24.950  0.00  0.00           H
ATOM   2351 HG13 VAL   145      80.890  93.750  26.070  0.00  0.00           H
ATOM   2352  CG2 VAL   145      78.950  94.490  27.480  0.00  0.00           C
ATOM   2353 HG21 VAL   145      80.010  94.650  27.670  0.00  0.00           H
ATOM   2354 HG22 VAL   145      78.550  95.470  27.220  0.00  0.00           H
ATOM   2355 HG23 VAL   145      78.460  94.100  28.370  0.00  0.00           H
ATOM   2356  C   VAL   145      76.330  93.100  26.710  0.00  0.00           C
ATOM   2357  O   VAL   145      75.730  93.960  27.280  0.00  0.00           O
ATOM   2358  N   SER   146      75.920  91.810  26.870  0.00  0.00           N
ATOM   2359  H   SER   146      76.270  91.050  26.300  0.00  0.00           H
ATOM   2360  CA  SER   146      75.030  91.520  27.950  0.00  0.00           C
ATOM   2361  HA  SER   146      74.050  91.970  27.830  0.00  0.00           H
ATOM   2362  CB  SER   146      74.690  89.970  27.960  0.00  0.00           C
ATOM   2363  HB2 SER   146      74.170  89.740  27.030  0.00  0.00           H
ATOM   2364  HB3 SER   146      74.060  89.650  28.800  0.00  0.00           H
ATOM   2365  OG  SER   146      75.880  89.240  27.980  0.00  0.00           O
ATOM   2366  HG  SER   146      76.210  89.060  28.860  0.00  0.00           H
ATOM   2367  C   SER   146      75.640  91.840  29.380  0.00  0.00           C
ATOM   2368  O   SER   146      76.850  91.600  29.600  0.00  0.00           O
ATOM   2369  N   ASP   147      74.900  92.510  30.280  0.00  0.00           N
ATOM   2370  H   ASP   147      73.940  92.750  30.070  0.00  0.00           H
ATOM   2371  CA  ASP   147      75.380  92.880  31.590  0.00  0.00           C
ATOM   2372  HA  ASP   147      76.410  93.240  31.560  0.00  0.00           H
ATOM   2373  CB  ASP   147      74.430  93.980  32.100  0.00  0.00           C
ATOM   2374  HB2 ASP   147      73.480  93.450  32.240  0.00  0.00           H
ATOM   2375  HB3 ASP   147      74.340  94.660  31.260  0.00  0.00           H
ATOM   2376  CG  ASP   147      74.940  94.650  33.410  0.00  0.00           C
ATOM   2377  OD1 ASP   147      76.080  94.410  33.840  0.00  0.00           O
ATOM   2378  OD2 ASP   147      74.230  95.500  34.010  0.00  0.00           O
ATOM   2379  C   ASP   147      75.450  91.690  32.610  0.00  0.00           C
ATOM   2380  O   ASP   147      74.700  91.560  33.620  0.00  0.00           O
ATOM   2381  N   ASP   148      76.450  90.840  32.360  0.00  0.00           N
ATOM   2382  H   ASP   148      76.960  91.020  31.510  0.00  0.00           H
ATOM   2383  CA  ASP   148      76.850  89.700  33.090  0.00  0.00           C
ATOM   2384  HA  ASP   148      76.570  89.750  34.140  0.00  0.00           H
ATOM   2385  CB  ASP   148      76.030  88.450  32.600  0.00  0.00           C
ATOM   2386  HB2 ASP   148      75.000  88.720  32.780  0.00  0.00           H
ATOM   2387  HB3 ASP   148      76.190  87.700  33.370  0.00  0.00           H
ATOM   2388  CG  ASP   148      76.290  88.020  31.140  0.00  0.00           C
ATOM   2389  OD1 ASP   148      77.110  88.560  30.430  0.00  0.00           O
ATOM   2390  OD2 ASP   148      75.520  87.100  30.710  0.00  0.00           O
ATOM   2391  C   ASP   148      78.360  89.500  33.010  0.00  0.00           C
ATOM   2392  O   ASP   148      79.020  90.130  32.190  0.00  0.00           O
ATOM   2393  N   HIE   149      78.930  88.570  33.710  0.00  0.00           N
ATOM   2394  H   HIE   149      78.430  87.980  34.370  0.00  0.00           H
ATOM   2395  CA  HIE   149      80.380  88.290  33.720  0.00  0.00           C
ATOM   2396  HA  HIE   149      80.870  89.190  34.070  0.00  0.00           H
ATOM   2397  CB  HIE   149      80.600  87.100  34.690  0.00  0.00           C
ATOM   2398  HB2 HIE   149      79.970  86.240  34.500  0.00  0.00           H
ATOM   2399  HB3 HIE   149      80.170  87.380  35.650  0.00  0.00           H
ATOM   2400  CG  HIE   149      82.050  86.660  34.950  0.00  0.00           C
ATOM   2401  ND1 HIE   149      82.920  85.990  34.070  0.00  0.00           N
ATOM   2402  CE1 HIE   149      84.130  86.160  34.670  0.00  0.00           C
ATOM   2403  HE1 HIE   149      85.040  85.850  34.180  0.00  0.00           H
ATOM   2404  NE2 HIE   149      84.020  86.730  35.850  0.00  0.00           N
ATOM   2405  HE2 HIE   149      84.730  86.880  36.560  0.00  0.00           H
ATOM   2406  CD2 HIE   149      82.710  87.080  36.040  0.00  0.00           C
ATOM   2407  HD2 HIE   149      82.230  87.590  36.860  0.00  0.00           H
ATOM   2408  C   HIE   149      81.040  88.040  32.290  0.00  0.00           C
ATOM   2409  O   HIE   149      82.040  88.640  31.940  0.00  0.00           O
ATOM   2410  N   GLU   150      80.410  87.230  31.490  0.00  0.00           N
ATOM   2411  H   GLU   150      79.540  86.810  31.810  0.00  0.00           H
ATOM   2412  CA  GLU   150      80.880  86.950  30.150  0.00  0.00           C
ATOM   2413  HA  GLU   150      81.880  86.520  30.270  0.00  0.00           H
ATOM   2414  CB  GLU   150      80.000  85.790  29.590  0.00  0.00           C
ATOM   2415  HB2 GLU   150      79.050  86.240  29.270  0.00  0.00           H
ATOM   2416  HB3 GLU   150      79.730  85.140  30.420  0.00  0.00           H
ATOM   2417  CG  GLU   150      80.740  85.060  28.390  0.00  0.00           C
ATOM   2418  HG2 GLU   150      80.780  85.770  27.560  0.00  0.00           H
ATOM   2419  HG3 GLU   150      80.190  84.200  28.010  0.00  0.00           H
ATOM   2420  CD  GLU   150      82.170  84.700  28.860  0.00  0.00           C
ATOM   2421  OE1 GLU   150      82.220  84.030  29.900  0.00  0.00           O
ATOM   2422  OE2 GLU   150      83.240  85.200  28.340  0.00  0.00           O
ATOM   2423  C   GLU   150      80.930  88.140  29.220  0.00  0.00           C
ATOM   2424  O   GLU   150      82.020  88.420  28.720  0.00  0.00           O
ATOM   2425  N   GLY   151      79.800  88.890  29.170  0.00  0.00           N
ATOM   2426  H   GLY   151      78.980  88.680  29.720  0.00  0.00           H
ATOM   2427  CA  GLY   151      79.770  90.080  28.310  0.00  0.00           C
ATOM   2428  HA2 GLY   151      78.770  90.520  28.320  0.00  0.00           H
ATOM   2429  HA3 GLY   151      80.160  89.840  27.320  0.00  0.00           H
ATOM   2430  C   GLY   151      80.790  91.110  28.810  0.00  0.00           C
ATOM   2431  O   GLY   151      81.440  91.760  27.980  0.00  0.00           O
ATOM   2432  N   ARG   152      81.030  91.240  30.120  0.00  0.00           N
ATOM   2433  H   ARG   152      80.380  90.800  30.750  0.00  0.00           H
ATOM   2434  CA  ARG   152      81.990  92.210  30.570  0.00  0.00           C
ATOM   2435  HA  ARG   152      81.840  93.030  29.860  0.00  0.00           H
ATOM   2436  CB  ARG   152      81.660  92.730  31.990  0.00  0.00           C
ATOM   2437  HB2 ARG   152      82.490  93.370  32.290  0.00  0.00           H
ATOM   2438  HB3 ARG   152      81.760  91.900  32.690  0.00  0.00           H
ATOM   2439  CG  ARG   152      80.250  93.350  32.110  0.00  0.00           C
ATOM   2440  HG2 ARG   152      79.520  92.600  31.800  0.00  0.00           H
ATOM   2441  HG3 ARG   152      80.060  94.180  31.440  0.00  0.00           H
ATOM   2442  CD  ARG   152      79.930  93.750  33.540  0.00  0.00           C
ATOM   2443  HD2 ARG   152      78.870  94.000  33.460  0.00  0.00           H
ATOM   2444  HD3 ARG   152      80.420  94.620  33.990  0.00  0.00           H
ATOM   2445  NE  ARG   152      80.060  92.730  34.550  0.00  0.00           N
ATOM   2446  HE  ARG   152      80.950  92.780  35.030  0.00  0.00           H
ATOM   2447  CZ  ARG   152      79.090  92.000  35.090  0.00  0.00           C
ATOM   2448  NH1 ARG   152      77.820  92.220  34.920  0.00  0.00           N
ATOM   2449 HH11 ARG   152      77.420  92.930  34.330  0.00  0.00           H
ATOM   2450 HH12 ARG   152      77.220  91.650  35.490  0.00  0.00           H
ATOM   2451  NH2 ARG   152      79.330  91.090  35.980  0.00  0.00           N
ATOM   2452 HH21 ARG   152      80.300  90.920  36.230  0.00  0.00           H
ATOM   2453 HH22 ARG   152      78.630  90.450  36.320  0.00  0.00           H
ATOM   2454  C   ARG   152      83.450  91.670  30.500  0.00  0.00           C
ATOM   2455  O   ARG   152      84.290  92.540  30.400  0.00  0.00           O
ATOM   2456  N   ALA   153      83.630  90.380  30.430  0.00  0.00           N
ATOM   2457  H   ALA   153      82.820  89.780  30.530  0.00  0.00           H
ATOM   2458  CA  ALA   153      84.930  89.780  30.080  0.00  0.00           C
ATOM   2459  HA  ALA   153      85.630  90.430  30.610  0.00  0.00           H
ATOM   2460  CB  ALA   153      84.950  88.280  30.540  0.00  0.00           C
ATOM   2461  HB1 ALA   153      84.090  87.740  30.140  0.00  0.00           H
ATOM   2462  HB2 ALA   153      85.910  87.850  30.240  0.00  0.00           H
ATOM   2463  HB3 ALA   153      84.870  88.420  31.620  0.00  0.00           H
ATOM   2464  C   ALA   153      85.270  89.950  28.600  0.00  0.00           C
ATOM   2465  O   ALA   153      86.360  90.430  28.310  0.00  0.00           O
ATOM   2466  N   ALA   154      84.310  89.990  27.640  0.00  0.00           N
ATOM   2467  H   ALA   154      83.360  89.790  27.900  0.00  0.00           H
ATOM   2468  CA  ALA   154      84.650  90.400  26.320  0.00  0.00           C
ATOM   2469  HA  ALA   154      85.540  89.890  25.950  0.00  0.00           H
ATOM   2470  CB  ALA   154      83.350  90.170  25.470  0.00  0.00           C
ATOM   2471  HB1 ALA   154      82.410  90.270  26.020  0.00  0.00           H
ATOM   2472  HB2 ALA   154      83.340  90.840  24.610  0.00  0.00           H
ATOM   2473  HB3 ALA   154      83.500  89.180  25.030  0.00  0.00           H
ATOM   2474  C   ALA   154      85.170  91.840  26.170  0.00  0.00           C
ATOM   2475  O   ALA   154      86.180  92.230  25.600  0.00  0.00           O
ATOM   2476  N   GLN   155      84.360  92.700  26.860  0.00  0.00           N
ATOM   2477  H   GLN   155      83.460  92.360  27.170  0.00  0.00           H
ATOM   2478  CA  GLN   155      84.620  94.120  26.910  0.00  0.00           C
ATOM   2479  HA  GLN   155      84.690  94.480  25.880  0.00  0.00           H
ATOM   2480  CB  GLN   155      83.610  94.850  27.810  0.00  0.00           C
ATOM   2481  HB2 GLN   155      83.790  94.810  28.880  0.00  0.00           H
ATOM   2482  HB3 GLN   155      82.580  94.510  27.710  0.00  0.00           H
ATOM   2483  CG  GLN   155      83.600  96.350  27.560  0.00  0.00           C
ATOM   2484  HG2 GLN   155      83.390  96.480  26.500  0.00  0.00           H
ATOM   2485  HG3 GLN   155      84.600  96.700  27.800  0.00  0.00           H
ATOM   2486  CD  GLN   155      82.700  97.130  28.510  0.00  0.00           C
ATOM   2487  OE1 GLN   155      81.670  96.680  29.020  0.00  0.00           O
ATOM   2488  NE2 GLN   155      83.110  98.270  28.860  0.00  0.00           N
ATOM   2489 HE21 GLN   155      84.080  98.480  28.650  0.00  0.00           H
ATOM   2490 HE22 GLN   155      82.530  98.890  29.400  0.00  0.00           H
ATOM   2491  C   GLN   155      86.060  94.350  27.510  0.00  0.00           C
ATOM   2492  O   GLN   155      86.950  94.940  26.860  0.00  0.00           O
ATOM   2493  N   LYS   156      86.330  93.920  28.810  0.00  0.00           N
ATOM   2494  H   LYS   156      85.640  93.280  29.180  0.00  0.00           H
ATOM   2495  CA  LYS   156      87.550  94.140  29.540  0.00  0.00           C
ATOM   2496  HA  LYS   156      87.710  95.210  29.640  0.00  0.00           H
ATOM   2497  CB  LYS   156      87.550  93.510  30.930  0.00  0.00           C
ATOM   2498  HB2 LYS   156      88.550  93.440  31.350  0.00  0.00           H
ATOM   2499  HB3 LYS   156      87.180  92.490  30.870  0.00  0.00           H
ATOM   2500  CG  LYS   156      86.590  94.350  31.750  0.00  0.00           C
ATOM   2501  HG2 LYS   156      85.610  94.470  31.290  0.00  0.00           H
ATOM   2502  HG3 LYS   156      86.940  95.380  31.810  0.00  0.00           H
ATOM   2503  CD  LYS   156      86.390  93.760  33.150  0.00  0.00           C
ATOM   2504  HD2 LYS   156      85.710  94.390  33.720  0.00  0.00           H
ATOM   2505  HD3 LYS   156      87.380  93.760  33.620  0.00  0.00           H
ATOM   2506  CE  LYS   156      85.850  92.340  33.170  0.00  0.00           C
ATOM   2507  HE2 LYS   156      86.600  91.660  32.770  0.00  0.00           H
ATOM   2508  HE3 LYS   156      84.960  92.250  32.540  0.00  0.00           H
ATOM   2509  NZ  LYS   156      85.440  91.910  34.540  0.00  0.00           N
ATOM   2510  HZ1 LYS   156      84.680  92.450  34.920  0.00  0.00           H
ATOM   2511  HZ2 LYS   156      85.290  90.910  34.630  0.00  0.00           H
ATOM   2512  HZ3 LYS   156      86.250  92.090  35.120  0.00  0.00           H
ATOM   2513  C   LYS   156      88.750  93.550  28.740  0.00  0.00           C
ATOM   2514  O   LYS   156      89.710  94.250  28.600  0.00  0.00           O
ATOM   2515  N   LYS   157      88.630  92.440  28.050  0.00  0.00           N
ATOM   2516  H   LYS   157      87.720  91.990  27.980  0.00  0.00           H
ATOM   2517  CA  LYS   157      89.590  91.920  27.090  0.00  0.00           C
ATOM   2518  HA  LYS   157      90.500  91.640  27.620  0.00  0.00           H
ATOM   2519  CB  LYS   157      89.200  90.480  26.630  0.00  0.00           C
ATOM   2520  HB2 LYS   157      89.430  90.360  25.580  0.00  0.00           H
ATOM   2521  HB3 LYS   157      88.120  90.360  26.780  0.00  0.00           H
ATOM   2522  CG  LYS   157      89.880  89.400  27.470  0.00  0.00           C
ATOM   2523  HG2 LYS   157      89.510  88.400  27.260  0.00  0.00           H
ATOM   2524  HG3 LYS   157      89.810  89.620  28.540  0.00  0.00           H
ATOM   2525  CD  LYS   157      91.420  89.240  27.210  0.00  0.00           C
ATOM   2526  HD2 LYS   157      91.980  90.170  27.330  0.00  0.00           H
ATOM   2527  HD3 LYS   157      91.570  88.840  26.210  0.00  0.00           H
ATOM   2528  CE  LYS   157      91.980  88.190  28.170  0.00  0.00           C
ATOM   2529  HE2 LYS   157      92.810  87.660  27.690  0.00  0.00           H
ATOM   2530  HE3 LYS   157      91.120  87.540  28.290  0.00  0.00           H
ATOM   2531  NZ  LYS   157      92.250  88.810  29.450  0.00  0.00           N
ATOM   2532  HZ1 LYS   157      91.420  89.150  29.910  0.00  0.00           H
ATOM   2533  HZ2 LYS   157      92.620  88.120  30.080  0.00  0.00           H
ATOM   2534  HZ3 LYS   157      92.920  89.550  29.290  0.00  0.00           H
ATOM   2535  C   LYS   157      89.830  92.830  25.920  0.00  0.00           C
ATOM   2536  O   LYS   157      91.000  93.130  25.770  0.00  0.00           O
ATOM   2537  N   LEU   158      88.860  93.220  25.160  0.00  0.00           N
ATOM   2538  H   LEU   158      87.970  92.770  25.310  0.00  0.00           H
ATOM   2539  CA  LEU   158      88.980  94.060  23.930  0.00  0.00           C
ATOM   2540  HA  LEU   158      89.600  93.500  23.230  0.00  0.00           H
ATOM   2541  CB  LEU   158      87.590  94.250  23.240  0.00  0.00           C
ATOM   2542  HB2 LEU   158      86.980  94.850  23.920  0.00  0.00           H
ATOM   2543  HB3 LEU   158      87.110  93.300  22.990  0.00  0.00           H
ATOM   2544  CG  LEU   158      87.660  95.040  21.930  0.00  0.00           C
ATOM   2545  HG  LEU   158      88.150  95.970  22.210  0.00  0.00           H
ATOM   2546  CD1 LEU   158      88.410  94.320  20.770  0.00  0.00           C
ATOM   2547 HD11 LEU   158      89.290  93.840  21.200  0.00  0.00           H
ATOM   2548 HD12 LEU   158      87.720  93.670  20.230  0.00  0.00           H
ATOM   2549 HD13 LEU   158      88.760  95.060  20.060  0.00  0.00           H
ATOM   2550  CD2 LEU   158      86.340  95.470  21.240  0.00  0.00           C
ATOM   2551 HD21 LEU   158      85.790  96.140  21.900  0.00  0.00           H
ATOM   2552 HD22 LEU   158      86.580  96.090  20.380  0.00  0.00           H
ATOM   2553 HD23 LEU   158      85.720  94.640  20.890  0.00  0.00           H
ATOM   2554  C   LEU   158      89.630  95.420  24.350  0.00  0.00           C
ATOM   2555  O   LEU   158      90.700  95.790  23.820  0.00  0.00           O
ATOM   2556  N   GLU   159      89.000  96.200  25.300  0.00  0.00           N
ATOM   2557  H   GLU   159      88.250  95.760  25.830  0.00  0.00           H
ATOM   2558  CA  GLU   159      89.540  97.490  25.900  0.00  0.00           C
ATOM   2559  HA  GLU   159      89.560  98.130  25.020  0.00  0.00           H
ATOM   2560  CB  GLU   159      88.580  97.970  27.060  0.00  0.00           C
ATOM   2561  HB2 GLU   159      89.120  98.820  27.490  0.00  0.00           H
ATOM   2562  HB3 GLU   159      88.480  97.220  27.840  0.00  0.00           H
ATOM   2563  CG  GLU   159      87.230  98.470  26.460  0.00  0.00           C
ATOM   2564  HG2 GLU   159      86.670  97.560  26.260  0.00  0.00           H
ATOM   2565  HG3 GLU   159      87.390  99.140  25.620  0.00  0.00           H
ATOM   2566  CD  GLU   159      86.420  99.090  27.560  0.00  0.00           C
ATOM   2567  OE1 GLU   159      86.150  98.530  28.650  0.00  0.00           O
ATOM   2568  OE2 GLU   159      85.880 100.200  27.360  0.00  0.00           O
ATOM   2569  C   GLU   159      91.020  97.420  26.320  0.00  0.00           C
ATOM   2570  O   GLU   159      91.730  98.380  26.020  0.00  0.00           O
ATOM   2571  N   THR   160      91.490  96.340  26.940  0.00  0.00           N
ATOM   2572  H   THR   160      90.860  95.590  27.180  0.00  0.00           H
ATOM   2573  CA  THR   160      92.920  96.120  27.280  0.00  0.00           C
ATOM   2574  HA  THR   160      93.300  96.930  27.890  0.00  0.00           H
ATOM   2575  CB  THR   160      93.200  94.720  27.960  0.00  0.00           C
ATOM   2576  HB  THR   160      93.020  93.920  27.240  0.00  0.00           H
ATOM   2577  CG2 THR   160      94.610  94.610  28.540  0.00  0.00           C
ATOM   2578 HG21 THR   160      95.300  94.830  27.710  0.00  0.00           H
ATOM   2579 HG22 THR   160      94.750  95.280  29.390  0.00  0.00           H
ATOM   2580 HG23 THR   160      94.760  93.570  28.800  0.00  0.00           H
ATOM   2581  OG1 THR   160      92.360  94.660  29.050  0.00  0.00           O
ATOM   2582  HG1 THR   160      91.500  94.360  28.770  0.00  0.00           H
ATOM   2583  C   THR   160      93.880  96.290  26.070  0.00  0.00           C
ATOM   2584  O   THR   160      95.000  96.870  26.160  0.00  0.00           O
ATOM   2585  N   LEU   161      93.370  95.760  24.930  0.00  0.00           N
ATOM   2586  H   LEU   161      92.460  95.340  25.040  0.00  0.00           H
ATOM   2587  CA  LEU   161      94.150  95.830  23.620  0.00  0.00           C
ATOM   2588  HA  LEU   161      95.220  95.740  23.810  0.00  0.00           H
ATOM   2589  CB  LEU   161      93.790  94.670  22.680  0.00  0.00           C
ATOM   2590  HB2 LEU   161      94.510  94.500  21.870  0.00  0.00           H
ATOM   2591  HB3 LEU   161      92.920  95.010  22.130  0.00  0.00           H
ATOM   2592  CG  LEU   161      93.410  93.290  23.290  0.00  0.00           C
ATOM   2593  HG  LEU   161      92.660  93.540  24.040  0.00  0.00           H
ATOM   2594  CD1 LEU   161      92.530  92.420  22.360  0.00  0.00           C
ATOM   2595 HD11 LEU   161      92.130  91.580  22.920  0.00  0.00           H
ATOM   2596 HD12 LEU   161      91.660  92.950  21.980  0.00  0.00           H
ATOM   2597 HD13 LEU   161      93.110  92.150  21.470  0.00  0.00           H
ATOM   2598  CD2 LEU   161      94.660  92.600  23.830  0.00  0.00           C
ATOM   2599 HD21 LEU   161      94.340  91.600  24.110  0.00  0.00           H
ATOM   2600 HD22 LEU   161      95.450  92.570  23.080  0.00  0.00           H
ATOM   2601 HD23 LEU   161      95.030  92.920  24.800  0.00  0.00           H
ATOM   2602  C   LEU   161      94.000  97.130  22.870  0.00  0.00           C
ATOM   2603  O   LEU   161      94.830  97.460  22.040  0.00  0.00           O
ATOM   2604  N   LEU   162      92.890  97.840  23.090  0.00  0.00           N
ATOM   2605  H   LEU   162      92.150  97.430  23.660  0.00  0.00           H
ATOM   2606  CA  LEU   162      92.730  99.210  22.590  0.00  0.00           C
ATOM   2607  HA  LEU   162      93.150  99.320  21.590  0.00  0.00           H
ATOM   2608  CB  LEU   162      91.280  99.590  22.700  0.00  0.00           C
ATOM   2609  HB2 LEU   162      91.130 100.560  22.230  0.00  0.00           H
ATOM   2610  HB3 LEU   162      90.980  99.630  23.750  0.00  0.00           H
ATOM   2611  CG  LEU   162      90.280  98.610  21.940  0.00  0.00           C
ATOM   2612  HG  LEU   162      90.210  97.600  22.340  0.00  0.00           H
ATOM   2613  CD1 LEU   162      88.820  99.270  21.950  0.00  0.00           C
ATOM   2614 HD11 LEU   162      88.130  98.580  21.460  0.00  0.00           H
ATOM   2615 HD12 LEU   162      88.540  99.450  22.990  0.00  0.00           H
ATOM   2616 HD13 LEU   162      88.810 100.260  21.490  0.00  0.00           H
ATOM   2617  CD2 LEU   162      90.700  98.490  20.490  0.00  0.00           C
ATOM   2618 HD21 LEU   162      91.470  97.720  20.400  0.00  0.00           H
ATOM   2619 HD22 LEU   162      89.790  98.160  19.990  0.00  0.00           H
ATOM   2620 HD23 LEU   162      91.200  99.380  20.120  0.00  0.00           H
ATOM   2621  C   LEU   162      93.620 100.180  23.400  0.00  0.00           C
ATOM   2622  O   LEU   162      94.300 101.050  22.840  0.00  0.00           O
ATOM   2623  N   GLU   163      93.660  99.990  24.710  0.00  0.00           N
ATOM   2624  H   GLU   163      93.150  99.220  25.120  0.00  0.00           H
ATOM   2625  CA  GLU   163      94.550 100.770  25.590  0.00  0.00           C
ATOM   2626  HA  GLU   163      94.530 101.820  25.320  0.00  0.00           H
ATOM   2627  CB  GLU   163      94.210 100.590  27.100  0.00  0.00           C
ATOM   2628  HB2 GLU   163      94.460  99.570  27.380  0.00  0.00           H
ATOM   2629  HB3 GLU   163      93.140 100.730  27.190  0.00  0.00           H
ATOM   2630  CG  GLU   163      94.860 101.600  28.020  0.00  0.00           C
ATOM   2631  HG2 GLU   163      94.780 102.560  27.500  0.00  0.00           H
ATOM   2632  HG3 GLU   163      95.940 101.560  28.110  0.00  0.00           H
ATOM   2633  CD  GLU   163      94.170 101.700  29.390  0.00  0.00           C
ATOM   2634  OE1 GLU   163      93.050 102.220  29.410  0.00  0.00           O
ATOM   2635  OE2 GLU   163      94.720 101.220  30.420  0.00  0.00           O
ATOM   2636  C   GLU   163      96.050 100.420  25.400  0.00  0.00           C
ATOM   2637  O   GLU   163      96.920 101.350  25.250  0.00  0.00           O
ATOM   2638  N   GLU   164      96.430  99.190  25.480  0.00  0.00           N
ATOM   2639  H   GLU   164      95.860  98.470  25.910  0.00  0.00           H
ATOM   2640  CA  GLU   164      97.840  98.910  25.190  0.00  0.00           C
ATOM   2641  HA  GLU   164      98.490  99.310  25.970  0.00  0.00           H
ATOM   2642  CB  GLU   164      98.140  97.420  25.380  0.00  0.00           C
ATOM   2643  HB2 GLU   164      97.540  96.800  24.720  0.00  0.00           H
ATOM   2644  HB3 GLU   164      97.820  97.090  26.370  0.00  0.00           H
ATOM   2645  CG  GLU   164      99.630  97.080  25.260  0.00  0.00           C
ATOM   2646  HG2 GLU   164     100.140  97.730  25.970  0.00  0.00           H
ATOM   2647  HG3 GLU   164     100.020  97.280  24.260  0.00  0.00           H
ATOM   2648  CD  GLU   164      99.840  95.650  25.740  0.00  0.00           C
ATOM   2649  OE1 GLU   164     100.360  94.830  24.960  0.00  0.00           O
ATOM   2650  OE2 GLU   164      99.510  95.360  26.930  0.00  0.00           O
ATOM   2651  C   GLU   164      98.390  99.360  23.860  0.00  0.00           C
ATOM   2652  O   GLU   164      99.520  99.680  23.730  0.00  0.00           O
ATOM   2653  N   LYS   165      97.490  99.440  22.850  0.00  0.00           N
ATOM   2654  H   LYS   165      96.510  99.270  23.060  0.00  0.00           H
ATOM   2655  CA  LYS   165      97.800  99.980  21.480  0.00  0.00           C
ATOM   2656  HA  LYS   165      98.720  99.540  21.100  0.00  0.00           H
ATOM   2657  CB  LYS   165      96.570  99.600  20.510  0.00  0.00           C
ATOM   2658  HB2 LYS   165      95.640 100.010  20.900  0.00  0.00           H
ATOM   2659  HB3 LYS   165      96.470  98.520  20.460  0.00  0.00           H
ATOM   2660  CG  LYS   165      96.600 100.070  19.060  0.00  0.00           C
ATOM   2661  HG2 LYS   165      96.570 101.150  19.100  0.00  0.00           H
ATOM   2662  HG3 LYS   165      95.690  99.730  18.570  0.00  0.00           H
ATOM   2663  CD  LYS   165      97.800  99.460  18.250  0.00  0.00           C
ATOM   2664  HD2 LYS   165      97.490  98.560  17.720  0.00  0.00           H
ATOM   2665  HD3 LYS   165      98.650  99.430  18.920  0.00  0.00           H
ATOM   2666  CE  LYS   165      98.180 100.410  17.070  0.00  0.00           C
ATOM   2667  HE2 LYS   165      98.320 101.410  17.470  0.00  0.00           H
ATOM   2668  HE3 LYS   165      97.380 100.390  16.330  0.00  0.00           H
ATOM   2669  NZ  LYS   165      99.370  99.950  16.440  0.00  0.00           N
ATOM   2670  HZ1 LYS   165      99.710 100.560  15.700  0.00  0.00           H
ATOM   2671  HZ2 LYS   165     100.190  99.870  17.020  0.00  0.00           H
ATOM   2672  HZ3 LYS   165      99.210  99.110  15.890  0.00  0.00           H
ATOM   2673  C   LYS   165      97.930 101.480  21.550  0.00  0.00           C
ATOM   2674  O   LYS   165      98.870 101.980  20.950  0.00  0.00           O
ATOM   2675  N   GLU   166      97.040 102.290  22.160  0.00  0.00           N
ATOM   2676  H   GLU   166      96.170 102.020  22.590  0.00  0.00           H
ATOM   2677  CA  GLU   166      97.330 103.700  22.300  0.00  0.00           C
ATOM   2678  HA  GLU   166      97.380 104.160  21.310  0.00  0.00           H
ATOM   2679  CB  GLU   166      96.230 104.330  23.170  0.00  0.00           C
ATOM   2680  HB2 GLU   166      96.150 103.850  24.150  0.00  0.00           H
ATOM   2681  HB3 GLU   166      95.250 104.100  22.760  0.00  0.00           H
ATOM   2682  CG  GLU   166      96.270 105.750  23.450  0.00  0.00           C
ATOM   2683  HG2 GLU   166      97.280 106.140  23.600  0.00  0.00           H
ATOM   2684  HG3 GLU   166      95.760 105.940  24.390  0.00  0.00           H
ATOM   2685  CD  GLU   166      95.630 106.500  22.290  0.00  0.00           C
ATOM   2686  OE1 GLU   166      96.080 106.480  21.150  0.00  0.00           O
ATOM   2687  OE2 GLU   166      94.680 107.300  22.630  0.00  0.00           O
ATOM   2688  C   GLU   166      98.660 103.920  23.170  0.00  0.00           C
ATOM   2689  O   GLU   166      99.440 104.790  22.890  0.00  0.00           O
ATOM   2690  N   SER   167      98.820 103.110  24.210  0.00  0.00           N
ATOM   2691  H   SER   167      98.090 102.480  24.500  0.00  0.00           H
ATOM   2692  CA  SER   167      99.920 103.350  25.260  0.00  0.00           C
ATOM   2693  HA  SER   167      99.850 104.410  25.510  0.00  0.00           H
ATOM   2694  CB  SER   167      99.690 102.460  26.500  0.00  0.00           C
ATOM   2695  HB2 SER   167     100.560 102.640  27.120  0.00  0.00           H
ATOM   2696  HB3 SER   167      99.550 101.430  26.190  0.00  0.00           H
ATOM   2697  OG  SER   167      98.490 102.850  27.210  0.00  0.00           O
ATOM   2698  HG  SER   167      97.750 102.620  26.640  0.00  0.00           H
ATOM   2699  C   SER   167     101.290 103.060  24.660  0.00  0.00           C
ATOM   2700  O   SER   167     102.160 103.950  24.840  0.00  0.00           O
ATOM   2701  N   LYS   168     101.500 101.940  23.930  0.00  0.00           N
ATOM   2702  H   LYS   168     100.750 101.270  23.810  0.00  0.00           H
ATOM   2703  CA  LYS   168     102.710 101.630  23.090  0.00  0.00           C
ATOM   2704  HA  LYS   168     103.540 101.640  23.800  0.00  0.00           H
ATOM   2705  CB  LYS   168     102.540 100.290  22.390  0.00  0.00           C
ATOM   2706  HB2 LYS   168     103.140 100.280  21.480  0.00  0.00           H
ATOM   2707  HB3 LYS   168     101.510 100.200  22.060  0.00  0.00           H
ATOM   2708  CG  LYS   168     102.960  99.120  23.280  0.00  0.00           C
ATOM   2709  HG2 LYS   168     102.580  99.170  24.300  0.00  0.00           H
ATOM   2710  HG3 LYS   168     104.050  99.100  23.290  0.00  0.00           H
ATOM   2711  CD  LYS   168     102.650  97.710  22.830  0.00  0.00           C
ATOM   2712  HD2 LYS   168     102.930  97.450  21.810  0.00  0.00           H
ATOM   2713  HD3 LYS   168     101.560  97.670  22.880  0.00  0.00           H
ATOM   2714  CE  LYS   168     103.220  96.620  23.770  0.00  0.00           C
ATOM   2715  HE2 LYS   168     103.040  96.940  24.800  0.00  0.00           H
ATOM   2716  HE3 LYS   168     104.290  96.670  23.560  0.00  0.00           H
ATOM   2717  NZ  LYS   168     102.730  95.290  23.470  0.00  0.00           N
ATOM   2718  HZ1 LYS   168     101.780  95.240  23.820  0.00  0.00           H
ATOM   2719  HZ2 LYS   168     102.680  95.090  22.480  0.00  0.00           H
ATOM   2720  HZ3 LYS   168     103.230  94.540  23.910  0.00  0.00           H
ATOM   2721  C   LYS   168     103.030 102.740  22.060  0.00  0.00           C
ATOM   2722  O   LYS   168     104.170 103.240  22.050  0.00  0.00           O
ATOM   2723  N   SER   169     102.040 103.210  21.320  0.00  0.00           N
ATOM   2724  H   SER   169     101.150 102.750  21.400  0.00  0.00           H
ATOM   2725  CA  SER   169     102.250 104.290  20.340  0.00  0.00           C
ATOM   2726  HA  SER   169     102.940 103.900  19.580  0.00  0.00           H
ATOM   2727  CB  SER   169     100.920 104.480  19.600  0.00  0.00           C
ATOM   2728  HB2 SER   169     101.100 105.140  18.750  0.00  0.00           H
ATOM   2729  HB3 SER   169     100.240 104.940  20.310  0.00  0.00           H
ATOM   2730  OG  SER   169     100.450 103.320  19.200  0.00  0.00           O
ATOM   2731  HG  SER   169      99.720 103.060  19.770  0.00  0.00           H
ATOM   2732  C   SER   169     102.800 105.590  20.970  0.00  0.00           C
ATOM   2733  O   SER   169     103.760 106.100  20.450  0.00  0.00           O
ATOM   2734  N   LYS   170     102.360 106.040  22.120  0.00  0.00           N
ATOM   2735  H   LYS   170     101.500 105.650  22.480  0.00  0.00           H
ATOM   2736  CA  LYS   170     103.000 107.100  22.880  0.00  0.00           C
ATOM   2737  HA  LYS   170     102.910 108.000  22.280  0.00  0.00           H
ATOM   2738  CB  LYS   170     102.220 107.330  24.150  0.00  0.00           C
ATOM   2739  HB2 LYS   170     102.850 107.800  24.900  0.00  0.00           H
ATOM   2740  HB3 LYS   170     101.900 106.380  24.560  0.00  0.00           H
ATOM   2741  CG  LYS   170     100.970 108.170  23.940  0.00  0.00           C
ATOM   2742  HG2 LYS   170     100.340 107.780  23.140  0.00  0.00           H
ATOM   2743  HG3 LYS   170     101.280 109.160  23.590  0.00  0.00           H
ATOM   2744  CD  LYS   170     100.040 108.160  25.230  0.00  0.00           C
ATOM   2745  HD2 LYS   170     100.540 108.450  26.150  0.00  0.00           H
ATOM   2746  HD3 LYS   170      99.670 107.140  25.290  0.00  0.00           H
ATOM   2747  CE  LYS   170      98.860 109.090  25.050  0.00  0.00           C
ATOM   2748  HE2 LYS   170      98.430 109.040  24.050  0.00  0.00           H
ATOM   2749  HE3 LYS   170      99.140 110.130  25.240  0.00  0.00           H
ATOM   2750  NZ  LYS   170      97.770 108.690  25.960  0.00  0.00           N
ATOM   2751  HZ1 LYS   170      96.900 109.000  25.560  0.00  0.00           H
ATOM   2752  HZ2 LYS   170      97.640 107.690  26.060  0.00  0.00           H
ATOM   2753  HZ3 LYS   170      97.730 109.190  26.830  0.00  0.00           H
ATOM   2754  C   LYS   170     104.490 106.890  23.170  0.00  0.00           C
ATOM   2755  O   LYS   170     105.290 107.830  22.890  0.00  0.00           O
ATOM   2756  N   LYS   171     104.830 105.790  23.810  0.00  0.00           N
ATOM   2757  H   LYS   171     104.030 105.210  24.010  0.00  0.00           H
ATOM   2758  CA  LYS   171     106.210 105.450  24.300  0.00  0.00           C
ATOM   2759  HA  LYS   171     106.620 106.210  24.970  0.00  0.00           H
ATOM   2760  CB  LYS   171     106.190 104.100  24.990  0.00  0.00           C
ATOM   2761  HB2 LYS   171     107.180 103.640  25.030  0.00  0.00           H
ATOM   2762  HB3 LYS   171     105.570 103.370  24.470  0.00  0.00           H
ATOM   2763  CG  LYS   171     105.720 104.120  26.440  0.00  0.00           C
ATOM   2764  HG2 LYS   171     105.040 104.950  26.630  0.00  0.00           H
ATOM   2765  HG3 LYS   171     106.580 104.340  27.070  0.00  0.00           H
ATOM   2766  CD  LYS   171     105.120 102.800  26.960  0.00  0.00           C
ATOM   2767  HD2 LYS   171     105.940 102.080  26.970  0.00  0.00           H
ATOM   2768  HD3 LYS   171     104.350 102.480  26.270  0.00  0.00           H
ATOM   2769  CE  LYS   171     104.600 102.920  28.380  0.00  0.00           C
ATOM   2770  HE2 LYS   171     103.770 103.610  28.530  0.00  0.00           H
ATOM   2771  HE3 LYS   171     105.430 103.390  28.920  0.00  0.00           H
ATOM   2772  NZ  LYS   171     104.180 101.650  29.080  0.00  0.00           N
ATOM   2773  HZ1 LYS   171     103.490 101.040  28.670  0.00  0.00           H
ATOM   2774  HZ2 LYS   171     104.960 101.040  29.260  0.00  0.00           H
ATOM   2775  HZ3 LYS   171     103.820 101.930  29.980  0.00  0.00           H
ATOM   2776  C   LYS   171     107.130 105.380  23.110  0.00  0.00           C
ATOM   2777  O   LYS   171     108.100 106.110  23.110  0.00  0.00           O
ATOM   2778  N   ARG   172     106.820 104.630  22.010  0.00  0.00           N
ATOM   2779  H   ARG   172     105.970 104.080  22.020  0.00  0.00           H
ATOM   2780  CA  ARG   172     107.700 104.470  20.840  0.00  0.00           C
ATOM   2781  HA  ARG   172     108.660 104.170  21.240  0.00  0.00           H
ATOM   2782  CB  ARG   172     107.140 103.410  19.850  0.00  0.00           C
ATOM   2783  HB2 ARG   172     106.180 103.710  19.430  0.00  0.00           H
ATOM   2784  HB3 ARG   172     106.990 102.490  20.410  0.00  0.00           H
ATOM   2785  CG  ARG   172     108.180 103.190  18.680  0.00  0.00           C
ATOM   2786  HG2 ARG   172     109.120 102.830  19.110  0.00  0.00           H
ATOM   2787  HG3 ARG   172     108.330 104.110  18.110  0.00  0.00           H
ATOM   2788  CD  ARG   172     107.680 102.210  17.600  0.00  0.00           C
ATOM   2789  HD2 ARG   172     106.880 102.710  17.060  0.00  0.00           H
ATOM   2790  HD3 ARG   172     107.340 101.270  18.050  0.00  0.00           H
ATOM   2791  NE  ARG   172     108.600 101.950  16.570  0.00  0.00           N
ATOM   2792  HE  ARG   172     109.560 102.210  16.740  0.00  0.00           H
ATOM   2793  CZ  ARG   172     108.460 100.930  15.760  0.00  0.00           C
ATOM   2794  NH1 ARG   172     107.280 100.440  15.390  0.00  0.00           N
ATOM   2795 HH11 ARG   172     106.460 100.860  15.810  0.00  0.00           H
ATOM   2796 HH12 ARG   172     107.210  99.960  14.510  0.00  0.00           H
ATOM   2797  NH2 ARG   172     109.590 100.530  15.240  0.00  0.00           N
ATOM   2798 HH21 ARG   172     110.450 100.900  15.610  0.00  0.00           H
ATOM   2799 HH22 ARG   172     109.500  99.770  14.580  0.00  0.00           H
ATOM   2800  C   ARG   172     107.850 105.780  20.100  0.00  0.00           C
ATOM   2801  O   ARG   172     108.960 106.080  19.700  0.00  0.00           O
ATOM   2802  N   ASN   173     106.880 106.680  19.920  0.00  0.00           N
ATOM   2803  H   ASN   173     105.950 106.410  20.200  0.00  0.00           H
ATOM   2804  CA  ASN   173     107.040 108.010  19.500  0.00  0.00           C
ATOM   2805  HA  ASN   173     107.540 107.990  18.530  0.00  0.00           H
ATOM   2806  CB  ASN   173     105.680 108.580  19.180  0.00  0.00           C
ATOM   2807  HB2 ASN   173     105.820 109.590  18.780  0.00  0.00           H
ATOM   2808  HB3 ASN   173     105.150 108.720  20.120  0.00  0.00           H
ATOM   2809  CG  ASN   173     104.920 107.820  18.070  0.00  0.00           C
ATOM   2810  OD1 ASN   173     105.560 107.070  17.350  0.00  0.00           O
ATOM   2811  ND2 ASN   173     103.650 108.140  17.930  0.00  0.00           N
ATOM   2812 HD21 ASN   173     103.140 108.610  18.660  0.00  0.00           H
ATOM   2813 HD22 ASN   173     103.250 107.710  17.110  0.00  0.00           H
ATOM   2814  C   ASN   173     107.780 108.890  20.470  0.00  0.00           C
ATOM   2815  O   ASN   173     108.310 109.940  20.010  0.00  0.00           O
ATOM   2816  N   TYR   174     107.930 108.620  21.730  0.00  0.00           N
ATOM   2817  H   TYR   174     107.630 107.760  22.160  0.00  0.00           H
ATOM   2818  CA  TYR   174     108.630 109.580  22.600  0.00  0.00           C
ATOM   2819  HA  TYR   174     108.190 110.560  22.480  0.00  0.00           H
ATOM   2820  CB  TYR   174     108.490 109.110  24.020  0.00  0.00           C
ATOM   2821  HB2 TYR   174     109.180 108.280  24.160  0.00  0.00           H
ATOM   2822  HB3 TYR   174     107.460 108.760  24.100  0.00  0.00           H
ATOM   2823  CG  TYR   174     108.600 110.250  25.020  0.00  0.00           C
ATOM   2824  CD1 TYR   174     109.830 110.780  25.460  0.00  0.00           C
ATOM   2825  HD1 TYR   174     110.760 110.450  25.030  0.00  0.00           H
ATOM   2826  CE1 TYR   174     109.860 111.880  26.300  0.00  0.00           C
ATOM   2827  HE1 TYR   174     110.840 112.210  26.590  0.00  0.00           H
ATOM   2828  CZ  TYR   174     108.680 112.560  26.630  0.00  0.00           C
ATOM   2829  OH  TYR   174     108.810 113.810  27.190  0.00  0.00           O
ATOM   2830  HH  TYR   174     108.010 114.340  27.180  0.00  0.00           H
ATOM   2831  CE2 TYR   174     107.400 112.060  26.240  0.00  0.00           C
ATOM   2832  HE2 TYR   174     106.440 112.540  26.390  0.00  0.00           H
ATOM   2833  CD2 TYR   174     107.440 110.870  25.490  0.00  0.00           C
ATOM   2834  HD2 TYR   174     106.480 110.490  25.160  0.00  0.00           H
ATOM   2835  C   TYR   174     110.090 109.830  22.210  0.00  0.00           C
ATOM   2836  O   TYR   174     110.540 110.950  22.330  0.00  0.00           O
ATOM   2837  N   GLU   175     110.710 108.890  21.500  0.00  0.00           N
ATOM   2838  H   GLU   175     110.250 107.990  21.440  0.00  0.00           H
ATOM   2839  CA  GLU   175     112.090 108.890  21.040  0.00  0.00           C
ATOM   2840  HA  GLU   175     112.800 109.100  21.850  0.00  0.00           H
ATOM   2841  CB  GLU   175     112.340 107.440  20.610  0.00  0.00           C
ATOM   2842  HB2 GLU   175     113.360 107.400  20.230  0.00  0.00           H
ATOM   2843  HB3 GLU   175     111.700 107.230  19.750  0.00  0.00           H
ATOM   2844  CG  GLU   175     112.120 106.380  21.690  0.00  0.00           C
ATOM   2845  HG2 GLU   175     112.500 105.450  21.290  0.00  0.00           H
ATOM   2846  HG3 GLU   175     111.070 106.110  21.790  0.00  0.00           H
ATOM   2847  CD  GLU   175     112.920 106.720  22.960  0.00  0.00           C
ATOM   2848  OE1 GLU   175     112.360 106.970  24.060  0.00  0.00           O
ATOM   2849  OE2 GLU   175     114.210 106.880  22.890  0.00  0.00           O
ATOM   2850  C   GLU   175     112.400 109.830  19.820  0.00  0.00           C
ATOM   2851  O   GLU   175     113.520 109.990  19.450  0.00  0.00           O
ATOM   2852  N   ASN   176     111.370 110.480  19.140  0.00  0.00           N
ATOM   2853  H   ASN   176     110.420 110.460  19.480  0.00  0.00           H
ATOM   2854  CA  ASN   176     111.550 111.310  17.950  0.00  0.00           C
ATOM   2855  HA  ASN   176     112.620 111.480  17.840  0.00  0.00           H
ATOM   2856  CB  ASN   176     111.230 110.600  16.640  0.00  0.00           C
ATOM   2857  HB2 ASN   176     111.510 111.190  15.780  0.00  0.00           H
ATOM   2858  HB3 ASN   176     110.180 110.320  16.560  0.00  0.00           H
ATOM   2859  CG  ASN   176     111.970 109.300  16.370  0.00  0.00           C
ATOM   2860  OD1 ASN   176     111.730 108.250  16.890  0.00  0.00           O
ATOM   2861  ND2 ASN   176     112.850 109.270  15.430  0.00  0.00           N
ATOM   2862 HD21 ASN   176     113.090 110.120  14.930  0.00  0.00           H
ATOM   2863 HD22 ASN   176     113.240 108.360  15.250  0.00  0.00           H
ATOM   2864  C   ASN   176     110.890 112.710  18.070  0.00  0.00           C
ATOM   2865  O   ASN   176     109.960 112.860  18.800  0.00  0.00           O
ATOM   2866  N   LEU   177     111.490 113.730  17.440  0.00  0.00           N
ATOM   2867  H   LEU   177     112.230 113.610  16.750  0.00  0.00           H
ATOM   2868  CA  LEU   177     111.130 115.170  17.680  0.00  0.00           C
ATOM   2869  HA  LEU   177     110.580 115.160  18.620  0.00  0.00           H
ATOM   2870  CB  LEU   177     112.380 116.100  17.940  0.00  0.00           C
ATOM   2871  HB2 LEU   177     113.070 116.240  17.110  0.00  0.00           H
ATOM   2872  HB3 LEU   177     112.960 115.610  18.730  0.00  0.00           H
ATOM   2873  CG  LEU   177     112.100 117.480  18.450  0.00  0.00           C
ATOM   2874  HG  LEU   177     111.470 118.060  17.770  0.00  0.00           H
ATOM   2875  CD1 LEU   177     111.300 117.520  19.740  0.00  0.00           C
ATOM   2876 HD11 LEU   177     111.840 117.130  20.600  0.00  0.00           H
ATOM   2877 HD12 LEU   177     111.050 118.570  19.930  0.00  0.00           H
ATOM   2878 HD13 LEU   177     110.370 116.960  19.720  0.00  0.00           H
ATOM   2879  CD2 LEU   177     113.370 118.230  18.800  0.00  0.00           C
ATOM   2880 HD21 LEU   177     113.130 119.290  18.810  0.00  0.00           H
ATOM   2881 HD22 LEU   177     113.730 117.950  19.790  0.00  0.00           H
ATOM   2882 HD23 LEU   177     114.140 117.940  18.090  0.00  0.00           H
ATOM   2883  C   LEU   177     110.330 115.670  16.460  0.00  0.00           C
ATOM   2884  O   LEU   177     109.760 116.760  16.520  0.00  0.00           O
ATOM   2885  N   ASP   178     110.250 114.970  15.300  0.00  0.00           N
ATOM   2886  H   ASP   178     110.730 114.080  15.230  0.00  0.00           H
ATOM   2887  CA  ASP   178     109.570 115.500  14.130  0.00  0.00           C
ATOM   2888  HA  ASP   178     109.720 116.570  13.960  0.00  0.00           H
ATOM   2889  CB  ASP   178     110.120 114.830  12.890  0.00  0.00           C
ATOM   2890  HB2 ASP   178     109.510 115.210  12.070  0.00  0.00           H
ATOM   2891  HB3 ASP   178     109.940 113.760  13.030  0.00  0.00           H
ATOM   2892  CG  ASP   178     111.680 115.040  12.670  0.00  0.00           C
ATOM   2893  OD1 ASP   178     112.120 116.210  12.900  0.00  0.00           O
ATOM   2894  OD2 ASP   178     112.410 114.020  12.450  0.00  0.00           O
ATOM   2895  C   ASP   178     108.050 115.240  14.130  0.00  0.00           C
ATOM   2896  O   ASP   178     107.520 114.210  14.590  0.00  0.00           O
ATOM   2897  N   GLN   179     107.270 116.220  13.580  0.00  0.00           N
ATOM   2898  H   GLN   179     107.730 117.090  13.340  0.00  0.00           H
ATOM   2899  CA  GLN   179     105.870 116.200  13.680  0.00  0.00           C
ATOM   2900  HA  GLN   179     105.590 115.290  14.200  0.00  0.00           H
ATOM   2901  CB  GLN   179     105.490 117.410  14.590  0.00  0.00           C
ATOM   2902  HB2 GLN   179     104.420 117.340  14.780  0.00  0.00           H
ATOM   2903  HB3 GLN   179     105.750 118.290  14.000  0.00  0.00           H
ATOM   2904  CG  GLN   179     106.220 117.510  15.920  0.00  0.00           C
ATOM   2905  HG2 GLN   179     107.240 117.880  15.840  0.00  0.00           H
ATOM   2906  HG3 GLN   179     106.330 116.510  16.350  0.00  0.00           H
ATOM   2907  CD  GLN   179     105.460 118.350  16.960  0.00  0.00           C
ATOM   2908  OE1 GLN   179     105.140 119.490  16.570  0.00  0.00           O
ATOM   2909  NE2 GLN   179     105.260 118.020  18.140  0.00  0.00           N
ATOM   2910 HE21 GLN   179     105.590 117.110  18.460  0.00  0.00           H
ATOM   2911 HE22 GLN   179     104.750 118.580  18.810  0.00  0.00           H
ATOM   2912  C   GLN   179     105.100 116.410  12.360  0.00  0.00           C
ATOM   2913  O   GLN   179     103.910 116.710  12.420  0.00  0.00           O
ATOM   2914  N   LEU   180     105.750 116.510  11.190  0.00  0.00           N
ATOM   2915  H   LEU   180     106.750 116.360  11.260  0.00  0.00           H
ATOM   2916  CA  LEU   180     105.100 116.750   9.820  0.00  0.00           C
ATOM   2917  HA  LEU   180     104.340 117.530   9.890  0.00  0.00           H
ATOM   2918  CB  LEU   180     106.170 117.080   8.770  0.00  0.00           C
ATOM   2919  HB2 LEU   180     105.770 116.940   7.760  0.00  0.00           H
ATOM   2920  HB3 LEU   180     107.000 116.390   8.940  0.00  0.00           H
ATOM   2921  CG  LEU   180     106.700 118.540   8.950  0.00  0.00           C
ATOM   2922  HG  LEU   180     107.040 118.770   9.960  0.00  0.00           H
ATOM   2923  CD1 LEU   180     107.780 118.870   7.950  0.00  0.00           C
ATOM   2924 HD11 LEU   180     108.660 118.240   8.030  0.00  0.00           H
ATOM   2925 HD12 LEU   180     107.370 118.760   6.940  0.00  0.00           H
ATOM   2926 HD13 LEU   180     108.100 119.910   8.020  0.00  0.00           H
ATOM   2927  CD2 LEU   180     105.550 119.550   8.710  0.00  0.00           C
ATOM   2928 HD21 LEU   180     104.790 119.410   9.470  0.00  0.00           H
ATOM   2929 HD22 LEU   180     106.000 120.540   8.810  0.00  0.00           H
ATOM   2930 HD23 LEU   180     105.080 119.420   7.730  0.00  0.00           H
ATOM   2931  C   LEU   180     104.310 115.490   9.370  0.00  0.00           C
ATOM   2932  O   LEU   180     103.210 115.710   8.790  0.00  0.00           O
ATOM   2933  N   SER   181     104.670 114.300   9.780  0.00  0.00           N
ATOM   2934  H   SER   181     105.630 114.260  10.080  0.00  0.00           H
ATOM   2935  CA  SER   181     103.850 113.100   9.710  0.00  0.00           C
ATOM   2936  HA  SER   181     103.000 113.180   9.030  0.00  0.00           H
ATOM   2937  CB  SER   181     104.590 111.840   9.180  0.00  0.00           C
ATOM   2938  HB2 SER   181     105.520 111.590   9.690  0.00  0.00           H
ATOM   2939  HB3 SER   181     104.860 111.970   8.130  0.00  0.00           H
ATOM   2940  OG  SER   181     103.830 110.710   9.240  0.00  0.00           O
ATOM   2941  HG  SER   181     103.170 110.760   8.550  0.00  0.00           H
ATOM   2942  C   SER   181     103.340 112.910  11.160  0.00  0.00           C
ATOM   2943  O   SER   181     104.170 113.100  12.090  0.00  0.00           O
ATOM   2944  N   TYR   182     102.060 112.730  11.390  0.00  0.00           N
ATOM   2945  H   TYR   182     101.370 112.740  10.650  0.00  0.00           H
ATOM   2946  CA  TYR   182     101.450 112.600  12.780  0.00  0.00           C
ATOM   2947  HA  TYR   182     102.110 112.100  13.490  0.00  0.00           H
ATOM   2948  CB  TYR   182     101.150 114.040  13.270  0.00  0.00           C
ATOM   2949  HB2 TYR   182     100.360 114.400  12.610  0.00  0.00           H
ATOM   2950  HB3 TYR   182     101.970 114.710  13.020  0.00  0.00           H
ATOM   2951  CG  TYR   182     100.790 114.200  14.750  0.00  0.00           C
ATOM   2952  CD1 TYR   182      99.480 114.270  15.210  0.00  0.00           C
ATOM   2953  HD1 TYR   182      98.610 114.390  14.590  0.00  0.00           H
ATOM   2954  CE1 TYR   182      99.230 114.480  16.570  0.00  0.00           C
ATOM   2955  HE1 TYR   182      98.270 114.730  16.980  0.00  0.00           H
ATOM   2956  CZ  TYR   182     100.270 114.290  17.500  0.00  0.00           C
ATOM   2957  OH  TYR   182      99.980 114.480  18.820  0.00  0.00           O
ATOM   2958  HH  TYR   182      99.110 114.830  19.040  0.00  0.00           H
ATOM   2959  CE2 TYR   182     101.570 114.050  17.080  0.00  0.00           C
ATOM   2960  HE2 TYR   182     102.370 114.040  17.810  0.00  0.00           H
ATOM   2961  CD2 TYR   182     101.890 114.110  15.650  0.00  0.00           C
ATOM   2962  HD2 TYR   182     102.940 114.080  15.420  0.00  0.00           H
ATOM   2963  C   TYR   182     100.170 111.740  12.760  0.00  0.00           C
ATOM   2964  O   TYR   182      99.910 110.940  13.670  0.00  0.00           O
ATOM   2965  N   ASP   183      99.230 111.910  11.790  0.00  0.00           N
ATOM   2966  H   ASP   183      99.550 112.460  11.010  0.00  0.00           H
ATOM   2967  CA  ASP   183      97.920 111.210  11.780  0.00  0.00           C
ATOM   2968  HA  ASP   183      97.610 111.120  12.820  0.00  0.00           H
ATOM   2969  CB  ASP   183      96.860 111.970  11.040  0.00  0.00           C
ATOM   2970  HB2 ASP   183      96.820 113.020  11.330  0.00  0.00           H
ATOM   2971  HB3 ASP   183      95.880 111.530  11.230  0.00  0.00           H
ATOM   2972  CG  ASP   183      97.060 111.980   9.510  0.00  0.00           C
ATOM   2973  OD1 ASP   183      96.220 111.450   8.790  0.00  0.00           O
ATOM   2974  OD2 ASP   183      98.070 112.490   9.060  0.00  0.00           O
ATOM   2975  C   ASP   183      98.040 109.710  11.230  0.00  0.00           C
ATOM   2976  O   ASP   183      97.110 108.900  11.250  0.00  0.00           O
ATOM   2977  N   ASN   184      99.210 109.320  10.660  0.00  0.00           N
ATOM   2978  H   ASN   184      99.940 110.020  10.660  0.00  0.00           H
ATOM   2979  CA  ASN   184      99.510 107.970  10.090  0.00  0.00           C
ATOM   2980  HA  ASN   184      98.830 107.800   9.260  0.00  0.00           H
ATOM   2981  CB  ASN   184     100.990 107.970   9.570  0.00  0.00           C
ATOM   2982  HB2 ASN   184     101.430 106.980   9.450  0.00  0.00           H
ATOM   2983  HB3 ASN   184     101.650 108.460  10.290  0.00  0.00           H
ATOM   2984  CG  ASN   184     101.030 108.650   8.190  0.00  0.00           C
ATOM   2985  OD1 ASN   184     100.290 109.580   7.840  0.00  0.00           O
ATOM   2986  ND2 ASN   184     102.030 108.210   7.490  0.00  0.00           N
ATOM   2987 HD21 ASN   184     102.520 107.440   7.920  0.00  0.00           H
ATOM   2988 HD22 ASN   184     102.210 108.700   6.630  0.00  0.00           H
ATOM   2989  C   ASN   184      99.340 106.860  11.190  0.00  0.00           C
ATOM   2990  O   ASN   184     100.040 106.900  12.230  0.00  0.00           O
ATOM   2991  N   LYS   185      98.450 105.900  10.920  0.00  0.00           N
ATOM   2992  H   LYS   185      97.920 105.960  10.060  0.00  0.00           H
ATOM   2993  CA  LYS   185      98.210 104.660  11.740  0.00  0.00           C
ATOM   2994  HA  LYS   185      97.300 104.230  11.320  0.00  0.00           H
ATOM   2995  CB  LYS   185      99.320 103.570  11.520  0.00  0.00           C
ATOM   2996  HB2 LYS   185      99.160 102.680  12.140  0.00  0.00           H
ATOM   2997  HB3 LYS   185     100.210 104.020  11.940  0.00  0.00           H
ATOM   2998  CG  LYS   185      99.380 103.170  10.080  0.00  0.00           C
ATOM   2999  HG2 LYS   185      99.910 103.950   9.530  0.00  0.00           H
ATOM   3000  HG3 LYS   185      98.430 103.040   9.560  0.00  0.00           H
ATOM   3001  CD  LYS   185     100.050 101.850   9.900  0.00  0.00           C
ATOM   3002  HD2 LYS   185      99.290 101.160  10.260  0.00  0.00           H
ATOM   3003  HD3 LYS   185     100.960 101.740  10.490  0.00  0.00           H
ATOM   3004  CE  LYS   185     100.400 101.540   8.480  0.00  0.00           C
ATOM   3005  HE2 LYS   185     100.940 102.420   8.140  0.00  0.00           H
ATOM   3006  HE3 LYS   185      99.470 101.540   7.910  0.00  0.00           H
ATOM   3007  NZ  LYS   185     101.270 100.340   8.340  0.00  0.00           N
ATOM   3008  HZ1 LYS   185     100.770  99.580   8.780  0.00  0.00           H
ATOM   3009  HZ2 LYS   185     101.470 100.050   7.390  0.00  0.00           H
ATOM   3010  HZ3 LYS   185     102.220 100.460   8.650  0.00  0.00           H
ATOM   3011  C   LYS   185      97.840 104.950  13.170  0.00  0.00           C
ATOM   3012  O   LYS   185      98.460 104.430  14.090  0.00  0.00           O
ATOM   3013  N   ARG   186      96.920 105.910  13.450  0.00  0.00           N
ATOM   3014  H   ARG   186      96.570 106.240  12.570  0.00  0.00           H
ATOM   3015  CA  ARG   186      96.230 106.160  14.720  0.00  0.00           C
ATOM   3016  HA  ARG   186      96.900 106.330  15.560  0.00  0.00           H
ATOM   3017  CB  ARG   186      95.310 107.370  14.600  0.00  0.00           C
ATOM   3018  HB2 ARG   186      94.690 107.360  15.500  0.00  0.00           H
ATOM   3019  HB3 ARG   186      94.600 107.200  13.790  0.00  0.00           H
ATOM   3020  CG  ARG   186      96.050 108.700  14.440  0.00  0.00           C
ATOM   3021  HG2 ARG   186      96.930 108.490  13.820  0.00  0.00           H
ATOM   3022  HG3 ARG   186      96.340 109.140  15.390  0.00  0.00           H
ATOM   3023  CD  ARG   186      95.090 109.710  13.840  0.00  0.00           C
ATOM   3024  HD2 ARG   186      94.420 109.450  13.030  0.00  0.00           H
ATOM   3025  HD3 ARG   186      95.770 110.400  13.350  0.00  0.00           H
ATOM   3026  NE  ARG   186      94.350 110.400  14.850  0.00  0.00           N
ATOM   3027  HE  ARG   186      94.890 111.020  15.440  0.00  0.00           H
ATOM   3028  CZ  ARG   186      93.070 110.750  14.910  0.00  0.00           C
ATOM   3029  NH1 ARG   186      92.250 110.580  13.950  0.00  0.00           N
ATOM   3030 HH11 ARG   186      92.540 110.370  13.010  0.00  0.00           H
ATOM   3031 HH12 ARG   186      91.290 110.600  14.260  0.00  0.00           H
ATOM   3032  NH2 ARG   186      92.530 111.300  15.960  0.00  0.00           N
ATOM   3033 HH21 ARG   186      93.090 111.560  16.760  0.00  0.00           H
ATOM   3034 HH22 ARG   186      91.550 111.530  15.900  0.00  0.00           H
ATOM   3035  C   ARG   186      95.430 104.930  15.120  0.00  0.00           C
ATOM   3036  O   ARG   186      95.250 104.010  14.290  0.00  0.00           O
ATOM   3037  N   GLY   187      95.310 104.700  16.430  0.00  0.00           N
ATOM   3038  H   GLY   187      95.490 105.430  17.110  0.00  0.00           H
ATOM   3039  CA  GLY   187      94.910 103.340  16.990  0.00  0.00           C
ATOM   3040  HA2 GLY   187      95.170 103.260  18.040  0.00  0.00           H
ATOM   3041  HA3 GLY   187      95.420 102.490  16.530  0.00  0.00           H
ATOM   3042  C   GLY   187      93.450 103.100  16.780  0.00  0.00           C
ATOM   3043  O   GLY   187      92.640 104.040  17.020  0.00  0.00           O
ATOM   3044  N   PRO   188      93.040 101.920  16.380  0.00  0.00           N
ATOM   3045  CD  PRO   188      93.810 100.880  15.860  0.00  0.00           C
ATOM   3046  HD2 PRO   188      94.800 100.790  16.310  0.00  0.00           H
ATOM   3047  HD3 PRO   188      93.860 101.190  14.820  0.00  0.00           H
ATOM   3048  CG  PRO   188      93.090  99.570  15.920  0.00  0.00           C
ATOM   3049  HG2 PRO   188      93.290  99.050  16.860  0.00  0.00           H
ATOM   3050  HG3 PRO   188      93.290  98.970  15.030  0.00  0.00           H
ATOM   3051  CB  PRO   188      91.620 100.050  15.900  0.00  0.00           C
ATOM   3052  HB2 PRO   188      91.040  99.360  16.520  0.00  0.00           H
ATOM   3053  HB3 PRO   188      91.160  99.990  14.910  0.00  0.00           H
ATOM   3054  CA  PRO   188      91.670 101.520  16.450  0.00  0.00           C
ATOM   3055  HA  PRO   188      91.100 102.090  15.710  0.00  0.00           H
ATOM   3056  C   PRO   188      91.130 101.620  17.930  0.00  0.00           C
ATOM   3057  O   PRO   188      91.840 101.490  18.930  0.00  0.00           O
ATOM   3058  N   LYS   189      89.840 101.900  18.070  0.00  0.00           N
ATOM   3059  H   LYS   189      89.220 101.890  17.270  0.00  0.00           H
ATOM   3060  CA  LYS   189      89.070 102.380  19.270  0.00  0.00           C
ATOM   3061  HA  LYS   189      89.450 101.770  20.090  0.00  0.00           H
ATOM   3062  CB  LYS   189      89.250 103.890  19.640  0.00  0.00           C
ATOM   3063  HB2 LYS   189      88.640 104.050  20.520  0.00  0.00           H
ATOM   3064  HB3 LYS   189      88.870 104.500  18.820  0.00  0.00           H
ATOM   3065  CG  LYS   189      90.720 104.050  20.100  0.00  0.00           C
ATOM   3066  HG2 LYS   189      91.370 103.730  19.290  0.00  0.00           H
ATOM   3067  HG3 LYS   189      90.870 103.540  21.050  0.00  0.00           H
ATOM   3068  CD  LYS   189      90.930 105.530  20.300  0.00  0.00           C
ATOM   3069  HD2 LYS   189      90.270 105.950  21.070  0.00  0.00           H
ATOM   3070  HD3 LYS   189      90.830 106.080  19.370  0.00  0.00           H
ATOM   3071  CE  LYS   189      92.340 105.750  20.840  0.00  0.00           C
ATOM   3072  HE2 LYS   189      92.470 105.080  21.690  0.00  0.00           H
ATOM   3073  HE3 LYS   189      92.400 106.770  21.220  0.00  0.00           H
ATOM   3074  NZ  LYS   189      93.360 105.510  19.890  0.00  0.00           N
ATOM   3075  HZ1 LYS   189      93.060 105.950  19.030  0.00  0.00           H
ATOM   3076  HZ2 LYS   189      94.270 105.780  20.220  0.00  0.00           H
ATOM   3077  HZ3 LYS   189      93.330 104.500  19.810  0.00  0.00           H
ATOM   3078  C   LYS   189      87.530 102.280  19.050  0.00  0.00           C
ATOM   3079  O   LYS   189      87.040 102.220  17.910  0.00  0.00           O
ATOM   3080  N   ALA   190      86.860 102.220  20.170  0.00  0.00           N
ATOM   3081  H   ALA   190      87.400 102.450  20.990  0.00  0.00           H
ATOM   3082  CA  ALA   190      85.400 102.100  20.190  0.00  0.00           C
ATOM   3083  HA  ALA   190      85.080 101.810  19.190  0.00  0.00           H
ATOM   3084  CB  ALA   190      84.920 100.960  21.200  0.00  0.00           C
ATOM   3085  HB1 ALA   190      83.850 100.760  21.170  0.00  0.00           H
ATOM   3086  HB2 ALA   190      85.400 100.060  20.810  0.00  0.00           H
ATOM   3087  HB3 ALA   190      85.170 101.230  22.230  0.00  0.00           H
ATOM   3088  C   ALA   190      84.670 103.410  20.530  0.00  0.00           C
ATOM   3089  O   ALA   190      85.100 104.090  21.460  0.00  0.00           O
ATOM   3090  N   ASP   191      83.570 103.840  19.870  0.00  0.00           N
ATOM   3091  H   ASP   191      83.250 103.260  19.110  0.00  0.00           H
ATOM   3092  CA  ASP   191      82.980 105.180  20.020  0.00  0.00           C
ATOM   3093  HA  ASP   191      83.780 105.870  20.280  0.00  0.00           H
ATOM   3094  CB  ASP   191      82.310 105.720  18.750  0.00  0.00           C
ATOM   3095  HB2 ASP   191      81.740 106.580  19.100  0.00  0.00           H
ATOM   3096  HB3 ASP   191      81.610 105.010  18.300  0.00  0.00           H
ATOM   3097  CG  ASP   191      83.330 106.180  17.670  0.00  0.00           C
ATOM   3098  OD1 ASP   191      84.500 106.330  17.930  0.00  0.00           O
ATOM   3099  OD2 ASP   191      82.960 106.600  16.560  0.00  0.00           O
ATOM   3100  C   ASP   191      81.980 105.100  21.210  0.00  0.00           C
ATOM   3101  O   ASP   191      81.920 106.030  22.010  0.00  0.00           O
ATOM   3102  N   LYS   192      81.220 103.980  21.280  0.00  0.00           N
ATOM   3103  H   LYS   192      81.520 103.240  20.660  0.00  0.00           H
ATOM   3104  CA  LYS   192      80.180 103.690  22.350  0.00  0.00           C
ATOM   3105  HA  LYS   192      80.490 104.210  23.260  0.00  0.00           H
ATOM   3106  CB  LYS   192      78.820 104.300  21.900  0.00  0.00           C
ATOM   3107  HB2 LYS   192      78.750 103.980  20.860  0.00  0.00           H
ATOM   3108  HB3 LYS   192      78.850 105.380  21.980  0.00  0.00           H
ATOM   3109  CG  LYS   192      77.690 103.820  22.840  0.00  0.00           C
ATOM   3110  HG2 LYS   192      77.980 104.070  23.860  0.00  0.00           H
ATOM   3111  HG3 LYS   192      77.700 102.730  22.710  0.00  0.00           H
ATOM   3112  CD  LYS   192      76.310 104.390  22.480  0.00  0.00           C
ATOM   3113  HD2 LYS   192      75.580 103.940  23.150  0.00  0.00           H
ATOM   3114  HD3 LYS   192      76.070 104.180  21.440  0.00  0.00           H
ATOM   3115  CE  LYS   192      76.350 105.960  22.640  0.00  0.00           C
ATOM   3116  HE2 LYS   192      76.710 106.280  21.660  0.00  0.00           H
ATOM   3117  HE3 LYS   192      77.070 106.230  23.410  0.00  0.00           H
ATOM   3118  NZ  LYS   192      75.080 106.710  22.770  0.00  0.00           N
ATOM   3119  HZ1 LYS   192      75.280 107.700  22.680  0.00  0.00           H
ATOM   3120  HZ2 LYS   192      74.430 106.400  22.060  0.00  0.00           H
ATOM   3121  HZ3 LYS   192      74.530 106.440  23.570  0.00  0.00           H
ATOM   3122  C   LYS   192      80.140 102.190  22.640  0.00  0.00           C
ATOM   3123  O   LYS   192      79.980 101.320  21.730  0.00  0.00           O
ATOM   3124  N   VAL   193      80.280 101.860  23.960  0.00  0.00           N
ATOM   3125  H   VAL   193      80.250 102.620  24.620  0.00  0.00           H
ATOM   3126  CA  VAL   193      79.930 100.530  24.540  0.00  0.00           C
ATOM   3127  HA  VAL   193      79.960  99.790  23.730  0.00  0.00           H
ATOM   3128  CB  VAL   193      80.970 100.060  25.540  0.00  0.00           C
ATOM   3129  HB  VAL   193      80.870 100.740  26.380  0.00  0.00           H
ATOM   3130  CG1 VAL   193      80.580  98.660  26.070  0.00  0.00           C
ATOM   3131 HG11 VAL   193      81.390  98.270  26.680  0.00  0.00           H
ATOM   3132 HG12 VAL   193      79.740  98.810  26.750  0.00  0.00           H
ATOM   3133 HG13 VAL   193      80.300  97.940  25.300  0.00  0.00           H
ATOM   3134  CG2 VAL   193      82.390 100.220  25.030  0.00  0.00           C
ATOM   3135 HG21 VAL   193      82.390  99.870  23.990  0.00  0.00           H
ATOM   3136 HG22 VAL   193      82.700 101.260  25.000  0.00  0.00           H
ATOM   3137 HG23 VAL   193      83.180  99.670  25.540  0.00  0.00           H
ATOM   3138  C   VAL   193      78.560 100.600  25.180  0.00  0.00           C
ATOM   3139  O   VAL   193      78.280 101.450  26.030  0.00  0.00           O
ATOM   3140  N   LEU   194      77.590  99.760  24.770  0.00  0.00           N
ATOM   3141  H   LEU   194      77.900  99.000  24.180  0.00  0.00           H
ATOM   3142  CA  LEU   194      76.310  99.540  25.370  0.00  0.00           C
ATOM   3143  HA  LEU   194      76.060 100.340  26.070  0.00  0.00           H
ATOM   3144  CB  LEU   194      75.260  99.430  24.150  0.00  0.00           C
ATOM   3145  HB2 LEU   194      74.270  99.320  24.600  0.00  0.00           H
ATOM   3146  HB3 LEU   194      75.390  98.490  23.610  0.00  0.00           H
ATOM   3147  CG  LEU   194      75.160 100.630  23.150  0.00  0.00           C
ATOM   3148  HG  LEU   194      75.360 101.580  23.660  0.00  0.00           H
ATOM   3149  CD1 LEU   194      75.930 100.440  21.870  0.00  0.00           C
ATOM   3150 HD11 LEU   194      75.700 101.300  21.240  0.00  0.00           H
ATOM   3151 HD12 LEU   194      76.970 100.280  22.170  0.00  0.00           H
ATOM   3152 HD13 LEU   194      75.550  99.530  21.420  0.00  0.00           H
ATOM   3153  CD2 LEU   194      73.780 100.820  22.710  0.00  0.00           C
ATOM   3154 HD21 LEU   194      73.680 101.700  22.080  0.00  0.00           H
ATOM   3155 HD22 LEU   194      73.430 100.050  22.010  0.00  0.00           H
ATOM   3156 HD23 LEU   194      73.150 100.970  23.580  0.00  0.00           H
ATOM   3157  C   LEU   194      76.240  98.190  26.190  0.00  0.00           C
ATOM   3158  O   LEU   194      76.580  97.110  25.670  0.00  0.00           O
ATOM   3159  N   GLN   195      75.800  98.170  27.480  0.00  0.00           N
ATOM   3160  H   GLN   195      75.300  99.010  27.750  0.00  0.00           H
ATOM   3161  CA  GLN   195      75.500  96.970  28.270  0.00  0.00           C
ATOM   3162  HA  GLN   195      75.960  96.110  27.780  0.00  0.00           H
ATOM   3163  CB  GLN   195      76.040  97.220  29.650  0.00  0.00           C
ATOM   3164  HB2 GLN   195      75.580  96.560  30.400  0.00  0.00           H
ATOM   3165  HB3 GLN   195      75.830  98.220  30.020  0.00  0.00           H
ATOM   3166  CG  GLN   195      77.560  97.100  29.840  0.00  0.00           C
ATOM   3167  HG2 GLN   195      77.910  97.640  28.960  0.00  0.00           H
ATOM   3168  HG3 GLN   195      77.750  96.050  29.660  0.00  0.00           H
ATOM   3169  CD  GLN   195      78.270  97.460  31.130  0.00  0.00           C
ATOM   3170  OE1 GLN   195      77.870  97.850  32.180  0.00  0.00           O
ATOM   3171  NE2 GLN   195      79.590  97.190  31.130  0.00  0.00           N
ATOM   3172 HE21 GLN   195      80.140  96.980  30.310  0.00  0.00           H
ATOM   3173 HE22 GLN   195      80.080  97.370  31.990  0.00  0.00           H
ATOM   3174  C   GLN   195      73.970  96.810  28.240  0.00  0.00           C
ATOM   3175  O   GLN   195      73.230  97.810  28.270  0.00  0.00           O
ATOM   3176  N   PHE   196      73.370  95.580  28.360  0.00  0.00           N
ATOM   3177  H   PHE   196      73.940  94.770  28.170  0.00  0.00           H
ATOM   3178  CA  PHE   196      71.920  95.440  28.510  0.00  0.00           C
ATOM   3179  HA  PHE   196      71.520  96.370  28.910  0.00  0.00           H
ATOM   3180  CB  PHE   196      71.210  95.130  27.100  0.00  0.00           C
ATOM   3181  HB2 PHE   196      71.390  96.060  26.550  0.00  0.00           H
ATOM   3182  HB3 PHE   196      70.140  95.010  27.280  0.00  0.00           H
ATOM   3183  CG  PHE   196      71.660  93.870  26.440  0.00  0.00           C
ATOM   3184  CD1 PHE   196      72.850  93.810  25.650  0.00  0.00           C
ATOM   3185  HD1 PHE   196      73.510  94.660  25.560  0.00  0.00           H
ATOM   3186  CE1 PHE   196      73.180  92.580  25.070  0.00  0.00           C
ATOM   3187  HE1 PHE   196      74.090  92.530  24.480  0.00  0.00           H
ATOM   3188  CZ  PHE   196      72.370  91.460  25.210  0.00  0.00           C
ATOM   3189  HZ  PHE   196      72.580  90.540  24.690  0.00  0.00           H
ATOM   3190  CE2 PHE   196      71.200  91.550  25.930  0.00  0.00           C
ATOM   3191  HE2 PHE   196      70.480  90.750  25.900  0.00  0.00           H
ATOM   3192  CD2 PHE   196      70.820  92.780  26.530  0.00  0.00           C
ATOM   3193  HD2 PHE   196      69.850  92.820  27.000  0.00  0.00           H
ATOM   3194  C   PHE   196      71.550  94.330  29.480  0.00  0.00           C
ATOM   3195  O   PHE   196      72.290  93.340  29.680  0.00  0.00           O
ATOM   3196  N   GLU   197      70.440  94.580  30.180  0.00  0.00           N
ATOM   3197  H   GLU   197      69.870  95.380  29.930  0.00  0.00           H
ATOM   3198  CA  GLU   197      69.990  93.570  31.090  0.00  0.00           C
ATOM   3199  HA  GLU   197      70.800  93.500  31.810  0.00  0.00           H
ATOM   3200  CB  GLU   197      68.760  94.160  31.880  0.00  0.00           C
ATOM   3201  HB2 GLU   197      67.920  94.350  31.210  0.00  0.00           H
ATOM   3202  HB3 GLU   197      68.970  95.170  32.240  0.00  0.00           H
ATOM   3203  CG  GLU   197      68.300  93.240  33.020  0.00  0.00           C
ATOM   3204  HG2 GLU   197      67.990  92.260  32.660  0.00  0.00           H
ATOM   3205  HG3 GLU   197      67.420  93.680  33.490  0.00  0.00           H
ATOM   3206  CD  GLU   197      69.320  93.050  34.200  0.00  0.00           C
ATOM   3207  OE1 GLU   197      70.220  93.920  34.440  0.00  0.00           O
ATOM   3208  OE2 GLU   197      69.300  92.010  34.880  0.00  0.00           O
ATOM   3209  C   GLU   197      69.720  92.170  30.450  0.00  0.00           C
ATOM   3210  O   GLU   197      68.810  92.060  29.690  0.00  0.00           O
ATOM   3211  N   PRO   198      70.470  91.070  30.800  0.00  0.00           N
ATOM   3212  CD  PRO   198      71.510  91.070  31.750  0.00  0.00           C
ATOM   3213  HD2 PRO   198      71.070  91.260  32.730  0.00  0.00           H
ATOM   3214  HD3 PRO   198      72.270  91.840  31.630  0.00  0.00           H
ATOM   3215  CG  PRO   198      72.250  89.770  31.710  0.00  0.00           C
ATOM   3216  HG2 PRO   198      72.560  89.480  32.720  0.00  0.00           H
ATOM   3217  HG3 PRO   198      73.190  89.900  31.180  0.00  0.00           H
ATOM   3218  CB  PRO   198      71.330  88.830  30.930  0.00  0.00           C
ATOM   3219  HB2 PRO   198      70.760  88.120  31.530  0.00  0.00           H
ATOM   3220  HB3 PRO   198      71.940  88.230  30.260  0.00  0.00           H
ATOM   3221  CA  PRO   198      70.320  89.780  30.250  0.00  0.00           C
ATOM   3222  HA  PRO   198      70.560  89.950  29.200  0.00  0.00           H
ATOM   3223  C   PRO   198      68.880  89.260  30.400  0.00  0.00           C
ATOM   3224  O   PRO   198      68.180  89.490  31.400  0.00  0.00           O
ATOM   3225  N   GLY   199      68.310  88.510  29.410  0.00  0.00           N
ATOM   3226  H   GLY   199      68.910  88.350  28.610  0.00  0.00           H
ATOM   3227  CA  GLY   199      66.910  88.120  29.230  0.00  0.00           C
ATOM   3228  HA2 GLY   199      66.520  87.920  30.230  0.00  0.00           H
ATOM   3229  HA3 GLY   199      66.820  87.270  28.560  0.00  0.00           H
ATOM   3230  C   GLY   199      66.010  89.250  28.700  0.00  0.00           C
ATOM   3231  O   GLY   199      64.800  89.060  28.540  0.00  0.00           O
ATOM   3232  N   THR   200      66.530  90.380  28.290  0.00  0.00           N
ATOM   3233  H   THR   200      67.540  90.370  28.230  0.00  0.00           H
ATOM   3234  CA  THR   200      65.820  91.460  27.560  0.00  0.00           C
ATOM   3235  HA  THR   200      64.860  91.640  28.040  0.00  0.00           H
ATOM   3236  CB  THR   200      66.530  92.840  27.650  0.00  0.00           C
ATOM   3237  HB  THR   200      67.520  92.590  27.290  0.00  0.00           H
ATOM   3238  CG2 THR   200      65.830  93.940  26.970  0.00  0.00           C
ATOM   3239 HG21 THR   200      64.810  93.960  27.360  0.00  0.00           H
ATOM   3240 HG22 THR   200      66.420  94.850  27.000  0.00  0.00           H
ATOM   3241 HG23 THR   200      65.640  93.750  25.910  0.00  0.00           H
ATOM   3242  OG1 THR   200      66.810  93.430  28.880  0.00  0.00           O
ATOM   3243  HG1 THR   200      67.540  92.910  29.220  0.00  0.00           H
ATOM   3244  C   THR   200      65.460  91.160  26.120  0.00  0.00           C
ATOM   3245  O   THR   200      66.420  90.870  25.320  0.00  0.00           O
ATOM   3246  N   LYS   201      64.190  91.220  25.780  0.00  0.00           N
ATOM   3247  H   LYS   201      63.500  91.650  26.370  0.00  0.00           H
ATOM   3248  CA  LYS   201      63.650  90.730  24.490  0.00  0.00           C
ATOM   3249  HA  LYS   201      64.380  90.060  24.040  0.00  0.00           H
ATOM   3250  CB  LYS   201      62.300  89.950  24.730  0.00  0.00           C
ATOM   3251  HB2 LYS   201      62.020  89.660  23.710  0.00  0.00           H
ATOM   3252  HB3 LYS   201      61.540  90.650  25.060  0.00  0.00           H
ATOM   3253  CG  LYS   201      62.400  88.800  25.650  0.00  0.00           C
ATOM   3254  HG2 LYS   201      61.490  88.230  25.500  0.00  0.00           H
ATOM   3255  HG3 LYS   201      62.550  89.180  26.670  0.00  0.00           H
ATOM   3256  CD  LYS   201      63.460  87.740  25.400  0.00  0.00           C
ATOM   3257  HD2 LYS   201      64.370  88.280  25.100  0.00  0.00           H
ATOM   3258  HD3 LYS   201      63.090  87.120  24.590  0.00  0.00           H
ATOM   3259  CE  LYS   201      63.740  86.810  26.510  0.00  0.00           C
ATOM   3260  HE2 LYS   201      62.850  86.190  26.550  0.00  0.00           H
ATOM   3261  HE3 LYS   201      63.820  87.280  27.490  0.00  0.00           H
ATOM   3262  NZ  LYS   201      64.920  86.000  26.140  0.00  0.00           N
ATOM   3263  HZ1 LYS   201      65.710  86.630  26.200  0.00  0.00           H
ATOM   3264  HZ2 LYS   201      65.060  85.160  26.690  0.00  0.00           H
ATOM   3265  HZ3 LYS   201      64.880  85.720  25.170  0.00  0.00           H
ATOM   3266  C   LYS   201      63.480  91.930  23.490  0.00  0.00           C
ATOM   3267  O   LYS   201      63.830  91.860  22.360  0.00  0.00           O
ATOM   3268  N   ASN   202      63.010  93.050  23.980  0.00  0.00           N
ATOM   3269  H   ASN   202      62.620  92.990  24.910  0.00  0.00           H
ATOM   3270  CA  ASN   202      62.740  94.320  23.240  0.00  0.00           C
ATOM   3271  HA  ASN   202      62.770  94.080  22.180  0.00  0.00           H
ATOM   3272  CB  ASN   202      61.340  94.960  23.620  0.00  0.00           C
ATOM   3273  HB2 ASN   202      61.200  95.220  24.670  0.00  0.00           H
ATOM   3274  HB3 ASN   202      60.580  94.190  23.480  0.00  0.00           H
ATOM   3275  CG  ASN   202      61.000  96.160  22.780  0.00  0.00           C
ATOM   3276  OD1 ASN   202      61.800  96.730  22.070  0.00  0.00           O
ATOM   3277  ND2 ASN   202      59.760  96.700  22.870  0.00  0.00           N
ATOM   3278 HD21 ASN   202      59.140  96.330  23.570  0.00  0.00           H
ATOM   3279 HD22 ASN   202      59.540  97.570  22.400  0.00  0.00           H
ATOM   3280  C   ASN   202      63.940  95.290  23.350  0.00  0.00           C
ATOM   3281  O   ASN   202      63.980  96.020  24.360  0.00  0.00           O
ATOM   3282  N   LEU   203      64.850  95.180  22.360  0.00  0.00           N
ATOM   3283  H   LEU   203      64.710  94.630  21.530  0.00  0.00           H
ATOM   3284  CA  LEU   203      66.140  95.990  22.490  0.00  0.00           C
ATOM   3285  HA  LEU   203      66.150  96.420  23.490  0.00  0.00           H
ATOM   3286  CB  LEU   203      67.430  95.100  22.410  0.00  0.00           C
ATOM   3287  HB2 LEU   203      68.330  95.660  22.170  0.00  0.00           H
ATOM   3288  HB3 LEU   203      67.190  94.500  21.530  0.00  0.00           H
ATOM   3289  CG  LEU   203      67.600  94.230  23.650  0.00  0.00           C
ATOM   3290  HG  LEU   203      66.610  94.140  24.110  0.00  0.00           H
ATOM   3291  CD1 LEU   203      68.210  92.870  23.320  0.00  0.00           C
ATOM   3292 HD11 LEU   203      69.130  93.040  22.760  0.00  0.00           H
ATOM   3293 HD12 LEU   203      68.420  92.270  24.200  0.00  0.00           H
ATOM   3294 HD13 LEU   203      67.570  92.380  22.590  0.00  0.00           H
ATOM   3295  CD2 LEU   203      68.580  94.760  24.590  0.00  0.00           C
ATOM   3296 HD21 LEU   203      68.240  95.760  24.850  0.00  0.00           H
ATOM   3297 HD22 LEU   203      68.810  94.110  25.440  0.00  0.00           H
ATOM   3298 HD23 LEU   203      69.510  94.890  24.030  0.00  0.00           H
ATOM   3299  C   LEU   203      66.150  97.100  21.400  0.00  0.00           C
ATOM   3300  O   LEU   203      67.130  97.680  20.990  0.00  0.00           O
ATOM   3301  N   THR   204      64.950  97.500  20.990  0.00  0.00           N
ATOM   3302  H   THR   204      64.120  97.030  21.330  0.00  0.00           H
ATOM   3303  CA  THR   204      64.820  98.590  19.970  0.00  0.00           C
ATOM   3304  HA  THR   204      65.450  98.250  19.150  0.00  0.00           H
ATOM   3305  CB  THR   204      63.360  98.830  19.500  0.00  0.00           C
ATOM   3306  HB  THR   204      63.300  99.630  18.770  0.00  0.00           H
ATOM   3307  CG2 THR   204      62.860  97.630  18.760  0.00  0.00           C
ATOM   3308 HG21 THR   204      62.670  96.820  19.470  0.00  0.00           H
ATOM   3309 HG22 THR   204      61.930  97.820  18.240  0.00  0.00           H
ATOM   3310 HG23 THR   204      63.550  97.300  17.980  0.00  0.00           H
ATOM   3311  OG1 THR   204      62.470  99.110  20.480  0.00  0.00           O
ATOM   3312  HG1 THR   204      61.900  98.350  20.630  0.00  0.00           H
ATOM   3313  C   THR   204      65.370  99.920  20.450  0.00  0.00           C
ATOM   3314  O   THR   204      66.210 100.530  19.850  0.00  0.00           O
ATOM   3315  N   ALA   205      65.120 100.210  21.770  0.00  0.00           N
ATOM   3316  H   ALA   205      64.430  99.630  22.220  0.00  0.00           H
ATOM   3317  CA  ALA   205      65.550 101.480  22.400  0.00  0.00           C
ATOM   3318  HA  ALA   205      65.470 102.320  21.710  0.00  0.00           H
ATOM   3319  CB  ALA   205      64.700 101.710  23.610  0.00  0.00           C
ATOM   3320  HB1 ALA   205      64.480 100.800  24.160  0.00  0.00           H
ATOM   3321  HB2 ALA   205      65.140 102.520  24.180  0.00  0.00           H
ATOM   3322  HB3 ALA   205      63.750 102.160  23.300  0.00  0.00           H
ATOM   3323  C   ALA   205      67.050 101.560  22.770  0.00  0.00           C
ATOM   3324  O   ALA   205      67.560 102.700  22.590  0.00  0.00           O
ATOM   3325  N   LEU   206      67.660 100.360  23.120  0.00  0.00           N
ATOM   3326  H   LEU   206      67.030  99.590  23.300  0.00  0.00           H
ATOM   3327  CA  LEU   206      69.160 100.190  23.140  0.00  0.00           C
ATOM   3328  HA  LEU   206      69.600 100.920  23.820  0.00  0.00           H
ATOM   3329  CB  LEU   206      69.520  98.770  23.750  0.00  0.00           C
ATOM   3330  HB2 LEU   206      69.250  98.100  22.930  0.00  0.00           H
ATOM   3331  HB3 LEU   206      68.860  98.410  24.540  0.00  0.00           H
ATOM   3332  CG  LEU   206      70.980  98.530  24.070  0.00  0.00           C
ATOM   3333  HG  LEU   206      71.570  99.350  23.660  0.00  0.00           H
ATOM   3334  CD1 LEU   206      71.150  98.620  25.520  0.00  0.00           C
ATOM   3335 HD11 LEU   206      70.970  99.630  25.890  0.00  0.00           H
ATOM   3336 HD12 LEU   206      70.360  98.020  25.980  0.00  0.00           H
ATOM   3337 HD13 LEU   206      72.180  98.380  25.800  0.00  0.00           H
ATOM   3338  CD2 LEU   206      71.430  97.140  23.630  0.00  0.00           C
ATOM   3339 HD21 LEU   206      70.970  96.460  24.340  0.00  0.00           H
ATOM   3340 HD22 LEU   206      70.980  96.910  22.670  0.00  0.00           H
ATOM   3341 HD23 LEU   206      72.520  97.110  23.600  0.00  0.00           H
ATOM   3342  C   LEU   206      69.760 100.400  21.770  0.00  0.00           C
ATOM   3343  O   LEU   206      70.740 101.080  21.670  0.00  0.00           O
ATOM   3344  N   LEU   207      69.200  99.770  20.730  0.00  0.00           N
ATOM   3345  H   LEU   207      68.420  99.150  20.880  0.00  0.00           H
ATOM   3346  CA  LEU   207      69.760  99.890  19.370  0.00  0.00           C
ATOM   3347  HA  LEU   207      70.840  99.690  19.380  0.00  0.00           H
ATOM   3348  CB  LEU   207      69.140  98.840  18.490  0.00  0.00           C
ATOM   3349  HB2 LEU   207      69.160  99.040  17.420  0.00  0.00           H
ATOM   3350  HB3 LEU   207      68.070  98.830  18.680  0.00  0.00           H
ATOM   3351  CG  LEU   207      69.670  97.430  18.720  0.00  0.00           C
ATOM   3352  HG  LEU   207      69.620  97.230  19.790  0.00  0.00           H
ATOM   3353  CD1 LEU   207      68.740  96.460  17.990  0.00  0.00           C
ATOM   3354 HD11 LEU   207      67.720  96.650  18.330  0.00  0.00           H
ATOM   3355 HD12 LEU   207      69.060  96.560  16.950  0.00  0.00           H
ATOM   3356 HD13 LEU   207      69.030  95.450  18.270  0.00  0.00           H
ATOM   3357  CD2 LEU   207      71.110  96.990  18.270  0.00  0.00           C
ATOM   3358 HD21 LEU   207      71.230  96.000  18.720  0.00  0.00           H
ATOM   3359 HD22 LEU   207      71.200  97.020  17.180  0.00  0.00           H
ATOM   3360 HD23 LEU   207      71.910  97.590  18.710  0.00  0.00           H
ATOM   3361  C   LEU   207      69.540 101.330  18.820  0.00  0.00           C
ATOM   3362  O   LEU   207      70.350 101.750  17.980  0.00  0.00           O
ATOM   3363  N   LEU   208      68.530 102.080  19.250  0.00  0.00           N
ATOM   3364  H   LEU   208      67.850 101.690  19.880  0.00  0.00           H
ATOM   3365  CA  LEU   208      68.450 103.490  18.960  0.00  0.00           C
ATOM   3366  HA  LEU   208      68.680 103.590  17.900  0.00  0.00           H
ATOM   3367  CB  LEU   208      67.040 104.070  19.190  0.00  0.00           C
ATOM   3368  HB2 LEU   208      67.100 105.140  19.380  0.00  0.00           H
ATOM   3369  HB3 LEU   208      66.760 103.660  20.170  0.00  0.00           H
ATOM   3370  CG  LEU   208      66.020 103.610  18.100  0.00  0.00           C
ATOM   3371  HG  LEU   208      66.010 102.520  18.150  0.00  0.00           H
ATOM   3372  CD1 LEU   208      64.640 104.190  18.360  0.00  0.00           C
ATOM   3373 HD11 LEU   208      64.350 103.830  19.350  0.00  0.00           H
ATOM   3374 HD12 LEU   208      64.580 105.270  18.370  0.00  0.00           H
ATOM   3375 HD13 LEU   208      64.030 103.680  17.620  0.00  0.00           H
ATOM   3376  CD2 LEU   208      66.450 103.900  16.680  0.00  0.00           C
ATOM   3377 HD21 LEU   208      65.620 103.630  16.030  0.00  0.00           H
ATOM   3378 HD22 LEU   208      66.710 104.940  16.510  0.00  0.00           H
ATOM   3379 HD23 LEU   208      67.260 103.260  16.320  0.00  0.00           H
ATOM   3380  C   LEU   208      69.580 104.370  19.560  0.00  0.00           C
ATOM   3381  O   LEU   208      70.080 105.280  18.940  0.00  0.00           O
ATOM   3382  N   GLU   209      70.050 104.030  20.720  0.00  0.00           N
ATOM   3383  H   GLU   209      69.600 103.250  21.180  0.00  0.00           H
ATOM   3384  CA  GLU   209      71.330 104.590  21.290  0.00  0.00           C
ATOM   3385  HA  GLU   209      71.170 105.670  21.230  0.00  0.00           H
ATOM   3386  CB  GLU   209      71.560 104.240  22.710  0.00  0.00           C
ATOM   3387  HB2 GLU   209      72.490 104.730  22.990  0.00  0.00           H
ATOM   3388  HB3 GLU   209      71.580 103.160  22.860  0.00  0.00           H
ATOM   3389  CG  GLU   209      70.460 104.710  23.660  0.00  0.00           C
ATOM   3390  HG2 GLU   209      70.850 104.500  24.650  0.00  0.00           H
ATOM   3391  HG3 GLU   209      69.670 104.000  23.390  0.00  0.00           H
ATOM   3392  CD  GLU   209      70.050 106.180  23.430  0.00  0.00           C
ATOM   3393  OE1 GLU   209      70.850 107.090  23.700  0.00  0.00           O
ATOM   3394  OE2 GLU   209      68.890 106.380  23.050  0.00  0.00           O
ATOM   3395  C   GLU   209      72.680 104.360  20.600  0.00  0.00           C
ATOM   3396  O   GLU   209      73.690 104.930  21.020  0.00  0.00           O
ATOM   3397  N   ALA   210      72.670 103.670  19.470  0.00  0.00           N
ATOM   3398  H   ALA   210      71.830 103.130  19.270  0.00  0.00           H
ATOM   3399  CA  ALA   210      73.790 103.220  18.550  0.00  0.00           C
ATOM   3400  HA  ALA   210      74.560 103.980  18.710  0.00  0.00           H
ATOM   3401  CB  ALA   210      74.340 101.790  18.860  0.00  0.00           C
ATOM   3402  HB1 ALA   210      75.430 101.860  18.940  0.00  0.00           H
ATOM   3403  HB2 ALA   210      73.790 101.270  19.640  0.00  0.00           H
ATOM   3404  HB3 ALA   210      74.200 101.080  18.040  0.00  0.00           H
ATOM   3405  C   ALA   210      73.580 103.350  17.010  0.00  0.00           C
ATOM   3406  O   ALA   210      74.520 103.520  16.220  0.00  0.00           O
ATOM   3407  N   LYS   211      72.340 103.430  16.560  0.00  0.00           N
ATOM   3408  H   LYS   211      71.580 103.390  17.220  0.00  0.00           H
ATOM   3409  CA  LYS   211      71.980 103.940  15.260  0.00  0.00           C
ATOM   3410  HA  LYS   211      72.650 103.420  14.570  0.00  0.00           H
ATOM   3411  CB  LYS   211      70.520 103.410  14.970  0.00  0.00           C
ATOM   3412  HB2 LYS   211      69.870 104.060  15.560  0.00  0.00           H
ATOM   3413  HB3 LYS   211      70.450 102.350  15.180  0.00  0.00           H
ATOM   3414  CG  LYS   211      70.100 103.530  13.490  0.00  0.00           C
ATOM   3415  HG2 LYS   211      70.780 103.140  12.740  0.00  0.00           H
ATOM   3416  HG3 LYS   211      70.110 104.590  13.220  0.00  0.00           H
ATOM   3417  CD  LYS   211      68.800 102.920  13.260  0.00  0.00           C
ATOM   3418  HD2 LYS   211      68.100 103.490  13.870  0.00  0.00           H
ATOM   3419  HD3 LYS   211      68.780 101.860  13.540  0.00  0.00           H
ATOM   3420  CE  LYS   211      68.490 103.000  11.780  0.00  0.00           C
ATOM   3421  HE2 LYS   211      69.250 102.440  11.230  0.00  0.00           H
ATOM   3422  HE3 LYS   211      68.550 104.030  11.440  0.00  0.00           H
ATOM   3423  NZ  LYS   211      67.160 102.540  11.420  0.00  0.00           N
ATOM   3424  HZ1 LYS   211      67.090 101.530  11.420  0.00  0.00           H
ATOM   3425  HZ2 LYS   211      66.410 102.870  12.020  0.00  0.00           H
ATOM   3426  HZ3 LYS   211      66.880 102.790  10.480  0.00  0.00           H
ATOM   3427  C   LYS   211      72.230 105.430  15.120  0.00  0.00           C
ATOM   3428  O   LYS   211      72.540 105.830  14.030  0.00  0.00           O
ATOM   3429  N   GLU   212      72.200 106.240  16.120  0.00  0.00           N
ATOM   3430  H   GLU   212      71.830 105.800  16.950  0.00  0.00           H
ATOM   3431  CA  GLU   212      72.480 107.690  16.070  0.00  0.00           C
ATOM   3432  HA  GLU   212      71.860 108.150  15.290  0.00  0.00           H
ATOM   3433  CB  GLU   212      72.070 108.260  17.470  0.00  0.00           C
ATOM   3434  HB2 GLU   212      71.040 107.910  17.530  0.00  0.00           H
ATOM   3435  HB3 GLU   212      72.120 109.350  17.390  0.00  0.00           H
ATOM   3436  CG  GLU   212      72.820 107.650  18.740  0.00  0.00           C
ATOM   3437  HG2 GLU   212      73.890 107.900  18.740  0.00  0.00           H
ATOM   3438  HG3 GLU   212      72.770 106.560  18.820  0.00  0.00           H
ATOM   3439  CD  GLU   212      72.220 108.220  20.050  0.00  0.00           C
ATOM   3440  OE1 GLU   212      72.880 108.200  21.120  0.00  0.00           O
ATOM   3441  OE2 GLU   212      71.040 108.670  20.060  0.00  0.00           O
ATOM   3442  C   GLU   212      73.920 108.010  15.740  0.00  0.00           C
ATOM   3443  O   GLU   212      74.290 109.140  15.430  0.00  0.00           O
ATOM   3444  N   LEU   213      74.830 107.020  15.820  0.00  0.00           N
ATOM   3445  H   LEU   213      74.460 106.080  15.890  0.00  0.00           H
ATOM   3446  CA  LEU   213      76.290 107.200  15.840  0.00  0.00           C
ATOM   3447  HA  LEU   213      76.580 108.210  16.130  0.00  0.00           H
ATOM   3448  CB  LEU   213      77.000 106.040  16.550  0.00  0.00           C
ATOM   3449  HB2 LEU   213      78.040 106.060  16.250  0.00  0.00           H
ATOM   3450  HB3 LEU   213      76.660 105.120  16.060  0.00  0.00           H
ATOM   3451  CG  LEU   213      76.700 105.960  18.000  0.00  0.00           C
ATOM   3452  HG  LEU   213      75.630 105.910  18.180  0.00  0.00           H
ATOM   3453  CD1 LEU   213      77.290 104.700  18.690  0.00  0.00           C
ATOM   3454 HD11 LEU   213      77.080 104.770  19.760  0.00  0.00           H
ATOM   3455 HD12 LEU   213      76.700 103.880  18.280  0.00  0.00           H
ATOM   3456 HD13 LEU   213      78.330 104.470  18.470  0.00  0.00           H
ATOM   3457  CD2 LEU   213      77.210 107.160  18.790  0.00  0.00           C
ATOM   3458 HD21 LEU   213      76.890 108.110  18.370  0.00  0.00           H
ATOM   3459 HD22 LEU   213      76.940 107.130  19.850  0.00  0.00           H
ATOM   3460 HD23 LEU   213      78.300 107.110  18.780  0.00  0.00           H
ATOM   3461  C   LEU   213      76.790 107.250  14.410  0.00  0.00           C
ATOM   3462  O   LEU   213      76.070 106.930  13.450  0.00  0.00           O
ATOM   3463  N   GLU   214      78.040 107.750  14.160  0.00  0.00           N
ATOM   3464  H   GLU   214      78.630 107.810  14.980  0.00  0.00           H
ATOM   3465  CA  GLU   214      78.660 107.920  12.840  0.00  0.00           C
ATOM   3466  HA  GLU   214      77.990 108.190  12.040  0.00  0.00           H
ATOM   3467  CB  GLU   214      79.640 109.040  13.070  0.00  0.00           C
ATOM   3468  HB2 GLU   214      80.290 108.630  13.840  0.00  0.00           H
ATOM   3469  HB3 GLU   214      79.100 109.940  13.390  0.00  0.00           H
ATOM   3470  CG  GLU   214      80.530 109.400  11.950  0.00  0.00           C
ATOM   3471  HG2 GLU   214      81.030 108.540  11.490  0.00  0.00           H
ATOM   3472  HG3 GLU   214      81.370 109.920  12.400  0.00  0.00           H
ATOM   3473  CD  GLU   214      79.870 110.230  10.950  0.00  0.00           C
ATOM   3474  OE1 GLU   214      78.660 110.150  10.710  0.00  0.00           O
ATOM   3475  OE2 GLU   214      80.590 111.000  10.320  0.00  0.00           O
ATOM   3476  C   GLU   214      79.300 106.640  12.370  0.00  0.00           C
ATOM   3477  O   GLU   214      79.370 106.550  11.140  0.00  0.00           O
ATOM   3478  N   ALA   215      79.540 105.710  13.270  0.00  0.00           N
ATOM   3479  H   ALA   215      79.440 106.000  14.240  0.00  0.00           H
ATOM   3480  CA  ALA   215      80.040 104.370  13.140  0.00  0.00           C
ATOM   3481  HA  ALA   215      80.930 104.270  12.520  0.00  0.00           H
ATOM   3482  CB  ALA   215      80.620 103.960  14.500  0.00  0.00           C
ATOM   3483  HB1 ALA   215      79.910 104.210  15.280  0.00  0.00           H
ATOM   3484  HB2 ALA   215      80.860 102.900  14.560  0.00  0.00           H
ATOM   3485  HB3 ALA   215      81.590 104.440  14.660  0.00  0.00           H
ATOM   3486  C   ALA   215      78.860 103.360  12.790  0.00  0.00           C
ATOM   3487  O   ALA   215      77.660 103.650  13.010  0.00  0.00           O
ATOM   3488  N   ARG   216      79.360 102.230  12.310  0.00  0.00           N
ATOM   3489  H   ARG   216      80.350 102.070  12.430  0.00  0.00           H
ATOM   3490  CA  ARG   216      78.630 101.120  11.570  0.00  0.00           C
ATOM   3491  HA  ARG   216      77.590 101.080  11.900  0.00  0.00           H
ATOM   3492  CB  ARG   216      78.490 101.320  10.040  0.00  0.00           C
ATOM   3493  HB2 ARG   216      77.820 100.550   9.680  0.00  0.00           H
ATOM   3494  HB3 ARG   216      79.540 101.170   9.790  0.00  0.00           H
ATOM   3495  CG  ARG   216      78.170 102.770   9.550  0.00  0.00           C
ATOM   3496  HG2 ARG   216      78.120 102.810   8.460  0.00  0.00           H
ATOM   3497  HG3 ARG   216      79.000 103.410   9.850  0.00  0.00           H
ATOM   3498  CD  ARG   216      76.750 103.110  10.060  0.00  0.00           C
ATOM   3499  HD2 ARG   216      76.490 102.430  10.870  0.00  0.00           H
ATOM   3500  HD3 ARG   216      75.980 102.880   9.330  0.00  0.00           H
ATOM   3501  NE  ARG   216      76.570 104.490  10.600  0.00  0.00           N
ATOM   3502  HE  ARG   216      76.640 104.660  11.590  0.00  0.00           H
ATOM   3503  CZ  ARG   216      76.370 105.620   9.940  0.00  0.00           C
ATOM   3504  NH1 ARG   216      76.280 105.670   8.670  0.00  0.00           N
ATOM   3505 HH11 ARG   216      76.390 104.860   8.090  0.00  0.00           H
ATOM   3506 HH12 ARG   216      75.970 106.530   8.240  0.00  0.00           H
ATOM   3507  NH2 ARG   216      76.250 106.720  10.610  0.00  0.00           N
ATOM   3508 HH21 ARG   216      76.260 106.660  11.610  0.00  0.00           H
ATOM   3509 HH22 ARG   216      75.780 107.530  10.230  0.00  0.00           H
ATOM   3510  C   ARG   216      79.060  99.690  11.860  0.00  0.00           C
ATOM   3511  O   ARG   216      78.200  98.790  11.690  0.00  0.00           O
ATOM   3512  N   VAL   217      80.330  99.540  12.180  0.00  0.00           N
ATOM   3513  H   VAL   217      80.870 100.390  12.080  0.00  0.00           H
ATOM   3514  CA  VAL   217      80.850  98.240  12.660  0.00  0.00           C
ATOM   3515  HA  VAL   217      80.530  97.400  12.040  0.00  0.00           H
ATOM   3516  CB  VAL   217      82.470  98.180  12.630  0.00  0.00           C
ATOM   3517  HB  VAL   217      82.880  99.000  13.220  0.00  0.00           H
ATOM   3518  CG1 VAL   217      83.020  96.780  13.160  0.00  0.00           C
ATOM   3519 HG11 VAL   217      82.800  96.680  14.220  0.00  0.00           H
ATOM   3520 HG12 VAL   217      82.590  95.910  12.670  0.00  0.00           H
ATOM   3521 HG13 VAL   217      84.100  96.660  13.010  0.00  0.00           H
ATOM   3522  CG2 VAL   217      83.080  98.490  11.180  0.00  0.00           C
ATOM   3523 HG21 VAL   217      82.560  99.300  10.660  0.00  0.00           H
ATOM   3524 HG22 VAL   217      84.160  98.510  11.250  0.00  0.00           H
ATOM   3525 HG23 VAL   217      82.890  97.610  10.560  0.00  0.00           H
ATOM   3526  C   VAL   217      80.280  97.980  14.070  0.00  0.00           C
ATOM   3527  O   VAL   217      80.360  98.860  14.900  0.00  0.00           O
ATOM   3528  N   ILE   218      79.630  96.840  14.290  0.00  0.00           N
ATOM   3529  H   ILE   218      79.650  96.160  13.550  0.00  0.00           H
ATOM   3530  CA  ILE   218      78.850  96.580  15.500  0.00  0.00           C
ATOM   3531  HA  ILE   218      79.070  97.310  16.270  0.00  0.00           H
ATOM   3532  CB  ILE   218      77.370  96.660  15.040  0.00  0.00           C
ATOM   3533  HB  ILE   218      77.330  96.120  14.100  0.00  0.00           H
ATOM   3534  CG2 ILE   218      76.530  95.960  16.100  0.00  0.00           C
ATOM   3535 HG21 ILE   218      76.800  94.910  16.150  0.00  0.00           H
ATOM   3536 HG22 ILE   218      76.660  96.390  17.100  0.00  0.00           H
ATOM   3537 HG23 ILE   218      75.480  96.010  15.810  0.00  0.00           H
ATOM   3538  CG1 ILE   218      76.790  98.040  14.830  0.00  0.00           C
ATOM   3539 HG12 ILE   218      77.520  98.610  14.260  0.00  0.00           H
ATOM   3540 HG13 ILE   218      76.410  98.480  15.760  0.00  0.00           H
ATOM   3541  CD1 ILE   218      75.470  97.930  13.950  0.00  0.00           C
ATOM   3542 HD11 ILE   218      75.020  98.920  13.970  0.00  0.00           H
ATOM   3543 HD12 ILE   218      75.630  97.640  12.910  0.00  0.00           H
ATOM   3544 HD13 ILE   218      74.720  97.230  14.330  0.00  0.00           H
ATOM   3545  C   ILE   218      79.340  95.230  16.030  0.00  0.00           C
ATOM   3546  O   ILE   218      79.140  94.210  15.400  0.00  0.00           O
ATOM   3547  N   ILE   219      79.840  95.250  17.260  0.00  0.00           N
ATOM   3548  H   ILE   219      79.940  96.130  17.740  0.00  0.00           H
ATOM   3549  CA  ILE   219      80.440  94.080  17.840  0.00  0.00           C
ATOM   3550  HA  ILE   219      80.510  93.260  17.120  0.00  0.00           H
ATOM   3551  CB  ILE   219      81.920  94.320  18.290  0.00  0.00           C
ATOM   3552  HB  ILE   219      81.810  95.120  19.030  0.00  0.00           H
ATOM   3553  CG2 ILE   219      82.380  92.940  18.870  0.00  0.00           C
ATOM   3554 HG21 ILE   219      82.330  92.210  18.060  0.00  0.00           H
ATOM   3555 HG22 ILE   219      83.400  93.120  19.210  0.00  0.00           H
ATOM   3556 HG23 ILE   219      81.830  92.570  19.740  0.00  0.00           H
ATOM   3557  CG1 ILE   219      82.770  94.830  17.120  0.00  0.00           C
ATOM   3558 HG12 ILE   219      82.350  95.720  16.650  0.00  0.00           H
ATOM   3559 HG13 ILE   219      82.850  94.040  16.380  0.00  0.00           H
ATOM   3560  CD1 ILE   219      84.200  95.190  17.510  0.00  0.00           C
ATOM   3561 HD11 ILE   219      84.220  95.610  18.520  0.00  0.00           H
ATOM   3562 HD12 ILE   219      84.910  94.380  17.360  0.00  0.00           H
ATOM   3563 HD13 ILE   219      84.610  95.910  16.800  0.00  0.00           H
ATOM   3564  C   ILE   219      79.550  93.620  18.960  0.00  0.00           C
ATOM   3565  O   ILE   219      78.740  94.380  19.500  0.00  0.00           O
ATOM   3566  N   LEU   220      79.430  92.330  19.150  0.00  0.00           N
ATOM   3567  H   LEU   220      80.150  91.750  18.760  0.00  0.00           H
ATOM   3568  CA  LEU   220      78.450  91.760  20.020  0.00  0.00           C
ATOM   3569  HA  LEU   220      77.860  92.440  20.640  0.00  0.00           H
ATOM   3570  CB  LEU   220      77.370  91.130  19.150  0.00  0.00           C
ATOM   3571  HB2 LEU   220      77.900  90.340  18.610  0.00  0.00           H
ATOM   3572  HB3 LEU   220      76.980  91.840  18.420  0.00  0.00           H
ATOM   3573  CG  LEU   220      76.300  90.320  19.890  0.00  0.00           C
ATOM   3574  HG  LEU   220      76.740  89.500  20.460  0.00  0.00           H
ATOM   3575  CD1 LEU   220      75.500  91.180  20.900  0.00  0.00           C
ATOM   3576 HD11 LEU   220      74.920  90.560  21.570  0.00  0.00           H
ATOM   3577 HD12 LEU   220      76.130  91.750  21.590  0.00  0.00           H
ATOM   3578 HD13 LEU   220      74.760  91.800  20.400  0.00  0.00           H
ATOM   3579  CD2 LEU   220      75.330  89.700  18.850  0.00  0.00           C
ATOM   3580 HD21 LEU   220      74.760  90.510  18.410  0.00  0.00           H
ATOM   3581 HD22 LEU   220      75.940  89.080  18.180  0.00  0.00           H
ATOM   3582 HD23 LEU   220      74.680  89.060  19.440  0.00  0.00           H
ATOM   3583  C   LEU   220      79.070  90.630  20.950  0.00  0.00           C
ATOM   3584  O   LEU   220      79.890  89.800  20.580  0.00  0.00           O
ATOM   3585  N   SER   221      78.700  90.740  22.280  0.00  0.00           N
ATOM   3586  H   SER   221      78.220  91.550  22.620  0.00  0.00           H
ATOM   3587  CA  SER   221      78.740  89.580  23.190  0.00  0.00           C
ATOM   3588  HA  SER   221      78.950  88.710  22.570  0.00  0.00           H
ATOM   3589  CB  SER   221      79.850  89.620  24.190  0.00  0.00           C
ATOM   3590  HB2 SER   221      79.680  90.450  24.860  0.00  0.00           H
ATOM   3591  HB3 SER   221      80.750  89.700  23.580  0.00  0.00           H
ATOM   3592  OG  SER   221      79.850  88.450  24.940  0.00  0.00           O
ATOM   3593  HG  SER   221      80.240  87.710  24.490  0.00  0.00           H
ATOM   3594  C   SER   221      77.450  89.210  23.840  0.00  0.00           C
ATOM   3595  O   SER   221      76.980  89.940  24.700  0.00  0.00           O
ATOM   3596  N   ALA   222      76.960  88.010  23.640  0.00  0.00           N
ATOM   3597  H   ALA   222      77.460  87.350  23.060  0.00  0.00           H
ATOM   3598  CA  ALA   222      75.750  87.510  24.240  0.00  0.00           C
ATOM   3599  HA  ALA   222      75.720  87.890  25.260  0.00  0.00           H
ATOM   3600  CB  ALA   222      74.560  88.140  23.500  0.00  0.00           C
ATOM   3601  HB1 ALA   222      74.560  89.160  23.860  0.00  0.00           H
ATOM   3602  HB2 ALA   222      74.680  88.040  22.420  0.00  0.00           H
ATOM   3603  HB3 ALA   222      73.640  87.600  23.740  0.00  0.00           H
ATOM   3604  C   ALA   222      75.720  85.970  24.230  0.00  0.00           C
ATOM   3605  O   ALA   222      76.210  85.310  23.300  0.00  0.00           O
ATOM   3606  N   SER   223      74.880  85.370  25.090  0.00  0.00           N
ATOM   3607  H   SER   223      74.540  85.830  25.930  0.00  0.00           H
ATOM   3608  CA  SER   223      74.330  84.040  24.910  0.00  0.00           C
ATOM   3609  HA  SER   223      75.120  83.300  24.750  0.00  0.00           H
ATOM   3610  CB  SER   223      73.600  83.680  26.190  0.00  0.00           C
ATOM   3611  HB2 SER   223      74.340  83.600  26.980  0.00  0.00           H
ATOM   3612  HB3 SER   223      73.090  82.740  25.980  0.00  0.00           H
ATOM   3613  OG  SER   223      72.580  84.600  26.530  0.00  0.00           O
ATOM   3614  HG  SER   223      72.950  85.460  26.710  0.00  0.00           H
ATOM   3615  C   SER   223      73.300  83.940  23.780  0.00  0.00           C
ATOM   3616  O   SER   223      72.630  84.890  23.400  0.00  0.00           O
ATOM   3617  N   GLU   224      73.110  82.680  23.350  0.00  0.00           N
ATOM   3618  H   GLU   224      73.780  81.990  23.650  0.00  0.00           H
ATOM   3619  CA  GLU   224      72.270  82.340  22.200  0.00  0.00           C
ATOM   3620  HA  GLU   224      72.700  82.860  21.350  0.00  0.00           H
ATOM   3621  CB  GLU   224      72.440  80.830  21.920  0.00  0.00           C
ATOM   3622  HB2 GLU   224      72.310  80.240  22.820  0.00  0.00           H
ATOM   3623  HB3 GLU   224      73.480  80.840  21.570  0.00  0.00           H
ATOM   3624  CG  GLU   224      71.490  80.160  20.980  0.00  0.00           C
ATOM   3625  HG2 GLU   224      71.820  80.340  19.950  0.00  0.00           H
ATOM   3626  HG3 GLU   224      70.490  80.550  21.140  0.00  0.00           H
ATOM   3627  CD  GLU   224      71.530  78.640  21.230  0.00  0.00           C
ATOM   3628  OE1 GLU   224      70.500  77.960  21.010  0.00  0.00           O
ATOM   3629  OE2 GLU   224      72.630  78.080  21.490  0.00  0.00           O
ATOM   3630  C   GLU   224      70.740  82.880  22.310  0.00  0.00           C
ATOM   3631  O   GLU   224      70.150  83.290  21.350  0.00  0.00           O
ATOM   3632  N   ASP   225      70.140  82.920  23.470  0.00  0.00           N
ATOM   3633  H   ASP   225      70.630  82.640  24.300  0.00  0.00           H
ATOM   3634  CA  ASP   225      68.860  83.480  23.750  0.00  0.00           C
ATOM   3635  HA  ASP   225      68.240  83.320  22.860  0.00  0.00           H
ATOM   3636  CB  ASP   225      68.340  83.050  25.090  0.00  0.00           C
ATOM   3637  HB2 ASP   225      67.360  83.510  25.200  0.00  0.00           H
ATOM   3638  HB3 ASP   225      69.030  83.480  25.810  0.00  0.00           H
ATOM   3639  CG  ASP   225      68.140  81.580  25.290  0.00  0.00           C
ATOM   3640  OD1 ASP   225      68.870  80.960  26.110  0.00  0.00           O
ATOM   3641  OD2 ASP   225      67.480  80.960  24.430  0.00  0.00           O
ATOM   3642  C   ASP   225      68.910  85.010  23.760  0.00  0.00           C
ATOM   3643  O   ASP   225      67.940  85.680  23.520  0.00  0.00           O
ATOM   3644  N   ASP   226      70.040  85.650  24.150  0.00  0.00           N
ATOM   3645  H   ASP   226      70.870  85.130  24.380  0.00  0.00           H
ATOM   3646  CA  ASP   226      70.110  87.100  24.220  0.00  0.00           C
ATOM   3647  HA  ASP   226      69.150  87.520  24.530  0.00  0.00           H
ATOM   3648  CB  ASP   226      71.080  87.440  25.320  0.00  0.00           C
ATOM   3649  HB2 ASP   226      71.390  88.480  25.200  0.00  0.00           H
ATOM   3650  HB3 ASP   226      72.020  86.900  25.220  0.00  0.00           H
ATOM   3651  CG  ASP   226      70.470  87.400  26.750  0.00  0.00           C
ATOM   3652  OD1 ASP   226      69.200  87.400  26.910  0.00  0.00           O
ATOM   3653  OD2 ASP   226      71.240  87.310  27.750  0.00  0.00           O
ATOM   3654  C   ASP   226      70.500  87.690  22.800  0.00  0.00           C
ATOM   3655  O   ASP   226      69.900  88.700  22.440  0.00  0.00           O
ATOM   3656  N   ALA   227      71.380  87.020  21.990  0.00  0.00           N
ATOM   3657  H   ALA   227      71.930  86.300  22.440  0.00  0.00           H
ATOM   3658  CA  ALA   227      71.630  87.380  20.620  0.00  0.00           C
ATOM   3659  HA  ALA   227      71.980  88.410  20.560  0.00  0.00           H
ATOM   3660  CB  ALA   227      72.810  86.490  20.030  0.00  0.00           C
ATOM   3661  HB1 ALA   227      73.790  86.690  20.480  0.00  0.00           H
ATOM   3662  HB2 ALA   227      72.580  85.430  19.980  0.00  0.00           H
ATOM   3663  HB3 ALA   227      73.000  86.820  19.010  0.00  0.00           H
ATOM   3664  C   ALA   227      70.430  87.240  19.760  0.00  0.00           C
ATOM   3665  O   ALA   227      70.190  88.060  18.870  0.00  0.00           O
ATOM   3666  N   THR   228      69.550  86.270  20.020  0.00  0.00           N
ATOM   3667  H   THR   228      69.870  85.520  20.620  0.00  0.00           H
ATOM   3668  CA  THR   228      68.210  86.180  19.520  0.00  0.00           C
ATOM   3669  HA  THR   228      68.400  85.920  18.480  0.00  0.00           H
ATOM   3670  CB  THR   228      67.410  85.070  20.120  0.00  0.00           C
ATOM   3671  HB  THR   228      67.580  85.090  21.200  0.00  0.00           H
ATOM   3672  CG2 THR   228      65.950  84.980  19.870  0.00  0.00           C
ATOM   3673 HG21 THR   228      65.540  84.220  20.540  0.00  0.00           H
ATOM   3674 HG22 THR   228      65.400  85.880  20.150  0.00  0.00           H
ATOM   3675 HG23 THR   228      65.710  84.720  18.840  0.00  0.00           H
ATOM   3676  OG1 THR   228      67.960  83.800  19.690  0.00  0.00           O
ATOM   3677  HG1 THR   228      68.760  83.630  20.190  0.00  0.00           H
ATOM   3678  C   THR   228      67.490  87.490  19.610  0.00  0.00           C
ATOM   3679  O   THR   228      66.940  87.940  18.630  0.00  0.00           O
ATOM   3680  N   ALA   229      67.450  88.100  20.770  0.00  0.00           N
ATOM   3681  H   ALA   229      68.070  87.810  21.520  0.00  0.00           H
ATOM   3682  CA  ALA   229      66.690  89.310  21.020  0.00  0.00           C
ATOM   3683  HA  ALA   229      65.750  89.070  20.530  0.00  0.00           H
ATOM   3684  CB  ALA   229      66.510  89.370  22.520  0.00  0.00           C
ATOM   3685  HB1 ALA   229      67.510  89.560  22.910  0.00  0.00           H
ATOM   3686  HB2 ALA   229      65.930  90.280  22.690  0.00  0.00           H
ATOM   3687  HB3 ALA   229      66.030  88.500  22.970  0.00  0.00           H
ATOM   3688  C   ALA   229      67.390  90.500  20.320  0.00  0.00           C
ATOM   3689  O   ALA   229      66.640  91.380  19.950  0.00  0.00           O
ATOM   3690  N   VAL   230      68.750  90.530  20.270  0.00  0.00           N
ATOM   3691  H   VAL   230      69.150  89.790  20.810  0.00  0.00           H
ATOM   3692  CA  VAL   230      69.550  91.620  19.640  0.00  0.00           C
ATOM   3693  HA  VAL   230      69.130  92.570  19.990  0.00  0.00           H
ATOM   3694  CB  VAL   230      71.130  91.460  19.800  0.00  0.00           C
ATOM   3695  HB  VAL   230      71.430  90.500  19.370  0.00  0.00           H
ATOM   3696  CG1 VAL   230      71.880  92.580  19.130  0.00  0.00           C
ATOM   3697 HG11 VAL   230      72.880  92.710  19.540  0.00  0.00           H
ATOM   3698 HG12 VAL   230      71.840  92.530  18.040  0.00  0.00           H
ATOM   3699 HG13 VAL   230      71.470  93.510  19.540  0.00  0.00           H
ATOM   3700  CG2 VAL   230      71.430  91.520  21.320  0.00  0.00           C
ATOM   3701 HG21 VAL   230      70.690  90.960  21.880  0.00  0.00           H
ATOM   3702 HG22 VAL   230      72.400  91.020  21.390  0.00  0.00           H
ATOM   3703 HG23 VAL   230      71.490  92.560  21.640  0.00  0.00           H
ATOM   3704  C   VAL   230      69.090  91.630  18.180  0.00  0.00           C
ATOM   3705  O   VAL   230      68.690  92.700  17.690  0.00  0.00           O
ATOM   3706  N   TYR   231      69.060  90.530  17.510  0.00  0.00           N
ATOM   3707  H   TYR   231      69.240  89.700  18.050  0.00  0.00           H
ATOM   3708  CA  TYR   231      68.910  90.540  16.030  0.00  0.00           C
ATOM   3709  HA  TYR   231      69.530  91.230  15.460  0.00  0.00           H
ATOM   3710  CB  TYR   231      69.400  89.160  15.480  0.00  0.00           C
ATOM   3711  HB2 TYR   231      69.200  89.290  14.410  0.00  0.00           H
ATOM   3712  HB3 TYR   231      68.750  88.500  16.060  0.00  0.00           H
ATOM   3713  CG  TYR   231      70.770  88.590  15.530  0.00  0.00           C
ATOM   3714  CD1 TYR   231      71.920  89.440  15.390  0.00  0.00           C
ATOM   3715  HD1 TYR   231      71.780  90.510  15.240  0.00  0.00           H
ATOM   3716  CE1 TYR   231      73.160  88.900  15.390  0.00  0.00           C
ATOM   3717  HE1 TYR   231      74.010  89.550  15.300  0.00  0.00           H
ATOM   3718  CZ  TYR   231      73.350  87.510  15.670  0.00  0.00           C
ATOM   3719  OH  TYR   231      74.620  86.960  15.680  0.00  0.00           O
ATOM   3720  HH  TYR   231      74.740  86.040  15.920  0.00  0.00           H
ATOM   3721  CE2 TYR   231      72.240  86.690  15.870  0.00  0.00           C
ATOM   3722  HE2 TYR   231      72.370  85.630  15.980  0.00  0.00           H
ATOM   3723  CD2 TYR   231      70.950  87.220  15.840  0.00  0.00           C
ATOM   3724  HD2 TYR   231      70.090  86.610  16.030  0.00  0.00           H
ATOM   3725  C   TYR   231      67.490  90.800  15.570  0.00  0.00           C
ATOM   3726  O   TYR   231      67.220  91.530  14.620  0.00  0.00           O
ATOM   3727  N   LYS   232      66.530  90.220  16.300  0.00  0.00           N
ATOM   3728  H   LYS   232      66.880  89.560  16.980  0.00  0.00           H
ATOM   3729  CA  LYS   232      65.120  90.470  16.130  0.00  0.00           C
ATOM   3730  HA  LYS   232      64.820  90.180  15.130  0.00  0.00           H
ATOM   3731  CB  LYS   232      64.290  89.730  17.220  0.00  0.00           C
ATOM   3732  HB2 LYS   232      63.280  90.110  17.350  0.00  0.00           H
ATOM   3733  HB3 LYS   232      64.730  89.940  18.190  0.00  0.00           H
ATOM   3734  CG  LYS   232      64.140  88.270  16.970  0.00  0.00           C
ATOM   3735  HG2 LYS   232      65.080  87.770  16.780  0.00  0.00           H
ATOM   3736  HG3 LYS   232      63.610  88.230  16.010  0.00  0.00           H
ATOM   3737  CD  LYS   232      63.330  87.620  18.140  0.00  0.00           C
ATOM   3738  HD2 LYS   232      62.380  88.130  18.280  0.00  0.00           H
ATOM   3739  HD3 LYS   232      63.870  87.670  19.080  0.00  0.00           H
ATOM   3740  CE  LYS   232      62.960  86.230  17.780  0.00  0.00           C
ATOM   3741  HE2 LYS   232      63.830  85.610  17.540  0.00  0.00           H
ATOM   3742  HE3 LYS   232      62.390  86.230  16.850  0.00  0.00           H
ATOM   3743  NZ  LYS   232      62.060  85.560  18.790  0.00  0.00           N
ATOM   3744  HZ1 LYS   232      61.140  85.980  18.820  0.00  0.00           H
ATOM   3745  HZ2 LYS   232      61.920  84.560  18.700  0.00  0.00           H
ATOM   3746  HZ3 LYS   232      62.280  85.720  19.760  0.00  0.00           H
ATOM   3747  C   LYS   232      64.790  92.000  16.190  0.00  0.00           C
ATOM   3748  O   LYS   232      64.010  92.570  15.440  0.00  0.00           O
ATOM   3749  N   SER   233      65.350  92.610  17.220  0.00  0.00           N
ATOM   3750  H   SER   233      65.990  92.170  17.860  0.00  0.00           H
ATOM   3751  CA  SER   233      65.270  94.020  17.450  0.00  0.00           C
ATOM   3752  HA  SER   233      64.280  94.450  17.300  0.00  0.00           H
ATOM   3753  CB  SER   233      65.660  94.330  18.890  0.00  0.00           C
ATOM   3754  HB2 SER   233      65.530  95.380  19.170  0.00  0.00           H
ATOM   3755  HB3 SER   233      66.700  94.030  19.010  0.00  0.00           H
ATOM   3756  OG  SER   233      64.890  93.570  19.830  0.00  0.00           O
ATOM   3757  HG  SER   233      65.350  92.730  19.930  0.00  0.00           H
ATOM   3758  C   SER   233      66.140  94.740  16.340  0.00  0.00           C
ATOM   3759  O   SER   233      65.600  95.720  15.750  0.00  0.00           O
ATOM   3760  N   ALA   234      67.290  94.260  15.900  0.00  0.00           N
ATOM   3761  H   ALA   234      67.710  93.530  16.470  0.00  0.00           H
ATOM   3762  CA  ALA   234      68.130  94.800  14.780  0.00  0.00           C
ATOM   3763  HA  ALA   234      68.440  95.800  15.080  0.00  0.00           H
ATOM   3764  CB  ALA   234      69.420  94.020  14.660  0.00  0.00           C
ATOM   3765  HB1 ALA   234      70.140  94.590  14.080  0.00  0.00           H
ATOM   3766  HB2 ALA   234      69.900  93.870  15.620  0.00  0.00           H
ATOM   3767  HB3 ALA   234      69.390  93.000  14.260  0.00  0.00           H
ATOM   3768  C   ALA   234      67.360  94.840  13.430  0.00  0.00           C
ATOM   3769  O   ALA   234      67.350  95.750  12.670  0.00  0.00           O
ATOM   3770  N   ALA   235      66.630  93.740  13.180  0.00  0.00           N
ATOM   3771  H   ALA   235      66.780  92.930  13.770  0.00  0.00           H
ATOM   3772  CA  ALA   235      65.830  93.610  12.000  0.00  0.00           C
ATOM   3773  HA  ALA   235      66.430  93.950  11.160  0.00  0.00           H
ATOM   3774  CB  ALA   235      65.300  92.130  11.860  0.00  0.00           C
ATOM   3775  HB1 ALA   235      64.790  91.980  10.910  0.00  0.00           H
ATOM   3776  HB2 ALA   235      66.140  91.430  11.910  0.00  0.00           H
ATOM   3777  HB3 ALA   235      64.590  91.960  12.670  0.00  0.00           H
ATOM   3778  C   ALA   235      64.640  94.500  11.980  0.00  0.00           C
ATOM   3779  O   ALA   235      64.490  95.190  11.000  0.00  0.00           O
ATOM   3780  N   MET   236      63.930  94.660  13.010  0.00  0.00           N
ATOM   3781  H   MET   236      64.080  94.050  13.800  0.00  0.00           H
ATOM   3782  CA  MET   236      62.890  95.720  13.090  0.00  0.00           C
ATOM   3783  HA  MET   236      62.360  95.810  12.140  0.00  0.00           H
ATOM   3784  CB  MET   236      61.770  95.330  14.070  0.00  0.00           C
ATOM   3785  HB2 MET   236      61.050  96.110  14.350  0.00  0.00           H
ATOM   3786  HB3 MET   236      62.330  95.050  14.960  0.00  0.00           H
ATOM   3787  CG  MET   236      61.060  94.040  13.490  0.00  0.00           C
ATOM   3788  HG2 MET   236      60.220  93.800  14.140  0.00  0.00           H
ATOM   3789  HG3 MET   236      61.780  93.220  13.440  0.00  0.00           H
ATOM   3790  SD  MET   236      60.210  93.940  11.920  0.00  0.00           S
ATOM   3791  CE  MET   236      58.610  94.750  12.370  0.00  0.00           C
ATOM   3792  HE1 MET   236      58.150  95.300  11.550  0.00  0.00           H
ATOM   3793  HE2 MET   236      57.990  93.880  12.630  0.00  0.00           H
ATOM   3794  HE3 MET   236      58.700  95.330  13.280  0.00  0.00           H
ATOM   3795  C   MET   236      63.360  97.100  13.230  0.00  0.00           C
ATOM   3796  O   MET   236      62.540  97.940  13.520  0.00  0.00           O
ATOM   3797  N   LEU   237      64.640  97.390  12.920  0.00  0.00           N
ATOM   3798  H   LEU   237      65.300  96.640  12.800  0.00  0.00           H
ATOM   3799  CA  LEU   237      65.280  98.710  12.740  0.00  0.00           C
ATOM   3800  HA  LEU   237      64.630  99.510  12.390  0.00  0.00           H
ATOM   3801  CB  LEU   237      65.940  99.160  14.050  0.00  0.00           C
ATOM   3802  HB2 LEU   237      66.470 100.070  13.780  0.00  0.00           H
ATOM   3803  HB3 LEU   237      66.660  98.440  14.440  0.00  0.00           H
ATOM   3804  CG  LEU   237      65.060  99.550  15.240  0.00  0.00           C
ATOM   3805  HG  LEU   237      64.260  98.820  15.400  0.00  0.00           H
ATOM   3806  CD1 LEU   237      65.990  99.720  16.480  0.00  0.00           C
ATOM   3807 HD11 LEU   237      65.520 100.240  17.320  0.00  0.00           H
ATOM   3808 HD12 LEU   237      66.320  98.790  16.940  0.00  0.00           H
ATOM   3809 HD13 LEU   237      66.900 100.290  16.300  0.00  0.00           H
ATOM   3810  CD2 LEU   237      64.320 100.910  14.880  0.00  0.00           C
ATOM   3811 HD21 LEU   237      65.010 101.740  15.010  0.00  0.00           H
ATOM   3812 HD22 LEU   237      63.900 100.760  13.880  0.00  0.00           H
ATOM   3813 HD23 LEU   237      63.610 101.180  15.650  0.00  0.00           H
ATOM   3814  C   LEU   237      66.260  98.780  11.580  0.00  0.00           C
ATOM   3815  O   LEU   237      67.200  99.620  11.600  0.00  0.00           O
ATOM   3816  N   ASP   238      66.170  97.850  10.630  0.00  0.00           N
ATOM   3817  H   ASP   238      65.360  97.240  10.750  0.00  0.00           H
ATOM   3818  CA  ASP   238      66.930  97.620   9.440  0.00  0.00           C
ATOM   3819  HA  ASP   238      66.610  96.650   9.060  0.00  0.00           H
ATOM   3820  CB  ASP   238      66.570  98.670   8.330  0.00  0.00           C
ATOM   3821  HB2 ASP   238      67.180  98.260   7.530  0.00  0.00           H
ATOM   3822  HB3 ASP   238      67.050  99.590   8.680  0.00  0.00           H
ATOM   3823  CG  ASP   238      65.090  98.830   7.740  0.00  0.00           C
ATOM   3824  OD1 ASP   238      64.250  98.030   8.210  0.00  0.00           O
ATOM   3825  OD2 ASP   238      64.900  99.720   6.900  0.00  0.00           O
ATOM   3826  C   ASP   238      68.510  97.480   9.630  0.00  0.00           C
ATOM   3827  O   ASP   238      69.260  97.800   8.710  0.00  0.00           O
ATOM   3828  N   MET   239      68.950  97.180  10.830  0.00  0.00           N
ATOM   3829  H   MET   239      68.240  97.180  11.550  0.00  0.00           H
ATOM   3830  CA  MET   239      70.340  97.210  11.300  0.00  0.00           C
ATOM   3831  HA  MET   239      70.830  98.110  10.920  0.00  0.00           H
ATOM   3832  CB  MET   239      70.540  97.310  12.810  0.00  0.00           C
ATOM   3833  HB2 MET   239      71.550  97.040  13.110  0.00  0.00           H
ATOM   3834  HB3 MET   239      69.760  96.640  13.180  0.00  0.00           H
ATOM   3835  CG  MET   239      70.180  98.730  13.130  0.00  0.00           C
ATOM   3836  HG2 MET   239      69.090  98.780  13.070  0.00  0.00           H
ATOM   3837  HG3 MET   239      70.530  99.430  12.370  0.00  0.00           H
ATOM   3838  SD  MET   239      70.740  99.270  14.800  0.00  0.00           S
ATOM   3839  CE  MET   239      72.450  99.630  14.390  0.00  0.00           C
ATOM   3840  HE1 MET   239      72.820  98.780  13.820  0.00  0.00           H
ATOM   3841  HE2 MET   239      72.390 100.540  13.790  0.00  0.00           H
ATOM   3842  HE3 MET   239      73.000  99.860  15.300  0.00  0.00           H
ATOM   3843  C   MET   239      71.130  96.060  10.680  0.00  0.00           C
ATOM   3844  O   MET   239      72.280  95.880  10.900  0.00  0.00           O
ATOM   3845  N   THR   240      70.450  95.160   9.940  0.00  0.00           N
ATOM   3846  H   THR   240      69.530  95.450   9.650  0.00  0.00           H
ATOM   3847  CA  THR   240      70.840  93.940   9.260  0.00  0.00           C
ATOM   3848  HA  THR   240      71.660  93.440   9.790  0.00  0.00           H
ATOM   3849  CB  THR   240      69.680  92.930   9.380  0.00  0.00           C
ATOM   3850  HB  THR   240      69.860  91.970   8.900  0.00  0.00           H
ATOM   3851  CG2 THR   240      69.460  92.640  10.830  0.00  0.00           C
ATOM   3852 HG21 THR   240      70.440  92.610  11.310  0.00  0.00           H
ATOM   3853 HG22 THR   240      69.040  93.520  11.330  0.00  0.00           H
ATOM   3854 HG23 THR   240      68.920  91.700  10.930  0.00  0.00           H
ATOM   3855  OG1 THR   240      68.550  93.590   8.850  0.00  0.00           O
ATOM   3856  HG1 THR   240      68.200  92.940   8.240  0.00  0.00           H
ATOM   3857  C   THR   240      71.200  94.190   7.770  0.00  0.00           C
ATOM   3858  O   THR   240      71.630  93.210   7.190  0.00  0.00           O
ATOM   3859  N   GLY   241      71.010  95.370   7.200  0.00  0.00           N
ATOM   3860  H   GLY   241      70.750  96.120   7.830  0.00  0.00           H
ATOM   3861  CA  GLY   241      71.210  95.620   5.850  0.00  0.00           C
ATOM   3862  HA2 GLY   241      70.330  96.070   5.390  0.00  0.00           H
ATOM   3863  HA3 GLY   241      71.420  94.650   5.400  0.00  0.00           H
ATOM   3864  C   GLY   241      72.480  96.420   5.570  0.00  0.00           C
ATOM   3865  O   GLY   241      73.500  96.250   6.250  0.00  0.00           O
ATOM   3866  N   ALA   242      72.430  97.210   4.520  0.00  0.00           N
ATOM   3867  H   ALA   242      71.550  97.470   4.090  0.00  0.00           H
ATOM   3868  CA  ALA   242      73.560  97.790   3.860  0.00  0.00           C
ATOM   3869  HA  ALA   242      74.370  97.070   3.810  0.00  0.00           H
ATOM   3870  CB  ALA   242      73.140  98.200   2.430  0.00  0.00           C
ATOM   3871  HB1 ALA   242      73.930  98.890   2.160  0.00  0.00           H
ATOM   3872  HB2 ALA   242      73.270  97.430   1.660  0.00  0.00           H
ATOM   3873  HB3 ALA   242      72.220  98.780   2.470  0.00  0.00           H
ATOM   3874  C   ALA   242      74.150  98.980   4.630  0.00  0.00           C
ATOM   3875  O   ALA   242      73.440  99.610   5.420  0.00  0.00           O
ATOM   3876  N   GLY   243      75.480  99.150   4.450  0.00  0.00           N
ATOM   3877  H   GLY   243      75.900  98.520   3.780  0.00  0.00           H
ATOM   3878  CA  GLY   243      76.400 100.010   5.190  0.00  0.00           C
ATOM   3879  HA2 GLY   243      76.150 101.070   5.210  0.00  0.00           H
ATOM   3880  HA3 GLY   243      77.330  99.970   4.630  0.00  0.00           H
ATOM   3881  C   GLY   243      76.720  99.560   6.580  0.00  0.00           C
ATOM   3882  O   GLY   243      77.670 100.090   7.190  0.00  0.00           O
ATOM   3883  N   TYR   244      76.060  98.550   7.200  0.00  0.00           N
ATOM   3884  H   TYR   244      75.360  98.100   6.630  0.00  0.00           H
ATOM   3885  CA  TYR   244      76.340  97.910   8.470  0.00  0.00           C
ATOM   3886  HA  TYR   244      76.910  98.630   9.050  0.00  0.00           H
ATOM   3887  CB  TYR   244      75.060  97.570   9.260  0.00  0.00           C
ATOM   3888  HB2 TYR   244      75.450  97.020  10.120  0.00  0.00           H
ATOM   3889  HB3 TYR   244      74.500  96.810   8.710  0.00  0.00           H
ATOM   3890  CG  TYR   244      74.210  98.710   9.770  0.00  0.00           C
ATOM   3891  CD1 TYR   244      74.590  99.740  10.660  0.00  0.00           C
ATOM   3892  HD1 TYR   244      75.520  99.630  11.200  0.00  0.00           H
ATOM   3893  CE1 TYR   244      73.660 100.780  10.960  0.00  0.00           C
ATOM   3894  HE1 TYR   244      73.770 101.620  11.620  0.00  0.00           H
ATOM   3895  CZ  TYR   244      72.380 100.770  10.440  0.00  0.00           C
ATOM   3896  OH  TYR   244      71.550 101.870  10.620  0.00  0.00           O
ATOM   3897  HH  TYR   244      72.090 102.650  10.770  0.00  0.00           H
ATOM   3898  CE2 TYR   244      72.090  99.850   9.470  0.00  0.00           C
ATOM   3899  HE2 TYR   244      71.240 100.060   8.840  0.00  0.00           H
ATOM   3900  CD2 TYR   244      72.960  98.800   9.220  0.00  0.00           C
ATOM   3901  HD2 TYR   244      72.720  98.120   8.420  0.00  0.00           H
ATOM   3902  C   TYR   244      77.350  96.760   8.360  0.00  0.00           C
ATOM   3903  O   TYR   244      77.460  96.110   7.310  0.00  0.00           O
ATOM   3904  N   VAL   245      78.110  96.610   9.470  0.00  0.00           N
ATOM   3905  H   VAL   245      77.830  97.090  10.320  0.00  0.00           H
ATOM   3906  CA  VAL   245      79.020  95.430   9.590  0.00  0.00           C
ATOM   3907  HA  VAL   245      78.850  94.770   8.750  0.00  0.00           H
ATOM   3908  CB  VAL   245      80.540  95.840   9.390  0.00  0.00           C
ATOM   3909  HB  VAL   245      80.760  96.710  10.010  0.00  0.00           H
ATOM   3910  CG1 VAL   245      81.600  94.810   9.640  0.00  0.00           C
ATOM   3911 HG11 VAL   245      81.570  94.080   8.830  0.00  0.00           H
ATOM   3912 HG12 VAL   245      82.570  95.300   9.720  0.00  0.00           H
ATOM   3913 HG13 VAL   245      81.460  94.370  10.640  0.00  0.00           H
ATOM   3914  CG2 VAL   245      80.770  96.280   7.910  0.00  0.00           C
ATOM   3915 HG21 VAL   245      80.680  95.490   7.160  0.00  0.00           H
ATOM   3916 HG22 VAL   245      79.960  96.980   7.690  0.00  0.00           H
ATOM   3917 HG23 VAL   245      81.670  96.880   7.760  0.00  0.00           H
ATOM   3918  C   VAL   245      78.930  94.800  11.020  0.00  0.00           C
ATOM   3919  O   VAL   245      79.400  95.350  12.040  0.00  0.00           O
ATOM   3920  N   TRP   246      78.570  93.510  11.140  0.00  0.00           N
ATOM   3921  H   TRP   246      78.720  92.880  10.360  0.00  0.00           H
ATOM   3922  CA  TRP   246      78.480  92.780  12.390  0.00  0.00           C
ATOM   3923  HA  TRP   246      78.420  93.480  13.230  0.00  0.00           H
ATOM   3924  CB  TRP   246      77.100  92.060  12.460  0.00  0.00           C
ATOM   3925  HB2 TRP   246      77.120  91.460  13.370  0.00  0.00           H
ATOM   3926  HB3 TRP   246      77.070  91.410  11.590  0.00  0.00           H
ATOM   3927  CG  TRP   246      75.930  92.980  12.580  0.00  0.00           C
ATOM   3928  CD1 TRP   246      75.500  93.710  11.560  0.00  0.00           C
ATOM   3929  HD1 TRP   246      75.940  93.840  10.580  0.00  0.00           H
ATOM   3930  NE1 TRP   246      74.420  94.440  12.080  0.00  0.00           N
ATOM   3931  HE1 TRP   246      73.940  95.090  11.480  0.00  0.00           H
ATOM   3932  CE2 TRP   246      74.140  94.220  13.370  0.00  0.00           C
ATOM   3933  CZ2 TRP   246      73.150  94.680  14.260  0.00  0.00           C
ATOM   3934  HZ2 TRP   246      72.390  95.360  13.930  0.00  0.00           H
ATOM   3935  CH2 TRP   246      73.180  94.160  15.560  0.00  0.00           C
ATOM   3936  HH2 TRP   246      72.510  94.580  16.300  0.00  0.00           H
ATOM   3937  CZ3 TRP   246      74.120  93.230  15.980  0.00  0.00           C
ATOM   3938  HZ3 TRP   246      74.050  92.850  16.990  0.00  0.00           H
ATOM   3939  CE3 TRP   246      75.100  92.770  15.090  0.00  0.00           C
ATOM   3940  HE3 TRP   246      75.870  92.130  15.500  0.00  0.00           H
ATOM   3941  CD2 TRP   246      75.100  93.240  13.780  0.00  0.00           C
ATOM   3942  C   TRP   246      79.560  91.820  12.760  0.00  0.00           C
ATOM   3943  O   TRP   246      80.000  91.190  11.850  0.00  0.00           O
ATOM   3944  N   LEU   247      79.990  91.630  14.050  0.00  0.00           N
ATOM   3945  H   LEU   247      79.410  92.020  14.780  0.00  0.00           H
ATOM   3946  CA  LEU   247      81.200  90.850  14.330  0.00  0.00           C
ATOM   3947  HA  LEU   247      81.300  90.020  13.630  0.00  0.00           H
ATOM   3948  CB  LEU   247      82.360  91.740  14.200  0.00  0.00           C
ATOM   3949  HB2 LEU   247      82.120  92.630  14.780  0.00  0.00           H
ATOM   3950  HB3 LEU   247      82.520  91.930  13.140  0.00  0.00           H
ATOM   3951  CG  LEU   247      83.640  91.030  14.610  0.00  0.00           C
ATOM   3952  HG  LEU   247      83.650  90.860  15.680  0.00  0.00           H
ATOM   3953  CD1 LEU   247      84.050  89.830  13.790  0.00  0.00           C
ATOM   3954 HD11 LEU   247      83.340  89.030  14.010  0.00  0.00           H
ATOM   3955 HD12 LEU   247      84.210  90.020  12.730  0.00  0.00           H
ATOM   3956 HD13 LEU   247      85.040  89.530  14.130  0.00  0.00           H
ATOM   3957  CD2 LEU   247      84.690  92.110  14.600  0.00  0.00           C
ATOM   3958 HD21 LEU   247      84.990  92.350  13.570  0.00  0.00           H
ATOM   3959 HD22 LEU   247      84.330  93.070  14.960  0.00  0.00           H
ATOM   3960 HD23 LEU   247      85.510  91.770  15.230  0.00  0.00           H
ATOM   3961  C   LEU   247      81.100  90.180  15.690  0.00  0.00           C
ATOM   3962  O   LEU   247      80.890  90.840  16.690  0.00  0.00           O
ATOM   3963  N   VAL   248      81.070  88.910  15.690  0.00  0.00           N
ATOM   3964  H   VAL   248      81.320  88.600  14.760  0.00  0.00           H
ATOM   3965  CA  VAL   248      80.530  88.110  16.850  0.00  0.00           C
ATOM   3966  HA  VAL   248      80.490  88.650  17.790  0.00  0.00           H
ATOM   3967  CB  VAL   248      79.090  87.680  16.580  0.00  0.00           C
ATOM   3968  HB  VAL   248      78.680  87.300  17.520  0.00  0.00           H
ATOM   3969  CG1 VAL   248      78.260  88.850  16.060  0.00  0.00           C
ATOM   3970 HG11 VAL   248      78.510  89.750  16.620  0.00  0.00           H
ATOM   3971 HG12 VAL   248      78.410  89.070  15.000  0.00  0.00           H
ATOM   3972 HG13 VAL   248      77.190  88.630  16.130  0.00  0.00           H
ATOM   3973  CG2 VAL   248      78.780  86.620  15.480  0.00  0.00           C
ATOM   3974 HG21 VAL   248      77.700  86.590  15.280  0.00  0.00           H
ATOM   3975 HG22 VAL   248      79.350  86.870  14.580  0.00  0.00           H
ATOM   3976 HG23 VAL   248      79.260  85.760  15.940  0.00  0.00           H
ATOM   3977  C   VAL   248      81.440  86.970  17.220  0.00  0.00           C
ATOM   3978  O   VAL   248      82.500  86.790  16.650  0.00  0.00           O
ATOM   3979  N   GLY   249      81.040  86.190  18.290  0.00  0.00           N
ATOM   3980  H   GLY   249      80.180  86.510  18.710  0.00  0.00           H
ATOM   3981  CA  GLY   249      81.700  84.990  18.790  0.00  0.00           C
ATOM   3982  HA2 GLY   249      81.390  84.990  19.840  0.00  0.00           H
ATOM   3983  HA3 GLY   249      82.790  85.050  18.750  0.00  0.00           H
ATOM   3984  C   GLY   249      81.180  83.760  18.180  0.00  0.00           C
ATOM   3985  O   GLY   249      81.070  83.630  16.980  0.00  0.00           O
ATOM   3986  N   GLU   250      80.860  82.760  18.980  0.00  0.00           N
ATOM   3987  H   GLU   250      80.890  82.980  19.970  0.00  0.00           H
ATOM   3988  CA  GLU   250      80.370  81.410  18.600  0.00  0.00           C
ATOM   3989  HA  GLU   250      80.120  81.440  17.540  0.00  0.00           H
ATOM   3990  CB  GLU   250      81.460  80.450  19.030  0.00  0.00           C
ATOM   3991  HB2 GLU   250      81.530  80.570  20.110  0.00  0.00           H
ATOM   3992  HB3 GLU   250      82.410  80.770  18.600  0.00  0.00           H
ATOM   3993  CG  GLU   250      81.220  78.960  18.900  0.00  0.00           C
ATOM   3994  HG2 GLU   250      80.670  78.700  17.990  0.00  0.00           H
ATOM   3995  HG3 GLU   250      80.490  78.700  19.660  0.00  0.00           H
ATOM   3996  CD  GLU   250      82.410  77.980  19.010  0.00  0.00           C
ATOM   3997  OE1 GLU   250      83.490  78.340  19.560  0.00  0.00           O
ATOM   3998  OE2 GLU   250      82.340  76.730  18.640  0.00  0.00           O
ATOM   3999  C   GLU   250      79.060  80.990  19.210  0.00  0.00           C
ATOM   4000  O   GLU   250      78.260  80.400  18.440  0.00  0.00           O
ATOM   4001  N   ARG   251      78.700  81.520  20.390  0.00  0.00           N
ATOM   4002  H   ARG   251      79.380  82.040  20.920  0.00  0.00           H
ATOM   4003  CA  ARG   251      77.370  81.370  20.890  0.00  0.00           C
ATOM   4004  HA  ARG   251      77.080  80.320  20.830  0.00  0.00           H
ATOM   4005  CB  ARG   251      77.290  81.900  22.330  0.00  0.00           C
ATOM   4006  HB2 ARG   251      76.240  81.970  22.640  0.00  0.00           H
ATOM   4007  HB3 ARG   251      77.600  82.940  22.400  0.00  0.00           H
ATOM   4008  CG  ARG   251      78.090  81.030  23.340  0.00  0.00           C
ATOM   4009  HG2 ARG   251      79.160  81.110  23.170  0.00  0.00           H
ATOM   4010  HG3 ARG   251      77.850  80.020  23.020  0.00  0.00           H
ATOM   4011  CD  ARG   251      77.760  81.290  24.830  0.00  0.00           C
ATOM   4012  HD2 ARG   251      78.250  80.560  25.480  0.00  0.00           H
ATOM   4013  HD3 ARG   251      76.680  81.230  24.990  0.00  0.00           H
ATOM   4014  NE  ARG   251      78.000  82.680  25.240  0.00  0.00           N
ATOM   4015  HE  ARG   251      78.330  83.250  24.470  0.00  0.00           H
ATOM   4016  CZ  ARG   251      77.510  83.150  26.390  0.00  0.00           C
ATOM   4017  NH1 ARG   251      76.940  82.420  27.410  0.00  0.00           N
ATOM   4018 HH11 ARG   251      77.100  81.420  27.330  0.00  0.00           H
ATOM   4019 HH12 ARG   251      76.440  82.830  28.180  0.00  0.00           H
ATOM   4020  NH2 ARG   251      77.480  84.430  26.630  0.00  0.00           N
ATOM   4021 HH21 ARG   251      77.850  84.990  25.880  0.00  0.00           H
ATOM   4022 HH22 ARG   251      77.210  84.780  27.540  0.00  0.00           H
ATOM   4023  C   ARG   251      76.390  82.200  20.020  0.00  0.00           C
ATOM   4024  O   ARG   251      75.280  81.760  19.740  0.00  0.00           O
ATOM   4025  N   GLU   252      76.850  83.350  19.500  0.00  0.00           N
ATOM   4026  H   GLU   252      77.770  83.630  19.820  0.00  0.00           H
ATOM   4027  CA  GLU   252      76.040  84.320  18.760  0.00  0.00           C
ATOM   4028  HA  GLU   252      75.090  84.370  19.300  0.00  0.00           H
ATOM   4029  CB  GLU   252      76.760  85.680  18.690  0.00  0.00           C
ATOM   4030  HB2 GLU   252      76.210  86.360  18.040  0.00  0.00           H
ATOM   4031  HB3 GLU   252      77.760  85.530  18.280  0.00  0.00           H
ATOM   4032  CG  GLU   252      77.090  86.380  20.080  0.00  0.00           C
ATOM   4033  HG2 GLU   252      76.240  86.290  20.750  0.00  0.00           H
ATOM   4034  HG3 GLU   252      77.230  87.430  19.840  0.00  0.00           H
ATOM   4035  CD  GLU   252      78.410  85.910  20.850  0.00  0.00           C
ATOM   4036  OE1 GLU   252      78.670  86.570  21.870  0.00  0.00           O
ATOM   4037  OE2 GLU   252      79.000  84.890  20.510  0.00  0.00           O
ATOM   4038  C   GLU   252      75.750  83.860  17.300  0.00  0.00           C
ATOM   4039  O   GLU   252      75.100  84.560  16.580  0.00  0.00           O
ATOM   4040  N   ILE   253      76.220  82.690  16.820  0.00  0.00           N
ATOM   4041  H   ILE   253      76.810  82.150  17.440  0.00  0.00           H
ATOM   4042  CA  ILE   253      75.880  81.980  15.580  0.00  0.00           C
ATOM   4043  HA  ILE   253      74.900  82.340  15.280  0.00  0.00           H
ATOM   4044  CB  ILE   253      76.860  82.300  14.460  0.00  0.00           C
ATOM   4045  HB  ILE   253      76.620  81.610  13.650  0.00  0.00           H
ATOM   4046  CG2 ILE   253      76.710  83.760  13.880  0.00  0.00           C
ATOM   4047 HG21 ILE   253      75.700  83.950  13.510  0.00  0.00           H
ATOM   4048 HG22 ILE   253      77.010  84.520  14.600  0.00  0.00           H
ATOM   4049 HG23 ILE   253      77.400  83.830  13.040  0.00  0.00           H
ATOM   4050  CG1 ILE   253      78.310  81.970  14.790  0.00  0.00           C
ATOM   4051 HG12 ILE   253      78.240  81.210  15.570  0.00  0.00           H
ATOM   4052 HG13 ILE   253      78.780  82.860  15.190  0.00  0.00           H
ATOM   4053  CD1 ILE   253      79.090  81.390  13.650  0.00  0.00           C
ATOM   4054 HD11 ILE   253      78.700  80.460  13.260  0.00  0.00           H
ATOM   4055 HD12 ILE   253      79.170  82.150  12.870  0.00  0.00           H
ATOM   4056 HD13 ILE   253      80.120  81.250  13.980  0.00  0.00           H
ATOM   4057  C   ILE   253      75.620  80.500  15.820  0.00  0.00           C
ATOM   4058  O   ILE   253      75.740  79.740  14.860  0.00  0.00           O
ATOM   4059  N   SER   254      75.330  80.070  17.070  0.00  0.00           N
ATOM   4060  H   SER   254      75.180  80.770  17.780  0.00  0.00           H
ATOM   4061  CA  SER   254      74.710  78.760  17.290  0.00  0.00           C
ATOM   4062  HA  SER   254      74.960  78.070  16.480  0.00  0.00           H
ATOM   4063  CB  SER   254      75.280  78.220  18.610  0.00  0.00           C
ATOM   4064  HB2 SER   254      74.850  77.240  18.800  0.00  0.00           H
ATOM   4065  HB3 SER   254      74.970  78.960  19.350  0.00  0.00           H
ATOM   4066  OG  SER   254      76.690  78.210  18.580  0.00  0.00           O
ATOM   4067  HG  SER   254      77.100  79.070  18.440  0.00  0.00           H
ATOM   4068  C   SER   254      73.200  78.760  17.250  0.00  0.00           C
ATOM   4069  O   SER   254      72.550  79.750  17.610  0.00  0.00           O
ATOM   4070  N   GLY   255      72.490  77.730  16.840  0.00  0.00           N
ATOM   4071  H   GLY   255      72.960  77.000  16.320  0.00  0.00           H
ATOM   4072  CA  GLY   255      71.160  77.370  17.330  0.00  0.00           C
ATOM   4073  HA2 GLY   255      71.180  77.000  18.360  0.00  0.00           H
ATOM   4074  HA3 GLY   255      70.900  76.460  16.770  0.00  0.00           H
ATOM   4075  C   GLY   255      70.070  78.480  17.210  0.00  0.00           C
ATOM   4076  O   GLY   255      69.840  79.040  16.160  0.00  0.00           O
ATOM   4077  N   SER   256      69.390  78.940  18.320  0.00  0.00           N
ATOM   4078  H   SER   256      69.590  78.440  19.170  0.00  0.00           H
ATOM   4079  CA  SER   256      68.270  79.980  18.310  0.00  0.00           C
ATOM   4080  HA  SER   256      67.490  79.570  17.660  0.00  0.00           H
ATOM   4081  CB  SER   256      67.840  80.240  19.740  0.00  0.00           C
ATOM   4082  HB2 SER   256      68.670  80.520  20.390  0.00  0.00           H
ATOM   4083  HB3 SER   256      67.390  79.320  20.100  0.00  0.00           H
ATOM   4084  OG  SER   256      66.870  81.290  19.870  0.00  0.00           O
ATOM   4085  HG  SER   256      67.280  82.130  19.640  0.00  0.00           H
ATOM   4086  C   SER   256      68.800  81.300  17.710  0.00  0.00           C
ATOM   4087  O   SER   256      68.110  81.940  16.870  0.00  0.00           O
ATOM   4088  N   ALA   257      69.980  81.730  18.150  0.00  0.00           N
ATOM   4089  H   ALA   257      70.500  81.160  18.810  0.00  0.00           H
ATOM   4090  CA  ALA   257      70.650  82.910  17.610  0.00  0.00           C
ATOM   4091  HA  ALA   257      69.990  83.770  17.690  0.00  0.00           H
ATOM   4092  CB  ALA   257      71.950  83.160  18.420  0.00  0.00           C
ATOM   4093  HB1 ALA   257      72.630  82.320  18.240  0.00  0.00           H
ATOM   4094  HB2 ALA   257      72.400  84.080  18.060  0.00  0.00           H
ATOM   4095  HB3 ALA   257      71.820  83.220  19.510  0.00  0.00           H
ATOM   4096  C   ALA   257      70.840  82.810  16.080  0.00  0.00           C
ATOM   4097  O   ALA   257      70.460  83.770  15.410  0.00  0.00           O
ATOM   4098  N   LEU   258      71.290  81.660  15.560  0.00  0.00           N
ATOM   4099  H   LEU   258      71.680  80.990  16.210  0.00  0.00           H
ATOM   4100  CA  LEU   258      71.440  81.390  14.060  0.00  0.00           C
ATOM   4101  HA  LEU   258      72.030  82.220  13.680  0.00  0.00           H
ATOM   4102  CB  LEU   258      72.220  80.010  13.900  0.00  0.00           C
ATOM   4103  HB2 LEU   258      71.520  79.240  14.230  0.00  0.00           H
ATOM   4104  HB3 LEU   258      73.100  79.980  14.550  0.00  0.00           H
ATOM   4105  CG  LEU   258      72.660  79.810  12.440  0.00  0.00           C
ATOM   4106  HG  LEU   258      71.830  80.030  11.770  0.00  0.00           H
ATOM   4107  CD1 LEU   258      73.700  80.870  12.010  0.00  0.00           C
ATOM   4108 HD11 LEU   258      74.000  80.470  11.050  0.00  0.00           H
ATOM   4109 HD12 LEU   258      73.160  81.810  11.880  0.00  0.00           H
ATOM   4110 HD13 LEU   258      74.610  80.990  12.610  0.00  0.00           H
ATOM   4111  CD2 LEU   258      73.210  78.410  12.200  0.00  0.00           C
ATOM   4112 HD21 LEU   258      73.400  78.500  11.130  0.00  0.00           H
ATOM   4113 HD22 LEU   258      74.150  78.210  12.710  0.00  0.00           H
ATOM   4114 HD23 LEU   258      72.450  77.720  12.580  0.00  0.00           H
ATOM   4115  C   LEU   258      70.050  81.370  13.360  0.00  0.00           C
ATOM   4116  O   LEU   258      69.970  81.900  12.200  0.00  0.00           O
ATOM   4117  N   ARG   259      68.970  80.970  14.070  0.00  0.00           N
ATOM   4118  H   ARG   259      69.140  80.630  15.000  0.00  0.00           H
ATOM   4119  CA  ARG   259      67.610  80.890  13.540  0.00  0.00           C
ATOM   4120  HA  ARG   259      67.770  80.430  12.560  0.00  0.00           H
ATOM   4121  CB  ARG   259      66.880  80.000  14.480  0.00  0.00           C
ATOM   4122  HB2 ARG   259      66.870  80.460  15.470  0.00  0.00           H
ATOM   4123  HB3 ARG   259      67.470  79.080  14.410  0.00  0.00           H
ATOM   4124  CG  ARG   259      65.400  79.630  14.180  0.00  0.00           C
ATOM   4125  HG2 ARG   259      64.730  80.490  14.260  0.00  0.00           H
ATOM   4126  HG3 ARG   259      65.110  78.920  14.950  0.00  0.00           H
ATOM   4127  CD  ARG   259      65.160  79.000  12.780  0.00  0.00           C
ATOM   4128  HD2 ARG   259      65.640  78.020  12.740  0.00  0.00           H
ATOM   4129  HD3 ARG   259      65.490  79.720  12.040  0.00  0.00           H
ATOM   4130  NE  ARG   259      63.730  78.690  12.570  0.00  0.00           N
ATOM   4131  HE  ARG   259      63.190  78.440  13.380  0.00  0.00           H
ATOM   4132  CZ  ARG   259      63.130  78.690  11.360  0.00  0.00           C
ATOM   4133  NH1 ARG   259      63.750  79.000  10.220  0.00  0.00           N
ATOM   4134 HH11 ARG   259      64.750  79.150  10.240  0.00  0.00           H
ATOM   4135 HH12 ARG   259      63.250  78.930   9.340  0.00  0.00           H
ATOM   4136  NH2 ARG   259      61.830  78.510  11.260  0.00  0.00           N
ATOM   4137 HH21 ARG   259      61.350  78.560  12.140  0.00  0.00           H
ATOM   4138 HH22 ARG   259      61.470  78.450  10.320  0.00  0.00           H
ATOM   4139  C   ARG   259      67.110  82.330  13.230  0.00  0.00           C
ATOM   4140  O   ARG   259      66.050  82.520  12.540  0.00  0.00           O
ATOM   4141  N   TYR   260      67.890  83.320  13.770  0.00  0.00           N
ATOM   4142  H   TYR   260      68.600  83.120  14.460  0.00  0.00           H
ATOM   4143  CA  TYR   260      67.650  84.750  13.510  0.00  0.00           C
ATOM   4144  HA  TYR   260      66.830  84.820  12.790  0.00  0.00           H
ATOM   4145  CB  TYR   260      66.950  85.290  14.800  0.00  0.00           C
ATOM   4146  HB2 TYR   260      66.770  86.350  14.630  0.00  0.00           H
ATOM   4147  HB3 TYR   260      67.580  85.090  15.670  0.00  0.00           H
ATOM   4148  CG  TYR   260      65.540  84.760  15.010  0.00  0.00           C
ATOM   4149  CD1 TYR   260      64.410  85.330  14.500  0.00  0.00           C
ATOM   4150  HD1 TYR   260      64.520  86.210  13.890  0.00  0.00           H
ATOM   4151  CE1 TYR   260      63.130  84.830  14.810  0.00  0.00           C
ATOM   4152  HE1 TYR   260      62.240  85.330  14.460  0.00  0.00           H
ATOM   4153  CZ  TYR   260      62.990  83.660  15.580  0.00  0.00           C
ATOM   4154  OH  TYR   260      61.720  83.160  15.720  0.00  0.00           O
ATOM   4155  HH  TYR   260      61.090  83.560  15.110  0.00  0.00           H
ATOM   4156  CE2 TYR   260      64.090  83.120  16.240  0.00  0.00           C
ATOM   4157  HE2 TYR   260      63.980  82.270  16.890  0.00  0.00           H
ATOM   4158  CD2 TYR   260      65.300  83.660  15.890  0.00  0.00           C
ATOM   4159  HD2 TYR   260      66.100  83.270  16.500  0.00  0.00           H
ATOM   4160  C   TYR   260      68.880  85.570  13.190  0.00  0.00           C
ATOM   4161  O   TYR   260      68.800  86.810  13.260  0.00  0.00           O
ATOM   4162  N   ALA   261      70.030  84.970  12.800  0.00  0.00           N
ATOM   4163  H   ALA   261      70.120  83.980  12.670  0.00  0.00           H
ATOM   4164  CA  ALA   261      71.190  85.740  12.410  0.00  0.00           C
ATOM   4165  HA  ALA   261      71.290  86.540  13.140  0.00  0.00           H
ATOM   4166  CB  ALA   261      72.530  84.910  12.630  0.00  0.00           C
ATOM   4167  HB1 ALA   261      73.410  85.530  12.780  0.00  0.00           H
ATOM   4168  HB2 ALA   261      72.410  84.480  13.630  0.00  0.00           H
ATOM   4169  HB3 ALA   261      72.700  84.150  11.860  0.00  0.00           H
ATOM   4170  C   ALA   261      70.960  86.500  11.100  0.00  0.00           C
ATOM   4171  O   ALA   261      70.050  86.190  10.330  0.00  0.00           O
ATOM   4172  N   PRO   262      71.760  87.530  10.810  0.00  0.00           N
ATOM   4173  CD  PRO   262      72.530  88.360  11.760  0.00  0.00           C
ATOM   4174  HD2 PRO   262      73.600  88.350  11.530  0.00  0.00           H
ATOM   4175  HD3 PRO   262      72.440  88.050  12.800  0.00  0.00           H
ATOM   4176  CG  PRO   262      72.000  89.810  11.470  0.00  0.00           C
ATOM   4177  HG2 PRO   262      72.790  90.560  11.610  0.00  0.00           H
ATOM   4178  HG3 PRO   262      71.120  89.990  12.090  0.00  0.00           H
ATOM   4179  CB  PRO   262      71.670  89.790   9.990  0.00  0.00           C
ATOM   4180  HB2 PRO   262      72.330  90.390   9.350  0.00  0.00           H
ATOM   4181  HB3 PRO   262      70.640  90.110   9.820  0.00  0.00           H
ATOM   4182  CA  PRO   262      71.720  88.310   9.560  0.00  0.00           C
ATOM   4183  HA  PRO   262      70.780  88.180   9.030  0.00  0.00           H
ATOM   4184  C   PRO   262      72.780  87.970   8.530  0.00  0.00           C
ATOM   4185  O   PRO   262      73.910  87.600   8.800  0.00  0.00           O
ATOM   4186  N   ASP   263      72.350  88.060   7.240  0.00  0.00           N
ATOM   4187  H   ASP   263      71.380  88.300   7.050  0.00  0.00           H
ATOM   4188  CA  ASP   263      73.180  87.700   6.110  0.00  0.00           C
ATOM   4189  HA  ASP   263      73.470  86.650   6.190  0.00  0.00           H
ATOM   4190  CB  ASP   263      72.310  87.860   4.880  0.00  0.00           C
ATOM   4191  HB2 ASP   263      72.910  87.470   4.060  0.00  0.00           H
ATOM   4192  HB3 ASP   263      72.050  88.880   4.630  0.00  0.00           H
ATOM   4193  CG  ASP   263      71.040  86.940   4.890  0.00  0.00           C
ATOM   4194  OD1 ASP   263      71.010  85.900   5.630  0.00  0.00           O
ATOM   4195  OD2 ASP   263      70.150  87.230   4.050  0.00  0.00           O
ATOM   4196  C   ASP   263      74.490  88.510   6.100  0.00  0.00           C
ATOM   4197  O   ASP   263      74.490  89.770   6.250  0.00  0.00           O
ATOM   4198  N   GLY   264      75.610  87.800   5.930  0.00  0.00           N
ATOM   4199  H   GLY   264      75.660  86.790   5.930  0.00  0.00           H
ATOM   4200  CA  GLY   264      76.920  88.450   5.920  0.00  0.00           C
ATOM   4201  HA2 GLY   264      76.830  89.350   5.310  0.00  0.00           H
ATOM   4202  HA3 GLY   264      77.590  87.780   5.390  0.00  0.00           H
ATOM   4203  C   GLY   264      77.530  88.700   7.250  0.00  0.00           C
ATOM   4204  O   GLY   264      78.660  89.130   7.200  0.00  0.00           O
ATOM   4205  N   ILE   265      76.880  88.370   8.350  0.00  0.00           N
ATOM   4206  H   ILE   265      75.890  88.230   8.320  0.00  0.00           H
ATOM   4207  CA  ILE   265      77.530  88.470   9.690  0.00  0.00           C
ATOM   4208  HA  ILE   265      77.790  89.520   9.780  0.00  0.00           H
ATOM   4209  CB  ILE   265      76.570  88.020  10.860  0.00  0.00           C
ATOM   4210  HB  ILE   265      75.630  88.540  10.650  0.00  0.00           H
ATOM   4211  CG2 ILE   265      76.220  86.530  10.900  0.00  0.00           C
ATOM   4212 HG21 ILE   265      75.760  86.250  11.850  0.00  0.00           H
ATOM   4213 HG22 ILE   265      75.460  86.290  10.160  0.00  0.00           H
ATOM   4214 HG23 ILE   265      77.130  85.930  10.850  0.00  0.00           H
ATOM   4215  CG1 ILE   265      77.050  88.390  12.260  0.00  0.00           C
ATOM   4216 HG12 ILE   265      77.670  89.290  12.270  0.00  0.00           H
ATOM   4217 HG13 ILE   265      77.640  87.520  12.540  0.00  0.00           H
ATOM   4218  CD1 ILE   265      75.880  88.580  13.200  0.00  0.00           C
ATOM   4219 HD11 ILE   265      75.250  89.370  12.790  0.00  0.00           H
ATOM   4220 HD12 ILE   265      75.260  87.690  13.260  0.00  0.00           H
ATOM   4221 HD13 ILE   265      76.310  88.960  14.120  0.00  0.00           H
ATOM   4222  C   ILE   265      78.830  87.720   9.750  0.00  0.00           C
ATOM   4223  O   ILE   265      79.110  86.820   8.980  0.00  0.00           O
ATOM   4224  N   ILE   266      79.730  88.220  10.600  0.00  0.00           N
ATOM   4225  H   ILE   266      79.610  89.070  11.130  0.00  0.00           H
ATOM   4226  CA  ILE   266      81.050  87.630  10.720  0.00  0.00           C
ATOM   4227  HA  ILE   266      81.150  86.840   9.970  0.00  0.00           H
ATOM   4228  CB  ILE   266      82.260  88.600  10.410  0.00  0.00           C
ATOM   4229  HB  ILE   266      82.220  89.450  11.090  0.00  0.00           H
ATOM   4230  CG2 ILE   266      83.560  87.860  10.450  0.00  0.00           C
ATOM   4231 HG21 ILE   266      84.350  88.580  10.260  0.00  0.00           H
ATOM   4232 HG22 ILE   266      83.770  87.570  11.480  0.00  0.00           H
ATOM   4233 HG23 ILE   266      83.450  86.900   9.930  0.00  0.00           H
ATOM   4234  CG1 ILE   266      82.290  89.370   9.050  0.00  0.00           C
ATOM   4235 HG12 ILE   266      83.050  90.150   8.990  0.00  0.00           H
ATOM   4236 HG13 ILE   266      81.420  90.030   8.980  0.00  0.00           H
ATOM   4237  CD1 ILE   266      82.360  88.620   7.690  0.00  0.00           C
ATOM   4238 HD11 ILE   266      81.480  87.970   7.680  0.00  0.00           H
ATOM   4239 HD12 ILE   266      82.280  89.380   6.910  0.00  0.00           H
ATOM   4240 HD13 ILE   266      83.260  88.010   7.680  0.00  0.00           H
ATOM   4241  C   ILE   266      81.190  87.070  12.160  0.00  0.00           C
ATOM   4242  O   ILE   266      80.880  87.770  13.100  0.00  0.00           O
ATOM   4243  N   GLY   267      81.710  85.870  12.310  0.00  0.00           N
ATOM   4244  H   GLY   267      81.980  85.410  11.450  0.00  0.00           H
ATOM   4245  CA  GLY   267      81.670  85.150  13.600  0.00  0.00           C
ATOM   4246  HA2 GLY   267      80.770  84.540  13.630  0.00  0.00           H
ATOM   4247  HA3 GLY   267      81.540  85.850  14.420  0.00  0.00           H
ATOM   4248  C   GLY   267      82.850  84.210  13.780  0.00  0.00           C
ATOM   4249  O   GLY   267      83.670  84.180  12.940  0.00  0.00           O
ATOM   4250  N   LEU   268      82.820  83.240  14.690  0.00  0.00           N
ATOM   4251  H   LEU   268      82.040  83.180  15.320  0.00  0.00           H
ATOM   4252  CA  LEU   268      83.990  82.400  15.010  0.00  0.00           C
ATOM   4253  HA  LEU   268      84.600  82.230  14.120  0.00  0.00           H
ATOM   4254  CB  LEU   268      84.880  83.090  16.100  0.00  0.00           C
ATOM   4255  HB2 LEU   268      85.670  82.400  16.400  0.00  0.00           H
ATOM   4256  HB3 LEU   268      84.430  83.460  17.020  0.00  0.00           H
ATOM   4257  CG  LEU   268      85.650  84.360  15.510  0.00  0.00           C
ATOM   4258  HG  LEU   268      84.950  85.030  15.010  0.00  0.00           H
ATOM   4259  CD1 LEU   268      86.250  85.180  16.660  0.00  0.00           C
ATOM   4260 HD11 LEU   268      86.800  86.040  16.280  0.00  0.00           H
ATOM   4261 HD12 LEU   268      85.450  85.480  17.340  0.00  0.00           H
ATOM   4262 HD13 LEU   268      86.990  84.600  17.220  0.00  0.00           H
ATOM   4263  CD2 LEU   268      86.750  84.040  14.560  0.00  0.00           C
ATOM   4264 HD21 LEU   268      86.400  83.420  13.730  0.00  0.00           H
ATOM   4265 HD22 LEU   268      87.100  84.940  14.060  0.00  0.00           H
ATOM   4266 HD23 LEU   268      87.550  83.440  15.000  0.00  0.00           H
ATOM   4267  C   LEU   268      83.370  81.050  15.340  0.00  0.00           C
ATOM   4268  O   LEU   268      82.270  80.960  15.780  0.00  0.00           O
ATOM   4269  N   GLN   269      84.180  79.990  15.160  0.00  0.00           N
ATOM   4270  H   GLN   269      85.040  80.230  14.680  0.00  0.00           H
ATOM   4271  CA  GLN   269      84.050  78.620  15.780  0.00  0.00           C
ATOM   4272  HA  GLN   269      83.450  78.830  16.660  0.00  0.00           H
ATOM   4273  CB  GLN   269      83.280  77.640  14.950  0.00  0.00           C
ATOM   4274  HB2 GLN   269      83.390  76.680  15.460  0.00  0.00           H
ATOM   4275  HB3 GLN   269      83.670  77.770  13.950  0.00  0.00           H
ATOM   4276  CG  GLN   269      81.810  77.900  15.010  0.00  0.00           C
ATOM   4277  HG2 GLN   269      81.480  78.900  14.730  0.00  0.00           H
ATOM   4278  HG3 GLN   269      81.420  77.740  16.020  0.00  0.00           H
ATOM   4279  CD  GLN   269      81.100  76.920  14.050  0.00  0.00           C
ATOM   4280  OE1 GLN   269      81.600  76.010  13.490  0.00  0.00           O
ATOM   4281  NE2 GLN   269      79.840  77.300  13.710  0.00  0.00           N
ATOM   4282 HE21 GLN   269      79.270  77.880  14.300  0.00  0.00           H
ATOM   4283 HE22 GLN   269      79.280  76.740  13.080  0.00  0.00           H
ATOM   4284  C   GLN   269      85.430  78.010  16.060  0.00  0.00           C
ATOM   4285  O   GLN   269      86.230  77.690  15.200  0.00  0.00           O
ATOM   4286  N   LEU   270      85.650  77.910  17.350  0.00  0.00           N
ATOM   4287  H   LEU   270      84.940  78.170  18.020  0.00  0.00           H
ATOM   4288  CA  LEU   270      86.950  77.370  17.910  0.00  0.00           C
ATOM   4289  HA  LEU   270      87.750  78.000  17.530  0.00  0.00           H
ATOM   4290  CB  LEU   270      86.930  77.500  19.460  0.00  0.00           C
ATOM   4291  HB2 LEU   270      86.000  76.980  19.720  0.00  0.00           H
ATOM   4292  HB3 LEU   270      86.840  78.530  19.790  0.00  0.00           H
ATOM   4293  CG  LEU   270      88.060  76.830  20.210  0.00  0.00           C
ATOM   4294  HG  LEU   270      88.130  75.790  19.890  0.00  0.00           H
ATOM   4295  CD1 LEU   270      89.440  77.440  19.900  0.00  0.00           C
ATOM   4296 HD11 LEU   270      90.210  77.130  20.610  0.00  0.00           H
ATOM   4297 HD12 LEU   270      89.730  77.170  18.880  0.00  0.00           H
ATOM   4298 HD13 LEU   270      89.320  78.520  20.000  0.00  0.00           H
ATOM   4299  CD2 LEU   270      87.650  76.890  21.600  0.00  0.00           C
ATOM   4300 HD21 LEU   270      87.470  77.900  21.980  0.00  0.00           H
ATOM   4301 HD22 LEU   270      86.730  76.310  21.690  0.00  0.00           H
ATOM   4302 HD23 LEU   270      88.420  76.360  22.150  0.00  0.00           H
ATOM   4303  C   LEU   270      87.280  75.870  17.490  0.00  0.00           C
ATOM   4304  O   LEU   270      86.640  74.910  17.940  0.00  0.00           O
ATOM   4305  N   ILE   271      88.350  75.700  16.660  0.00  0.00           N
ATOM   4306  H   ILE   271      88.890  76.510  16.370  0.00  0.00           H
ATOM   4307  CA  ILE   271      88.710  74.440  16.100  0.00  0.00           C
ATOM   4308  HA  ILE   271      87.850  74.000  15.590  0.00  0.00           H
ATOM   4309  CB  ILE   271      89.720  74.680  14.950  0.00  0.00           C
ATOM   4310  HB  ILE   271      90.610  75.230  15.240  0.00  0.00           H
ATOM   4311  CG2 ILE   271      90.290  73.370  14.430  0.00  0.00           C
ATOM   4312 HG21 ILE   271      90.740  72.850  15.280  0.00  0.00           H
ATOM   4313 HG22 ILE   271      89.470  72.750  14.060  0.00  0.00           H
ATOM   4314 HG23 ILE   271      91.010  73.540  13.620  0.00  0.00           H
ATOM   4315  CG1 ILE   271      89.160  75.440  13.690  0.00  0.00           C
ATOM   4316 HG12 ILE   271      88.320  76.090  13.960  0.00  0.00           H
ATOM   4317 HG13 ILE   271      88.910  74.690  12.940  0.00  0.00           H
ATOM   4318  CD1 ILE   271      90.140  76.380  13.020  0.00  0.00           C
ATOM   4319 HD11 ILE   271      90.570  77.030  13.780  0.00  0.00           H
ATOM   4320 HD12 ILE   271      90.960  75.830  12.560  0.00  0.00           H
ATOM   4321 HD13 ILE   271      89.610  76.980  12.280  0.00  0.00           H
ATOM   4322  C   ILE   271      89.140  73.480  17.270  0.00  0.00           C
ATOM   4323  O   ILE   271      89.760  73.940  18.230  0.00  0.00           O
ATOM   4324  N   ASN   272      88.770  72.220  17.130  0.00  0.00           N
ATOM   4325  H   ASN   272      88.200  71.960  16.340  0.00  0.00           H
ATOM   4326  CA  ASN   272      88.850  71.200  18.260  0.00  0.00           C
ATOM   4327  HA  ASN   272      88.220  70.360  17.970  0.00  0.00           H
ATOM   4328  CB  ASN   272      90.310  70.670  18.440  0.00  0.00           C
ATOM   4329  HB2 ASN   272      90.290  69.870  19.180  0.00  0.00           H
ATOM   4330  HB3 ASN   272      90.980  71.460  18.790  0.00  0.00           H
ATOM   4331  CG  ASN   272      90.820  70.090  17.140  0.00  0.00           C
ATOM   4332  OD1 ASN   272      90.210  69.120  16.590  0.00  0.00           O
ATOM   4333  ND2 ASN   272      91.830  70.600  16.500  0.00  0.00           N
ATOM   4334 HD21 ASN   272      92.250  71.480  16.760  0.00  0.00           H
ATOM   4335 HD22 ASN   272      91.950  70.240  15.570  0.00  0.00           H
ATOM   4336  C   ASN   272      88.160  71.580  19.590  0.00  0.00           C
ATOM   4337  O   ASN   272      88.260  70.830  20.550  0.00  0.00           O
ATOM   4338  N   GLY   273      87.490  72.660  19.770  0.00  0.00           N
ATOM   4339  H   GLY   273      87.500  73.340  19.020  0.00  0.00           H
ATOM   4340  CA  GLY   273      86.620  72.990  20.880  0.00  0.00           C
ATOM   4341  HA2 GLY   273      86.270  74.000  20.670  0.00  0.00           H
ATOM   4342  HA3 GLY   273      87.240  73.210  21.750  0.00  0.00           H
ATOM   4343  C   GLY   273      85.490  72.090  21.340  0.00  0.00           C
ATOM   4344  O   GLY   273      84.880  72.330  22.380  0.00  0.00           O
ATOM   4345  N   LYS   274      84.990  71.150  20.530  0.00  0.00           N
ATOM   4346  H   LYS   274      85.460  70.990  19.650  0.00  0.00           H
ATOM   4347  CA  LYS   274      84.060  70.090  20.880  0.00  0.00           C
ATOM   4348  HA  LYS   274      83.800  70.250  21.930  0.00  0.00           H
ATOM   4349  CB  LYS   274      82.730  70.280  20.160  0.00  0.00           C
ATOM   4350  HB2 LYS   274      82.010  69.530  20.510  0.00  0.00           H
ATOM   4351  HB3 LYS   274      82.970  70.130  19.110  0.00  0.00           H
ATOM   4352  CG  LYS   274      82.060  71.690  20.210  0.00  0.00           C
ATOM   4353  HG2 LYS   274      82.500  72.280  19.400  0.00  0.00           H
ATOM   4354  HG3 LYS   274      82.210  72.010  21.240  0.00  0.00           H
ATOM   4355  CD  LYS   274      80.590  71.470  19.920  0.00  0.00           C
ATOM   4356  HD2 LYS   274      80.190  70.550  20.340  0.00  0.00           H
ATOM   4357  HD3 LYS   274      80.610  71.370  18.840  0.00  0.00           H
ATOM   4358  CE  LYS   274      79.690  72.700  20.190  0.00  0.00           C
ATOM   4359  HE2 LYS   274      79.850  73.410  19.380  0.00  0.00           H
ATOM   4360  HE3 LYS   274      80.020  73.160  21.130  0.00  0.00           H
ATOM   4361  NZ  LYS   274      78.290  72.240  20.340  0.00  0.00           N
ATOM   4362  HZ1 LYS   274      78.230  71.660  21.160  0.00  0.00           H
ATOM   4363  HZ2 LYS   274      77.620  73.000  20.270  0.00  0.00           H
ATOM   4364  HZ3 LYS   274      78.090  71.710  19.500  0.00  0.00           H
ATOM   4365  C   LYS   274      84.580  68.680  20.860  0.00  0.00           C
ATOM   4366  O   LYS   274      84.060  67.800  21.490  0.00  0.00           O
ATOM   4367  N   ASN   275      85.740  68.480  20.230  0.00  0.00           N
ATOM   4368  H   ASN   275      86.260  69.280  19.890  0.00  0.00           H
ATOM   4369  CA  ASN   275      86.430  67.170  20.210  0.00  0.00           C
ATOM   4370  HA  ASN   275      85.730  66.350  20.060  0.00  0.00           H
ATOM   4371  CB  ASN   275      87.410  67.210  19.020  0.00  0.00           C
ATOM   4372  HB2 ASN   275      88.100  68.040  19.170  0.00  0.00           H
ATOM   4373  HB3 ASN   275      86.910  67.560  18.110  0.00  0.00           H
ATOM   4374  CG  ASN   275      88.060  65.920  18.760  0.00  0.00           C
ATOM   4375  OD1 ASN   275      88.520  65.150  19.550  0.00  0.00           O
ATOM   4376  ND2 ASN   275      88.170  65.600  17.510  0.00  0.00           N
ATOM   4377 HD21 ASN   275      87.800  66.290  16.870  0.00  0.00           H
ATOM   4378 HD22 ASN   275      88.320  64.620  17.310  0.00  0.00           H
ATOM   4379  C   ASN   275      87.120  67.010  21.590  0.00  0.00           C
ATOM   4380  O   ASN   275      88.320  67.200  21.710  0.00  0.00           O
ATOM   4381  N   GLU   276      86.400  66.630  22.630  0.00  0.00           N
ATOM   4382  H   GLU   276      85.410  66.650  22.400  0.00  0.00           H
ATOM   4383  CA  GLU   276      86.810  66.120  23.920  0.00  0.00           C
ATOM   4384  HA  GLU   276      87.220  66.940  24.500  0.00  0.00           H
ATOM   4385  CB  GLU   276      85.670  65.560  24.750  0.00  0.00           C
ATOM   4386  HB2 GLU   276      85.060  64.870  24.170  0.00  0.00           H
ATOM   4387  HB3 GLU   276      85.080  66.420  25.070  0.00  0.00           H
ATOM   4388  CG  GLU   276      85.960  64.740  26.020  0.00  0.00           C
ATOM   4389  HG2 GLU   276      86.640  65.310  26.650  0.00  0.00           H
ATOM   4390  HG3 GLU   276      86.400  63.800  25.680  0.00  0.00           H
ATOM   4391  CD  GLU   276      84.720  64.300  26.830  0.00  0.00           C
ATOM   4392  OE1 GLU   276      83.570  64.580  26.400  0.00  0.00           O
ATOM   4393  OE2 GLU   276      84.840  63.750  27.930  0.00  0.00           O
ATOM   4394  C   GLU   276      88.040  65.170  23.850  0.00  0.00           C
ATOM   4395  O   GLU   276      89.030  65.320  24.580  0.00  0.00           O
ATOM   4396  N   SER   277      88.160  64.320  22.810  0.00  0.00           N
ATOM   4397  H   SER   277      87.430  64.340  22.120  0.00  0.00           H
ATOM   4398  CA  SER   277      89.150  63.240  22.610  0.00  0.00           C
ATOM   4399  HA  SER   277      89.110  62.680  23.540  0.00  0.00           H
ATOM   4400  CB  SER   277      88.730  62.410  21.440  0.00  0.00           C
ATOM   4401  HB2 SER   277      88.420  63.050  20.610  0.00  0.00           H
ATOM   4402  HB3 SER   277      87.810  61.910  21.720  0.00  0.00           H
ATOM   4403  OG  SER   277      89.770  61.490  21.080  0.00  0.00           O
ATOM   4404  HG  SER   277      89.370  60.860  20.480  0.00  0.00           H
ATOM   4405  C   SER   277      90.580  63.820  22.400  0.00  0.00           C
ATOM   4406  O   SER   277      91.640  63.400  22.950  0.00  0.00           O
ATOM   4407  N   ALA   278      90.650  64.920  21.630  0.00  0.00           N
ATOM   4408  H   ALA   278      89.770  65.400  21.460  0.00  0.00           H
ATOM   4409  CA  ALA   278      91.890  65.660  21.240  0.00  0.00           C
ATOM   4410  HA  ALA   278      92.710  65.040  20.880  0.00  0.00           H
ATOM   4411  CB  ALA   278      91.460  66.630  20.090  0.00  0.00           C
ATOM   4412  HB1 ALA   278      90.520  67.080  20.400  0.00  0.00           H
ATOM   4413  HB2 ALA   278      92.240  67.360  19.870  0.00  0.00           H
ATOM   4414  HB3 ALA   278      91.260  66.110  19.160  0.00  0.00           H
ATOM   4415  C   ALA   278      92.370  66.460  22.500  0.00  0.00           C
ATOM   4416  O   ALA   278      93.450  66.260  23.010  0.00  0.00           O
ATOM   4417  N   HIE   279      91.500  67.290  23.110  0.00  0.00           N
ATOM   4418  H   HIE   279      90.570  67.280  22.720  0.00  0.00           H
ATOM   4419  CA  HIE   279      91.770  67.990  24.410  0.00  0.00           C
ATOM   4420  HA  HIE   279      92.670  68.600  24.310  0.00  0.00           H
ATOM   4421  CB  HIE   279      90.650  68.980  24.850  0.00  0.00           C
ATOM   4422  HB2 HIE   279      90.610  69.270  25.900  0.00  0.00           H
ATOM   4423  HB3 HIE   279      89.680  68.550  24.590  0.00  0.00           H
ATOM   4424  CG  HIE   279      90.750  70.230  24.000  0.00  0.00           C
ATOM   4425  ND1 HIE   279      91.560  71.370  24.210  0.00  0.00           N
ATOM   4426  CE1 HIE   279      91.390  72.180  23.120  0.00  0.00           C
ATOM   4427  HE1 HIE   279      91.830  73.130  22.840  0.00  0.00           H
ATOM   4428  NE2 HIE   279      90.370  71.690  22.430  0.00  0.00           N
ATOM   4429  HE2 HIE   279      89.970  72.170  21.630  0.00  0.00           H
ATOM   4430  CD2 HIE   279      90.050  70.400  22.850  0.00  0.00           C
ATOM   4431  HD2 HIE   279      89.340  69.780  22.320  0.00  0.00           H
ATOM   4432  C   HIE   279      92.140  67.030  25.560  0.00  0.00           C
ATOM   4433  O   HIE   279      93.010  67.410  26.320  0.00  0.00           O
ATOM   4434  N   ILE   280      91.650  65.790  25.610  0.00  0.00           N
ATOM   4435  H   ILE   280      90.830  65.610  25.050  0.00  0.00           H
ATOM   4436  CA  ILE   280      92.110  64.770  26.580  0.00  0.00           C
ATOM   4437  HA  ILE   280      92.050  65.230  27.570  0.00  0.00           H
ATOM   4438  CB  ILE   280      91.260  63.470  26.520  0.00  0.00           C
ATOM   4439  HB  ILE   280      91.140  63.320  25.450  0.00  0.00           H
ATOM   4440  CG2 ILE   280      91.830  62.180  27.130  0.00  0.00           C
ATOM   4441 HG21 ILE   280      91.230  61.290  26.940  0.00  0.00           H
ATOM   4442 HG22 ILE   280      92.820  61.980  26.730  0.00  0.00           H
ATOM   4443 HG23 ILE   280      92.110  62.420  28.160  0.00  0.00           H
ATOM   4444  CG1 ILE   280      89.920  63.560  27.070  0.00  0.00           C
ATOM   4445 HG12 ILE   280      89.480  64.530  26.850  0.00  0.00           H
ATOM   4446 HG13 ILE   280      89.960  63.460  28.150  0.00  0.00           H
ATOM   4447  CD1 ILE   280      88.870  62.550  26.600  0.00  0.00           C
ATOM   4448 HD11 ILE   280      87.920  62.770  27.090  0.00  0.00           H
ATOM   4449 HD12 ILE   280      88.680  62.540  25.530  0.00  0.00           H
ATOM   4450 HD13 ILE   280      89.240  61.580  26.940  0.00  0.00           H
ATOM   4451  C   ILE   280      93.590  64.470  26.340  0.00  0.00           C
ATOM   4452  O   ILE   280      94.350  64.400  27.330  0.00  0.00           O
ATOM   4453  N   SER   281      93.930  64.340  25.070  0.00  0.00           N
ATOM   4454  H   SER   281      93.260  64.650  24.380  0.00  0.00           H
ATOM   4455  CA  SER   281      95.190  63.950  24.610  0.00  0.00           C
ATOM   4456  HA  SER   281      95.380  63.010  25.130  0.00  0.00           H
ATOM   4457  CB  SER   281      95.130  63.630  23.170  0.00  0.00           C
ATOM   4458  HB2 SER   281      95.150  64.590  22.670  0.00  0.00           H
ATOM   4459  HB3 SER   281      94.160  63.160  22.990  0.00  0.00           H
ATOM   4460  OG  SER   281      96.210  62.860  22.610  0.00  0.00           O
ATOM   4461  HG  SER   281      96.080  62.850  21.660  0.00  0.00           H
ATOM   4462  C   SER   281      96.330  65.030  24.870  0.00  0.00           C
ATOM   4463  O   SER   281      97.450  64.670  25.280  0.00  0.00           O
ATOM   4464  N   ASP   282      95.970  66.270  24.570  0.00  0.00           N
ATOM   4465  H   ASP   282      95.130  66.360  24.010  0.00  0.00           H
ATOM   4466  CA  ASP   282      96.860  67.350  24.700  0.00  0.00           C
ATOM   4467  HA  ASP   282      97.810  66.970  24.320  0.00  0.00           H
ATOM   4468  CB  ASP   282      96.410  68.530  23.850  0.00  0.00           C
ATOM   4469  HB2 ASP   282      96.970  69.400  24.180  0.00  0.00           H
ATOM   4470  HB3 ASP   282      95.360  68.630  24.140  0.00  0.00           H
ATOM   4471  CG  ASP   282      96.500  68.310  22.280  0.00  0.00           C
ATOM   4472  OD1 ASP   282      96.820  67.170  21.840  0.00  0.00           O
ATOM   4473  OD2 ASP   282      96.060  69.230  21.560  0.00  0.00           O
ATOM   4474  C   ASP   282      96.990  67.750  26.210  0.00  0.00           C
ATOM   4475  O   ASP   282      97.970  68.410  26.620  0.00  0.00           O
ATOM   4476  N   ALA   283      96.030  67.400  27.080  0.00  0.00           N
ATOM   4477  H   ALA   283      95.180  67.000  26.710  0.00  0.00           H
ATOM   4478  CA  ALA   283      96.070  67.590  28.520  0.00  0.00           C
ATOM   4479  HA  ALA   283      96.400  68.620  28.650  0.00  0.00           H
ATOM   4480  CB  ALA   283      94.650  67.580  29.020  0.00  0.00           C
ATOM   4481  HB1 ALA   283      94.040  68.320  28.510  0.00  0.00           H
ATOM   4482  HB2 ALA   283      94.150  66.630  28.860  0.00  0.00           H
ATOM   4483  HB3 ALA   283      94.650  67.720  30.100  0.00  0.00           H
ATOM   4484  C   ALA   283      96.880  66.620  29.240  0.00  0.00           C
ATOM   4485  O   ALA   283      97.770  66.950  29.970  0.00  0.00           O
ATOM   4486  N   VAL   284      96.650  65.330  28.960  0.00  0.00           N
ATOM   4487  H   VAL   284      95.810  65.110  28.440  0.00  0.00           H
ATOM   4488  CA  VAL   284      97.580  64.210  29.380  0.00  0.00           C
ATOM   4489  HA  VAL   284      97.750  64.250  30.460  0.00  0.00           H
ATOM   4490  CB  VAL   284      97.110  62.890  28.820  0.00  0.00           C
ATOM   4491  HB  VAL   284      96.700  63.180  27.850  0.00  0.00           H
ATOM   4492  CG1 VAL   284      98.110  61.730  28.600  0.00  0.00           C
ATOM   4493 HG11 VAL   284      98.700  61.530  29.490  0.00  0.00           H
ATOM   4494 HG12 VAL   284      97.630  60.780  28.360  0.00  0.00           H
ATOM   4495 HG13 VAL   284      98.800  61.900  27.760  0.00  0.00           H
ATOM   4496  CG2 VAL   284      95.910  62.420  29.640  0.00  0.00           C
ATOM   4497 HG21 VAL   284      95.620  61.420  29.310  0.00  0.00           H
ATOM   4498 HG22 VAL   284      96.190  62.380  30.700  0.00  0.00           H
ATOM   4499 HG23 VAL   284      95.070  63.110  29.530  0.00  0.00           H
ATOM   4500  C   VAL   284      98.990  64.470  28.880  0.00  0.00           C
ATOM   4501  O   VAL   284     100.010  64.270  29.560  0.00  0.00           O
ATOM   4502  N   ALA   285      99.080  64.950  27.670  0.00  0.00           N
ATOM   4503  H   ALA   285      98.310  64.960  27.010  0.00  0.00           H
ATOM   4504  CA  ALA   285     100.420  65.370  27.100  0.00  0.00           C
ATOM   4505  HA  ALA   285     101.080  64.510  27.100  0.00  0.00           H
ATOM   4506  CB  ALA   285     100.380  65.760  25.640  0.00  0.00           C
ATOM   4507  HB1 ALA   285     100.080  64.900  25.040  0.00  0.00           H
ATOM   4508  HB2 ALA   285      99.640  66.560  25.650  0.00  0.00           H
ATOM   4509  HB3 ALA   285     101.370  66.100  25.320  0.00  0.00           H
ATOM   4510  C   ALA   285     101.190  66.400  27.950  0.00  0.00           C
ATOM   4511  O   ALA   285     102.290  66.080  28.430  0.00  0.00           O
ATOM   4512  N   VAL   286     100.630  67.640  28.190  0.00  0.00           N
ATOM   4513  H   VAL   286      99.860  67.880  27.580  0.00  0.00           H
ATOM   4514  CA  VAL   286     101.200  68.700  29.000  0.00  0.00           C
ATOM   4515  HA  VAL   286     102.250  68.750  28.690  0.00  0.00           H
ATOM   4516  CB  VAL   286     100.540  70.040  28.760  0.00  0.00           C
ATOM   4517  HB  VAL   286     100.380  70.120  27.690  0.00  0.00           H
ATOM   4518  CG1 VAL   286      99.130  70.110  29.300  0.00  0.00           C
ATOM   4519 HG11 VAL   286      99.110  70.150  30.390  0.00  0.00           H
ATOM   4520 HG12 VAL   286      98.580  70.930  28.840  0.00  0.00           H
ATOM   4521 HG13 VAL   286      98.680  69.190  28.920  0.00  0.00           H
ATOM   4522  CG2 VAL   286     101.260  71.350  29.170  0.00  0.00           C
ATOM   4523 HG21 VAL   286     101.390  71.450  30.250  0.00  0.00           H
ATOM   4524 HG22 VAL   286     102.260  71.330  28.740  0.00  0.00           H
ATOM   4525 HG23 VAL   286     100.650  72.130  28.730  0.00  0.00           H
ATOM   4526  C   VAL   286     101.390  68.230  30.400  0.00  0.00           C
ATOM   4527  O   VAL   286     102.420  68.550  31.000  0.00  0.00           O
ATOM   4528  N   VAL   287     100.460  67.400  30.940  0.00  0.00           N
ATOM   4529  H   VAL   287      99.710  67.000  30.400  0.00  0.00           H
ATOM   4530  CA  VAL   287     100.510  66.910  32.260  0.00  0.00           C
ATOM   4531  HA  VAL   287     100.910  67.750  32.830  0.00  0.00           H
ATOM   4532  CB  VAL   287      99.190  66.410  32.840  0.00  0.00           C
ATOM   4533  HB  VAL   287      98.810  65.650  32.150  0.00  0.00           H
ATOM   4534  CG1 VAL   287      99.290  65.710  34.200  0.00  0.00           C
ATOM   4535 HG11 VAL   287      98.360  65.510  34.740  0.00  0.00           H
ATOM   4536 HG12 VAL   287      99.840  64.810  33.910  0.00  0.00           H
ATOM   4537 HG13 VAL   287      99.870  66.400  34.800  0.00  0.00           H
ATOM   4538  CG2 VAL   287      98.160  67.500  33.020  0.00  0.00           C
ATOM   4539 HG21 VAL   287      98.220  68.160  32.160  0.00  0.00           H
ATOM   4540 HG22 VAL   287      97.160  67.060  33.040  0.00  0.00           H
ATOM   4541 HG23 VAL   287      98.420  68.140  33.870  0.00  0.00           H
ATOM   4542  C   VAL   287     101.670  65.850  32.380  0.00  0.00           C
ATOM   4543  O   VAL   287     102.500  65.980  33.230  0.00  0.00           O
ATOM   4544  N   ALA   288     101.930  65.020  31.340  0.00  0.00           N
ATOM   4545  H   ALA   288     101.390  64.990  30.490  0.00  0.00           H
ATOM   4546  CA  ALA   288     102.790  63.900  31.520  0.00  0.00           C
ATOM   4547  HA  ALA   288     102.650  63.350  32.450  0.00  0.00           H
ATOM   4548  CB  ALA   288     102.420  62.930  30.440  0.00  0.00           C
ATOM   4549  HB1 ALA   288     102.440  63.290  29.420  0.00  0.00           H
ATOM   4550  HB2 ALA   288     103.240  62.200  30.420  0.00  0.00           H
ATOM   4551  HB3 ALA   288     101.480  62.480  30.740  0.00  0.00           H
ATOM   4552  C   ALA   288     104.290  64.240  31.470  0.00  0.00           C
ATOM   4553  O   ALA   288     105.090  63.540  32.030  0.00  0.00           O
ATOM   4554  N   GLN   289     104.550  65.310  30.720  0.00  0.00           N
ATOM   4555  H   GLN   289     103.780  65.760  30.250  0.00  0.00           H
ATOM   4556  CA  GLN   289     105.870  65.960  30.670  0.00  0.00           C
ATOM   4557  HA  GLN   289     106.600  65.160  30.740  0.00  0.00           H
ATOM   4558  CB  GLN   289     105.990  66.720  29.270  0.00  0.00           C
ATOM   4559  HB2 GLN   289     105.720  66.050  28.450  0.00  0.00           H
ATOM   4560  HB3 GLN   289     107.050  66.960  29.210  0.00  0.00           H
ATOM   4561  CG  GLN   289     105.140  68.060  29.010  0.00  0.00           C
ATOM   4562  HG2 GLN   289     105.340  68.800  29.790  0.00  0.00           H
ATOM   4563  HG3 GLN   289     104.080  67.820  29.000  0.00  0.00           H
ATOM   4564  CD  GLN   289     105.520  68.870  27.860  0.00  0.00           C
ATOM   4565  OE1 GLN   289     106.140  68.350  26.940  0.00  0.00           O
ATOM   4566  NE2 GLN   289     105.180  70.100  27.810  0.00  0.00           N
ATOM   4567 HE21 GLN   289     104.650  70.540  28.550  0.00  0.00           H
ATOM   4568 HE22 GLN   289     105.430  70.580  26.960  0.00  0.00           H
ATOM   4569  C   GLN   289     106.090  66.960  31.820  0.00  0.00           C
ATOM   4570  O   GLN   289     107.170  66.940  32.410  0.00  0.00           O
ATOM   4571  N   ALA   290     105.050  67.710  32.290  0.00  0.00           N
ATOM   4572  H   ALA   290     104.170  67.490  31.840  0.00  0.00           H
ATOM   4573  CA  ALA   290     105.180  68.570  33.520  0.00  0.00           C
ATOM   4574  HA  ALA   290     106.130  69.100  33.420  0.00  0.00           H
ATOM   4575  CB  ALA   290     104.070  69.600  33.460  0.00  0.00           C
ATOM   4576  HB1 ALA   290     103.140  69.050  33.610  0.00  0.00           H
ATOM   4577  HB2 ALA   290     104.180  70.270  34.310  0.00  0.00           H
ATOM   4578  HB3 ALA   290     103.970  70.190  32.550  0.00  0.00           H
ATOM   4579  C   ALA   290     105.350  67.790  34.790  0.00  0.00           C
ATOM   4580  O   ALA   290     106.140  68.090  35.650  0.00  0.00           O
ATOM   4581  N   ILE   291     104.710  66.630  34.930  0.00  0.00           N
ATOM   4582  H   ILE   291     104.080  66.370  34.180  0.00  0.00           H
ATOM   4583  CA  ILE   291     104.920  65.670  36.010  0.00  0.00           C
ATOM   4584  HA  ILE   291     104.880  66.230  36.940  0.00  0.00           H
ATOM   4585  CB  ILE   291     103.830  64.630  35.940  0.00  0.00           C
ATOM   4586  HB  ILE   291     103.730  64.310  34.900  0.00  0.00           H
ATOM   4587  CG2 ILE   291     104.030  63.270  36.630  0.00  0.00           C
ATOM   4588 HG21 ILE   291     103.170  62.620  36.530  0.00  0.00           H
ATOM   4589 HG22 ILE   291     104.840  62.680  36.200  0.00  0.00           H
ATOM   4590 HG23 ILE   291     104.100  63.520  37.690  0.00  0.00           H
ATOM   4591  CG1 ILE   291     102.460  65.230  36.370  0.00  0.00           C
ATOM   4592 HG12 ILE   291     101.700  64.600  35.910  0.00  0.00           H
ATOM   4593 HG13 ILE   291     102.310  66.220  35.940  0.00  0.00           H
ATOM   4594  CD1 ILE   291     102.220  65.360  37.950  0.00  0.00           C
ATOM   4595 HD11 ILE   291     102.410  64.480  38.560  0.00  0.00           H
ATOM   4596 HD12 ILE   291     103.070  65.950  38.280  0.00  0.00           H
ATOM   4597 HD13 ILE   291     101.240  65.770  38.210  0.00  0.00           H
ATOM   4598  C   ILE   291     106.380  65.140  36.020  0.00  0.00           C
ATOM   4599  O   ILE   291     107.070  65.150  37.030  0.00  0.00           O
ATOM   4600  N   HIE   292     106.930  64.860  34.790  0.00  0.00           N
ATOM   4601  H   HIE   292     106.360  64.690  33.980  0.00  0.00           H
ATOM   4602  CA  HIE   292     108.340  64.390  34.790  0.00  0.00           C
ATOM   4603  HA  HIE   292     108.560  63.600  35.500  0.00  0.00           H
ATOM   4604  CB  HIE   292     108.650  63.640  33.530  0.00  0.00           C
ATOM   4605  HB2 HIE   292     109.720  63.600  33.330  0.00  0.00           H
ATOM   4606  HB3 HIE   292     108.120  64.140  32.710  0.00  0.00           H
ATOM   4607  CG  HIE   292     108.200  62.220  33.550  0.00  0.00           C
ATOM   4608  ND1 HIE   292     107.000  61.720  33.170  0.00  0.00           N
ATOM   4609  CE1 HIE   292     106.946  60.417  33.487  0.00  0.00           C
ATOM   4610  HE1 HIE   292     106.050  59.827  33.295  0.00  0.00           H
ATOM   4611  NE2 HIE   292     108.114  60.074  33.970  0.00  0.00           N
ATOM   4612  HE2 HIE   292     108.370  59.140  34.257  0.00  0.00           H
ATOM   4613  CD2 HIE   292     108.930  61.160  34.030  0.00  0.00           C
ATOM   4614  HD2 HIE   292     109.960  61.200  34.340  0.00  0.00           H
ATOM   4615  C   HIE   292     109.280  65.570  35.150  0.00  0.00           C
ATOM   4616  O   HIE   292     110.230  65.410  35.810  0.00  0.00           O
ATOM   4617  N   GLU   293     108.920  66.780  34.770  0.00  0.00           N
ATOM   4618  H   GLU   293     107.960  66.870  34.480  0.00  0.00           H
ATOM   4619  CA  GLU   293     109.620  67.990  35.160  0.00  0.00           C
ATOM   4620  HA  GLU   293     110.650  67.870  34.820  0.00  0.00           H
ATOM   4621  CB  GLU   293     109.150  69.150  34.320  0.00  0.00           C
ATOM   4622  HB2 GLU   293     108.130  69.410  34.630  0.00  0.00           H
ATOM   4623  HB3 GLU   293     109.230  68.810  33.290  0.00  0.00           H
ATOM   4624  CG  GLU   293     109.980  70.410  34.400  0.00  0.00           C
ATOM   4625  HG2 GLU   293     111.030  70.140  34.340  0.00  0.00           H
ATOM   4626  HG3 GLU   293     109.720  70.890  35.350  0.00  0.00           H
ATOM   4627  CD  GLU   293     109.570  71.350  33.220  0.00  0.00           C
ATOM   4628  OE1 GLU   293     110.420  71.600  32.370  0.00  0.00           O
ATOM   4629  OE2 GLU   293     108.420  71.820  33.250  0.00  0.00           O
ATOM   4630  C   GLU   293     109.560  68.390  36.640  0.00  0.00           C
ATOM   4631  O   GLU   293     110.480  68.970  37.160  0.00  0.00           O
ATOM   4632  N   LEU   294     108.490  68.080  37.350  0.00  0.00           N
ATOM   4633  H   LEU   294     107.710  67.720  36.820  0.00  0.00           H
ATOM   4634  CA  LEU   294     108.300  68.290  38.790  0.00  0.00           C
ATOM   4635  HA  LEU   294     108.340  69.340  39.070  0.00  0.00           H
ATOM   4636  CB  LEU   294     106.810  67.930  39.180  0.00  0.00           C
ATOM   4637  HB2 LEU   294     106.630  66.860  39.110  0.00  0.00           H
ATOM   4638  HB3 LEU   294     106.190  68.270  38.360  0.00  0.00           H
ATOM   4639  CG  LEU   294     106.440  68.220  40.640  0.00  0.00           C
ATOM   4640  HG  LEU   294     107.130  67.860  41.400  0.00  0.00           H
ATOM   4641  CD1 LEU   294     106.350  69.750  40.820  0.00  0.00           C
ATOM   4642 HD11 LEU   294     105.840  70.150  39.950  0.00  0.00           H
ATOM   4643 HD12 LEU   294     105.760  69.930  41.730  0.00  0.00           H
ATOM   4644 HD13 LEU   294     107.280  70.260  41.070  0.00  0.00           H
ATOM   4645  CD2 LEU   294     105.100  67.650  40.810  0.00  0.00           C
ATOM   4646 HD21 LEU   294     105.300  66.590  40.710  0.00  0.00           H
ATOM   4647 HD22 LEU   294     104.910  67.860  41.860  0.00  0.00           H
ATOM   4648 HD23 LEU   294     104.330  68.050  40.150  0.00  0.00           H
ATOM   4649  C   LEU   294     109.300  67.490  39.620  0.00  0.00           C
ATOM   4650  O   LEU   294     110.050  68.010  40.470  0.00  0.00           O
ATOM   4651  N   PHE   295     109.400  66.160  39.350  0.00  0.00           N
ATOM   4652  H   PHE   295     108.890  65.810  38.550  0.00  0.00           H
ATOM   4653  CA  PHE   295     110.210  65.210  40.190  0.00  0.00           C
ATOM   4654  HA  PHE   295     110.060  65.480  41.240  0.00  0.00           H
ATOM   4655  CB  PHE   295     109.760  63.770  39.990  0.00  0.00           C
ATOM   4656  HB2 PHE   295     110.520  63.150  40.460  0.00  0.00           H
ATOM   4657  HB3 PHE   295     109.600  63.490  38.950  0.00  0.00           H
ATOM   4658  CG  PHE   295     108.470  63.450  40.680  0.00  0.00           C
ATOM   4659  CD1 PHE   295     108.550  62.880  41.920  0.00  0.00           C
ATOM   4660  HD1 PHE   295     109.490  62.710  42.430  0.00  0.00           H
ATOM   4661  CE1 PHE   295     107.370  62.550  42.620  0.00  0.00           C
ATOM   4662  HE1 PHE   295     107.490  62.150  43.620  0.00  0.00           H
ATOM   4663  CZ  PHE   295     106.130  62.750  42.050  0.00  0.00           C
ATOM   4664  HZ  PHE   295     105.280  62.410  42.610  0.00  0.00           H
ATOM   4665  CE2 PHE   295     106.030  63.370  40.810  0.00  0.00           C
ATOM   4666  HE2 PHE   295     105.030  63.380  40.410  0.00  0.00           H
ATOM   4667  CD2 PHE   295     107.220  63.760  40.100  0.00  0.00           C
ATOM   4668  HD2 PHE   295     107.210  64.160  39.100  0.00  0.00           H
ATOM   4669  C   PHE   295     111.710  65.370  39.850  0.00  0.00           C
ATOM   4670  O   PHE   295     112.450  64.590  40.410  0.00  0.00           O
ATOM   4671  N   GLU   296     112.150  66.310  39.030  0.00  0.00           N
ATOM   4672  H   GLU   296     111.430  66.940  38.710  0.00  0.00           H
ATOM   4673  CA  GLU   296     113.490  66.750  39.000  0.00  0.00           C
ATOM   4674  HA  GLU   296     114.080  65.860  38.840  0.00  0.00           H
ATOM   4675  CB  GLU   296     113.830  67.680  37.850  0.00  0.00           C
ATOM   4676  HB2 GLU   296     114.920  67.710  37.880  0.00  0.00           H
ATOM   4677  HB3 GLU   296     113.490  68.700  38.020  0.00  0.00           H
ATOM   4678  CG  GLU   296     113.290  67.240  36.450  0.00  0.00           C
ATOM   4679  HG2 GLU   296     112.210  67.330  36.360  0.00  0.00           H
ATOM   4680  HG3 GLU   296     113.500  66.180  36.300  0.00  0.00           H
ATOM   4681  CD  GLU   296     113.950  68.070  35.370  0.00  0.00           C
ATOM   4682  OE1 GLU   296     114.020  69.290  35.570  0.00  0.00           O
ATOM   4683  OE2 GLU   296     114.440  67.530  34.370  0.00  0.00           O
ATOM   4684  C   GLU   296     114.060  67.440  40.250  0.00  0.00           C
ATOM   4685  O   GLU   296     115.270  67.270  40.380  0.00  0.00           O
ATOM   4686  N   MET   297     113.210  68.030  41.030  0.00  0.00           N
ATOM   4687  H   MET   297     112.290  67.970  40.600  0.00  0.00           H
ATOM   4688  CA  MET   297     113.380  68.910  42.150  0.00  0.00           C
ATOM   4689  HA  MET   297     114.400  69.240  42.010  0.00  0.00           H
ATOM   4690  CB  MET   297     112.400  70.080  41.960  0.00  0.00           C
ATOM   4691  HB2 MET   297     112.420  70.820  42.760  0.00  0.00           H
ATOM   4692  HB3 MET   297     111.350  69.770  41.940  0.00  0.00           H
ATOM   4693  CG  MET   297     112.600  70.870  40.680  0.00  0.00           C
ATOM   4694  HG2 MET   297     112.510  70.200  39.830  0.00  0.00           H
ATOM   4695  HG3 MET   297     113.630  71.240  40.720  0.00  0.00           H
ATOM   4696  SD  MET   297     111.500  72.310  40.560  0.00  0.00           S
ATOM   4697  CE  MET   297     109.990  71.560  40.050  0.00  0.00           C
ATOM   4698  HE1 MET   297     109.300  72.250  39.550  0.00  0.00           H
ATOM   4699  HE2 MET   297     110.190  70.640  39.500  0.00  0.00           H
ATOM   4700  HE3 MET   297     109.570  71.100  40.940  0.00  0.00           H
ATOM   4701  C   MET   297     113.370  68.250  43.530  0.00  0.00           C
ATOM   4702  O   MET   297     112.910  67.120  43.710  0.00  0.00           O
ATOM   4703  N   GLU   298     113.800  68.960  44.570  0.00  0.00           N
ATOM   4704  H   GLU   298     114.270  69.830  44.350  0.00  0.00           H
ATOM   4705  CA  GLU   298     113.870  68.450  45.950  0.00  0.00           C
ATOM   4706  HA  GLU   298     113.920  67.360  45.970  0.00  0.00           H
ATOM   4707  CB  GLU   298     115.080  69.080  46.700  0.00  0.00           C
ATOM   4708  HB2 GLU   298     115.180  68.670  47.710  0.00  0.00           H
ATOM   4709  HB3 GLU   298     114.800  70.070  47.040  0.00  0.00           H
ATOM   4710  CG  GLU   298     116.430  69.180  45.980  0.00  0.00           C
ATOM   4711  HG2 GLU   298     117.130  69.550  46.730  0.00  0.00           H
ATOM   4712  HG3 GLU   298     116.340  69.930  45.200  0.00  0.00           H
ATOM   4713  CD  GLU   298     116.830  67.840  45.390  0.00  0.00           C
ATOM   4714  OE1 GLU   298     117.190  67.680  44.240  0.00  0.00           O
ATOM   4715  OE2 GLU   298     116.700  66.870  46.210  0.00  0.00           O
ATOM   4716  C   GLU   298     112.600  68.860  46.730  0.00  0.00           C
ATOM   4717  O   GLU   298     111.890  69.790  46.320  0.00  0.00           O
ATOM   4718  N   ASN   299     112.260  68.140  47.810  0.00  0.00           N
ATOM   4719  H   ASN   299     112.740  67.250  47.910  0.00  0.00           H
ATOM   4720  CA  ASN   299     111.110  68.250  48.770  0.00  0.00           C
ATOM   4721  HA  ASN   299     111.220  67.380  49.410  0.00  0.00           H
ATOM   4722  CB  ASN   299     111.380  69.450  49.700  0.00  0.00           C
ATOM   4723  HB2 ASN   299     110.680  69.500  50.540  0.00  0.00           H
ATOM   4724  HB3 ASN   299     111.020  70.260  49.070  0.00  0.00           H
ATOM   4725  CG  ASN   299     112.730  69.630  50.280  0.00  0.00           C
ATOM   4726  OD1 ASN   299     113.160  68.830  51.070  0.00  0.00           O
ATOM   4727  ND2 ASN   299     113.340  70.720  50.040  0.00  0.00           N
ATOM   4728 HD21 ASN   299     112.960  71.380  49.380  0.00  0.00           H
ATOM   4729 HD22 ASN   299     114.050  71.100  50.650  0.00  0.00           H
ATOM   4730  C   ASN   299     109.750  68.170  48.030  0.00  0.00           C
ATOM   4731  O   ASN   299     108.800  68.820  48.530  0.00  0.00           O
ATOM   4732  N   ILE   300     109.600  67.350  47.000  0.00  0.00           N
ATOM   4733  H   ILE   300     110.400  66.820  46.670  0.00  0.00           H
ATOM   4734  CA  ILE   300     108.380  66.910  46.380  0.00  0.00           C
ATOM   4735  HA  ILE   300     107.700  67.760  46.240  0.00  0.00           H
ATOM   4736  CB  ILE   300     108.690  66.340  44.950  0.00  0.00           C
ATOM   4737  HB  ILE   300     109.300  65.450  45.110  0.00  0.00           H
ATOM   4738  CG2 ILE   300     107.440  65.870  44.220  0.00  0.00           C
ATOM   4739 HG21 ILE   300     107.760  65.330  43.330  0.00  0.00           H
ATOM   4740 HG22 ILE   300     106.740  65.330  44.860  0.00  0.00           H
ATOM   4741 HG23 ILE   300     106.800  66.730  44.000  0.00  0.00           H
ATOM   4742  CG1 ILE   300     109.530  67.340  44.110  0.00  0.00           C
ATOM   4743 HG12 ILE   300     109.840  66.900  43.160  0.00  0.00           H
ATOM   4744 HG13 ILE   300     110.460  67.580  44.620  0.00  0.00           H
ATOM   4745  CD1 ILE   300     108.810  68.600  43.730  0.00  0.00           C
ATOM   4746 HD11 ILE   300     109.410  69.100  42.980  0.00  0.00           H
ATOM   4747 HD12 ILE   300     107.800  68.400  43.360  0.00  0.00           H
ATOM   4748 HD13 ILE   300     108.800  69.350  44.520  0.00  0.00           H
ATOM   4749  C   ILE   300     107.680  65.920  47.350  0.00  0.00           C
ATOM   4750  O   ILE   300     108.320  65.110  48.000  0.00  0.00           O
ATOM   4751  N   THR   301     106.320  66.060  47.460  0.00  0.00           N
ATOM   4752  H   THR   301     105.890  66.820  46.950  0.00  0.00           H
ATOM   4753  CA  THR   301     105.460  65.320  48.390  0.00  0.00           C
ATOM   4754  HA  THR   301     106.110  64.530  48.770  0.00  0.00           H
ATOM   4755  CB  THR   301     104.960  66.220  49.650  0.00  0.00           C
ATOM   4756  HB  THR   301     104.330  65.590  50.280  0.00  0.00           H
ATOM   4757  CG2 THR   301     106.020  66.860  50.520  0.00  0.00           C
ATOM   4758 HG21 THR   301     106.890  66.200  50.670  0.00  0.00           H
ATOM   4759 HG22 THR   301     106.360  67.770  50.020  0.00  0.00           H
ATOM   4760 HG23 THR   301     105.550  67.050  51.470  0.00  0.00           H
ATOM   4761  OG1 THR   301     104.210  67.220  49.060  0.00  0.00           O
ATOM   4762  HG1 THR   301     104.700  67.580  48.320  0.00  0.00           H
ATOM   4763  C   THR   301     104.160  64.860  47.700  0.00  0.00           C
ATOM   4764  O   THR   301     103.730  65.540  46.750  0.00  0.00           O
ATOM   4765  N   ASP   302     103.630  63.600  48.030  0.00  0.00           N
ATOM   4766  H   ASP   302     104.220  63.030  48.610  0.00  0.00           H
ATOM   4767  CA  ASP   302     102.340  63.120  47.530  0.00  0.00           C
ATOM   4768  HA  ASP   302     102.440  63.120  46.450  0.00  0.00           H
ATOM   4769  CB  ASP   302     102.160  61.610  48.000  0.00  0.00           C
ATOM   4770  HB2 ASP   302     101.340  61.200  47.400  0.00  0.00           H
ATOM   4771  HB3 ASP   302     101.810  61.630  49.030  0.00  0.00           H
ATOM   4772  CG  ASP   302     103.320  60.640  47.740  0.00  0.00           C
ATOM   4773  OD1 ASP   302     104.510  61.040  47.850  0.00  0.00           O
ATOM   4774  OD2 ASP   302     103.080  59.450  47.640  0.00  0.00           O
ATOM   4775  C   ASP   302     101.120  63.910  48.050  0.00  0.00           C
ATOM   4776  O   ASP   302     101.160  64.250  49.240  0.00  0.00           O
ATOM   4777  N   PRO   303     100.120  64.070  47.210  0.00  0.00           N
ATOM   4778  CD  PRO   303     100.170  63.970  45.730  0.00  0.00           C
ATOM   4779  HD2 PRO   303     100.420  62.930  45.480  0.00  0.00           H
ATOM   4780  HD3 PRO   303     100.980  64.500  45.240  0.00  0.00           H
ATOM   4781  CG  PRO   303      98.840  64.440  45.270  0.00  0.00           C
ATOM   4782  HG2 PRO   303      98.450  63.780  44.500  0.00  0.00           H
ATOM   4783  HG3 PRO   303      98.780  65.470  44.910  0.00  0.00           H
ATOM   4784  CB  PRO   303      97.860  64.340  46.460  0.00  0.00           C
ATOM   4785  HB2 PRO   303      97.460  63.330  46.450  0.00  0.00           H
ATOM   4786  HB3 PRO   303      97.050  65.060  46.400  0.00  0.00           H
ATOM   4787  CA  PRO   303      98.760  64.620  47.660  0.00  0.00           C
ATOM   4788  HA  PRO   303      98.900  65.670  47.920  0.00  0.00           H
ATOM   4789  C   PRO   303      98.150  63.870  48.870  0.00  0.00           C
ATOM   4790  O   PRO   303      98.690  62.850  49.310  0.00  0.00           O
ATOM   4791  N   PRO   304      97.000  64.270  49.450  0.00  0.00           N
ATOM   4792  CD  PRO   304      96.460  65.610  49.180  0.00  0.00           C
ATOM   4793  HD2 PRO   304      96.320  65.900  48.130  0.00  0.00           H
ATOM   4794  HD3 PRO   304      97.110  66.290  49.730  0.00  0.00           H
ATOM   4795  CG  PRO   304      95.090  65.700  49.760  0.00  0.00           C
ATOM   4796  HG2 PRO   304      94.370  65.350  49.030  0.00  0.00           H
ATOM   4797  HG3 PRO   304      94.940  66.690  50.190  0.00  0.00           H
ATOM   4798  CB  PRO   304      95.070  64.680  50.920  0.00  0.00           C
ATOM   4799  HB2 PRO   304      94.110  64.170  50.960  0.00  0.00           H
ATOM   4800  HB3 PRO   304      95.460  65.120  51.840  0.00  0.00           H
ATOM   4801  CA  PRO   304      96.150  63.620  50.460  0.00  0.00           C
ATOM   4802  HA  PRO   304      96.720  63.270  51.320  0.00  0.00           H
ATOM   4803  C   PRO   304      95.490  62.340  49.860  0.00  0.00           C
ATOM   4804  O   PRO   304      95.100  62.300  48.680  0.00  0.00           O
ATOM   4805  N   ARG   305      95.470  61.270  50.690  0.00  0.00           N
ATOM   4806  H   ARG   305      95.760  61.420  51.640  0.00  0.00           H
ATOM   4807  CA  ARG   305      94.710  60.010  50.410  0.00  0.00           C
ATOM   4808  HA  ARG   305      94.600  60.000  49.330  0.00  0.00           H
ATOM   4809  CB  ARG   305      95.520  58.790  50.780  0.00  0.00           C
ATOM   4810  HB2 ARG   305      95.810  58.830  51.820  0.00  0.00           H
ATOM   4811  HB3 ARG   305      96.420  59.020  50.210  0.00  0.00           H
ATOM   4812  CG  ARG   305      94.880  57.510  50.360  0.00  0.00           C
ATOM   4813  HG2 ARG   305      94.350  57.610  49.410  0.00  0.00           H
ATOM   4814  HG3 ARG   305      94.030  57.250  51.000  0.00  0.00           H
ATOM   4815  CD  ARG   305      95.850  56.310  50.330  0.00  0.00           C
ATOM   4816  HD2 ARG   305      95.890  55.880  51.330  0.00  0.00           H
ATOM   4817  HD3 ARG   305      96.830  56.710  50.040  0.00  0.00           H
ATOM   4818  NE  ARG   305      95.420  55.300  49.380  0.00  0.00           N
ATOM   4819  HE  ARG   305      94.540  55.500  48.920  0.00  0.00           H
ATOM   4820  CZ  ARG   305      95.890  54.040  49.420  0.00  0.00           C
ATOM   4821  NH1 ARG   305      96.860  53.660  50.140  0.00  0.00           N
ATOM   4822 HH11 ARG   305      97.190  54.220  50.910  0.00  0.00           H
ATOM   4823 HH12 ARG   305      97.290  52.750  50.030  0.00  0.00           H
ATOM   4824  NH2 ARG   305      95.290  53.150  48.700  0.00  0.00           N
ATOM   4825 HH21 ARG   305      94.580  53.400  48.030  0.00  0.00           H
ATOM   4826 HH22 ARG   305      95.590  52.190  48.770  0.00  0.00           H
ATOM   4827  C   ARG   305      93.300  60.000  50.930  0.00  0.00           C
ATOM   4828  O   ARG   305      92.990  59.570  52.050  0.00  0.00           O
ATOM   4829  N   GLY   306      92.360  60.490  50.110  0.00  0.00           N
ATOM   4830  H   GLY   306      92.710  60.920  49.270  0.00  0.00           H
ATOM   4831  CA  GLY   306      90.970  60.720  50.530  0.00  0.00           C
ATOM   4832  HA2 GLY   306      90.650  59.840  51.080  0.00  0.00           H
ATOM   4833  HA3 GLY   306      90.280  60.690  49.690  0.00  0.00           H
ATOM   4834  C   GLY   306      90.830  62.060  51.200  0.00  0.00           C
ATOM   4835  O   GLY   306      91.860  62.680  51.610  0.00  0.00           O
ATOM   4836  N   CYX   307      89.600  62.560  51.480  0.00  0.00           N
ATOM   4837  H   CYX   307      88.860  62.000  51.100  0.00  0.00           H
ATOM   4838  CA  CYX   307      89.340  63.800  52.220  0.00  0.00           C
ATOM   4839  HA  CYX   307      90.130  64.540  52.060  0.00  0.00           H
ATOM   4840  CB  CYX   307      87.950  64.320  51.650  0.00  0.00           C
ATOM   4841  HB2 CYX   307      87.650  65.260  52.120  0.00  0.00           H
ATOM   4842  HB3 CYX   307      87.140  63.620  51.870  0.00  0.00           H
ATOM   4843  SG  CYX   307      87.990  64.660  49.860  0.00  0.00           S
ATOM   4844  C   CYX   307      89.270  63.580  53.730  0.00  0.00           C
ATOM   4845  O   CYX   307      89.650  64.440  54.510  0.00  0.00           O
ATOM   4846  N   VAL   308      88.610  62.500  54.180  0.00  0.00           N
ATOM   4847  H   VAL   308      88.390  61.720  53.570  0.00  0.00           H
ATOM   4848  CA  VAL   308      88.310  62.300  55.560  0.00  0.00           C
ATOM   4849  HA  VAL   308      87.550  63.050  55.750  0.00  0.00           H
ATOM   4850  CB  VAL   308      87.690  60.940  55.900  0.00  0.00           C
ATOM   4851  HB  VAL   308      88.360  60.260  55.380  0.00  0.00           H
ATOM   4852  CG1 VAL   308      87.650  60.660  57.370  0.00  0.00           C
ATOM   4853 HG11 VAL   308      88.690  60.570  57.700  0.00  0.00           H
ATOM   4854 HG12 VAL   308      87.060  61.420  57.890  0.00  0.00           H
ATOM   4855 HG13 VAL   308      87.270  59.640  57.450  0.00  0.00           H
ATOM   4856  CG2 VAL   308      86.240  60.840  55.440  0.00  0.00           C
ATOM   4857 HG21 VAL   308      85.670  59.960  55.740  0.00  0.00           H
ATOM   4858 HG22 VAL   308      85.640  61.680  55.780  0.00  0.00           H
ATOM   4859 HG23 VAL   308      86.280  61.020  54.360  0.00  0.00           H
ATOM   4860  C   VAL   308      89.550  62.490  56.480  0.00  0.00           C
ATOM   4861  O   VAL   308      90.570  61.790  56.290  0.00  0.00           O
ATOM   4862  N   GLY   309      89.510  63.340  57.480  0.00  0.00           N
ATOM   4863  H   GLY   309      88.700  63.920  57.590  0.00  0.00           H
ATOM   4864  CA  GLY   309      90.600  63.850  58.310  0.00  0.00           C
ATOM   4865  HA2 GLY   309      91.140  62.990  58.700  0.00  0.00           H
ATOM   4866  HA3 GLY   309      90.190  64.430  59.140  0.00  0.00           H
ATOM   4867  C   GLY   309      91.710  64.800  57.710  0.00  0.00           C
ATOM   4868  O   GLY   309      92.540  65.170  58.450  0.00  0.00           O
ATOM   4869  N   ASN   310      91.720  65.140  56.410  0.00  0.00           N
ATOM   4870  H   ASN   310      90.880  64.880  55.910  0.00  0.00           H
ATOM   4871  CA  ASN   310      92.630  66.100  55.730  0.00  0.00           C
ATOM   4872  HA  ASN   310      93.490  66.270  56.380  0.00  0.00           H
ATOM   4873  CB  ASN   310      93.100  65.500  54.440  0.00  0.00           C
ATOM   4874  HB2 ASN   310      93.660  66.260  53.880  0.00  0.00           H
ATOM   4875  HB3 ASN   310      92.290  65.200  53.770  0.00  0.00           H
ATOM   4876  CG  ASN   310      93.920  64.250  54.670  0.00  0.00           C
ATOM   4877  OD1 ASN   310      94.940  64.360  55.330  0.00  0.00           O
ATOM   4878  ND2 ASN   310      93.580  63.160  54.050  0.00  0.00           N
ATOM   4879 HD21 ASN   310      92.700  63.120  53.550  0.00  0.00           H
ATOM   4880 HD22 ASN   310      94.210  62.420  54.310  0.00  0.00           H
ATOM   4881  C   ASN   310      91.980  67.520  55.480  0.00  0.00           C
ATOM   4882  O   ASN   310      90.890  67.590  54.890  0.00  0.00           O
ATOM   4883  N   THR   311      92.640  68.580  55.940  0.00  0.00           N
ATOM   4884  H   THR   311      93.440  68.390  56.520  0.00  0.00           H
ATOM   4885  CA  THR   311      92.180  70.010  55.840  0.00  0.00           C
ATOM   4886  HA  THR   311      91.470  70.100  55.010  0.00  0.00           H
ATOM   4887  CB  THR   311      91.620  70.460  57.270  0.00  0.00           C
ATOM   4888  HB  THR   311      91.260  71.470  57.110  0.00  0.00           H
ATOM   4889  CG2 THR   311      90.460  69.510  57.680  0.00  0.00           C
ATOM   4890 HG21 THR   311      90.930  68.520  57.730  0.00  0.00           H
ATOM   4891 HG22 THR   311      89.860  69.860  58.510  0.00  0.00           H
ATOM   4892 HG23 THR   311      89.720  69.410  56.890  0.00  0.00           H
ATOM   4893  OG1 THR   311      92.590  70.410  58.270  0.00  0.00           O
ATOM   4894  HG1 THR   311      92.230  70.280  59.160  0.00  0.00           H
ATOM   4895  C   THR   311      93.250  70.980  55.380  0.00  0.00           C
ATOM   4896  O   THR   311      92.940  72.050  54.840  0.00  0.00           O
ATOM   4897  N   ASN   312      94.510  70.480  55.510  0.00  0.00           N
ATOM   4898  H   ASN   312      94.750  69.550  55.800  0.00  0.00           H
ATOM   4899  CA  ASN   312      95.640  71.240  54.910  0.00  0.00           C
ATOM   4900  HA  ASN   312      95.450  72.280  55.170  0.00  0.00           H
ATOM   4901  CB  ASN   312      96.950  70.740  55.560  0.00  0.00           C
ATOM   4902  HB2 ASN   312      97.820  71.260  55.170  0.00  0.00           H
ATOM   4903  HB3 ASN   312      96.890  69.650  55.550  0.00  0.00           H
ATOM   4904  CG  ASN   312      97.070  71.030  57.020  0.00  0.00           C
ATOM   4905  OD1 ASN   312      96.420  71.840  57.570  0.00  0.00           O
ATOM   4906  ND2 ASN   312      97.860  70.310  57.750  0.00  0.00           N
ATOM   4907 HD21 ASN   312      98.480  69.610  57.360  0.00  0.00           H
ATOM   4908 HD22 ASN   312      97.760  70.330  58.750  0.00  0.00           H
ATOM   4909  C   ASN   312      95.680  71.120  53.350  0.00  0.00           C
ATOM   4910  O   ASN   312      95.310  70.100  52.780  0.00  0.00           O
ATOM   4911  N   ILE   313      96.240  72.150  52.650  0.00  0.00           N
ATOM   4912  H   ILE   313      96.360  73.040  53.110  0.00  0.00           H
ATOM   4913  CA  ILE   313      96.670  72.110  51.230  0.00  0.00           C
ATOM   4914  HA  ILE   313      95.870  71.860  50.540  0.00  0.00           H
ATOM   4915  CB  ILE   313      97.320  73.430  50.780  0.00  0.00           C
ATOM   4916  HB  ILE   313      97.420  73.410  49.700  0.00  0.00           H
ATOM   4917  CG2 ILE   313      96.250  74.500  51.020  0.00  0.00           C
ATOM   4918 HG21 ILE   313      96.520  75.500  50.670  0.00  0.00           H
ATOM   4919 HG22 ILE   313      95.280  74.160  50.690  0.00  0.00           H
ATOM   4920 HG23 ILE   313      96.140  74.630  52.100  0.00  0.00           H
ATOM   4921  CG1 ILE   313      98.730  73.790  51.300  0.00  0.00           C
ATOM   4922 HG12 ILE   313      99.550  73.100  51.090  0.00  0.00           H
ATOM   4923 HG13 ILE   313      98.590  73.830  52.380  0.00  0.00           H
ATOM   4924  CD1 ILE   313      99.280  75.200  50.900  0.00  0.00           C
ATOM   4925 HD11 ILE   313     100.220  75.210  51.440  0.00  0.00           H
ATOM   4926 HD12 ILE   313      99.410  75.230  49.820  0.00  0.00           H
ATOM   4927 HD13 ILE   313      98.710  76.090  51.170  0.00  0.00           H
ATOM   4928  C   ILE   313      97.630  70.910  51.050  0.00  0.00           C
ATOM   4929  O   ILE   313      98.260  70.420  51.950  0.00  0.00           O
ATOM   4930  N   TRP   314      97.740  70.450  49.810  0.00  0.00           N
ATOM   4931  H   TRP   314      97.150  70.890  49.120  0.00  0.00           H
ATOM   4932  CA  TRP   314      98.870  69.700  49.340  0.00  0.00           C
ATOM   4933  HA  TRP   314      99.090  68.910  50.050  0.00  0.00           H
ATOM   4934  CB  TRP   314      98.590  69.070  47.980  0.00  0.00           C
ATOM   4935  HB2 TRP   314      98.320  69.870  47.280  0.00  0.00           H
ATOM   4936  HB3 TRP   314      97.760  68.380  48.150  0.00  0.00           H
ATOM   4937  CG  TRP   314      99.590  68.220  47.180  0.00  0.00           C
ATOM   4938  CD1 TRP   314     100.630  67.490  47.650  0.00  0.00           C
ATOM   4939  HD1 TRP   314     100.900  67.380  48.690  0.00  0.00           H
ATOM   4940  NE1 TRP   314     101.370  67.030  46.550  0.00  0.00           N
ATOM   4941  HE1 TRP   314     102.290  66.620  46.610  0.00  0.00           H
ATOM   4942  CE2 TRP   314     100.890  67.380  45.340  0.00  0.00           C
ATOM   4943  CZ2 TRP   314     101.240  67.120  43.970  0.00  0.00           C
ATOM   4944  HZ2 TRP   314     102.130  66.540  43.770  0.00  0.00           H
ATOM   4945  CH2 TRP   314     100.390  67.630  43.010  0.00  0.00           C
ATOM   4946  HH2 TRP   314     100.700  67.510  41.980  0.00  0.00           H
ATOM   4947  CZ3 TRP   314      99.180  68.300  43.330  0.00  0.00           C
ATOM   4948  HZ3 TRP   314      98.480  68.600  42.570  0.00  0.00           H
ATOM   4949  CE3 TRP   314      98.900  68.440  44.700  0.00  0.00           C
ATOM   4950  HE3 TRP   314      98.060  69.050  45.010  0.00  0.00           H
ATOM   4951  CD2 TRP   314      99.680  68.050  45.760  0.00  0.00           C
ATOM   4952  C   TRP   314     100.070  70.580  49.180  0.00  0.00           C
ATOM   4953  O   TRP   314     100.020  71.590  48.460  0.00  0.00           O
ATOM   4954  N   LYS   315     101.200  70.280  49.810  0.00  0.00           N
ATOM   4955  H   LYS   315     101.200  69.480  50.430  0.00  0.00           H
ATOM   4956  CA  LYS   315     102.360  71.290  49.880  0.00  0.00           C
ATOM   4957  HA  LYS   315     101.830  72.190  50.200  0.00  0.00           H
ATOM   4958  CB  LYS   315     103.370  70.860  50.930  0.00  0.00           C
ATOM   4959  HB2 LYS   315     103.540  69.780  50.850  0.00  0.00           H
ATOM   4960  HB3 LYS   315     102.850  70.830  51.880  0.00  0.00           H
ATOM   4961  CG  LYS   315     104.740  71.560  51.050  0.00  0.00           C
ATOM   4962  HG2 LYS   315     105.400  71.390  50.200  0.00  0.00           H
ATOM   4963  HG3 LYS   315     105.180  71.070  51.910  0.00  0.00           H
ATOM   4964  CD  LYS   315     104.740  73.120  51.320  0.00  0.00           C
ATOM   4965  HD2 LYS   315     104.190  73.290  52.240  0.00  0.00           H
ATOM   4966  HD3 LYS   315     104.260  73.570  50.450  0.00  0.00           H
ATOM   4967  CE  LYS   315     106.080  73.820  51.550  0.00  0.00           C
ATOM   4968  HE2 LYS   315     106.020  74.860  51.860  0.00  0.00           H
ATOM   4969  HE3 LYS   315     106.590  73.740  50.590  0.00  0.00           H
ATOM   4970  NZ  LYS   315     106.840  73.030  52.580  0.00  0.00           N
ATOM   4971  HZ1 LYS   315     107.050  72.100  52.250  0.00  0.00           H
ATOM   4972  HZ2 LYS   315     107.740  73.440  52.770  0.00  0.00           H
ATOM   4973  HZ3 LYS   315     106.310  72.950  53.430  0.00  0.00           H
ATOM   4974  C   LYS   315     103.020  71.500  48.500  0.00  0.00           C
ATOM   4975  O   LYS   315     103.500  72.560  48.120  0.00  0.00           O
ATOM   4976  N   THR   316     102.940  70.440  47.690  0.00  0.00           N
ATOM   4977  H   THR   316     102.430  69.620  47.980  0.00  0.00           H
ATOM   4978  CA  THR   316     103.610  70.430  46.360  0.00  0.00           C
ATOM   4979  HA  THR   316     104.430  71.140  46.340  0.00  0.00           H
ATOM   4980  CB  THR   316     104.230  69.080  45.990  0.00  0.00           C
ATOM   4981  HB  THR   316     103.430  68.340  45.870  0.00  0.00           H
ATOM   4982  CG2 THR   316     105.040  69.150  44.630  0.00  0.00           C
ATOM   4983 HG21 THR   316     105.430  68.140  44.530  0.00  0.00           H
ATOM   4984 HG22 THR   316     104.320  69.330  43.830  0.00  0.00           H
ATOM   4985 HG23 THR   316     105.780  69.950  44.720  0.00  0.00           H
ATOM   4986  OG1 THR   316     105.160  68.600  46.880  0.00  0.00           O
ATOM   4987  HG1 THR   316     105.840  69.280  46.940  0.00  0.00           H
ATOM   4988  C   THR   316     102.630  71.020  45.300  0.00  0.00           C
ATOM   4989  O   THR   316     103.050  71.470  44.190  0.00  0.00           O
ATOM   4990  N   GLY   317     101.330  71.130  45.640  0.00  0.00           N
ATOM   4991  H   GLY   317     101.000  70.770  46.520  0.00  0.00           H
ATOM   4992  CA  GLY   317     100.440  71.520  44.560  0.00  0.00           C
ATOM   4993  HA2 GLY   317      99.460  71.470  45.020  0.00  0.00           H
ATOM   4994  HA3 GLY   317     100.510  70.880  43.680  0.00  0.00           H
ATOM   4995  C   GLY   317     100.700  72.990  44.120  0.00  0.00           C
ATOM   4996  O   GLY   317     100.570  73.290  42.910  0.00  0.00           O
ATOM   4997  N   PRO   318     101.020  73.930  45.030  0.00  0.00           N
ATOM   4998  CD  PRO   318     100.580  73.980  46.420  0.00  0.00           C
ATOM   4999  HD2 PRO   318     101.320  73.550  47.090  0.00  0.00           H
ATOM   5000  HD3 PRO   318      99.620  73.530  46.670  0.00  0.00           H
ATOM   5001  CG  PRO   318     100.460  75.450  46.760  0.00  0.00           C
ATOM   5002  HG2 PRO   318     100.760  75.560  47.800  0.00  0.00           H
ATOM   5003  HG3 PRO   318      99.400  75.680  46.650  0.00  0.00           H
ATOM   5004  CB  PRO   318     101.440  76.200  45.790  0.00  0.00           C
ATOM   5005  HB2 PRO   318     102.460  76.090  46.150  0.00  0.00           H
ATOM   5006  HB3 PRO   318     101.180  77.230  45.550  0.00  0.00           H
ATOM   5007  CA  PRO   318     101.380  75.290  44.570  0.00  0.00           C
ATOM   5008  HA  PRO   318     100.540  75.650  43.970  0.00  0.00           H
ATOM   5009  C   PRO   318     102.620  75.310  43.640  0.00  0.00           C
ATOM   5010  O   PRO   318     102.570  75.990  42.590  0.00  0.00           O
ATOM   5011  N   LEU   319     103.650  74.550  43.950  0.00  0.00           N
ATOM   5012  H   LEU   319     103.720  74.060  44.830  0.00  0.00           H
ATOM   5013  CA  LEU   319     104.760  74.340  43.030  0.00  0.00           C
ATOM   5014  HA  LEU   319     105.340  75.260  42.930  0.00  0.00           H
ATOM   5015  CB  LEU   319     105.720  73.370  43.740  0.00  0.00           C
ATOM   5016  HB2 LEU   319     105.220  72.410  43.910  0.00  0.00           H
ATOM   5017  HB3 LEU   319     105.980  73.840  44.680  0.00  0.00           H
ATOM   5018  CG  LEU   319     107.000  72.880  43.050  0.00  0.00           C
ATOM   5019  HG  LEU   319     106.660  72.140  42.330  0.00  0.00           H
ATOM   5020  CD1 LEU   319     107.840  73.990  42.410  0.00  0.00           C
ATOM   5021 HD11 LEU   319     107.290  74.610  41.710  0.00  0.00           H
ATOM   5022 HD12 LEU   319     108.230  74.670  43.160  0.00  0.00           H
ATOM   5023 HD13 LEU   319     108.650  73.490  41.870  0.00  0.00           H
ATOM   5024  CD2 LEU   319     107.940  72.250  44.050  0.00  0.00           C
ATOM   5025 HD21 LEU   319     108.290  73.010  44.740  0.00  0.00           H
ATOM   5026 HD22 LEU   319     107.420  71.450  44.580  0.00  0.00           H
ATOM   5027 HD23 LEU   319     108.830  71.850  43.560  0.00  0.00           H
ATOM   5028  C   LEU   319     104.280  73.780  41.660  0.00  0.00           C
ATOM   5029  O   LEU   319     104.670  74.260  40.610  0.00  0.00           O
ATOM   5030  N   PHE   320     103.550  72.730  41.690  0.00  0.00           N
ATOM   5031  H   PHE   320     103.400  72.360  42.610  0.00  0.00           H
ATOM   5032  CA  PHE   320     103.160  72.020  40.450  0.00  0.00           C
ATOM   5033  HA  PHE   320     104.070  71.880  39.880  0.00  0.00           H
ATOM   5034  CB  PHE   320     102.770  70.610  40.810  0.00  0.00           C
ATOM   5035  HB2 PHE   320     101.840  70.700  41.370  0.00  0.00           H
ATOM   5036  HB3 PHE   320     103.500  70.110  41.450  0.00  0.00           H
ATOM   5037  CG  PHE   320     102.290  69.750  39.640  0.00  0.00           C
ATOM   5038  CD1 PHE   320     103.150  69.700  38.520  0.00  0.00           C
ATOM   5039  HD1 PHE   320     104.140  70.140  38.510  0.00  0.00           H
ATOM   5040  CE1 PHE   320     102.680  69.280  37.320  0.00  0.00           C
ATOM   5041  HE1 PHE   320     103.350  69.390  36.480  0.00  0.00           H
ATOM   5042  CZ  PHE   320     101.390  68.790  37.140  0.00  0.00           C
ATOM   5043  HZ  PHE   320     101.020  68.590  36.150  0.00  0.00           H
ATOM   5044  CE2 PHE   320     100.520  68.750  38.200  0.00  0.00           C
ATOM   5045  HE2 PHE   320      99.470  68.510  38.080  0.00  0.00           H
ATOM   5046  CD2 PHE   320     100.940  69.230  39.460  0.00  0.00           C
ATOM   5047  HD2 PHE   320     100.300  69.220  40.330  0.00  0.00           H
ATOM   5048  C   PHE   320     102.180  72.730  39.530  0.00  0.00           C
ATOM   5049  O   PHE   320     102.140  72.550  38.300  0.00  0.00           O
ATOM   5050  N   LYS   321     101.480  73.700  40.110  0.00  0.00           N
ATOM   5051  H   LYS   321     101.470  73.700  41.110  0.00  0.00           H
ATOM   5052  CA  LYS   321     100.780  74.700  39.220  0.00  0.00           C
ATOM   5053  HA  LYS   321     100.140  74.120  38.550  0.00  0.00           H
ATOM   5054  CB  LYS   321      99.820  75.440  40.130  0.00  0.00           C
ATOM   5055  HB2 LYS   321     100.240  75.940  41.000  0.00  0.00           H
ATOM   5056  HB3 LYS   321      99.040  74.760  40.470  0.00  0.00           H
ATOM   5057  CG  LYS   321      99.140  76.420  39.180  0.00  0.00           C
ATOM   5058  HG2 LYS   321      98.560  75.860  38.440  0.00  0.00           H
ATOM   5059  HG3 LYS   321      99.940  77.110  38.910  0.00  0.00           H
ATOM   5060  CD  LYS   321      98.140  77.330  39.890  0.00  0.00           C
ATOM   5061  HD2 LYS   321      98.710  77.610  40.780  0.00  0.00           H
ATOM   5062  HD3 LYS   321      97.220  76.810  40.160  0.00  0.00           H
[truncated: 7,431,061 more chars]
