# Supplementary material for: Reversible Control of Native GluN2B-Containing NMDA Receptors with Visible Light
Source: ACS Chem Neurosci. 2024 Sep 6;15(18):3321–43. doi: 10.1021/acschemneuro.4c00247 (PMC11413854; doi:10.1021/acschemneuro.4c00247)
Supplement: Supplementary file 3 — cn4c00247_si_003.zip [file cn4c00247_si_003.zip › Dataset-snapshots-QMMM/Snapshots/Rot2/0.pdb]

REMARK   3 REFINEMENT Structure from ORCA job: /scratchbeta/berraudr/orcajob__1942561.mesu2-XXXX/GS-qcg-QMXTB
ATOM      1  N   ASP     1     111.500  49.490  41.520  0.00  0.00           N
ATOM      2  H1  ASP     1     111.420  49.540  42.520  0.00  0.00           H
ATOM      3  H2  ASP     1     111.810  48.570  41.240  0.00  0.00           H
ATOM      4  H3  ASP     1     112.230  50.140  41.270  0.00  0.00           H
ATOM      5  CA  ASP     1     110.250  49.790  40.760  0.00  0.00           C
ATOM      6  HA  ASP     1     110.470  49.570  39.710  0.00  0.00           H
ATOM      7  CB  ASP     1     109.140  48.880  41.170  0.00  0.00           C
ATOM      8  HB2 ASP     1     108.310  49.030  40.480  0.00  0.00           H
ATOM      9  HB3 ASP     1     108.870  49.290  42.150  0.00  0.00           H
ATOM     10  CG  ASP     1     109.320  47.360  41.070  0.00  0.00           C
ATOM     11  OD1 ASP     1     110.450  46.990  40.630  0.00  0.00           O
ATOM     12  OD2 ASP     1     108.390  46.640  41.370  0.00  0.00           O
ATOM     13  C   ASP     1     109.850  51.250  40.830  0.00  0.00           C
ATOM     14  O   ASP     1     110.130  51.940  41.770  0.00  0.00           O
ATOM     15  N   PRO     2     109.250  51.830  39.780  0.00  0.00           N
ATOM     16  CD  PRO     2     108.640  51.140  38.630  0.00  0.00           C
ATOM     17  HD2 PRO     2     107.760  50.620  39.000  0.00  0.00           H
ATOM     18  HD3 PRO     2     109.350  50.570  38.030  0.00  0.00           H
ATOM     19  CG  PRO     2     108.130  52.240  37.710  0.00  0.00           C
ATOM     20  HG2 PRO     2     107.140  52.560  38.030  0.00  0.00           H
ATOM     21  HG3 PRO     2     108.290  52.070  36.640  0.00  0.00           H
ATOM     22  CB  PRO     2     108.960  53.440  38.030  0.00  0.00           C
ATOM     23  HB2 PRO     2     108.430  54.350  37.730  0.00  0.00           H
ATOM     24  HB3 PRO     2     109.910  53.320  37.520  0.00  0.00           H
ATOM     25  CA  PRO     2     109.150  53.280  39.580  0.00  0.00           C
ATOM     26  HA  PRO     2     110.050  53.800  39.910  0.00  0.00           H
ATOM     27  C   PRO     2     108.000  53.860  40.440  0.00  0.00           C
ATOM     28  O   PRO     2     107.100  53.090  40.800  0.00  0.00           O
ATOM     29  N   LYS     3     108.050  55.110  40.840  0.00  0.00           N
ATOM     30  H   LYS     3     108.830  55.700  40.610  0.00  0.00           H
ATOM     31  CA  LYS     3     107.030  55.760  41.640  0.00  0.00           C
ATOM     32  HA  LYS     3     106.630  55.030  42.350  0.00  0.00           H
ATOM     33  CB  LYS     3     107.780  56.840  42.490  0.00  0.00           C
ATOM     34  HB2 LYS     3     108.440  57.440  41.860  0.00  0.00           H
ATOM     35  HB3 LYS     3     108.470  56.290  43.130  0.00  0.00           H
ATOM     36  CG  LYS     3     106.910  57.720  43.380  0.00  0.00           C
ATOM     37  HG2 LYS     3     106.250  57.050  43.920  0.00  0.00           H
ATOM     38  HG3 LYS     3     106.340  58.340  42.690  0.00  0.00           H
ATOM     39  CD  LYS     3     107.760  58.720  44.300  0.00  0.00           C
ATOM     40  HD2 LYS     3     108.360  59.350  43.650  0.00  0.00           H
ATOM     41  HD3 LYS     3     108.430  58.110  44.910  0.00  0.00           H
ATOM     42  CE  LYS     3     106.920  59.670  45.170  0.00  0.00           C
ATOM     43  HE2 LYS     3     106.340  60.340  44.530  0.00  0.00           H
ATOM     44  HE3 LYS     3     107.580  60.380  45.660  0.00  0.00           H
ATOM     45  NZ  LYS     3     106.050  58.920  46.120  0.00  0.00           N
ATOM     46  HZ1 LYS     3     105.500  58.160  45.730  0.00  0.00           H
ATOM     47  HZ2 LYS     3     106.480  58.510  46.920  0.00  0.00           H
ATOM     48  HZ3 LYS     3     105.360  59.500  46.570  0.00  0.00           H
ATOM     49  C   LYS     3     105.800  56.190  40.830  0.00  0.00           C
ATOM     50  O   LYS     3     105.900  57.040  39.970  0.00  0.00           O
ATOM     51  N   ILE     4     104.660  55.600  41.190  0.00  0.00           N
ATOM     52  H   ILE     4     104.670  54.950  41.970  0.00  0.00           H
ATOM     53  CA  ILE     4     103.370  55.890  40.540  0.00  0.00           C
ATOM     54  HA  ILE     4     103.510  55.880  39.460  0.00  0.00           H
ATOM     55  CB  ILE     4     102.340  54.800  40.880  0.00  0.00           C
ATOM     56  HB  ILE     4     102.140  54.840  41.950  0.00  0.00           H
ATOM     57  CG2 ILE     4     101.030  54.830  40.120  0.00  0.00           C
ATOM     58 HG21 ILE     4     100.590  55.810  40.280  0.00  0.00           H
ATOM     59 HG22 ILE     4     101.320  54.860  39.060  0.00  0.00           H
ATOM     60 HG23 ILE     4     100.320  54.050  40.370  0.00  0.00           H
ATOM     61  CG1 ILE     4     102.940  53.380  40.640  0.00  0.00           C
ATOM     62 HG12 ILE     4     102.300  52.630  41.110  0.00  0.00           H
ATOM     63 HG13 ILE     4     103.940  53.330  41.060  0.00  0.00           H
ATOM     64  CD1 ILE     4     102.970  52.960  39.230  0.00  0.00           C
ATOM     65 HD11 ILE     4     103.700  52.150  39.190  0.00  0.00           H
ATOM     66 HD12 ILE     4     102.010  52.610  38.840  0.00  0.00           H
ATOM     67 HD13 ILE     4     103.260  53.760  38.540  0.00  0.00           H
ATOM     68  C   ILE     4     102.720  57.180  40.950  0.00  0.00           C
ATOM     69  O   ILE     4     102.560  57.370  42.180  0.00  0.00           O
ATOM     70  N   VAL     5     102.210  57.950  39.960  0.00  0.00           N
ATOM     71  H   VAL     5     102.380  57.720  38.990  0.00  0.00           H
ATOM     72  CA  VAL     5     101.670  59.270  40.120  0.00  0.00           C
ATOM     73  HA  VAL     5     101.560  59.570  41.160  0.00  0.00           H
ATOM     74  CB  VAL     5     102.740  60.300  39.500  0.00  0.00           C
ATOM     75  HB  VAL     5     102.880  60.040  38.450  0.00  0.00           H
ATOM     76  CG1 VAL     5     102.180  61.730  39.410  0.00  0.00           C
ATOM     77 HG11 VAL     5     103.000  62.410  39.160  0.00  0.00           H
ATOM     78 HG12 VAL     5     101.410  61.700  38.640  0.00  0.00           H
ATOM     79 HG13 VAL     5     101.710  62.110  40.320  0.00  0.00           H
ATOM     80  CG2 VAL     5     104.070  60.450  40.260  0.00  0.00           C
ATOM     81 HG21 VAL     5     104.770  61.060  39.700  0.00  0.00           H
ATOM     82 HG22 VAL     5     104.030  61.000  41.200  0.00  0.00           H
ATOM     83 HG23 VAL     5     104.570  59.490  40.370  0.00  0.00           H
ATOM     84  C   VAL     5     100.260  59.380  39.450  0.00  0.00           C
ATOM     85  O   VAL     5     100.150  59.200  38.210  0.00  0.00           O
ATOM     86  N   ASN     6      99.210  59.470  40.310  0.00  0.00           N
ATOM     87  H   ASN     6      99.360  59.490  41.310  0.00  0.00           H
ATOM     88  CA  ASN     6      97.890  59.400  39.780  0.00  0.00           C
ATOM     89  HA  ASN     6      97.810  58.580  39.070  0.00  0.00           H
ATOM     90  CB  ASN     6      97.020  58.770  40.860  0.00  0.00           C
ATOM     91  HB2 ASN     6      95.990  58.930  40.530  0.00  0.00           H
ATOM     92  HB3 ASN     6      97.140  59.150  41.870  0.00  0.00           H
ATOM     93  CG  ASN     6      97.190  57.280  41.030  0.00  0.00           C
ATOM     94  OD1 ASN     6      96.580  56.460  40.330  0.00  0.00           O
ATOM     95  ND2 ASN     6      98.180  56.770  41.720  0.00  0.00           N
ATOM     96 HD21 ASN     6      98.770  57.460  42.170  0.00  0.00           H
ATOM     97 HD22 ASN     6      98.370  55.780  41.810  0.00  0.00           H
ATOM     98  C   ASN     6      97.460  60.760  39.110  0.00  0.00           C
ATOM     99  O   ASN     6      97.490  61.870  39.720  0.00  0.00           O
ATOM    100  N   ILE     7      97.020  60.610  37.890  0.00  0.00           N
ATOM    101  H   ILE     7      97.160  59.710  37.450  0.00  0.00           H
ATOM    102  CA  ILE     7      96.280  61.700  37.220  0.00  0.00           C
ATOM    103  HA  ILE     7      96.310  62.620  37.810  0.00  0.00           H
ATOM    104  CB  ILE     7      96.920  61.930  35.820  0.00  0.00           C
ATOM    105  HB  ILE     7      96.640  61.020  35.290  0.00  0.00           H
ATOM    106  CG2 ILE     7      96.220  63.120  35.180  0.00  0.00           C
ATOM    107 HG21 ILE     7      96.580  63.240  34.160  0.00  0.00           H
ATOM    108 HG22 ILE     7      95.150  62.890  35.170  0.00  0.00           H
ATOM    109 HG23 ILE     7      96.340  64.040  35.750  0.00  0.00           H
ATOM    110  CG1 ILE     7      98.440  62.210  35.870  0.00  0.00           C
ATOM    111 HG12 ILE     7      98.970  61.550  36.570  0.00  0.00           H
ATOM    112 HG13 ILE     7      98.580  63.230  36.220  0.00  0.00           H
ATOM    113  CD1 ILE     7      99.150  62.140  34.480  0.00  0.00           C
ATOM    114 HD11 ILE     7      98.940  61.220  33.920  0.00  0.00           H
ATOM    115 HD12 ILE     7      98.910  62.950  33.800  0.00  0.00           H
ATOM    116 HD13 ILE     7     100.230  62.210  34.570  0.00  0.00           H
ATOM    117  C   ILE     7      94.790  61.390  37.240  0.00  0.00           C
ATOM    118  O   ILE     7      94.290  60.310  36.880  0.00  0.00           O
ATOM    119  N   GLY     8      94.000  62.380  37.670  0.00  0.00           N
ATOM    120  H   GLY     8      94.480  63.230  37.920  0.00  0.00           H
ATOM    121  CA  GLY     8      92.560  62.380  37.780  0.00  0.00           C
ATOM    122  HA2 GLY     8      92.350  63.020  38.630  0.00  0.00           H
ATOM    123  HA3 GLY     8      92.270  61.390  38.150  0.00  0.00           H
ATOM    124  C   GLY     8      91.780  62.880  36.590  0.00  0.00           C
ATOM    125  O   GLY     8      92.310  63.660  35.790  0.00  0.00           O
ATOM    126  N   ALA     9      90.530  62.390  36.340  0.00  0.00           N
ATOM    127  H   ALA     9      90.260  61.560  36.840  0.00  0.00           H
ATOM    128  CA  ALA     9      89.690  62.990  35.350  0.00  0.00           C
ATOM    129  HA  ALA     9      89.910  64.050  35.260  0.00  0.00           H
ATOM    130  CB  ALA     9      90.190  62.310  33.970  0.00  0.00           C
ATOM    131  HB1 ALA     9      91.270  62.290  33.840  0.00  0.00           H
ATOM    132  HB2 ALA     9      89.960  61.250  33.940  0.00  0.00           H
ATOM    133  HB3 ALA     9      89.660  62.780  33.150  0.00  0.00           H
ATOM    134  C   ALA     9      88.160  62.880  35.590  0.00  0.00           C
ATOM    135  O   ALA     9      87.660  61.850  36.100  0.00  0.00           O
ATOM    136  N   VAL    10      87.400  63.910  35.070  0.00  0.00           N
ATOM    137  H   VAL    10      87.870  64.700  34.660  0.00  0.00           H
ATOM    138  CA  VAL    10      85.960  63.980  35.180  0.00  0.00           C
ATOM    139  HA  VAL    10      85.690  62.980  35.500  0.00  0.00           H
ATOM    140  CB  VAL    10      85.450  65.040  36.220  0.00  0.00           C
ATOM    141  HB  VAL    10      85.740  66.050  35.930  0.00  0.00           H
ATOM    142  CG1 VAL    10      83.920  65.090  36.390  0.00  0.00           C
ATOM    143 HG11 VAL    10      83.730  65.820  37.170  0.00  0.00           H
ATOM    144 HG12 VAL    10      83.370  65.480  35.540  0.00  0.00           H
ATOM    145 HG13 VAL    10      83.590  64.070  36.610  0.00  0.00           H
ATOM    146  CG2 VAL    10      86.120  64.650  37.610  0.00  0.00           C
ATOM    147 HG21 VAL    10      87.180  64.890  37.720  0.00  0.00           H
ATOM    148 HG22 VAL    10      85.590  65.060  38.470  0.00  0.00           H
ATOM    149 HG23 VAL    10      86.010  63.570  37.680  0.00  0.00           H
ATOM    150  C   VAL    10      85.310  64.300  33.800  0.00  0.00           C
ATOM    151  O   VAL    10      85.550  65.370  33.310  0.00  0.00           O
ATOM    152  N   LEU    11      84.690  63.300  33.090  0.00  0.00           N
ATOM    153  H   LEU    11      84.530  62.450  33.610  0.00  0.00           H
ATOM    154  CA  LEU    11      84.610  63.150  31.610  0.00  0.00           C
ATOM    155  HA  LEU    11      84.940  64.070  31.120  0.00  0.00           H
ATOM    156  CB  LEU    11      85.530  62.020  31.110  0.00  0.00           C
ATOM    157  HB2 LEU    11      85.460  61.980  30.020  0.00  0.00           H
ATOM    158  HB3 LEU    11      85.300  61.100  31.640  0.00  0.00           H
ATOM    159  CG  LEU    11      86.980  62.460  31.450  0.00  0.00           C
ATOM    160  HG  LEU    11      87.120  62.490  32.530  0.00  0.00           H
ATOM    161  CD1 LEU    11      87.980  61.290  31.150  0.00  0.00           C
ATOM    162 HD11 LEU    11      87.990  60.970  30.110  0.00  0.00           H
ATOM    163 HD12 LEU    11      89.020  61.500  31.410  0.00  0.00           H
ATOM    164 HD13 LEU    11      87.760  60.420  31.780  0.00  0.00           H
ATOM    165  CD2 LEU    11      87.540  63.700  30.770  0.00  0.00           C
ATOM    166 HD21 LEU    11      87.540  63.550  29.690  0.00  0.00           H
ATOM    167 HD22 LEU    11      86.980  64.570  31.110  0.00  0.00           H
ATOM    168 HD23 LEU    11      88.570  63.910  31.050  0.00  0.00           H
ATOM    169  C   LEU    11      83.160  62.950  31.100  0.00  0.00           C
ATOM    170  O   LEU    11      82.300  62.520  31.830  0.00  0.00           O
ATOM    171  N   SER    12      82.870  63.200  29.810  0.00  0.00           N
ATOM    172  H   SER    12      83.590  63.420  29.140  0.00  0.00           H
ATOM    173  CA  SER    12      81.460  63.070  29.360  0.00  0.00           C
ATOM    174  HA  SER    12      80.720  63.610  29.960  0.00  0.00           H
ATOM    175  CB  SER    12      81.370  63.600  27.920  0.00  0.00           C
ATOM    176  HB2 SER    12      81.560  64.670  27.820  0.00  0.00           H
ATOM    177  HB3 SER    12      80.360  63.440  27.560  0.00  0.00           H
ATOM    178  OG  SER    12      82.150  62.960  26.990  0.00  0.00           O
ATOM    179  HG  SER    12      82.740  63.650  26.670  0.00  0.00           H
ATOM    180  C   SER    12      81.060  61.660  29.250  0.00  0.00           C
ATOM    181  O   SER    12      79.910  61.330  29.590  0.00  0.00           O
ATOM    182  N   THR    13      81.980  60.690  28.890  0.00  0.00           N
ATOM    183  H   THR    13      82.830  61.090  28.540  0.00  0.00           H
ATOM    184  CA  THR    13      81.470  59.320  28.570  0.00  0.00           C
ATOM    185  HA  THR    13      80.640  59.130  29.240  0.00  0.00           H
ATOM    186  CB  THR    13      80.940  59.140  27.090  0.00  0.00           C
ATOM    187  HB  THR    13      80.360  58.220  27.120  0.00  0.00           H
ATOM    188  CG2 THR    13      80.070  60.200  26.570  0.00  0.00           C
ATOM    189 HG21 THR    13      79.400  60.520  27.370  0.00  0.00           H
ATOM    190 HG22 THR    13      80.620  60.970  26.030  0.00  0.00           H
ATOM    191 HG23 THR    13      79.400  59.700  25.870  0.00  0.00           H
ATOM    192  OG1 THR    13      81.980  58.970  26.220  0.00  0.00           O
ATOM    193  HG1 THR    13      81.450  58.940  25.420  0.00  0.00           H
ATOM    194  C   THR    13      82.490  58.220  28.840  0.00  0.00           C
ATOM    195  O   THR    13      83.690  58.480  28.850  0.00  0.00           O
ATOM    196  N   LYS    14      81.970  56.960  28.910  0.00  0.00           N
ATOM    197  H   LYS    14      80.980  56.810  28.950  0.00  0.00           H
ATOM    198  CA  LYS    14      82.790  55.730  28.980  0.00  0.00           C
ATOM    199  HA  LYS    14      83.320  55.620  29.920  0.00  0.00           H
ATOM    200  CB  LYS    14      81.830  54.520  29.020  0.00  0.00           C
ATOM    201  HB2 LYS    14      81.150  54.480  28.160  0.00  0.00           H
ATOM    202  HB3 LYS    14      81.150  54.640  29.870  0.00  0.00           H
ATOM    203  CG  LYS    14      82.440  53.120  29.160  0.00  0.00           C
ATOM    204  HG2 LYS    14      83.000  52.950  28.240  0.00  0.00           H
ATOM    205  HG3 LYS    14      81.620  52.410  29.280  0.00  0.00           H
ATOM    206  CD  LYS    14      83.270  52.970  30.400  0.00  0.00           C
ATOM    207  HD2 LYS    14      84.050  53.730  30.330  0.00  0.00           H
ATOM    208  HD3 LYS    14      83.700  51.970  30.360  0.00  0.00           H
ATOM    209  CE  LYS    14      82.580  53.190  31.720  0.00  0.00           C
ATOM    210  HE2 LYS    14      81.980  52.300  31.900  0.00  0.00           H
ATOM    211  HE3 LYS    14      81.920  54.050  31.570  0.00  0.00           H
ATOM    212  NZ  LYS    14      83.480  53.560  32.860  0.00  0.00           N
ATOM    213  HZ1 LYS    14      84.140  52.840  33.100  0.00  0.00           H
ATOM    214  HZ2 LYS    14      83.950  54.450  32.760  0.00  0.00           H
ATOM    215  HZ3 LYS    14      82.890  53.580  33.680  0.00  0.00           H
ATOM    216  C   LYS    14      83.810  55.740  27.890  0.00  0.00           C
ATOM    217  O   LYS    14      84.970  55.380  28.110  0.00  0.00           O
ATOM    218  N   LYS    15      83.450  56.090  26.660  0.00  0.00           N
ATOM    219  H   LYS    15      82.510  56.460  26.580  0.00  0.00           H
ATOM    220  CA  LYS    15      84.410  56.270  25.530  0.00  0.00           C
ATOM    221  HA  LYS    15      84.980  55.360  25.380  0.00  0.00           H
ATOM    222  CB  LYS    15      83.640  56.610  24.210  0.00  0.00           C
ATOM    223  HB2 LYS    15      84.380  57.010  23.520  0.00  0.00           H
ATOM    224  HB3 LYS    15      82.860  57.370  24.300  0.00  0.00           H
ATOM    225  CG  LYS    15      82.990  55.420  23.580  0.00  0.00           C
ATOM    226  HG2 LYS    15      82.240  54.990  24.230  0.00  0.00           H
ATOM    227  HG3 LYS    15      83.740  54.700  23.240  0.00  0.00           H
ATOM    228  CD  LYS    15      82.290  55.740  22.280  0.00  0.00           C
ATOM    229  HD2 LYS    15      83.080  56.040  21.590  0.00  0.00           H
ATOM    230  HD3 LYS    15      81.580  56.550  22.440  0.00  0.00           H
ATOM    231  CE  LYS    15      81.520  54.570  21.760  0.00  0.00           C
ATOM    232  HE2 LYS    15      80.860  54.190  22.540  0.00  0.00           H
ATOM    233  HE3 LYS    15      82.250  53.810  21.490  0.00  0.00           H
ATOM    234  NZ  LYS    15      80.800  54.900  20.540  0.00  0.00           N
ATOM    235  HZ1 LYS    15      81.360  55.230  19.770  0.00  0.00           H
ATOM    236  HZ2 LYS    15      80.280  54.100  20.200  0.00  0.00           H
ATOM    237  HZ3 LYS    15      80.140  55.620  20.800  0.00  0.00           H
ATOM    238  C   LYS    15      85.520  57.310  25.780  0.00  0.00           C
ATOM    239  O   LYS    15      86.670  57.060  25.260  0.00  0.00           O
ATOM    240  N   HIE    16      85.270  58.330  26.600  0.00  0.00           N
ATOM    241  H   HIE    16      84.360  58.510  26.990  0.00  0.00           H
ATOM    242  CA  HIE    16      86.220  59.360  26.820  0.00  0.00           C
ATOM    243  HA  HIE    16      86.810  59.480  25.910  0.00  0.00           H
ATOM    244  CB  HIE    16      85.610  60.690  27.040  0.00  0.00           C
ATOM    245  HB2 HIE    16      86.280  61.340  27.600  0.00  0.00           H
ATOM    246  HB3 HIE    16      84.660  60.640  27.580  0.00  0.00           H
ATOM    247  CG  HIE    16      85.180  61.250  25.690  0.00  0.00           C
ATOM    248  ND1 HIE    16      83.920  61.060  25.200  0.00  0.00           N
ATOM    249  CE1 HIE    16      83.887  61.655  23.964  0.00  0.00           C
ATOM    250  HE1 HIE    16      82.978  61.626  23.363  0.00  0.00           H
ATOM    251  NE2 HIE    16      85.053  62.206  23.733  0.00  0.00           N
ATOM    252  HE2 HIE    16      85.294  62.723  22.899  0.00  0.00           H
ATOM    253  CD2 HIE    16      85.890  61.980  24.780  0.00  0.00           C
ATOM    254  HD2 HIE    16      86.910  62.320  24.860  0.00  0.00           H
ATOM    255  C   HIE    16      87.150  58.900  27.940  0.00  0.00           C
ATOM    256  O   HIE    16      88.320  59.310  27.940  0.00  0.00           O
ATOM    257  N   GLU    17      86.740  58.040  28.890  0.00  0.00           N
ATOM    258  H   GLU    17      85.790  57.690  28.780  0.00  0.00           H
ATOM    259  CA  GLU    17      87.640  57.600  29.960  0.00  0.00           C
ATOM    260  HA  GLU    17      88.080  58.430  30.510  0.00  0.00           H
ATOM    261  CB  GLU    17      86.740  56.710  30.800  0.00  0.00           C
ATOM    262  HB2 GLU    17      87.330  56.170  31.550  0.00  0.00           H
ATOM    263  HB3 GLU    17      86.150  56.010  30.210  0.00  0.00           H
ATOM    264  CG  GLU    17      85.800  57.540  31.630  0.00  0.00           C
ATOM    265  HG2 GLU    17      85.010  57.840  30.930  0.00  0.00           H
ATOM    266  HG3 GLU    17      86.310  58.410  32.040  0.00  0.00           H
ATOM    267  CD  GLU    17      85.190  56.700  32.760  0.00  0.00           C
ATOM    268  OE1 GLU    17      85.920  56.420  33.780  0.00  0.00           O
ATOM    269  OE2 GLU    17      84.020  56.240  32.700  0.00  0.00           O
ATOM    270  C   GLU    17      88.710  56.670  29.310  0.00  0.00           C
ATOM    271  O   GLU    17      89.880  56.590  29.730  0.00  0.00           O
ATOM    272  N   GLN    18      88.370  56.030  28.200  0.00  0.00           N
ATOM    273  H   GLN    18      87.420  56.150  27.890  0.00  0.00           H
ATOM    274  CA  GLN    18      89.180  55.040  27.440  0.00  0.00           C
ATOM    275  HA  GLN    18      89.700  54.430  28.180  0.00  0.00           H
ATOM    276  CB  GLN    18      88.340  54.200  26.400  0.00  0.00           C
ATOM    277  HB2 GLN    18      87.830  54.880  25.700  0.00  0.00           H
ATOM    278  HB3 GLN    18      87.520  53.740  26.950  0.00  0.00           H
ATOM    279  CG  GLN    18      89.090  53.190  25.690  0.00  0.00           C
ATOM    280  HG2 GLN    18      89.680  53.680  24.920  0.00  0.00           H
ATOM    281  HG3 GLN    18      88.360  52.550  25.180  0.00  0.00           H
ATOM    282  CD  GLN    18      90.080  52.370  26.580  0.00  0.00           C
ATOM    283  OE1 GLN    18      89.710  51.910  27.610  0.00  0.00           O
ATOM    284  NE2 GLN    18      91.310  52.360  26.270  0.00  0.00           N
ATOM    285 HE21 GLN    18      91.720  52.840  25.480  0.00  0.00           H
ATOM    286 HE22 GLN    18      91.900  51.740  26.820  0.00  0.00           H
ATOM    287  C   GLN    18      90.300  55.770  26.660  0.00  0.00           C
ATOM    288  O   GLN    18      91.480  55.430  26.720  0.00  0.00           O
ATOM    289  N   ILE    19      90.010  56.890  25.970  0.00  0.00           N
ATOM    290  H   ILE    19      89.050  57.210  25.960  0.00  0.00           H
ATOM    291  CA  ILE    19      90.940  57.870  25.310  0.00  0.00           C
ATOM    292  HA  ILE    19      91.580  57.430  24.540  0.00  0.00           H
ATOM    293  CB  ILE    19      90.180  58.970  24.530  0.00  0.00           C
ATOM    294  HB  ILE    19      89.610  59.530  25.270  0.00  0.00           H
ATOM    295  CG2 ILE    19      91.170  59.880  23.760  0.00  0.00           C
ATOM    296 HG21 ILE    19      90.560  60.720  23.400  0.00  0.00           H
ATOM    297 HG22 ILE    19      91.920  60.210  24.480  0.00  0.00           H
ATOM    298 HG23 ILE    19      91.670  59.390  22.930  0.00  0.00           H
ATOM    299  CG1 ILE    19      89.260  58.370  23.510  0.00  0.00           C
ATOM    300 HG12 ILE    19      88.440  57.790  23.940  0.00  0.00           H
ATOM    301 HG13 ILE    19      89.940  57.820  22.850  0.00  0.00           H
ATOM    302  CD1 ILE    19      88.610  59.210  22.480  0.00  0.00           C
ATOM    303 HD11 ILE    19      89.390  59.720  21.920  0.00  0.00           H
ATOM    304 HD12 ILE    19      88.000  58.580  21.820  0.00  0.00           H
ATOM    305 HD13 ILE    19      88.020  59.940  23.040  0.00  0.00           H
ATOM    306  C   ILE    19      91.870  58.460  26.340  0.00  0.00           C
ATOM    307  O   ILE    19      93.070  58.480  26.010  0.00  0.00           O
ATOM    308  N   PHE    20      91.370  58.800  27.500  0.00  0.00           N
ATOM    309  H   PHE    20      90.360  58.760  27.580  0.00  0.00           H
ATOM    310  CA  PHE    20      92.250  59.290  28.520  0.00  0.00           C
ATOM    311  HA  PHE    20      92.850  60.130  28.180  0.00  0.00           H
ATOM    312  CB  PHE    20      91.530  59.860  29.750  0.00  0.00           C
ATOM    313  HB2 PHE    20      90.680  59.190  29.870  0.00  0.00           H
ATOM    314  HB3 PHE    20      91.080  60.830  29.510  0.00  0.00           H
ATOM    315  CG  PHE    20      92.340  60.030  31.070  0.00  0.00           C
ATOM    316  CD1 PHE    20      93.190  61.110  31.210  0.00  0.00           C
ATOM    317  HD1 PHE    20      93.340  61.710  30.330  0.00  0.00           H
ATOM    318  CE1 PHE    20      93.870  61.400  32.350  0.00  0.00           C
ATOM    319  HE1 PHE    20      94.580  62.210  32.450  0.00  0.00           H
ATOM    320  CZ  PHE    20      93.710  60.560  33.490  0.00  0.00           C
ATOM    321  HZ  PHE    20      94.170  60.800  34.430  0.00  0.00           H
ATOM    322  CE2 PHE    20      92.800  59.480  33.410  0.00  0.00           C
ATOM    323  HE2 PHE    20      92.580  58.870  34.270  0.00  0.00           H
ATOM    324  CD2 PHE    20      92.070  59.220  32.190  0.00  0.00           C
ATOM    325  HD2 PHE    20      91.360  58.410  32.080  0.00  0.00           H
ATOM    326  C   PHE    20      93.200  58.220  29.080  0.00  0.00           C
ATOM    327  O   PHE    20      94.420  58.490  29.180  0.00  0.00           O
ATOM    328  N   ARG    21      92.700  57.010  29.310  0.00  0.00           N
ATOM    329  H   ARG    21      91.760  56.800  29.000  0.00  0.00           H
ATOM    330  CA  ARG    21      93.450  55.790  29.720  0.00  0.00           C
ATOM    331  HA  ARG    21      93.860  55.800  30.730  0.00  0.00           H
ATOM    332  CB  ARG    21      92.420  54.580  29.780  0.00  0.00           C
ATOM    333  HB2 ARG    21      91.970  54.310  28.830  0.00  0.00           H
ATOM    334  HB3 ARG    21      91.650  54.870  30.490  0.00  0.00           H
ATOM    335  CG  ARG    21      93.050  53.330  30.340  0.00  0.00           C
ATOM    336  HG2 ARG    21      93.410  53.430  31.360  0.00  0.00           H
ATOM    337  HG3 ARG    21      93.880  53.130  29.660  0.00  0.00           H
ATOM    338  CD  ARG    21      92.010  52.170  30.410  0.00  0.00           C
ATOM    339  HD2 ARG    21      92.530  51.230  30.600  0.00  0.00           H
ATOM    340  HD3 ARG    21      91.480  51.970  29.480  0.00  0.00           H
ATOM    341  NE  ARG    21      91.040  52.450  31.500  0.00  0.00           N
ATOM    342  HE  ARG    21      91.330  52.490  32.470  0.00  0.00           H
ATOM    343  CZ  ARG    21      89.770  52.770  31.390  0.00  0.00           C
ATOM    344  NH1 ARG    21      89.100  52.730  30.250  0.00  0.00           N
ATOM    345 HH11 ARG    21      89.610  52.380  29.460  0.00  0.00           H
ATOM    346 HH12 ARG    21      88.120  52.960  30.180  0.00  0.00           H
ATOM    347  NH2 ARG    21      89.200  53.210  32.450  0.00  0.00           N
ATOM    348 HH21 ARG    21      89.800  53.430  33.230  0.00  0.00           H
ATOM    349 HH22 ARG    21      88.200  53.230  32.570  0.00  0.00           H
ATOM    350  C   ARG    21      94.650  55.610  28.740  0.00  0.00           C
ATOM    351  O   ARG    21      95.830  55.490  29.160  0.00  0.00           O
ATOM    352  N   GLU    22      94.380  55.660  27.410  0.00  0.00           N
ATOM    353  H   GLU    22      93.390  55.700  27.220  0.00  0.00           H
ATOM    354  CA  GLU    22      95.280  55.400  26.270  0.00  0.00           C
ATOM    355  HA  GLU    22      95.830  54.490  26.520  0.00  0.00           H
ATOM    356  CB  GLU    22      94.430  55.250  24.970  0.00  0.00           C
ATOM    357  HB2 GLU    22      93.740  56.090  24.990  0.00  0.00           H
ATOM    358  HB3 GLU    22      93.770  54.390  25.040  0.00  0.00           H
ATOM    359  CG  GLU    22      95.220  54.970  23.610  0.00  0.00           C
ATOM    360  HG2 GLU    22      95.770  55.870  23.330  0.00  0.00           H
ATOM    361  HG3 GLU    22      94.460  54.720  22.880  0.00  0.00           H
ATOM    362  CD  GLU    22      96.130  53.760  23.630  0.00  0.00           C
ATOM    363  OE1 GLU    22      95.770  52.740  24.240  0.00  0.00           O
ATOM    364  OE2 GLU    22      97.230  53.900  23.050  0.00  0.00           O
ATOM    365  C   GLU    22      96.380  56.520  26.230  0.00  0.00           C
ATOM    366  O   GLU    22      97.600  56.240  26.140  0.00  0.00           O
ATOM    367  N   ALA    23      95.950  57.710  26.540  0.00  0.00           N
ATOM    368  H   ALA    23      94.980  57.870  26.750  0.00  0.00           H
ATOM    369  CA  ALA    23      96.880  58.900  26.570  0.00  0.00           C
ATOM    370  HA  ALA    23      97.540  58.840  25.710  0.00  0.00           H
ATOM    371  CB  ALA    23      96.070  60.230  26.580  0.00  0.00           C
ATOM    372  HB1 ALA    23      95.540  60.380  27.520  0.00  0.00           H
ATOM    373  HB2 ALA    23      96.790  61.010  26.330  0.00  0.00           H
ATOM    374  HB3 ALA    23      95.310  60.110  25.810  0.00  0.00           H
ATOM    375  C   ALA    23      97.870  58.820  27.780  0.00  0.00           C
ATOM    376  O   ALA    23      98.960  59.400  27.630  0.00  0.00           O
ATOM    377  N   VAL    24      97.510  58.220  28.880  0.00  0.00           N
ATOM    378  H   VAL    24      96.510  58.220  29.040  0.00  0.00           H
ATOM    379  CA  VAL    24      98.430  58.000  29.940  0.00  0.00           C
ATOM    380  HA  VAL    24      99.080  58.870  30.060  0.00  0.00           H
ATOM    381  CB  VAL    24      97.610  57.910  31.190  0.00  0.00           C
ATOM    382  HB  VAL    24      96.920  57.060  31.160  0.00  0.00           H
ATOM    383  CG1 VAL    24      98.630  57.470  32.240  0.00  0.00           C
ATOM    384 HG11 VAL    24      98.960  56.460  31.990  0.00  0.00           H
ATOM    385 HG12 VAL    24      99.550  58.060  32.240  0.00  0.00           H
ATOM    386 HG13 VAL    24      98.210  57.530  33.240  0.00  0.00           H
ATOM    387  CG2 VAL    24      96.880  59.280  31.540  0.00  0.00           C
ATOM    388 HG21 VAL    24      96.100  59.540  30.820  0.00  0.00           H
ATOM    389 HG22 VAL    24      96.360  59.270  32.490  0.00  0.00           H
ATOM    390 HG23 VAL    24      97.630  60.070  31.390  0.00  0.00           H
ATOM    391  C   VAL    24      99.470  56.870  29.580  0.00  0.00           C
ATOM    392  O   VAL    24     100.660  57.000  29.800  0.00  0.00           O
ATOM    393  N   ASN    25      99.070  55.810  28.960  0.00  0.00           N
ATOM    394  H   ASN    25      98.070  55.730  28.840  0.00  0.00           H
ATOM    395  CA  ASN    25      99.910  54.690  28.490  0.00  0.00           C
ATOM    396  HA  ASN    25     100.620  54.390  29.270  0.00  0.00           H
ATOM    397  CB  ASN    25      99.080  53.540  28.180  0.00  0.00           C
ATOM    398  HB2 ASN    25      98.360  53.870  27.430  0.00  0.00           H
ATOM    399  HB3 ASN    25      98.430  53.180  28.980  0.00  0.00           H
ATOM    400  CG  ASN    25     100.070  52.480  27.530  0.00  0.00           C
ATOM    401  OD1 ASN    25     100.030  52.160  26.340  0.00  0.00           O
ATOM    402  ND2 ASN    25     100.960  51.930  28.290  0.00  0.00           N
ATOM    403 HD21 ASN    25     100.910  52.190  29.270  0.00  0.00           H
ATOM    404 HD22 ASN    25     101.410  51.110  27.910  0.00  0.00           H
ATOM    405  C   ASN    25     100.850  55.220  27.360  0.00  0.00           C
ATOM    406  O   ASN    25     102.070  55.110  27.440  0.00  0.00           O
ATOM    407  N   GLN    26     100.350  55.950  26.300  0.00  0.00           N
ATOM    408  H   GLN    26      99.370  56.170  26.340  0.00  0.00           H
ATOM    409  CA  GLN    26     101.170  56.700  25.320  0.00  0.00           C
ATOM    410  HA  GLN    26     101.790  55.980  24.780  0.00  0.00           H
ATOM    411  CB  GLN    26     100.260  57.410  24.400  0.00  0.00           C
ATOM    412  HB2 GLN    26     100.810  58.150  23.810  0.00  0.00           H
ATOM    413  HB3 GLN    26      99.530  57.940  25.000  0.00  0.00           H
ATOM    414  CG  GLN    26      99.490  56.470  23.360  0.00  0.00           C
ATOM    415  HG2 GLN    26      98.770  55.930  23.970  0.00  0.00           H
ATOM    416  HG3 GLN    26     100.170  55.790  22.870  0.00  0.00           H
ATOM    417  CD  GLN    26      98.670  57.160  22.350  0.00  0.00           C
ATOM    418  OE1 GLN    26      98.770  58.370  22.100  0.00  0.00           O
ATOM    419  NE2 GLN    26      97.770  56.430  21.700  0.00  0.00           N
ATOM    420 HE21 GLN    26      97.630  55.440  21.860  0.00  0.00           H
ATOM    421 HE22 GLN    26      97.030  56.870  21.180  0.00  0.00           H
ATOM    422  C   GLN    26     102.260  57.610  25.970  0.00  0.00           C
ATOM    423  O   GLN    26     103.440  57.620  25.570  0.00  0.00           O
ATOM    424  N   ALA    27     101.960  58.250  27.080  0.00  0.00           N
ATOM    425  H   ALA    27     101.040  58.100  27.470  0.00  0.00           H
ATOM    426  CA  ALA    27     102.920  59.060  27.840  0.00  0.00           C
ATOM    427  HA  ALA    27     103.440  59.610  27.050  0.00  0.00           H
ATOM    428  CB  ALA    27     102.130  59.970  28.760  0.00  0.00           C
ATOM    429  HB1 ALA    27     101.400  60.620  28.280  0.00  0.00           H
ATOM    430  HB2 ALA    27     101.610  59.390  29.520  0.00  0.00           H
ATOM    431  HB3 ALA    27     102.780  60.690  29.250  0.00  0.00           H
ATOM    432  C   ALA    27     103.890  58.340  28.690  0.00  0.00           C
ATOM    433  O   ALA    27     105.070  58.750  28.770  0.00  0.00           O
ATOM    434  N   ASN    28     103.550  57.270  29.370  0.00  0.00           N
ATOM    435  H   ASN    28     102.580  57.030  29.230  0.00  0.00           H
ATOM    436  CA  ASN    28     104.510  56.250  29.850  0.00  0.00           C
ATOM    437  HA  ASN    28     105.180  56.760  30.540  0.00  0.00           H
ATOM    438  CB  ASN    28     103.760  55.120  30.640  0.00  0.00           C
ATOM    439  HB2 ASN    28     104.510  54.380  30.900  0.00  0.00           H
ATOM    440  HB3 ASN    28     102.950  54.650  30.100  0.00  0.00           H
ATOM    441  CG  ASN    28     103.190  55.600  31.940  0.00  0.00           C
ATOM    442  OD1 ASN    28     103.950  56.140  32.710  0.00  0.00           O
ATOM    443  ND2 ASN    28     101.960  55.200  32.430  0.00  0.00           N
ATOM    444 HD21 ASN    28     101.210  55.000  31.780  0.00  0.00           H
ATOM    445 HD22 ASN    28     101.760  55.400  33.400  0.00  0.00           H
ATOM    446  C   ASN    28     105.430  55.640  28.760  0.00  0.00           C
ATOM    447  O   ASN    28     106.450  55.100  29.100  0.00  0.00           O
ATOM    448  N   LYS    29     105.010  55.620  27.470  0.00  0.00           N
ATOM    449  H   LYS    29     104.030  55.810  27.290  0.00  0.00           H
ATOM    450  CA  LYS    29     105.800  55.160  26.280  0.00  0.00           C
ATOM    451  HA  LYS    29     106.410  54.310  26.580  0.00  0.00           H
ATOM    452  CB  LYS    29     104.760  54.580  25.260  0.00  0.00           C
ATOM    453  HB2 LYS    29     105.280  54.530  24.310  0.00  0.00           H
ATOM    454  HB3 LYS    29     103.920  55.280  25.220  0.00  0.00           H
ATOM    455  CG  LYS    29     104.230  53.210  25.700  0.00  0.00           C
ATOM    456  HG2 LYS    29     103.850  53.330  26.710  0.00  0.00           H
ATOM    457  HG3 LYS    29     104.990  52.430  25.690  0.00  0.00           H
ATOM    458  CD  LYS    29     103.060  52.640  24.870  0.00  0.00           C
ATOM    459  HD2 LYS    29     102.290  53.400  24.970  0.00  0.00           H
ATOM    460  HD3 LYS    29     102.730  51.710  25.330  0.00  0.00           H
ATOM    461  CE  LYS    29     103.390  52.250  23.440  0.00  0.00           C
ATOM    462  HE2 LYS    29     104.130  51.460  23.340  0.00  0.00           H
ATOM    463  HE3 LYS    29     103.760  53.200  23.050  0.00  0.00           H
ATOM    464  NZ  LYS    29     102.150  51.800  22.760  0.00  0.00           N
ATOM    465  HZ1 LYS    29     101.410  52.470  22.840  0.00  0.00           H
ATOM    466  HZ2 LYS    29     102.340  51.520  21.810  0.00  0.00           H
ATOM    467  HZ3 LYS    29     101.860  50.950  23.240  0.00  0.00           H
ATOM    468  C   LYS    29     106.720  56.220  25.580  0.00  0.00           C
ATOM    469  O   LYS    29     107.760  55.780  24.940  0.00  0.00           O
ATOM    470  N   ARG    30     106.420  57.490  25.730  0.00  0.00           N
ATOM    471  H   ARG    30     105.470  57.660  26.000  0.00  0.00           H
ATOM    472  CA  ARG    30     107.290  58.650  25.400  0.00  0.00           C
ATOM    473  HA  ARG    30     107.900  58.350  24.550  0.00  0.00           H
ATOM    474  CB  ARG    30     106.360  59.800  25.000  0.00  0.00           C
ATOM    475  HB2 ARG    30     107.050  60.640  24.850  0.00  0.00           H
ATOM    476  HB3 ARG    30     105.680  60.080  25.800  0.00  0.00           H
ATOM    477  CG  ARG    30     105.610  59.550  23.660  0.00  0.00           C
ATOM    478  HG2 ARG    30     104.920  58.710  23.780  0.00  0.00           H
ATOM    479  HG3 ARG    30     106.270  59.280  22.830  0.00  0.00           H
ATOM    480  CD  ARG    30     104.750  60.770  23.080  0.00  0.00           C
ATOM    481  HD2 ARG    30     104.110  60.390  22.290  0.00  0.00           H
ATOM    482  HD3 ARG    30     105.510  61.510  22.810  0.00  0.00           H
ATOM    483  NE  ARG    30     103.770  61.380  24.020  0.00  0.00           N
ATOM    484  HE  ARG    30     102.800  61.150  23.890  0.00  0.00           H
ATOM    485  CZ  ARG    30     103.920  62.350  24.830  0.00  0.00           C
ATOM    486  NH1 ARG    30     105.030  63.000  24.980  0.00  0.00           N
ATOM    487 HH11 ARG    30     105.710  62.900  24.240  0.00  0.00           H
ATOM    488 HH12 ARG    30     105.030  63.850  25.530  0.00  0.00           H
ATOM    489  NH2 ARG    30     102.950  62.820  25.540  0.00  0.00           N
ATOM    490 HH21 ARG    30     102.020  62.410  25.540  0.00  0.00           H
ATOM    491 HH22 ARG    30     103.200  63.640  26.070  0.00  0.00           H
ATOM    492  C   ARG    30     108.320  59.170  26.370  0.00  0.00           C
ATOM    493  O   ARG    30     109.390  59.570  25.910  0.00  0.00           O
ATOM    494  N   HIE    31     107.990  59.100  27.650  0.00  0.00           N
ATOM    495  H   HIE    31     107.070  58.780  27.910  0.00  0.00           H
ATOM    496  CA  HIE    31     108.870  59.590  28.730  0.00  0.00           C
ATOM    497  HA  HIE    31     109.560  60.360  28.380  0.00  0.00           H
ATOM    498  CB  HIE    31     107.950  60.400  29.700  0.00  0.00           C
ATOM    499  HB2 HIE    31     108.520  60.440  30.630  0.00  0.00           H
ATOM    500  HB3 HIE    31     107.170  59.680  29.960  0.00  0.00           H
ATOM    501  CG  HIE    31     107.440  61.720  29.270  0.00  0.00           C
ATOM    502  ND1 HIE    31     108.200  62.910  29.190  0.00  0.00           N
ATOM    503  CE1 HIE    31     107.360  63.920  28.910  0.00  0.00           C
ATOM    504  HE1 HIE    31     107.630  64.950  28.690  0.00  0.00           H
ATOM    505  NE2 HIE    31     106.110  63.320  28.770  0.00  0.00           N
ATOM    506  HE2 HIE    31     105.330  63.900  28.500  0.00  0.00           H
ATOM    507  CD2 HIE    31     106.160  61.960  28.960  0.00  0.00           C
ATOM    508  HD2 HIE    31     105.310  61.300  28.970  0.00  0.00           H
ATOM    509  C   HIE    31     109.680  58.490  29.300  0.00  0.00           C
ATOM    510  O   HIE    31     109.540  57.280  29.130  0.00  0.00           O
ATOM    511  N   PHE    32     110.710  58.950  30.070  0.00  0.00           N
ATOM    512  H   PHE    32     110.880  59.950  30.070  0.00  0.00           H
ATOM    513  CA  PHE    32     111.660  58.170  30.850  0.00  0.00           C
ATOM    514  HA  PHE    32     111.870  57.260  30.290  0.00  0.00           H
ATOM    515  CB  PHE    32     113.100  58.740  30.970  0.00  0.00           C
ATOM    516  HB2 PHE    32     113.030  59.790  31.250  0.00  0.00           H
ATOM    517  HB3 PHE    32     113.440  58.720  29.940  0.00  0.00           H
ATOM    518  CG  PHE    32     114.150  58.080  31.950  0.00  0.00           C
ATOM    519  CD1 PHE    32     114.990  57.150  31.320  0.00  0.00           C
ATOM    520  HD1 PHE    32     114.950  57.000  30.250  0.00  0.00           H
ATOM    521  CE1 PHE    32     115.950  56.480  32.090  0.00  0.00           C
ATOM    522  HE1 PHE    32     116.560  55.730  31.600  0.00  0.00           H
ATOM    523  CZ  PHE    32     116.100  56.780  33.480  0.00  0.00           C
ATOM    524  HZ  PHE    32     116.950  56.400  34.040  0.00  0.00           H
ATOM    525  CE2 PHE    32     115.220  57.700  34.070  0.00  0.00           C
ATOM    526  HE2 PHE    32     115.410  58.070  35.070  0.00  0.00           H
ATOM    527  CD2 PHE    32     114.190  58.350  33.330  0.00  0.00           C
ATOM    528  HD2 PHE    32     113.530  59.050  33.830  0.00  0.00           H
ATOM    529  C   PHE    32     111.030  57.870  32.190  0.00  0.00           C
ATOM    530  O   PHE    32     110.840  58.760  32.990  0.00  0.00           O
ATOM    531  N   THR    33     110.700  56.580  32.430  0.00  0.00           N
ATOM    532  H   THR    33     110.690  55.970  31.620  0.00  0.00           H
ATOM    533  CA  THR    33     109.750  56.280  33.570  0.00  0.00           C
ATOM    534  HA  THR    33     109.370  57.140  34.110  0.00  0.00           H
ATOM    535  CB  THR    33     108.480  55.730  32.870  0.00  0.00           C
ATOM    536  HB  THR    33     107.780  55.240  33.540  0.00  0.00           H
ATOM    537  CG2 THR    33     107.680  56.860  32.140  0.00  0.00           C
ATOM    538 HG21 THR    33     107.580  57.720  32.790  0.00  0.00           H
ATOM    539 HG22 THR    33     108.130  57.210  31.210  0.00  0.00           H
ATOM    540 HG23 THR    33     106.680  56.550  31.840  0.00  0.00           H
ATOM    541  OG1 THR    33     108.810  54.760  31.870  0.00  0.00           O
ATOM    542  HG1 THR    33     108.030  54.250  31.650  0.00  0.00           H
ATOM    543  C   THR    33     110.360  55.400  34.640  0.00  0.00           C
ATOM    544  O   THR    33     109.740  54.450  35.120  0.00  0.00           O
ATOM    545  N   ARG    34     111.680  55.460  34.810  0.00  0.00           N
ATOM    546  H   ARG    34     112.190  56.130  34.240  0.00  0.00           H
ATOM    547  CA  ARG    34     112.450  54.630  35.720  0.00  0.00           C
ATOM    548  HA  ARG    34     112.040  53.620  35.700  0.00  0.00           H
ATOM    549  CB  ARG    34     113.950  54.720  35.400  0.00  0.00           C
ATOM    550  HB2 ARG    34     114.340  55.690  35.720  0.00  0.00           H
ATOM    551  HB3 ARG    34     114.190  54.700  34.330  0.00  0.00           H
ATOM    552  CG  ARG    34     114.720  53.540  36.030  0.00  0.00           C
ATOM    553  HG2 ARG    34     114.350  52.570  35.700  0.00  0.00           H
ATOM    554  HG3 ARG    34     114.690  53.600  37.120  0.00  0.00           H
ATOM    555  CD  ARG    34     116.210  53.610  35.730  0.00  0.00           C
ATOM    556  HD2 ARG    34     116.390  53.690  34.660  0.00  0.00           H
ATOM    557  HD3 ARG    34     116.620  52.690  36.160  0.00  0.00           H
ATOM    558  NE  ARG    34     116.900  54.710  36.430  0.00  0.00           N
ATOM    559  HE  ARG    34     116.350  55.130  37.170  0.00  0.00           H
ATOM    560  CZ  ARG    34     118.070  55.280  36.200  0.00  0.00           C
ATOM    561  NH1 ARG    34     118.820  54.820  35.270  0.00  0.00           N
ATOM    562 HH11 ARG    34     118.600  53.940  34.840  0.00  0.00           H
ATOM    563 HH12 ARG    34     119.740  55.210  35.110  0.00  0.00           H
ATOM    564  NH2 ARG    34     118.490  56.310  36.810  0.00  0.00           N
ATOM    565 HH21 ARG    34     117.920  56.860  37.430  0.00  0.00           H
ATOM    566 HH22 ARG    34     119.410  56.560  36.460  0.00  0.00           H
ATOM    567  C   ARG    34     112.270  55.180  37.180  0.00  0.00           C
ATOM    568  O   ARG    34     112.000  54.450  38.120  0.00  0.00           O
ATOM    569  N   LYS    35     112.300  56.490  37.270  0.00  0.00           N
ATOM    570  H   LYS    35     112.270  57.060  36.440  0.00  0.00           H
ATOM    571  CA  LYS    35     111.990  57.260  38.530  0.00  0.00           C
ATOM    572  HA  LYS    35     112.490  56.740  39.350  0.00  0.00           H
ATOM    573  CB  LYS    35     112.570  58.700  38.470  0.00  0.00           C
ATOM    574  HB2 LYS    35     112.030  59.340  37.770  0.00  0.00           H
ATOM    575  HB3 LYS    35     113.580  58.590  38.060  0.00  0.00           H
ATOM    576  CG  LYS    35     112.670  59.430  39.830  0.00  0.00           C
ATOM    577  HG2 LYS    35     113.100  58.900  40.680  0.00  0.00           H
ATOM    578  HG3 LYS    35     111.660  59.600  40.210  0.00  0.00           H
ATOM    579  CD  LYS    35     113.290  60.800  39.570  0.00  0.00           C
ATOM    580  HD2 LYS    35     112.600  61.210  38.830  0.00  0.00           H
ATOM    581  HD3 LYS    35     114.330  60.650  39.250  0.00  0.00           H
ATOM    582  CE  LYS    35     113.350  61.730  40.780  0.00  0.00           C
ATOM    583  HE2 LYS    35     113.710  61.190  41.660  0.00  0.00           H
ATOM    584  HE3 LYS    35     112.350  62.040  41.080  0.00  0.00           H
ATOM    585  NZ  LYS    35     114.250  62.860  40.540  0.00  0.00           N
ATOM    586  HZ1 LYS    35     113.790  63.570  39.980  0.00  0.00           H
ATOM    587  HZ2 LYS    35     114.600  63.210  41.420  0.00  0.00           H
ATOM    588  HZ3 LYS    35     115.040  62.460  40.040  0.00  0.00           H
ATOM    589  C   LYS    35     110.550  57.390  38.930  0.00  0.00           C
ATOM    590  O   LYS    35     110.140  56.990  40.020  0.00  0.00           O
ATOM    591  N   ILE    36     109.620  57.760  38.000  0.00  0.00           N
ATOM    592  H   ILE    36     109.920  58.190  37.140  0.00  0.00           H
ATOM    593  CA  ILE    36     108.180  57.800  38.240  0.00  0.00           C
ATOM    594  HA  ILE    36     107.810  57.250  39.110  0.00  0.00           H
ATOM    595  CB  ILE    36     107.680  59.270  38.420  0.00  0.00           C
ATOM    596  HB  ILE    36     106.630  59.130  38.650  0.00  0.00           H
ATOM    597  CG2 ILE    36     108.380  59.980  39.650  0.00  0.00           C
ATOM    598 HG21 ILE    36     109.410  60.250  39.410  0.00  0.00           H
ATOM    599 HG22 ILE    36     107.830  60.870  39.930  0.00  0.00           H
ATOM    600 HG23 ILE    36     108.300  59.390  40.560  0.00  0.00           H
ATOM    601  CG1 ILE    36     107.910  60.120  37.090  0.00  0.00           C
ATOM    602 HG12 ILE    36     107.910  59.550  36.170  0.00  0.00           H
ATOM    603 HG13 ILE    36     108.880  60.620  37.180  0.00  0.00           H
ATOM    604  CD1 ILE    36     106.880  61.270  37.000  0.00  0.00           C
ATOM    605 HD11 ILE    36     107.080  61.880  36.120  0.00  0.00           H
ATOM    606 HD12 ILE    36     105.850  60.920  37.060  0.00  0.00           H
ATOM    607 HD13 ILE    36     106.970  61.930  37.870  0.00  0.00           H
ATOM    608  C   ILE    36     107.410  57.180  37.040  0.00  0.00           C
ATOM    609  O   ILE    36     107.940  57.200  35.950  0.00  0.00           O
ATOM    610  N   GLN    37     106.190  56.720  37.250  0.00  0.00           N
ATOM    611  H   GLN    37     105.670  56.840  38.110  0.00  0.00           H
ATOM    612  CA  GLN    37     105.260  56.160  36.180  0.00  0.00           C
ATOM    613  HA  GLN    37     105.690  56.480  35.240  0.00  0.00           H
ATOM    614  CB  GLN    37     105.250  54.630  36.280  0.00  0.00           C
ATOM    615  HB2 GLN    37     105.130  54.440  37.350  0.00  0.00           H
ATOM    616  HB3 GLN    37     106.250  54.290  36.020  0.00  0.00           H
ATOM    617  CG  GLN    37     104.170  54.000  35.420  0.00  0.00           C
ATOM    618  HG2 GLN    37     104.120  54.280  34.360  0.00  0.00           H
ATOM    619  HG3 GLN    37     103.240  54.260  35.910  0.00  0.00           H
ATOM    620  CD  GLN    37     104.290  52.420  35.330  0.00  0.00           C
ATOM    621  OE1 GLN    37     105.340  51.960  34.820  0.00  0.00           O
ATOM    622  NE2 GLN    37     103.400  51.590  35.820  0.00  0.00           N
ATOM    623 HE21 GLN    37     102.560  52.020  36.170  0.00  0.00           H
ATOM    624 HE22 GLN    37     103.570  50.600  35.650  0.00  0.00           H
ATOM    625  C   GLN    37     103.910  56.810  36.500  0.00  0.00           C
ATOM    626  O   GLN    37     103.520  57.010  37.650  0.00  0.00           O
ATOM    627  N   LEU    38     103.180  57.020  35.390  0.00  0.00           N
ATOM    628  H   LEU    38     103.720  56.890  34.550  0.00  0.00           H
ATOM    629  CA  LEU    38     101.820  57.570  35.470  0.00  0.00           C
ATOM    630  HA  LEU    38     101.650  58.360  36.210  0.00  0.00           H
ATOM    631  CB  LEU    38     101.780  58.500  34.200  0.00  0.00           C
ATOM    632  HB2 LEU    38     100.830  59.010  34.330  0.00  0.00           H
ATOM    633  HB3 LEU    38     101.540  57.930  33.300  0.00  0.00           H
ATOM    634  CG  LEU    38     102.860  59.550  33.980  0.00  0.00           C
ATOM    635  HG  LEU    38     103.730  58.940  33.730  0.00  0.00           H
ATOM    636  CD1 LEU    38     102.520  60.380  32.730  0.00  0.00           C
ATOM    637 HD11 LEU    38     103.240  61.200  32.710  0.00  0.00           H
ATOM    638 HD12 LEU    38     102.620  59.780  31.830  0.00  0.00           H
ATOM    639 HD13 LEU    38     101.510  60.780  32.710  0.00  0.00           H
ATOM    640  CD2 LEU    38     103.110  60.500  35.080  0.00  0.00           C
ATOM    641 HD21 LEU    38     102.180  60.960  35.400  0.00  0.00           H
ATOM    642 HD22 LEU    38     103.640  59.950  35.860  0.00  0.00           H
ATOM    643 HD23 LEU    38     103.870  61.140  34.640  0.00  0.00           H
ATOM    644  C   LEU    38     100.690  56.580  35.600  0.00  0.00           C
ATOM    645  O   LEU    38     100.680  55.500  35.050  0.00  0.00           O
ATOM    646  N   GLN    39      99.540  56.920  36.180  0.00  0.00           N
ATOM    647  H   GLN    39      99.500  57.790  36.680  0.00  0.00           H
ATOM    648  CA  GLN    39      98.370  56.040  36.250  0.00  0.00           C
ATOM    649  HA  GLN    39      98.450  55.420  35.350  0.00  0.00           H
ATOM    650  CB  GLN    39      98.410  55.240  37.550  0.00  0.00           C
ATOM    651  HB2 GLN    39      98.370  55.880  38.430  0.00  0.00           H
ATOM    652  HB3 GLN    39      99.350  54.700  37.580  0.00  0.00           H
ATOM    653  CG  GLN    39      97.320  54.250  37.820  0.00  0.00           C
ATOM    654  HG2 GLN    39      97.220  53.600  36.940  0.00  0.00           H
ATOM    655  HG3 GLN    39      96.410  54.790  38.060  0.00  0.00           H
ATOM    656  CD  GLN    39      97.590  53.350  39.020  0.00  0.00           C
ATOM    657  OE1 GLN    39      98.180  52.320  38.910  0.00  0.00           O
ATOM    658  NE2 GLN    39      97.330  53.780  40.190  0.00  0.00           N
ATOM    659 HE21 GLN    39      97.140  54.770  40.300  0.00  0.00           H
ATOM    660 HE22 GLN    39      97.760  53.300  40.970  0.00  0.00           H
ATOM    661  C   GLN    39      97.040  56.790  36.070  0.00  0.00           C
ATOM    662  O   GLN    39      96.880  57.950  36.390  0.00  0.00           O
ATOM    663  N   ALA    40      96.090  56.130  35.470  0.00  0.00           N
ATOM    664  H   ALA    40      96.210  55.180  35.150  0.00  0.00           H
ATOM    665  CA  ALA    40      94.770  56.750  35.140  0.00  0.00           C
ATOM    666  HA  ALA    40      94.930  57.820  35.060  0.00  0.00           H
ATOM    667  CB  ALA    40      94.440  56.190  33.710  0.00  0.00           C
ATOM    668  HB1 ALA    40      93.670  56.850  33.320  0.00  0.00           H
ATOM    669  HB2 ALA    40      95.330  56.110  33.090  0.00  0.00           H
ATOM    670  HB3 ALA    40      93.990  55.200  33.840  0.00  0.00           H
ATOM    671  C   ALA    40      93.690  56.480  36.180  0.00  0.00           C
ATOM    672  O   ALA    40      93.440  55.330  36.480  0.00  0.00           O
ATOM    673  N   THR    41      93.110  57.510  36.760  0.00  0.00           N
ATOM    674  H   THR    41      93.460  58.420  36.510  0.00  0.00           H
ATOM    675  CA  THR    41      91.920  57.490  37.540  0.00  0.00           C
ATOM    676  HA  THR    41      91.520  56.480  37.620  0.00  0.00           H
ATOM    677  CB  THR    41      92.130  57.910  39.010  0.00  0.00           C
ATOM    678  HB  THR    41      91.250  57.690  39.620  0.00  0.00           H
ATOM    679  CG2 THR    41      93.260  57.030  39.630  0.00  0.00           C
ATOM    680 HG21 THR    41      94.210  57.380  39.240  0.00  0.00           H
ATOM    681 HG22 THR    41      93.290  57.280  40.690  0.00  0.00           H
ATOM    682 HG23 THR    41      93.100  55.960  39.470  0.00  0.00           H
ATOM    683  OG1 THR    41      92.590  59.250  39.220  0.00  0.00           O
ATOM    684  HG1 THR    41      93.100  59.400  38.420  0.00  0.00           H
ATOM    685  C   THR    41      90.860  58.420  36.870  0.00  0.00           C
ATOM    686  O   THR    41      91.180  59.540  36.490  0.00  0.00           O
ATOM    687  N   SER    42      89.630  57.890  36.670  0.00  0.00           N
ATOM    688  H   SER    42      89.460  56.900  36.770  0.00  0.00           H
ATOM    689  CA  SER    42      88.580  58.570  35.880  0.00  0.00           C
ATOM    690  HA  SER    42      88.850  59.620  35.840  0.00  0.00           H
ATOM    691  CB  SER    42      88.670  58.190  34.430  0.00  0.00           C
ATOM    692  HB2 SER    42      89.600  58.560  34.000  0.00  0.00           H
ATOM    693  HB3 SER    42      87.880  58.650  33.850  0.00  0.00           H
ATOM    694  OG  SER    42      88.610  56.750  34.240  0.00  0.00           O
ATOM    695  HG  SER    42      87.670  56.550  34.240  0.00  0.00           H
ATOM    696  C   SER    42      87.150  58.300  36.400  0.00  0.00           C
ATOM    697  O   SER    42      86.910  57.250  37.010  0.00  0.00           O
ATOM    698  N   VAL    43      86.180  59.250  36.150  0.00  0.00           N
ATOM    699  H   VAL    43      86.500  60.170  35.900  0.00  0.00           H
ATOM    700  CA  VAL    43      84.740  59.190  36.310  0.00  0.00           C
ATOM    701  HA  VAL    43      84.540  58.120  36.170  0.00  0.00           H
ATOM    702  CB  VAL    43      84.180  59.610  37.610  0.00  0.00           C
ATOM    703  HB  VAL    43      83.100  59.430  37.660  0.00  0.00           H
ATOM    704  CG1 VAL    43      84.750  58.790  38.790  0.00  0.00           C
ATOM    705 HG11 VAL    43      85.670  59.190  39.210  0.00  0.00           H
ATOM    706 HG12 VAL    43      84.040  58.880  39.610  0.00  0.00           H
ATOM    707 HG13 VAL    43      84.950  57.750  38.530  0.00  0.00           H
ATOM    708  CG2 VAL    43      84.390  61.100  37.960  0.00  0.00           C
ATOM    709 HG21 VAL    43      85.440  61.370  37.850  0.00  0.00           H
ATOM    710 HG22 VAL    43      83.800  61.700  37.270  0.00  0.00           H
ATOM    711 HG23 VAL    43      84.140  61.380  38.980  0.00  0.00           H
ATOM    712  C   VAL    43      84.060  59.960  35.210  0.00  0.00           C
ATOM    713  O   VAL    43      84.590  60.920  34.590  0.00  0.00           O
ATOM    714  N   THR    44      82.760  59.600  35.030  0.00  0.00           N
ATOM    715  H   THR    44      82.350  58.810  35.500  0.00  0.00           H
ATOM    716  CA  THR    44      81.760  60.580  34.420  0.00  0.00           C
ATOM    717  HA  THR    44      82.270  61.260  33.740  0.00  0.00           H
ATOM    718  CB  THR    44      80.830  59.830  33.570  0.00  0.00           C
ATOM    719  HB  THR    44      80.060  60.520  33.250  0.00  0.00           H
ATOM    720  CG2 THR    44      81.450  59.340  32.240  0.00  0.00           C
ATOM    721 HG21 THR    44      81.720  60.210  31.640  0.00  0.00           H
ATOM    722 HG22 THR    44      82.290  58.660  32.370  0.00  0.00           H
ATOM    723 HG23 THR    44      80.820  58.600  31.740  0.00  0.00           H
ATOM    724  OG1 THR    44      80.250  58.710  34.200  0.00  0.00           O
ATOM    725  HG1 THR    44      80.810  57.940  34.240  0.00  0.00           H
ATOM    726  C   THR    44      81.180  61.620  35.440  0.00  0.00           C
ATOM    727  O   THR    44      80.930  61.220  36.590  0.00  0.00           O
ATOM    728  N   HIE    45      80.810  62.830  35.020  0.00  0.00           N
ATOM    729  H   HIE    45      81.180  63.160  34.140  0.00  0.00           H
ATOM    730  CA  HIE    45      80.110  63.880  35.780  0.00  0.00           C
ATOM    731  HA  HIE    45      80.760  64.350  36.510  0.00  0.00           H
ATOM    732  CB  HIE    45      79.870  65.200  34.930  0.00  0.00           C
ATOM    733  HB2 HIE    45      79.390  65.960  35.550  0.00  0.00           H
ATOM    734  HB3 HIE    45      79.140  64.880  34.200  0.00  0.00           H
ATOM    735  CG  HIE    45      81.020  65.730  34.150  0.00  0.00           C
ATOM    736  ND1 HIE    45      81.780  65.080  33.170  0.00  0.00           N
ATOM    737  CE1 HIE    45      82.620  66.050  32.760  0.00  0.00           C
ATOM    738  HE1 HIE    45      83.430  65.820  32.090  0.00  0.00           H
ATOM    739  NE2 HIE    45      82.340  67.240  33.250  0.00  0.00           N
ATOM    740  HE2 HIE    45      82.860  68.060  32.980  0.00  0.00           H
ATOM    741  CD2 HIE    45      81.330  67.050  34.160  0.00  0.00           C
ATOM    742  HD2 HIE    45      80.810  67.780  34.770  0.00  0.00           H
ATOM    743  C   HIE    45      78.800  63.430  36.470  0.00  0.00           C
ATOM    744  O   HIE    45      77.970  62.860  35.850  0.00  0.00           O
ATOM    745  N   ARG    46      78.730  63.600  37.810  0.00  0.00           N
ATOM    746  H   ARG    46      79.460  64.130  38.280  0.00  0.00           H
ATOM    747  CA  ARG    46      77.570  63.120  38.530  0.00  0.00           C
ATOM    748  HA  ARG    46      77.440  62.070  38.280  0.00  0.00           H
ATOM    749  CB  ARG    46      77.960  63.150  39.980  0.00  0.00           C
ATOM    750  HB2 ARG    46      77.140  62.890  40.640  0.00  0.00           H
ATOM    751  HB3 ARG    46      78.220  64.150  40.340  0.00  0.00           H
ATOM    752  CG  ARG    46      79.160  62.250  40.400  0.00  0.00           C
ATOM    753  HG2 ARG    46      79.190  62.190  41.490  0.00  0.00           H
ATOM    754  HG3 ARG    46      80.040  62.840  40.150  0.00  0.00           H
ATOM    755  CD  ARG    46      79.230  60.880  39.740  0.00  0.00           C
ATOM    756  HD2 ARG    46      79.550  60.950  38.700  0.00  0.00           H
ATOM    757  HD3 ARG    46      78.230  60.430  39.720  0.00  0.00           H
ATOM    758  NE  ARG    46      80.000  59.780  40.370  0.00  0.00           N
ATOM    759  HE  ARG    46      80.220  59.960  41.340  0.00  0.00           H
ATOM    760  CZ  ARG    46      80.650  58.840  39.730  0.00  0.00           C
ATOM    761  NH1 ARG    46      80.540  58.740  38.480  0.00  0.00           N
ATOM    762 HH11 ARG    46      79.910  59.360  37.990  0.00  0.00           H
ATOM    763 HH12 ARG    46      81.130  58.030  38.060  0.00  0.00           H
ATOM    764  NH2 ARG    46      81.500  58.010  40.290  0.00  0.00           N
ATOM    765 HH21 ARG    46      81.820  58.260  41.210  0.00  0.00           H
ATOM    766 HH22 ARG    46      81.890  57.220  39.790  0.00  0.00           H
ATOM    767  C   ARG    46      76.270  63.930  38.170  0.00  0.00           C
ATOM    768  O   ARG    46      76.450  65.070  37.750  0.00  0.00           O
ATOM    769  N   PRO    47      75.040  63.370  38.330  0.00  0.00           N
ATOM    770  CD  PRO    47      74.780  61.960  38.610  0.00  0.00           C
ATOM    771  HD2 PRO    47      75.100  61.690  39.610  0.00  0.00           H
ATOM    772  HD3 PRO    47      75.340  61.420  37.850  0.00  0.00           H
ATOM    773  CG  PRO    47      73.300  61.740  38.390  0.00  0.00           C
ATOM    774  HG2 PRO    47      72.890  61.010  39.090  0.00  0.00           H
ATOM    775  HG3 PRO    47      73.190  61.320  37.390  0.00  0.00           H
ATOM    776  CB  PRO    47      72.720  63.150  38.560  0.00  0.00           C
ATOM    777  HB2 PRO    47      72.560  63.390  39.610  0.00  0.00           H
ATOM    778  HB3 PRO    47      71.770  63.320  38.060  0.00  0.00           H
ATOM    779  CA  PRO    47      73.840  64.090  37.930  0.00  0.00           C
ATOM    780  HA  PRO    47      73.870  64.120  36.840  0.00  0.00           H
ATOM    781  C   PRO    47      73.650  65.420  38.510  0.00  0.00           C
ATOM    782  O   PRO    47      72.800  66.230  38.180  0.00  0.00           O
ATOM    783  N   ASN    48      74.350  65.780  39.610  0.00  0.00           N
ATOM    784  H   ASN    48      75.170  65.250  39.880  0.00  0.00           H
ATOM    785  CA  ASN    48      74.270  67.070  40.340  0.00  0.00           C
ATOM    786  HA  ASN    48      73.900  67.830  39.650  0.00  0.00           H
ATOM    787  CB  ASN    48      73.100  66.940  41.380  0.00  0.00           C
ATOM    788  HB2 ASN    48      72.200  66.480  40.960  0.00  0.00           H
ATOM    789  HB3 ASN    48      72.810  67.890  41.810  0.00  0.00           H
ATOM    790  CG  ASN    48      73.440  66.050  42.550  0.00  0.00           C
ATOM    791  OD1 ASN    48      74.420  66.190  43.260  0.00  0.00           O
ATOM    792  ND2 ASN    48      72.630  65.050  42.740  0.00  0.00           N
ATOM    793 HD21 ASN    48      71.910  64.910  42.040  0.00  0.00           H
ATOM    794 HD22 ASN    48      72.980  64.270  43.280  0.00  0.00           H
ATOM    795  C   ASN    48      75.660  67.540  40.950  0.00  0.00           C
ATOM    796  O   ASN    48      76.660  66.830  40.930  0.00  0.00           O
ATOM    797  N   ALA    49      75.680  68.770  41.470  0.00  0.00           N
ATOM    798  H   ALA    49      74.800  69.220  41.670  0.00  0.00           H
ATOM    799  CA  ALA    49      76.870  69.310  42.080  0.00  0.00           C
ATOM    800  HA  ALA    49      77.650  69.250  41.320  0.00  0.00           H
ATOM    801  CB  ALA    49      76.580  70.810  42.280  0.00  0.00           C
ATOM    802  HB1 ALA    49      76.370  71.400  41.380  0.00  0.00           H
ATOM    803  HB2 ALA    49      75.790  70.830  43.020  0.00  0.00           H
ATOM    804  HB3 ALA    49      77.460  71.180  42.800  0.00  0.00           H
ATOM    805  C   ALA    49      77.250  68.530  43.390  0.00  0.00           C
ATOM    806  O   ALA    49      78.380  68.090  43.510  0.00  0.00           O
ATOM    807  N   ILE    50      76.480  68.440  44.420  0.00  0.00           N
ATOM    808  H   ILE    50      75.530  68.770  44.300  0.00  0.00           H
ATOM    809  CA  ILE    50      76.850  67.800  45.690  0.00  0.00           C
ATOM    810  HA  ILE    50      77.680  68.320  46.170  0.00  0.00           H
ATOM    811  CB  ILE    50      75.520  67.890  46.590  0.00  0.00           C
ATOM    812  HB  ILE    50      74.720  67.550  45.930  0.00  0.00           H
ATOM    813  CG2 ILE    50      75.530  66.940  47.790  0.00  0.00           C
ATOM    814 HG21 ILE    50      75.330  65.930  47.420  0.00  0.00           H
ATOM    815 HG22 ILE    50      76.530  66.930  48.230  0.00  0.00           H
ATOM    816 HG23 ILE    50      74.710  67.260  48.430  0.00  0.00           H
ATOM    817  CG1 ILE    50      75.180  69.300  47.070  0.00  0.00           C
ATOM    818 HG12 ILE    50      74.140  69.240  47.390  0.00  0.00           H
ATOM    819 HG13 ILE    50      75.330  69.960  46.220  0.00  0.00           H
ATOM    820  CD1 ILE    50      76.040  69.820  48.220  0.00  0.00           C
ATOM    821 HD11 ILE    50      77.100  69.620  48.100  0.00  0.00           H
ATOM    822 HD12 ILE    50      75.970  70.910  48.290  0.00  0.00           H
ATOM    823 HD13 ILE    50      75.730  69.380  49.170  0.00  0.00           H
ATOM    824  C   ILE    50      77.400  66.350  45.610  0.00  0.00           C
ATOM    825  O   ILE    50      78.400  66.050  46.260  0.00  0.00           O
ATOM    826  N   GLN    51      76.810  65.480  44.770  0.00  0.00           N
ATOM    827  H   GLN    51      75.990  65.820  44.280  0.00  0.00           H
ATOM    828  CA  GLN    51      77.350  64.180  44.410  0.00  0.00           C
ATOM    829  HA  GLN    51      77.640  63.670  45.330  0.00  0.00           H
ATOM    830  CB  GLN    51      76.220  63.490  43.660  0.00  0.00           C
ATOM    831  HB2 GLN    51      76.250  63.870  42.640  0.00  0.00           H
ATOM    832  HB3 GLN    51      75.270  63.890  44.000  0.00  0.00           H
ATOM    833  CG  GLN    51      76.100  61.900  43.700  0.00  0.00           C
ATOM    834  HG2 GLN    51      76.170  61.450  44.690  0.00  0.00           H
ATOM    835  HG3 GLN    51      76.940  61.450  43.170  0.00  0.00           H
ATOM    836  CD  GLN    51      74.770  61.470  43.120  0.00  0.00           C
ATOM    837  OE1 GLN    51      73.810  62.260  43.110  0.00  0.00           O
ATOM    838  NE2 GLN    51      74.710  60.280  42.660  0.00  0.00           N
ATOM    839 HE21 GLN    51      75.460  59.610  42.770  0.00  0.00           H
ATOM    840 HE22 GLN    51      74.010  60.140  41.950  0.00  0.00           H
ATOM    841  C   GLN    51      78.660  64.240  43.640  0.00  0.00           C
ATOM    842  O   GLN    51      79.540  63.350  43.770  0.00  0.00           O
ATOM    843  N   MET    52      78.990  65.270  42.930  0.00  0.00           N
ATOM    844  H   MET    52      78.280  65.980  42.890  0.00  0.00           H
ATOM    845  CA  MET    52      80.260  65.460  42.240  0.00  0.00           C
ATOM    846  HA  MET    52      80.520  64.560  41.690  0.00  0.00           H
ATOM    847  CB  MET    52      80.020  66.480  41.130  0.00  0.00           C
ATOM    848  HB2 MET    52      79.890  67.470  41.560  0.00  0.00           H
ATOM    849  HB3 MET    52      79.130  66.200  40.560  0.00  0.00           H
ATOM    850  CG  MET    52      81.100  66.630  40.060  0.00  0.00           C
ATOM    851  HG2 MET    52      81.990  67.040  40.520  0.00  0.00           H
ATOM    852  HG3 MET    52      80.720  67.400  39.390  0.00  0.00           H
ATOM    853  SD  MET    52      81.530  65.190  39.030  0.00  0.00           S
ATOM    854  CE  MET    52      83.020  64.610  39.700  0.00  0.00           C
ATOM    855  HE1 MET    52      82.970  64.330  40.750  0.00  0.00           H
ATOM    856  HE2 MET    52      83.310  63.710  39.170  0.00  0.00           H
ATOM    857  HE3 MET    52      83.800  65.350  39.520  0.00  0.00           H
ATOM    858  C   MET    52      81.360  65.950  43.160  0.00  0.00           C
ATOM    859  O   MET    52      82.460  65.420  43.120  0.00  0.00           O
ATOM    860  N   ALA    53      81.110  66.790  44.180  0.00  0.00           N
ATOM    861  H   ALA    53      80.190  67.210  44.210  0.00  0.00           H
ATOM    862  CA  ALA    53      82.070  67.040  45.260  0.00  0.00           C
ATOM    863  HA  ALA    53      83.000  67.480  44.910  0.00  0.00           H
ATOM    864  CB  ALA    53      81.490  68.230  46.050  0.00  0.00           C
ATOM    865  HB1 ALA    53      80.700  67.920  46.730  0.00  0.00           H
ATOM    866  HB2 ALA    53      82.260  68.660  46.690  0.00  0.00           H
ATOM    867  HB3 ALA    53      81.060  68.950  45.360  0.00  0.00           H
ATOM    868  C   ALA    53      82.440  65.770  46.070  0.00  0.00           C
ATOM    869  O   ALA    53      83.600  65.490  46.210  0.00  0.00           O
ATOM    870  N   LEU    54      81.480  64.900  46.400  0.00  0.00           N
ATOM    871  H   LEU    54      80.550  65.220  46.230  0.00  0.00           H
ATOM    872  CA  LEU    54      81.590  63.510  47.040  0.00  0.00           C
ATOM    873  HA  LEU    54      82.250  63.510  47.910  0.00  0.00           H
ATOM    874  CB  LEU    54      80.180  63.060  47.390  0.00  0.00           C
ATOM    875  HB2 LEU    54      80.150  61.980  47.560  0.00  0.00           H
ATOM    876  HB3 LEU    54      79.500  63.270  46.570  0.00  0.00           H
ATOM    877  CG  LEU    54      79.550  63.840  48.590  0.00  0.00           C
ATOM    878  HG  LEU    54      79.660  64.920  48.440  0.00  0.00           H
ATOM    879  CD1 LEU    54      78.110  63.520  48.710  0.00  0.00           C
ATOM    880 HD11 LEU    54      77.600  64.050  47.900  0.00  0.00           H
ATOM    881 HD12 LEU    54      77.980  62.450  48.630  0.00  0.00           H
ATOM    882 HD13 LEU    54      77.790  63.920  49.670  0.00  0.00           H
ATOM    883  CD2 LEU    54      80.300  63.460  49.900  0.00  0.00           C
ATOM    884 HD21 LEU    54      81.290  63.910  49.830  0.00  0.00           H
ATOM    885 HD22 LEU    54      79.860  63.940  50.770  0.00  0.00           H
ATOM    886 HD23 LEU    54      80.350  62.400  50.140  0.00  0.00           H
ATOM    887  C   LEU    54      82.400  62.550  46.140  0.00  0.00           C
ATOM    888  O   LEU    54      83.420  62.100  46.560  0.00  0.00           O
ATOM    889  N   SER    55      82.060  62.510  44.830  0.00  0.00           N
ATOM    890  H   SER    55      81.160  62.870  44.550  0.00  0.00           H
ATOM    891  CA  SER    55      82.750  61.730  43.890  0.00  0.00           C
ATOM    892  HA  SER    55      82.730  60.670  44.120  0.00  0.00           H
ATOM    893  CB  SER    55      82.100  61.820  42.590  0.00  0.00           C
ATOM    894  HB2 SER    55      81.890  62.860  42.310  0.00  0.00           H
ATOM    895  HB3 SER    55      81.080  61.430  42.680  0.00  0.00           H
ATOM    896  OG  SER    55      82.850  61.190  41.580  0.00  0.00           O
ATOM    897  HG  SER    55      82.980  60.330  41.990  0.00  0.00           H
ATOM    898  C   SER    55      84.230  62.190  43.770  0.00  0.00           C
ATOM    899  O   SER    55      85.090  61.360  43.770  0.00  0.00           O
ATOM    900  N   VAL    56      84.540  63.490  43.790  0.00  0.00           N
ATOM    901  H   VAL    56      83.850  64.130  44.170  0.00  0.00           H
ATOM    902  CA  VAL    56      85.980  63.870  43.630  0.00  0.00           C
ATOM    903  HA  VAL    56      86.410  63.270  42.820  0.00  0.00           H
ATOM    904  CB  VAL    56      86.140  65.340  43.250  0.00  0.00           C
ATOM    905  HB  VAL    56      85.570  66.100  43.780  0.00  0.00           H
ATOM    906  CG1 VAL    56      87.570  65.760  43.360  0.00  0.00           C
ATOM    907 HG11 VAL    56      88.250  65.060  42.880  0.00  0.00           H
ATOM    908 HG12 VAL    56      87.760  66.750  42.940  0.00  0.00           H
ATOM    909 HG13 VAL    56      87.870  65.850  44.410  0.00  0.00           H
ATOM    910  CG2 VAL    56      85.850  65.500  41.750  0.00  0.00           C
ATOM    911 HG21 VAL    56      85.720  66.560  41.540  0.00  0.00           H
ATOM    912 HG22 VAL    56      86.690  65.140  41.170  0.00  0.00           H
ATOM    913 HG23 VAL    56      84.940  64.920  41.560  0.00  0.00           H
ATOM    914  C   VAL    56      86.800  63.500  44.860  0.00  0.00           C
ATOM    915  O   VAL    56      88.010  63.100  44.740  0.00  0.00           O
ATOM    916  N   CYX    57      86.220  63.520  46.070  0.00  0.00           N
ATOM    917  H   CYX    57      85.320  63.970  46.160  0.00  0.00           H
ATOM    918  CA  CYX    57      86.870  62.920  47.240  0.00  0.00           C
ATOM    919  HA  CYX    57      87.890  63.310  47.290  0.00  0.00           H
ATOM    920  CB  CYX    57      86.210  63.360  48.490  0.00  0.00           C
ATOM    921  HB2 CYX    57      86.530  62.710  49.300  0.00  0.00           H
ATOM    922  HB3 CYX    57      85.140  63.180  48.400  0.00  0.00           H
ATOM    923  SG  CYX    57      86.560  65.040  48.900  0.00  0.00           S
ATOM    924  C   CYX    57      86.960  61.310  47.140  0.00  0.00           C
ATOM    925  O   CYX    57      88.050  60.790  47.230  0.00  0.00           O
ATOM    926  N   GLU    58      85.820  60.700  47.040  0.00  0.00           N
ATOM    927  H   GLU    58      85.030  61.310  46.880  0.00  0.00           H
ATOM    928  CA  GLU    58      85.720  59.230  47.090  0.00  0.00           C
ATOM    929  HA  GLU    58      86.080  58.860  48.050  0.00  0.00           H
ATOM    930  CB  GLU    58      84.290  58.730  47.010  0.00  0.00           C
ATOM    931  HB2 GLU    58      84.300  57.680  46.710  0.00  0.00           H
ATOM    932  HB3 GLU    58      83.910  59.290  46.160  0.00  0.00           H
ATOM    933  CG  GLU    58      83.490  58.910  48.310  0.00  0.00           C
ATOM    934  HG2 GLU    58      83.330  59.980  48.390  0.00  0.00           H
ATOM    935  HG3 GLU    58      84.130  58.610  49.140  0.00  0.00           H
ATOM    936  CD  GLU    58      82.150  58.290  48.490  0.00  0.00           C
ATOM    937  OE1 GLU    58      82.050  57.510  49.460  0.00  0.00           O
ATOM    938  OE2 GLU    58      81.300  58.610  47.660  0.00  0.00           O
ATOM    939  C   GLU    58      86.490  58.550  45.910  0.00  0.00           C
ATOM    940  O   GLU    58      86.960  57.410  46.120  0.00  0.00           O
ATOM    941  N   ASP    59      86.540  59.180  44.740  0.00  0.00           N
ATOM    942  H   ASP    59      85.930  59.970  44.620  0.00  0.00           H
ATOM    943  CA  ASP    59      86.940  58.440  43.580  0.00  0.00           C
ATOM    944  HA  ASP    59      87.090  57.370  43.710  0.00  0.00           H
ATOM    945  CB  ASP    59      85.830  58.470  42.610  0.00  0.00           C
ATOM    946  HB2 ASP    59      85.990  57.790  41.770  0.00  0.00           H
ATOM    947  HB3 ASP    59      85.650  59.430  42.120  0.00  0.00           H
ATOM    948  CG  ASP    59      84.470  58.060  43.130  0.00  0.00           C
ATOM    949  OD1 ASP    59      84.380  57.170  44.000  0.00  0.00           O
ATOM    950  OD2 ASP    59      83.420  58.570  42.660  0.00  0.00           O
ATOM    951  C   ASP    59      88.260  58.930  43.010  0.00  0.00           C
ATOM    952  O   ASP    59      89.000  58.120  42.560  0.00  0.00           O
ATOM    953  N   LEU    60      88.610  60.230  43.170  0.00  0.00           N
ATOM    954  H   LEU    60      87.870  60.900  43.370  0.00  0.00           H
ATOM    955  CA  LEU    60      89.800  60.830  42.670  0.00  0.00           C
ATOM    956  HA  LEU    60      90.250  60.130  41.960  0.00  0.00           H
ATOM    957  CB  LEU    60      89.540  62.110  41.880  0.00  0.00           C
ATOM    958  HB2 LEU    60      90.460  62.590  41.550  0.00  0.00           H
ATOM    959  HB3 LEU    60      89.030  62.850  42.490  0.00  0.00           H
ATOM    960  CG  LEU    60      88.730  61.760  40.640  0.00  0.00           C
ATOM    961  HG  LEU    60      87.750  61.420  40.980  0.00  0.00           H
ATOM    962  CD1 LEU    60      88.420  63.030  39.840  0.00  0.00           C
ATOM    963 HD11 LEU    60      89.320  63.370  39.320  0.00  0.00           H
ATOM    964 HD12 LEU    60      87.610  62.780  39.160  0.00  0.00           H
ATOM    965 HD13 LEU    60      88.120  63.760  40.590  0.00  0.00           H
ATOM    966  CD2 LEU    60      89.290  60.740  39.600  0.00  0.00           C
ATOM    967 HD21 LEU    60      90.320  61.070  39.440  0.00  0.00           H
ATOM    968 HD22 LEU    60      89.280  59.750  40.050  0.00  0.00           H
ATOM    969 HD23 LEU    60      88.760  60.740  38.650  0.00  0.00           H
ATOM    970  C   LEU    60      90.850  60.980  43.820  0.00  0.00           C
ATOM    971  O   LEU    60      91.910  60.340  43.930  0.00  0.00           O
ATOM    972  N   ILE    61      90.570  61.890  44.760  0.00  0.00           N
ATOM    973  H   ILE    61      89.710  62.410  44.660  0.00  0.00           H
ATOM    974  CA  ILE    61      91.550  62.280  45.790  0.00  0.00           C
ATOM    975  HA  ILE    61      92.480  62.520  45.280  0.00  0.00           H
ATOM    976  CB  ILE    61      90.930  63.540  46.520  0.00  0.00           C
ATOM    977  HB  ILE    61      89.920  63.300  46.870  0.00  0.00           H
ATOM    978  CG2 ILE    61      91.800  63.910  47.700  0.00  0.00           C
ATOM    979 HG21 ILE    61      91.390  64.820  48.140  0.00  0.00           H
ATOM    980 HG22 ILE    61      91.940  63.130  48.450  0.00  0.00           H
ATOM    981 HG23 ILE    61      92.840  64.220  47.530  0.00  0.00           H
ATOM    982  CG1 ILE    61      90.920  64.760  45.480  0.00  0.00           C
ATOM    983 HG12 ILE    61      90.340  64.500  44.600  0.00  0.00           H
ATOM    984 HG13 ILE    61      91.920  65.000  45.110  0.00  0.00           H
ATOM    985  CD1 ILE    61      90.410  66.080  46.090  0.00  0.00           C
ATOM    986 HD11 ILE    61      90.330  66.810  45.280  0.00  0.00           H
ATOM    987 HD12 ILE    61      89.400  65.870  46.420  0.00  0.00           H
ATOM    988 HD13 ILE    61      91.080  66.470  46.870  0.00  0.00           H
ATOM    989  C   ILE    61      91.940  61.240  46.810  0.00  0.00           C
ATOM    990  O   ILE    61      93.060  61.090  47.240  0.00  0.00           O
ATOM    991  N   SER    62      91.070  60.200  47.000  0.00  0.00           N
ATOM    992  H   SER    62      90.170  60.340  46.570  0.00  0.00           H
ATOM    993  CA  SER    62      91.270  58.890  47.660  0.00  0.00           C
ATOM    994  HA  SER    62      91.550  59.070  48.700  0.00  0.00           H
ATOM    995  CB  SER    62      89.950  58.120  47.660  0.00  0.00           C
ATOM    996  HB2 SER    62      90.140  57.090  47.970  0.00  0.00           H
ATOM    997  HB3 SER    62      89.600  58.130  46.630  0.00  0.00           H
ATOM    998  OG  SER    62      89.070  58.780  48.530  0.00  0.00           O
ATOM    999  HG  SER    62      88.830  59.540  47.990  0.00  0.00           H
ATOM   1000  C   SER    62      92.300  57.920  46.960  0.00  0.00           C
ATOM   1001  O   SER    62      92.840  57.070  47.660  0.00  0.00           O
ATOM   1002  N   SER    63      92.560  58.140  45.680  0.00  0.00           N
ATOM   1003  H   SER    63      92.170  59.010  45.350  0.00  0.00           H
ATOM   1004  CA  SER    63      93.680  57.540  44.890  0.00  0.00           C
ATOM   1005  HA  SER    63      94.050  56.640  45.390  0.00  0.00           H
ATOM   1006  CB  SER    63      93.130  57.260  43.470  0.00  0.00           C
ATOM   1007  HB2 SER    63      94.050  56.970  42.960  0.00  0.00           H
ATOM   1008  HB3 SER    63      92.540  58.070  43.040  0.00  0.00           H
ATOM   1009  OG  SER    63      92.160  56.210  43.580  0.00  0.00           O
ATOM   1010  HG  SER    63      91.460  56.530  44.150  0.00  0.00           H
ATOM   1011  C   SER    63      94.870  58.510  44.720  0.00  0.00           C
ATOM   1012  O   SER    63      95.840  58.300  43.990  0.00  0.00           O
ATOM   1013  N   GLN    64      94.940  59.530  45.550  0.00  0.00           N
ATOM   1014  H   GLN    64      94.140  59.810  46.110  0.00  0.00           H
ATOM   1015  CA  GLN    64      96.150  60.480  45.730  0.00  0.00           C
ATOM   1016  HA  GLN    64      95.860  61.320  46.350  0.00  0.00           H
ATOM   1017  CB  GLN    64      97.150  59.730  46.560  0.00  0.00           C
ATOM   1018  HB2 GLN    64      97.840  59.210  45.900  0.00  0.00           H
ATOM   1019  HB3 GLN    64      96.690  59.040  47.270  0.00  0.00           H
ATOM   1020  CG  GLN    64      98.150  60.650  47.280  0.00  0.00           C
ATOM   1021  HG2 GLN    64      97.620  61.410  47.860  0.00  0.00           H
ATOM   1022  HG3 GLN    64      98.750  61.180  46.540  0.00  0.00           H
ATOM   1023  CD  GLN    64      99.090  60.020  48.280  0.00  0.00           C
ATOM   1024  OE1 GLN    64      99.480  58.920  48.110  0.00  0.00           O
ATOM   1025  NE2 GLN    64      99.520  60.710  49.350  0.00  0.00           N
ATOM   1026 HE21 GLN    64      99.290  61.680  49.470  0.00  0.00           H
ATOM   1027 HE22 GLN    64     100.270  60.260  49.860  0.00  0.00           H
ATOM   1028  C   GLN    64      96.620  61.120  44.440  0.00  0.00           C
ATOM   1029  O   GLN    64      97.720  60.910  43.940  0.00  0.00           O
ATOM   1030  N   VAL    65      95.630  61.730  43.740  0.00  0.00           N
ATOM   1031  H   VAL    65      94.730  61.810  44.180  0.00  0.00           H
ATOM   1032  CA  VAL    65      95.900  62.390  42.440  0.00  0.00           C
ATOM   1033  HA  VAL    65      96.520  61.660  41.910  0.00  0.00           H
ATOM   1034  CB  VAL    65      94.610  62.530  41.610  0.00  0.00           C
ATOM   1035  HB  VAL    65      94.920  63.020  40.680  0.00  0.00           H
ATOM   1036  CG1 VAL    65      94.040  61.100  41.290  0.00  0.00           C
ATOM   1037 HG11 VAL    65      92.970  61.170  41.100  0.00  0.00           H
ATOM   1038 HG12 VAL    65      94.580  60.670  40.440  0.00  0.00           H
ATOM   1039 HG13 VAL    65      94.030  60.430  42.150  0.00  0.00           H
ATOM   1040  CG2 VAL    65      93.580  63.400  42.270  0.00  0.00           C
ATOM   1041 HG21 VAL    65      92.790  63.340  41.520  0.00  0.00           H
ATOM   1042 HG22 VAL    65      93.350  63.070  43.280  0.00  0.00           H
ATOM   1043 HG23 VAL    65      93.920  64.430  42.300  0.00  0.00           H
ATOM   1044  C   VAL    65      96.560  63.720  42.600  0.00  0.00           C
ATOM   1045  O   VAL    65      96.310  64.450  43.590  0.00  0.00           O
ATOM   1046  N   TYR    66      97.420  64.080  41.570  0.00  0.00           N
ATOM   1047  H   TYR    66      97.660  63.330  40.940  0.00  0.00           H
ATOM   1048  CA  TYR    66      98.280  65.230  41.410  0.00  0.00           C
ATOM   1049  HA  TYR    66      98.490  65.670  42.390  0.00  0.00           H
ATOM   1050  CB  TYR    66      99.680  64.770  40.870  0.00  0.00           C
ATOM   1051  HB2 TYR    66     100.300  65.610  40.530  0.00  0.00           H
ATOM   1052  HB3 TYR    66      99.670  64.070  40.030  0.00  0.00           H
ATOM   1053  CG  TYR    66     100.530  63.960  41.850  0.00  0.00           C
ATOM   1054  CD1 TYR    66     100.120  62.640  42.170  0.00  0.00           C
ATOM   1055  HD1 TYR    66      99.180  62.210  41.880  0.00  0.00           H
ATOM   1056  CE1 TYR    66     101.010  61.900  42.980  0.00  0.00           C
ATOM   1057  HE1 TYR    66     100.660  60.930  43.310  0.00  0.00           H
ATOM   1058  CZ  TYR    66     102.220  62.460  43.460  0.00  0.00           C
ATOM   1059  OH  TYR    66     103.020  61.660  44.070  0.00  0.00           O
ATOM   1060  HH  TYR    66     103.740  62.180  44.450  0.00  0.00           H
ATOM   1061  CE2 TYR    66     102.620  63.750  43.060  0.00  0.00           C
ATOM   1062  HE2 TYR    66     103.560  64.190  43.360  0.00  0.00           H
ATOM   1063  CD2 TYR    66     101.720  64.500  42.330  0.00  0.00           C
ATOM   1064  HD2 TYR    66     102.050  65.460  41.980  0.00  0.00           H
ATOM   1065  C   TYR    66      97.780  66.330  40.470  0.00  0.00           C
ATOM   1066  O   TYR    66      98.200  67.440  40.650  0.00  0.00           O
ATOM   1067  N   ALA    67      96.950  65.980  39.490  0.00  0.00           N
ATOM   1068  H   ALA    67      96.720  65.000  39.540  0.00  0.00           H
ATOM   1069  CA  ALA    67      96.250  66.870  38.570  0.00  0.00           C
ATOM   1070  HA  ALA    67      96.090  67.850  39.000  0.00  0.00           H
ATOM   1071  CB  ALA    67      97.040  66.990  37.270  0.00  0.00           C
ATOM   1072  HB1 ALA    67      98.110  67.100  37.410  0.00  0.00           H
ATOM   1073  HB2 ALA    67      96.830  66.120  36.650  0.00  0.00           H
ATOM   1074  HB3 ALA    67      96.770  67.920  36.760  0.00  0.00           H
ATOM   1075  C   ALA    67      94.830  66.300  38.340  0.00  0.00           C
ATOM   1076  O   ALA    67      94.570  65.110  38.470  0.00  0.00           O
ATOM   1077  N   ILE    68      93.850  67.200  37.990  0.00  0.00           N
ATOM   1078  H   ILE    68      94.130  68.160  37.890  0.00  0.00           H
ATOM   1079  CA  ILE    68      92.480  66.810  37.640  0.00  0.00           C
ATOM   1080  HA  ILE    68      92.560  65.740  37.440  0.00  0.00           H
ATOM   1081  CB  ILE    68      91.540  66.850  38.820  0.00  0.00           C
ATOM   1082  HB  ILE    68      91.340  67.910  38.970  0.00  0.00           H
ATOM   1083  CG2 ILE    68      90.220  66.090  38.320  0.00  0.00           C
ATOM   1084 HG21 ILE    68      89.420  66.380  39.010  0.00  0.00           H
ATOM   1085 HG22 ILE    68      89.920  66.440  37.330  0.00  0.00           H
ATOM   1086 HG23 ILE    68      90.320  65.000  38.320  0.00  0.00           H
ATOM   1087  CG1 ILE    68      91.990  66.150  40.120  0.00  0.00           C
ATOM   1088 HG12 ILE    68      92.940  66.650  40.330  0.00  0.00           H
ATOM   1089 HG13 ILE    68      92.240  65.100  39.970  0.00  0.00           H
ATOM   1090  CD1 ILE    68      91.220  66.320  41.410  0.00  0.00           C
ATOM   1091 HD11 ILE    68      91.460  67.300  41.800  0.00  0.00           H
ATOM   1092 HD12 ILE    68      90.170  66.290  41.140  0.00  0.00           H
ATOM   1093 HD13 ILE    68      91.340  65.490  42.110  0.00  0.00           H
ATOM   1094  C   ILE    68      91.930  67.440  36.330  0.00  0.00           C
ATOM   1095  O   ILE    68      91.790  68.650  36.230  0.00  0.00           O
ATOM   1096  N   LEU    69      91.630  66.590  35.290  0.00  0.00           N
ATOM   1097  H   LEU    69      91.820  65.600  35.430  0.00  0.00           H
ATOM   1098  CA  LEU    69      90.970  66.920  34.030  0.00  0.00           C
ATOM   1099  HA  LEU    69      91.320  67.910  33.760  0.00  0.00           H
ATOM   1100  CB  LEU    69      91.350  65.900  32.960  0.00  0.00           C
ATOM   1101  HB2 LEU    69      90.520  65.950  32.250  0.00  0.00           H
ATOM   1102  HB3 LEU    69      91.430  64.930  33.450  0.00  0.00           H
ATOM   1103  CG  LEU    69      92.650  66.080  32.140  0.00  0.00           C
ATOM   1104  HG  LEU    69      92.660  67.050  31.640  0.00  0.00           H
ATOM   1105  CD1 LEU    69      93.780  65.900  33.110  0.00  0.00           C
ATOM   1106 HD11 LEU    69      94.690  66.110  32.530  0.00  0.00           H
ATOM   1107 HD12 LEU    69      93.640  66.650  33.890  0.00  0.00           H
ATOM   1108 HD13 LEU    69      94.030  64.950  33.580  0.00  0.00           H
ATOM   1109  CD2 LEU    69      92.710  64.990  31.100  0.00  0.00           C
ATOM   1110 HD21 LEU    69      93.630  65.070  30.520  0.00  0.00           H
ATOM   1111 HD22 LEU    69      92.550  64.020  31.580  0.00  0.00           H
ATOM   1112 HD23 LEU    69      91.950  65.040  30.320  0.00  0.00           H
ATOM   1113  C   LEU    69      89.420  67.080  34.230  0.00  0.00           C
ATOM   1114  O   LEU    69      88.750  66.410  35.010  0.00  0.00           O
ATOM   1115  N   VAL    70      88.750  67.980  33.490  0.00  0.00           N
ATOM   1116  H   VAL    70      89.240  68.660  32.930  0.00  0.00           H
ATOM   1117  CA  VAL    70      87.270  68.280  33.580  0.00  0.00           C
ATOM   1118  HA  VAL    70      86.860  67.280  33.690  0.00  0.00           H
ATOM   1119  CB  VAL    70      86.930  69.050  34.870  0.00  0.00           C
ATOM   1120  HB  VAL    70      87.390  68.620  35.760  0.00  0.00           H
ATOM   1121  CG1 VAL    70      87.610  70.430  34.750  0.00  0.00           C
ATOM   1122 HG11 VAL    70      88.640  70.290  34.430  0.00  0.00           H
ATOM   1123 HG12 VAL    70      87.110  71.000  33.970  0.00  0.00           H
ATOM   1124 HG13 VAL    70      87.520  71.040  35.650  0.00  0.00           H
ATOM   1125  CG2 VAL    70      85.430  69.210  35.180  0.00  0.00           C
ATOM   1126 HG21 VAL    70      84.980  68.250  35.420  0.00  0.00           H
ATOM   1127 HG22 VAL    70      85.350  69.900  36.030  0.00  0.00           H
ATOM   1128 HG23 VAL    70      84.920  69.730  34.370  0.00  0.00           H
ATOM   1129  C   VAL    70      86.690  68.830  32.260  0.00  0.00           C
ATOM   1130  O   VAL    70      87.000  69.890  31.760  0.00  0.00           O
ATOM   1131  N   SER    71      85.840  67.970  31.640  0.00  0.00           N
ATOM   1132  H   SER    71      85.760  67.060  32.080  0.00  0.00           H
ATOM   1133  CA  SER    71      84.960  68.390  30.410  0.00  0.00           C
ATOM   1134  HA  SER    71      85.310  69.300  29.920  0.00  0.00           H
ATOM   1135  CB  SER    71      85.000  67.310  29.340  0.00  0.00           C
ATOM   1136  HB2 SER    71      86.070  67.210  29.120  0.00  0.00           H
ATOM   1137  HB3 SER    71      84.470  67.620  28.440  0.00  0.00           H
ATOM   1138  OG  SER    71      84.500  66.100  29.860  0.00  0.00           O
ATOM   1139  HG  SER    71      84.440  65.480  29.130  0.00  0.00           H
ATOM   1140  C   SER    71      83.510  68.730  30.790  0.00  0.00           C
ATOM   1141  O   SER    71      83.340  69.510  31.730  0.00  0.00           O
ATOM   1142  N   HIE    72      82.500  68.190  30.150  0.00  0.00           N
ATOM   1143  H   HIE    72      82.600  67.470  29.440  0.00  0.00           H
ATOM   1144  CA  HIE    72      81.110  68.580  30.280  0.00  0.00           C
ATOM   1145  HA  HIE    72      80.960  69.060  31.250  0.00  0.00           H
ATOM   1146  CB  HIE    72      80.760  69.600  29.230  0.00  0.00           C
ATOM   1147  HB2 HIE    72      79.680  69.770  29.210  0.00  0.00           H
ATOM   1148  HB3 HIE    72      80.990  69.160  28.260  0.00  0.00           H
ATOM   1149  CG  HIE    72      81.320  70.960  29.370  0.00  0.00           C
ATOM   1150  ND1 HIE    72      81.540  71.800  28.260  0.00  0.00           N
ATOM   1151  CE1 HIE    72      81.980  72.940  28.760  0.00  0.00           C
ATOM   1152  HE1 HIE    72      82.340  73.730  28.130  0.00  0.00           H
ATOM   1153  NE2 HIE    72      81.930  72.890  30.100  0.00  0.00           N
ATOM   1154  HE2 HIE    72      82.100  73.700  30.680  0.00  0.00           H
ATOM   1155  CD2 HIE    72      81.520  71.660  30.520  0.00  0.00           C
ATOM   1156  HD2 HIE    72      81.440  71.340  31.550  0.00  0.00           H
ATOM   1157  C   HIE    72      80.220  67.320  30.180  0.00  0.00           C
ATOM   1158  O   HIE    72      80.470  66.450  29.320  0.00  0.00           O
ATOM   1159  N   PRO    73      79.060  67.340  30.840  0.00  0.00           N
ATOM   1160  CD  PRO    73      78.720  68.310  31.890  0.00  0.00           C
ATOM   1161  HD2 PRO    73      78.310  69.280  31.580  0.00  0.00           H
ATOM   1162  HD3 PRO    73      79.580  68.530  32.520  0.00  0.00           H
ATOM   1163  CG  PRO    73      77.800  67.440  32.740  0.00  0.00           C
ATOM   1164  HG2 PRO    73      77.160  67.940  33.460  0.00  0.00           H
ATOM   1165  HG3 PRO    73      78.350  66.710  33.330  0.00  0.00           H
ATOM   1166  CB  PRO    73      76.960  66.700  31.760  0.00  0.00           C
ATOM   1167  HB2 PRO    73      76.100  67.270  31.390  0.00  0.00           H
ATOM   1168  HB3 PRO    73      76.520  65.780  32.140  0.00  0.00           H
ATOM   1169  CA  PRO    73      78.000  66.330  30.740  0.00  0.00           C
ATOM   1170  HA  PRO    73      78.350  65.360  31.070  0.00  0.00           H
ATOM   1171  C   PRO    73      77.370  66.210  29.390  0.00  0.00           C
ATOM   1172  O   PRO    73      77.520  67.140  28.580  0.00  0.00           O
ATOM   1173  N   PRO    74      76.690  65.140  29.060  0.00  0.00           N
ATOM   1174  CD  PRO    74      76.330  63.970  29.930  0.00  0.00           C
ATOM   1175  HD2 PRO    74      75.280  64.070  30.190  0.00  0.00           H
ATOM   1176  HD3 PRO    74      76.990  63.780  30.780  0.00  0.00           H
ATOM   1177  CG  PRO    74      76.400  62.810  28.970  0.00  0.00           C
ATOM   1178  HG2 PRO    74      75.810  61.980  29.360  0.00  0.00           H
ATOM   1179  HG3 PRO    74      77.430  62.510  28.760  0.00  0.00           H
ATOM   1180  CB  PRO    74      75.800  63.360  27.710  0.00  0.00           C
ATOM   1181  HB2 PRO    74      74.730  63.530  27.830  0.00  0.00           H
ATOM   1182  HB3 PRO    74      76.070  62.670  26.910  0.00  0.00           H
ATOM   1183  CA  PRO    74      76.430  64.780  27.650  0.00  0.00           C
ATOM   1184  HA  PRO    74      77.400  64.690  27.150  0.00  0.00           H
ATOM   1185  C   PRO    74      75.540  65.800  26.860  0.00  0.00           C
ATOM   1186  O   PRO    74      75.500  65.680  25.600  0.00  0.00           O
ATOM   1187  N   ALA    75      74.840  66.700  27.530  0.00  0.00           N
ATOM   1188  H   ALA    75      74.870  66.730  28.540  0.00  0.00           H
ATOM   1189  CA  ALA    75      74.020  67.790  26.940  0.00  0.00           C
ATOM   1190  HA  ALA    75      74.690  68.170  26.170  0.00  0.00           H
ATOM   1191  CB  ALA    75      72.610  67.350  26.450  0.00  0.00           C
ATOM   1192  HB1 ALA    75      72.150  68.160  25.880  0.00  0.00           H
ATOM   1193  HB2 ALA    75      72.750  66.390  25.950  0.00  0.00           H
ATOM   1194  HB3 ALA    75      72.100  67.210  27.400  0.00  0.00           H
ATOM   1195  C   ALA    75      73.890  68.990  27.900  0.00  0.00           C
ATOM   1196  O   ALA    75      74.020  68.840  29.110  0.00  0.00           O
ATOM   1197  N   PRO    76      73.770  70.220  27.400  0.00  0.00           N
ATOM   1198  CD  PRO    76      73.900  70.610  26.020  0.00  0.00           C
ATOM   1199  HD2 PRO    76      73.070  70.370  25.360  0.00  0.00           H
ATOM   1200  HD3 PRO    76      74.830  70.160  25.670  0.00  0.00           H
ATOM   1201  CG  PRO    76      74.140  72.140  26.100  0.00  0.00           C
ATOM   1202  HG2 PRO    76      73.870  72.680  25.200  0.00  0.00           H
ATOM   1203  HG3 PRO    76      75.180  72.310  26.370  0.00  0.00           H
ATOM   1204  CB  PRO    76      73.320  72.560  27.260  0.00  0.00           C
ATOM   1205  HB2 PRO    76      72.280  72.590  26.940  0.00  0.00           H
ATOM   1206  HB3 PRO    76      73.620  73.540  27.640  0.00  0.00           H
ATOM   1207  CA  PRO    76      73.540  71.410  28.240  0.00  0.00           C
ATOM   1208  HA  PRO    76      74.480  71.640  28.750  0.00  0.00           H
ATOM   1209  C   PRO    76      72.390  71.340  29.210  0.00  0.00           C
ATOM   1210  O   PRO    76      71.430  70.630  28.980  0.00  0.00           O
ATOM   1211  N   THR    77      72.420  72.060  30.290  0.00  0.00           N
ATOM   1212  H   THR    77      73.260  72.620  30.390  0.00  0.00           H
ATOM   1213  CA  THR    77      71.370  72.180  31.360  0.00  0.00           C
ATOM   1214  HA  THR    77      70.390  72.430  30.970  0.00  0.00           H
ATOM   1215  CB  THR    77      71.280  70.850  32.150  0.00  0.00           C
ATOM   1216  HB  THR    77      72.250  70.530  32.530  0.00  0.00           H
ATOM   1217  CG2 THR    77      70.410  70.760  33.370  0.00  0.00           C
ATOM   1218 HG21 THR    77      70.560  69.820  33.890  0.00  0.00           H
ATOM   1219 HG22 THR    77      70.370  71.670  33.970  0.00  0.00           H
ATOM   1220 HG23 THR    77      69.370  70.670  33.040  0.00  0.00           H
ATOM   1221  OG1 THR    77      70.900  69.770  31.340  0.00  0.00           O
ATOM   1222  HG1 THR    77      71.190  69.950  30.440  0.00  0.00           H
ATOM   1223  C   THR    77      71.820  73.280  32.400  0.00  0.00           C
ATOM   1224  O   THR    77      70.860  73.960  32.860  0.00  0.00           O
ATOM   1225  N   ASP    78      73.100  73.510  32.790  0.00  0.00           N
ATOM   1226  H   ASP    78      73.780  72.820  32.500  0.00  0.00           H
ATOM   1227  CA  ASP    78      73.690  74.590  33.620  0.00  0.00           C
ATOM   1228  HA  ASP    78      73.160  75.520  33.400  0.00  0.00           H
ATOM   1229  CB  ASP    78      73.540  74.200  35.100  0.00  0.00           C
ATOM   1230  HB2 ASP    78      74.260  73.420  35.330  0.00  0.00           H
ATOM   1231  HB3 ASP    78      72.500  73.900  35.230  0.00  0.00           H
ATOM   1232  CG  ASP    78      73.870  75.320  36.090  0.00  0.00           C
ATOM   1233  OD1 ASP    78      73.770  75.160  37.310  0.00  0.00           O
ATOM   1234  OD2 ASP    78      74.270  76.420  35.630  0.00  0.00           O
ATOM   1235  C   ASP    78      75.170  74.850  33.160  0.00  0.00           C
ATOM   1236  O   ASP    78      75.880  73.880  32.940  0.00  0.00           O
ATOM   1237  N   HIE    79      75.570  76.080  32.970  0.00  0.00           N
ATOM   1238  H   HIE    79      74.910  76.780  33.280  0.00  0.00           H
ATOM   1239  CA  HIE    79      76.880  76.480  32.300  0.00  0.00           C
ATOM   1240  HA  HIE    79      77.040  75.880  31.410  0.00  0.00           H
ATOM   1241  CB  HIE    79      76.740  77.950  31.810  0.00  0.00           C
ATOM   1242  HB2 HIE    79      77.710  78.300  31.470  0.00  0.00           H
ATOM   1243  HB3 HIE    79      76.470  78.570  32.670  0.00  0.00           H
ATOM   1244  CG  HIE    79      75.680  78.160  30.700  0.00  0.00           C
ATOM   1245  ND1 HIE    79      75.860  77.790  29.350  0.00  0.00           N
ATOM   1246  CE1 HIE    79      74.730  78.180  28.750  0.00  0.00           C
ATOM   1247  HE1 HIE    79      74.710  78.400  27.690  0.00  0.00           H
ATOM   1248  NE2 HIE    79      73.920  78.840  29.610  0.00  0.00           N
ATOM   1249  HE2 HIE    79      73.140  79.430  29.360  0.00  0.00           H
ATOM   1250  CD2 HIE    79      74.540  78.870  30.840  0.00  0.00           C
ATOM   1251  HD2 HIE    79      74.100  79.280  31.740  0.00  0.00           H
ATOM   1252  C   HIE    79      78.070  76.350  33.240  0.00  0.00           C
ATOM   1253  O   HIE    79      79.160  76.810  32.880  0.00  0.00           O
ATOM   1254  N   LEU    80      77.960  75.650  34.330  0.00  0.00           N
ATOM   1255  H   LEU    80      77.010  75.380  34.550  0.00  0.00           H
ATOM   1256  CA  LEU    80      78.900  75.700  35.420  0.00  0.00           C
ATOM   1257  HA  LEU    80      79.750  76.300  35.110  0.00  0.00           H
ATOM   1258  CB  LEU    80      78.050  76.500  36.510  0.00  0.00           C
ATOM   1259  HB2 LEU    80      78.380  76.360  37.540  0.00  0.00           H
ATOM   1260  HB3 LEU    80      77.010  76.170  36.450  0.00  0.00           H
ATOM   1261  CG  LEU    80      78.030  78.040  36.290  0.00  0.00           C
ATOM   1262  HG  LEU    80      77.630  78.190  35.290  0.00  0.00           H
ATOM   1263  CD1 LEU    80      77.130  78.710  37.330  0.00  0.00           C
ATOM   1264 HD11 LEU    80      76.150  78.280  37.130  0.00  0.00           H
ATOM   1265 HD12 LEU    80      77.490  78.370  38.300  0.00  0.00           H
ATOM   1266 HD13 LEU    80      77.100  79.800  37.250  0.00  0.00           H
ATOM   1267  CD2 LEU    80      79.390  78.810  36.360  0.00  0.00           C
ATOM   1268 HD21 LEU    80      79.200  79.810  35.950  0.00  0.00           H
ATOM   1269 HD22 LEU    80      79.610  78.870  37.420  0.00  0.00           H
ATOM   1270 HD23 LEU    80      80.180  78.300  35.810  0.00  0.00           H
ATOM   1271  C   LEU    80      79.330  74.280  35.950  0.00  0.00           C
ATOM   1272  O   LEU    80      79.620  74.140  37.130  0.00  0.00           O
ATOM   1273  N   THR    81      79.240  73.180  35.220  0.00  0.00           N
ATOM   1274  H   THR    81      78.920  73.370  34.280  0.00  0.00           H
ATOM   1275  CA  THR    81      79.560  71.830  35.640  0.00  0.00           C
ATOM   1276  HA  THR    81      78.850  71.690  36.450  0.00  0.00           H
ATOM   1277  CB  THR    81      79.300  70.820  34.560  0.00  0.00           C
ATOM   1278  HB  THR    81      79.700  69.840  34.810  0.00  0.00           H
ATOM   1279  CG2 THR    81      77.770  70.590  34.530  0.00  0.00           C
ATOM   1280 HG21 THR    81      77.520  69.860  35.300  0.00  0.00           H
ATOM   1281 HG22 THR    81      77.260  71.540  34.670  0.00  0.00           H
ATOM   1282 HG23 THR    81      77.440  70.270  33.530  0.00  0.00           H
ATOM   1283  OG1 THR    81      79.730  71.180  33.260  0.00  0.00           O
ATOM   1284  HG1 THR    81      79.180  71.850  32.840  0.00  0.00           H
ATOM   1285  C   THR    81      80.990  71.680  36.240  0.00  0.00           C
ATOM   1286  O   THR    81      81.080  70.910  37.190  0.00  0.00           O
ATOM   1287  N   PRO    82      82.060  72.410  35.770  0.00  0.00           N
ATOM   1288  CD  PRO    82      82.220  73.230  34.590  0.00  0.00           C
ATOM   1289  HD2 PRO    82      81.870  74.270  34.630  0.00  0.00           H
ATOM   1290  HD3 PRO    82      81.620  72.760  33.810  0.00  0.00           H
ATOM   1291  CG  PRO    82      83.660  73.240  34.160  0.00  0.00           C
ATOM   1292  HG2 PRO    82      83.970  74.120  33.610  0.00  0.00           H
ATOM   1293  HG3 PRO    82      83.850  72.310  33.620  0.00  0.00           H
ATOM   1294  CB  PRO    82      84.290  73.110  35.540  0.00  0.00           C
ATOM   1295  HB2 PRO    82      84.440  74.090  36.000  0.00  0.00           H
ATOM   1296  HB3 PRO    82      85.300  72.730  35.470  0.00  0.00           H
ATOM   1297  CA  PRO    82      83.360  72.260  36.390  0.00  0.00           C
ATOM   1298  HA  PRO    82      83.610  71.210  36.240  0.00  0.00           H
ATOM   1299  C   PRO    82      83.520  72.500  37.920  0.00  0.00           C
ATOM   1300  O   PRO    82      84.580  72.220  38.510  0.00  0.00           O
ATOM   1301  N   THR    83      82.560  73.240  38.490  0.00  0.00           N
ATOM   1302  H   THR    83      81.820  73.610  37.910  0.00  0.00           H
ATOM   1303  CA  THR    83      82.610  74.020  39.740  0.00  0.00           C
ATOM   1304  HA  THR    83      83.460  74.700  39.670  0.00  0.00           H
ATOM   1305  CB  THR    83      81.470  74.980  40.030  0.00  0.00           C
ATOM   1306  HB  THR    83      80.500  74.550  39.770  0.00  0.00           H
ATOM   1307  CG2 THR    83      81.250  75.580  41.400  0.00  0.00           C
ATOM   1308 HG21 THR    83      81.400  74.850  42.200  0.00  0.00           H
ATOM   1309 HG22 THR    83      82.010  76.350  41.480  0.00  0.00           H
ATOM   1310 HG23 THR    83      80.260  76.030  41.450  0.00  0.00           H
ATOM   1311  OG1 THR    83      81.660  76.080  39.200  0.00  0.00           O
ATOM   1312  HG1 THR    83      81.080  76.810  39.440  0.00  0.00           H
ATOM   1313  C   THR    83      83.010  73.110  40.950  0.00  0.00           C
ATOM   1314  O   THR    83      84.040  73.340  41.560  0.00  0.00           O
ATOM   1315  N   PRO    84      82.290  72.020  41.250  0.00  0.00           N
ATOM   1316  CD  PRO    84      81.040  71.820  40.580  0.00  0.00           C
ATOM   1317  HD2 PRO    84      81.150  71.410  39.580  0.00  0.00           H
ATOM   1318  HD3 PRO    84      80.450  72.730  40.470  0.00  0.00           H
ATOM   1319  CG  PRO    84      80.330  70.770  41.440  0.00  0.00           C
ATOM   1320  HG2 PRO    84      79.730  70.180  40.740  0.00  0.00           H
ATOM   1321  HG3 PRO    84      79.790  71.270  42.250  0.00  0.00           H
ATOM   1322  CB  PRO    84      81.430  69.890  42.150  0.00  0.00           C
ATOM   1323  HB2 PRO    84      81.710  69.130  41.420  0.00  0.00           H
ATOM   1324  HB3 PRO    84      81.100  69.550  43.130  0.00  0.00           H
ATOM   1325  CA  PRO    84      82.530  70.940  42.200  0.00  0.00           C
ATOM   1326  HA  PRO    84      82.440  71.420  43.180  0.00  0.00           H
ATOM   1327  C   PRO    84      83.890  70.250  42.140  0.00  0.00           C
ATOM   1328  O   PRO    84      84.380  69.840  43.120  0.00  0.00           O
ATOM   1329  N   ILE    85      84.460  70.190  40.950  0.00  0.00           N
ATOM   1330  H   ILE    85      83.960  70.610  40.180  0.00  0.00           H
ATOM   1331  CA  ILE    85      85.810  69.680  40.730  0.00  0.00           C
ATOM   1332  HA  ILE    85      86.050  68.860  41.410  0.00  0.00           H
ATOM   1333  CB  ILE    85      86.040  69.230  39.290  0.00  0.00           C
ATOM   1334  HB  ILE    85      85.970  69.980  38.500  0.00  0.00           H
ATOM   1335  CG2 ILE    85      87.460  68.550  39.260  0.00  0.00           C
ATOM   1336 HG21 ILE    85      87.700  68.460  38.200  0.00  0.00           H
ATOM   1337 HG22 ILE    85      88.230  69.170  39.690  0.00  0.00           H
ATOM   1338 HG23 ILE    85      87.450  67.600  39.800  0.00  0.00           H
ATOM   1339  CG1 ILE    85      84.990  68.180  38.880  0.00  0.00           C
ATOM   1340 HG12 ILE    85      84.790  67.540  39.740  0.00  0.00           H
ATOM   1341 HG13 ILE    85      85.580  67.660  38.110  0.00  0.00           H
ATOM   1342  CD1 ILE    85      83.750  68.760  38.270  0.00  0.00           C
ATOM   1343 HD11 ILE    85      83.110  69.080  39.090  0.00  0.00           H
ATOM   1344 HD12 ILE    85      83.880  69.660  37.650  0.00  0.00           H
ATOM   1345 HD13 ILE    85      83.080  68.120  37.690  0.00  0.00           H
ATOM   1346  C   ILE    85      86.870  70.790  41.120  0.00  0.00           C
ATOM   1347  O   ILE    85      87.620  70.580  42.030  0.00  0.00           O
ATOM   1348  N   SER    86      86.750  71.980  40.500  0.00  0.00           N
ATOM   1349  H   SER    86      85.950  72.160  39.910  0.00  0.00           H
ATOM   1350  CA  SER    86      87.560  73.150  40.820  0.00  0.00           C
ATOM   1351  HA  SER    86      88.610  73.040  40.540  0.00  0.00           H
ATOM   1352  CB  SER    86      86.990  74.260  39.970  0.00  0.00           C
ATOM   1353  HB2 SER    86      86.010  74.540  40.350  0.00  0.00           H
ATOM   1354  HB3 SER    86      86.950  73.960  38.920  0.00  0.00           H
ATOM   1355  OG  SER    86      87.770  75.420  40.160  0.00  0.00           O
ATOM   1356  HG  SER    86      88.690  75.170  40.110  0.00  0.00           H
ATOM   1357  C   SER    86      87.600  73.580  42.330  0.00  0.00           C
ATOM   1358  O   SER    86      88.740  73.820  42.760  0.00  0.00           O
ATOM   1359  N   TYR    87      86.440  73.460  43.020  0.00  0.00           N
ATOM   1360  H   TYR    87      85.580  73.440  42.490  0.00  0.00           H
ATOM   1361  CA  TYR    87      86.350  73.870  44.430  0.00  0.00           C
ATOM   1362  HA  TYR    87      86.810  74.860  44.510  0.00  0.00           H
ATOM   1363  CB  TYR    87      84.850  74.020  44.810  0.00  0.00           C
ATOM   1364  HB2 TYR    87      84.680  73.950  45.890  0.00  0.00           H
ATOM   1365  HB3 TYR    87      84.370  73.110  44.470  0.00  0.00           H
ATOM   1366  CG  TYR    87      84.080  75.280  44.350  0.00  0.00           C
ATOM   1367  CD1 TYR    87      84.640  76.300  43.530  0.00  0.00           C
ATOM   1368  HD1 TYR    87      85.660  76.280  43.170  0.00  0.00           H
ATOM   1369  CE1 TYR    87      83.880  77.490  43.380  0.00  0.00           C
ATOM   1370  HE1 TYR    87      84.260  78.330  42.800  0.00  0.00           H
ATOM   1371  CZ  TYR    87      82.570  77.650  43.760  0.00  0.00           C
ATOM   1372  OH  TYR    87      81.910  78.820  43.460  0.00  0.00           O
ATOM   1373  HH  TYR    87      81.130  78.910  44.020  0.00  0.00           H
ATOM   1374  CE2 TYR    87      82.020  76.650  44.590  0.00  0.00           C
ATOM   1375  HE2 TYR    87      81.050  76.800  45.030  0.00  0.00           H
ATOM   1376  CD2 TYR    87      82.770  75.510  44.850  0.00  0.00           C
ATOM   1377  HD2 TYR    87      82.380  74.770  45.540  0.00  0.00           H
ATOM   1378  C   TYR    87      87.020  72.820  45.320  0.00  0.00           C
ATOM   1379  O   TYR    87      88.070  73.040  45.940  0.00  0.00           O
ATOM   1380  N   THR    88      86.570  71.540  45.290  0.00  0.00           N
ATOM   1381  H   THR    88      85.760  71.390  44.700  0.00  0.00           H
ATOM   1382  CA  THR    88      87.140  70.350  45.990  0.00  0.00           C
ATOM   1383  HA  THR    88      87.010  70.540  47.060  0.00  0.00           H
ATOM   1384  CB  THR    88      86.470  69.090  45.600  0.00  0.00           C
ATOM   1385  HB  THR    88      86.590  68.810  44.560  0.00  0.00           H
ATOM   1386  CG2 THR    88      87.010  67.860  46.450  0.00  0.00           C
ATOM   1387 HG21 THR    88      86.330  67.030  46.290  0.00  0.00           H
ATOM   1388 HG22 THR    88      87.880  67.530  45.880  0.00  0.00           H
ATOM   1389 HG23 THR    88      86.980  68.030  47.520  0.00  0.00           H
ATOM   1390  OG1 THR    88      85.120  69.200  45.820  0.00  0.00           O
ATOM   1391  HG1 THR    88      84.750  69.210  44.930  0.00  0.00           H
ATOM   1392  C   THR    88      88.680  70.190  45.840  0.00  0.00           C
ATOM   1393  O   THR    88      89.330  70.030  46.860  0.00  0.00           O
ATOM   1394  N   ALA    89      89.190  70.270  44.610  0.00  0.00           N
ATOM   1395  H   ALA    89      88.490  70.420  43.890  0.00  0.00           H
ATOM   1396  CA  ALA    89      90.630  70.380  44.290  0.00  0.00           C
ATOM   1397  HA  ALA    89      91.160  69.570  44.790  0.00  0.00           H
ATOM   1398  CB  ALA    89      90.700  70.250  42.780  0.00  0.00           C
ATOM   1399  HB1 ALA    89      91.710  70.030  42.450  0.00  0.00           H
ATOM   1400  HB2 ALA    89      90.130  69.370  42.490  0.00  0.00           H
ATOM   1401  HB3 ALA    89      90.290  71.150  42.320  0.00  0.00           H
ATOM   1402  C   ALA    89      91.410  71.610  44.840  0.00  0.00           C
ATOM   1403  O   ALA    89      92.560  71.470  45.170  0.00  0.00           O
ATOM   1404  N   GLY    90      90.750  72.730  44.750  0.00  0.00           N
ATOM   1405  H   GLY    90      89.790  72.720  44.450  0.00  0.00           H
ATOM   1406  CA  GLY    90      91.220  74.080  45.140  0.00  0.00           C
ATOM   1407  HA2 GLY    90      90.660  74.880  44.660  0.00  0.00           H
ATOM   1408  HA3 GLY    90      92.180  74.090  44.640  0.00  0.00           H
ATOM   1409  C   GLY    90      91.390  74.220  46.690  0.00  0.00           C
ATOM   1410  O   GLY    90      92.460  74.660  47.140  0.00  0.00           O
ATOM   1411  N   PHE    91      90.600  73.560  47.480  0.00  0.00           N
ATOM   1412  H   PHE    91      89.810  73.170  46.970  0.00  0.00           H
ATOM   1413  CA  PHE    91      90.760  73.320  48.970  0.00  0.00           C
ATOM   1414  HA  PHE    91      90.700  74.310  49.440  0.00  0.00           H
ATOM   1415  CB  PHE    91      89.610  72.550  49.490  0.00  0.00           C
ATOM   1416  HB2 PHE    91      89.700  71.580  48.990  0.00  0.00           H
ATOM   1417  HB3 PHE    91      88.660  73.010  49.220  0.00  0.00           H
ATOM   1418  CG  PHE    91      89.570  72.180  50.950  0.00  0.00           C
ATOM   1419  CD1 PHE    91      90.580  71.280  51.480  0.00  0.00           C
ATOM   1420  HD1 PHE    91      91.300  70.890  50.770  0.00  0.00           H
ATOM   1421  CE1 PHE    91      90.640  71.030  52.870  0.00  0.00           C
ATOM   1422  HE1 PHE    91      91.510  70.540  53.290  0.00  0.00           H
ATOM   1423  CZ  PHE    91      89.640  71.530  53.630  0.00  0.00           C
ATOM   1424  HZ  PHE    91      89.690  71.420  54.700  0.00  0.00           H
ATOM   1425  CE2 PHE    91      88.570  72.310  53.110  0.00  0.00           C
ATOM   1426  HE2 PHE    91      87.890  72.680  53.850  0.00  0.00           H
ATOM   1427  CD2 PHE    91      88.570  72.740  51.820  0.00  0.00           C
ATOM   1428  HD2 PHE    91      87.800  73.390  51.420  0.00  0.00           H
ATOM   1429  C   PHE    91      92.190  72.830  49.290  0.00  0.00           C
ATOM   1430  O   PHE    91      92.810  73.240  50.260  0.00  0.00           O
ATOM   1431  N   TYR    92      92.670  71.920  48.440  0.00  0.00           N
ATOM   1432  H   TYR    92      91.980  71.520  47.820  0.00  0.00           H
ATOM   1433  CA  TYR    92      93.930  71.250  48.620  0.00  0.00           C
ATOM   1434  HA  TYR    92      94.280  71.450  49.630  0.00  0.00           H
ATOM   1435  CB  TYR    92      93.750  69.760  48.470  0.00  0.00           C
ATOM   1436  HB2 TYR    92      94.710  69.260  48.610  0.00  0.00           H
ATOM   1437  HB3 TYR    92      93.460  69.720  47.420  0.00  0.00           H
ATOM   1438  CG  TYR    92      92.780  69.180  49.440  0.00  0.00           C
ATOM   1439  CD1 TYR    92      93.150  69.100  50.760  0.00  0.00           C
ATOM   1440  HD1 TYR    92      94.060  69.570  51.100  0.00  0.00           H
ATOM   1441  CE1 TYR    92      92.340  68.490  51.730  0.00  0.00           C
ATOM   1442  HE1 TYR    92      92.730  68.490  52.740  0.00  0.00           H
ATOM   1443  CZ  TYR    92      91.160  67.970  51.370  0.00  0.00           C
ATOM   1444  OH  TYR    92      90.330  67.520  52.330  0.00  0.00           O
ATOM   1445  HH  TYR    92      90.780  67.410  53.170  0.00  0.00           H
ATOM   1446  CE2 TYR    92      90.730  68.020  50.050  0.00  0.00           C
ATOM   1447  HE2 TYR    92      89.720  67.700  49.830  0.00  0.00           H
ATOM   1448  CD2 TYR    92      91.530  68.600  49.020  0.00  0.00           C
ATOM   1449  HD2 TYR    92      91.350  68.690  47.960  0.00  0.00           H
ATOM   1450  C   TYR    92      95.040  71.850  47.700  0.00  0.00           C
ATOM   1451  O   TYR    92      96.220  71.490  47.840  0.00  0.00           O
ATOM   1452  N   ARG    93      94.750  72.900  46.850  0.00  0.00           N
ATOM   1453  H   ARG    93      93.850  73.330  47.010  0.00  0.00           H
ATOM   1454  CA  ARG    93      95.610  73.480  45.750  0.00  0.00           C
ATOM   1455  HA  ARG    93      94.970  74.270  45.350  0.00  0.00           H
ATOM   1456  CB  ARG    93      96.790  74.220  46.420  0.00  0.00           C
ATOM   1457  HB2 ARG    93      97.210  74.950  45.730  0.00  0.00           H
ATOM   1458  HB3 ARG    93      97.600  73.550  46.700  0.00  0.00           H
ATOM   1459  CG  ARG    93      96.560  75.100  47.650  0.00  0.00           C
ATOM   1460  HG2 ARG    93      97.540  75.480  47.960  0.00  0.00           H
ATOM   1461  HG3 ARG    93      96.010  74.590  48.430  0.00  0.00           H
ATOM   1462  CD  ARG    93      95.660  76.290  47.310  0.00  0.00           C
ATOM   1463  HD2 ARG    93      94.670  75.910  47.040  0.00  0.00           H
ATOM   1464  HD3 ARG    93      96.070  76.900  46.500  0.00  0.00           H
ATOM   1465  NE  ARG    93      95.520  77.200  48.470  0.00  0.00           N
ATOM   1466  HE  ARG    93      96.350  77.630  48.840  0.00  0.00           H
ATOM   1467  CZ  ARG    93      94.470  77.330  49.280  0.00  0.00           C
ATOM   1468  NH1 ARG    93      93.430  76.480  49.280  0.00  0.00           N
ATOM   1469 HH11 ARG    93      93.450  75.700  48.650  0.00  0.00           H
ATOM   1470 HH12 ARG    93      92.570  76.720  49.740  0.00  0.00           H
ATOM   1471  NH2 ARG    93      94.520  78.160  50.260  0.00  0.00           N
ATOM   1472 HH21 ARG    93      95.230  78.860  50.380  0.00  0.00           H
ATOM   1473 HH22 ARG    93      93.940  78.040  51.080  0.00  0.00           H
ATOM   1474  C   ARG    93      95.990  72.520  44.620  0.00  0.00           C
ATOM   1475  O   ARG    93      97.020  72.860  43.960  0.00  0.00           O
ATOM   1476  N   ILE    94      95.350  71.360  44.510  0.00  0.00           N
ATOM   1477  H   ILE    94      94.440  71.380  44.960  0.00  0.00           H
ATOM   1478  CA  ILE    94      95.550  70.410  43.400  0.00  0.00           C
ATOM   1479  HA  ILE    94      96.600  70.110  43.450  0.00  0.00           H
ATOM   1480  CB  ILE    94      94.570  69.170  43.460  0.00  0.00           C
ATOM   1481  HB  ILE    94      93.560  69.550  43.320  0.00  0.00           H
ATOM   1482  CG2 ILE    94      94.840  68.170  42.250  0.00  0.00           C
ATOM   1483 HG21 ILE    94      94.730  68.680  41.300  0.00  0.00           H
ATOM   1484 HG22 ILE    94      95.860  67.800  42.370  0.00  0.00           H
ATOM   1485 HG23 ILE    94      94.080  67.390  42.220  0.00  0.00           H
ATOM   1486  CG1 ILE    94      94.620  68.390  44.750  0.00  0.00           C
ATOM   1487 HG12 ILE    94      94.650  69.020  45.640  0.00  0.00           H
ATOM   1488 HG13 ILE    94      95.600  67.920  44.770  0.00  0.00           H
ATOM   1489  CD1 ILE    94      93.570  67.280  44.900  0.00  0.00           C
ATOM   1490 HD11 ILE    94      93.610  67.010  45.960  0.00  0.00           H
ATOM   1491 HD12 ILE    94      92.540  67.570  44.730  0.00  0.00           H
ATOM   1492 HD13 ILE    94      93.910  66.460  44.270  0.00  0.00           H
ATOM   1493  C   ILE    94      95.170  71.190  42.150  0.00  0.00           C
ATOM   1494  O   ILE    94      94.050  71.710  42.160  0.00  0.00           O
ATOM   1495  N   PRO    95      95.980  71.190  41.090  0.00  0.00           N
ATOM   1496  CD  PRO    95      97.320  70.660  41.000  0.00  0.00           C
ATOM   1497  HD2 PRO    95      97.260  69.750  40.410  0.00  0.00           H
ATOM   1498  HD3 PRO    95      97.790  70.560  41.980  0.00  0.00           H
ATOM   1499  CG  PRO    95      98.010  71.730  40.120  0.00  0.00           C
ATOM   1500  HG2 PRO    95      98.920  71.340  39.670  0.00  0.00           H
ATOM   1501  HG3 PRO    95      98.240  72.600  40.740  0.00  0.00           H
ATOM   1502  CB  PRO    95      96.960  72.070  39.070  0.00  0.00           C
ATOM   1503  HB2 PRO    95      97.020  71.350  38.260  0.00  0.00           H
ATOM   1504  HB3 PRO    95      97.120  73.100  38.760  0.00  0.00           H
ATOM   1505  CA  PRO    95      95.630  71.890  39.840  0.00  0.00           C
ATOM   1506  HA  PRO    95      95.270  72.890  40.060  0.00  0.00           H
ATOM   1507  C   PRO    95      94.550  71.220  39.000  0.00  0.00           C
ATOM   1508  O   PRO    95      94.630  70.000  38.840  0.00  0.00           O
ATOM   1509  N   VAL    96      93.780  71.990  38.280  0.00  0.00           N
ATOM   1510  H   VAL    96      93.850  73.000  38.390  0.00  0.00           H
ATOM   1511  CA  VAL    96      92.640  71.580  37.430  0.00  0.00           C
ATOM   1512  HA  VAL    96      92.660  70.500  37.350  0.00  0.00           H
ATOM   1513  CB  VAL    96      91.300  72.080  38.080  0.00  0.00           C
ATOM   1514  HB  VAL    96      91.330  73.140  38.310  0.00  0.00           H
ATOM   1515  CG1 VAL    96      90.060  71.860  37.200  0.00  0.00           C
ATOM   1516 HG11 VAL    96      89.160  71.980  37.810  0.00  0.00           H
ATOM   1517 HG12 VAL    96      90.110  72.500  36.320  0.00  0.00           H
ATOM   1518 HG13 VAL    96      89.900  70.810  36.970  0.00  0.00           H
ATOM   1519  CG2 VAL    96      91.080  71.330  39.440  0.00  0.00           C
ATOM   1520 HG21 VAL    96      91.080  70.250  39.320  0.00  0.00           H
ATOM   1521 HG22 VAL    96      91.880  71.560  40.140  0.00  0.00           H
ATOM   1522 HG23 VAL    96      90.110  71.640  39.830  0.00  0.00           H
ATOM   1523  C   VAL    96      92.760  72.080  36.010  0.00  0.00           C
ATOM   1524  O   VAL    96      93.310  73.140  35.870  0.00  0.00           O
ATOM   1525  N   ILE    97      92.290  71.310  35.030  0.00  0.00           N
ATOM   1526  H   ILE    97      91.740  70.490  35.260  0.00  0.00           H
ATOM   1527  CA  ILE    97      92.650  71.520  33.620  0.00  0.00           C
ATOM   1528  HA  ILE    97      93.060  72.520  33.460  0.00  0.00           H
ATOM   1529  CB  ILE    97      93.720  70.570  33.110  0.00  0.00           C
ATOM   1530  HB  ILE    97      93.370  69.540  33.210  0.00  0.00           H
ATOM   1531  CG2 ILE    97      94.100  70.750  31.610  0.00  0.00           C
ATOM   1532 HG21 ILE    97      94.510  71.760  31.540  0.00  0.00           H
ATOM   1533 HG22 ILE    97      94.810  69.980  31.320  0.00  0.00           H
ATOM   1534 HG23 ILE    97      93.200  70.740  31.010  0.00  0.00           H
ATOM   1535  CG1 ILE    97      95.010  70.640  33.940  0.00  0.00           C
ATOM   1536 HG12 ILE    97      95.270  71.660  34.230  0.00  0.00           H
ATOM   1537 HG13 ILE    97      95.840  70.300  33.320  0.00  0.00           H
ATOM   1538  CD1 ILE    97      95.080  69.730  35.190  0.00  0.00           C
ATOM   1539 HD11 ILE    97      96.080  69.910  35.600  0.00  0.00           H
ATOM   1540 HD12 ILE    97      94.410  70.160  35.940  0.00  0.00           H
ATOM   1541 HD13 ILE    97      94.750  68.700  35.010  0.00  0.00           H
ATOM   1542  C   ILE    97      91.370  71.480  32.820  0.00  0.00           C
ATOM   1543  O   ILE    97      90.820  70.430  32.620  0.00  0.00           O
ATOM   1544  N   GLY    98      90.800  72.610  32.630  0.00  0.00           N
ATOM   1545  H   GLY    98      91.270  73.400  33.050  0.00  0.00           H
ATOM   1546  CA  GLY    98      89.450  72.700  32.070  0.00  0.00           C
ATOM   1547  HA2 GLY    98      89.070  73.710  32.170  0.00  0.00           H
ATOM   1548  HA3 GLY    98      88.770  72.010  32.580  0.00  0.00           H
ATOM   1549  C   GLY    98      89.620  72.460  30.630  0.00  0.00           C
ATOM   1550  O   GLY    98      90.170  73.250  29.910  0.00  0.00           O
ATOM   1551  N   LEU    99      89.080  71.340  30.120  0.00  0.00           N
ATOM   1552  H   LEU    99      88.800  70.660  30.810  0.00  0.00           H
ATOM   1553  CA  LEU    99      89.140  70.800  28.770  0.00  0.00           C
ATOM   1554  HA  LEU    99      90.210  70.720  28.540  0.00  0.00           H
ATOM   1555  CB  LEU    99      88.650  69.320  28.920  0.00  0.00           C
ATOM   1556  HB2 LEU    99      88.470  68.980  27.900  0.00  0.00           H
ATOM   1557  HB3 LEU    99      87.720  69.280  29.490  0.00  0.00           H
ATOM   1558  CG  LEU    99      89.610  68.350  29.610  0.00  0.00           C
ATOM   1559  HG  LEU    99      89.870  68.800  30.570  0.00  0.00           H
ATOM   1560  CD1 LEU    99      88.950  66.990  29.690  0.00  0.00           C
ATOM   1561 HD11 LEU    99      88.730  66.640  28.680  0.00  0.00           H
ATOM   1562 HD12 LEU    99      89.650  66.280  30.130  0.00  0.00           H
ATOM   1563 HD13 LEU    99      88.100  66.950  30.370  0.00  0.00           H
ATOM   1564  CD2 LEU    99      90.830  68.100  28.720  0.00  0.00           C
ATOM   1565 HD21 LEU    99      91.340  69.060  28.690  0.00  0.00           H
ATOM   1566 HD22 LEU    99      91.500  67.340  29.120  0.00  0.00           H
ATOM   1567 HD23 LEU    99      90.580  67.810  27.700  0.00  0.00           H
ATOM   1568  C   LEU    99      88.230  71.480  27.720  0.00  0.00           C
ATOM   1569  O   LEU    99      88.480  71.420  26.490  0.00  0.00           O
ATOM   1570  N   THR   100      87.100  72.060  28.180  0.00  0.00           N
ATOM   1571  H   THR   100      86.820  72.000  29.140  0.00  0.00           H
ATOM   1572  CA  THR   100      86.010  72.650  27.290  0.00  0.00           C
ATOM   1573  HA  THR   100      86.560  72.980  26.410  0.00  0.00           H
ATOM   1574  CB  THR   100      84.990  71.580  26.780  0.00  0.00           C
ATOM   1575  HB  THR   100      84.250  72.050  26.140  0.00  0.00           H
ATOM   1576  CG2 THR   100      85.540  70.440  25.970  0.00  0.00           C
ATOM   1577 HG21 THR   100      84.750  70.030  25.330  0.00  0.00           H
ATOM   1578 HG22 THR   100      86.290  70.890  25.320  0.00  0.00           H
ATOM   1579 HG23 THR   100      86.080  69.760  26.620  0.00  0.00           H
ATOM   1580  OG1 THR   100      84.380  71.010  27.960  0.00  0.00           O
ATOM   1581  HG1 THR   100      83.490  71.350  28.030  0.00  0.00           H
ATOM   1582  C   THR   100      85.230  73.830  27.850  0.00  0.00           C
ATOM   1583  O   THR   100      84.480  74.440  27.100  0.00  0.00           O
ATOM   1584  N   THR   101      85.320  74.120  29.170  0.00  0.00           N
ATOM   1585  H   THR   101      85.700  73.470  29.840  0.00  0.00           H
ATOM   1586  CA  THR   101      84.570  75.270  29.750  0.00  0.00           C
ATOM   1587  HA  THR   101      83.560  75.130  29.370  0.00  0.00           H
ATOM   1588  CB  THR   101      84.510  75.370  31.270  0.00  0.00           C
ATOM   1589  HB  THR   101      84.060  74.430  31.590  0.00  0.00           H
ATOM   1590  CG2 THR   101      85.860  75.560  32.020  0.00  0.00           C
ATOM   1591 HG21 THR   101      86.300  76.540  31.820  0.00  0.00           H
ATOM   1592 HG22 THR   101      85.570  75.680  33.060  0.00  0.00           H
ATOM   1593 HG23 THR   101      86.460  74.650  31.990  0.00  0.00           H
ATOM   1594  OG1 THR   101      83.540  76.330  31.630  0.00  0.00           O
ATOM   1595  HG1 THR   101      82.780  75.830  31.940  0.00  0.00           H
ATOM   1596  C   THR   101      85.130  76.610  29.200  0.00  0.00           C
ATOM   1597  O   THR   101      86.420  76.760  29.240  0.00  0.00           O
ATOM   1598  N   ARG   102      84.230  77.490  28.700  0.00  0.00           N
ATOM   1599  H   ARG   102      83.260  77.220  28.720  0.00  0.00           H
ATOM   1600  CA  ARG   102      84.530  78.800  28.050  0.00  0.00           C
ATOM   1601  HA  ARG   102      85.600  78.950  28.190  0.00  0.00           H
ATOM   1602  CB  ARG   102      84.160  78.750  26.560  0.00  0.00           C
ATOM   1603  HB2 ARG   102      84.230  79.760  26.170  0.00  0.00           H
ATOM   1604  HB3 ARG   102      83.100  78.520  26.480  0.00  0.00           H
ATOM   1605  CG  ARG   102      84.870  77.720  25.770  0.00  0.00           C
ATOM   1606  HG2 ARG   102      84.560  76.760  26.180  0.00  0.00           H
ATOM   1607  HG3 ARG   102      85.940  77.860  25.900  0.00  0.00           H
ATOM   1608  CD  ARG   102      84.330  77.790  24.360  0.00  0.00           C
ATOM   1609  HD2 ARG   102      83.250  77.720  24.330  0.00  0.00           H
ATOM   1610  HD3 ARG   102      84.820  76.910  23.930  0.00  0.00           H
ATOM   1611  NE  ARG   102      84.870  78.940  23.640  0.00  0.00           N
ATOM   1612  HE  ARG   102      85.720  79.300  24.070  0.00  0.00           H
ATOM   1613  CZ  ARG   102      84.740  79.200  22.360  0.00  0.00           C
ATOM   1614  NH1 ARG   102      83.800  78.720  21.590  0.00  0.00           N
ATOM   1615 HH11 ARG   102      83.160  77.960  21.810  0.00  0.00           H
ATOM   1616 HH12 ARG   102      83.990  78.790  20.610  0.00  0.00           H
ATOM   1617  NH2 ARG   102      85.520  80.020  21.740  0.00  0.00           N
ATOM   1618 HH21 ARG   102      86.080  80.650  22.300  0.00  0.00           H
ATOM   1619 HH22 ARG   102      85.200  80.340  20.840  0.00  0.00           H
ATOM   1620  C   ARG   102      83.950  80.020  28.800  0.00  0.00           C
ATOM   1621  O   ARG   102      84.140  81.130  28.310  0.00  0.00           O
ATOM   1622  N   MET   103      83.290  79.750  29.910  0.00  0.00           N
ATOM   1623  H   MET   103      83.160  78.760  30.020  0.00  0.00           H
ATOM   1624  CA  MET   103      82.670  80.790  30.790  0.00  0.00           C
ATOM   1625  HA  MET   103      82.080  81.400  30.100  0.00  0.00           H
ATOM   1626  CB  MET   103      81.660  80.200  31.740  0.00  0.00           C
ATOM   1627  HB2 MET   103      81.220  81.050  32.250  0.00  0.00           H
ATOM   1628  HB3 MET   103      82.120  79.580  32.510  0.00  0.00           H
ATOM   1629  CG  MET   103      80.530  79.340  31.060  0.00  0.00           C
ATOM   1630  HG2 MET   103      79.710  79.320  31.770  0.00  0.00           H
ATOM   1631  HG3 MET   103      80.930  78.360  30.770  0.00  0.00           H
ATOM   1632  SD  MET   103      79.730  80.040  29.620  0.00  0.00           S
ATOM   1633  CE  MET   103      79.100  81.660  30.220  0.00  0.00           C
ATOM   1634  HE1 MET   103      78.630  82.240  29.430  0.00  0.00           H
ATOM   1635  HE2 MET   103      78.450  81.530  31.080  0.00  0.00           H
ATOM   1636  HE3 MET   103      79.930  82.320  30.490  0.00  0.00           H
ATOM   1637  C   MET   103      83.750  81.560  31.560  0.00  0.00           C
ATOM   1638  O   MET   103      84.650  80.960  32.160  0.00  0.00           O
ATOM   1639  N   SER   104      83.730  82.860  31.530  0.00  0.00           N
ATOM   1640  H   SER   104      82.950  83.170  30.960  0.00  0.00           H
ATOM   1641  CA  SER   104      84.870  83.700  31.940  0.00  0.00           C
ATOM   1642  HA  SER   104      85.700  83.190  31.440  0.00  0.00           H
ATOM   1643  CB  SER   104      84.690  85.150  31.450  0.00  0.00           C
ATOM   1644  HB2 SER   104      85.470  85.740  31.920  0.00  0.00           H
ATOM   1645  HB3 SER   104      83.660  85.470  31.620  0.00  0.00           H
ATOM   1646  OG  SER   104      84.920  85.210  30.080  0.00  0.00           O
ATOM   1647  HG  SER   104      84.070  85.030  29.690  0.00  0.00           H
ATOM   1648  C   SER   104      85.140  83.650  33.460  0.00  0.00           C
ATOM   1649  O   SER   104      86.270  83.930  33.840  0.00  0.00           O
ATOM   1650  N   ILE   105      84.180  83.270  34.300  0.00  0.00           N
ATOM   1651  H   ILE   105      83.230  83.070  34.020  0.00  0.00           H
ATOM   1652  CA  ILE   105      84.370  83.140  35.750  0.00  0.00           C
ATOM   1653  HA  ILE   105      84.510  84.140  36.180  0.00  0.00           H
ATOM   1654  CB  ILE   105      83.030  82.690  36.420  0.00  0.00           C
ATOM   1655  HB  ILE   105      82.200  83.300  36.090  0.00  0.00           H
ATOM   1656  CG2 ILE   105      82.680  81.280  36.010  0.00  0.00           C
ATOM   1657 HG21 ILE   105      81.660  81.050  36.340  0.00  0.00           H
ATOM   1658 HG22 ILE   105      82.690  81.130  34.930  0.00  0.00           H
ATOM   1659 HG23 ILE   105      83.340  80.570  36.530  0.00  0.00           H
ATOM   1660  CG1 ILE   105      83.120  82.700  38.000  0.00  0.00           C
ATOM   1661 HG12 ILE   105      83.750  81.860  38.290  0.00  0.00           H
ATOM   1662 HG13 ILE   105      82.130  82.480  38.400  0.00  0.00           H
ATOM   1663  CD1 ILE   105      83.710  83.950  38.610  0.00  0.00           C
ATOM   1664 HD11 ILE   105      83.250  84.840  38.160  0.00  0.00           H
ATOM   1665 HD12 ILE   105      83.520  83.900  39.680  0.00  0.00           H
ATOM   1666 HD13 ILE   105      84.790  83.970  38.620  0.00  0.00           H
ATOM   1667  C   ILE   105      85.580  82.210  36.060  0.00  0.00           C
ATOM   1668  O   ILE   105      86.350  82.420  37.020  0.00  0.00           O
ATOM   1669  N   TYR   106      85.880  81.220  35.230  0.00  0.00           N
ATOM   1670  H   TYR   106      85.240  81.070  34.460  0.00  0.00           H
ATOM   1671  CA  TYR   106      87.010  80.300  35.460  0.00  0.00           C
ATOM   1672  HA  TYR   106      87.030  80.050  36.520  0.00  0.00           H
ATOM   1673  CB  TYR   106      86.760  79.000  34.640  0.00  0.00           C
ATOM   1674  HB2 TYR   106      87.670  78.420  34.800  0.00  0.00           H
ATOM   1675  HB3 TYR   106      86.650  79.220  33.580  0.00  0.00           H
ATOM   1676  CG  TYR   106      85.580  78.210  35.210  0.00  0.00           C
ATOM   1677  CD1 TYR   106      85.660  77.460  36.410  0.00  0.00           C
ATOM   1678  HD1 TYR   106      86.570  77.510  36.990  0.00  0.00           H
ATOM   1679  CE1 TYR   106      84.550  76.750  36.860  0.00  0.00           C
ATOM   1680  HE1 TYR   106      84.700  76.100  37.700  0.00  0.00           H
ATOM   1681  CZ  TYR   106      83.390  76.700  36.080  0.00  0.00           C
ATOM   1682  OH  TYR   106      82.230  76.110  36.490  0.00  0.00           O
ATOM   1683  HH  TYR   106      82.050  75.990  37.420  0.00  0.00           H
ATOM   1684  CE2 TYR   106      83.300  77.470  34.910  0.00  0.00           C
ATOM   1685  HE2 TYR   106      82.370  77.460  34.350  0.00  0.00           H
ATOM   1686  CD2 TYR   106      84.440  78.140  34.410  0.00  0.00           C
ATOM   1687  HD2 TYR   106      84.380  78.620  33.450  0.00  0.00           H
ATOM   1688  C   TYR   106      88.430  80.890  35.180  0.00  0.00           C
ATOM   1689  O   TYR   106      89.470  80.240  35.390  0.00  0.00           O
ATOM   1690  N   SER   107      88.370  82.100  34.640  0.00  0.00           N
ATOM   1691  H   SER   107      87.480  82.470  34.330  0.00  0.00           H
ATOM   1692  CA  SER   107      89.550  82.970  34.600  0.00  0.00           C
ATOM   1693  HA  SER   107      90.400  82.370  34.270  0.00  0.00           H
ATOM   1694  CB  SER   107      89.320  84.070  33.470  0.00  0.00           C
ATOM   1695  HB2 SER   107      90.300  84.530  33.370  0.00  0.00           H
ATOM   1696  HB3 SER   107      88.520  84.790  33.650  0.00  0.00           H
ATOM   1697  OG  SER   107      89.050  83.470  32.190  0.00  0.00           O
ATOM   1698  HG  SER   107      89.910  83.250  31.830  0.00  0.00           H
ATOM   1699  C   SER   107      89.910  83.580  35.960  0.00  0.00           C
ATOM   1700  O   SER   107      91.060  83.900  36.230  0.00  0.00           O
ATOM   1701  N   ASP   108      88.840  83.790  36.860  0.00  0.00           N
ATOM   1702  H   ASP   108      87.930  83.420  36.640  0.00  0.00           H
ATOM   1703  CA  ASP   108      89.000  84.490  38.130  0.00  0.00           C
ATOM   1704  HA  ASP   108      89.380  85.510  38.110  0.00  0.00           H
ATOM   1705  CB  ASP   108      87.680  84.420  38.860  0.00  0.00           C
ATOM   1706  HB2 ASP   108      87.600  83.450  39.350  0.00  0.00           H
ATOM   1707  HB3 ASP   108      86.910  84.590  38.110  0.00  0.00           H
ATOM   1708  CG  ASP   108      87.630  85.560  39.880  0.00  0.00           C
ATOM   1709  OD1 ASP   108      88.480  85.540  40.790  0.00  0.00           O
ATOM   1710  OD2 ASP   108      86.890  86.600  39.750  0.00  0.00           O
ATOM   1711  C   ASP   108      90.140  83.840  38.940  0.00  0.00           C
ATOM   1712  O   ASP   108      90.050  82.740  39.410  0.00  0.00           O
ATOM   1713  N   LYS   109      91.150  84.640  39.260  0.00  0.00           N
ATOM   1714  H   LYS   109      91.160  85.560  38.860  0.00  0.00           H
ATOM   1715  CA  LYS   109      92.250  84.250  40.190  0.00  0.00           C
ATOM   1716  HA  LYS   109      92.590  83.280  39.820  0.00  0.00           H
ATOM   1717  CB  LYS   109      93.410  85.230  40.210  0.00  0.00           C
ATOM   1718  HB2 LYS   109      94.100  84.900  40.990  0.00  0.00           H
ATOM   1719  HB3 LYS   109      93.110  86.230  40.540  0.00  0.00           H
ATOM   1720  CG  LYS   109      94.140  85.220  38.870  0.00  0.00           C
ATOM   1721  HG2 LYS   109      93.450  85.640  38.140  0.00  0.00           H
ATOM   1722  HG3 LYS   109      94.530  84.220  38.690  0.00  0.00           H
ATOM   1723  CD  LYS   109      95.320  86.180  39.150  0.00  0.00           C
ATOM   1724  HD2 LYS   109      95.700  86.080  40.170  0.00  0.00           H
ATOM   1725  HD3 LYS   109      94.890  87.170  39.060  0.00  0.00           H
ATOM   1726  CE  LYS   109      96.550  85.890  38.220  0.00  0.00           C
ATOM   1727  HE2 LYS   109      96.600  84.810  38.060  0.00  0.00           H
ATOM   1728  HE3 LYS   109      97.420  86.270  38.760  0.00  0.00           H
ATOM   1729  NZ  LYS   109      96.430  86.440  36.910  0.00  0.00           N
ATOM   1730  HZ1 LYS   109      97.020  85.960  36.250  0.00  0.00           H
ATOM   1731  HZ2 LYS   109      95.500  86.250  36.550  0.00  0.00           H
ATOM   1732  HZ3 LYS   109      96.680  87.420  36.790  0.00  0.00           H
ATOM   1733  C   LYS   109      91.920  83.830  41.590  0.00  0.00           C
ATOM   1734  O   LYS   109      92.620  83.040  42.230  0.00  0.00           O
ATOM   1735  N   SER   110      90.810  84.360  42.070  0.00  0.00           N
ATOM   1736  H   SER   110      90.180  84.820  41.430  0.00  0.00           H
ATOM   1737  CA  SER   110      90.280  84.160  43.420  0.00  0.00           C
ATOM   1738  HA  SER   110      91.150  83.940  44.040  0.00  0.00           H
ATOM   1739  CB  SER   110      89.720  85.430  44.060  0.00  0.00           C
ATOM   1740  HB2 SER   110      90.480  86.210  44.060  0.00  0.00           H
ATOM   1741  HB3 SER   110      89.530  85.210  45.110  0.00  0.00           H
ATOM   1742  OG  SER   110      88.510  85.840  43.440  0.00  0.00           O
ATOM   1743  HG  SER   110      88.630  85.940  42.490  0.00  0.00           H
ATOM   1744  C   SER   110      89.300  82.990  43.440  0.00  0.00           C
ATOM   1745  O   SER   110      89.570  82.090  44.160  0.00  0.00           O
ATOM   1746  N   ILE   111      88.190  83.030  42.660  0.00  0.00           N
ATOM   1747  H   ILE   111      88.020  83.950  42.290  0.00  0.00           H
ATOM   1748  CA  ILE   111      87.060  82.030  42.840  0.00  0.00           C
ATOM   1749  HA  ILE   111      86.770  81.830  43.870  0.00  0.00           H
ATOM   1750  CB  ILE   111      85.760  82.410  42.010  0.00  0.00           C
ATOM   1751  HB  ILE   111      85.970  82.390  40.940  0.00  0.00           H
ATOM   1752  CG2 ILE   111      84.460  81.600  42.180  0.00  0.00           C
ATOM   1753 HG21 ILE   111      84.000  81.760  43.160  0.00  0.00           H
ATOM   1754 HG22 ILE   111      83.730  81.920  41.430  0.00  0.00           H
ATOM   1755 HG23 ILE   111      84.650  80.530  42.110  0.00  0.00           H
ATOM   1756  CG1 ILE   111      85.400  83.980  42.220  0.00  0.00           C
ATOM   1757 HG12 ILE   111      84.390  84.180  41.850  0.00  0.00           H
ATOM   1758 HG13 ILE   111      86.200  84.560  41.770  0.00  0.00           H
ATOM   1759  CD1 ILE   111      85.400  84.340  43.700  0.00  0.00           C
ATOM   1760 HD11 ILE   111      86.410  84.100  44.030  0.00  0.00           H
ATOM   1761 HD12 ILE   111      85.140  85.390  43.830  0.00  0.00           H
ATOM   1762 HD13 ILE   111      84.700  83.720  44.260  0.00  0.00           H
ATOM   1763  C   ILE   111      87.580  80.630  42.320  0.00  0.00           C
ATOM   1764  O   ILE   111      87.040  79.650  42.900  0.00  0.00           O
ATOM   1765  N   HIE   112      88.460  80.600  41.390  0.00  0.00           N
ATOM   1766  H   HIE   112      88.910  81.440  41.080  0.00  0.00           H
ATOM   1767  CA  HIE   112      88.990  79.380  40.890  0.00  0.00           C
ATOM   1768  HA  HIE   112      88.690  78.560  41.540  0.00  0.00           H
ATOM   1769  CB  HIE   112      88.410  79.040  39.450  0.00  0.00           C
ATOM   1770  HB2 HIE   112      88.860  78.130  39.050  0.00  0.00           H
ATOM   1771  HB3 HIE   112      88.840  79.830  38.820  0.00  0.00           H
ATOM   1772  CG  HIE   112      86.880  78.930  39.440  0.00  0.00           C
ATOM   1773  ND1 HIE   112      86.210  77.890  39.870  0.00  0.00           N
ATOM   1774  CE1 HIE   112      84.920  78.017  39.048  0.00  0.00           C
ATOM   1775  HE1 HIE   112      84.199  77.210  38.923  0.00  0.00           H
ATOM   1776  NE2 HIE   112      84.779  79.317  38.964  0.00  0.00           N
ATOM   1777  HE2 HIE   112      83.914  79.793  38.755  0.00  0.00           H
ATOM   1778  CD2 HIE   112      85.970  79.930  39.200  0.00  0.00           C
ATOM   1779  HD2 HIE   112      86.230  80.970  39.060  0.00  0.00           H
ATOM   1780  C   HIE   112      90.550  79.370  40.960  0.00  0.00           C
ATOM   1781  O   HIE   112      91.250  79.410  39.960  0.00  0.00           O
ATOM   1782  N   LEU   113      90.960  79.430  42.230  0.00  0.00           N
ATOM   1783  H   LEU   113      90.190  79.430  42.890  0.00  0.00           H
ATOM   1784  CA  LEU   113      92.390  79.570  42.660  0.00  0.00           C
ATOM   1785  HA  LEU   113      92.730  80.540  42.310  0.00  0.00           H
ATOM   1786  CB  LEU   113      92.280  79.310  44.250  0.00  0.00           C
ATOM   1787  HB2 LEU   113      92.010  78.270  44.390  0.00  0.00           H
ATOM   1788  HB3 LEU   113      91.420  79.860  44.640  0.00  0.00           H
ATOM   1789  CG  LEU   113      93.630  79.710  44.910  0.00  0.00           C
ATOM   1790  HG  LEU   113      94.450  79.200  44.390  0.00  0.00           H
ATOM   1791  CD1 LEU   113      93.920  81.230  44.960  0.00  0.00           C
ATOM   1792 HD11 LEU   113      94.520  81.500  45.830  0.00  0.00           H
ATOM   1793 HD12 LEU   113      94.440  81.470  44.030  0.00  0.00           H
ATOM   1794 HD13 LEU   113      92.950  81.710  44.870  0.00  0.00           H
ATOM   1795  CD2 LEU   113      93.390  79.310  46.390  0.00  0.00           C
ATOM   1796 HD21 LEU   113      93.110  78.260  46.350  0.00  0.00           H
ATOM   1797 HD22 LEU   113      94.370  79.370  46.880  0.00  0.00           H
ATOM   1798 HD23 LEU   113      92.640  79.960  46.820  0.00  0.00           H
ATOM   1799  C   LEU   113      93.430  78.620  41.920  0.00  0.00           C
ATOM   1800  O   LEU   113      94.480  79.050  41.570  0.00  0.00           O
ATOM   1801  N   SER   114      93.040  77.380  41.640  0.00  0.00           N
ATOM   1802  H   SER   114      92.120  77.030  41.890  0.00  0.00           H
ATOM   1803  CA  SER   114      93.840  76.260  41.050  0.00  0.00           C
ATOM   1804  HA  SER   114      94.850  76.620  40.830  0.00  0.00           H
ATOM   1805  CB  SER   114      93.950  75.120  42.090  0.00  0.00           C
ATOM   1806  HB2 SER   114      94.460  74.230  41.730  0.00  0.00           H
ATOM   1807  HB3 SER   114      92.950  74.770  42.360  0.00  0.00           H
ATOM   1808  OG  SER   114      94.460  75.580  43.300  0.00  0.00           O
ATOM   1809  HG  SER   114      95.320  75.940  43.090  0.00  0.00           H
ATOM   1810  C   SER   114      93.390  75.820  39.580  0.00  0.00           C
ATOM   1811  O   SER   114      93.450  74.650  39.240  0.00  0.00           O
ATOM   1812  N   PHE   115      92.860  76.770  38.760  0.00  0.00           N
ATOM   1813  H   PHE   115      92.920  77.760  38.960  0.00  0.00           H
ATOM   1814  CA  PHE   115      92.320  76.500  37.430  0.00  0.00           C
ATOM   1815  HA  PHE   115      92.270  75.410  37.410  0.00  0.00           H
ATOM   1816  CB  PHE   115      90.900  77.010  37.290  0.00  0.00           C
ATOM   1817  HB2 PHE   115      90.970  77.940  36.730  0.00  0.00           H
ATOM   1818  HB3 PHE   115      90.440  77.190  38.270  0.00  0.00           H
ATOM   1819  CG  PHE   115      90.040  76.230  36.380  0.00  0.00           C
ATOM   1820  CD1 PHE   115      89.970  76.620  35.040  0.00  0.00           C
ATOM   1821  HD1 PHE   115      90.620  77.370  34.610  0.00  0.00           H
ATOM   1822  CE1 PHE   115      89.110  75.860  34.240  0.00  0.00           C
ATOM   1823  HE1 PHE   115      89.000  76.110  33.200  0.00  0.00           H
ATOM   1824  CZ  PHE   115      88.280  74.850  34.810  0.00  0.00           C
ATOM   1825  HZ  PHE   115      87.580  74.370  34.140  0.00  0.00           H
ATOM   1826  CE2 PHE   115      88.280  74.570  36.200  0.00  0.00           C
ATOM   1827  HE2 PHE   115      87.600  73.840  36.610  0.00  0.00           H
ATOM   1828  CD2 PHE   115      89.240  75.220  36.990  0.00  0.00           C
ATOM   1829  HD2 PHE   115      89.310  75.000  38.040  0.00  0.00           H
ATOM   1830  C   PHE   115      93.250  76.910  36.300  0.00  0.00           C
ATOM   1831  O   PHE   115      93.440  78.120  36.190  0.00  0.00           O
ATOM   1832  N   LEU   116      93.710  76.010  35.450  0.00  0.00           N
ATOM   1833  H   LEU   116      93.470  75.040  35.590  0.00  0.00           H
ATOM   1834  CA  LEU   116      94.080  76.290  34.050  0.00  0.00           C
ATOM   1835  HA  LEU   116      94.120  77.360  33.850  0.00  0.00           H
ATOM   1836  CB  LEU   116      95.440  75.720  33.660  0.00  0.00           C
ATOM   1837  HB2 LEU   116      95.540  76.070  32.630  0.00  0.00           H
ATOM   1838  HB3 LEU   116      95.450  74.640  33.750  0.00  0.00           H
ATOM   1839  CG  LEU   116      96.720  76.180  34.390  0.00  0.00           C
ATOM   1840  HG  LEU   116      96.720  77.260  34.360  0.00  0.00           H
ATOM   1841  CD1 LEU   116      96.840  75.710  35.860  0.00  0.00           C
ATOM   1842 HD11 LEU   116      96.850  74.620  35.870  0.00  0.00           H
ATOM   1843 HD12 LEU   116      97.720  76.110  36.350  0.00  0.00           H
ATOM   1844 HD13 LEU   116      96.050  76.090  36.500  0.00  0.00           H
ATOM   1845  CD2 LEU   116      97.840  75.500  33.640  0.00  0.00           C
ATOM   1846 HD21 LEU   116      98.790  75.780  34.100  0.00  0.00           H
ATOM   1847 HD22 LEU   116      97.740  74.420  33.710  0.00  0.00           H
ATOM   1848 HD23 LEU   116      97.800  75.860  32.610  0.00  0.00           H
ATOM   1849  C   LEU   116      92.990  75.700  33.120  0.00  0.00           C
ATOM   1850  O   LEU   116      92.210  74.850  33.580  0.00  0.00           O
ATOM   1851  N   ARG   117      93.000  76.080  31.870  0.00  0.00           N
ATOM   1852  H   ARG   117      93.540  76.900  31.610  0.00  0.00           H
ATOM   1853  CA  ARG   117      92.180  75.390  30.860  0.00  0.00           C
ATOM   1854  HA  ARG   117      92.100  74.350  31.170  0.00  0.00           H
ATOM   1855  CB  ARG   117      90.770  76.070  30.760  0.00  0.00           C
ATOM   1856  HB2 ARG   117      90.380  75.740  31.720  0.00  0.00           H
ATOM   1857  HB3 ARG   117      90.190  75.630  29.950  0.00  0.00           H
ATOM   1858  CG  ARG   117      90.770  77.600  30.740  0.00  0.00           C
ATOM   1859  HG2 ARG   117      91.350  78.000  29.910  0.00  0.00           H
ATOM   1860  HG3 ARG   117      91.120  77.930  31.720  0.00  0.00           H
ATOM   1861  CD  ARG   117      89.300  78.140  30.450  0.00  0.00           C
ATOM   1862  HD2 ARG   117      88.580  77.510  30.950  0.00  0.00           H
ATOM   1863  HD3 ARG   117      89.160  78.120  29.360  0.00  0.00           H
ATOM   1864  NE  ARG   117      89.090  79.490  30.890  0.00  0.00           N
ATOM   1865  HE  ARG   117      89.830  80.090  31.240  0.00  0.00           H
ATOM   1866  CZ  ARG   117      87.910  79.970  31.130  0.00  0.00           C
ATOM   1867  NH1 ARG   117      86.840  79.220  30.870  0.00  0.00           N
ATOM   1868 HH11 ARG   117      86.890  78.420  30.250  0.00  0.00           H
ATOM   1869 HH12 ARG   117      85.990  79.580  31.280  0.00  0.00           H
ATOM   1870  NH2 ARG   117      87.750  81.160  31.610  0.00  0.00           N
ATOM   1871 HH21 ARG   117      88.480  81.820  31.830  0.00  0.00           H
ATOM   1872 HH22 ARG   117      86.800  81.410  31.830  0.00  0.00           H
ATOM   1873  C   ARG   117      92.830  75.430  29.490  0.00  0.00           C
ATOM   1874  O   ARG   117      93.510  76.410  29.150  0.00  0.00           O
ATOM   1875  N   THR   118      92.500  74.410  28.730  0.00  0.00           N
ATOM   1876  H   THR   118      91.860  73.760  29.160  0.00  0.00           H
ATOM   1877  CA  THR   118      93.080  74.100  27.370  0.00  0.00           C
ATOM   1878  HA  THR   118      93.990  74.630  27.090  0.00  0.00           H
ATOM   1879  CB  THR   118      93.330  72.580  27.220  0.00  0.00           C
ATOM   1880  HB  THR   118      93.660  72.380  26.200  0.00  0.00           H
ATOM   1881  CG2 THR   118      94.420  71.980  28.000  0.00  0.00           C
ATOM   1882 HG21 THR   118      94.720  70.970  27.730  0.00  0.00           H
ATOM   1883 HG22 THR   118      95.340  72.580  28.010  0.00  0.00           H
ATOM   1884 HG23 THR   118      94.070  71.950  29.030  0.00  0.00           H
ATOM   1885  OG1 THR   118      92.140  71.910  27.480  0.00  0.00           O
ATOM   1886  HG1 THR   118      91.560  71.920  26.720  0.00  0.00           H
ATOM   1887  C   THR   118      92.210  74.550  26.200  0.00  0.00           C
ATOM   1888  O   THR   118      92.750  74.730  25.110  0.00  0.00           O
ATOM   1889  N   VAL   119      90.990  75.030  26.520  0.00  0.00           N
ATOM   1890  H   VAL   119      90.800  75.140  27.510  0.00  0.00           H
ATOM   1891  CA  VAL   119      90.220  76.000  25.670  0.00  0.00           C
ATOM   1892  HA  VAL   119      90.680  75.970  24.680  0.00  0.00           H
ATOM   1893  CB  VAL   119      88.750  75.610  25.500  0.00  0.00           C
ATOM   1894  HB  VAL   119      88.330  76.510  25.060  0.00  0.00           H
ATOM   1895  CG1 VAL   119      88.560  74.310  24.680  0.00  0.00           C
ATOM   1896 HG11 VAL   119      87.500  74.130  24.500  0.00  0.00           H
ATOM   1897 HG12 VAL   119      88.990  74.500  23.700  0.00  0.00           H
ATOM   1898 HG13 VAL   119      88.930  73.470  25.260  0.00  0.00           H
ATOM   1899  CG2 VAL   119      88.050  75.470  26.870  0.00  0.00           C
ATOM   1900 HG21 VAL   119      88.460  74.630  27.420  0.00  0.00           H
ATOM   1901 HG22 VAL   119      88.260  76.390  27.420  0.00  0.00           H
ATOM   1902 HG23 VAL   119      86.960  75.510  26.840  0.00  0.00           H
ATOM   1903  C   VAL   119      90.390  77.530  26.210  0.00  0.00           C
ATOM   1904  O   VAL   119      90.600  77.660  27.420  0.00  0.00           O
ATOM   1905  N   PRO   120      90.250  78.590  25.370  0.00  0.00           N
ATOM   1906  CD  PRO   120      90.150  78.700  23.930  0.00  0.00           C
ATOM   1907  HD2 PRO   120      89.220  78.250  23.570  0.00  0.00           H
ATOM   1908  HD3 PRO   120      90.970  78.260  23.360  0.00  0.00           H
ATOM   1909  CG  PRO   120      90.280  80.180  23.600  0.00  0.00           C
ATOM   1910  HG2 PRO   120      89.290  80.620  23.470  0.00  0.00           H
ATOM   1911  HG3 PRO   120      90.810  80.320  22.650  0.00  0.00           H
ATOM   1912  CB  PRO   120      90.890  80.850  24.800  0.00  0.00           C
ATOM   1913  HB2 PRO   120      90.700  81.920  24.780  0.00  0.00           H
ATOM   1914  HB3 PRO   120      91.970  80.660  24.810  0.00  0.00           H
ATOM   1915  CA  PRO   120      90.250  79.960  25.860  0.00  0.00           C
ATOM   1916  HA  PRO   120      90.780  79.970  26.810  0.00  0.00           H
ATOM   1917  C   PRO   120      88.780  80.360  26.080  0.00  0.00           C
ATOM   1918  O   PRO   120      87.900  79.730  25.530  0.00  0.00           O
ATOM   1919  N   PRO   121      88.550  81.370  26.890  0.00  0.00           N
ATOM   1920  CD  PRO   121      89.520  82.210  27.580  0.00  0.00           C
ATOM   1921  HD2 PRO   121      90.240  82.610  26.870  0.00  0.00           H
ATOM   1922  HD3 PRO   121      89.970  81.680  28.420  0.00  0.00           H
ATOM   1923  CG  PRO   121      88.720  83.380  28.110  0.00  0.00           C
ATOM   1924  HG2 PRO   121      88.620  84.230  27.430  0.00  0.00           H
ATOM   1925  HG3 PRO   121      89.120  83.800  29.030  0.00  0.00           H
ATOM   1926  CB  PRO   121      87.310  82.740  28.360  0.00  0.00           C
ATOM   1927  HB2 PRO   121      86.480  83.450  28.330  0.00  0.00           H
ATOM   1928  HB3 PRO   121      87.280  82.220  29.320  0.00  0.00           H
ATOM   1929  CA  PRO   121      87.190  81.740  27.220  0.00  0.00           C
ATOM   1930  HA  PRO   121      86.630  80.890  27.610  0.00  0.00           H
ATOM   1931  C   PRO   121      86.500  82.470  26.060  0.00  0.00           C
ATOM   1932  O   PRO   121      87.210  83.050  25.240  0.00  0.00           O
ATOM   1933  N   TYR   122      85.160  82.500  26.020  0.00  0.00           N
ATOM   1934  H   TYR   122      84.620  81.990  26.700  0.00  0.00           H
ATOM   1935  CA  TYR   122      84.480  83.350  24.990  0.00  0.00           C
ATOM   1936  HA  TYR   122      84.710  82.990  23.990  0.00  0.00           H
ATOM   1937  CB  TYR   122      82.960  83.380  25.270  0.00  0.00           C
ATOM   1938  HB2 TYR   122      82.390  83.950  24.540  0.00  0.00           H
ATOM   1939  HB3 TYR   122      82.770  83.810  26.250  0.00  0.00           H
ATOM   1940  CG  TYR   122      82.340  82.040  25.110  0.00  0.00           C
ATOM   1941  CD1 TYR   122      82.180  81.410  23.830  0.00  0.00           C
ATOM   1942  HD1 TYR   122      82.540  81.900  22.940  0.00  0.00           H
ATOM   1943  CE1 TYR   122      81.440  80.190  23.710  0.00  0.00           C
ATOM   1944  HE1 TYR   122      81.290  79.690  22.760  0.00  0.00           H
ATOM   1945  CZ  TYR   122      80.970  79.560  24.920  0.00  0.00           C
ATOM   1946  OH  TYR   122      80.420  78.310  24.750  0.00  0.00           O
ATOM   1947  HH  TYR   122      80.720  77.660  25.390  0.00  0.00           H
ATOM   1948  CE2 TYR   122      81.080  80.210  26.140  0.00  0.00           C
ATOM   1949  HE2 TYR   122      80.480  79.870  26.970  0.00  0.00           H
ATOM   1950  CD2 TYR   122      81.720  81.440  26.210  0.00  0.00           C
ATOM   1951  HD2 TYR   122      81.770  81.970  27.150  0.00  0.00           H
ATOM   1952  C   TYR   122      84.920  84.830  24.980  0.00  0.00           C
ATOM   1953  O   TYR   122      85.080  85.440  23.930  0.00  0.00           O
ATOM   1954  N   SER   123      85.290  85.410  26.100  0.00  0.00           N
ATOM   1955  H   SER   123      85.100  84.910  26.960  0.00  0.00           H
ATOM   1956  CA  SER   123      85.780  86.800  26.240  0.00  0.00           C
ATOM   1957  HA  SER   123      85.070  87.480  25.770  0.00  0.00           H
ATOM   1958  CB  SER   123      86.130  87.090  27.690  0.00  0.00           C
ATOM   1959  HB2 SER   123      85.230  87.270  28.290  0.00  0.00           H
ATOM   1960  HB3 SER   123      86.690  88.030  27.710  0.00  0.00           H
ATOM   1961  OG  SER   123      86.920  86.030  28.220  0.00  0.00           O
ATOM   1962  HG  SER   123      86.320  85.500  28.760  0.00  0.00           H
ATOM   1963  C   SER   123      87.060  87.120  25.550  0.00  0.00           C
ATOM   1964  O   SER   123      87.390  88.290  25.210  0.00  0.00           O
ATOM   1965  N   HIE   124      87.890  86.100  25.230  0.00  0.00           N
ATOM   1966  H   HIE   124      87.650  85.160  25.510  0.00  0.00           H
ATOM   1967  CA  HIE   124      89.140  86.260  24.530  0.00  0.00           C
ATOM   1968  HA  HIE   124      89.580  87.200  24.850  0.00  0.00           H
ATOM   1969  CB  HIE   124      90.230  85.250  24.830  0.00  0.00           C
ATOM   1970  HB2 HIE   124      90.990  85.460  24.070  0.00  0.00           H
ATOM   1971  HB3 HIE   124      89.740  84.280  24.760  0.00  0.00           H
ATOM   1972  CG  HIE   124      90.890  85.380  26.130  0.00  0.00           C
ATOM   1973  ND1 HIE   124      91.890  84.520  26.570  0.00  0.00           N
ATOM   1974  CE1 HIE   124      92.080  84.870  27.880  0.00  0.00           C
ATOM   1975  HE1 HIE   124      92.770  84.340  28.520  0.00  0.00           H
ATOM   1976  NE2 HIE   124      91.370  85.930  28.190  0.00  0.00           N
ATOM   1977  HE2 HIE   124      91.420  86.290  29.130  0.00  0.00           H
ATOM   1978  CD2 HIE   124      90.610  86.270  27.100  0.00  0.00           C
ATOM   1979  HD2 HIE   124      89.810  86.990  27.140  0.00  0.00           H
ATOM   1980  C   HIE   124      89.000  86.550  23.030  0.00  0.00           C
ATOM   1981  O   HIE   124      89.900  86.990  22.270  0.00  0.00           O
ATOM   1982  N   GLN   125      87.770  86.410  22.530  0.00  0.00           N
ATOM   1983  H   GLN   125      87.070  86.090  23.180  0.00  0.00           H
ATOM   1984  CA  GLN   125      87.370  86.650  21.130  0.00  0.00           C
ATOM   1985  HA  GLN   125      87.990  85.990  20.530  0.00  0.00           H
ATOM   1986  CB  GLN   125      85.920  86.300  21.010  0.00  0.00           C
ATOM   1987  HB2 GLN   125      85.520  86.610  20.050  0.00  0.00           H
ATOM   1988  HB3 GLN   125      85.310  86.730  21.810  0.00  0.00           H
ATOM   1989  CG  GLN   125      85.740  84.710  21.080  0.00  0.00           C
ATOM   1990  HG2 GLN   125      86.160  84.460  22.060  0.00  0.00           H
ATOM   1991  HG3 GLN   125      86.420  84.260  20.350  0.00  0.00           H
ATOM   1992  CD  GLN   125      84.270  84.200  20.880  0.00  0.00           C
ATOM   1993  OE1 GLN   125      84.010  83.560  19.900  0.00  0.00           O
ATOM   1994  NE2 GLN   125      83.330  84.350  21.710  0.00  0.00           N
ATOM   1995 HE21 GLN   125      83.410  85.110  22.380  0.00  0.00           H
ATOM   1996 HE22 GLN   125      82.410  83.980  21.500  0.00  0.00           H
ATOM   1997  C   GLN   125      87.540  88.100  20.660  0.00  0.00           C
ATOM   1998  O   GLN   125      87.880  88.370  19.480  0.00  0.00           O
ATOM   1999  N   ALA   126      87.560  88.970  21.720  0.00  0.00           N
ATOM   2000  H   ALA   126      87.270  88.610  22.610  0.00  0.00           H
ATOM   2001  CA  ALA   126      88.110  90.300  21.550  0.00  0.00           C
ATOM   2002  HA  ALA   126      87.490  90.930  20.910  0.00  0.00           H
ATOM   2003  CB  ALA   126      88.150  90.940  22.990  0.00  0.00           C
ATOM   2004  HB1 ALA   126      87.110  91.060  23.290  0.00  0.00           H
ATOM   2005  HB2 ALA   126      88.770  90.400  23.700  0.00  0.00           H
ATOM   2006  HB3 ALA   126      88.560  91.930  22.810  0.00  0.00           H
ATOM   2007  C   ALA   126      89.460  90.350  20.810  0.00  0.00           C
ATOM   2008  O   ALA   126      89.760  91.280  19.990  0.00  0.00           O
ATOM   2009  N   LEU   127      90.440  89.480  21.140  0.00  0.00           N
ATOM   2010  H   LEU   127      90.140  88.650  21.620  0.00  0.00           H
ATOM   2011  CA  LEU   127      91.750  89.460  20.400  0.00  0.00           C
ATOM   2012  HA  LEU   127      92.110  90.490  20.410  0.00  0.00           H
ATOM   2013  CB  LEU   127      92.680  88.460  21.030  0.00  0.00           C
ATOM   2014  HB2 LEU   127      93.580  88.280  20.440  0.00  0.00           H
ATOM   2015  HB3 LEU   127      92.090  87.540  21.040  0.00  0.00           H
ATOM   2016  CG  LEU   127      93.140  88.890  22.430  0.00  0.00           C
ATOM   2017  HG  LEU   127      92.710  89.840  22.770  0.00  0.00           H
ATOM   2018  CD1 LEU   127      92.990  87.870  23.560  0.00  0.00           C
ATOM   2019 HD11 LEU   127      91.940  87.770  23.840  0.00  0.00           H
ATOM   2020 HD12 LEU   127      93.410  87.000  23.070  0.00  0.00           H
ATOM   2021 HD13 LEU   127      93.610  88.010  24.450  0.00  0.00           H
ATOM   2022  CD2 LEU   127      94.610  89.210  22.360  0.00  0.00           C
ATOM   2023 HD21 LEU   127      95.180  88.390  21.930  0.00  0.00           H
ATOM   2024 HD22 LEU   127      94.780  90.110  21.750  0.00  0.00           H
ATOM   2025 HD23 LEU   127      95.030  89.500  23.320  0.00  0.00           H
ATOM   2026  C   LEU   127      91.580  89.350  18.880  0.00  0.00           C
ATOM   2027  O   LEU   127      92.360  90.020  18.100  0.00  0.00           O
ATOM   2028  N   VAL   128      90.680  88.420  18.450  0.00  0.00           N
ATOM   2029  H   VAL   128      90.210  87.870  19.160  0.00  0.00           H
ATOM   2030  CA  VAL   128      90.460  88.070  17.060  0.00  0.00           C
ATOM   2031  HA  VAL   128      91.430  88.030  16.560  0.00  0.00           H
ATOM   2032  CB  VAL   128      89.810  86.770  16.890  0.00  0.00           C
ATOM   2033  HB  VAL   128      88.900  86.740  17.490  0.00  0.00           H
ATOM   2034  CG1 VAL   128      89.410  86.390  15.460  0.00  0.00           C
ATOM   2035 HG11 VAL   128      88.520  86.930  15.140  0.00  0.00           H
ATOM   2036 HG12 VAL   128      90.280  86.610  14.830  0.00  0.00           H
ATOM   2037 HG13 VAL   128      89.160  85.360  15.230  0.00  0.00           H
ATOM   2038  CG2 VAL   128      90.770  85.690  17.380  0.00  0.00           C
ATOM   2039 HG21 VAL   128      90.340  84.720  17.160  0.00  0.00           H
ATOM   2040 HG22 VAL   128      91.700  85.650  16.820  0.00  0.00           H
ATOM   2041 HG23 VAL   128      90.980  85.810  18.450  0.00  0.00           H
ATOM   2042  C   VAL   128      89.720  89.220  16.350  0.00  0.00           C
ATOM   2043  O   VAL   128      90.060  89.660  15.260  0.00  0.00           O
ATOM   2044  N   TRP   129      88.690  89.760  17.030  0.00  0.00           N
ATOM   2045  H   TRP   129      88.330  89.270  17.840  0.00  0.00           H
ATOM   2046  CA  TRP   129      88.040  91.050  16.600  0.00  0.00           C
ATOM   2047  HA  TRP   129      87.630  91.000  15.590  0.00  0.00           H
ATOM   2048  CB  TRP   129      86.920  91.400  17.600  0.00  0.00           C
ATOM   2049  HB2 TRP   129      86.520  92.410  17.460  0.00  0.00           H
ATOM   2050  HB3 TRP   129      87.420  91.480  18.560  0.00  0.00           H
ATOM   2051  CG  TRP   129      85.790  90.390  17.920  0.00  0.00           C
ATOM   2052  CD1 TRP   129      85.310  89.360  17.120  0.00  0.00           C
ATOM   2053  HD1 TRP   129      85.710  89.000  16.180  0.00  0.00           H
ATOM   2054  NE1 TRP   129      84.350  88.690  17.780  0.00  0.00           N
ATOM   2055  HE1 TRP   129      83.700  88.040  17.380  0.00  0.00           H
ATOM   2056  CE2 TRP   129      84.090  89.140  19.060  0.00  0.00           C
ATOM   2057  CZ2 TRP   129      83.210  88.680  20.100  0.00  0.00           C
ATOM   2058  HZ2 TRP   129      82.570  87.810  20.060  0.00  0.00           H
ATOM   2059  CH2 TRP   129      83.330  89.310  21.290  0.00  0.00           C
ATOM   2060  HH2 TRP   129      82.650  89.020  22.080  0.00  0.00           H
ATOM   2061  CZ3 TRP   129      84.160  90.460  21.470  0.00  0.00           C
ATOM   2062  HZ3 TRP   129      84.080  91.050  22.370  0.00  0.00           H
ATOM   2063  CE3 TRP   129      84.970  90.900  20.420  0.00  0.00           C
ATOM   2064  HE3 TRP   129      85.570  91.790  20.520  0.00  0.00           H
ATOM   2065  CD2 TRP   129      85.030  90.220  19.150  0.00  0.00           C
ATOM   2066  C   TRP   129      89.030  92.170  16.470  0.00  0.00           C
ATOM   2067  O   TRP   129      89.040  92.810  15.460  0.00  0.00           O
ATOM   2068  N   PHE   130      89.850  92.520  17.480  0.00  0.00           N
ATOM   2069  H   PHE   130      89.790  92.070  18.380  0.00  0.00           H
ATOM   2070  CA  PHE   130      90.780  93.560  17.360  0.00  0.00           C
ATOM   2071  HA  PHE   130      90.190  94.480  17.350  0.00  0.00           H
ATOM   2072  CB  PHE   130      91.590  93.610  18.650  0.00  0.00           C
ATOM   2073  HB2 PHE   130      92.050  92.620  18.740  0.00  0.00           H
ATOM   2074  HB3 PHE   130      90.970  93.750  19.530  0.00  0.00           H
ATOM   2075  CG  PHE   130      92.660  94.640  18.590  0.00  0.00           C
ATOM   2076  CD1 PHE   130      92.490  95.830  17.890  0.00  0.00           C
ATOM   2077  HD1 PHE   130      91.580  96.000  17.330  0.00  0.00           H
ATOM   2078  CE1 PHE   130      93.490  96.830  17.840  0.00  0.00           C
ATOM   2079  HE1 PHE   130      93.280  97.740  17.290  0.00  0.00           H
ATOM   2080  CZ  PHE   130      94.690  96.680  18.490  0.00  0.00           C
ATOM   2081  HZ  PHE   130      95.470  97.430  18.510  0.00  0.00           H
ATOM   2082  CE2 PHE   130      94.880  95.480  19.200  0.00  0.00           C
ATOM   2083  HE2 PHE   130      95.830  95.310  19.680  0.00  0.00           H
ATOM   2084  CD2 PHE   130      93.900  94.430  19.210  0.00  0.00           C
ATOM   2085  HD2 PHE   130      94.090  93.560  19.820  0.00  0.00           H
ATOM   2086  C   PHE   130      91.700  93.350  16.160  0.00  0.00           C
ATOM   2087  O   PHE   130      92.060  94.240  15.410  0.00  0.00           O
ATOM   2088  N   GLU   131      92.100  92.060  15.960  0.00  0.00           N
ATOM   2089  H   GLU   131      91.760  91.330  16.570  0.00  0.00           H
ATOM   2090  CA  GLU   131      92.820  91.650  14.800  0.00  0.00           C
ATOM   2091  HA  GLU   131      93.700  92.280  14.720  0.00  0.00           H
ATOM   2092  CB  GLU   131      93.230  90.200  14.940  0.00  0.00           C
ATOM   2093  HB2 GLU   131      92.510  89.420  14.710  0.00  0.00           H
ATOM   2094  HB3 GLU   131      93.560  89.910  15.930  0.00  0.00           H
ATOM   2095  CG  GLU   131      94.480  89.800  14.050  0.00  0.00           C
ATOM   2096  HG2 GLU   131      94.210  89.910  13.000  0.00  0.00           H
ATOM   2097  HG3 GLU   131      94.670  88.740  14.200  0.00  0.00           H
ATOM   2098  CD  GLU   131      95.630  90.690  14.490  0.00  0.00           C
ATOM   2099  OE1 GLU   131      96.220  91.370  13.590  0.00  0.00           O
ATOM   2100  OE2 GLU   131      96.200  90.620  15.640  0.00  0.00           O
ATOM   2101  C   GLU   131      92.090  91.920  13.490  0.00  0.00           C
ATOM   2102  O   GLU   131      92.710  92.430  12.590  0.00  0.00           O
ATOM   2103  N   MET   132      90.790  91.780  13.460  0.00  0.00           N
ATOM   2104  H   MET   132      90.370  91.410  14.300  0.00  0.00           H
ATOM   2105  CA  MET   132      89.960  92.240  12.290  0.00  0.00           C
ATOM   2106  HA  MET   132      90.400  91.850  11.380  0.00  0.00           H
ATOM   2107  CB  MET   132      88.520  91.770  12.400  0.00  0.00           C
ATOM   2108  HB2 MET   132      87.910  92.220  11.610  0.00  0.00           H
ATOM   2109  HB3 MET   132      88.090  91.850  13.390  0.00  0.00           H
ATOM   2110  CG  MET   132      88.580  90.300  12.040  0.00  0.00           C
ATOM   2111  HG2 MET   132      89.020  89.780  12.890  0.00  0.00           H
ATOM   2112  HG3 MET   132      89.230  90.210  11.170  0.00  0.00           H
ATOM   2113  SD  MET   132      87.140  89.380  11.380  0.00  0.00           S
ATOM   2114  CE  MET   132      86.790  88.260  12.780  0.00  0.00           C
ATOM   2115  HE1 MET   132      85.960  87.640  12.440  0.00  0.00           H
ATOM   2116  HE2 MET   132      87.690  87.690  13.000  0.00  0.00           H
ATOM   2117  HE3 MET   132      86.550  88.810  13.690  0.00  0.00           H
ATOM   2118  C   MET   132      89.890  93.780  12.150  0.00  0.00           C
ATOM   2119  O   MET   132      90.140  94.320  11.040  0.00  0.00           O
ATOM   2120  N   MET   133      89.720  94.470  13.310  0.00  0.00           N
ATOM   2121  H   MET   133      89.400  93.990  14.140  0.00  0.00           H
ATOM   2122  CA  MET   133      89.900  95.960  13.320  0.00  0.00           C
ATOM   2123  HA  MET   133      89.200  96.440  12.630  0.00  0.00           H
ATOM   2124  CB  MET   133      89.690  96.550  14.710  0.00  0.00           C
ATOM   2125  HB2 MET   133      90.120  97.550  14.760  0.00  0.00           H
ATOM   2126  HB3 MET   133      90.230  95.920  15.420  0.00  0.00           H
ATOM   2127  CG  MET   133      88.260  96.710  15.150  0.00  0.00           C
ATOM   2128  HG2 MET   133      87.630  95.900  14.780  0.00  0.00           H
ATOM   2129  HG3 MET   133      87.960  97.710  14.850  0.00  0.00           H
ATOM   2130  SD  MET   133      87.960  96.690  16.910  0.00  0.00           S
ATOM   2131  CE  MET   133      88.420  98.370  17.420  0.00  0.00           C
ATOM   2132  HE1 MET   133      87.750  99.050  16.900  0.00  0.00           H
ATOM   2133  HE2 MET   133      88.170  98.550  18.470  0.00  0.00           H
ATOM   2134  HE3 MET   133      89.470  98.510  17.170  0.00  0.00           H
ATOM   2135  C   MET   133      91.290  96.370  12.760  0.00  0.00           C
ATOM   2136  O   MET   133      91.270  97.320  11.950  0.00  0.00           O
ATOM   2137  N   ARG   134      92.400  95.680  13.080  0.00  0.00           N
ATOM   2138  H   ARG   134      92.310  94.910  13.730  0.00  0.00           H
ATOM   2139  CA  ARG   134      93.680  95.890  12.440  0.00  0.00           C
ATOM   2140  HA  ARG   134      93.880  96.960  12.470  0.00  0.00           H
ATOM   2141  CB  ARG   134      94.910  95.160  13.070  0.00  0.00           C
ATOM   2142  HB2 ARG   134      95.690  95.050  12.320  0.00  0.00           H
ATOM   2143  HB3 ARG   134      94.480  94.200  13.340  0.00  0.00           H
ATOM   2144  CG  ARG   134      95.420  95.790  14.390  0.00  0.00           C
ATOM   2145  HG2 ARG   134      94.560  95.720  15.070  0.00  0.00           H
ATOM   2146  HG3 ARG   134      95.740  96.830  14.340  0.00  0.00           H
ATOM   2147  CD  ARG   134      96.440  94.830  15.120  0.00  0.00           C
ATOM   2148  HD2 ARG   134      96.360  93.760  14.950  0.00  0.00           H
ATOM   2149  HD3 ARG   134      96.400  95.130  16.170  0.00  0.00           H
ATOM   2150  NE  ARG   134      97.840  95.100  14.700  0.00  0.00           N
ATOM   2151  HE  ARG   134      98.140  96.060  14.740  0.00  0.00           H
ATOM   2152  CZ  ARG   134      98.730  94.320  13.980  0.00  0.00           C
ATOM   2153  NH1 ARG   134      98.410  93.160  13.440  0.00  0.00           N
ATOM   2154 HH11 ARG   134      97.450  92.850  13.330  0.00  0.00           H
ATOM   2155 HH12 ARG   134      99.100  92.660  12.890  0.00  0.00           H
ATOM   2156  NH2 ARG   134      99.870  94.780  13.570  0.00  0.00           N
ATOM   2157 HH21 ARG   134     100.330  95.620  13.880  0.00  0.00           H
ATOM   2158 HH22 ARG   134     100.380  94.170  12.940  0.00  0.00           H
ATOM   2159  C   ARG   134      93.710  95.590  10.950  0.00  0.00           C
ATOM   2160  O   ARG   134      94.360  96.250  10.170  0.00  0.00           O
ATOM   2161  N   LEU   135      93.050  94.440  10.530  0.00  0.00           N
ATOM   2162  H   LEU   135      92.510  93.860  11.160  0.00  0.00           H
ATOM   2163  CA  LEU   135      93.170  93.880   9.100  0.00  0.00           C
ATOM   2164  HA  LEU   135      94.250  93.890   8.930  0.00  0.00           H
ATOM   2165  CB  LEU   135      92.530  92.440   9.150  0.00  0.00           C
ATOM   2166  HB2 LEU   135      91.560  92.570   9.630  0.00  0.00           H
ATOM   2167  HB3 LEU   135      93.160  91.770   9.740  0.00  0.00           H
ATOM   2168  CG  LEU   135      92.260  91.610   7.860  0.00  0.00           C
ATOM   2169  HG  LEU   135      91.720  92.250   7.160  0.00  0.00           H
ATOM   2170  CD1 LEU   135      93.600  91.250   7.180  0.00  0.00           C
ATOM   2171 HD11 LEU   135      93.280  90.980   6.180  0.00  0.00           H
ATOM   2172 HD12 LEU   135      94.350  92.050   7.150  0.00  0.00           H
ATOM   2173 HD13 LEU   135      93.990  90.390   7.720  0.00  0.00           H
ATOM   2174  CD2 LEU   135      91.500  90.260   8.250  0.00  0.00           C
ATOM   2175 HD21 LEU   135      92.160  89.630   8.850  0.00  0.00           H
ATOM   2176 HD22 LEU   135      90.550  90.500   8.740  0.00  0.00           H
ATOM   2177 HD23 LEU   135      91.160  89.800   7.320  0.00  0.00           H
ATOM   2178  C   LEU   135      92.490  94.750   8.060  0.00  0.00           C
ATOM   2179  O   LEU   135      93.140  95.110   7.140  0.00  0.00           O
ATOM   2180  N   PHE   136      91.250  95.140   8.400  0.00  0.00           N
ATOM   2181  H   PHE   136      90.940  94.850   9.310  0.00  0.00           H
ATOM   2182  CA  PHE   136      90.390  95.960   7.490  0.00  0.00           C
ATOM   2183  HA  PHE   136      90.740  95.830   6.460  0.00  0.00           H
ATOM   2184  CB  PHE   136      89.000  95.270   7.590  0.00  0.00           C
ATOM   2185  HB2 PHE   136      88.320  95.880   6.990  0.00  0.00           H
ATOM   2186  HB3 PHE   136      88.720  95.300   8.640  0.00  0.00           H
ATOM   2187  CG  PHE   136      88.850  93.830   7.080  0.00  0.00           C
ATOM   2188  CD1 PHE   136      88.810  93.680   5.700  0.00  0.00           C
ATOM   2189  HD1 PHE   136      89.010  94.520   5.060  0.00  0.00           H
ATOM   2190  CE1 PHE   136      88.670  92.390   5.180  0.00  0.00           C
ATOM   2191  HE1 PHE   136      88.730  92.270   4.110  0.00  0.00           H
ATOM   2192  CZ  PHE   136      88.430  91.290   6.070  0.00  0.00           C
ATOM   2193  HZ  PHE   136      88.200  90.340   5.620  0.00  0.00           H
ATOM   2194  CE2 PHE   136      88.340  91.410   7.440  0.00  0.00           C
ATOM   2195  HE2 PHE   136      88.120  90.590   8.100  0.00  0.00           H
ATOM   2196  CD2 PHE   136      88.540  92.720   7.940  0.00  0.00           C
ATOM   2197  HD2 PHE   136      88.520  92.950   9.000  0.00  0.00           H
ATOM   2198  C   PHE   136      90.490  97.430   7.780  0.00  0.00           C
ATOM   2199  O   PHE   136      89.920  98.230   7.040  0.00  0.00           O
ATOM   2200  N   ASN   137      91.250  97.820   8.840  0.00  0.00           N
ATOM   2201  H   ASN   137      91.590  97.070   9.440  0.00  0.00           H
ATOM   2202  CA  ASN   137      91.430  99.220   9.240  0.00  0.00           C
ATOM   2203  HA  ASN   137      92.130  99.160  10.070  0.00  0.00           H
ATOM   2204  CB  ASN   137      92.230 100.050   8.200  0.00  0.00           C
ATOM   2205  HB2 ASN   137      92.690 100.860   8.770  0.00  0.00           H
ATOM   2206  HB3 ASN   137      91.590 100.500   7.450  0.00  0.00           H
ATOM   2207  CG  ASN   137      93.230  99.320   7.380  0.00  0.00           C
ATOM   2208  OD1 ASN   137      94.300  98.930   7.910  0.00  0.00           O
ATOM   2209  ND2 ASN   137      93.000  99.060   6.160  0.00  0.00           N
ATOM   2210 HD21 ASN   137      92.100  99.270   5.750  0.00  0.00           H
ATOM   2211 HD22 ASN   137      93.670  98.470   5.680  0.00  0.00           H
ATOM   2212  C   ASN   137      90.180  99.920   9.910  0.00  0.00           C
ATOM   2213  O   ASN   137      89.730 101.060   9.570  0.00  0.00           O
ATOM   2214  N   TRP   138      89.510  99.150  10.850  0.00  0.00           N
ATOM   2215  H   TRP   138      89.830  98.210  11.040  0.00  0.00           H
ATOM   2216  CA  TRP   138      88.210  99.590  11.350  0.00  0.00           C
ATOM   2217  HA  TRP   138      87.640 100.230  10.680  0.00  0.00           H
ATOM   2218  CB  TRP   138      87.190  98.490  11.550  0.00  0.00           C
ATOM   2219  HB2 TRP   138      86.320  98.940  12.020  0.00  0.00           H
ATOM   2220  HB3 TRP   138      87.680  97.680  12.100  0.00  0.00           H
ATOM   2221  CG  TRP   138      86.680  97.710  10.360  0.00  0.00           C
ATOM   2222  CD1 TRP   138      86.790  98.080   9.060  0.00  0.00           C
ATOM   2223  HD1 TRP   138      87.090  99.070   8.770  0.00  0.00           H
ATOM   2224  NE1 TRP   138      86.140  97.200   8.250  0.00  0.00           N
ATOM   2225  HE1 TRP   138      86.210  97.330   7.250  0.00  0.00           H
ATOM   2226  CE2 TRP   138      85.720  96.020   8.930  0.00  0.00           C
ATOM   2227  CZ2 TRP   138      85.280  94.800   8.580  0.00  0.00           C
ATOM   2228  HZ2 TRP   138      85.020  94.640   7.540  0.00  0.00           H
ATOM   2229  CH2 TRP   138      85.130  93.850   9.570  0.00  0.00           C
ATOM   2230  HH2 TRP   138      84.660  92.880   9.460  0.00  0.00           H
ATOM   2231  CZ3 TRP   138      85.440  94.130  10.940  0.00  0.00           C
ATOM   2232  HZ3 TRP   138      85.450  93.330  11.660  0.00  0.00           H
ATOM   2233  CE3 TRP   138      86.000  95.340  11.290  0.00  0.00           C
ATOM   2234  HE3 TRP   138      86.230  95.520  12.330  0.00  0.00           H
ATOM   2235  CD2 TRP   138      86.080  96.370  10.290  0.00  0.00           C
ATOM   2236  C   TRP   138      88.370 100.470  12.640  0.00  0.00           C
ATOM   2237  O   TRP   138      88.260 100.050  13.730  0.00  0.00           O
ATOM   2238  N   ASN   139      88.890 101.670  12.370  0.00  0.00           N
ATOM   2239  H   ASN   139      88.990 101.900  11.390  0.00  0.00           H
ATOM   2240  CA  ASN   139      89.280 102.620  13.430  0.00  0.00           C
ATOM   2241  HA  ASN   139      90.080 102.060  13.920  0.00  0.00           H
ATOM   2242  CB  ASN   139      89.980 103.860  12.740  0.00  0.00           C
ATOM   2243  HB2 ASN   139      89.420 104.790  12.640  0.00  0.00           H
ATOM   2244  HB3 ASN   139      90.230 103.640  11.700  0.00  0.00           H
ATOM   2245  CG  ASN   139      91.220 104.260  13.500  0.00  0.00           C
ATOM   2246  OD1 ASN   139      91.450 105.320  14.040  0.00  0.00           O
ATOM   2247  ND2 ASN   139      92.210 103.370  13.400  0.00  0.00           N
ATOM   2248 HD21 ASN   139      92.050 102.590  12.770  0.00  0.00           H
ATOM   2249 HD22 ASN   139      93.140 103.650  13.640  0.00  0.00           H
ATOM   2250  C   ASN   139      88.240 102.990  14.490  0.00  0.00           C
ATOM   2251  O   ASN   139      88.690 103.370  15.610  0.00  0.00           O
ATOM   2252  N   HIE   140      86.950 102.860  14.170  0.00  0.00           N
ATOM   2253  H   HIE   140      86.710 102.580  13.230  0.00  0.00           H
ATOM   2254  CA  HIE   140      85.750 103.290  15.030  0.00  0.00           C
ATOM   2255  HA  HIE   140      86.060 103.560  16.040  0.00  0.00           H
ATOM   2256  CB  HIE   140      85.190 104.530  14.380  0.00  0.00           C
ATOM   2257  HB2 HIE   140      84.280 104.890  14.850  0.00  0.00           H
ATOM   2258  HB3 HIE   140      84.910 104.280  13.360  0.00  0.00           H
ATOM   2259  CG  HIE   140      86.190 105.700  14.350  0.00  0.00           C
ATOM   2260  ND1 HIE   140      86.570 106.380  15.440  0.00  0.00           N
ATOM   2261  CE1 HIE   140      87.370 107.451  14.963  0.00  0.00           C
ATOM   2262  HE1 HIE   140      87.764 108.202  15.648  0.00  0.00           H
ATOM   2263  NE2 HIE   140      87.571 107.266  13.682  0.00  0.00           N
ATOM   2264  HE2 HIE   140      88.166 107.839  13.100  0.00  0.00           H
ATOM   2265  CD2 HIE   140      86.860 106.190  13.250  0.00  0.00           C
ATOM   2266  HD2 HIE   140      86.810 105.820  12.240  0.00  0.00           H
ATOM   2267  C   HIE   140      84.640 102.180  15.120  0.00  0.00           C
ATOM   2268  O   HIE   140      84.290 101.630  14.080  0.00  0.00           O
ATOM   2269  N   VAL   141      84.140 101.780  16.320  0.00  0.00           N
ATOM   2270  H   VAL   141      84.540 102.120  17.180  0.00  0.00           H
ATOM   2271  CA  VAL   141      83.140 100.690  16.490  0.00  0.00           C
ATOM   2272  HA  VAL   141      82.690 100.500  15.510  0.00  0.00           H
ATOM   2273  CB  VAL   141      83.800  99.420  16.930  0.00  0.00           C
ATOM   2274  HB  VAL   141      82.980  98.700  16.970  0.00  0.00           H
ATOM   2275  CG1 VAL   141      84.750  98.890  15.910  0.00  0.00           C
ATOM   2276 HG11 VAL   141      84.310  98.870  14.920  0.00  0.00           H
ATOM   2277 HG12 VAL   141      85.560  99.620  15.900  0.00  0.00           H
ATOM   2278 HG13 VAL   141      85.110  97.870  16.060  0.00  0.00           H
ATOM   2279  CG2 VAL   141      84.430  99.530  18.230  0.00  0.00           C
ATOM   2280 HG21 VAL   141      85.300 100.190  18.140  0.00  0.00           H
ATOM   2281 HG22 VAL   141      83.710  99.880  18.970  0.00  0.00           H
ATOM   2282 HG23 VAL   141      84.860  98.610  18.610  0.00  0.00           H
ATOM   2283  C   VAL   141      82.090 101.040  17.530  0.00  0.00           C
ATOM   2284  O   VAL   141      82.400 101.820  18.480  0.00  0.00           O
ATOM   2285  N   ILE   142      80.880 100.500  17.400  0.00  0.00           N
ATOM   2286  H   ILE   142      80.760  99.830  16.650  0.00  0.00           H
ATOM   2287  CA  ILE   142      79.960 100.230  18.570  0.00  0.00           C
ATOM   2288  HA  ILE   142      80.120 100.980  19.350  0.00  0.00           H
ATOM   2289  CB  ILE   142      78.500 100.290  18.070  0.00  0.00           C
ATOM   2290  HB  ILE   142      78.480  99.830  17.080  0.00  0.00           H
ATOM   2291  CG2 ILE   142      77.460  99.450  18.850  0.00  0.00           C
ATOM   2292 HG21 ILE   142      77.430  99.750  19.900  0.00  0.00           H
ATOM   2293 HG22 ILE   142      76.480  99.720  18.450  0.00  0.00           H
ATOM   2294 HG23 ILE   142      77.700  98.390  18.850  0.00  0.00           H
ATOM   2295  CG1 ILE   142      78.050 101.710  17.780  0.00  0.00           C
ATOM   2296 HG12 ILE   142      78.930 102.350  17.790  0.00  0.00           H
ATOM   2297 HG13 ILE   142      77.420 101.950  18.640  0.00  0.00           H
ATOM   2298  CD1 ILE   142      77.270 101.960  16.500  0.00  0.00           C
ATOM   2299 HD11 ILE   142      76.350 101.370  16.420  0.00  0.00           H
ATOM   2300 HD12 ILE   142      76.950 102.990  16.360  0.00  0.00           H
ATOM   2301 HD13 ILE   142      77.940 101.710  15.680  0.00  0.00           H
ATOM   2302  C   ILE   142      80.270  98.830  19.110  0.00  0.00           C
ATOM   2303  O   ILE   142      80.310  97.850  18.430  0.00  0.00           O
ATOM   2304  N   LEU   143      80.430  98.770  20.430  0.00  0.00           N
ATOM   2305  H   LEU   143      80.350  99.640  20.950  0.00  0.00           H
ATOM   2306  CA  LEU   143      80.350  97.500  21.160  0.00  0.00           C
ATOM   2307  HA  LEU   143      80.360  96.730  20.390  0.00  0.00           H
ATOM   2308  CB  LEU   143      81.490  97.400  22.130  0.00  0.00           C
ATOM   2309  HB2 LEU   143      81.570  98.270  22.780  0.00  0.00           H
ATOM   2310  HB3 LEU   143      82.340  97.300  21.450  0.00  0.00           H
ATOM   2311  CG  LEU   143      81.430  96.150  23.110  0.00  0.00           C
ATOM   2312  HG  LEU   143      80.550  96.190  23.740  0.00  0.00           H
ATOM   2313  CD1 LEU   143      81.400  94.750  22.430  0.00  0.00           C
ATOM   2314 HD11 LEU   143      81.190  93.930  23.120  0.00  0.00           H
ATOM   2315 HD12 LEU   143      80.720  94.710  21.580  0.00  0.00           H
ATOM   2316 HD13 LEU   143      82.410  94.630  22.060  0.00  0.00           H
ATOM   2317  CD2 LEU   143      82.650  96.210  24.020  0.00  0.00           C
ATOM   2318 HD21 LEU   143      82.470  95.520  24.850  0.00  0.00           H
ATOM   2319 HD22 LEU   143      83.580  95.880  23.560  0.00  0.00           H
ATOM   2320 HD23 LEU   143      82.770  97.200  24.470  0.00  0.00           H
ATOM   2321  C   LEU   143      78.970  97.400  21.870  0.00  0.00           C
ATOM   2322  O   LEU   143      78.670  98.320  22.640  0.00  0.00           O
ATOM   2323  N   ILE   144      78.210  96.320  21.630  0.00  0.00           N
ATOM   2324  H   ILE   144      78.410  95.620  20.920  0.00  0.00           H
ATOM   2325  CA  ILE   144      77.040  96.020  22.510  0.00  0.00           C
ATOM   2326  HA  ILE   144      76.800  96.860  23.170  0.00  0.00           H
ATOM   2327  CB  ILE   144      75.730  95.580  21.650  0.00  0.00           C
ATOM   2328  HB  ILE   144      76.090  94.950  20.840  0.00  0.00           H
ATOM   2329  CG2 ILE   144      74.650  94.860  22.480  0.00  0.00           C
ATOM   2330 HG21 ILE   144      74.290  95.460  23.310  0.00  0.00           H
ATOM   2331 HG22 ILE   144      73.800  94.680  21.820  0.00  0.00           H
ATOM   2332 HG23 ILE   144      75.060  93.930  22.870  0.00  0.00           H
ATOM   2333  CG1 ILE   144      75.220  96.860  20.930  0.00  0.00           C
ATOM   2334 HG12 ILE   144      75.950  97.210  20.200  0.00  0.00           H
ATOM   2335 HG13 ILE   144      75.060  97.630  21.680  0.00  0.00           H
ATOM   2336  CD1 ILE   144      73.910  96.770  20.120  0.00  0.00           C
ATOM   2337 HD11 ILE   144      73.520  97.780  20.040  0.00  0.00           H
ATOM   2338 HD12 ILE   144      74.020  96.400  19.110  0.00  0.00           H
ATOM   2339 HD13 ILE   144      73.150  96.240  20.710  0.00  0.00           H
ATOM   2340  C   ILE   144      77.410  94.790  23.350  0.00  0.00           C
ATOM   2341  O   ILE   144      77.960  93.860  22.770  0.00  0.00           O
ATOM   2342  N   VAL   145      77.160  94.750  24.650  0.00  0.00           N
ATOM   2343  H   VAL   145      76.710  95.580  25.020  0.00  0.00           H
ATOM   2344  CA  VAL   145      77.370  93.620  25.470  0.00  0.00           C
ATOM   2345  HA  VAL   145      77.360  92.730  24.840  0.00  0.00           H
ATOM   2346  CB  VAL   145      78.630  93.520  26.340  0.00  0.00           C
ATOM   2347  HB  VAL   145      78.570  92.550  26.830  0.00  0.00           H
ATOM   2348  CG1 VAL   145      79.870  93.250  25.430  0.00  0.00           C
ATOM   2349 HG11 VAL   145      80.260  94.170  24.990  0.00  0.00           H
ATOM   2350 HG12 VAL   145      80.670  92.930  26.100  0.00  0.00           H
ATOM   2351 HG13 VAL   145      79.570  92.610  24.600  0.00  0.00           H
ATOM   2352  CG2 VAL   145      78.820  94.640  27.370  0.00  0.00           C
ATOM   2353 HG21 VAL   145      78.930  95.640  26.950  0.00  0.00           H
ATOM   2354 HG22 VAL   145      78.060  94.570  28.150  0.00  0.00           H
ATOM   2355 HG23 VAL   145      79.710  94.480  27.980  0.00  0.00           H
ATOM   2356  C   VAL   145      76.150  93.490  26.430  0.00  0.00           C
ATOM   2357  O   VAL   145      75.510  94.450  26.790  0.00  0.00           O
ATOM   2358  N   SER   146      75.830  92.240  26.730  0.00  0.00           N
ATOM   2359  H   SER   146      76.540  91.540  26.540  0.00  0.00           H
ATOM   2360  CA  SER   146      74.840  91.910  27.810  0.00  0.00           C
ATOM   2361  HA  SER   146      73.890  92.420  27.680  0.00  0.00           H
ATOM   2362  CB  SER   146      74.590  90.400  27.680  0.00  0.00           C
ATOM   2363  HB2 SER   146      74.120  90.320  26.710  0.00  0.00           H
ATOM   2364  HB3 SER   146      73.920  90.090  28.490  0.00  0.00           H
ATOM   2365  OG  SER   146      75.790  89.650  27.610  0.00  0.00           O
ATOM   2366  HG  SER   146      76.120  89.550  28.500  0.00  0.00           H
ATOM   2367  C   SER   146      75.540  92.320  29.220  0.00  0.00           C
ATOM   2368  O   SER   146      76.750  92.180  29.430  0.00  0.00           O
ATOM   2369  N   ASP   147      74.750  92.880  30.150  0.00  0.00           N
ATOM   2370  H   ASP   147      73.770  93.000  29.920  0.00  0.00           H
ATOM   2371  CA  ASP   147      75.170  93.280  31.480  0.00  0.00           C
ATOM   2372  HA  ASP   147      76.150  93.720  31.300  0.00  0.00           H
ATOM   2373  CB  ASP   147      74.330  94.420  32.090  0.00  0.00           C
ATOM   2374  HB2 ASP   147      73.380  94.000  32.420  0.00  0.00           H
ATOM   2375  HB3 ASP   147      74.110  95.080  31.250  0.00  0.00           H
ATOM   2376  CG  ASP   147      74.960  95.160  33.210  0.00  0.00           C
ATOM   2377  OD1 ASP   147      76.090  94.900  33.710  0.00  0.00           O
ATOM   2378  OD2 ASP   147      74.410  96.200  33.650  0.00  0.00           O
ATOM   2379  C   ASP   147      75.320  92.030  32.410  0.00  0.00           C
ATOM   2380  O   ASP   147      74.580  91.880  33.380  0.00  0.00           O
ATOM   2381  N   ASP   148      76.290  91.110  32.230  0.00  0.00           N
ATOM   2382  H   ASP   148      76.960  91.280  31.490  0.00  0.00           H
ATOM   2383  CA  ASP   148      76.560  89.890  33.020  0.00  0.00           C
ATOM   2384  HA  ASP   148      76.270  90.060  34.050  0.00  0.00           H
ATOM   2385  CB  ASP   148      75.710  88.710  32.460  0.00  0.00           C
ATOM   2386  HB2 ASP   148      74.690  88.890  32.780  0.00  0.00           H
ATOM   2387  HB3 ASP   148      76.070  87.770  32.870  0.00  0.00           H
ATOM   2388  CG  ASP   148      75.650  88.580  30.950  0.00  0.00           C
ATOM   2389  OD1 ASP   148      76.690  88.590  30.190  0.00  0.00           O
ATOM   2390  OD2 ASP   148      74.570  88.360  30.400  0.00  0.00           O
ATOM   2391  C   ASP   148      78.090  89.680  32.980  0.00  0.00           C
ATOM   2392  O   ASP   148      78.820  90.410  32.210  0.00  0.00           O
ATOM   2393  N   HIE   149      78.550  88.680  33.620  0.00  0.00           N
ATOM   2394  H   HIE   149      77.920  88.140  34.200  0.00  0.00           H
ATOM   2395  CA  HIE   149      79.980  88.300  33.640  0.00  0.00           C
ATOM   2396  HA  HIE   149      80.490  89.160  34.050  0.00  0.00           H
ATOM   2397  CB  HIE   149      80.140  87.160  34.610  0.00  0.00           C
ATOM   2398  HB2 HIE   149      79.710  86.230  34.230  0.00  0.00           H
ATOM   2399  HB3 HIE   149      79.650  87.540  35.510  0.00  0.00           H
ATOM   2400  CG  HIE   149      81.620  86.980  34.880  0.00  0.00           C
ATOM   2401  ND1 HIE   149      82.600  86.580  33.950  0.00  0.00           N
ATOM   2402  CE1 HIE   149      83.720  86.740  34.560  0.00  0.00           C
ATOM   2403  HE1 HIE   149      84.670  86.800  34.050  0.00  0.00           H
ATOM   2404  NE2 HIE   149      83.530  87.210  35.870  0.00  0.00           N
ATOM   2405  HE2 HIE   149      84.240  87.450  36.540  0.00  0.00           H
ATOM   2406  CD2 HIE   149      82.150  87.240  36.120  0.00  0.00           C
ATOM   2407  HD2 HIE   149      81.560  87.620  36.940  0.00  0.00           H
ATOM   2408  C   HIE   149      80.600  88.030  32.220  0.00  0.00           C
ATOM   2409  O   HIE   149      81.700  88.510  31.900  0.00  0.00           O
ATOM   2410  N   GLU   150      79.860  87.370  31.370  0.00  0.00           N
ATOM   2411  H   GLU   150      78.990  87.020  31.750  0.00  0.00           H
ATOM   2412  CA  GLU   150      80.360  87.000  30.050  0.00  0.00           C
ATOM   2413  HA  GLU   150      81.380  86.610  30.100  0.00  0.00           H
ATOM   2414  CB  GLU   150      79.570  85.870  29.350  0.00  0.00           C
ATOM   2415  HB2 GLU   150      78.660  86.230  28.870  0.00  0.00           H
ATOM   2416  HB3 GLU   150      79.210  85.290  30.200  0.00  0.00           H
ATOM   2417  CG  GLU   150      80.370  85.000  28.360  0.00  0.00           C
ATOM   2418  HG2 GLU   150      80.470  85.650  27.500  0.00  0.00           H
ATOM   2419  HG3 GLU   150      79.850  84.080  28.090  0.00  0.00           H
ATOM   2420  CD  GLU   150      81.680  84.550  29.010  0.00  0.00           C
ATOM   2421  OE1 GLU   150      81.650  84.090  30.200  0.00  0.00           O
ATOM   2422  OE2 GLU   150      82.740  84.860  28.450  0.00  0.00           O
ATOM   2423  C   GLU   150      80.530  88.170  29.160  0.00  0.00           C
ATOM   2424  O   GLU   150      81.580  88.400  28.540  0.00  0.00           O
ATOM   2425  N   GLY   151      79.580  89.080  29.200  0.00  0.00           N
ATOM   2426  H   GLY   151      78.760  88.840  29.750  0.00  0.00           H
ATOM   2427  CA  GLY   151      79.600  90.380  28.500  0.00  0.00           C
ATOM   2428  HA2 GLY   151      78.690  90.970  28.640  0.00  0.00           H
ATOM   2429  HA3 GLY   151      79.730  90.320  27.430  0.00  0.00           H
ATOM   2430  C   GLY   151      80.670  91.260  28.990  0.00  0.00           C
ATOM   2431  O   GLY   151      81.590  91.690  28.200  0.00  0.00           O
ATOM   2432  N   ARG   152      80.640  91.650  30.270  0.00  0.00           N
ATOM   2433  H   ARG   152      79.870  91.430  30.880  0.00  0.00           H
ATOM   2434  CA  ARG   152      81.740  92.350  31.040  0.00  0.00           C
ATOM   2435  HA  ARG   152      81.790  93.260  30.440  0.00  0.00           H
ATOM   2436  CB  ARG   152      81.360  92.670  32.480  0.00  0.00           C
ATOM   2437  HB2 ARG   152      82.260  93.110  32.900  0.00  0.00           H
ATOM   2438  HB3 ARG   152      81.170  91.750  33.030  0.00  0.00           H
ATOM   2439  CG  ARG   152      80.230  93.740  32.660  0.00  0.00           C
ATOM   2440  HG2 ARG   152      79.290  93.490  32.180  0.00  0.00           H
ATOM   2441  HG3 ARG   152      80.520  94.590  32.050  0.00  0.00           H
ATOM   2442  CD  ARG   152      79.870  94.170  34.080  0.00  0.00           C
ATOM   2443  HD2 ARG   152      79.030  94.860  33.980  0.00  0.00           H
ATOM   2444  HD3 ARG   152      80.720  94.720  34.490  0.00  0.00           H
ATOM   2445  NE  ARG   152      79.600  92.980  34.890  0.00  0.00           N
ATOM   2446  HE  ARG   152      80.390  92.380  35.070  0.00  0.00           H
ATOM   2447  CZ  ARG   152      78.560  92.660  35.570  0.00  0.00           C
ATOM   2448  NH1 ARG   152      77.410  93.170  35.440  0.00  0.00           N
ATOM   2449 HH11 ARG   152      77.210  93.690  34.600  0.00  0.00           H
ATOM   2450 HH12 ARG   152      76.630  92.860  36.000  0.00  0.00           H
ATOM   2451  NH2 ARG   152      78.700  91.920  36.610  0.00  0.00           N
ATOM   2452 HH21 ARG   152      79.560  91.500  36.930  0.00  0.00           H
ATOM   2453 HH22 ARG   152      77.890  91.600  37.120  0.00  0.00           H
ATOM   2454  C   ARG   152      83.110  91.730  30.750  0.00  0.00           C
ATOM   2455  O   ARG   152      84.110  92.450  30.680  0.00  0.00           O
ATOM   2456  N   ALA   153      83.250  90.440  30.630  0.00  0.00           N
ATOM   2457  H   ALA   153      82.430  89.860  30.520  0.00  0.00           H
ATOM   2458  CA  ALA   153      84.540  89.790  30.300  0.00  0.00           C
ATOM   2459  HA  ALA   153      85.270  90.120  31.040  0.00  0.00           H
ATOM   2460  CB  ALA   153      84.380  88.260  30.600  0.00  0.00           C
ATOM   2461  HB1 ALA   153      85.290  87.700  30.380  0.00  0.00           H
ATOM   2462  HB2 ALA   153      84.120  88.100  31.650  0.00  0.00           H
ATOM   2463  HB3 ALA   153      83.640  87.810  29.950  0.00  0.00           H
ATOM   2464  C   ALA   153      85.080  90.220  28.920  0.00  0.00           C
ATOM   2465  O   ALA   153      86.280  90.450  28.790  0.00  0.00           O
ATOM   2466  N   ALA   154      84.140  90.400  27.970  0.00  0.00           N
ATOM   2467  H   ALA   154      83.170  90.200  28.140  0.00  0.00           H
ATOM   2468  CA  ALA   154      84.570  90.810  26.550  0.00  0.00           C
ATOM   2469  HA  ALA   154      85.460  90.260  26.250  0.00  0.00           H
ATOM   2470  CB  ALA   154      83.540  90.390  25.520  0.00  0.00           C
ATOM   2471  HB1 ALA   154      82.630  90.990  25.470  0.00  0.00           H
ATOM   2472  HB2 ALA   154      83.930  90.420  24.510  0.00  0.00           H
ATOM   2473  HB3 ALA   154      83.150  89.400  25.750  0.00  0.00           H
ATOM   2474  C   ALA   154      84.920  92.290  26.420  0.00  0.00           C
ATOM   2475  O   ALA   154      85.930  92.730  25.870  0.00  0.00           O
ATOM   2476  N   GLN   155      83.970  93.100  26.980  0.00  0.00           N
ATOM   2477  H   GLN   155      83.130  92.640  27.300  0.00  0.00           H
ATOM   2478  CA  GLN   155      84.070  94.520  27.210  0.00  0.00           C
ATOM   2479  HA  GLN   155      83.930  94.930  26.210  0.00  0.00           H
ATOM   2480  CB  GLN   155      82.860  94.920  28.090  0.00  0.00           C
ATOM   2481  HB2 GLN   155      83.120  94.400  29.020  0.00  0.00           H
ATOM   2482  HB3 GLN   155      81.880  94.600  27.740  0.00  0.00           H
ATOM   2483  CG  GLN   155      82.890  96.400  28.440  0.00  0.00           C
ATOM   2484  HG2 GLN   155      82.510  96.890  27.540  0.00  0.00           H
ATOM   2485  HG3 GLN   155      83.870  96.690  28.820  0.00  0.00           H
ATOM   2486  CD  GLN   155      81.940  96.540  29.570  0.00  0.00           C
ATOM   2487  OE1 GLN   155      80.940  95.820  29.730  0.00  0.00           O
ATOM   2488  NE2 GLN   155      82.060  97.610  30.310  0.00  0.00           N
ATOM   2489 HE21 GLN   155      82.830  98.230  30.100  0.00  0.00           H
ATOM   2490 HE22 GLN   155      81.340  97.730  31.010  0.00  0.00           H
ATOM   2491  C   GLN   155      85.470  94.910  27.740  0.00  0.00           C
ATOM   2492  O   GLN   155      86.090  95.860  27.300  0.00  0.00           O
ATOM   2493  N   LYS   156      85.870  94.410  28.920  0.00  0.00           N
ATOM   2494  H   LYS   156      85.290  93.720  29.380  0.00  0.00           H
ATOM   2495  CA  LYS   156      87.080  94.740  29.630  0.00  0.00           C
ATOM   2496  HA  LYS   156      87.190  95.820  29.640  0.00  0.00           H
ATOM   2497  CB  LYS   156      87.000  94.200  31.000  0.00  0.00           C
ATOM   2498  HB2 LYS   156      87.910  94.440  31.540  0.00  0.00           H
ATOM   2499  HB3 LYS   156      86.840  93.120  31.020  0.00  0.00           H
ATOM   2500  CG  LYS   156      85.920  94.950  31.860  0.00  0.00           C
ATOM   2501  HG2 LYS   156      84.980  94.600  31.450  0.00  0.00           H
ATOM   2502  HG3 LYS   156      86.060  96.030  31.800  0.00  0.00           H
ATOM   2503  CD  LYS   156      85.890  94.450  33.380  0.00  0.00           C
ATOM   2504  HD2 LYS   156      85.220  95.130  33.900  0.00  0.00           H
ATOM   2505  HD3 LYS   156      86.910  94.590  33.740  0.00  0.00           H
ATOM   2506  CE  LYS   156      85.360  92.960  33.550  0.00  0.00           C
ATOM   2507  HE2 LYS   156      86.140  92.350  33.090  0.00  0.00           H
ATOM   2508  HE3 LYS   156      84.490  92.850  32.900  0.00  0.00           H
ATOM   2509  NZ  LYS   156      85.040  92.660  34.910  0.00  0.00           N
ATOM   2510  HZ1 LYS   156      84.410  93.300  35.370  0.00  0.00           H
ATOM   2511  HZ2 LYS   156      84.510  91.800  34.980  0.00  0.00           H
ATOM   2512  HZ3 LYS   156      85.890  92.630  35.450  0.00  0.00           H
ATOM   2513  C   LYS   156      88.390  94.310  28.930  0.00  0.00           C
ATOM   2514  O   LYS   156      89.320  95.080  28.890  0.00  0.00           O
ATOM   2515  N   LYS   157      88.380  93.030  28.490  0.00  0.00           N
ATOM   2516  H   LYS   157      87.490  92.580  28.650  0.00  0.00           H
ATOM   2517  CA  LYS   157      89.450  92.550  27.580  0.00  0.00           C
ATOM   2518  HA  LYS   157      90.330  92.670  28.220  0.00  0.00           H
ATOM   2519  CB  LYS   157      89.360  91.030  27.180  0.00  0.00           C
ATOM   2520  HB2 LYS   157      88.410  90.790  26.690  0.00  0.00           H
ATOM   2521  HB3 LYS   157      89.240  90.480  28.110  0.00  0.00           H
ATOM   2522  CG  LYS   157      90.520  90.550  26.310  0.00  0.00           C
ATOM   2523  HG2 LYS   157      90.660  91.120  25.390  0.00  0.00           H
ATOM   2524  HG3 LYS   157      90.260  89.570  25.930  0.00  0.00           H
ATOM   2525  CD  LYS   157      91.850  90.640  27.090  0.00  0.00           C
ATOM   2526  HD2 LYS   157      91.830  90.280  28.120  0.00  0.00           H
ATOM   2527  HD3 LYS   157      92.260  91.650  27.060  0.00  0.00           H
ATOM   2528  CE  LYS   157      92.850  89.710  26.440  0.00  0.00           C
ATOM   2529  HE2 LYS   157      93.220  90.020  25.460  0.00  0.00           H
ATOM   2530  HE3 LYS   157      92.360  88.770  26.180  0.00  0.00           H
ATOM   2531  NZ  LYS   157      93.990  89.460  27.460  0.00  0.00           N
ATOM   2532  HZ1 LYS   157      94.710  88.810  27.170  0.00  0.00           H
ATOM   2533  HZ2 LYS   157      94.400  90.290  27.860  0.00  0.00           H
ATOM   2534  HZ3 LYS   157      93.620  88.880  28.200  0.00  0.00           H
ATOM   2535  C   LYS   157      89.660  93.460  26.350  0.00  0.00           C
ATOM   2536  O   LYS   157      90.800  93.950  26.210  0.00  0.00           O
ATOM   2537  N   LEU   158      88.630  93.740  25.500  0.00  0.00           N
ATOM   2538  H   LEU   158      87.680  93.490  25.730  0.00  0.00           H
ATOM   2539  CA  LEU   158      88.800  94.720  24.360  0.00  0.00           C
ATOM   2540  HA  LEU   158      89.500  94.250  23.670  0.00  0.00           H
ATOM   2541  CB  LEU   158      87.530  94.890  23.640  0.00  0.00           C
ATOM   2542  HB2 LEU   158      86.850  95.340  24.360  0.00  0.00           H
ATOM   2543  HB3 LEU   158      87.230  93.870  23.400  0.00  0.00           H
ATOM   2544  CG  LEU   158      87.500  95.780  22.310  0.00  0.00           C
ATOM   2545  HG  LEU   158      87.980  96.710  22.620  0.00  0.00           H
ATOM   2546  CD1 LEU   158      88.220  95.110  21.150  0.00  0.00           C
ATOM   2547 HD11 LEU   158      88.190  95.710  20.240  0.00  0.00           H
ATOM   2548 HD12 LEU   158      89.290  95.060  21.360  0.00  0.00           H
ATOM   2549 HD13 LEU   158      87.860  94.090  21.000  0.00  0.00           H
ATOM   2550  CD2 LEU   158      86.160  96.200  21.880  0.00  0.00           C
ATOM   2551 HD21 LEU   158      85.720  95.250  21.550  0.00  0.00           H
ATOM   2552 HD22 LEU   158      85.630  96.740  22.660  0.00  0.00           H
ATOM   2553 HD23 LEU   158      86.200  96.860  21.020  0.00  0.00           H
ATOM   2554  C   LEU   158      89.400  96.040  24.750  0.00  0.00           C
ATOM   2555  O   LEU   158      90.430  96.410  24.220  0.00  0.00           O
ATOM   2556  N   GLU   159      88.910  96.740  25.790  0.00  0.00           N
ATOM   2557  H   GLU   159      88.050  96.400  26.210  0.00  0.00           H
ATOM   2558  CA  GLU   159      89.500  98.050  26.250  0.00  0.00           C
ATOM   2559  HA  GLU   159      89.350  98.790  25.460  0.00  0.00           H
ATOM   2560  CB  GLU   159      88.600  98.480  27.380  0.00  0.00           C
ATOM   2561  HB2 GLU   159      89.050  99.290  27.960  0.00  0.00           H
ATOM   2562  HB3 GLU   159      88.360  97.640  28.030  0.00  0.00           H
ATOM   2563  CG  GLU   159      87.240  99.050  26.940  0.00  0.00           C
ATOM   2564  HG2 GLU   159      86.720  98.320  26.320  0.00  0.00           H
ATOM   2565  HG3 GLU   159      87.520  99.800  26.200  0.00  0.00           H
ATOM   2566  CD  GLU   159      86.270  99.580  27.970  0.00  0.00           C
ATOM   2567  OE1 GLU   159      86.700  99.840  29.170  0.00  0.00           O
ATOM   2568  OE2 GLU   159      85.090  99.980  27.620  0.00  0.00           O
ATOM   2569  C   GLU   159      90.940  97.870  26.740  0.00  0.00           C
ATOM   2570  O   GLU   159      91.780  98.670  26.360  0.00  0.00           O
ATOM   2571  N   THR   160      91.340  96.730  27.280  0.00  0.00           N
ATOM   2572  H   THR   160      90.640  96.000  27.350  0.00  0.00           H
ATOM   2573  CA  THR   160      92.740  96.370  27.620  0.00  0.00           C
ATOM   2574  HA  THR   160      93.070  97.220  28.220  0.00  0.00           H
ATOM   2575  CB  THR   160      92.810  95.150  28.540  0.00  0.00           C
ATOM   2576  HB  THR   160      92.380  94.270  28.070  0.00  0.00           H
ATOM   2577  CG2 THR   160      94.230  94.790  29.010  0.00  0.00           C
ATOM   2578 HG21 THR   160      94.860  94.420  28.200  0.00  0.00           H
ATOM   2579 HG22 THR   160      94.650  95.720  29.400  0.00  0.00           H
ATOM   2580 HG23 THR   160      94.230  94.080  29.840  0.00  0.00           H
ATOM   2581  OG1 THR   160      91.960  95.440  29.630  0.00  0.00           O
ATOM   2582  HG1 THR   160      91.950  96.390  29.760  0.00  0.00           H
ATOM   2583  C   THR   160      93.620  96.270  26.380  0.00  0.00           C
ATOM   2584  O   THR   160      94.630  96.930  26.440  0.00  0.00           O
ATOM   2585  N   LEU   161      93.180  95.640  25.300  0.00  0.00           N
ATOM   2586  H   LEU   161      92.210  95.370  25.290  0.00  0.00           H
ATOM   2587  CA  LEU   161      93.940  95.590  24.030  0.00  0.00           C
ATOM   2588  HA  LEU   161      94.890  95.100  24.230  0.00  0.00           H
ATOM   2589  CB  LEU   161      93.270  94.620  23.030  0.00  0.00           C
ATOM   2590  HB2 LEU   161      93.930  94.630  22.170  0.00  0.00           H
ATOM   2591  HB3 LEU   161      92.400  95.190  22.680  0.00  0.00           H
ATOM   2592  CG  LEU   161      93.020  93.200  23.580  0.00  0.00           C
ATOM   2593  HG  LEU   161      92.390  93.320  24.460  0.00  0.00           H
ATOM   2594  CD1 LEU   161      92.270  92.460  22.460  0.00  0.00           C
ATOM   2595 HD11 LEU   161      91.350  92.930  22.110  0.00  0.00           H
ATOM   2596 HD12 LEU   161      92.890  92.260  21.580  0.00  0.00           H
ATOM   2597 HD13 LEU   161      91.850  91.600  22.990  0.00  0.00           H
ATOM   2598  CD2 LEU   161      94.310  92.440  23.930  0.00  0.00           C
ATOM   2599 HD21 LEU   161      94.820  92.910  24.770  0.00  0.00           H
ATOM   2600 HD22 LEU   161      93.970  91.480  24.330  0.00  0.00           H
ATOM   2601 HD23 LEU   161      94.950  92.360  23.050  0.00  0.00           H
ATOM   2602  C   LEU   161      94.110  96.920  23.290  0.00  0.00           C
ATOM   2603  O   LEU   161      95.180  97.220  22.670  0.00  0.00           O
ATOM   2604  N   LEU   162      93.060  97.720  23.430  0.00  0.00           N
ATOM   2605  H   LEU   162      92.270  97.420  23.980  0.00  0.00           H
ATOM   2606  CA  LEU   162      93.020  99.040  22.870  0.00  0.00           C
ATOM   2607  HA  LEU   162      93.370  98.920  21.850  0.00  0.00           H
ATOM   2608  CB  LEU   162      91.540  99.520  22.890  0.00  0.00           C
ATOM   2609  HB2 LEU   162      91.590 100.570  22.580  0.00  0.00           H
ATOM   2610  HB3 LEU   162      91.080  99.540  23.880  0.00  0.00           H
ATOM   2611  CG  LEU   162      90.640  98.770  21.900  0.00  0.00           C
ATOM   2612  HG  LEU   162      90.470  97.760  22.260  0.00  0.00           H
ATOM   2613  CD1 LEU   162      89.240  99.480  21.860  0.00  0.00           C
ATOM   2614 HD11 LEU   162      88.730  99.370  22.810  0.00  0.00           H
ATOM   2615 HD12 LEU   162      89.390 100.510  21.530  0.00  0.00           H
ATOM   2616 HD13 LEU   162      88.600  98.960  21.150  0.00  0.00           H
ATOM   2617  CD2 LEU   162      91.140  98.740  20.380  0.00  0.00           C
ATOM   2618 HD21 LEU   162      92.120  98.280  20.280  0.00  0.00           H
ATOM   2619 HD22 LEU   162      90.510  98.050  19.810  0.00  0.00           H
ATOM   2620 HD23 LEU   162      91.170  99.730  19.920  0.00  0.00           H
ATOM   2621  C   LEU   162      93.910 100.090  23.620  0.00  0.00           C
ATOM   2622  O   LEU   162      94.620 100.750  22.870  0.00  0.00           O
ATOM   2623  N   GLU   163      93.890 100.110  24.960  0.00  0.00           N
ATOM   2624  H   GLU   163      93.240  99.540  25.470  0.00  0.00           H
ATOM   2625  CA  GLU   163      94.750 101.090  25.630  0.00  0.00           C
ATOM   2626  HA  GLU   163      94.820 101.940  24.950  0.00  0.00           H
ATOM   2627  CB  GLU   163      94.170 101.480  26.960  0.00  0.00           C
ATOM   2628  HB2 GLU   163      93.110 101.610  26.760  0.00  0.00           H
ATOM   2629  HB3 GLU   163      94.540 102.490  27.150  0.00  0.00           H
ATOM   2630  CG  GLU   163      94.490 100.570  28.180  0.00  0.00           C
ATOM   2631  HG2 GLU   163      95.460 100.960  28.470  0.00  0.00           H
ATOM   2632  HG3 GLU   163      94.640  99.550  27.830  0.00  0.00           H
ATOM   2633  CD  GLU   163      93.550 100.710  29.360  0.00  0.00           C
ATOM   2634  OE1 GLU   163      92.760 101.720  29.480  0.00  0.00           O
ATOM   2635  OE2 GLU   163      93.680  99.870  30.300  0.00  0.00           O
ATOM   2636  C   GLU   163      96.210 100.640  25.750  0.00  0.00           C
ATOM   2637  O   GLU   163      97.060 101.460  26.180  0.00  0.00           O
ATOM   2638  N   GLU   164      96.470  99.360  25.390  0.00  0.00           N
ATOM   2639  H   GLU   164      95.670  98.780  25.160  0.00  0.00           H
ATOM   2640  CA  GLU   164      97.760  98.790  25.130  0.00  0.00           C
ATOM   2641  HA  GLU   164      98.460  98.980  25.950  0.00  0.00           H
ATOM   2642  CB  GLU   164      97.600  97.280  25.050  0.00  0.00           C
ATOM   2643  HB2 GLU   164      96.960  96.900  24.260  0.00  0.00           H
ATOM   2644  HB3 GLU   164      97.230  97.040  26.050  0.00  0.00           H
ATOM   2645  CG  GLU   164      99.010  96.610  24.780  0.00  0.00           C
ATOM   2646  HG2 GLU   164      99.760  97.080  25.420  0.00  0.00           H
ATOM   2647  HG3 GLU   164      99.160  96.910  23.740  0.00  0.00           H
ATOM   2648  CD  GLU   164      99.040  95.090  25.080  0.00  0.00           C
ATOM   2649  OE1 GLU   164      99.520  94.720  26.150  0.00  0.00           O
ATOM   2650  OE2 GLU   164      98.650  94.300  24.100  0.00  0.00           O
ATOM   2651  C   GLU   164      98.370  99.430  23.850  0.00  0.00           C
ATOM   2652  O   GLU   164      99.420 100.020  23.900  0.00  0.00           O
ATOM   2653  N   LYS   165      97.600  99.470  22.760  0.00  0.00           N
ATOM   2654  H   LYS   165      96.720  98.980  22.690  0.00  0.00           H
ATOM   2655  CA  LYS   165      98.020 100.060  21.520  0.00  0.00           C
ATOM   2656  HA  LYS   165      98.980  99.630  21.240  0.00  0.00           H
ATOM   2657  CB  LYS   165      96.930  99.650  20.480  0.00  0.00           C
ATOM   2658  HB2 LYS   165      96.010 100.150  20.770  0.00  0.00           H
ATOM   2659  HB3 LYS   165      96.790  98.570  20.470  0.00  0.00           H
ATOM   2660  CG  LYS   165      97.180 100.070  19.050  0.00  0.00           C
ATOM   2661  HG2 LYS   165      97.240 101.160  19.000  0.00  0.00           H
ATOM   2662  HG3 LYS   165      96.320  99.720  18.490  0.00  0.00           H
ATOM   2663  CD  LYS   165      98.440  99.520  18.430  0.00  0.00           C
ATOM   2664  HD2 LYS   165      98.480  98.440  18.580  0.00  0.00           H
ATOM   2665  HD3 LYS   165      99.280 100.130  18.740  0.00  0.00           H
ATOM   2666  CE  LYS   165      98.360  99.760  16.900  0.00  0.00           C
ATOM   2667  HE2 LYS   165      97.990 100.770  16.720  0.00  0.00           H
ATOM   2668  HE3 LYS   165      97.630  99.030  16.570  0.00  0.00           H
ATOM   2669  NZ  LYS   165      99.580  99.530  16.150  0.00  0.00           N
ATOM   2670  HZ1 LYS   165     100.360 100.050  16.530  0.00  0.00           H
ATOM   2671  HZ2 LYS   165      99.860  98.560  16.150  0.00  0.00           H
ATOM   2672  HZ3 LYS   165      99.510  99.860  15.200  0.00  0.00           H
ATOM   2673  C   LYS   165      98.320 101.550  21.620  0.00  0.00           C
ATOM   2674  O   LYS   165      99.240 102.020  20.950  0.00  0.00           O
ATOM   2675  N   GLU   166      97.610 102.200  22.500  0.00  0.00           N
ATOM   2676  H   GLU   166      96.850 101.660  22.890  0.00  0.00           H
ATOM   2677  CA  GLU   166      97.820 103.600  22.840  0.00  0.00           C
ATOM   2678  HA  GLU   166      97.920 104.080  21.860  0.00  0.00           H
ATOM   2679  CB  GLU   166      96.670 104.170  23.680  0.00  0.00           C
ATOM   2680  HB2 GLU   166      96.470 103.610  24.590  0.00  0.00           H
ATOM   2681  HB3 GLU   166      95.810 104.080  23.020  0.00  0.00           H
ATOM   2682  CG  GLU   166      96.790 105.650  24.120  0.00  0.00           C
ATOM   2683  HG2 GLU   166      97.120 106.190  23.230  0.00  0.00           H
ATOM   2684  HG3 GLU   166      97.530 105.780  24.900  0.00  0.00           H
ATOM   2685  CD  GLU   166      95.470 106.140  24.600  0.00  0.00           C
ATOM   2686  OE1 GLU   166      95.100 107.260  24.210  0.00  0.00           O
ATOM   2687  OE2 GLU   166      94.660 105.400  25.160  0.00  0.00           O
ATOM   2688  C   GLU   166      99.080 103.780  23.730  0.00  0.00           C
ATOM   2689  O   GLU   166      99.830 104.720  23.530  0.00  0.00           O
ATOM   2690  N   SER   167      99.390 102.850  24.630  0.00  0.00           N
ATOM   2691  H   SER   167      98.820 102.040  24.830  0.00  0.00           H
ATOM   2692  CA  SER   167     100.650 102.920  25.400  0.00  0.00           C
ATOM   2693  HA  SER   167     100.870 103.920  25.790  0.00  0.00           H
ATOM   2694  CB  SER   167     100.600 101.970  26.520  0.00  0.00           C
ATOM   2695  HB2 SER   167     100.530 100.970  26.100  0.00  0.00           H
ATOM   2696  HB3 SER   167      99.690 102.110  27.100  0.00  0.00           H
ATOM   2697  OG  SER   167     101.640 102.030  27.420  0.00  0.00           O
ATOM   2698  HG  SER   167     101.670 102.980  27.560  0.00  0.00           H
ATOM   2699  C   SER   167     101.830 102.540  24.490  0.00  0.00           C
ATOM   2700  O   SER   167     102.830 103.220  24.560  0.00  0.00           O
ATOM   2701  N   LYS   168     101.750 101.480  23.630  0.00  0.00           N
ATOM   2702  H   LYS   168     100.860 101.000  23.650  0.00  0.00           H
ATOM   2703  CA  LYS   168     102.850 101.010  22.780  0.00  0.00           C
ATOM   2704  HA  LYS   168     103.710 100.940  23.450  0.00  0.00           H
ATOM   2705  CB  LYS   168     102.480  99.570  22.190  0.00  0.00           C
ATOM   2706  HB2 LYS   168     103.370  99.250  21.660  0.00  0.00           H
ATOM   2707  HB3 LYS   168     101.520  99.590  21.670  0.00  0.00           H
ATOM   2708  CG  LYS   168     102.440  98.510  23.360  0.00  0.00           C
ATOM   2709  HG2 LYS   168     101.470  98.630  23.840  0.00  0.00           H
ATOM   2710  HG3 LYS   168     103.260  98.770  24.020  0.00  0.00           H
ATOM   2711  CD  LYS   168     102.620  97.070  23.000  0.00  0.00           C
ATOM   2712  HD2 LYS   168     102.070  96.850  22.080  0.00  0.00           H
ATOM   2713  HD3 LYS   168     102.130  96.520  23.800  0.00  0.00           H
ATOM   2714  CE  LYS   168     104.070  96.600  22.790  0.00  0.00           C
ATOM   2715  HE2 LYS   168     104.730  97.160  23.450  0.00  0.00           H
ATOM   2716  HE3 LYS   168     104.360  96.830  21.760  0.00  0.00           H
ATOM   2717  NZ  LYS   168     104.370  95.220  23.150  0.00  0.00           N
ATOM   2718  HZ1 LYS   168     105.190  94.980  23.700  0.00  0.00           H
ATOM   2719  HZ2 LYS   168     103.700  94.820  23.790  0.00  0.00           H
ATOM   2720  HZ3 LYS   168     104.560  94.660  22.340  0.00  0.00           H
ATOM   2721  C   LYS   168     103.130 102.010  21.700  0.00  0.00           C
ATOM   2722  O   LYS   168     104.340 102.120  21.480  0.00  0.00           O
ATOM   2723  N   SER   169     102.150 102.670  21.150  0.00  0.00           N
ATOM   2724  H   SER   169     101.210 102.340  21.330  0.00  0.00           H
ATOM   2725  CA  SER   169     102.380 103.810  20.280  0.00  0.00           C
ATOM   2726  HA  SER   169     103.220 103.560  19.640  0.00  0.00           H
ATOM   2727  CB  SER   169     101.150 104.190  19.510  0.00  0.00           C
ATOM   2728  HB2 SER   169     100.350 104.240  20.240  0.00  0.00           H
ATOM   2729  HB3 SER   169     100.890 103.410  18.790  0.00  0.00           H
ATOM   2730  OG  SER   169     101.280 105.380  18.730  0.00  0.00           O
ATOM   2731  HG  SER   169     100.940 106.150  19.180  0.00  0.00           H
ATOM   2732  C   SER   169     102.940 105.020  21.080  0.00  0.00           C
ATOM   2733  O   SER   169     103.950 105.600  20.660  0.00  0.00           O
ATOM   2734  N   LYS   170     102.310 105.540  22.200  0.00  0.00           N
ATOM   2735  H   LYS   170     101.480 105.060  22.500  0.00  0.00           H
ATOM   2736  CA  LYS   170     102.840 106.740  22.950  0.00  0.00           C
ATOM   2737  HA  LYS   170     102.880 107.580  22.260  0.00  0.00           H
ATOM   2738  CB  LYS   170     101.850 107.170  24.020  0.00  0.00           C
ATOM   2739  HB2 LYS   170     102.430 107.770  24.720  0.00  0.00           H
ATOM   2740  HB3 LYS   170     101.570 106.190  24.410  0.00  0.00           H
ATOM   2741  CG  LYS   170     100.660 107.910  23.400  0.00  0.00           C
ATOM   2742  HG2 LYS   170     100.140 107.370  22.610  0.00  0.00           H
ATOM   2743  HG3 LYS   170     101.020 108.870  23.040  0.00  0.00           H
ATOM   2744  CD  LYS   170      99.560 108.220  24.450  0.00  0.00           C
ATOM   2745  HD2 LYS   170      98.860 107.390  24.610  0.00  0.00           H
ATOM   2746  HD3 LYS   170      99.080 109.130  24.080  0.00  0.00           H
ATOM   2747  CE  LYS   170     100.060 108.550  25.870  0.00  0.00           C
ATOM   2748  HE2 LYS   170     100.830 109.330  25.820  0.00  0.00           H
ATOM   2749  HE3 LYS   170     100.460 107.590  26.180  0.00  0.00           H
ATOM   2750  NZ  LYS   170      99.000 109.010  26.850  0.00  0.00           N
ATOM   2751  HZ1 LYS   170      98.190 108.410  26.980  0.00  0.00           H
ATOM   2752  HZ2 LYS   170      99.420 109.110  27.760  0.00  0.00           H
ATOM   2753  HZ3 LYS   170      98.790 109.980  26.640  0.00  0.00           H
ATOM   2754  C   LYS   170     104.290 106.560  23.460  0.00  0.00           C
ATOM   2755  O   LYS   170     105.060 107.530  23.410  0.00  0.00           O
ATOM   2756  N   LYS   171     104.710 105.350  23.850  0.00  0.00           N
ATOM   2757  H   LYS   171     104.020 104.630  23.980  0.00  0.00           H
ATOM   2758  CA  LYS   171     106.060 105.010  24.120  0.00  0.00           C
ATOM   2759  HA  LYS   171     106.430 105.800  24.770  0.00  0.00           H
ATOM   2760  CB  LYS   171     106.240 103.740  24.930  0.00  0.00           C
ATOM   2761  HB2 LYS   171     107.300 103.490  24.950  0.00  0.00           H
ATOM   2762  HB3 LYS   171     105.620 103.070  24.330  0.00  0.00           H
ATOM   2763  CG  LYS   171     105.610 103.880  26.330  0.00  0.00           C
ATOM   2764  HG2 LYS   171     104.530 104.070  26.350  0.00  0.00           H
ATOM   2765  HG3 LYS   171     106.070 104.700  26.880  0.00  0.00           H
ATOM   2766  CD  LYS   171     105.940 102.540  27.080  0.00  0.00           C
ATOM   2767  HD2 LYS   171     107.010 102.480  27.270  0.00  0.00           H
ATOM   2768  HD3 LYS   171     105.640 101.720  26.440  0.00  0.00           H
ATOM   2769  CE  LYS   171     105.170 102.530  28.380  0.00  0.00           C
ATOM   2770  HE2 LYS   171     104.120 102.440  28.100  0.00  0.00           H
ATOM   2771  HE3 LYS   171     105.440 103.500  28.820  0.00  0.00           H
ATOM   2772  NZ  LYS   171     105.540 101.400  29.310  0.00  0.00           N
ATOM   2773  HZ1 LYS   171     105.040 101.550  30.180  0.00  0.00           H
ATOM   2774  HZ2 LYS   171     105.320 100.450  29.030  0.00  0.00           H
ATOM   2775  HZ3 LYS   171     106.510 101.460  29.590  0.00  0.00           H
ATOM   2776  C   LYS   171     107.000 104.990  22.880  0.00  0.00           C
ATOM   2777  O   LYS   171     107.960 105.740  22.860  0.00  0.00           O
ATOM   2778  N   ARG   172     106.510 104.380  21.710  0.00  0.00           N
ATOM   2779  H   ARG   172     105.730 103.750  21.750  0.00  0.00           H
ATOM   2780  CA  ARG   172     107.210 104.470  20.430  0.00  0.00           C
ATOM   2781  HA  ARG   172     108.200 104.050  20.620  0.00  0.00           H
ATOM   2782  CB  ARG   172     106.550 103.470  19.490  0.00  0.00           C
ATOM   2783  HB2 ARG   172     105.580 103.920  19.280  0.00  0.00           H
ATOM   2784  HB3 ARG   172     106.450 102.520  20.020  0.00  0.00           H
ATOM   2785  CG  ARG   172     107.260 103.310  18.170  0.00  0.00           C
ATOM   2786  HG2 ARG   172     107.430 104.250  17.650  0.00  0.00           H
ATOM   2787  HG3 ARG   172     106.560 102.730  17.580  0.00  0.00           H
ATOM   2788  CD  ARG   172     108.630 102.560  18.320  0.00  0.00           C
ATOM   2789  HD2 ARG   172     108.520 101.590  18.810  0.00  0.00           H
ATOM   2790  HD3 ARG   172     109.320 103.220  18.850  0.00  0.00           H
ATOM   2791  NE  ARG   172     109.230 102.350  17.000  0.00  0.00           N
ATOM   2792  HE  ARG   172     109.780 103.080  16.560  0.00  0.00           H
ATOM   2793  CZ  ARG   172     109.130 101.260  16.330  0.00  0.00           C
ATOM   2794  NH1 ARG   172     108.360 100.250  16.640  0.00  0.00           N
ATOM   2795 HH11 ARG   172     107.780 100.260  17.470  0.00  0.00           H
ATOM   2796 HH12 ARG   172     108.140  99.570  15.930  0.00  0.00           H
ATOM   2797  NH2 ARG   172     109.760 101.190  15.210  0.00  0.00           N
ATOM   2798 HH21 ARG   172     110.440 101.890  14.950  0.00  0.00           H
ATOM   2799 HH22 ARG   172     109.690 100.370  14.630  0.00  0.00           H
ATOM   2800  C   ARG   172     107.400 105.870  19.900  0.00  0.00           C
ATOM   2801  O   ARG   172     108.420 106.110  19.330  0.00  0.00           O
ATOM   2802  N   ASN   173     106.460 106.820  20.040  0.00  0.00           N
ATOM   2803  H   ASN   173     105.620 106.510  20.510  0.00  0.00           H
ATOM   2804  CA  ASN   173     106.540 108.160  19.440  0.00  0.00           C
ATOM   2805  HA  ASN   173     106.820 108.140  18.380  0.00  0.00           H
ATOM   2806  CB  ASN   173     105.070 108.730  19.440  0.00  0.00           C
ATOM   2807  HB2 ASN   173     105.040 109.790  19.200  0.00  0.00           H
ATOM   2808  HB3 ASN   173     104.570 108.440  20.370  0.00  0.00           H
ATOM   2809  CG  ASN   173     104.270 108.030  18.360  0.00  0.00           C
ATOM   2810  OD1 ASN   173     104.720 107.190  17.620  0.00  0.00           O
ATOM   2811  ND2 ASN   173     102.960 108.320  18.290  0.00  0.00           N
ATOM   2812 HD21 ASN   173     102.540 109.060  18.840  0.00  0.00           H
ATOM   2813 HD22 ASN   173     102.400 107.810  17.630  0.00  0.00           H
ATOM   2814  C   ASN   173     107.530 109.090  20.090  0.00  0.00           C
ATOM   2815  O   ASN   173     107.960 110.000  19.400  0.00  0.00           O
ATOM   2816  N   TYR   174     107.960 108.890  21.380  0.00  0.00           N
ATOM   2817  H   TYR   174     107.600 108.120  21.930  0.00  0.00           H
ATOM   2818  CA  TYR   174     108.660 109.950  22.080  0.00  0.00           C
ATOM   2819  HA  TYR   174     108.210 110.870  21.710  0.00  0.00           H
ATOM   2820  CB  TYR   174     108.250 109.940  23.590  0.00  0.00           C
ATOM   2821  HB2 TYR   174     108.350 108.970  24.080  0.00  0.00           H
ATOM   2822  HB3 TYR   174     107.190 110.190  23.520  0.00  0.00           H
ATOM   2823  CG  TYR   174     108.740 111.090  24.440  0.00  0.00           C
ATOM   2824  CD1 TYR   174     109.940 110.980  25.220  0.00  0.00           C
ATOM   2825  HD1 TYR   174     110.490 110.060  25.230  0.00  0.00           H
ATOM   2826  CE1 TYR   174     110.310 112.090  25.980  0.00  0.00           C
ATOM   2827  HE1 TYR   174     111.220 112.050  26.550  0.00  0.00           H
ATOM   2828  CZ  TYR   174     109.550 113.230  25.960  0.00  0.00           C
ATOM   2829  OH  TYR   174     110.080 114.290  26.560  0.00  0.00           O
ATOM   2830  HH  TYR   174     110.950 114.060  26.910  0.00  0.00           H
ATOM   2831  CE2 TYR   174     108.390 113.340  25.240  0.00  0.00           C
ATOM   2832  HE2 TYR   174     107.890 114.300  25.230  0.00  0.00           H
ATOM   2833  CD2 TYR   174     107.950 112.230  24.480  0.00  0.00           C
ATOM   2834  HD2 TYR   174     107.050 112.360  23.900  0.00  0.00           H
ATOM   2835  C   TYR   174     110.200 109.920  21.830  0.00  0.00           C
ATOM   2836  O   TYR   174     110.910 110.790  22.240  0.00  0.00           O
ATOM   2837  N   GLU   175     110.720 108.890  21.160  0.00  0.00           N
ATOM   2838  H   GLU   175     110.110 108.090  21.140  0.00  0.00           H
ATOM   2839  CA  GLU   175     112.070 108.820  20.630  0.00  0.00           C
ATOM   2840  HA  GLU   175     112.680 109.240  21.430  0.00  0.00           H
ATOM   2841  CB  GLU   175     112.420 107.330  20.530  0.00  0.00           C
ATOM   2842  HB2 GLU   175     113.330 107.310  19.940  0.00  0.00           H
ATOM   2843  HB3 GLU   175     111.640 106.830  19.970  0.00  0.00           H
ATOM   2844  CG  GLU   175     112.450 106.530  21.870  0.00  0.00           C
ATOM   2845  HG2 GLU   175     112.290 105.470  21.670  0.00  0.00           H
ATOM   2846  HG3 GLU   175     111.610 106.810  22.510  0.00  0.00           H
ATOM   2847  CD  GLU   175     113.770 106.680  22.620  0.00  0.00           C
ATOM   2848  OE1 GLU   175     113.830 106.850  23.880  0.00  0.00           O
ATOM   2849  OE2 GLU   175     114.820 106.500  21.940  0.00  0.00           O
ATOM   2850  C   GLU   175     112.260 109.590  19.250  0.00  0.00           C
ATOM   2851  O   GLU   175     113.350 109.730  18.860  0.00  0.00           O
ATOM   2852  N   ASN   176     111.290 110.170  18.640  0.00  0.00           N
ATOM   2853  H   ASN   176     110.360 110.060  19.010  0.00  0.00           H
ATOM   2854  CA  ASN   176     111.420 111.160  17.530  0.00  0.00           C
ATOM   2855  HA  ASN   176     112.470 111.410  17.410  0.00  0.00           H
ATOM   2856  CB  ASN   176     111.070 110.530  16.210  0.00  0.00           C
ATOM   2857  HB2 ASN   176     110.960 111.260  15.410  0.00  0.00           H
ATOM   2858  HB3 ASN   176     110.080 110.100  16.320  0.00  0.00           H
ATOM   2859  CG  ASN   176     112.130 109.460  15.760  0.00  0.00           C
ATOM   2860  OD1 ASN   176     113.300 109.760  15.490  0.00  0.00           O
ATOM   2861  ND2 ASN   176     111.590 108.280  15.570  0.00  0.00           N
ATOM   2862 HD21 ASN   176     110.680 108.070  15.970  0.00  0.00           H
ATOM   2863 HD22 ASN   176     112.160 107.580  15.120  0.00  0.00           H
ATOM   2864  C   ASN   176     110.600 112.480  17.820  0.00  0.00           C
ATOM   2865  O   ASN   176     109.470 112.400  18.310  0.00  0.00           O
ATOM   2866  N   LEU   177     111.250 113.610  17.590  0.00  0.00           N
ATOM   2867  H   LEU   177     112.200 113.520  17.290  0.00  0.00           H
ATOM   2868  CA  LEU   177     110.890 114.930  18.070  0.00  0.00           C
ATOM   2869  HA  LEU   177     110.300 114.780  18.980  0.00  0.00           H
ATOM   2870  CB  LEU   177     112.250 115.550  18.480  0.00  0.00           C
ATOM   2871  HB2 LEU   177     112.930 115.600  17.630  0.00  0.00           H
ATOM   2872  HB3 LEU   177     112.660 114.930  19.270  0.00  0.00           H
ATOM   2873  CG  LEU   177     112.180 117.000  19.030  0.00  0.00           C
ATOM   2874  HG  LEU   177     111.940 117.790  18.320  0.00  0.00           H
ATOM   2875  CD1 LEU   177     111.260 117.210  20.200  0.00  0.00           C
ATOM   2876 HD11 LEU   177     111.560 116.860  21.180  0.00  0.00           H
ATOM   2877 HD12 LEU   177     111.010 118.260  20.340  0.00  0.00           H
ATOM   2878 HD13 LEU   177     110.310 116.680  20.150  0.00  0.00           H
ATOM   2879  CD2 LEU   177     113.570 117.360  19.530  0.00  0.00           C
ATOM   2880 HD21 LEU   177     114.320 117.210  18.750  0.00  0.00           H
ATOM   2881 HD22 LEU   177     113.710 118.420  19.720  0.00  0.00           H
ATOM   2882 HD23 LEU   177     113.890 116.770  20.390  0.00  0.00           H
ATOM   2883  C   LEU   177     110.080 115.770  17.060  0.00  0.00           C
ATOM   2884  O   LEU   177     109.390 116.740  17.370  0.00  0.00           O
ATOM   2885  N   ASP   178     110.200 115.380  15.790  0.00  0.00           N
ATOM   2886  H   ASP   178     110.850 114.630  15.600  0.00  0.00           H
ATOM   2887  CA  ASP   178     109.470 115.960  14.670  0.00  0.00           C
ATOM   2888  HA  ASP   178     109.840 116.980  14.640  0.00  0.00           H
ATOM   2889  CB  ASP   178     109.800 115.180  13.310  0.00  0.00           C
ATOM   2890  HB2 ASP   178     109.040 115.380  12.560  0.00  0.00           H
ATOM   2891  HB3 ASP   178     109.710 114.110  13.500  0.00  0.00           H
ATOM   2892  CG  ASP   178     111.230 115.260  12.730  0.00  0.00           C
ATOM   2893  OD1 ASP   178     111.480 114.550  11.750  0.00  0.00           O
ATOM   2894  OD2 ASP   178     112.100 116.020  13.200  0.00  0.00           O
ATOM   2895  C   ASP   178     107.940 116.100  14.770  0.00  0.00           C
ATOM   2896  O   ASP   178     107.260 115.270  15.430  0.00  0.00           O
ATOM   2897  N   GLN   179     107.400 117.150  14.120  0.00  0.00           N
ATOM   2898  H   GLN   179     108.090 117.740  13.660  0.00  0.00           H
ATOM   2899  CA  GLN   179     105.990 117.630  14.210  0.00  0.00           C
ATOM   2900  HA  GLN   179     105.470 116.830  14.730  0.00  0.00           H
ATOM   2901  CB  GLN   179     105.900 118.880  15.130  0.00  0.00           C
ATOM   2902  HB2 GLN   179     104.860 119.190  15.210  0.00  0.00           H
ATOM   2903  HB3 GLN   179     106.430 119.760  14.780  0.00  0.00           H
ATOM   2904  CG  GLN   179     106.500 118.700  16.580  0.00  0.00           C
ATOM   2905  HG2 GLN   179     107.560 118.470  16.470  0.00  0.00           H
ATOM   2906  HG3 GLN   179     105.960 117.880  17.060  0.00  0.00           H
ATOM   2907  CD  GLN   179     106.270 119.870  17.540  0.00  0.00           C
ATOM   2908  OE1 GLN   179     105.860 120.960  17.150  0.00  0.00           O
ATOM   2909  NE2 GLN   179     106.730 119.670  18.750  0.00  0.00           N
ATOM   2910 HE21 GLN   179     107.300 118.870  18.980  0.00  0.00           H
ATOM   2911 HE22 GLN   179     106.680 120.510  19.320  0.00  0.00           H
ATOM   2912  C   GLN   179     105.290 117.790  12.780  0.00  0.00           C
ATOM   2913  O   GLN   179     104.880 118.930  12.470  0.00  0.00           O
ATOM   2914  N   LEU   180     105.190 116.740  11.970  0.00  0.00           N
ATOM   2915  H   LEU   180     105.610 115.870  12.270  0.00  0.00           H
ATOM   2916  CA  LEU   180     104.780 116.850  10.530  0.00  0.00           C
ATOM   2917  HA  LEU   180     104.170 117.760  10.490  0.00  0.00           H
ATOM   2918  CB  LEU   180     105.980 117.100   9.710  0.00  0.00           C
ATOM   2919  HB2 LEU   180     105.710 116.980   8.660  0.00  0.00           H
ATOM   2920  HB3 LEU   180     106.730 116.320   9.800  0.00  0.00           H
ATOM   2921  CG  LEU   180     106.670 118.460   9.900  0.00  0.00           C
ATOM   2922  HG  LEU   180     106.820 118.760  10.940  0.00  0.00           H
ATOM   2923  CD1 LEU   180     108.010 118.560   9.090  0.00  0.00           C
ATOM   2924 HD11 LEU   180     108.380 119.580   8.990  0.00  0.00           H
ATOM   2925 HD12 LEU   180     108.830 117.970   9.510  0.00  0.00           H
ATOM   2926 HD13 LEU   180     107.790 118.080   8.130  0.00  0.00           H
ATOM   2927  CD2 LEU   180     105.820 119.590   9.370  0.00  0.00           C
ATOM   2928 HD21 LEU   180     104.950 119.900   9.940  0.00  0.00           H
ATOM   2929 HD22 LEU   180     106.440 120.490   9.330  0.00  0.00           H
ATOM   2930 HD23 LEU   180     105.370 119.480   8.380  0.00  0.00           H
ATOM   2931  C   LEU   180     103.820 115.740  10.040  0.00  0.00           C
ATOM   2932  O   LEU   180     102.610 116.000   9.760  0.00  0.00           O
ATOM   2933  N   SER   181     104.320 114.530  10.130  0.00  0.00           N
ATOM   2934  H   SER   181     105.260 114.540  10.520  0.00  0.00           H
ATOM   2935  CA  SER   181     103.570 113.250  10.100  0.00  0.00           C
ATOM   2936  HA  SER   181     102.860 113.290   9.280  0.00  0.00           H
ATOM   2937  CB  SER   181     104.560 112.130   9.790  0.00  0.00           C
ATOM   2938  HB2 SER   181     105.360 112.150  10.540  0.00  0.00           H
ATOM   2939  HB3 SER   181     105.090 112.460   8.900  0.00  0.00           H
ATOM   2940  OG  SER   181     104.090 110.880   9.660  0.00  0.00           O
ATOM   2941  HG  SER   181     104.500 110.590   8.840  0.00  0.00           H
ATOM   2942  C   SER   181     102.810 112.900  11.400  0.00  0.00           C
ATOM   2943  O   SER   181     103.380 112.590  12.420  0.00  0.00           O
ATOM   2944  N   TYR   182     101.460 113.010  11.320  0.00  0.00           N
ATOM   2945  H   TYR   182     101.030 113.070  10.410  0.00  0.00           H
ATOM   2946  CA  TYR   182     100.530 113.000  12.500  0.00  0.00           C
ATOM   2947  HA  TYR   182     100.910 112.450  13.360  0.00  0.00           H
ATOM   2948  CB  TYR   182     100.280 114.400  12.950  0.00  0.00           C
ATOM   2949  HB2 TYR   182      99.430 114.840  12.430  0.00  0.00           H
ATOM   2950  HB3 TYR   182     101.150 115.010  12.710  0.00  0.00           H
ATOM   2951  CG  TYR   182      99.960 114.440  14.460  0.00  0.00           C
ATOM   2952  CD1 TYR   182      98.620 114.350  14.870  0.00  0.00           C
ATOM   2953  HD1 TYR   182      97.870 114.300  14.100  0.00  0.00           H
ATOM   2954  CE1 TYR   182      98.260 114.480  16.210  0.00  0.00           C
ATOM   2955  HE1 TYR   182      97.220 114.510  16.510  0.00  0.00           H
ATOM   2956  CZ  TYR   182      99.210 114.590  17.210  0.00  0.00           C
ATOM   2957  OH  TYR   182      98.820 114.500  18.510  0.00  0.00           O
ATOM   2958  HH  TYR   182      97.860 114.540  18.540  0.00  0.00           H
ATOM   2959  CE2 TYR   182     100.630 114.530  16.800  0.00  0.00           C
ATOM   2960  HE2 TYR   182     101.350 114.440  17.600  0.00  0.00           H
ATOM   2961  CD2 TYR   182     100.980 114.470  15.410  0.00  0.00           C
ATOM   2962  HD2 TYR   182     102.010 114.430  15.100  0.00  0.00           H
ATOM   2963  C   TYR   182      99.200 112.190  12.190  0.00  0.00           C
ATOM   2964  O   TYR   182      98.570 111.710  13.080  0.00  0.00           O
ATOM   2965  N   ASP   183      98.820 112.120  10.910  0.00  0.00           N
ATOM   2966  H   ASP   183      99.320 112.600  10.180  0.00  0.00           H
ATOM   2967  CA  ASP   183      97.510 111.480  10.580  0.00  0.00           C
ATOM   2968  HA  ASP   183      96.830 111.650  11.420  0.00  0.00           H
ATOM   2969  CB  ASP   183      96.940 112.250   9.480  0.00  0.00           C
ATOM   2970  HB2 ASP   183      95.960 111.840   9.220  0.00  0.00           H
ATOM   2971  HB3 ASP   183      97.590 112.070   8.630  0.00  0.00           H
ATOM   2972  CG  ASP   183      96.760 113.790   9.640  0.00  0.00           C
ATOM   2973  OD1 ASP   183      97.750 114.480   9.250  0.00  0.00           O
ATOM   2974  OD2 ASP   183      95.740 114.160  10.220  0.00  0.00           O
ATOM   2975  C   ASP   183      97.570 109.920  10.480  0.00  0.00           C
ATOM   2976  O   ASP   183      96.580 109.220  10.680  0.00  0.00           O
ATOM   2977  N   ASN   184      98.690 109.240  10.250  0.00  0.00           N
ATOM   2978  H   ASN   184      99.570 109.740  10.270  0.00  0.00           H
ATOM   2979  CA  ASN   184      98.720 107.840   9.750  0.00  0.00           C
ATOM   2980  HA  ASN   184      97.770 107.740   9.220  0.00  0.00           H
ATOM   2981  CB  ASN   184      99.750 107.670   8.620  0.00  0.00           C
ATOM   2982  HB2 ASN   184      99.630 106.660   8.230  0.00  0.00           H
ATOM   2983  HB3 ASN   184     100.790 107.680   8.950  0.00  0.00           H
ATOM   2984  CG  ASN   184      99.550 108.710   7.500  0.00  0.00           C
ATOM   2985  OD1 ASN   184      98.820 108.600   6.540  0.00  0.00           O
ATOM   2986  ND2 ASN   184     100.300 109.820   7.540  0.00  0.00           N
ATOM   2987 HD21 ASN   184     100.710 110.110   8.410  0.00  0.00           H
ATOM   2988 HD22 ASN   184      99.950 110.550   6.930  0.00  0.00           H
ATOM   2989  C   ASN   184      98.830 106.750  10.850  0.00  0.00           C
ATOM   2990  O   ASN   184      99.740 106.850  11.740  0.00  0.00           O
ATOM   2991  N   LYS   185      98.150 105.640  10.650  0.00  0.00           N
ATOM   2992  H   LYS   185      97.680 105.530   9.770  0.00  0.00           H
ATOM   2993  CA  LYS   185      98.190 104.440  11.520  0.00  0.00           C
ATOM   2994  HA  LYS   185      97.370 103.800  11.190  0.00  0.00           H
ATOM   2995  CB  LYS   185      99.370 103.630  11.270  0.00  0.00           C
ATOM   2996  HB2 LYS   185      99.530 102.890  12.050  0.00  0.00           H
ATOM   2997  HB3 LYS   185     100.330 104.160  11.280  0.00  0.00           H
ATOM   2998  CG  LYS   185      99.200 102.860   9.990  0.00  0.00           C
ATOM   2999  HG2 LYS   185      98.960 103.490   9.130  0.00  0.00           H
ATOM   3000  HG3 LYS   185      98.360 102.170  10.090  0.00  0.00           H
ATOM   3001  CD  LYS   185     100.430 102.020   9.820  0.00  0.00           C
ATOM   3002  HD2 LYS   185     100.550 101.400  10.700  0.00  0.00           H
ATOM   3003  HD3 LYS   185     101.310 102.670   9.760  0.00  0.00           H
ATOM   3004  CE  LYS   185     100.360 101.100   8.620  0.00  0.00           C
ATOM   3005  HE2 LYS   185     101.380 100.720   8.590  0.00  0.00           H
ATOM   3006  HE3 LYS   185     100.300 101.670   7.690  0.00  0.00           H
ATOM   3007  NZ  LYS   185      99.390  99.980   8.710  0.00  0.00           N
ATOM   3008  HZ1 LYS   185      98.450 100.340   8.780  0.00  0.00           H
ATOM   3009  HZ2 LYS   185      99.410  99.310   7.950  0.00  0.00           H
ATOM   3010  HZ3 LYS   185      99.490  99.540   9.610  0.00  0.00           H
ATOM   3011  C   LYS   185      97.830 104.830  12.950  0.00  0.00           C
ATOM   3012  O   LYS   185      98.610 104.440  13.850  0.00  0.00           O
ATOM   3013  N   ARG   186      96.700 105.420  13.200  0.00  0.00           N
ATOM   3014  H   ARG   186      96.120 105.490  12.370  0.00  0.00           H
ATOM   3015  CA  ARG   186      96.210 105.700  14.560  0.00  0.00           C
ATOM   3016  HA  ARG   186      97.080 106.150  15.060  0.00  0.00           H
ATOM   3017  CB  ARG   186      95.010 106.620  14.400  0.00  0.00           C
ATOM   3018  HB2 ARG   186      94.500 106.630  15.360  0.00  0.00           H
ATOM   3019  HB3 ARG   186      94.360 106.160  13.650  0.00  0.00           H
ATOM   3020  CG  ARG   186      95.230 108.110  14.100  0.00  0.00           C
ATOM   3021  HG2 ARG   186      95.760 108.240  13.160  0.00  0.00           H
ATOM   3022  HG3 ARG   186      95.790 108.680  14.850  0.00  0.00           H
ATOM   3023  CD  ARG   186      93.900 108.760  13.890  0.00  0.00           C
ATOM   3024  HD2 ARG   186      93.180 108.300  14.560  0.00  0.00           H
ATOM   3025  HD3 ARG   186      93.620 108.600  12.850  0.00  0.00           H
ATOM   3026  NE  ARG   186      93.830 110.240  14.090  0.00  0.00           N
ATOM   3027  HE  ARG   186      94.730 110.700  14.090  0.00  0.00           H
ATOM   3028  CZ  ARG   186      92.810 110.960  14.260  0.00  0.00           C
ATOM   3029  NH1 ARG   186      91.600 110.550  13.950  0.00  0.00           N
ATOM   3030 HH11 ARG   186      91.450 109.580  13.730  0.00  0.00           H
ATOM   3031 HH12 ARG   186      90.840 111.210  13.950  0.00  0.00           H
ATOM   3032  NH2 ARG   186      92.990 112.160  14.700  0.00  0.00           N
ATOM   3033 HH21 ARG   186      93.830 112.340  15.240  0.00  0.00           H
ATOM   3034 HH22 ARG   186      92.230 112.780  14.490  0.00  0.00           H
ATOM   3035  C   ARG   186      95.750 104.490  15.330  0.00  0.00           C
ATOM   3036  O   ARG   186      95.360 103.460  14.750  0.00  0.00           O
ATOM   3037  N   GLY   187      95.620 104.550  16.650  0.00  0.00           N
ATOM   3038  H   GLY   187      95.800 105.470  17.040  0.00  0.00           H
ATOM   3039  CA  GLY   187      95.140 103.520  17.540  0.00  0.00           C
ATOM   3040  HA2 GLY   187      95.410 103.770  18.560  0.00  0.00           H
ATOM   3041  HA3 GLY   187      95.800 102.700  17.260  0.00  0.00           H
ATOM   3042  C   GLY   187      93.630 103.450  17.390  0.00  0.00           C
ATOM   3043  O   GLY   187      92.920 104.410  17.540  0.00  0.00           O
ATOM   3044  N   PRO   188      93.090 102.260  17.010  0.00  0.00           N
ATOM   3045  CD  PRO   188      93.840 101.110  16.520  0.00  0.00           C
ATOM   3046  HD2 PRO   188      94.040 100.420  17.340  0.00  0.00           H
ATOM   3047  HD3 PRO   188      94.750 101.350  15.960  0.00  0.00           H
ATOM   3048  CG  PRO   188      92.840 100.520  15.600  0.00  0.00           C
ATOM   3049  HG2 PRO   188      93.120  99.470  15.490  0.00  0.00           H
ATOM   3050  HG3 PRO   188      92.740 100.960  14.600  0.00  0.00           H
ATOM   3051  CB  PRO   188      91.620 100.650  16.440  0.00  0.00           C
ATOM   3052  HB2 PRO   188      91.710  99.950  17.270  0.00  0.00           H
ATOM   3053  HB3 PRO   188      90.710 100.520  15.840  0.00  0.00           H
ATOM   3054  CA  PRO   188      91.710 102.040  16.960  0.00  0.00           C
ATOM   3055  HA  PRO   188      91.370 102.720  16.170  0.00  0.00           H
ATOM   3056  C   PRO   188      91.030 102.240  18.300  0.00  0.00           C
ATOM   3057  O   PRO   188      91.630 102.160  19.400  0.00  0.00           O
ATOM   3058  N   LYS   189      89.740 102.560  18.250  0.00  0.00           N
ATOM   3059  H   LYS   189      89.410 102.840  17.340  0.00  0.00           H
ATOM   3060  CA  LYS   189      88.810 102.890  19.420  0.00  0.00           C
ATOM   3061  HA  LYS   189      89.170 102.250  20.220  0.00  0.00           H
ATOM   3062  CB  LYS   189      88.870 104.310  19.900  0.00  0.00           C
ATOM   3063  HB2 LYS   189      88.320 104.450  20.830  0.00  0.00           H
ATOM   3064  HB3 LYS   189      88.500 104.860  19.040  0.00  0.00           H
ATOM   3065  CG  LYS   189      90.290 104.820  20.200  0.00  0.00           C
ATOM   3066  HG2 LYS   189      90.940 104.640  19.340  0.00  0.00           H
ATOM   3067  HG3 LYS   189      90.660 104.260  21.060  0.00  0.00           H
ATOM   3068  CD  LYS   189      90.320 106.240  20.620  0.00  0.00           C
ATOM   3069  HD2 LYS   189      91.250 106.460  21.150  0.00  0.00           H
ATOM   3070  HD3 LYS   189      89.530 106.430  21.350  0.00  0.00           H
ATOM   3071  CE  LYS   189      90.040 107.320  19.650  0.00  0.00           C
ATOM   3072  HE2 LYS   189      89.920 108.270  20.160  0.00  0.00           H
ATOM   3073  HE3 LYS   189      89.110 107.070  19.150  0.00  0.00           H
ATOM   3074  NZ  LYS   189      91.140 107.400  18.700  0.00  0.00           N
ATOM   3075  HZ1 LYS   189      91.040 108.230  18.140  0.00  0.00           H
ATOM   3076  HZ2 LYS   189      92.060 107.350  19.130  0.00  0.00           H
ATOM   3077  HZ3 LYS   189      91.040 106.590  18.100  0.00  0.00           H
ATOM   3078  C   LYS   189      87.380 102.350  19.260  0.00  0.00           C
ATOM   3079  O   LYS   189      86.970 102.150  18.130  0.00  0.00           O
ATOM   3080  N   ALA   190      86.680 102.250  20.350  0.00  0.00           N
ATOM   3081  H   ALA   190      87.080 102.480  21.240  0.00  0.00           H
ATOM   3082  CA  ALA   190      85.240 102.180  20.360  0.00  0.00           C
ATOM   3083  HA  ALA   190      84.780 101.880  19.420  0.00  0.00           H
ATOM   3084  CB  ALA   190      84.790 101.140  21.330  0.00  0.00           C
ATOM   3085  HB1 ALA   190      83.730 100.920  21.200  0.00  0.00           H
ATOM   3086  HB2 ALA   190      85.430 100.270  21.160  0.00  0.00           H
ATOM   3087  HB3 ALA   190      84.980 101.380  22.370  0.00  0.00           H
ATOM   3088  C   ALA   190      84.720 103.610  20.630  0.00  0.00           C
ATOM   3089  O   ALA   190      85.270 104.240  21.510  0.00  0.00           O
ATOM   3090  N   ASP   191      83.730 104.030  19.880  0.00  0.00           N
ATOM   3091  H   ASP   191      83.200 103.370  19.320  0.00  0.00           H
ATOM   3092  CA  ASP   191      83.150 105.360  19.980  0.00  0.00           C
ATOM   3093  HA  ASP   191      83.790 106.050  20.520  0.00  0.00           H
ATOM   3094  CB  ASP   191      82.790 105.950  18.590  0.00  0.00           C
ATOM   3095  HB2 ASP   191      82.230 106.880  18.700  0.00  0.00           H
ATOM   3096  HB3 ASP   191      82.020 105.350  18.110  0.00  0.00           H
ATOM   3097  CG  ASP   191      83.900 106.240  17.580  0.00  0.00           C
ATOM   3098  OD1 ASP   191      83.630 106.740  16.480  0.00  0.00           O
ATOM   3099  OD2 ASP   191      85.120 106.150  17.860  0.00  0.00           O
ATOM   3100  C   ASP   191      81.830 105.450  20.810  0.00  0.00           C
ATOM   3101  O   ASP   191      81.540 106.510  21.320  0.00  0.00           O
ATOM   3102  N   LYS   192      81.320 104.280  21.180  0.00  0.00           N
ATOM   3103  H   LYS   192      81.810 103.450  20.900  0.00  0.00           H
ATOM   3104  CA  LYS   192      80.360 104.060  22.200  0.00  0.00           C
ATOM   3105  HA  LYS   192      80.690 104.690  23.030  0.00  0.00           H
ATOM   3106  CB  LYS   192      78.960 104.640  21.820  0.00  0.00           C
ATOM   3107  HB2 LYS   192      78.680 104.250  20.840  0.00  0.00           H
ATOM   3108  HB3 LYS   192      79.170 105.700  21.680  0.00  0.00           H
ATOM   3109  CG  LYS   192      77.920 104.370  22.940  0.00  0.00           C
ATOM   3110  HG2 LYS   192      78.380 104.630  23.900  0.00  0.00           H
ATOM   3111  HG3 LYS   192      77.750 103.300  23.050  0.00  0.00           H
ATOM   3112  CD  LYS   192      76.540 105.040  22.940  0.00  0.00           C
ATOM   3113  HD2 LYS   192      75.900 104.540  23.670  0.00  0.00           H
ATOM   3114  HD3 LYS   192      75.980 104.960  22.010  0.00  0.00           H
ATOM   3115  CE  LYS   192      76.530 106.520  23.340  0.00  0.00           C
ATOM   3116  HE2 LYS   192      76.750 107.040  22.410  0.00  0.00           H
ATOM   3117  HE3 LYS   192      77.430 106.690  23.920  0.00  0.00           H
ATOM   3118  NZ  LYS   192      75.320 107.010  23.960  0.00  0.00           N
ATOM   3119  HZ1 LYS   192      74.600 107.180  23.280  0.00  0.00           H
ATOM   3120  HZ2 LYS   192      75.020 106.400  24.710  0.00  0.00           H
ATOM   3121  HZ3 LYS   192      75.620 107.890  24.360  0.00  0.00           H
ATOM   3122  C   LYS   192      80.320 102.620  22.590  0.00  0.00           C
ATOM   3123  O   LYS   192      80.260 101.690  21.730  0.00  0.00           O
ATOM   3124  N   VAL   193      80.490 102.300  23.860  0.00  0.00           N
ATOM   3125  H   VAL   193      80.560 103.120  24.460  0.00  0.00           H
ATOM   3126  CA  VAL   193      80.200 101.010  24.450  0.00  0.00           C
ATOM   3127  HA  VAL   193      80.310 100.260  23.660  0.00  0.00           H
ATOM   3128  CB  VAL   193      81.200 100.560  25.490  0.00  0.00           C
ATOM   3129  HB  VAL   193      81.250 101.340  26.250  0.00  0.00           H
ATOM   3130  CG1 VAL   193      80.780  99.230  26.180  0.00  0.00           C
ATOM   3131 HG11 VAL   193      80.730  98.430  25.440  0.00  0.00           H
ATOM   3132 HG12 VAL   193      81.580  99.030  26.890  0.00  0.00           H
ATOM   3133 HG13 VAL   193      79.870  99.390  26.760  0.00  0.00           H
ATOM   3134  CG2 VAL   193      82.670 100.560  24.930  0.00  0.00           C
ATOM   3135 HG21 VAL   193      82.660 100.050  23.970  0.00  0.00           H
ATOM   3136 HG22 VAL   193      83.110 101.540  24.740  0.00  0.00           H
ATOM   3137 HG23 VAL   193      83.290 100.110  25.700  0.00  0.00           H
ATOM   3138  C   VAL   193      78.780 101.030  25.030  0.00  0.00           C
ATOM   3139  O   VAL   193      78.530 101.780  25.910  0.00  0.00           O
ATOM   3140  N   LEU   194      77.860 100.210  24.500  0.00  0.00           N
ATOM   3141  H   LEU   194      78.150  99.540  23.800  0.00  0.00           H
ATOM   3142  CA  LEU   194      76.570  99.930  25.080  0.00  0.00           C
ATOM   3143  HA  LEU   194      76.230 100.770  25.700  0.00  0.00           H
ATOM   3144  CB  LEU   194      75.540  99.720  23.950  0.00  0.00           C
ATOM   3145  HB2 LEU   194      74.620  99.300  24.360  0.00  0.00           H
ATOM   3146  HB3 LEU   194      75.970  99.080  23.190  0.00  0.00           H
ATOM   3147  CG  LEU   194      75.120 100.950  23.210  0.00  0.00           C
ATOM   3148  HG  LEU   194      76.010 101.370  22.730  0.00  0.00           H
ATOM   3149  CD1 LEU   194      74.040 100.640  22.160  0.00  0.00           C
ATOM   3150 HD11 LEU   194      74.180 101.190  21.230  0.00  0.00           H
ATOM   3151 HD12 LEU   194      73.950  99.560  22.050  0.00  0.00           H
ATOM   3152 HD13 LEU   194      73.110 100.780  22.710  0.00  0.00           H
ATOM   3153  CD2 LEU   194      74.600 102.000  24.140  0.00  0.00           C
ATOM   3154 HD21 LEU   194      73.910 101.480  24.820  0.00  0.00           H
ATOM   3155 HD22 LEU   194      75.500 102.420  24.580  0.00  0.00           H
ATOM   3156 HD23 LEU   194      73.980 102.810  23.780  0.00  0.00           H
ATOM   3157  C   LEU   194      76.550  98.700  26.050  0.00  0.00           C
ATOM   3158  O   LEU   194      77.170  97.660  25.740  0.00  0.00           O
ATOM   3159  N   GLN   195      75.630  98.770  27.060  0.00  0.00           N
ATOM   3160  H   GLN   195      75.230  99.660  27.310  0.00  0.00           H
ATOM   3161  CA  GLN   195      75.310  97.740  27.970  0.00  0.00           C
ATOM   3162  HA  GLN   195      75.710  96.800  27.590  0.00  0.00           H
ATOM   3163  CB  GLN   195      75.900  98.020  29.330  0.00  0.00           C
ATOM   3164  HB2 GLN   195      75.470  97.370  30.100  0.00  0.00           H
ATOM   3165  HB3 GLN   195      75.610  99.050  29.530  0.00  0.00           H
ATOM   3166  CG  GLN   195      77.500  98.070  29.350  0.00  0.00           C
ATOM   3167  HG2 GLN   195      77.780  98.850  28.640  0.00  0.00           H
ATOM   3168  HG3 GLN   195      77.920  97.150  28.950  0.00  0.00           H
ATOM   3169  CD  GLN   195      78.000  98.340  30.710  0.00  0.00           C
ATOM   3170  OE1 GLN   195      77.450  99.150  31.420  0.00  0.00           O
ATOM   3171  NE2 GLN   195      79.030  97.690  31.140  0.00  0.00           N
ATOM   3172 HE21 GLN   195      79.540  97.060  30.540  0.00  0.00           H
ATOM   3173 HE22 GLN   195      79.240  97.840  32.120  0.00  0.00           H
ATOM   3174  C   GLN   195      73.780  97.730  28.100  0.00  0.00           C
ATOM   3175  O   GLN   195      73.100  98.770  27.970  0.00  0.00           O
ATOM   3176  N   PHE   196      73.250  96.500  28.320  0.00  0.00           N
ATOM   3177  H   PHE   196      73.850  95.690  28.280  0.00  0.00           H
ATOM   3178  CA  PHE   196      71.890  96.160  28.400  0.00  0.00           C
ATOM   3179  HA  PHE   196      71.370  97.050  28.770  0.00  0.00           H
ATOM   3180  CB  PHE   196      71.360  95.750  27.050  0.00  0.00           C
ATOM   3181  HB2 PHE   196      71.750  96.430  26.290  0.00  0.00           H
ATOM   3182  HB3 PHE   196      70.290  95.960  26.960  0.00  0.00           H
ATOM   3183  CG  PHE   196      71.480  94.340  26.520  0.00  0.00           C
ATOM   3184  CD1 PHE   196      72.580  94.090  25.700  0.00  0.00           C
ATOM   3185  HD1 PHE   196      73.310  94.860  25.500  0.00  0.00           H
ATOM   3186  CE1 PHE   196      72.890  92.790  25.240  0.00  0.00           C
ATOM   3187  HE1 PHE   196      73.850  92.630  24.780  0.00  0.00           H
ATOM   3188  CZ  PHE   196      72.130  91.670  25.630  0.00  0.00           C
ATOM   3189  HZ  PHE   196      72.390  90.650  25.410  0.00  0.00           H
ATOM   3190  CE2 PHE   196      70.940  92.000  26.280  0.00  0.00           C
ATOM   3191  HE2 PHE   196      70.160  91.280  26.450  0.00  0.00           H
ATOM   3192  CD2 PHE   196      70.610  93.290  26.750  0.00  0.00           C
ATOM   3193  HD2 PHE   196      69.640  93.510  27.180  0.00  0.00           H
ATOM   3194  C   PHE   196      71.630  95.020  29.370  0.00  0.00           C
ATOM   3195  O   PHE   196      72.440  94.100  29.420  0.00  0.00           O
ATOM   3196  N   GLU   197      70.500  94.960  30.080  0.00  0.00           N
ATOM   3197  H   GLU   197      69.880  95.760  30.070  0.00  0.00           H
ATOM   3198  CA  GLU   197      70.270  93.800  31.010  0.00  0.00           C
ATOM   3199  HA  GLU   197      71.210  93.710  31.550  0.00  0.00           H
ATOM   3200  CB  GLU   197      69.100  94.290  32.000  0.00  0.00           C
ATOM   3201  HB2 GLU   197      68.140  94.220  31.500  0.00  0.00           H
ATOM   3202  HB3 GLU   197      69.270  95.320  32.310  0.00  0.00           H
ATOM   3203  CG  GLU   197      69.050  93.330  33.220  0.00  0.00           C
ATOM   3204  HG2 GLU   197      68.580  92.380  32.970  0.00  0.00           H
ATOM   3205  HG3 GLU   197      68.440  93.580  34.090  0.00  0.00           H
ATOM   3206  CD  GLU   197      70.350  93.160  34.010  0.00  0.00           C
ATOM   3207  OE1 GLU   197      71.110  94.100  34.390  0.00  0.00           O
ATOM   3208  OE2 GLU   197      70.590  92.000  34.240  0.00  0.00           O
ATOM   3209  C   GLU   197      69.790  92.500  30.190  0.00  0.00           C
ATOM   3210  O   GLU   197      68.800  92.600  29.410  0.00  0.00           O
ATOM   3211  N   PRO   198      70.500  91.350  30.310  0.00  0.00           N
ATOM   3212  CD  PRO   198      71.650  91.100  31.120  0.00  0.00           C
ATOM   3213  HD2 PRO   198      71.560  91.680  32.040  0.00  0.00           H
ATOM   3214  HD3 PRO   198      72.510  91.450  30.540  0.00  0.00           H
ATOM   3215  CG  PRO   198      71.660  89.620  31.420  0.00  0.00           C
ATOM   3216  HG2 PRO   198      70.970  89.350  32.230  0.00  0.00           H
ATOM   3217  HG3 PRO   198      72.630  89.230  31.740  0.00  0.00           H
ATOM   3218  CB  PRO   198      71.160  89.060  30.050  0.00  0.00           C
ATOM   3219  HB2 PRO   198      70.770  88.040  30.040  0.00  0.00           H
ATOM   3220  HB3 PRO   198      72.030  89.010  29.400  0.00  0.00           H
ATOM   3221  CA  PRO   198      70.060  90.150  29.660  0.00  0.00           C
ATOM   3222  HA  PRO   198      70.010  90.280  28.580  0.00  0.00           H
ATOM   3223  C   PRO   198      68.660  89.680  30.140  0.00  0.00           C
ATOM   3224  O   PRO   198      68.190  90.080  31.170  0.00  0.00           O
ATOM   3225  N   GLY   199      67.940  88.930  29.280  0.00  0.00           N
ATOM   3226  H   GLY   199      68.370  88.610  28.430  0.00  0.00           H
ATOM   3227  CA  GLY   199      66.500  88.620  29.430  0.00  0.00           C
ATOM   3228  HA2 GLY   199      66.320  88.570  30.510  0.00  0.00           H
ATOM   3229  HA3 GLY   199      66.240  87.660  28.990  0.00  0.00           H
ATOM   3230  C   GLY   199      65.520  89.790  29.020  0.00  0.00           C
ATOM   3231  O   GLY   199      64.410  89.400  28.630  0.00  0.00           O
ATOM   3232  N   THR   200      66.010  91.020  28.790  0.00  0.00           N
ATOM   3233  H   THR   200      66.960  91.340  28.910  0.00  0.00           H
ATOM   3234  CA  THR   200      65.170  92.030  28.090  0.00  0.00           C
ATOM   3235  HA  THR   200      64.190  92.030  28.590  0.00  0.00           H
ATOM   3236  CB  THR   200      65.840  93.460  28.070  0.00  0.00           C
ATOM   3237  HB  THR   200      66.740  93.380  27.470  0.00  0.00           H
ATOM   3238  CG2 THR   200      65.030  94.620  27.460  0.00  0.00           C
ATOM   3239 HG21 THR   200      64.920  94.490  26.380  0.00  0.00           H
ATOM   3240 HG22 THR   200      63.960  94.600  27.670  0.00  0.00           H
ATOM   3241 HG23 THR   200      65.400  95.610  27.730  0.00  0.00           H
ATOM   3242  OG1 THR   200      66.340  93.670  29.370  0.00  0.00           O
ATOM   3243  HG1 THR   200      67.230  93.310  29.420  0.00  0.00           H
ATOM   3244  C   THR   200      64.860  91.680  26.650  0.00  0.00           C
ATOM   3245  O   THR   200      65.790  91.390  25.990  0.00  0.00           O
ATOM   3246  N   LYS   201      63.610  91.720  26.160  0.00  0.00           N
ATOM   3247  H   LYS   201      62.860  92.110  26.710  0.00  0.00           H
ATOM   3248  CA  LYS   201      63.270  91.150  24.810  0.00  0.00           C
ATOM   3249  HA  LYS   201      64.070  90.460  24.540  0.00  0.00           H
ATOM   3250  CB  LYS   201      62.010  90.290  24.920  0.00  0.00           C
ATOM   3251  HB2 LYS   201      61.830  89.680  24.040  0.00  0.00           H
ATOM   3252  HB3 LYS   201      61.200  90.990  25.110  0.00  0.00           H
ATOM   3253  CG  LYS   201      62.050  89.260  26.160  0.00  0.00           C
ATOM   3254  HG2 LYS   201      61.050  88.840  26.050  0.00  0.00           H
ATOM   3255  HG3 LYS   201      62.060  89.800  27.100  0.00  0.00           H
ATOM   3256  CD  LYS   201      63.160  88.270  25.930  0.00  0.00           C
ATOM   3257  HD2 LYS   201      64.080  88.850  25.830  0.00  0.00           H
ATOM   3258  HD3 LYS   201      62.960  87.730  25.010  0.00  0.00           H
ATOM   3259  CE  LYS   201      63.040  87.350  27.130  0.00  0.00           C
ATOM   3260  HE2 LYS   201      62.040  86.920  27.130  0.00  0.00           H
ATOM   3261  HE3 LYS   201      63.040  87.900  28.070  0.00  0.00           H
ATOM   3262  NZ  LYS   201      64.160  86.420  27.060  0.00  0.00           N
ATOM   3263  HZ1 LYS   201      65.020  86.750  26.640  0.00  0.00           H
ATOM   3264  HZ2 LYS   201      64.420  86.090  27.980  0.00  0.00           H
ATOM   3265  HZ3 LYS   201      63.920  85.600  26.530  0.00  0.00           H
ATOM   3266  C   LYS   201      63.250  92.190  23.690  0.00  0.00           C
ATOM   3267  O   LYS   201      63.590  91.900  22.560  0.00  0.00           O
ATOM   3268  N   ASN   202      62.710  93.400  23.920  0.00  0.00           N
ATOM   3269  H   ASN   202      62.420  93.600  24.870  0.00  0.00           H
ATOM   3270  CA  ASN   202      62.670  94.510  22.980  0.00  0.00           C
ATOM   3271  HA  ASN   202      62.780  94.250  21.930  0.00  0.00           H
ATOM   3272  CB  ASN   202      61.290  95.180  23.140  0.00  0.00           C
ATOM   3273  HB2 ASN   202      61.290  95.590  24.150  0.00  0.00           H
ATOM   3274  HB3 ASN   202      60.490  94.430  23.110  0.00  0.00           H
ATOM   3275  CG  ASN   202      60.970  96.230  22.120  0.00  0.00           C
ATOM   3276  OD1 ASN   202      61.810  96.670  21.290  0.00  0.00           O
ATOM   3277  ND2 ASN   202      59.710  96.620  22.030  0.00  0.00           N
ATOM   3278 HD21 ASN   202      59.080  96.300  22.760  0.00  0.00           H
ATOM   3279 HD22 ASN   202      59.440  97.380  21.430  0.00  0.00           H
ATOM   3280  C   ASN   202      63.830  95.460  23.230  0.00  0.00           C
ATOM   3281  O   ASN   202      63.910  96.060  24.350  0.00  0.00           O
ATOM   3282  N   LEU   203      64.700  95.690  22.250  0.00  0.00           N
ATOM   3283  H   LEU   203      64.490  95.190  21.390  0.00  0.00           H
ATOM   3284  CA  LEU   203      66.000  96.410  22.340  0.00  0.00           C
ATOM   3285  HA  LEU   203      66.060  96.970  23.270  0.00  0.00           H
ATOM   3286  CB  LEU   203      67.230  95.490  22.240  0.00  0.00           C
ATOM   3287  HB2 LEU   203      68.170  96.050  22.260  0.00  0.00           H
ATOM   3288  HB3 LEU   203      67.250  94.920  21.310  0.00  0.00           H
ATOM   3289  CG  LEU   203      67.300  94.500  23.380  0.00  0.00           C
ATOM   3290  HG  LEU   203      66.320  94.110  23.640  0.00  0.00           H
ATOM   3291  CD1 LEU   203      68.270  93.380  23.060  0.00  0.00           C
ATOM   3292 HD11 LEU   203      67.980  92.980  22.090  0.00  0.00           H
ATOM   3293 HD12 LEU   203      69.300  93.710  22.900  0.00  0.00           H
ATOM   3294 HD13 LEU   203      68.120  92.700  23.890  0.00  0.00           H
ATOM   3295  CD2 LEU   203      67.740  95.140  24.710  0.00  0.00           C
ATOM   3296 HD21 LEU   203      67.550  94.480  25.560  0.00  0.00           H
ATOM   3297 HD22 LEU   203      68.760  95.500  24.680  0.00  0.00           H
ATOM   3298 HD23 LEU   203      67.080  95.970  24.990  0.00  0.00           H
ATOM   3299  C   LEU   203      66.130  97.570  21.310  0.00  0.00           C
ATOM   3300  O   LEU   203      67.150  98.170  21.100  0.00  0.00           O
ATOM   3301  N   THR   204      65.010  97.910  20.690  0.00  0.00           N
ATOM   3302  H   THR   204      64.180  97.420  20.990  0.00  0.00           H
ATOM   3303  CA  THR   204      64.890  98.990  19.690  0.00  0.00           C
ATOM   3304  HA  THR   204      65.450  98.690  18.810  0.00  0.00           H
ATOM   3305  CB  THR   204      63.440  99.210  19.300  0.00  0.00           C
ATOM   3306  HB  THR   204      63.370 100.100  18.670  0.00  0.00           H
ATOM   3307  CG2 THR   204      62.900  98.140  18.370  0.00  0.00           C
ATOM   3308 HG21 THR   204      61.850  98.340  18.140  0.00  0.00           H
ATOM   3309 HG22 THR   204      63.530  98.140  17.490  0.00  0.00           H
ATOM   3310 HG23 THR   204      62.940  97.170  18.870  0.00  0.00           H
ATOM   3311  OG1 THR   204      62.590  99.410  20.410  0.00  0.00           O
ATOM   3312  HG1 THR   204      62.260  98.530  20.610  0.00  0.00           H
ATOM   3313  C   THR   204      65.530 100.320  20.210  0.00  0.00           C
ATOM   3314  O   THR   204      66.220 100.930  19.430  0.00  0.00           O
ATOM   3315  N   ALA   205      65.220 100.710  21.420  0.00  0.00           N
ATOM   3316  H   ALA   205      64.780 100.110  22.100  0.00  0.00           H
ATOM   3317  CA  ALA   205      65.710 101.940  22.030  0.00  0.00           C
ATOM   3318  HA  ALA   205      65.440 102.800  21.410  0.00  0.00           H
ATOM   3319  CB  ALA   205      64.970 102.080  23.360  0.00  0.00           C
ATOM   3320  HB1 ALA   205      63.880 102.030  23.330  0.00  0.00           H
ATOM   3321  HB2 ALA   205      65.430 101.380  24.050  0.00  0.00           H
ATOM   3322  HB3 ALA   205      65.280 103.050  23.740  0.00  0.00           H
ATOM   3323  C   ALA   205      67.230 101.970  22.210  0.00  0.00           C
ATOM   3324  O   ALA   205      67.850 103.010  22.200  0.00  0.00           O
ATOM   3325  N   LEU   206      67.770 100.840  22.640  0.00  0.00           N
ATOM   3326  H   LEU   206      67.240  99.980  22.670  0.00  0.00           H
ATOM   3327  CA  LEU   206      69.260 100.640  22.570  0.00  0.00           C
ATOM   3328  HA  LEU   206      69.770 101.420  23.140  0.00  0.00           H
ATOM   3329  CB  LEU   206      69.500  99.180  23.170  0.00  0.00           C
ATOM   3330  HB2 LEU   206      69.220  98.350  22.520  0.00  0.00           H
ATOM   3331  HB3 LEU   206      69.000  99.150  24.140  0.00  0.00           H
ATOM   3332  CG  LEU   206      71.020  98.910  23.330  0.00  0.00           C
ATOM   3333  HG  LEU   206      71.530  99.370  22.480  0.00  0.00           H
ATOM   3334  CD1 LEU   206      71.470  99.400  24.650  0.00  0.00           C
ATOM   3335 HD11 LEU   206      72.550  99.320  24.770  0.00  0.00           H
ATOM   3336 HD12 LEU   206      71.240 100.460  24.760  0.00  0.00           H
ATOM   3337 HD13 LEU   206      71.030  98.760  25.410  0.00  0.00           H
ATOM   3338  CD2 LEU   206      71.420  97.430  23.200  0.00  0.00           C
ATOM   3339 HD21 LEU   206      72.490  97.250  23.110  0.00  0.00           H
ATOM   3340 HD22 LEU   206      71.110  96.900  24.100  0.00  0.00           H
ATOM   3341 HD23 LEU   206      70.970  97.050  22.290  0.00  0.00           H
ATOM   3342  C   LEU   206      69.880 100.760  21.220  0.00  0.00           C
ATOM   3343  O   LEU   206      70.920 101.380  20.990  0.00  0.00           O
ATOM   3344  N   LEU   207      69.180 100.150  20.250  0.00  0.00           N
ATOM   3345  H   LEU   207      68.350  99.630  20.500  0.00  0.00           H
ATOM   3346  CA  LEU   207      69.660 100.090  18.890  0.00  0.00           C
ATOM   3347  HA  LEU   207      70.720  99.880  18.790  0.00  0.00           H
ATOM   3348  CB  LEU   207      68.890  98.950  18.200  0.00  0.00           C
ATOM   3349  HB2 LEU   207      68.960  99.100  17.130  0.00  0.00           H
ATOM   3350  HB3 LEU   207      67.840  99.150  18.420  0.00  0.00           H
ATOM   3351  CG  LEU   207      69.250  97.580  18.770  0.00  0.00           C
ATOM   3352  HG  LEU   207      68.980  97.490  19.830  0.00  0.00           H
ATOM   3353  CD1 LEU   207      68.450  96.590  17.970  0.00  0.00           C
ATOM   3354 HD11 LEU   207      67.360  96.680  18.030  0.00  0.00           H
ATOM   3355 HD12 LEU   207      68.690  96.880  16.950  0.00  0.00           H
ATOM   3356 HD13 LEU   207      68.700  95.560  18.210  0.00  0.00           H
ATOM   3357  CD2 LEU   207      70.710  97.200  18.590  0.00  0.00           C
ATOM   3358 HD21 LEU   207      71.210  97.670  19.440  0.00  0.00           H
ATOM   3359 HD22 LEU   207      70.890  96.140  18.760  0.00  0.00           H
ATOM   3360 HD23 LEU   207      71.100  97.560  17.640  0.00  0.00           H
ATOM   3361  C   LEU   207      69.510 101.460  18.210  0.00  0.00           C
ATOM   3362  O   LEU   207      70.360 101.860  17.440  0.00  0.00           O
ATOM   3363  N   LEU   208      68.560 102.250  18.660  0.00  0.00           N
ATOM   3364  H   LEU   208      67.890 101.870  19.310  0.00  0.00           H
ATOM   3365  CA  LEU   208      68.440 103.660  18.210  0.00  0.00           C
ATOM   3366  HA  LEU   208      68.580 103.600  17.130  0.00  0.00           H
ATOM   3367  CB  LEU   208      67.020 104.190  18.550  0.00  0.00           C
ATOM   3368  HB2 LEU   208      67.190 105.270  18.530  0.00  0.00           H
ATOM   3369  HB3 LEU   208      66.780 104.090  19.610  0.00  0.00           H
ATOM   3370  CG  LEU   208      65.880 103.640  17.690  0.00  0.00           C
ATOM   3371  HG  LEU   208      65.990 102.600  17.390  0.00  0.00           H
ATOM   3372  CD1 LEU   208      64.540 103.860  18.340  0.00  0.00           C
ATOM   3373 HD11 LEU   208      63.650 103.900  17.720  0.00  0.00           H
ATOM   3374 HD12 LEU   208      64.330 103.160  19.140  0.00  0.00           H
ATOM   3375 HD13 LEU   208      64.570 104.810  18.880  0.00  0.00           H
ATOM   3376  CD2 LEU   208      65.750 104.400  16.470  0.00  0.00           C
ATOM   3377 HD21 LEU   208      64.770 104.180  16.060  0.00  0.00           H
ATOM   3378 HD22 LEU   208      65.800 105.480  16.620  0.00  0.00           H
ATOM   3379 HD23 LEU   208      66.480 104.100  15.710  0.00  0.00           H
ATOM   3380  C   LEU   208      69.530 104.560  18.750  0.00  0.00           C
ATOM   3381  O   LEU   208      69.990 105.370  17.950  0.00  0.00           O
ATOM   3382  N   GLU   209      70.130 104.200  19.900  0.00  0.00           N
ATOM   3383  H   GLU   209      69.580 103.570  20.470  0.00  0.00           H
ATOM   3384  CA  GLU   209      71.340 104.870  20.460  0.00  0.00           C
ATOM   3385  HA  GLU   209      71.240 105.950  20.380  0.00  0.00           H
ATOM   3386  CB  GLU   209      71.530 104.370  21.880  0.00  0.00           C
ATOM   3387  HB2 GLU   209      71.870 103.340  21.940  0.00  0.00           H
ATOM   3388  HB3 GLU   209      70.560 104.420  22.380  0.00  0.00           H
ATOM   3389  CG  GLU   209      72.470 105.210  22.730  0.00  0.00           C
ATOM   3390  HG2 GLU   209      72.200 106.260  22.600  0.00  0.00           H
ATOM   3391  HG3 GLU   209      73.480 105.120  22.320  0.00  0.00           H
ATOM   3392  CD  GLU   209      72.470 105.020  24.240  0.00  0.00           C
ATOM   3393  OE1 GLU   209      73.520 105.210  24.950  0.00  0.00           O
ATOM   3394  OE2 GLU   209      71.380 104.900  24.850  0.00  0.00           O
ATOM   3395  C   GLU   209      72.710 104.510  19.700  0.00  0.00           C
ATOM   3396  O   GLU   209      73.670 105.270  19.750  0.00  0.00           O
ATOM   3397  N   ALA   210      72.660 103.440  18.930  0.00  0.00           N
ATOM   3398  H   ALA   210      71.870 102.810  18.940  0.00  0.00           H
ATOM   3399  CA  ALA   210      73.690 102.970  18.020  0.00  0.00           C
ATOM   3400  HA  ALA   210      74.680 103.260  18.360  0.00  0.00           H
ATOM   3401  CB  ALA   210      73.730 101.440  18.130  0.00  0.00           C
ATOM   3402  HB1 ALA   210      72.930 100.960  17.570  0.00  0.00           H
ATOM   3403  HB2 ALA   210      74.700 101.070  17.810  0.00  0.00           H
ATOM   3404  HB3 ALA   210      73.490 101.180  19.160  0.00  0.00           H
ATOM   3405  C   ALA   210      73.510 103.590  16.560  0.00  0.00           C
ATOM   3406  O   ALA   210      74.480 104.010  15.950  0.00  0.00           O
ATOM   3407  N   LYS   211      72.230 103.630  16.180  0.00  0.00           N
ATOM   3408  H   LYS   211      71.500 103.190  16.730  0.00  0.00           H
ATOM   3409  CA  LYS   211      71.820 104.100  14.830  0.00  0.00           C
ATOM   3410  HA  LYS   211      72.380 103.570  14.060  0.00  0.00           H
ATOM   3411  CB  LYS   211      70.300 103.860  14.510  0.00  0.00           C
ATOM   3412  HB2 LYS   211      69.760 104.490  15.210  0.00  0.00           H
ATOM   3413  HB3 LYS   211      70.210 102.810  14.800  0.00  0.00           H
ATOM   3414  CG  LYS   211      69.850 104.170  13.100  0.00  0.00           C
ATOM   3415  HG2 LYS   211      70.510 103.780  12.330  0.00  0.00           H
ATOM   3416  HG3 LYS   211      69.810 105.220  12.820  0.00  0.00           H
ATOM   3417  CD  LYS   211      68.420 103.690  12.860  0.00  0.00           C
ATOM   3418  HD2 LYS   211      67.720 104.310  13.420  0.00  0.00           H
ATOM   3419  HD3 LYS   211      68.370 102.650  13.170  0.00  0.00           H
ATOM   3420  CE  LYS   211      68.170 103.690  11.360  0.00  0.00           C
ATOM   3421  HE2 LYS   211      69.010 103.160  10.900  0.00  0.00           H
ATOM   3422  HE3 LYS   211      68.070 104.710  10.990  0.00  0.00           H
ATOM   3423  NZ  LYS   211      66.880 103.060  10.870  0.00  0.00           N
ATOM   3424  HZ1 LYS   211      66.720 103.420   9.940  0.00  0.00           H
ATOM   3425  HZ2 LYS   211      66.910 102.060  10.750  0.00  0.00           H
ATOM   3426  HZ3 LYS   211      66.190 103.440  11.500  0.00  0.00           H
ATOM   3427  C   LYS   211      72.040 105.600  14.550  0.00  0.00           C
ATOM   3428  O   LYS   211      72.370 106.030  13.480  0.00  0.00           O
ATOM   3429  N   GLU   212      71.970 106.430  15.610  0.00  0.00           N
ATOM   3430  H   GLU   212      71.450 106.070  16.390  0.00  0.00           H
ATOM   3431  CA  GLU   212      72.420 107.900  15.520  0.00  0.00           C
ATOM   3432  HA  GLU   212      71.880 108.350  14.690  0.00  0.00           H
ATOM   3433  CB  GLU   212      71.800 108.590  16.760  0.00  0.00           C
ATOM   3434  HB2 GLU   212      70.820 108.140  16.860  0.00  0.00           H
ATOM   3435  HB3 GLU   212      71.810 109.670  16.590  0.00  0.00           H
ATOM   3436  CG  GLU   212      72.510 108.210  18.060  0.00  0.00           C
ATOM   3437  HG2 GLU   212      73.550 108.530  18.050  0.00  0.00           H
ATOM   3438  HG3 GLU   212      72.390 107.150  18.310  0.00  0.00           H
ATOM   3439  CD  GLU   212      71.770 108.940  19.270  0.00  0.00           C
ATOM   3440  OE1 GLU   212      71.100 109.960  18.990  0.00  0.00           O
ATOM   3441  OE2 GLU   212      71.660 108.540  20.430  0.00  0.00           O
ATOM   3442  C   GLU   212      73.890 108.250  15.320  0.00  0.00           C
ATOM   3443  O   GLU   212      74.230 109.380  14.970  0.00  0.00           O
ATOM   3444  N   LEU   213      74.760 107.360  15.780  0.00  0.00           N
ATOM   3445  H   LEU   213      74.460 106.450  16.100  0.00  0.00           H
ATOM   3446  CA  LEU   213      76.250 107.550  15.790  0.00  0.00           C
ATOM   3447  HA  LEU   213      76.530 108.450  16.340  0.00  0.00           H
ATOM   3448  CB  LEU   213      76.890 106.340  16.490  0.00  0.00           C
ATOM   3449  HB2 LEU   213      77.950 106.290  16.230  0.00  0.00           H
ATOM   3450  HB3 LEU   213      76.520 105.380  16.130  0.00  0.00           H
ATOM   3451  CG  LEU   213      76.730 106.330  18.000  0.00  0.00           C
ATOM   3452  HG  LEU   213      75.680 106.450  18.260  0.00  0.00           H
ATOM   3453  CD1 LEU   213      77.130 105.020  18.550  0.00  0.00           C
ATOM   3454 HD11 LEU   213      76.920 104.980  19.620  0.00  0.00           H
ATOM   3455 HD12 LEU   213      76.530 104.240  18.080  0.00  0.00           H
ATOM   3456 HD13 LEU   213      78.180 104.800  18.350  0.00  0.00           H
ATOM   3457  CD2 LEU   213      77.560 107.370  18.680  0.00  0.00           C
ATOM   3458 HD21 LEU   213      77.600 108.330  18.150  0.00  0.00           H
ATOM   3459 HD22 LEU   213      77.340 107.590  19.730  0.00  0.00           H
ATOM   3460 HD23 LEU   213      78.610 107.090  18.680  0.00  0.00           H
ATOM   3461  C   LEU   213      76.830 107.740  14.390  0.00  0.00           C
ATOM   3462  O   LEU   213      76.170 107.390  13.400  0.00  0.00           O
ATOM   3463  N   GLU   214      78.160 108.060  14.420  0.00  0.00           N
ATOM   3464  H   GLU   214      78.570 108.420  15.270  0.00  0.00           H
ATOM   3465  CA  GLU   214      78.980 108.090  13.200  0.00  0.00           C
ATOM   3466  HA  GLU   214      78.370 108.450  12.370  0.00  0.00           H
ATOM   3467  CB  GLU   214      80.120 109.080  13.330  0.00  0.00           C
ATOM   3468  HB2 GLU   214      80.830 108.570  13.990  0.00  0.00           H
ATOM   3469  HB3 GLU   214      79.650 109.990  13.710  0.00  0.00           H
ATOM   3470  CG  GLU   214      80.860 109.380  12.030  0.00  0.00           C
ATOM   3471  HG2 GLU   214      81.430 108.520  11.660  0.00  0.00           H
ATOM   3472  HG3 GLU   214      81.720 110.020  12.210  0.00  0.00           H
ATOM   3473  CD  GLU   214      79.920 109.960  11.000  0.00  0.00           C
ATOM   3474  OE1 GLU   214      79.910 109.430   9.860  0.00  0.00           O
ATOM   3475  OE2 GLU   214      79.080 110.870  11.340  0.00  0.00           O
ATOM   3476  C   GLU   214      79.550 106.770  12.710  0.00  0.00           C
ATOM   3477  O   GLU   214      79.930 106.600  11.540  0.00  0.00           O
ATOM   3478  N   ALA   215      79.790 105.960  13.740  0.00  0.00           N
ATOM   3479  H   ALA   215      79.480 106.130  14.680  0.00  0.00           H
ATOM   3480  CA  ALA   215      80.250 104.590  13.600  0.00  0.00           C
ATOM   3481  HA  ALA   215      81.010 104.420  12.840  0.00  0.00           H
ATOM   3482  CB  ALA   215      80.970 104.160  14.900  0.00  0.00           C
ATOM   3483  HB1 ALA   215      81.290 103.120  15.000  0.00  0.00           H
ATOM   3484  HB2 ALA   215      81.890 104.730  15.030  0.00  0.00           H
ATOM   3485  HB3 ALA   215      80.370 104.330  15.800  0.00  0.00           H
ATOM   3486  C   ALA   215      79.130 103.640  13.190  0.00  0.00           C
ATOM   3487  O   ALA   215      78.000 103.770  13.580  0.00  0.00           O
ATOM   3488  N   ARG   216      79.500 102.600  12.330  0.00  0.00           N
ATOM   3489  H   ARG   216      80.480 102.490  12.150  0.00  0.00           H
ATOM   3490  CA  ARG   216      78.650 101.650  11.630  0.00  0.00           C
ATOM   3491  HA  ARG   216      77.670 101.630  12.120  0.00  0.00           H
ATOM   3492  CB  ARG   216      78.390 101.940  10.130  0.00  0.00           C
ATOM   3493  HB2 ARG   216      77.850 101.070   9.750  0.00  0.00           H
ATOM   3494  HB3 ARG   216      79.310 102.080   9.550  0.00  0.00           H
ATOM   3495  CG  ARG   216      77.530 103.180  10.010  0.00  0.00           C
ATOM   3496  HG2 ARG   216      77.820 103.940  10.730  0.00  0.00           H
ATOM   3497  HG3 ARG   216      76.520 102.830  10.240  0.00  0.00           H
ATOM   3498  CD  ARG   216      77.590 103.710   8.570  0.00  0.00           C
ATOM   3499  HD2 ARG   216      77.340 102.870   7.930  0.00  0.00           H
ATOM   3500  HD3 ARG   216      78.630 103.950   8.350  0.00  0.00           H
ATOM   3501  NE  ARG   216      76.790 104.900   8.270  0.00  0.00           N
ATOM   3502  HE  ARG   216      76.360 105.510   8.960  0.00  0.00           H
ATOM   3503  CZ  ARG   216      76.780 105.450   7.020  0.00  0.00           C
ATOM   3504  NH1 ARG   216      77.080 104.900   5.900  0.00  0.00           N
ATOM   3505 HH11 ARG   216      77.660 104.070   5.930  0.00  0.00           H
ATOM   3506 HH12 ARG   216      76.950 105.400   5.030  0.00  0.00           H
ATOM   3507  NH2 ARG   216      76.330 106.670   6.990  0.00  0.00           N
ATOM   3508 HH21 ARG   216      75.980 107.000   7.880  0.00  0.00           H
ATOM   3509 HH22 ARG   216      76.160 107.160   6.130  0.00  0.00           H
ATOM   3510  C   ARG   216      79.080 100.200  11.790  0.00  0.00           C
ATOM   3511  O   ARG   216      78.320  99.300  11.560  0.00  0.00           O
ATOM   3512  N   VAL   217      80.300  99.980  12.330  0.00  0.00           N
ATOM   3513  H   VAL   217      80.920 100.730  12.590  0.00  0.00           H
ATOM   3514  CA  VAL   217      80.890  98.660  12.690  0.00  0.00           C
ATOM   3515  HA  VAL   217      80.450  97.980  11.960  0.00  0.00           H
ATOM   3516  CB  VAL   217      82.430  98.520  12.640  0.00  0.00           C
ATOM   3517  HB  VAL   217      82.920  99.090  13.430  0.00  0.00           H
ATOM   3518  CG1 VAL   217      82.710  97.020  12.870  0.00  0.00           C
ATOM   3519 HG11 VAL   217      82.450  96.680  13.870  0.00  0.00           H
ATOM   3520 HG12 VAL   217      82.210  96.470  12.060  0.00  0.00           H
ATOM   3521 HG13 VAL   217      83.790  96.980  12.750  0.00  0.00           H
ATOM   3522  CG2 VAL   217      82.910  98.900  11.230  0.00  0.00           C
ATOM   3523 HG21 VAL   217      82.610  99.940  11.080  0.00  0.00           H
ATOM   3524 HG22 VAL   217      83.990  98.800  11.290  0.00  0.00           H
ATOM   3525 HG23 VAL   217      82.480  98.200  10.510  0.00  0.00           H
ATOM   3526  C   VAL   217      80.360  98.300  14.090  0.00  0.00           C
ATOM   3527  O   VAL   217      80.740  98.990  15.050  0.00  0.00           O
ATOM   3528  N   ILE   218      79.560  97.210  14.160  0.00  0.00           N
ATOM   3529  H   ILE   218      79.220  96.780  13.310  0.00  0.00           H
ATOM   3530  CA  ILE   218      78.850  96.860  15.390  0.00  0.00           C
ATOM   3531  HA  ILE   218      79.000  97.590  16.190  0.00  0.00           H
ATOM   3532  CB  ILE   218      77.330  96.690  15.090  0.00  0.00           C
ATOM   3533  HB  ILE   218      77.260  96.030  14.230  0.00  0.00           H
ATOM   3534  CG2 ILE   218      76.570  96.070  16.310  0.00  0.00           C
ATOM   3535 HG21 ILE   218      77.010  95.140  16.690  0.00  0.00           H
ATOM   3536 HG22 ILE   218      76.550  96.860  17.060  0.00  0.00           H
ATOM   3537 HG23 ILE   218      75.530  95.820  16.110  0.00  0.00           H
ATOM   3538  CG1 ILE   218      76.820  98.090  14.680  0.00  0.00           C
ATOM   3539 HG12 ILE   218      77.310  98.500  13.800  0.00  0.00           H
ATOM   3540 HG13 ILE   218      76.950  98.770  15.520  0.00  0.00           H
ATOM   3541  CD1 ILE   218      75.230  97.940  14.450  0.00  0.00           C
ATOM   3542 HD11 ILE   218      74.800  98.850  14.050  0.00  0.00           H
ATOM   3543 HD12 ILE   218      75.040  97.030  13.890  0.00  0.00           H
ATOM   3544 HD13 ILE   218      74.910  97.850  15.490  0.00  0.00           H
ATOM   3545  C   ILE   218      79.340  95.470  15.840  0.00  0.00           C
ATOM   3546  O   ILE   218      79.080  94.450  15.200  0.00  0.00           O
ATOM   3547  N   ILE   219      80.050  95.480  16.940  0.00  0.00           N
ATOM   3548  H   ILE   219      80.180  96.380  17.380  0.00  0.00           H
ATOM   3549  CA  ILE   219      80.440  94.330  17.750  0.00  0.00           C
ATOM   3550  HA  ILE   219      80.490  93.460  17.110  0.00  0.00           H
ATOM   3551  CB  ILE   219      81.810  94.440  18.450  0.00  0.00           C
ATOM   3552  HB  ILE   219      81.690  95.210  19.210  0.00  0.00           H
ATOM   3553  CG2 ILE   219      82.140  93.150  19.230  0.00  0.00           C
ATOM   3554 HG21 ILE   219      83.150  93.220  19.620  0.00  0.00           H
ATOM   3555 HG22 ILE   219      81.480  92.990  20.090  0.00  0.00           H
ATOM   3556 HG23 ILE   219      82.100  92.230  18.640  0.00  0.00           H
ATOM   3557  CG1 ILE   219      82.850  94.930  17.370  0.00  0.00           C
ATOM   3558 HG12 ILE   219      82.650  95.990  17.170  0.00  0.00           H
ATOM   3559 HG13 ILE   219      82.780  94.340  16.460  0.00  0.00           H
ATOM   3560  CD1 ILE   219      84.310  94.860  17.760  0.00  0.00           C
ATOM   3561 HD11 ILE   219      84.650  93.850  17.970  0.00  0.00           H
ATOM   3562 HD12 ILE   219      84.870  95.310  16.930  0.00  0.00           H
ATOM   3563 HD13 ILE   219      84.480  95.480  18.640  0.00  0.00           H
ATOM   3564  C   ILE   219      79.320  93.930  18.740  0.00  0.00           C
ATOM   3565  O   ILE   219      78.620  94.790  19.230  0.00  0.00           O
ATOM   3566  N   LEU   220      79.160  92.630  19.000  0.00  0.00           N
ATOM   3567  H   LEU   220      79.680  91.970  18.440  0.00  0.00           H
ATOM   3568  CA  LEU   220      78.160  92.090  20.000  0.00  0.00           C
ATOM   3569  HA  LEU   220      77.850  92.890  20.670  0.00  0.00           H
ATOM   3570  CB  LEU   220      76.950  91.520  19.260  0.00  0.00           C
ATOM   3571  HB2 LEU   220      77.270  90.880  18.440  0.00  0.00           H
ATOM   3572  HB3 LEU   220      76.500  92.350  18.700  0.00  0.00           H
ATOM   3573  CG  LEU   220      76.020  90.740  20.160  0.00  0.00           C
ATOM   3574  HG  LEU   220      76.570  89.940  20.640  0.00  0.00           H
ATOM   3575  CD1 LEU   220      75.280  91.490  21.220  0.00  0.00           C
ATOM   3576 HD11 LEU   220      74.910  92.430  20.790  0.00  0.00           H
ATOM   3577 HD12 LEU   220      74.530  90.840  21.660  0.00  0.00           H
ATOM   3578 HD13 LEU   220      76.050  91.840  21.900  0.00  0.00           H
ATOM   3579  CD2 LEU   220      75.030  89.980  19.330  0.00  0.00           C
ATOM   3580 HD21 LEU   220      74.220  90.620  18.970  0.00  0.00           H
ATOM   3581 HD22 LEU   220      75.630  89.500  18.550  0.00  0.00           H
ATOM   3582 HD23 LEU   220      74.600  89.200  19.960  0.00  0.00           H
ATOM   3583  C   LEU   220      78.920  91.050  20.910  0.00  0.00           C
ATOM   3584  O   LEU   220      79.690  90.310  20.310  0.00  0.00           O
ATOM   3585  N   SER   221      78.560  90.960  22.210  0.00  0.00           N
ATOM   3586  H   SER   221      78.060  91.800  22.490  0.00  0.00           H
ATOM   3587  CA  SER   221      78.650  89.700  23.030  0.00  0.00           C
ATOM   3588  HA  SER   221      78.750  88.880  22.330  0.00  0.00           H
ATOM   3589  CB  SER   221      79.900  89.630  23.920  0.00  0.00           C
ATOM   3590  HB2 SER   221      79.900  90.270  24.800  0.00  0.00           H
ATOM   3591  HB3 SER   221      80.810  89.750  23.330  0.00  0.00           H
ATOM   3592  OG  SER   221      79.830  88.280  24.410  0.00  0.00           O
ATOM   3593  HG  SER   221      79.180  88.300  25.120  0.00  0.00           H
ATOM   3594  C   SER   221      77.370  89.460  23.850  0.00  0.00           C
ATOM   3595  O   SER   221      77.040  90.350  24.670  0.00  0.00           O
ATOM   3596  N   ALA   222      76.680  88.350  23.700  0.00  0.00           N
ATOM   3597  H   ALA   222      76.930  87.660  23.000  0.00  0.00           H
ATOM   3598  CA  ALA   222      75.540  88.000  24.470  0.00  0.00           C
ATOM   3599  HA  ALA   222      75.840  88.220  25.500  0.00  0.00           H
ATOM   3600  CB  ALA   222      74.330  88.830  24.010  0.00  0.00           C
ATOM   3601  HB1 ALA   222      74.100  88.380  23.040  0.00  0.00           H
ATOM   3602  HB2 ALA   222      73.440  88.580  24.590  0.00  0.00           H
ATOM   3603  HB3 ALA   222      74.630  89.870  24.110  0.00  0.00           H
ATOM   3604  C   ALA   222      75.110  86.490  24.370  0.00  0.00           C
ATOM   3605  O   ALA   222      75.690  85.780  23.580  0.00  0.00           O
ATOM   3606  N   SER   223      74.250  86.040  25.250  0.00  0.00           N
ATOM   3607  H   SER   223      73.700  86.660  25.830  0.00  0.00           H
ATOM   3608  CA  SER   223      73.830  84.630  25.250  0.00  0.00           C
ATOM   3609  HA  SER   223      74.690  83.960  25.210  0.00  0.00           H
ATOM   3610  CB  SER   223      73.070  84.260  26.550  0.00  0.00           C
ATOM   3611  HB2 SER   223      73.720  84.530  27.380  0.00  0.00           H
ATOM   3612  HB3 SER   223      72.890  83.200  26.730  0.00  0.00           H
ATOM   3613  OG  SER   223      71.750  84.790  26.750  0.00  0.00           O
ATOM   3614  HG  SER   223      71.700  85.600  27.250  0.00  0.00           H
ATOM   3615  C   SER   223      73.020  84.300  23.980  0.00  0.00           C
ATOM   3616  O   SER   223      72.620  85.240  23.240  0.00  0.00           O
ATOM   3617  N   GLU   224      72.670  83.060  23.730  0.00  0.00           N
ATOM   3618  H   GLU   224      72.930  82.350  24.400  0.00  0.00           H
ATOM   3619  CA  GLU   224      71.840  82.680  22.590  0.00  0.00           C
ATOM   3620  HA  GLU   224      72.330  82.950  21.650  0.00  0.00           H
ATOM   3621  CB  GLU   224      71.740  81.190  22.700  0.00  0.00           C
ATOM   3622  HB2 GLU   224      70.970  80.920  23.410  0.00  0.00           H
ATOM   3623  HB3 GLU   224      72.660  80.720  23.040  0.00  0.00           H
ATOM   3624  CG  GLU   224      71.320  80.570  21.360  0.00  0.00           C
ATOM   3625  HG2 GLU   224      72.130  80.720  20.640  0.00  0.00           H
ATOM   3626  HG3 GLU   224      70.430  81.050  20.950  0.00  0.00           H
ATOM   3627  CD  GLU   224      71.240  79.080  21.340  0.00  0.00           C
ATOM   3628  OE1 GLU   224      70.090  78.590  21.180  0.00  0.00           O
ATOM   3629  OE2 GLU   224      72.210  78.340  21.480  0.00  0.00           O
ATOM   3630  C   GLU   224      70.500  83.450  22.640  0.00  0.00           C
ATOM   3631  O   GLU   224      70.150  84.130  21.680  0.00  0.00           O
ATOM   3632  N   ASP   225      69.810  83.480  23.800  0.00  0.00           N
ATOM   3633  H   ASP   225      70.150  82.940  24.590  0.00  0.00           H
ATOM   3634  CA  ASP   225      68.510  84.110  23.930  0.00  0.00           C
ATOM   3635  HA  ASP   225      67.960  83.860  23.020  0.00  0.00           H
ATOM   3636  CB  ASP   225      67.760  83.590  25.160  0.00  0.00           C
ATOM   3637  HB2 ASP   225      66.730  83.960  25.170  0.00  0.00           H
ATOM   3638  HB3 ASP   225      68.180  83.910  26.110  0.00  0.00           H
ATOM   3639  CG  ASP   225      67.490  82.100  25.160  0.00  0.00           C
ATOM   3640  OD1 ASP   225      66.970  81.570  26.140  0.00  0.00           O
ATOM   3641  OD2 ASP   225      67.690  81.400  24.160  0.00  0.00           O
ATOM   3642  C   ASP   225      68.560  85.690  23.820  0.00  0.00           C
ATOM   3643  O   ASP   225      67.690  86.270  23.150  0.00  0.00           O
ATOM   3644  N   ASP   226      69.620  86.310  24.380  0.00  0.00           N
ATOM   3645  H   ASP   226      70.290  85.760  24.900  0.00  0.00           H
ATOM   3646  CA  ASP   226      69.820  87.700  24.490  0.00  0.00           C
ATOM   3647  HA  ASP   226      68.910  88.260  24.700  0.00  0.00           H
ATOM   3648  CB  ASP   226      70.750  88.030  25.690  0.00  0.00           C
ATOM   3649  HB2 ASP   226      70.810  89.110  25.820  0.00  0.00           H
ATOM   3650  HB3 ASP   226      71.770  87.670  25.540  0.00  0.00           H
ATOM   3651  CG  ASP   226      70.220  87.510  27.020  0.00  0.00           C
ATOM   3652  OD1 ASP   226      69.020  87.370  27.250  0.00  0.00           O
ATOM   3653  OD2 ASP   226      71.080  87.080  27.780  0.00  0.00           O
ATOM   3654  C   ASP   226      70.220  88.260  23.150  0.00  0.00           C
ATOM   3655  O   ASP   226      69.750  89.320  22.740  0.00  0.00           O
ATOM   3656  N   ALA   227      71.050  87.590  22.330  0.00  0.00           N
ATOM   3657  H   ALA   227      71.490  86.770  22.730  0.00  0.00           H
ATOM   3658  CA  ALA   227      71.390  87.930  21.010  0.00  0.00           C
ATOM   3659  HA  ALA   227      71.800  88.940  21.000  0.00  0.00           H
ATOM   3660  CB  ALA   227      72.570  87.130  20.520  0.00  0.00           C
ATOM   3661  HB1 ALA   227      73.250  86.900  21.340  0.00  0.00           H
ATOM   3662  HB2 ALA   227      72.100  86.220  20.160  0.00  0.00           H
ATOM   3663  HB3 ALA   227      73.090  87.540  19.660  0.00  0.00           H
ATOM   3664  C   ALA   227      70.230  87.860  19.980  0.00  0.00           C
ATOM   3665  O   ALA   227      70.040  88.730  19.110  0.00  0.00           O
ATOM   3666  N   THR   228      69.470  86.780  20.100  0.00  0.00           N
ATOM   3667  H   THR   228      69.720  86.080  20.790  0.00  0.00           H
ATOM   3668  CA  THR   228      68.180  86.570  19.280  0.00  0.00           C
ATOM   3669  HA  THR   228      68.400  86.420  18.230  0.00  0.00           H
ATOM   3670  CB  THR   228      67.360  85.300  19.630  0.00  0.00           C
ATOM   3671  HB  THR   228      67.240  85.220  20.710  0.00  0.00           H
ATOM   3672  CG2 THR   228      65.980  85.270  18.920  0.00  0.00           C
ATOM   3673 HG21 THR   228      66.090  85.300  17.840  0.00  0.00           H
ATOM   3674 HG22 THR   228      65.410  84.400  19.250  0.00  0.00           H
ATOM   3675 HG23 THR   228      65.400  86.150  19.190  0.00  0.00           H
ATOM   3676  OG1 THR   228      68.150  84.130  19.360  0.00  0.00           O
ATOM   3677  HG1 THR   228      68.870  84.210  19.990  0.00  0.00           H
ATOM   3678  C   THR   228      67.290  87.720  19.490  0.00  0.00           C
ATOM   3679  O   THR   228      66.810  88.300  18.540  0.00  0.00           O
ATOM   3680  N   ALA   229      67.260  88.280  20.720  0.00  0.00           N
ATOM   3681  H   ALA   229      67.660  87.730  21.460  0.00  0.00           H
ATOM   3682  CA  ALA   229      66.590  89.560  20.930  0.00  0.00           C
ATOM   3683  HA  ALA   229      65.600  89.540  20.490  0.00  0.00           H
ATOM   3684  CB  ALA   229      66.320  89.710  22.440  0.00  0.00           C
ATOM   3685  HB1 ALA   229      65.730  88.890  22.840  0.00  0.00           H
ATOM   3686  HB2 ALA   229      67.130  89.960  23.130  0.00  0.00           H
ATOM   3687  HB3 ALA   229      65.640  90.550  22.620  0.00  0.00           H
ATOM   3688  C   ALA   229      67.280  90.720  20.290  0.00  0.00           C
ATOM   3689  O   ALA   229      66.630  91.600  19.790  0.00  0.00           O
ATOM   3690  N   VAL   230      68.630  90.780  20.260  0.00  0.00           N
ATOM   3691  H   VAL   230      69.140  90.050  20.740  0.00  0.00           H
ATOM   3692  CA  VAL   230      69.340  91.860  19.490  0.00  0.00           C
ATOM   3693  HA  VAL   230      69.080  92.850  19.860  0.00  0.00           H
ATOM   3694  CB  VAL   230      70.880  91.680  19.630  0.00  0.00           C
ATOM   3695  HB  VAL   230      71.210  90.650  19.490  0.00  0.00           H
ATOM   3696  CG1 VAL   230      71.690  92.650  18.730  0.00  0.00           C
ATOM   3697 HG11 VAL   230      72.750  92.550  18.970  0.00  0.00           H
ATOM   3698 HG12 VAL   230      71.600  92.450  17.660  0.00  0.00           H
ATOM   3699 HG13 VAL   230      71.370  93.680  18.910  0.00  0.00           H
ATOM   3700  CG2 VAL   230      71.390  92.040  21.110  0.00  0.00           C
ATOM   3701 HG21 VAL   230      72.410  91.710  21.300  0.00  0.00           H
ATOM   3702 HG22 VAL   230      71.240  93.120  21.200  0.00  0.00           H
ATOM   3703 HG23 VAL   230      70.820  91.470  21.850  0.00  0.00           H
ATOM   3704  C   VAL   230      68.960  91.850  17.980  0.00  0.00           C
ATOM   3705  O   VAL   230      68.660  92.880  17.350  0.00  0.00           O
ATOM   3706  N   TYR   231      69.090  90.680  17.350  0.00  0.00           N
ATOM   3707  H   TYR   231      69.380  89.860  17.870  0.00  0.00           H
ATOM   3708  CA  TYR   231      69.070  90.590  15.870  0.00  0.00           C
ATOM   3709  HA  TYR   231      69.700  91.340  15.400  0.00  0.00           H
ATOM   3710  CB  TYR   231      69.530  89.220  15.370  0.00  0.00           C
ATOM   3711  HB2 TYR   231      69.570  89.440  14.300  0.00  0.00           H
ATOM   3712  HB3 TYR   231      68.750  88.500  15.580  0.00  0.00           H
ATOM   3713  CG  TYR   231      70.880  88.700  15.940  0.00  0.00           C
ATOM   3714  CD1 TYR   231      72.010  89.510  15.930  0.00  0.00           C
ATOM   3715  HD1 TYR   231      71.860  90.580  15.890  0.00  0.00           H
ATOM   3716  CE1 TYR   231      73.260  88.990  16.260  0.00  0.00           C
ATOM   3717  HE1 TYR   231      74.160  89.540  16.480  0.00  0.00           H
ATOM   3718  CZ  TYR   231      73.400  87.580  16.290  0.00  0.00           C
ATOM   3719  OH  TYR   231      74.630  87.010  16.200  0.00  0.00           O
ATOM   3720  HH  TYR   231      74.670  86.070  16.370  0.00  0.00           H
ATOM   3721  CE2 TYR   231      72.270  86.740  16.280  0.00  0.00           C
ATOM   3722  HE2 TYR   231      72.350  85.670  16.330  0.00  0.00           H
ATOM   3723  CD2 TYR   231      71.010  87.250  16.180  0.00  0.00           C
ATOM   3724  HD2 TYR   231      70.130  86.630  16.120  0.00  0.00           H
ATOM   3725  C   TYR   231      67.640  90.820  15.320  0.00  0.00           C
ATOM   3726  O   TYR   231      67.440  91.530  14.300  0.00  0.00           O
ATOM   3727  N   LYS   232      66.590  90.310  16.050  0.00  0.00           N
ATOM   3728  H   LYS   232      66.800  89.690  16.820  0.00  0.00           H
ATOM   3729  CA  LYS   232      65.150  90.730  15.810  0.00  0.00           C
ATOM   3730  HA  LYS   232      64.850  90.510  14.790  0.00  0.00           H
ATOM   3731  CB  LYS   232      64.220  89.950  16.750  0.00  0.00           C
ATOM   3732  HB2 LYS   232      63.230  90.400  16.870  0.00  0.00           H
ATOM   3733  HB3 LYS   232      64.640  90.030  17.750  0.00  0.00           H
ATOM   3734  CG  LYS   232      64.040  88.490  16.330  0.00  0.00           C
ATOM   3735  HG2 LYS   232      65.010  88.040  16.100  0.00  0.00           H
ATOM   3736  HG3 LYS   232      63.390  88.450  15.460  0.00  0.00           H
ATOM   3737  CD  LYS   232      63.370  87.650  17.450  0.00  0.00           C
ATOM   3738  HD2 LYS   232      62.490  88.140  17.860  0.00  0.00           H
ATOM   3739  HD3 LYS   232      64.090  87.590  18.270  0.00  0.00           H
ATOM   3740  CE  LYS   232      63.080  86.250  16.940  0.00  0.00           C
ATOM   3741  HE2 LYS   232      63.940  85.590  17.020  0.00  0.00           H
ATOM   3742  HE3 LYS   232      62.760  86.300  15.900  0.00  0.00           H
ATOM   3743  NZ  LYS   232      62.160  85.610  17.880  0.00  0.00           N
ATOM   3744  HZ1 LYS   232      62.360  85.670  18.870  0.00  0.00           H
ATOM   3745  HZ2 LYS   232      61.220  85.970  17.890  0.00  0.00           H
ATOM   3746  HZ3 LYS   232      62.120  84.610  17.700  0.00  0.00           H
ATOM   3747  C   LYS   232      64.960  92.220  15.980  0.00  0.00           C
ATOM   3748  O   LYS   232      64.220  92.840  15.200  0.00  0.00           O
ATOM   3749  N   SER   233      65.480  92.780  17.050  0.00  0.00           N
ATOM   3750  H   SER   233      66.030  92.200  17.660  0.00  0.00           H
ATOM   3751  CA  SER   233      65.230  94.180  17.310  0.00  0.00           C
ATOM   3752  HA  SER   233      64.140  94.280  17.250  0.00  0.00           H
ATOM   3753  CB  SER   233      65.490  94.560  18.800  0.00  0.00           C
ATOM   3754  HB2 SER   233      65.250  95.620  18.930  0.00  0.00           H
ATOM   3755  HB3 SER   233      66.570  94.580  18.920  0.00  0.00           H
ATOM   3756  OG  SER   233      64.780  93.840  19.800  0.00  0.00           O
ATOM   3757  HG  SER   233      65.300  93.060  19.980  0.00  0.00           H
ATOM   3758  C   SER   233      65.930  95.090  16.350  0.00  0.00           C
ATOM   3759  O   SER   233      65.550  96.180  16.040  0.00  0.00           O
ATOM   3760  N   ALA   234      67.090  94.580  15.920  0.00  0.00           N
ATOM   3761  H   ALA   234      67.580  93.830  16.410  0.00  0.00           H
ATOM   3762  CA  ALA   234      67.900  95.250  14.840  0.00  0.00           C
ATOM   3763  HA  ALA   234      67.910  96.290  15.190  0.00  0.00           H
ATOM   3764  CB  ALA   234      69.340  94.730  14.800  0.00  0.00           C
ATOM   3765  HB1 ALA   234      69.930  95.540  14.370  0.00  0.00           H
ATOM   3766  HB2 ALA   234      69.840  94.490  15.740  0.00  0.00           H
ATOM   3767  HB3 ALA   234      69.350  93.750  14.310  0.00  0.00           H
ATOM   3768  C   ALA   234      67.240  95.200  13.460  0.00  0.00           C
ATOM   3769  O   ALA   234      67.170  96.240  12.820  0.00  0.00           O
ATOM   3770  N   ALA   235      66.530  94.140  13.150  0.00  0.00           N
ATOM   3771  H   ALA   235      66.680  93.280  13.650  0.00  0.00           H
ATOM   3772  CA  ALA   235      65.780  94.040  11.960  0.00  0.00           C
ATOM   3773  HA  ALA   235      66.480  94.310  11.160  0.00  0.00           H
ATOM   3774  CB  ALA   235      65.440  92.550  11.850  0.00  0.00           C
ATOM   3775  HB1 ALA   235      65.150  92.070  12.790  0.00  0.00           H
ATOM   3776  HB2 ALA   235      64.680  92.450  11.070  0.00  0.00           H
ATOM   3777  HB3 ALA   235      66.350  92.100  11.470  0.00  0.00           H
ATOM   3778  C   ALA   235      64.540  94.910  11.770  0.00  0.00           C
ATOM   3779  O   ALA   235      64.240  95.380  10.690  0.00  0.00           O
ATOM   3780  N   MET   236      63.890  95.280  12.850  0.00  0.00           N
ATOM   3781  H   MET   236      64.090  94.800  13.720  0.00  0.00           H
ATOM   3782  CA  MET   236      62.790  96.230  12.810  0.00  0.00           C
ATOM   3783  HA  MET   236      62.070  95.810  12.100  0.00  0.00           H
ATOM   3784  CB  MET   236      62.140  96.480  14.150  0.00  0.00           C
ATOM   3785  HB2 MET   236      61.250  97.060  13.920  0.00  0.00           H
ATOM   3786  HB3 MET   236      62.870  97.060  14.700  0.00  0.00           H
ATOM   3787  CG  MET   236      61.770  95.210  14.920  0.00  0.00           C
ATOM   3788  HG2 MET   236      61.090  95.490  15.720  0.00  0.00           H
ATOM   3789  HG3 MET   236      62.670  94.810  15.380  0.00  0.00           H
ATOM   3790  SD  MET   236      60.910  93.850  13.980  0.00  0.00           S
ATOM   3791  CE  MET   236      59.470  94.650  13.200  0.00  0.00           C
ATOM   3792  HE1 MET   236      59.810  95.160  12.300  0.00  0.00           H
ATOM   3793  HE2 MET   236      58.750  93.960  12.750  0.00  0.00           H
ATOM   3794  HE3 MET   236      59.000  95.290  13.950  0.00  0.00           H
ATOM   3795  C   MET   236      63.220  97.570  12.340  0.00  0.00           C
ATOM   3796  O   MET   236      62.580  98.170  11.530  0.00  0.00           O
ATOM   3797  N   LEU   237      64.380  97.990  12.830  0.00  0.00           N
ATOM   3798  H   LEU   237      64.860  97.390  13.480  0.00  0.00           H
ATOM   3799  CA  LEU   237      65.080  99.300  12.560  0.00  0.00           C
ATOM   3800  HA  LEU   237      64.360 100.090  12.380  0.00  0.00           H
ATOM   3801  CB  LEU   237      65.940  99.680  13.800  0.00  0.00           C
ATOM   3802  HB2 LEU   237      66.220 100.730  13.680  0.00  0.00           H
ATOM   3803  HB3 LEU   237      66.870  99.110  13.870  0.00  0.00           H
ATOM   3804  CG  LEU   237      65.150  99.730  15.100  0.00  0.00           C
ATOM   3805  HG  LEU   237      64.560  98.810  15.130  0.00  0.00           H
ATOM   3806  CD1 LEU   237      66.040  99.780  16.270  0.00  0.00           C
ATOM   3807 HD11 LEU   237      65.370  99.920  17.120  0.00  0.00           H
ATOM   3808 HD12 LEU   237      66.660  98.880  16.300  0.00  0.00           H
ATOM   3809 HD13 LEU   237      66.650 100.680  16.220  0.00  0.00           H
ATOM   3810  CD2 LEU   237      64.050 100.890  15.130  0.00  0.00           C
ATOM   3811 HD21 LEU   237      63.430 100.750  16.010  0.00  0.00           H
ATOM   3812 HD22 LEU   237      64.450 101.890  15.270  0.00  0.00           H
ATOM   3813 HD23 LEU   237      63.480 100.850  14.210  0.00  0.00           H
ATOM   3814  C   LEU   237      65.910  99.270  11.190  0.00  0.00           C
ATOM   3815  O   LEU   237      66.610 100.230  11.070  0.00  0.00           O
ATOM   3816  N   ASP   238      65.880  98.310  10.270  0.00  0.00           N
ATOM   3817  H   ASP   238      65.170  97.620  10.420  0.00  0.00           H
ATOM   3818  CA  ASP   238      66.750  98.270   9.000  0.00  0.00           C
ATOM   3819  HA  ASP   238      66.610  97.360   8.420  0.00  0.00           H
ATOM   3820  CB  ASP   238      66.310  99.270   7.840  0.00  0.00           C
ATOM   3821  HB2 ASP   238      66.850  99.040   6.920  0.00  0.00           H
ATOM   3822  HB3 ASP   238      66.530 100.290   8.160  0.00  0.00           H
ATOM   3823  CG  ASP   238      64.870  99.130   7.490  0.00  0.00           C
ATOM   3824  OD1 ASP   238      64.540  98.230   6.720  0.00  0.00           O
ATOM   3825  OD2 ASP   238      64.070  99.910   8.060  0.00  0.00           O
ATOM   3826  C   ASP   238      68.220  98.400   9.210  0.00  0.00           C
ATOM   3827  O   ASP   238      68.900  98.730   8.260  0.00  0.00           O
ATOM   3828  N   MET   239      68.750  98.100  10.370  0.00  0.00           N
ATOM   3829  H   MET   239      68.110  97.870  11.110  0.00  0.00           H
ATOM   3830  CA  MET   239      70.150  98.050  10.680  0.00  0.00           C
ATOM   3831  HA  MET   239      70.640  98.900  10.220  0.00  0.00           H
ATOM   3832  CB  MET   239      70.380  98.190  12.220  0.00  0.00           C
ATOM   3833  HB2 MET   239      71.430  97.960  12.410  0.00  0.00           H
ATOM   3834  HB3 MET   239      69.790  97.410  12.690  0.00  0.00           H
ATOM   3835  CG  MET   239      69.920  99.570  12.830  0.00  0.00           C
ATOM   3836  HG2 MET   239      68.850  99.660  12.670  0.00  0.00           H
ATOM   3837  HG3 MET   239      70.420 100.430  12.380  0.00  0.00           H
ATOM   3838  SD  MET   239      70.210  99.880  14.600  0.00  0.00           S
ATOM   3839  CE  MET   239      72.020 100.130  14.600  0.00  0.00           C
ATOM   3840  HE1 MET   239      72.400  99.120  14.430  0.00  0.00           H
ATOM   3841  HE2 MET   239      72.290 100.630  13.670  0.00  0.00           H
ATOM   3842  HE3 MET   239      72.460 100.640  15.450  0.00  0.00           H
ATOM   3843  C   MET   239      70.870  96.790  10.220  0.00  0.00           C
ATOM   3844  O   MET   239      72.030  96.450  10.510  0.00  0.00           O
ATOM   3845  N   THR   240      70.160  96.010   9.400  0.00  0.00           N
ATOM   3846  H   THR   240      69.320  96.310   8.920  0.00  0.00           H
ATOM   3847  CA  THR   240      70.660  94.700   8.910  0.00  0.00           C
ATOM   3848  HA  THR   240      71.590  94.490   9.430  0.00  0.00           H
ATOM   3849  CB  THR   240      69.630  93.650   9.340  0.00  0.00           C
ATOM   3850  HB  THR   240      70.030  92.750   8.870  0.00  0.00           H
ATOM   3851  CG2 THR   240      69.530  93.500  10.850  0.00  0.00           C
ATOM   3852 HG21 THR   240      68.980  94.340  11.290  0.00  0.00           H
ATOM   3853 HG22 THR   240      68.980  92.620  11.200  0.00  0.00           H
ATOM   3854 HG23 THR   240      70.500  93.630  11.320  0.00  0.00           H
ATOM   3855  OG1 THR   240      68.300  93.910   8.940  0.00  0.00           O
ATOM   3856  HG1 THR   240      68.350  93.960   7.980  0.00  0.00           H
ATOM   3857  C   THR   240      71.030  94.630   7.410  0.00  0.00           C
ATOM   3858  O   THR   240      71.440  93.590   6.860  0.00  0.00           O
ATOM   3859  N   GLY   241      70.830  95.710   6.680  0.00  0.00           N
ATOM   3860  H   GLY   241      70.420  96.460   7.210  0.00  0.00           H
ATOM   3861  CA  GLY   241      70.980  95.900   5.210  0.00  0.00           C
ATOM   3862  HA2 GLY   241      70.190  96.570   4.890  0.00  0.00           H
ATOM   3863  HA3 GLY   241      71.060  95.010   4.590  0.00  0.00           H
ATOM   3864  C   GLY   241      72.280  96.560   4.960  0.00  0.00           C
ATOM   3865  O   GLY   241      73.180  96.630   5.730  0.00  0.00           O
ATOM   3866  N   ALA   242      72.430  97.120   3.760  0.00  0.00           N
ATOM   3867  H   ALA   242      71.610  96.990   3.180  0.00  0.00           H
ATOM   3868  CA  ALA   242      73.570  98.050   3.480  0.00  0.00           C
ATOM   3869  HA  ALA   242      74.500  97.500   3.320  0.00  0.00           H
ATOM   3870  CB  ALA   242      73.340  98.620   2.080  0.00  0.00           C
ATOM   3871  HB1 ALA   242      74.080  99.420   1.990  0.00  0.00           H
ATOM   3872  HB2 ALA   242      73.530  97.840   1.340  0.00  0.00           H
ATOM   3873  HB3 ALA   242      72.330  99.020   1.970  0.00  0.00           H
ATOM   3874  C   ALA   242      73.770  99.160   4.540  0.00  0.00           C
ATOM   3875  O   ALA   242      72.730  99.670   5.030  0.00  0.00           O
ATOM   3876  N   GLY   243      75.000  99.570   4.690  0.00  0.00           N
ATOM   3877  H   GLY   243      75.760  99.190   4.140  0.00  0.00           H
ATOM   3878  CA  GLY   243      75.440 100.550   5.710  0.00  0.00           C
ATOM   3879  HA2 GLY   243      74.660 101.310   5.850  0.00  0.00           H
ATOM   3880  HA3 GLY   243      76.250 101.130   5.260  0.00  0.00           H
ATOM   3881  C   GLY   243      75.920 100.030   7.030  0.00  0.00           C
ATOM   3882  O   GLY   243      76.250 100.860   7.840  0.00  0.00           O
ATOM   3883  N   TYR   244      76.000  98.650   7.170  0.00  0.00           N
ATOM   3884  H   TYR   244      76.040  98.090   6.330  0.00  0.00           H
ATOM   3885  CA  TYR   244      76.450  98.020   8.430  0.00  0.00           C
ATOM   3886  HA  TYR   244      77.040  98.710   9.050  0.00  0.00           H
ATOM   3887  CB  TYR   244      75.170  97.640   9.190  0.00  0.00           C
ATOM   3888  HB2 TYR   244      75.500  97.130  10.100  0.00  0.00           H
ATOM   3889  HB3 TYR   244      74.580  96.980   8.560  0.00  0.00           H
ATOM   3890  CG  TYR   244      74.250  98.860   9.610  0.00  0.00           C
ATOM   3891  CD1 TYR   244      74.490  99.540  10.800  0.00  0.00           C
ATOM   3892  HD1 TYR   244      75.320  99.190  11.410  0.00  0.00           H
ATOM   3893  CE1 TYR   244      73.690 100.630  11.120  0.00  0.00           C
ATOM   3894  HE1 TYR   244      73.880 101.200  12.020  0.00  0.00           H
ATOM   3895  CZ  TYR   244      72.690 101.030  10.320  0.00  0.00           C
ATOM   3896  OH  TYR   244      71.950 102.110  10.700  0.00  0.00           O
ATOM   3897  HH  TYR   244      72.500 102.900  10.770  0.00  0.00           H
ATOM   3898  CE2 TYR   244      72.290 100.330   9.170  0.00  0.00           C
ATOM   3899  HE2 TYR   244      71.440 100.730   8.650  0.00  0.00           H
ATOM   3900  CD2 TYR   244      73.180  99.280   8.800  0.00  0.00           C
ATOM   3901  HD2 TYR   244      72.910  98.670   7.950  0.00  0.00           H
ATOM   3902  C   TYR   244      77.480  96.920   8.230  0.00  0.00           C
ATOM   3903  O   TYR   244      77.740  96.570   7.110  0.00  0.00           O
ATOM   3904  N   VAL   245      78.200  96.670   9.290  0.00  0.00           N
ATOM   3905  H   VAL   245      77.950  97.160  10.130  0.00  0.00           H
ATOM   3906  CA  VAL   245      79.140  95.570   9.430  0.00  0.00           C
ATOM   3907  HA  VAL   245      78.950  94.790   8.690  0.00  0.00           H
ATOM   3908  CB  VAL   245      80.670  96.050   9.310  0.00  0.00           C
ATOM   3909  HB  VAL   245      80.710  96.840  10.060  0.00  0.00           H
ATOM   3910  CG1 VAL   245      81.530  94.820   9.660  0.00  0.00           C
ATOM   3911 HG11 VAL   245      82.610  94.950   9.620  0.00  0.00           H
ATOM   3912 HG12 VAL   245      81.340  94.430  10.660  0.00  0.00           H
ATOM   3913 HG13 VAL   245      81.140  94.070   8.980  0.00  0.00           H
ATOM   3914  CG2 VAL   245      81.090  96.600   7.980  0.00  0.00           C
ATOM   3915 HG21 VAL   245      81.140  95.810   7.230  0.00  0.00           H
ATOM   3916 HG22 VAL   245      80.370  97.310   7.570  0.00  0.00           H
ATOM   3917 HG23 VAL   245      82.060  97.100   8.030  0.00  0.00           H
ATOM   3918  C   VAL   245      78.690  95.040  10.780  0.00  0.00           C
ATOM   3919  O   VAL   245      78.720  95.820  11.750  0.00  0.00           O
ATOM   3920  N   TRP   246      78.540  93.710  10.910  0.00  0.00           N
ATOM   3921  H   TRP   246      78.870  93.140  10.160  0.00  0.00           H
ATOM   3922  CA  TRP   246      78.300  93.010  12.130  0.00  0.00           C
ATOM   3923  HA  TRP   246      78.340  93.630  13.030  0.00  0.00           H
ATOM   3924  CB  TRP   246      76.840  92.470  12.090  0.00  0.00           C
ATOM   3925  HB2 TRP   246      76.690  91.760  12.900  0.00  0.00           H
ATOM   3926  HB3 TRP   246      76.820  91.850  11.190  0.00  0.00           H
ATOM   3927  CG  TRP   246      75.630  93.400  12.150  0.00  0.00           C
ATOM   3928  CD1 TRP   246      75.230  94.280  11.240  0.00  0.00           C
ATOM   3929  HD1 TRP   246      75.670  94.330  10.250  0.00  0.00           H
ATOM   3930  NE1 TRP   246      74.240  95.100  11.670  0.00  0.00           N
ATOM   3931  HE1 TRP   246      73.700  95.740  11.100  0.00  0.00           H
ATOM   3932  CE2 TRP   246      73.950  94.870  13.010  0.00  0.00           C
ATOM   3933  CZ2 TRP   246      73.020  95.350  13.890  0.00  0.00           C
ATOM   3934  HZ2 TRP   246      72.330  96.100  13.530  0.00  0.00           H
ATOM   3935  CH2 TRP   246      73.000  94.870  15.220  0.00  0.00           C
ATOM   3936  HH2 TRP   246      72.280  95.270  15.910  0.00  0.00           H
ATOM   3937  CZ3 TRP   246      73.950  93.960  15.660  0.00  0.00           C
ATOM   3938  HZ3 TRP   246      73.960  93.600  16.680  0.00  0.00           H
ATOM   3939  CE3 TRP   246      74.870  93.450  14.730  0.00  0.00           C
ATOM   3940  HE3 TRP   246      75.570  92.720  15.100  0.00  0.00           H
ATOM   3941  CD2 TRP   246      74.900  93.840  13.390  0.00  0.00           C
ATOM   3942  C   TRP   246      79.400  91.980  12.410  0.00  0.00           C
ATOM   3943  O   TRP   246      79.740  91.260  11.460  0.00  0.00           O
ATOM   3944  N   LEU   247      79.900  91.840  13.620  0.00  0.00           N
ATOM   3945  H   LEU   247      79.500  92.510  14.260  0.00  0.00           H
ATOM   3946  CA  LEU   247      81.160  91.140  14.010  0.00  0.00           C
ATOM   3947  HA  LEU   247      81.430  90.340  13.320  0.00  0.00           H
ATOM   3948  CB  LEU   247      82.310  92.180  14.080  0.00  0.00           C
ATOM   3949  HB2 LEU   247      82.140  92.840  14.930  0.00  0.00           H
ATOM   3950  HB3 LEU   247      82.410  92.750  13.160  0.00  0.00           H
ATOM   3951  CG  LEU   247      83.730  91.460  14.290  0.00  0.00           C
ATOM   3952  HG  LEU   247      83.580  90.770  15.120  0.00  0.00           H
ATOM   3953  CD1 LEU   247      84.220  90.760  13.010  0.00  0.00           C
ATOM   3954 HD11 LEU   247      84.050  91.440  12.170  0.00  0.00           H
ATOM   3955 HD12 LEU   247      85.290  90.590  12.910  0.00  0.00           H
ATOM   3956 HD13 LEU   247      83.640  89.850  12.890  0.00  0.00           H
ATOM   3957  CD2 LEU   247      84.750  92.550  14.760  0.00  0.00           C
ATOM   3958 HD21 LEU   247      84.490  92.930  15.740  0.00  0.00           H
ATOM   3959 HD22 LEU   247      85.760  92.140  14.780  0.00  0.00           H
ATOM   3960 HD23 LEU   247      84.900  93.290  13.970  0.00  0.00           H
ATOM   3961  C   LEU   247      80.960  90.570  15.420  0.00  0.00           C
ATOM   3962  O   LEU   247      80.500  91.250  16.310  0.00  0.00           O
ATOM   3963  N   VAL   248      81.070  89.250  15.590  0.00  0.00           N
ATOM   3964  H   VAL   248      81.310  88.700  14.770  0.00  0.00           H
ATOM   3965  CA  VAL   248      80.540  88.470  16.710  0.00  0.00           C
ATOM   3966  HA  VAL   248      80.650  89.060  17.620  0.00  0.00           H
ATOM   3967  CB  VAL   248      79.070  88.110  16.480  0.00  0.00           C
ATOM   3968  HB  VAL   248      78.510  88.990  16.150  0.00  0.00           H
ATOM   3969  CG1 VAL   248      78.630  87.030  15.550  0.00  0.00           C
ATOM   3970 HG11 VAL   248      77.550  86.940  15.440  0.00  0.00           H
ATOM   3971 HG12 VAL   248      78.950  87.210  14.520  0.00  0.00           H
ATOM   3972 HG13 VAL   248      78.990  86.110  16.020  0.00  0.00           H
ATOM   3973  CG2 VAL   248      78.350  87.950  17.800  0.00  0.00           C
ATOM   3974 HG21 VAL   248      78.870  88.580  18.520  0.00  0.00           H
ATOM   3975 HG22 VAL   248      77.320  88.260  17.620  0.00  0.00           H
ATOM   3976 HG23 VAL   248      78.420  86.900  18.060  0.00  0.00           H
ATOM   3977  C   VAL   248      81.340  87.190  16.980  0.00  0.00           C
ATOM   3978  O   VAL   248      82.180  86.830  16.130  0.00  0.00           O
ATOM   3979  N   GLY   249      80.990  86.420  18.050  0.00  0.00           N
ATOM   3980  H   GLY   249      80.390  86.770  18.780  0.00  0.00           H
ATOM   3981  CA  GLY   249      81.680  85.130  18.390  0.00  0.00           C
ATOM   3982  HA2 GLY   249      81.700  85.080  19.480  0.00  0.00           H
ATOM   3983  HA3 GLY   249      82.710  85.120  18.030  0.00  0.00           H
ATOM   3984  C   GLY   249      81.000  83.910  17.830  0.00  0.00           C
ATOM   3985  O   GLY   249      80.700  83.820  16.660  0.00  0.00           O
ATOM   3986  N   GLU   250      80.700  82.970  18.740  0.00  0.00           N
ATOM   3987  H   GLU   250      80.770  83.220  19.710  0.00  0.00           H
ATOM   3988  CA  GLU   250      80.240  81.600  18.480  0.00  0.00           C
ATOM   3989  HA  GLU   250      80.310  81.450  17.400  0.00  0.00           H
ATOM   3990  CB  GLU   250      81.180  80.630  19.080  0.00  0.00           C
ATOM   3991  HB2 GLU   250      81.110  80.540  20.170  0.00  0.00           H
ATOM   3992  HB3 GLU   250      82.170  81.020  18.880  0.00  0.00           H
ATOM   3993  CG  GLU   250      80.890  79.200  18.660  0.00  0.00           C
ATOM   3994  HG2 GLU   250      80.520  79.120  17.640  0.00  0.00           H
ATOM   3995  HG3 GLU   250      80.120  78.840  19.340  0.00  0.00           H
ATOM   3996  CD  GLU   250      82.090  78.290  18.700  0.00  0.00           C
ATOM   3997  OE1 GLU   250      83.270  78.690  18.970  0.00  0.00           O
ATOM   3998  OE2 GLU   250      81.930  77.020  18.530  0.00  0.00           O
ATOM   3999  C   GLU   250      78.800  81.390  19.020  0.00  0.00           C
ATOM   4000  O   GLU   250      77.910  80.790  18.410  0.00  0.00           O
ATOM   4001  N   ARG   251      78.420  81.830  20.230  0.00  0.00           N
ATOM   4002  H   ARG   251      79.010  82.500  20.710  0.00  0.00           H
ATOM   4003  CA  ARG   251      77.150  81.570  20.800  0.00  0.00           C
ATOM   4004  HA  ARG   251      77.040  80.480  20.820  0.00  0.00           H
ATOM   4005  CB  ARG   251      77.000  82.040  22.250  0.00  0.00           C
ATOM   4006  HB2 ARG   251      76.100  81.500  22.560  0.00  0.00           H
ATOM   4007  HB3 ARG   251      76.860  83.120  22.210  0.00  0.00           H
ATOM   4008  CG  ARG   251      78.140  81.760  23.230  0.00  0.00           C
ATOM   4009  HG2 ARG   251      79.070  82.240  22.920  0.00  0.00           H
ATOM   4010  HG3 ARG   251      78.470  80.720  23.160  0.00  0.00           H
ATOM   4011  CD  ARG   251      77.860  82.030  24.700  0.00  0.00           C
ATOM   4012  HD2 ARG   251      78.700  81.680  25.300  0.00  0.00           H
ATOM   4013  HD3 ARG   251      77.050  81.350  24.970  0.00  0.00           H
ATOM   4014  NE  ARG   251      77.580  83.440  25.060  0.00  0.00           N
ATOM   4015  HE  ARG   251      77.640  84.160  24.350  0.00  0.00           H
ATOM   4016  CZ  ARG   251      77.430  83.950  26.300  0.00  0.00           C
ATOM   4017  NH1 ARG   251      77.060  83.150  27.320  0.00  0.00           N
ATOM   4018 HH11 ARG   251      77.160  82.150  27.190  0.00  0.00           H
ATOM   4019 HH12 ARG   251      76.910  83.540  28.230  0.00  0.00           H
ATOM   4020  NH2 ARG   251      77.510  85.200  26.560  0.00  0.00           N
ATOM   4021 HH21 ARG   251      77.910  85.750  25.810  0.00  0.00           H
ATOM   4022 HH22 ARG   251      77.240  85.600  27.450  0.00  0.00           H
ATOM   4023  C   ARG   251      76.070  82.120  19.990  0.00  0.00           C
ATOM   4024  O   ARG   251      75.040  81.470  19.740  0.00  0.00           O
ATOM   4025  N   GLU   252      76.180  83.380  19.550  0.00  0.00           N
ATOM   4026  H   GLU   252      77.110  83.780  19.530  0.00  0.00           H
ATOM   4027  CA  GLU   252      75.170  84.130  18.820  0.00  0.00           C
ATOM   4028  HA  GLU   252      74.330  83.940  19.490  0.00  0.00           H
ATOM   4029  CB  GLU   252      75.390  85.700  19.000  0.00  0.00           C
ATOM   4030  HB2 GLU   252      74.470  86.230  18.750  0.00  0.00           H
ATOM   4031  HB3 GLU   252      76.080  86.140  18.280  0.00  0.00           H
ATOM   4032  CG  GLU   252      75.880  86.210  20.390  0.00  0.00           C
ATOM   4033  HG2 GLU   252      75.240  85.780  21.150  0.00  0.00           H
ATOM   4034  HG3 GLU   252      75.830  87.300  20.370  0.00  0.00           H
ATOM   4035  CD  GLU   252      77.370  86.020  20.760  0.00  0.00           C
ATOM   4036  OE1 GLU   252      77.840  86.780  21.650  0.00  0.00           O
ATOM   4037  OE2 GLU   252      78.110  85.210  20.190  0.00  0.00           O
ATOM   4038  C   GLU   252      74.830  83.640  17.390  0.00  0.00           C
ATOM   4039  O   GLU   252      74.000  84.050  16.670  0.00  0.00           O
ATOM   4040  N   ILE   253      75.680  82.780  16.890  0.00  0.00           N
ATOM   4041  H   ILE   253      76.520  82.580  17.410  0.00  0.00           H
ATOM   4042  CA  ILE   253      75.480  82.090  15.600  0.00  0.00           C
ATOM   4043  HA  ILE   253      74.620  82.460  15.050  0.00  0.00           H
ATOM   4044  CB  ILE   253      76.570  82.470  14.600  0.00  0.00           C
ATOM   4045  HB  ILE   253      76.310  81.910  13.700  0.00  0.00           H
ATOM   4046  CG2 ILE   253      76.550  83.940  14.150  0.00  0.00           C
ATOM   4047 HG21 ILE   253      76.630  83.930  13.070  0.00  0.00           H
ATOM   4048 HG22 ILE   253      75.690  84.520  14.490  0.00  0.00           H
ATOM   4049 HG23 ILE   253      77.430  84.490  14.480  0.00  0.00           H
ATOM   4050  CG1 ILE   253      78.020  82.090  14.960  0.00  0.00           C
ATOM   4051 HG12 ILE   253      78.020  81.250  15.660  0.00  0.00           H
ATOM   4052 HG13 ILE   253      78.590  82.960  15.280  0.00  0.00           H
ATOM   4053  CD1 ILE   253      78.950  81.650  13.750  0.00  0.00           C
ATOM   4054 HD11 ILE   253      79.970  81.580  14.130  0.00  0.00           H
ATOM   4055 HD12 ILE   253      78.500  80.770  13.310  0.00  0.00           H
ATOM   4056 HD13 ILE   253      79.090  82.440  13.000  0.00  0.00           H
ATOM   4057  C   ILE   253      75.360  80.560  15.870  0.00  0.00           C
ATOM   4058  O   ILE   253      75.440  79.780  14.910  0.00  0.00           O
ATOM   4059  N   SER   254      75.140  80.120  17.110  0.00  0.00           N
ATOM   4060  H   SER   254      74.920  80.840  17.790  0.00  0.00           H
ATOM   4061  CA  SER   254      74.840  78.820  17.610  0.00  0.00           C
ATOM   4062  HA  SER   254      75.020  78.060  16.860  0.00  0.00           H
ATOM   4063  CB  SER   254      75.780  78.450  18.730  0.00  0.00           C
ATOM   4064  HB2 SER   254      75.560  77.480  19.180  0.00  0.00           H
ATOM   4065  HB3 SER   254      75.760  79.110  19.600  0.00  0.00           H
ATOM   4066  OG  SER   254      77.070  78.270  18.130  0.00  0.00           O
ATOM   4067  HG  SER   254      77.450  79.140  18.280  0.00  0.00           H
ATOM   4068  C   SER   254      73.390  78.710  18.050  0.00  0.00           C
ATOM   4069  O   SER   254      72.710  79.630  18.510  0.00  0.00           O
ATOM   4070  N   GLY   255      72.860  77.480  17.880  0.00  0.00           N
ATOM   4071  H   GLY   255      73.360  76.800  17.320  0.00  0.00           H
ATOM   4072  CA  GLY   255      71.520  77.210  18.160  0.00  0.00           C
ATOM   4073  HA2 GLY   255      71.450  77.490  19.210  0.00  0.00           H
ATOM   4074  HA3 GLY   255      71.320  76.150  17.970  0.00  0.00           H
ATOM   4075  C   GLY   255      70.500  78.120  17.470  0.00  0.00           C
ATOM   4076  O   GLY   255      70.650  78.370  16.240  0.00  0.00           O
ATOM   4077  N   SER   256      69.510  78.620  18.250  0.00  0.00           N
ATOM   4078  H   SER   256      69.590  78.390  19.230  0.00  0.00           H
ATOM   4079  CA  SER   256      68.330  79.390  17.870  0.00  0.00           C
ATOM   4080  HA  SER   256      67.920  78.860  17.010  0.00  0.00           H
ATOM   4081  CB  SER   256      67.330  79.440  19.080  0.00  0.00           C
ATOM   4082  HB2 SER   256      67.140  78.400  19.340  0.00  0.00           H
ATOM   4083  HB3 SER   256      66.460  79.990  18.700  0.00  0.00           H
ATOM   4084  OG  SER   256      67.910  80.030  20.240  0.00  0.00           O
ATOM   4085  HG  SER   256      68.650  79.500  20.550  0.00  0.00           H
ATOM   4086  C   SER   256      68.770  80.710  17.380  0.00  0.00           C
ATOM   4087  O   SER   256      68.120  81.200  16.490  0.00  0.00           O
ATOM   4088  N   ALA   257      69.890  81.290  17.850  0.00  0.00           N
ATOM   4089  H   ALA   257      70.380  80.820  18.600  0.00  0.00           H
ATOM   4090  CA  ALA   257      70.290  82.650  17.380  0.00  0.00           C
ATOM   4091  HA  ALA   257      69.520  83.380  17.650  0.00  0.00           H
ATOM   4092  CB  ALA   257      71.480  83.020  18.320  0.00  0.00           C
ATOM   4093  HB1 ALA   257      71.380  82.710  19.360  0.00  0.00           H
ATOM   4094  HB2 ALA   257      72.360  82.540  17.900  0.00  0.00           H
ATOM   4095  HB3 ALA   257      71.410  84.100  18.350  0.00  0.00           H
ATOM   4096  C   ALA   257      70.660  82.690  15.920  0.00  0.00           C
ATOM   4097  O   ALA   257      70.570  83.720  15.330  0.00  0.00           O
ATOM   4098  N   LEU   258      71.030  81.510  15.380  0.00  0.00           N
ATOM   4099  H   LEU   258      71.040  80.700  15.990  0.00  0.00           H
ATOM   4100  CA  LEU   258      71.350  81.400  13.980  0.00  0.00           C
ATOM   4101  HA  LEU   258      71.990  82.220  13.660  0.00  0.00           H
ATOM   4102  CB  LEU   258      72.140  80.130  13.780  0.00  0.00           C
ATOM   4103  HB2 LEU   258      71.490  79.260  13.860  0.00  0.00           H
ATOM   4104  HB3 LEU   258      72.910  80.020  14.540  0.00  0.00           H
ATOM   4105  CG  LEU   258      72.770  79.970  12.360  0.00  0.00           C
ATOM   4106  HG  LEU   258      72.000  80.000  11.590  0.00  0.00           H
ATOM   4107  CD1 LEU   258      73.680  81.150  12.090  0.00  0.00           C
ATOM   4108 HD11 LEU   258      74.320  80.990  11.230  0.00  0.00           H
ATOM   4109 HD12 LEU   258      73.100  82.010  11.760  0.00  0.00           H
ATOM   4110 HD13 LEU   258      74.220  81.450  12.990  0.00  0.00           H
ATOM   4111  CD2 LEU   258      73.480  78.680  12.210  0.00  0.00           C
ATOM   4112 HD21 LEU   258      74.280  78.650  12.950  0.00  0.00           H
ATOM   4113 HD22 LEU   258      72.770  77.870  12.400  0.00  0.00           H
ATOM   4114 HD23 LEU   258      73.810  78.520  11.190  0.00  0.00           H
ATOM   4115  C   LEU   258      70.070  81.460  13.010  0.00  0.00           C
ATOM   4116  O   LEU   258      70.160  81.740  11.850  0.00  0.00           O
ATOM   4117  N   ARG   259      68.800  81.180  13.530  0.00  0.00           N
ATOM   4118  H   ARG   259      68.780  80.910  14.500  0.00  0.00           H
ATOM   4119  CA  ARG   259      67.560  81.380  12.760  0.00  0.00           C
ATOM   4120  HA  ARG   259      67.710  80.960  11.770  0.00  0.00           H
ATOM   4121  CB  ARG   259      66.390  80.630  13.350  0.00  0.00           C
ATOM   4122  HB2 ARG   259      66.300  80.830  14.420  0.00  0.00           H
ATOM   4123  HB3 ARG   259      66.690  79.590  13.240  0.00  0.00           H
ATOM   4124  CG  ARG   259      65.000  80.940  12.650  0.00  0.00           C
ATOM   4125  HG2 ARG   259      65.080  80.670  11.600  0.00  0.00           H
ATOM   4126  HG3 ARG   259      64.650  81.960  12.790  0.00  0.00           H
ATOM   4127  CD  ARG   259      63.890  79.980  13.130  0.00  0.00           C
ATOM   4128  HD2 ARG   259      63.520  80.310  14.100  0.00  0.00           H
ATOM   4129  HD3 ARG   259      64.310  78.980  13.150  0.00  0.00           H
ATOM   4130  NE  ARG   259      62.700  80.060  12.280  0.00  0.00           N
ATOM   4131  HE  ARG   259      62.560  80.860  11.680  0.00  0.00           H
ATOM   4132  CZ  ARG   259      61.810  79.110  12.110  0.00  0.00           C
ATOM   4133  NH1 ARG   259      61.920  77.940  12.510  0.00  0.00           N
ATOM   4134 HH11 ARG   259      62.810  77.610  12.870  0.00  0.00           H
ATOM   4135 HH12 ARG   259      61.210  77.250  12.340  0.00  0.00           H
ATOM   4136  NH2 ARG   259      60.730  79.340  11.400  0.00  0.00           N
ATOM   4137 HH21 ARG   259      60.590  80.300  11.110  0.00  0.00           H
ATOM   4138 HH22 ARG   259      59.990  78.670  11.240  0.00  0.00           H
ATOM   4139  C   ARG   259      67.220  82.860  12.580  0.00  0.00           C
ATOM   4140  O   ARG   259      66.550  83.240  11.600  0.00  0.00           O
ATOM   4141  N   TYR   260      67.770  83.740  13.390  0.00  0.00           N
ATOM   4142  H   TYR   260      68.130  83.330  14.240  0.00  0.00           H
ATOM   4143  CA  TYR   260      67.490  85.200  13.410  0.00  0.00           C
ATOM   4144  HA  TYR   260      66.870  85.380  12.530  0.00  0.00           H
ATOM   4145  CB  TYR   260      66.660  85.630  14.620  0.00  0.00           C
ATOM   4146  HB2 TYR   260      66.270  86.630  14.480  0.00  0.00           H
ATOM   4147  HB3 TYR   260      67.350  85.540  15.460  0.00  0.00           H
ATOM   4148  CG  TYR   260      65.520  84.720  14.860  0.00  0.00           C
ATOM   4149  CD1 TYR   260      64.390  84.860  13.990  0.00  0.00           C
ATOM   4150  HD1 TYR   260      64.400  85.660  13.270  0.00  0.00           H
ATOM   4151  CE1 TYR   260      63.380  83.950  14.160  0.00  0.00           C
ATOM   4152  HE1 TYR   260      62.600  83.890  13.410  0.00  0.00           H
ATOM   4153  CZ  TYR   260      63.380  83.020  15.180  0.00  0.00           C
ATOM   4154  OH  TYR   260      62.390  82.080  15.350  0.00  0.00           O
ATOM   4155  HH  TYR   260      61.660  82.210  14.730  0.00  0.00           H
ATOM   4156  CE2 TYR   260      64.510  82.940  16.040  0.00  0.00           C
ATOM   4157  HE2 TYR   260      64.550  82.200  16.830  0.00  0.00           H
ATOM   4158  CD2 TYR   260      65.650  83.740  15.840  0.00  0.00           C
ATOM   4159  HD2 TYR   260      66.520  83.550  16.450  0.00  0.00           H
ATOM   4160  C   TYR   260      68.800  86.000  13.050  0.00  0.00           C
ATOM   4161  O   TYR   260      68.670  87.170  12.760  0.00  0.00           O
ATOM   4162  N   ALA   261      70.050  85.500  13.160  0.00  0.00           N
ATOM   4163  H   ALA   261      70.160  84.630  13.660  0.00  0.00           H
ATOM   4164  CA  ALA   261      71.320  86.240  12.800  0.00  0.00           C
ATOM   4165  HA  ALA   261      71.500  87.100  13.440  0.00  0.00           H
ATOM   4166  CB  ALA   261      72.460  85.330  12.950  0.00  0.00           C
ATOM   4167  HB1 ALA   261      72.400  84.500  12.250  0.00  0.00           H
ATOM   4168  HB2 ALA   261      73.340  85.880  12.620  0.00  0.00           H
ATOM   4169  HB3 ALA   261      72.590  84.980  13.980  0.00  0.00           H
ATOM   4170  C   ALA   261      71.200  86.840  11.350  0.00  0.00           C
ATOM   4171  O   ALA   261      70.690  86.170  10.410  0.00  0.00           O
ATOM   4172  N   PRO   262      71.670  88.110  11.140  0.00  0.00           N
ATOM   4173  CD  PRO   262      72.340  88.990  12.100  0.00  0.00           C
ATOM   4174  HD2 PRO   262      73.190  88.540  12.600  0.00  0.00           H
ATOM   4175  HD3 PRO   262      71.540  89.250  12.800  0.00  0.00           H
ATOM   4176  CG  PRO   262      72.720  90.310  11.290  0.00  0.00           C
ATOM   4177  HG2 PRO   262      73.760  90.200  10.970  0.00  0.00           H
ATOM   4178  HG3 PRO   262      72.470  91.270  11.740  0.00  0.00           H
ATOM   4179  CB  PRO   262      71.840  90.250  10.050  0.00  0.00           C
ATOM   4180  HB2 PRO   262      72.140  90.890   9.220  0.00  0.00           H
ATOM   4181  HB3 PRO   262      70.910  90.600  10.490  0.00  0.00           H
ATOM   4182  CA  PRO   262      71.690  88.720   9.810  0.00  0.00           C
ATOM   4183  HA  PRO   262      70.710  88.540   9.380  0.00  0.00           H
ATOM   4184  C   PRO   262      72.750  88.110   8.850  0.00  0.00           C
ATOM   4185  O   PRO   262      73.880  87.770   9.150  0.00  0.00           O
ATOM   4186  N   ASP   263      72.210  87.910   7.620  0.00  0.00           N
ATOM   4187  H   ASP   263      71.310  88.310   7.390  0.00  0.00           H
ATOM   4188  CA  ASP   263      73.040  87.520   6.430  0.00  0.00           C
ATOM   4189  HA  ASP   263      73.520  86.600   6.740  0.00  0.00           H
ATOM   4190  CB  ASP   263      72.220  87.280   5.130  0.00  0.00           C
ATOM   4191  HB2 ASP   263      72.930  87.480   4.330  0.00  0.00           H
ATOM   4192  HB3 ASP   263      71.530  88.120   4.980  0.00  0.00           H
ATOM   4193  CG  ASP   263      71.370  86.030   5.030  0.00  0.00           C
ATOM   4194  OD1 ASP   263      71.510  85.110   5.890  0.00  0.00           O
ATOM   4195  OD2 ASP   263      70.460  86.010   4.150  0.00  0.00           O
ATOM   4196  C   ASP   263      74.100  88.690   6.180  0.00  0.00           C
ATOM   4197  O   ASP   263      73.790  89.890   6.090  0.00  0.00           O
ATOM   4198  N   GLY   264      75.380  88.260   6.050  0.00  0.00           N
ATOM   4199  H   GLY   264      75.540  87.270   5.890  0.00  0.00           H
ATOM   4200  CA  GLY   264      76.540  89.160   6.190  0.00  0.00           C
ATOM   4201  HA2 GLY   264      76.260  90.180   5.940  0.00  0.00           H
ATOM   4202  HA3 GLY   264      77.240  88.910   5.390  0.00  0.00           H
ATOM   4203  C   GLY   264      77.300  89.170   7.480  0.00  0.00           C
ATOM   4204  O   GLY   264      78.380  89.740   7.440  0.00  0.00           O
ATOM   4205  N   ILE   265      76.830  88.570   8.610  0.00  0.00           N
ATOM   4206  H   ILE   265      75.990  88.010   8.570  0.00  0.00           H
ATOM   4207  CA  ILE   265      77.530  88.600   9.890  0.00  0.00           C
ATOM   4208  HA  ILE   265      77.990  89.590   9.920  0.00  0.00           H
ATOM   4209  CB  ILE   265      76.570  88.390  11.120  0.00  0.00           C
ATOM   4210  HB  ILE   265      75.670  89.000  10.990  0.00  0.00           H
ATOM   4211  CG2 ILE   265      76.090  86.930  11.170  0.00  0.00           C
ATOM   4212 HG21 ILE   265      76.660  86.350  11.880  0.00  0.00           H
ATOM   4213 HG22 ILE   265      75.130  86.960  11.690  0.00  0.00           H
ATOM   4214 HG23 ILE   265      76.120  86.430  10.200  0.00  0.00           H
ATOM   4215  CG1 ILE   265      77.240  88.810  12.450  0.00  0.00           C
ATOM   4216 HG12 ILE   265      77.860  89.680  12.260  0.00  0.00           H
ATOM   4217 HG13 ILE   265      77.850  87.960  12.750  0.00  0.00           H
ATOM   4218  CD1 ILE   265      76.180  89.040  13.500  0.00  0.00           C
ATOM   4219 HD11 ILE   265      75.640  88.130  13.740  0.00  0.00           H
ATOM   4220 HD12 ILE   265      76.770  89.290  14.390  0.00  0.00           H
ATOM   4221 HD13 ILE   265      75.500  89.840  13.210  0.00  0.00           H
ATOM   4222  C   ILE   265      78.690  87.650   9.800  0.00  0.00           C
ATOM   4223  O   ILE   265      78.690  86.640   9.110  0.00  0.00           O
ATOM   4224  N   ILE   266      79.680  88.010  10.610  0.00  0.00           N
ATOM   4225  H   ILE   266      79.460  88.730  11.280  0.00  0.00           H
ATOM   4226  CA  ILE   266      81.040  87.380  10.720  0.00  0.00           C
ATOM   4227  HA  ILE   266      81.070  86.470  10.130  0.00  0.00           H
ATOM   4228  CB  ILE   266      82.180  88.290  10.160  0.00  0.00           C
ATOM   4229  HB  ILE   266      82.450  89.070  10.880  0.00  0.00           H
ATOM   4230  CG2 ILE   266      83.420  87.380  10.190  0.00  0.00           C
ATOM   4231 HG21 ILE   266      83.570  87.020  11.210  0.00  0.00           H
ATOM   4232 HG22 ILE   266      83.310  86.480   9.590  0.00  0.00           H
ATOM   4233 HG23 ILE   266      84.290  88.000   9.990  0.00  0.00           H
ATOM   4234  CG1 ILE   266      81.850  88.760   8.720  0.00  0.00           C
ATOM   4235 HG12 ILE   266      80.940  89.360   8.760  0.00  0.00           H
ATOM   4236 HG13 ILE   266      81.750  87.880   8.090  0.00  0.00           H
ATOM   4237  CD1 ILE   266      82.930  89.570   8.040  0.00  0.00           C
ATOM   4238 HD11 ILE   266      82.520  89.960   7.110  0.00  0.00           H
ATOM   4239 HD12 ILE   266      83.230  90.340   8.750  0.00  0.00           H
ATOM   4240 HD13 ILE   266      83.810  88.950   7.900  0.00  0.00           H
ATOM   4241  C   ILE   266      81.220  86.880  12.120  0.00  0.00           C
ATOM   4242  O   ILE   266      81.380  87.710  12.990  0.00  0.00           O
ATOM   4243  N   GLY   267      81.160  85.530  12.330  0.00  0.00           N
ATOM   4244  H   GLY   267      80.990  85.010  11.480  0.00  0.00           H
ATOM   4245  CA  GLY   267      81.240  84.760  13.580  0.00  0.00           C
ATOM   4246  HA2 GLY   267      80.420  84.050  13.660  0.00  0.00           H
ATOM   4247  HA3 GLY   267      81.340  85.360  14.490  0.00  0.00           H
ATOM   4248  C   GLY   267      82.540  83.900  13.750  0.00  0.00           C
ATOM   4249  O   GLY   267      83.160  83.590  12.690  0.00  0.00           O
ATOM   4250  N   LEU   268      82.890  83.480  14.960  0.00  0.00           N
ATOM   4251  H   LEU   268      82.200  83.530  15.700  0.00  0.00           H
ATOM   4252  CA  LEU   268      84.090  82.640  15.260  0.00  0.00           C
ATOM   4253  HA  LEU   268      84.740  82.610  14.380  0.00  0.00           H
ATOM   4254  CB  LEU   268      84.870  83.230  16.470  0.00  0.00           C
ATOM   4255  HB2 LEU   268      85.740  82.600  16.660  0.00  0.00           H
ATOM   4256  HB3 LEU   268      84.300  83.210  17.400  0.00  0.00           H
ATOM   4257  CG  LEU   268      85.250  84.700  16.110  0.00  0.00           C
ATOM   4258  HG  LEU   268      84.350  85.320  16.090  0.00  0.00           H
ATOM   4259  CD1 LEU   268      86.110  85.290  17.250  0.00  0.00           C
ATOM   4260 HD11 LEU   268      86.360  86.330  17.030  0.00  0.00           H
ATOM   4261 HD12 LEU   268      85.450  85.290  18.110  0.00  0.00           H
ATOM   4262 HD13 LEU   268      86.960  84.610  17.340  0.00  0.00           H
ATOM   4263  CD2 LEU   268      85.990  84.760  14.810  0.00  0.00           C
ATOM   4264 HD21 LEU   268      85.340  84.740  13.940  0.00  0.00           H
ATOM   4265 HD22 LEU   268      86.650  85.630  14.790  0.00  0.00           H
ATOM   4266 HD23 LEU   268      86.560  83.830  14.790  0.00  0.00           H
ATOM   4267  C   LEU   268      83.610  81.240  15.590  0.00  0.00           C
ATOM   4268  O   LEU   268      82.480  81.070  16.090  0.00  0.00           O
ATOM   4269  N   GLN   269      84.410  80.260  15.250  0.00  0.00           N
ATOM   4270  H   GLN   269      85.260  80.510  14.760  0.00  0.00           H
ATOM   4271  CA  GLN   269      84.220  78.870  15.560  0.00  0.00           C
ATOM   4272  HA  GLN   269      83.530  78.750  16.400  0.00  0.00           H
ATOM   4273  CB  GLN   269      83.570  78.120  14.350  0.00  0.00           C
ATOM   4274  HB2 GLN   269      83.880  77.070  14.370  0.00  0.00           H
ATOM   4275  HB3 GLN   269      84.050  78.590  13.490  0.00  0.00           H
ATOM   4276  CG  GLN   269      82.110  78.230  14.370  0.00  0.00           C
ATOM   4277  HG2 GLN   269      81.950  79.260  14.040  0.00  0.00           H
ATOM   4278  HG3 GLN   269      81.760  78.030  15.380  0.00  0.00           H
ATOM   4279  CD  GLN   269      81.360  77.400  13.370  0.00  0.00           C
ATOM   4280  OE1 GLN   269      81.960  76.810  12.440  0.00  0.00           O
ATOM   4281  NE2 GLN   269      80.070  77.230  13.560  0.00  0.00           N
ATOM   4282 HE21 GLN   269      79.640  77.790  14.280  0.00  0.00           H
ATOM   4283 HE22 GLN   269      79.460  76.690  12.950  0.00  0.00           H
ATOM   4284  C   GLN   269      85.570  78.260  16.000  0.00  0.00           C
ATOM   4285  O   GLN   269      86.390  77.970  15.150  0.00  0.00           O
ATOM   4286  N   LEU   270      85.750  78.100  17.320  0.00  0.00           N
ATOM   4287  H   LEU   270      84.980  78.420  17.890  0.00  0.00           H
ATOM   4288  CA  LEU   270      86.910  77.610  18.020  0.00  0.00           C
ATOM   4289  HA  LEU   270      87.720  78.270  17.710  0.00  0.00           H
ATOM   4290  CB  LEU   270      86.610  77.740  19.510  0.00  0.00           C
ATOM   4291  HB2 LEU   270      85.670  77.240  19.760  0.00  0.00           H
ATOM   4292  HB3 LEU   270      86.660  78.780  19.830  0.00  0.00           H
ATOM   4293  CG  LEU   270      87.720  76.990  20.340  0.00  0.00           C
ATOM   4294  HG  LEU   270      88.020  76.000  19.980  0.00  0.00           H
ATOM   4295  CD1 LEU   270      88.990  77.900  20.340  0.00  0.00           C
ATOM   4296 HD11 LEU   270      89.220  78.040  19.290  0.00  0.00           H
ATOM   4297 HD12 LEU   270      88.830  78.890  20.780  0.00  0.00           H
ATOM   4298 HD13 LEU   270      89.790  77.310  20.790  0.00  0.00           H
ATOM   4299  CD2 LEU   270      87.420  76.920  21.790  0.00  0.00           C
ATOM   4300 HD21 LEU   270      87.540  77.910  22.230  0.00  0.00           H
ATOM   4301 HD22 LEU   270      86.460  76.440  22.020  0.00  0.00           H
ATOM   4302 HD23 LEU   270      88.170  76.320  22.300  0.00  0.00           H
ATOM   4303  C   LEU   270      87.210  76.200  17.540  0.00  0.00           C
ATOM   4304  O   LEU   270      86.380  75.200  17.590  0.00  0.00           O
ATOM   4305  N   ILE   271      88.330  76.100  16.780  0.00  0.00           N
ATOM   4306  H   ILE   271      88.800  76.980  16.590  0.00  0.00           H
ATOM   4307  CA  ILE   271      88.780  74.890  16.180  0.00  0.00           C
ATOM   4308  HA  ILE   271      88.010  74.470  15.530  0.00  0.00           H
ATOM   4309  CB  ILE   271      89.980  75.070  15.240  0.00  0.00           C
ATOM   4310  HB  ILE   271      90.600  75.540  16.000  0.00  0.00           H
ATOM   4311  CG2 ILE   271      90.560  73.730  14.690  0.00  0.00           C
ATOM   4312 HG21 ILE   271      91.460  74.010  14.150  0.00  0.00           H
ATOM   4313 HG22 ILE   271      90.940  73.160  15.540  0.00  0.00           H
ATOM   4314 HG23 ILE   271      89.860  73.220  14.040  0.00  0.00           H
ATOM   4315  CG1 ILE   271      89.510  76.020  14.130  0.00  0.00           C
ATOM   4316 HG12 ILE   271      88.830  76.790  14.510  0.00  0.00           H
ATOM   4317 HG13 ILE   271      89.010  75.410  13.390  0.00  0.00           H
ATOM   4318  CD1 ILE   271      90.730  76.690  13.340  0.00  0.00           C
ATOM   4319 HD11 ILE   271      90.310  77.220  12.490  0.00  0.00           H
ATOM   4320 HD12 ILE   271      91.200  77.450  13.960  0.00  0.00           H
ATOM   4321 HD13 ILE   271      91.480  75.990  12.970  0.00  0.00           H
ATOM   4322  C   ILE   271      88.980  73.900  17.300  0.00  0.00           C
ATOM   4323  O   ILE   271      89.410  74.270  18.380  0.00  0.00           O
ATOM   4324  N   ASN   272      88.460  72.670  17.140  0.00  0.00           N
ATOM   4325  H   ASN   272      87.970  72.420  16.290  0.00  0.00           H
ATOM   4326  CA  ASN   272      88.550  71.640  18.230  0.00  0.00           C
ATOM   4327  HA  ASN   272      87.920  70.800  17.940  0.00  0.00           H
ATOM   4328  CB  ASN   272      90.010  71.050  18.450  0.00  0.00           C
ATOM   4329  HB2 ASN   272      89.900  70.330  19.270  0.00  0.00           H
ATOM   4330  HB3 ASN   272      90.600  71.830  18.920  0.00  0.00           H
ATOM   4331  CG  ASN   272      90.750  70.380  17.280  0.00  0.00           C
ATOM   4332  OD1 ASN   272      90.190  69.520  16.620  0.00  0.00           O
ATOM   4333  ND2 ASN   272      91.980  70.780  16.950  0.00  0.00           N
ATOM   4334 HD21 ASN   272      92.410  71.570  17.420  0.00  0.00           H
ATOM   4335 HD22 ASN   272      92.310  70.400  16.080  0.00  0.00           H
ATOM   4336  C   ASN   272      87.880  72.030  19.540  0.00  0.00           C
ATOM   4337  O   ASN   272      88.050  71.330  20.600  0.00  0.00           O
ATOM   4338  N   GLY   273      87.130  73.110  19.590  0.00  0.00           N
ATOM   4339  H   GLY   273      86.940  73.570  18.710  0.00  0.00           H
ATOM   4340  CA  GLY   273      86.640  73.730  20.900  0.00  0.00           C
ATOM   4341  HA2 GLY   273      86.120  74.670  20.720  0.00  0.00           H
ATOM   4342  HA3 GLY   273      87.460  73.950  21.590  0.00  0.00           H
ATOM   4343  C   GLY   273      85.590  72.950  21.700  0.00  0.00           C
ATOM   4344  O   GLY   273      85.360  73.130  22.860  0.00  0.00           O
ATOM   4345  N   LYS   274      84.950  71.950  21.050  0.00  0.00           N
ATOM   4346  H   LYS   274      85.110  71.850  20.050  0.00  0.00           H
ATOM   4347  CA  LYS   274      84.160  70.810  21.650  0.00  0.00           C
ATOM   4348  HA  LYS   274      84.110  70.930  22.730  0.00  0.00           H
ATOM   4349  CB  LYS   274      82.710  70.940  21.240  0.00  0.00           C
ATOM   4350  HB2 LYS   274      82.190  70.460  22.070  0.00  0.00           H
ATOM   4351  HB3 LYS   274      82.660  70.380  20.310  0.00  0.00           H
ATOM   4352  CG  LYS   274      82.190  72.380  21.230  0.00  0.00           C
ATOM   4353  HG2 LYS   274      82.780  73.060  20.620  0.00  0.00           H
ATOM   4354  HG3 LYS   274      82.250  72.740  22.260  0.00  0.00           H
ATOM   4355  CD  LYS   274      80.760  72.490  20.800  0.00  0.00           C
ATOM   4356  HD2 LYS   274      80.050  72.100  21.530  0.00  0.00           H
ATOM   4357  HD3 LYS   274      80.650  71.780  19.980  0.00  0.00           H
ATOM   4358  CE  LYS   274      80.320  73.860  20.340  0.00  0.00           C
ATOM   4359  HE2 LYS   274      80.410  74.530  21.190  0.00  0.00           H
ATOM   4360  HE3 LYS   274      79.260  73.840  20.100  0.00  0.00           H
ATOM   4361  NZ  LYS   274      81.020  74.290  19.110  0.00  0.00           N
ATOM   4362  HZ1 LYS   274      80.680  75.230  18.990  0.00  0.00           H
ATOM   4363  HZ2 LYS   274      81.980  74.510  19.330  0.00  0.00           H
ATOM   4364  HZ3 LYS   274      80.920  73.670  18.320  0.00  0.00           H
ATOM   4365  C   LYS   274      84.740  69.470  21.450  0.00  0.00           C
ATOM   4366  O   LYS   274      84.280  68.530  22.070  0.00  0.00           O
ATOM   4367  N   ASN   275      85.780  69.240  20.610  0.00  0.00           N
ATOM   4368  H   ASN   275      86.250  70.080  20.280  0.00  0.00           H
ATOM   4369  CA  ASN   275      86.620  68.020  20.510  0.00  0.00           C
ATOM   4370  HA  ASN   275      86.020  67.120  20.340  0.00  0.00           H
ATOM   4371  CB  ASN   275      87.510  68.200  19.190  0.00  0.00           C
ATOM   4372  HB2 ASN   275      88.350  68.870  19.370  0.00  0.00           H
ATOM   4373  HB3 ASN   275      86.910  68.720  18.440  0.00  0.00           H
ATOM   4374  CG  ASN   275      88.050  66.880  18.630  0.00  0.00           C
ATOM   4375  OD1 ASN   275      88.180  65.860  19.310  0.00  0.00           O
ATOM   4376  ND2 ASN   275      88.400  66.980  17.390  0.00  0.00           N
ATOM   4377 HD21 ASN   275      88.100  67.760  16.830  0.00  0.00           H
ATOM   4378 HD22 ASN   275      88.700  66.140  16.920  0.00  0.00           H
ATOM   4379  C   ASN   275      87.340  67.630  21.850  0.00  0.00           C
ATOM   4380  O   ASN   275      88.580  67.680  21.980  0.00  0.00           O
ATOM   4381  N   GLU   276      86.610  66.940  22.760  0.00  0.00           N
ATOM   4382  H   GLU   276      85.650  66.730  22.550  0.00  0.00           H
ATOM   4383  CA  GLU   276      87.110  66.430  24.090  0.00  0.00           C
ATOM   4384  HA  GLU   276      87.550  67.250  24.660  0.00  0.00           H
ATOM   4385  CB  GLU   276      85.930  66.000  24.930  0.00  0.00           C
ATOM   4386  HB2 GLU   276      85.290  65.350  24.330  0.00  0.00           H
ATOM   4387  HB3 GLU   276      85.360  66.910  25.120  0.00  0.00           H
ATOM   4388  CG  GLU   276      86.120  65.330  26.230  0.00  0.00           C
ATOM   4389  HG2 GLU   276      86.590  66.060  26.900  0.00  0.00           H
ATOM   4390  HG3 GLU   276      86.770  64.470  26.080  0.00  0.00           H
ATOM   4391  CD  GLU   276      84.760  64.760  26.780  0.00  0.00           C
ATOM   4392  OE1 GLU   276      83.750  64.850  26.060  0.00  0.00           O
ATOM   4393  OE2 GLU   276      84.790  64.210  27.910  0.00  0.00           O
ATOM   4394  C   GLU   276      88.250  65.430  23.950  0.00  0.00           C
ATOM   4395  O   GLU   276      89.220  65.510  24.700  0.00  0.00           O
ATOM   4396  N   SER   277      88.230  64.480  22.980  0.00  0.00           N
ATOM   4397  H   SER   277      87.360  64.340  22.470  0.00  0.00           H
ATOM   4398  CA  SER   277      89.380  63.520  22.630  0.00  0.00           C
ATOM   4399  HA  SER   277      89.660  63.010  23.560  0.00  0.00           H
ATOM   4400  CB  SER   277      88.980  62.560  21.550  0.00  0.00           C
ATOM   4401  HB2 SER   277      88.000  62.160  21.800  0.00  0.00           H
ATOM   4402  HB3 SER   277      89.700  61.740  21.530  0.00  0.00           H
ATOM   4403  OG  SER   277      88.820  63.320  20.290  0.00  0.00           O
ATOM   4404  HG  SER   277      88.040  63.870  20.290  0.00  0.00           H
ATOM   4405  C   SER   277      90.670  64.230  22.200  0.00  0.00           C
ATOM   4406  O   SER   277      91.810  63.830  22.520  0.00  0.00           O
ATOM   4407  N   ALA   278      90.530  65.400  21.430  0.00  0.00           N
ATOM   4408  H   ALA   278      89.620  65.580  21.030  0.00  0.00           H
ATOM   4409  CA  ALA   278      91.670  66.190  21.120  0.00  0.00           C
ATOM   4410  HA  ALA   278      92.380  65.490  20.690  0.00  0.00           H
ATOM   4411  CB  ALA   278      91.340  67.230  20.010  0.00  0.00           C
ATOM   4412  HB1 ALA   278      91.050  66.780  19.060  0.00  0.00           H
ATOM   4413  HB2 ALA   278      90.580  67.910  20.370  0.00  0.00           H
ATOM   4414  HB3 ALA   278      92.240  67.840  19.920  0.00  0.00           H
ATOM   4415  C   ALA   278      92.310  66.820  22.380  0.00  0.00           C
ATOM   4416  O   ALA   278      93.510  66.650  22.640  0.00  0.00           O
ATOM   4417  N   HIE   279      91.440  67.400  23.190  0.00  0.00           N
ATOM   4418  H   HIE   279      90.460  67.350  22.960  0.00  0.00           H
ATOM   4419  CA  HIE   279      91.840  67.970  24.500  0.00  0.00           C
ATOM   4420  HA  HIE   279      92.710  68.610  24.350  0.00  0.00           H
ATOM   4421  CB  HIE   279      90.800  68.950  25.030  0.00  0.00           C
ATOM   4422  HB2 HIE   279      91.150  69.300  26.000  0.00  0.00           H
ATOM   4423  HB3 HIE   279      89.860  68.410  25.160  0.00  0.00           H
ATOM   4424  CG  HIE   279      90.650  70.260  24.280  0.00  0.00           C
ATOM   4425  ND1 HIE   279      91.250  71.490  24.660  0.00  0.00           N
ATOM   4426  CE1 HIE   279      90.910  72.410  23.760  0.00  0.00           C
ATOM   4427  HE1 HIE   279      91.240  73.430  23.840  0.00  0.00           H
ATOM   4428  NE2 HIE   279      90.080  71.940  22.870  0.00  0.00           N
ATOM   4429  HE2 HIE   279      89.620  72.490  22.160  0.00  0.00           H
ATOM   4430  CD2 HIE   279      90.050  70.540  23.100  0.00  0.00           C
ATOM   4431  HD2 HIE   279      89.620  69.810  22.440  0.00  0.00           H
ATOM   4432  C   HIE   279      92.360  66.960  25.500  0.00  0.00           C
ATOM   4433  O   HIE   279      93.330  67.290  26.220  0.00  0.00           O
ATOM   4434  N   ILE   280      91.830  65.730  25.530  0.00  0.00           N
ATOM   4435  H   ILE   280      91.030  65.490  24.970  0.00  0.00           H
ATOM   4436  CA  ILE   280      92.290  64.690  26.450  0.00  0.00           C
ATOM   4437  HA  ILE   280      92.280  65.170  27.430  0.00  0.00           H
ATOM   4438  CB  ILE   280      91.220  63.550  26.540  0.00  0.00           C
ATOM   4439  HB  ILE   280      90.780  63.300  25.570  0.00  0.00           H
ATOM   4440  CG2 ILE   280      91.820  62.200  27.060  0.00  0.00           C
ATOM   4441 HG21 ILE   280      91.100  61.380  27.090  0.00  0.00           H
ATOM   4442 HG22 ILE   280      92.740  61.900  26.550  0.00  0.00           H
ATOM   4443 HG23 ILE   280      92.200  62.470  28.050  0.00  0.00           H
ATOM   4444  CG1 ILE   280      90.050  63.880  27.430  0.00  0.00           C
ATOM   4445 HG12 ILE   280      89.620  64.850  27.200  0.00  0.00           H
ATOM   4446 HG13 ILE   280      90.260  63.800  28.490  0.00  0.00           H
ATOM   4447  CD1 ILE   280      88.850  62.940  27.090  0.00  0.00           C
ATOM   4448 HD11 ILE   280      87.930  63.320  27.540  0.00  0.00           H
ATOM   4449 HD12 ILE   280      88.740  62.750  26.020  0.00  0.00           H
ATOM   4450 HD13 ILE   280      88.970  62.060  27.720  0.00  0.00           H
ATOM   4451  C   ILE   280      93.710  64.250  26.090  0.00  0.00           C
ATOM   4452  O   ILE   280      94.520  64.180  27.010  0.00  0.00           O
ATOM   4453  N   SER   281      93.950  64.090  24.800  0.00  0.00           N
ATOM   4454  H   SER   281      93.280  64.390  24.110  0.00  0.00           H
ATOM   4455  CA  SER   281      95.310  63.800  24.330  0.00  0.00           C
ATOM   4456  HA  SER   281      95.720  62.900  24.770  0.00  0.00           H
ATOM   4457  CB  SER   281      95.230  63.580  22.780  0.00  0.00           C
ATOM   4458  HB2 SER   281      96.220  63.190  22.530  0.00  0.00           H
ATOM   4459  HB3 SER   281      95.050  64.560  22.330  0.00  0.00           H
ATOM   4460  OG  SER   281      94.230  62.660  22.480  0.00  0.00           O
ATOM   4461  HG  SER   281      93.370  63.060  22.300  0.00  0.00           H
ATOM   4462  C   SER   281      96.350  64.940  24.620  0.00  0.00           C
ATOM   4463  O   SER   281      97.490  64.560  24.990  0.00  0.00           O
ATOM   4464  N   ASP   282      95.910  66.220  24.460  0.00  0.00           N
ATOM   4465  H   ASP   282      94.980  66.370  24.090  0.00  0.00           H
ATOM   4466  CA  ASP   282      96.780  67.380  24.630  0.00  0.00           C
ATOM   4467  HA  ASP   282      97.800  67.270  24.250  0.00  0.00           H
ATOM   4468  CB  ASP   282      96.110  68.530  23.900  0.00  0.00           C
ATOM   4469  HB2 ASP   282      96.420  69.460  24.380  0.00  0.00           H
ATOM   4470  HB3 ASP   282      95.030  68.440  23.980  0.00  0.00           H
ATOM   4471  CG  ASP   282      96.630  68.590  22.410  0.00  0.00           C
ATOM   4472  OD1 ASP   282      97.350  67.680  21.920  0.00  0.00           O
ATOM   4473  OD2 ASP   282      96.120  69.490  21.720  0.00  0.00           O
ATOM   4474  C   ASP   282      96.990  67.810  26.150  0.00  0.00           C
ATOM   4475  O   ASP   282      98.070  68.180  26.610  0.00  0.00           O
ATOM   4476  N   ALA   283      95.920  67.700  26.940  0.00  0.00           N
ATOM   4477  H   ALA   283      95.050  67.330  26.570  0.00  0.00           H
ATOM   4478  CA  ALA   283      96.010  67.940  28.400  0.00  0.00           C
ATOM   4479  HA  ALA   283      96.480  68.900  28.640  0.00  0.00           H
ATOM   4480  CB  ALA   283      94.600  67.990  28.970  0.00  0.00           C
ATOM   4481  HB1 ALA   283      94.610  68.260  30.030  0.00  0.00           H
ATOM   4482  HB2 ALA   283      94.040  68.760  28.440  0.00  0.00           H
ATOM   4483  HB3 ALA   283      94.140  67.010  28.830  0.00  0.00           H
ATOM   4484  C   ALA   283      96.920  66.960  29.110  0.00  0.00           C
ATOM   4485  O   ALA   283      97.770  67.350  29.880  0.00  0.00           O
ATOM   4486  N   VAL   284      96.680  65.660  28.870  0.00  0.00           N
ATOM   4487  H   VAL   284      95.890  65.480  28.260  0.00  0.00           H
ATOM   4488  CA  VAL   284      97.580  64.610  29.290  0.00  0.00           C
ATOM   4489  HA  VAL   284      97.670  64.600  30.380  0.00  0.00           H
ATOM   4490  CB  VAL   284      97.050  63.190  29.010  0.00  0.00           C
ATOM   4491  HB  VAL   284      96.720  63.160  27.980  0.00  0.00           H
ATOM   4492  CG1 VAL   284      98.090  62.090  29.230  0.00  0.00           C
ATOM   4493 HG11 VAL   284      98.880  62.190  28.490  0.00  0.00           H
ATOM   4494 HG12 VAL   284      98.360  62.190  30.280  0.00  0.00           H
ATOM   4495 HG13 VAL   284      97.720  61.100  28.980  0.00  0.00           H
ATOM   4496  CG2 VAL   284      95.780  62.990  29.870  0.00  0.00           C
ATOM   4497 HG21 VAL   284      95.310  62.020  29.720  0.00  0.00           H
ATOM   4498 HG22 VAL   284      96.090  63.180  30.900  0.00  0.00           H
ATOM   4499 HG23 VAL   284      95.000  63.700  29.590  0.00  0.00           H
ATOM   4500  C   VAL   284      99.020  64.850  28.800  0.00  0.00           C
ATOM   4501  O   VAL   284     100.010  64.590  29.540  0.00  0.00           O
ATOM   4502  N   ALA   285      99.250  65.290  27.540  0.00  0.00           N
ATOM   4503  H   ALA   285      98.500  65.280  26.860  0.00  0.00           H
ATOM   4504  CA  ALA   285     100.590  65.490  27.050  0.00  0.00           C
ATOM   4505  HA  ALA   285     101.120  64.560  27.250  0.00  0.00           H
ATOM   4506  CB  ALA   285     100.650  65.710  25.510  0.00  0.00           C
ATOM   4507  HB1 ALA   285     101.710  65.720  25.250  0.00  0.00           H
ATOM   4508  HB2 ALA   285     100.120  64.950  24.940  0.00  0.00           H
ATOM   4509  HB3 ALA   285     100.300  66.700  25.220  0.00  0.00           H
ATOM   4510  C   ALA   285     101.370  66.530  27.810  0.00  0.00           C
ATOM   4511  O   ALA   285     102.530  66.270  28.260  0.00  0.00           O
ATOM   4512  N   VAL   286     100.740  67.710  27.960  0.00  0.00           N
ATOM   4513  H   VAL   286      99.840  67.770  27.500  0.00  0.00           H
ATOM   4514  CA  VAL   286     101.360  68.820  28.700  0.00  0.00           C
ATOM   4515  HA  VAL   286     102.440  68.780  28.590  0.00  0.00           H
ATOM   4516  CB  VAL   286     100.760  70.140  28.170  0.00  0.00           C
ATOM   4517  HB  VAL   286     100.670  70.010  27.090  0.00  0.00           H
ATOM   4518  CG1 VAL   286      99.430  70.510  28.780  0.00  0.00           C
ATOM   4519 HG11 VAL   286      99.120  71.470  28.350  0.00  0.00           H
ATOM   4520 HG12 VAL   286      98.690  69.750  28.520  0.00  0.00           H
ATOM   4521 HG13 VAL   286      99.630  70.710  29.840  0.00  0.00           H
ATOM   4522  CG2 VAL   286     101.770  71.260  28.330  0.00  0.00           C
ATOM   4523 HG21 VAL   286     101.990  71.460  29.370  0.00  0.00           H
ATOM   4524 HG22 VAL   286     102.730  71.060  27.850  0.00  0.00           H
ATOM   4525 HG23 VAL   286     101.340  72.080  27.740  0.00  0.00           H
ATOM   4526  C   VAL   286     101.370  68.670  30.250  0.00  0.00           C
ATOM   4527  O   VAL   286     102.390  69.090  30.870  0.00  0.00           O
ATOM   4528  N   VAL   287     100.400  68.000  30.870  0.00  0.00           N
ATOM   4529  H   VAL   287      99.540  68.030  30.340  0.00  0.00           H
ATOM   4530  CA  VAL   287     100.440  67.530  32.300  0.00  0.00           C
ATOM   4531  HA  VAL   287     100.570  68.360  33.000  0.00  0.00           H
ATOM   4532  CB  VAL   287      99.150  66.870  32.720  0.00  0.00           C
ATOM   4533  HB  VAL   287      98.930  66.140  31.940  0.00  0.00           H
ATOM   4534  CG1 VAL   287      99.350  66.200  34.070  0.00  0.00           C
ATOM   4535 HG11 VAL   287     100.150  65.470  33.940  0.00  0.00           H
ATOM   4536 HG12 VAL   287      99.750  66.830  34.860  0.00  0.00           H
ATOM   4537 HG13 VAL   287      98.420  65.740  34.390  0.00  0.00           H
ATOM   4538  CG2 VAL   287      98.050  67.850  33.000  0.00  0.00           C
ATOM   4539 HG21 VAL   287      98.260  68.390  33.920  0.00  0.00           H
ATOM   4540 HG22 VAL   287      97.880  68.570  32.200  0.00  0.00           H
ATOM   4541 HG23 VAL   287      97.180  67.230  33.210  0.00  0.00           H
ATOM   4542  C   VAL   287     101.640  66.570  32.470  0.00  0.00           C
ATOM   4543  O   VAL   287     102.470  66.900  33.300  0.00  0.00           O
ATOM   4544  N   ALA   288     101.780  65.540  31.680  0.00  0.00           N
ATOM   4545  H   ALA   288     101.280  65.530  30.800  0.00  0.00           H
ATOM   4546  CA  ALA   288     102.990  64.630  31.730  0.00  0.00           C
ATOM   4547  HA  ALA   288     102.980  64.140  32.710  0.00  0.00           H
ATOM   4548  CB  ALA   288     102.810  63.650  30.610  0.00  0.00           C
ATOM   4549  HB1 ALA   288     101.810  63.230  30.720  0.00  0.00           H
ATOM   4550  HB2 ALA   288     102.800  64.100  29.620  0.00  0.00           H
ATOM   4551  HB3 ALA   288     103.640  62.940  30.650  0.00  0.00           H
ATOM   4552  C   ALA   288     104.330  65.420  31.530  0.00  0.00           C
ATOM   4553  O   ALA   288     105.310  65.120  32.210  0.00  0.00           O
ATOM   4554  N   GLN   289     104.320  66.570  30.890  0.00  0.00           N
ATOM   4555  H   GLN   289     103.500  66.820  30.360  0.00  0.00           H
ATOM   4556  CA  GLN   289     105.450  67.520  30.650  0.00  0.00           C
ATOM   4557  HA  GLN   289     106.360  66.960  30.420  0.00  0.00           H
ATOM   4558  CB  GLN   289     105.240  68.410  29.440  0.00  0.00           C
ATOM   4559  HB2 GLN   289     104.520  69.200  29.620  0.00  0.00           H
ATOM   4560  HB3 GLN   289     104.790  67.830  28.640  0.00  0.00           H
ATOM   4561  CG  GLN   289     106.630  68.980  28.910  0.00  0.00           C
ATOM   4562  HG2 GLN   289     107.330  68.160  28.760  0.00  0.00           H
ATOM   4563  HG3 GLN   289     107.100  69.620  29.660  0.00  0.00           H
ATOM   4564  CD  GLN   289     106.420  69.650  27.650  0.00  0.00           C
ATOM   4565  OE1 GLN   289     106.740  69.180  26.570  0.00  0.00           O
ATOM   4566  NE2 GLN   289     105.890  70.880  27.740  0.00  0.00           N
ATOM   4567 HE21 GLN   289     105.660  71.170  28.680  0.00  0.00           H
ATOM   4568 HE22 GLN   289     106.080  71.530  26.990  0.00  0.00           H
ATOM   4569  C   GLN   289     105.810  68.340  31.890  0.00  0.00           C
ATOM   4570  O   GLN   289     107.000  68.640  32.030  0.00  0.00           O
ATOM   4571  N   ALA   290     104.720  68.700  32.680  0.00  0.00           N
ATOM   4572  H   ALA   290     103.790  68.410  32.420  0.00  0.00           H
ATOM   4573  CA  ALA   290     104.860  69.440  33.920  0.00  0.00           C
ATOM   4574  HA  ALA   290     105.670  70.120  33.670  0.00  0.00           H
ATOM   4575  CB  ALA   290     103.590  70.230  34.110  0.00  0.00           C
ATOM   4576  HB1 ALA   290     103.710  70.930  34.930  0.00  0.00           H
ATOM   4577  HB2 ALA   290     103.300  70.810  33.230  0.00  0.00           H
ATOM   4578  HB3 ALA   290     102.780  69.560  34.390  0.00  0.00           H
ATOM   4579  C   ALA   290     105.240  68.440  35.160  0.00  0.00           C
ATOM   4580  O   ALA   290     106.000  68.780  36.040  0.00  0.00           O
ATOM   4581  N   ILE   291     104.640  67.230  35.130  0.00  0.00           N
ATOM   4582  H   ILE   291     103.970  67.180  34.370  0.00  0.00           H
ATOM   4583  CA  ILE   291     104.990  66.100  35.940  0.00  0.00           C
ATOM   4584  HA  ILE   291     104.760  66.380  36.970  0.00  0.00           H
ATOM   4585  CB  ILE   291     104.090  64.880  35.650  0.00  0.00           C
ATOM   4586  HB  ILE   291     103.980  64.710  34.580  0.00  0.00           H
ATOM   4587  CG2 ILE   291     104.710  63.600  36.180  0.00  0.00           C
ATOM   4588 HG21 ILE   291     105.190  63.830  37.130  0.00  0.00           H
ATOM   4589 HG22 ILE   291     104.000  62.770  36.200  0.00  0.00           H
ATOM   4590 HG23 ILE   291     105.550  63.280  35.560  0.00  0.00           H
ATOM   4591  CG1 ILE   291     102.700  65.070  36.240  0.00  0.00           C
ATOM   4592 HG12 ILE   291     102.190  64.160  35.910  0.00  0.00           H
ATOM   4593 HG13 ILE   291     102.110  65.880  35.820  0.00  0.00           H
ATOM   4594  CD1 ILE   291     102.730  65.280  37.760  0.00  0.00           C
ATOM   4595 HD11 ILE   291     103.160  64.420  38.270  0.00  0.00           H
ATOM   4596 HD12 ILE   291     103.180  66.220  38.100  0.00  0.00           H
ATOM   4597 HD13 ILE   291     101.720  65.330  38.160  0.00  0.00           H
ATOM   4598  C   ILE   291     106.530  65.790  35.820  0.00  0.00           C
ATOM   4599  O   ILE   291     107.260  65.720  36.790  0.00  0.00           O
ATOM   4600  N   HIE   292     107.020  65.540  34.580  0.00  0.00           N
ATOM   4601  H   HIE   292     106.410  65.530  33.780  0.00  0.00           H
ATOM   4602  CA  HIE   292     108.460  65.100  34.490  0.00  0.00           C
ATOM   4603  HA  HIE   292     108.510  64.450  35.360  0.00  0.00           H
ATOM   4604  CB  HIE   292     108.690  64.280  33.270  0.00  0.00           C
ATOM   4605  HB2 HIE   292     109.710  64.220  32.880  0.00  0.00           H
ATOM   4606  HB3 HIE   292     108.070  64.550  32.420  0.00  0.00           H
ATOM   4607  CG  HIE   292     108.250  62.880  33.320  0.00  0.00           C
ATOM   4608  ND1 HIE   292     108.980  61.860  33.880  0.00  0.00           N
ATOM   4609  CE1 HIE   292     108.029  60.783  33.946  0.00  0.00           C
ATOM   4610  HE1 HIE   292     108.272  59.872  34.492  0.00  0.00           H
ATOM   4611  NE2 HIE   292     107.079  61.040  33.082  0.00  0.00           N
ATOM   4612  HE2 HIE   292     106.382  60.378  32.773  0.00  0.00           H
ATOM   4613  CD2 HIE   292     107.170  62.330  32.660  0.00  0.00           C
ATOM   4614  HD2 HIE   292     106.480  62.920  32.070  0.00  0.00           H
ATOM   4615  C   HIE   292     109.470  66.310  34.550  0.00  0.00           C
ATOM   4616  O   HIE   292     110.660  66.080  34.730  0.00  0.00           O
ATOM   4617  N   GLU   293     108.940  67.600  34.600  0.00  0.00           N
ATOM   4618  H   GLU   293     107.930  67.680  34.520  0.00  0.00           H
ATOM   4619  CA  GLU   293     109.580  68.880  34.990  0.00  0.00           C
ATOM   4620  HA  GLU   293     110.660  68.840  34.810  0.00  0.00           H
ATOM   4621  CB  GLU   293     109.070  70.070  34.200  0.00  0.00           C
ATOM   4622  HB2 GLU   293     108.050  70.300  34.490  0.00  0.00           H
ATOM   4623  HB3 GLU   293     109.080  69.830  33.140  0.00  0.00           H
ATOM   4624  CG  GLU   293     109.980  71.280  34.420  0.00  0.00           C
ATOM   4625  HG2 GLU   293     110.880  70.920  33.930  0.00  0.00           H
ATOM   4626  HG3 GLU   293     110.070  71.420  35.500  0.00  0.00           H
ATOM   4627  CD  GLU   293     109.550  72.560  33.750  0.00  0.00           C
ATOM   4628  OE1 GLU   293     110.070  73.670  33.990  0.00  0.00           O
ATOM   4629  OE2 GLU   293     108.590  72.580  32.960  0.00  0.00           O
ATOM   4630  C   GLU   293     109.650  68.970  36.520  0.00  0.00           C
ATOM   4631  O   GLU   293     110.670  69.340  37.100  0.00  0.00           O
ATOM   4632  N   LEU   294     108.540  68.690  37.180  0.00  0.00           N
ATOM   4633  H   LEU   294     107.700  68.490  36.650  0.00  0.00           H
ATOM   4634  CA  LEU   294     108.370  68.730  38.640  0.00  0.00           C
ATOM   4635  HA  LEU   294     108.630  69.720  39.030  0.00  0.00           H
ATOM   4636  CB  LEU   294     106.920  68.330  38.960  0.00  0.00           C
ATOM   4637  HB2 LEU   294     106.740  67.370  38.460  0.00  0.00           H
ATOM   4638  HB3 LEU   294     106.230  69.010  38.460  0.00  0.00           H
ATOM   4639  CG  LEU   294     106.510  68.310  40.460  0.00  0.00           C
ATOM   4640  HG  LEU   294     107.250  67.860  41.110  0.00  0.00           H
ATOM   4641  CD1 LEU   294     106.430  69.810  40.960  0.00  0.00           C
ATOM   4642 HD11 LEU   294     107.300  70.330  40.570  0.00  0.00           H
ATOM   4643 HD12 LEU   294     105.530  70.310  40.630  0.00  0.00           H
ATOM   4644 HD13 LEU   294     106.330  69.760  42.040  0.00  0.00           H
ATOM   4645  CD2 LEU   294     105.260  67.460  40.730  0.00  0.00           C
ATOM   4646 HD21 LEU   294     105.100  67.330  41.800  0.00  0.00           H
ATOM   4647 HD22 LEU   294     104.460  67.780  40.060  0.00  0.00           H
ATOM   4648 HD23 LEU   294     105.490  66.450  40.380  0.00  0.00           H
ATOM   4649  C   LEU   294     109.300  67.800  39.350  0.00  0.00           C
ATOM   4650  O   LEU   294     110.090  68.130  40.240  0.00  0.00           O
ATOM   4651  N   PHE   295     109.280  66.540  39.030  0.00  0.00           N
ATOM   4652  H   PHE   295     108.670  66.170  38.320  0.00  0.00           H
ATOM   4653  CA  PHE   295     110.170  65.490  39.660  0.00  0.00           C
ATOM   4654  HA  PHE   295     110.030  65.500  40.740  0.00  0.00           H
ATOM   4655  CB  PHE   295     109.610  64.130  39.210  0.00  0.00           C
ATOM   4656  HB2 PHE   295     110.380  63.350  39.230  0.00  0.00           H
ATOM   4657  HB3 PHE   295     109.230  64.180  38.190  0.00  0.00           H
ATOM   4658  CG  PHE   295     108.520  63.620  40.170  0.00  0.00           C
ATOM   4659  CD1 PHE   295     108.730  62.830  41.330  0.00  0.00           C
ATOM   4660  HD1 PHE   295     109.750  62.590  41.570  0.00  0.00           H
ATOM   4661  CE1 PHE   295     107.660  62.460  42.180  0.00  0.00           C
ATOM   4662  HE1 PHE   295     107.950  62.030  43.130  0.00  0.00           H
ATOM   4663  CZ  PHE   295     106.370  62.780  41.760  0.00  0.00           C
ATOM   4664  HZ  PHE   295     105.590  62.500  42.450  0.00  0.00           H
ATOM   4665  CE2 PHE   295     106.120  63.500  40.570  0.00  0.00           C
ATOM   4666  HE2 PHE   295     105.140  63.930  40.470  0.00  0.00           H
ATOM   4667  CD2 PHE   295     107.200  63.930  39.760  0.00  0.00           C
ATOM   4668  HD2 PHE   295     106.990  64.460  38.850  0.00  0.00           H
ATOM   4669  C   PHE   295     111.700  65.620  39.400  0.00  0.00           C
ATOM   4670  O   PHE   295     112.440  64.750  39.800  0.00  0.00           O
ATOM   4671  N   GLU   296     112.240  66.720  38.810  0.00  0.00           N
ATOM   4672  H   GLU   296     111.530  67.420  38.710  0.00  0.00           H
ATOM   4673  CA  GLU   296     113.690  67.150  38.740  0.00  0.00           C
ATOM   4674  HA  GLU   296     114.220  66.190  38.650  0.00  0.00           H
ATOM   4675  CB  GLU   296     114.080  67.930  37.450  0.00  0.00           C
ATOM   4676  HB2 GLU   296     115.160  68.090  37.330  0.00  0.00           H
ATOM   4677  HB3 GLU   296     113.720  68.950  37.570  0.00  0.00           H
ATOM   4678  CG  GLU   296     113.420  67.310  36.240  0.00  0.00           C
ATOM   4679  HG2 GLU   296     112.340  67.430  36.220  0.00  0.00           H
ATOM   4680  HG3 GLU   296     113.640  66.250  36.370  0.00  0.00           H
ATOM   4681  CD  GLU   296     113.920  67.980  34.910  0.00  0.00           C
ATOM   4682  OE1 GLU   296     113.860  69.250  34.800  0.00  0.00           O
ATOM   4683  OE2 GLU   296     114.350  67.240  34.000  0.00  0.00           O
ATOM   4684  C   GLU   296     114.180  67.880  39.960  0.00  0.00           C
ATOM   4685  O   GLU   296     115.370  68.140  40.160  0.00  0.00           O
ATOM   4686  N   MET   297     113.250  68.360  40.820  0.00  0.00           N
ATOM   4687  H   MET   297     112.270  68.210  40.620  0.00  0.00           H
ATOM   4688  CA  MET   297     113.500  69.210  41.960  0.00  0.00           C
ATOM   4689  HA  MET   297     114.540  69.530  41.840  0.00  0.00           H
ATOM   4690  CB  MET   297     112.550  70.420  41.960  0.00  0.00           C
ATOM   4691  HB2 MET   297     112.880  71.160  42.690  0.00  0.00           H
ATOM   4692  HB3 MET   297     111.530  70.140  42.230  0.00  0.00           H
ATOM   4693  CG  MET   297     112.590  71.120  40.550  0.00  0.00           C
ATOM   4694  HG2 MET   297     112.190  70.520  39.730  0.00  0.00           H
ATOM   4695  HG3 MET   297     113.640  71.210  40.260  0.00  0.00           H
ATOM   4696  SD  MET   297     111.790  72.730  40.460  0.00  0.00           S
ATOM   4697  CE  MET   297     110.530  72.240  39.400  0.00  0.00           C
ATOM   4698  HE1 MET   297     109.790  73.010  39.200  0.00  0.00           H
ATOM   4699  HE2 MET   297     110.980  71.960  38.440  0.00  0.00           H
ATOM   4700  HE3 MET   297     110.010  71.380  39.820  0.00  0.00           H
ATOM   4701  C   MET   297     113.330  68.500  43.340  0.00  0.00           C
ATOM   4702  O   MET   297     113.000  67.310  43.400  0.00  0.00           O
ATOM   4703  N   GLU   298     113.710  69.160  44.490  0.00  0.00           N
ATOM   4704  H   GLU   298     113.920  70.140  44.390  0.00  0.00           H
ATOM   4705  CA  GLU   298     113.600  68.620  45.840  0.00  0.00           C
ATOM   4706  HA  GLU   298     114.010  67.610  45.820  0.00  0.00           H
ATOM   4707  CB  GLU   298     114.450  69.500  46.840  0.00  0.00           C
ATOM   4708  HB2 GLU   298     114.280  69.180  47.870  0.00  0.00           H
ATOM   4709  HB3 GLU   298     114.110  70.530  46.760  0.00  0.00           H
ATOM   4710  CG  GLU   298     116.010  69.550  46.610  0.00  0.00           C
ATOM   4711  HG2 GLU   298     116.430  70.190  47.390  0.00  0.00           H
ATOM   4712  HG3 GLU   298     116.170  70.030  45.650  0.00  0.00           H
ATOM   4713  CD  GLU   298     116.700  68.170  46.690  0.00  0.00           C
ATOM   4714  OE1 GLU   298     117.870  68.040  46.170  0.00  0.00           O
ATOM   4715  OE2 GLU   298     116.100  67.120  47.060  0.00  0.00           O
ATOM   4716  C   GLU   298     112.170  68.630  46.400  0.00  0.00           C
ATOM   4717  O   GLU   298     111.260  69.400  46.060  0.00  0.00           O
ATOM   4718  N   ASN   299     112.000  67.780  47.400  0.00  0.00           N
ATOM   4719  H   ASN   299     112.810  67.290  47.760  0.00  0.00           H
ATOM   4720  CA  ASN   299     110.840  67.620  48.270  0.00  0.00           C
ATOM   4721  HA  ASN   299     110.810  66.640  48.750  0.00  0.00           H
ATOM   4722  CB  ASN   299     110.860  68.740  49.400  0.00  0.00           C
ATOM   4723  HB2 ASN   299     110.180  68.500  50.220  0.00  0.00           H
ATOM   4724  HB3 ASN   299     110.560  69.700  48.980  0.00  0.00           H
ATOM   4725  CG  ASN   299     112.220  68.980  50.050  0.00  0.00           C
ATOM   4726  OD1 ASN   299     112.770  68.090  50.720  0.00  0.00           O
ATOM   4727  ND2 ASN   299     112.840  70.100  49.770  0.00  0.00           N
ATOM   4728 HD21 ASN   299     112.470  70.760  49.090  0.00  0.00           H
ATOM   4729 HD22 ASN   299     113.420  70.410  50.530  0.00  0.00           H
ATOM   4730  C   ASN   299     109.450  67.590  47.570  0.00  0.00           C
ATOM   4731  O   ASN   299     108.500  68.290  48.000  0.00  0.00           O
ATOM   4732  N   ILE   300     109.340  66.840  46.490  0.00  0.00           N
ATOM   4733  H   ILE   300     110.090  66.190  46.330  0.00  0.00           H
ATOM   4734  CA  ILE   300     108.090  66.640  45.710  0.00  0.00           C
ATOM   4735  HA  ILE   300     107.520  67.570  45.670  0.00  0.00           H
ATOM   4736  CB  ILE   300     108.310  66.120  44.290  0.00  0.00           C
ATOM   4737  HB  ILE   300     108.820  65.160  44.390  0.00  0.00           H
ATOM   4738  CG2 ILE   300     106.950  66.100  43.450  0.00  0.00           C
ATOM   4739 HG21 ILE   300     106.500  67.090  43.450  0.00  0.00           H
ATOM   4740 HG22 ILE   300     107.160  65.820  42.420  0.00  0.00           H
ATOM   4741 HG23 ILE   300     106.160  65.490  43.890  0.00  0.00           H
ATOM   4742  CG1 ILE   300     109.250  67.130  43.560  0.00  0.00           C
ATOM   4743 HG12 ILE   300     109.280  66.730  42.550  0.00  0.00           H
ATOM   4744 HG13 ILE   300     110.310  67.100  43.800  0.00  0.00           H
ATOM   4745  CD1 ILE   300     108.860  68.600  43.600  0.00  0.00           C
ATOM   4746 HD11 ILE   300     107.810  68.890  43.560  0.00  0.00           H
ATOM   4747 HD12 ILE   300     109.160  69.020  44.570  0.00  0.00           H
ATOM   4748 HD13 ILE   300     109.350  69.210  42.840  0.00  0.00           H
ATOM   4749  C   ILE   300     107.070  65.790  46.540  0.00  0.00           C
ATOM   4750  O   ILE   300     107.140  64.580  46.510  0.00  0.00           O
ATOM   4751  N   THR   301     106.250  66.470  47.390  0.00  0.00           N
ATOM   4752  H   THR   301     106.350  67.480  47.470  0.00  0.00           H
ATOM   4753  CA  THR   301     105.380  65.820  48.340  0.00  0.00           C
ATOM   4754  HA  THR   301     106.010  65.130  48.910  0.00  0.00           H
ATOM   4755  CB  THR   301     104.710  66.860  49.300  0.00  0.00           C
ATOM   4756  HB  THR   301     104.060  66.340  50.000  0.00  0.00           H
ATOM   4757  CG2 THR   301     105.900  67.360  50.140  0.00  0.00           C
ATOM   4758 HG21 THR   301     106.400  66.500  50.600  0.00  0.00           H
ATOM   4759 HG22 THR   301     106.600  68.050  49.670  0.00  0.00           H
ATOM   4760 HG23 THR   301     105.480  67.910  50.980  0.00  0.00           H
ATOM   4761  OG1 THR   301     104.180  67.990  48.620  0.00  0.00           O
ATOM   4762  HG1 THR   301     104.860  68.410  48.090  0.00  0.00           H
ATOM   4763  C   THR   301     104.270  65.100  47.540  0.00  0.00           C
ATOM   4764  O   THR   301     103.810  65.670  46.580  0.00  0.00           O
ATOM   4765  N   ASP   302     103.780  63.970  48.060  0.00  0.00           N
ATOM   4766  H   ASP   302     104.180  63.630  48.920  0.00  0.00           H
ATOM   4767  CA  ASP   302     102.530  63.340  47.570  0.00  0.00           C
ATOM   4768  HA  ASP   302     102.700  63.330  46.500  0.00  0.00           H
ATOM   4769  CB  ASP   302     102.410  61.900  48.050  0.00  0.00           C
ATOM   4770  HB2 ASP   302     101.460  61.540  47.660  0.00  0.00           H
ATOM   4771  HB3 ASP   302     102.310  61.860  49.130  0.00  0.00           H
ATOM   4772  CG  ASP   302     103.640  61.030  47.670  0.00  0.00           C
ATOM   4773  OD1 ASP   302     104.470  61.410  46.870  0.00  0.00           O
ATOM   4774  OD2 ASP   302     103.620  59.850  48.130  0.00  0.00           O
ATOM   4775  C   ASP   302     101.320  64.230  47.950  0.00  0.00           C
ATOM   4776  O   ASP   302     101.350  64.820  49.070  0.00  0.00           O
ATOM   4777  N   PRO   303     100.250  64.290  47.080  0.00  0.00           N
ATOM   4778  CD  PRO   303     100.320  64.020  45.640  0.00  0.00           C
ATOM   4779  HD2 PRO   303     100.510  62.980  45.380  0.00  0.00           H
ATOM   4780  HD3 PRO   303     101.080  64.670  45.190  0.00  0.00           H
ATOM   4781  CG  PRO   303      98.980  64.430  45.100  0.00  0.00           C
ATOM   4782  HG2 PRO   303      98.640  63.940  44.190  0.00  0.00           H
ATOM   4783  HG3 PRO   303      99.090  65.480  44.820  0.00  0.00           H
ATOM   4784  CB  PRO   303      98.050  64.380  46.240  0.00  0.00           C
ATOM   4785  HB2 PRO   303      97.650  63.360  46.280  0.00  0.00           H
ATOM   4786  HB3 PRO   303      97.290  65.150  46.150  0.00  0.00           H
ATOM   4787  CA  PRO   303      98.950  64.750  47.380  0.00  0.00           C
ATOM   4788  HA  PRO   303      99.100  65.830  47.400  0.00  0.00           H
ATOM   4789  C   PRO   303      98.350  64.330  48.760  0.00  0.00           C
ATOM   4790  O   PRO   303      98.890  63.360  49.270  0.00  0.00           O
ATOM   4791  N   PRO   304      97.270  64.910  49.330  0.00  0.00           N
ATOM   4792  CD  PRO   304      96.630  66.140  48.950  0.00  0.00           C
ATOM   4793  HD2 PRO   304      96.380  66.060  47.890  0.00  0.00           H
ATOM   4794  HD3 PRO   304      97.230  67.010  49.210  0.00  0.00           H
ATOM   4795  CG  PRO   304      95.310  66.280  49.630  0.00  0.00           C
ATOM   4796  HG2 PRO   304      94.470  66.020  48.990  0.00  0.00           H
ATOM   4797  HG3 PRO   304      95.240  67.270  50.080  0.00  0.00           H
ATOM   4798  CB  PRO   304      95.480  65.370  50.830  0.00  0.00           C
ATOM   4799  HB2 PRO   304      94.530  64.980  51.190  0.00  0.00           H
ATOM   4800  HB3 PRO   304      96.010  66.020  51.530  0.00  0.00           H
ATOM   4801  CA  PRO   304      96.560  64.250  50.400  0.00  0.00           C
ATOM   4802  HA  PRO   304      97.250  63.960  51.190  0.00  0.00           H
ATOM   4803  C   PRO   304      95.850  63.000  49.900  0.00  0.00           C
ATOM   4804  O   PRO   304      95.220  63.040  48.830  0.00  0.00           O
ATOM   4805  N   ARG   305      96.220  61.860  50.450  0.00  0.00           N
ATOM   4806  H   ARG   305      96.840  62.000  51.240  0.00  0.00           H
ATOM   4807  CA  ARG   305      95.540  60.590  50.240  0.00  0.00           C
ATOM   4808  HA  ARG   305      95.470  60.590  49.150  0.00  0.00           H
ATOM   4809  CB  ARG   305      96.370  59.340  50.730  0.00  0.00           C
ATOM   4810  HB2 ARG   305      96.560  59.330  51.810  0.00  0.00           H
ATOM   4811  HB3 ARG   305      97.330  59.340  50.200  0.00  0.00           H
ATOM   4812  CG  ARG   305      95.650  58.030  50.470  0.00  0.00           C
ATOM   4813  HG2 ARG   305      95.590  57.980  49.380  0.00  0.00           H
ATOM   4814  HG3 ARG   305      94.600  58.040  50.770  0.00  0.00           H
ATOM   4815  CD  ARG   305      96.330  56.810  51.060  0.00  0.00           C
ATOM   4816  HD2 ARG   305      96.410  56.900  52.150  0.00  0.00           H
ATOM   4817  HD3 ARG   305      97.270  56.620  50.550  0.00  0.00           H
ATOM   4818  NE  ARG   305      95.460  55.640  50.860  0.00  0.00           N
ATOM   4819  HE  ARG   305      95.030  55.240  51.680  0.00  0.00           H
ATOM   4820  CZ  ARG   305      95.360  54.840  49.830  0.00  0.00           C
ATOM   4821  NH1 ARG   305      96.060  54.900  48.770  0.00  0.00           N
ATOM   4822 HH11 ARG   305      96.740  55.650  48.720  0.00  0.00           H
ATOM   4823 HH12 ARG   305      96.050  54.110  48.150  0.00  0.00           H
ATOM   4824  NH2 ARG   305      94.530  53.850  49.870  0.00  0.00           N
ATOM   4825 HH21 ARG   305      94.040  53.630  50.730  0.00  0.00           H
ATOM   4826 HH22 ARG   305      94.370  53.180  49.130  0.00  0.00           H
ATOM   4827  C   ARG   305      94.140  60.550  50.890  0.00  0.00           C
ATOM   4828  O   ARG   305      93.860  60.220  52.060  0.00  0.00           O
ATOM   4829  N   GLY   306      93.170  61.010  50.100  0.00  0.00           N
ATOM   4830  H   GLY   306      93.330  61.350  49.160  0.00  0.00           H
ATOM   4831  CA  GLY   306      91.750  61.050  50.560  0.00  0.00           C
ATOM   4832  HA2 GLY   306      91.480  60.110  51.050  0.00  0.00           H
ATOM   4833  HA3 GLY   306      91.210  60.970  49.620  0.00  0.00           H
ATOM   4834  C   GLY   306      91.450  62.340  51.310  0.00  0.00           C
ATOM   4835  O   GLY   306      92.380  62.990  51.830  0.00  0.00           O
ATOM   4836  N   CYX   307      90.230  62.840  51.250  0.00  0.00           N
ATOM   4837  H   CYX   307      89.600  62.240  50.740  0.00  0.00           H
ATOM   4838  CA  CYX   307      89.760  64.050  51.870  0.00  0.00           C
ATOM   4839  HA  CYX   307      90.450  64.870  51.680  0.00  0.00           H
ATOM   4840  CB  CYX   307      88.460  64.470  51.270  0.00  0.00           C
ATOM   4841  HB2 CYX   307      88.250  65.450  51.680  0.00  0.00           H
ATOM   4842  HB3 CYX   307      87.660  63.760  51.460  0.00  0.00           H
ATOM   4843  SG  CYX   307      88.470  64.870  49.520  0.00  0.00           S
ATOM   4844  C   CYX   307      89.710  63.950  53.420  0.00  0.00           C
ATOM   4845  O   CYX   307      90.230  64.770  54.110  0.00  0.00           O
ATOM   4846  N   VAL   308      89.120  62.880  53.880  0.00  0.00           N
ATOM   4847  H   VAL   308      88.930  62.200  53.160  0.00  0.00           H
ATOM   4848  CA  VAL   308      88.700  62.620  55.300  0.00  0.00           C
ATOM   4849  HA  VAL   308      88.040  63.470  55.460  0.00  0.00           H
ATOM   4850  CB  VAL   308      87.900  61.290  55.510  0.00  0.00           C
ATOM   4851  HB  VAL   308      88.660  60.520  55.430  0.00  0.00           H
ATOM   4852  CG1 VAL   308      87.250  61.200  56.790  0.00  0.00           C
ATOM   4853 HG11 VAL   308      87.920  61.380  57.630  0.00  0.00           H
ATOM   4854 HG12 VAL   308      86.500  61.990  56.710  0.00  0.00           H
ATOM   4855 HG13 VAL   308      86.730  60.250  56.850  0.00  0.00           H
ATOM   4856  CG2 VAL   308      86.910  60.930  54.410  0.00  0.00           C
ATOM   4857 HG21 VAL   308      87.470  60.620  53.530  0.00  0.00           H
ATOM   4858 HG22 VAL   308      86.320  60.060  54.720  0.00  0.00           H
ATOM   4859 HG23 VAL   308      86.220  61.760  54.270  0.00  0.00           H
ATOM   4860  C   VAL   308      89.770  62.770  56.350  0.00  0.00           C
ATOM   4861  O   VAL   308      90.790  62.080  56.170  0.00  0.00           O
ATOM   4862  N   GLY   309      89.540  63.670  57.340  0.00  0.00           N
ATOM   4863  H   GLY   309      88.730  64.260  57.310  0.00  0.00           H
ATOM   4864  CA  GLY   309      90.620  63.990  58.220  0.00  0.00           C
ATOM   4865  HA2 GLY   309      90.970  63.020  58.580  0.00  0.00           H
ATOM   4866  HA3 GLY   309      90.290  64.520  59.110  0.00  0.00           H
ATOM   4867  C   GLY   309      91.830  64.900  57.810  0.00  0.00           C
ATOM   4868  O   GLY   309      92.550  65.370  58.620  0.00  0.00           O
ATOM   4869  N   ASN   310      91.960  65.230  56.510  0.00  0.00           N
ATOM   4870  H   ASN   310      91.250  64.900  55.870  0.00  0.00           H
ATOM   4871  CA  ASN   310      92.930  66.080  55.940  0.00  0.00           C
ATOM   4872  HA  ASN   310      93.770  66.090  56.630  0.00  0.00           H
ATOM   4873  CB  ASN   310      93.580  65.330  54.740  0.00  0.00           C
ATOM   4874  HB2 ASN   310      94.410  65.880  54.280  0.00  0.00           H
ATOM   4875  HB3 ASN   310      92.900  65.130  53.910  0.00  0.00           H
ATOM   4876  CG  ASN   310      94.210  63.920  54.960  0.00  0.00           C
ATOM   4877  OD1 ASN   310      94.900  63.670  55.940  0.00  0.00           O
ATOM   4878  ND2 ASN   310      94.210  63.040  53.960  0.00  0.00           N
ATOM   4879 HD21 ASN   310      93.590  63.180  53.180  0.00  0.00           H
ATOM   4880 HD22 ASN   310      94.890  62.300  54.010  0.00  0.00           H
ATOM   4881  C   ASN   310      92.430  67.430  55.750  0.00  0.00           C
ATOM   4882  O   ASN   310      91.470  67.570  55.010  0.00  0.00           O
ATOM   4883  N   THR   311      93.070  68.460  56.290  0.00  0.00           N
ATOM   4884  H   THR   311      93.910  68.300  56.830  0.00  0.00           H
ATOM   4885  CA  THR   311      92.510  69.810  56.270  0.00  0.00           C
ATOM   4886  HA  THR   311      91.660  69.870  55.590  0.00  0.00           H
ATOM   4887  CB  THR   311      91.890  70.190  57.630  0.00  0.00           C
ATOM   4888  HB  THR   311      91.360  71.110  57.380  0.00  0.00           H
ATOM   4889  CG2 THR   311      90.850  69.290  58.170  0.00  0.00           C
ATOM   4890 HG21 THR   311      90.020  69.210  57.470  0.00  0.00           H
ATOM   4891 HG22 THR   311      91.310  68.300  58.210  0.00  0.00           H
ATOM   4892 HG23 THR   311      90.530  69.630  59.160  0.00  0.00           H
ATOM   4893  OG1 THR   311      92.830  70.450  58.670  0.00  0.00           O
ATOM   4894  HG1 THR   311      93.190  69.610  58.950  0.00  0.00           H
ATOM   4895  C   THR   311      93.540  70.880  55.890  0.00  0.00           C
ATOM   4896  O   THR   311      93.120  71.940  55.480  0.00  0.00           O
ATOM   4897  N   ASN   312      94.870  70.650  55.900  0.00  0.00           N
ATOM   4898  H   ASN   312      95.260  69.780  56.230  0.00  0.00           H
ATOM   4899  CA  ASN   312      95.880  71.590  55.240  0.00  0.00           C
ATOM   4900  HA  ASN   312      95.710  72.630  55.540  0.00  0.00           H
ATOM   4901  CB  ASN   312      97.260  71.400  55.860  0.00  0.00           C
ATOM   4902  HB2 ASN   312      98.100  71.730  55.250  0.00  0.00           H
ATOM   4903  HB3 ASN   312      97.420  70.330  55.970  0.00  0.00           H
ATOM   4904  CG  ASN   312      97.400  72.030  57.290  0.00  0.00           C
ATOM   4905  OD1 ASN   312      96.470  71.980  58.050  0.00  0.00           O
ATOM   4906  ND2 ASN   312      98.530  72.630  57.660  0.00  0.00           N
ATOM   4907 HD21 ASN   312      99.230  72.920  56.990  0.00  0.00           H
ATOM   4908 HD22 ASN   312      98.450  72.970  58.610  0.00  0.00           H
ATOM   4909  C   ASN   312      95.920  71.530  53.690  0.00  0.00           C
ATOM   4910  O   ASN   312      95.480  70.520  53.040  0.00  0.00           O
ATOM   4911  N   ILE   313      96.550  72.540  53.080  0.00  0.00           N
ATOM   4912  H   ILE   313      97.050  73.220  53.630  0.00  0.00           H
ATOM   4913  CA  ILE   313      96.870  72.490  51.630  0.00  0.00           C
ATOM   4914  HA  ILE   313      95.940  72.120  51.180  0.00  0.00           H
ATOM   4915  CB  ILE   313      97.210  73.940  51.020  0.00  0.00           C
ATOM   4916  HB  ILE   313      97.100  73.720  49.960  0.00  0.00           H
ATOM   4917  CG2 ILE   313      96.090  74.890  51.480  0.00  0.00           C
ATOM   4918 HG21 ILE   313      96.060  75.030  52.560  0.00  0.00           H
ATOM   4919 HG22 ILE   313      96.220  75.900  51.090  0.00  0.00           H
ATOM   4920 HG23 ILE   313      95.090  74.650  51.120  0.00  0.00           H
ATOM   4921  CG1 ILE   313      98.670  74.470  51.300  0.00  0.00           C
ATOM   4922 HG12 ILE   313      99.360  73.650  51.460  0.00  0.00           H
ATOM   4923 HG13 ILE   313      98.590  75.100  52.190  0.00  0.00           H
ATOM   4924  CD1 ILE   313      99.350  75.220  50.090  0.00  0.00           C
ATOM   4925 HD11 ILE   313      98.740  76.040  49.720  0.00  0.00           H
ATOM   4926 HD12 ILE   313     100.330  75.640  50.320  0.00  0.00           H
ATOM   4927 HD13 ILE   313      99.440  74.460  49.320  0.00  0.00           H
ATOM   4928  C   ILE   313      97.870  71.380  51.380  0.00  0.00           C
ATOM   4929  O   ILE   313      98.600  70.980  52.300  0.00  0.00           O
ATOM   4930  N   TRP   314      98.030  70.950  50.150  0.00  0.00           N
ATOM   4931  H   TRP   314      97.410  71.310  49.430  0.00  0.00           H
ATOM   4932  CA  TRP   314      99.220  70.260  49.610  0.00  0.00           C
ATOM   4933  HA  TRP   314      99.560  69.550  50.360  0.00  0.00           H
ATOM   4934  CB  TRP   314      98.730  69.430  48.380  0.00  0.00           C
ATOM   4935  HB2 TRP   314      98.110  70.020  47.710  0.00  0.00           H
ATOM   4936  HB3 TRP   314      98.150  68.640  48.860  0.00  0.00           H
ATOM   4937  CG  TRP   314      99.870  68.780  47.580  0.00  0.00           C
ATOM   4938  CD1 TRP   314     100.980  68.220  48.060  0.00  0.00           C
ATOM   4939  HD1 TRP   314     101.300  68.180  49.100  0.00  0.00           H
ATOM   4940  NE1 TRP   314     101.660  67.590  47.010  0.00  0.00           N
ATOM   4941  HE1 TRP   314     102.480  67.010  47.110  0.00  0.00           H
ATOM   4942  CE2 TRP   314     101.070  67.810  45.770  0.00  0.00           C
ATOM   4943  CZ2 TRP   314     101.460  67.580  44.420  0.00  0.00           C
ATOM   4944  HZ2 TRP   314     102.410  67.150  44.170  0.00  0.00           H
ATOM   4945  CH2 TRP   314     100.500  67.790  43.400  0.00  0.00           C
ATOM   4946  HH2 TRP   314     100.700  67.380  42.420  0.00  0.00           H
ATOM   4947  CZ3 TRP   314      99.230  68.310  43.770  0.00  0.00           C
ATOM   4948  HZ3 TRP   314      98.370  68.370  43.120  0.00  0.00           H
ATOM   4949  CE3 TRP   314      98.940  68.700  45.100  0.00  0.00           C
ATOM   4950  HE3 TRP   314      97.950  69.090  45.250  0.00  0.00           H
ATOM   4951  CD2 TRP   314      99.830  68.440  46.160  0.00  0.00           C
ATOM   4952  C   TRP   314     100.390  71.210  49.170  0.00  0.00           C
ATOM   4953  O   TRP   314     100.280  71.980  48.220  0.00  0.00           O
ATOM   4954  N   LYS   315     101.590  71.110  49.810  0.00  0.00           N
ATOM   4955  H   LYS   315     101.690  70.460  50.570  0.00  0.00           H
ATOM   4956  CA  LYS   315     102.690  72.120  49.640  0.00  0.00           C
ATOM   4957  HA  LYS   315     102.300  73.050  50.050  0.00  0.00           H
ATOM   4958  CB  LYS   315     103.700  71.620  50.690  0.00  0.00           C
ATOM   4959  HB2 LYS   315     103.730  70.540  50.550  0.00  0.00           H
ATOM   4960  HB3 LYS   315     103.360  71.870  51.700  0.00  0.00           H
ATOM   4961  CG  LYS   315     105.120  72.110  50.650  0.00  0.00           C
ATOM   4962  HG2 LYS   315     105.420  71.900  49.620  0.00  0.00           H
ATOM   4963  HG3 LYS   315     105.770  71.520  51.290  0.00  0.00           H
ATOM   4964  CD  LYS   315     105.430  73.610  50.930  0.00  0.00           C
ATOM   4965  HD2 LYS   315     104.940  73.970  51.830  0.00  0.00           H
ATOM   4966  HD3 LYS   315     104.980  74.120  50.080  0.00  0.00           H
ATOM   4967  CE  LYS   315     106.980  73.710  50.950  0.00  0.00           C
ATOM   4968  HE2 LYS   315     107.270  73.200  50.030  0.00  0.00           H
ATOM   4969  HE3 LYS   315     107.360  73.150  51.810  0.00  0.00           H
ATOM   4970  NZ  LYS   315     107.430  75.080  50.890  0.00  0.00           N
ATOM   4971  HZ1 LYS   315     108.440  75.070  50.830  0.00  0.00           H
ATOM   4972  HZ2 LYS   315     107.150  75.550  50.040  0.00  0.00           H
ATOM   4973  HZ3 LYS   315     107.410  75.620  51.740  0.00  0.00           H
ATOM   4974  C   LYS   315     103.290  72.310  48.250  0.00  0.00           C
ATOM   4975  O   LYS   315     103.760  73.380  47.840  0.00  0.00           O
ATOM   4976  N   THR   316     103.230  71.200  47.510  0.00  0.00           N
ATOM   4977  H   THR   316     102.910  70.360  47.990  0.00  0.00           H
ATOM   4978  CA  THR   316     103.720  71.020  46.090  0.00  0.00           C
ATOM   4979  HA  THR   316     104.440  71.810  45.900  0.00  0.00           H
ATOM   4980  CB  THR   316     104.350  69.600  45.890  0.00  0.00           C
ATOM   4981  HB  THR   316     103.580  68.840  46.010  0.00  0.00           H
ATOM   4982  CG2 THR   316     104.980  69.500  44.530  0.00  0.00           C
ATOM   4983 HG21 THR   316     104.230  69.440  43.740  0.00  0.00           H
ATOM   4984 HG22 THR   316     105.710  70.300  44.380  0.00  0.00           H
ATOM   4985 HG23 THR   316     105.450  68.520  44.440  0.00  0.00           H
ATOM   4986  OG1 THR   316     105.400  69.410  46.770  0.00  0.00           O
ATOM   4987  HG1 THR   316     105.990  70.130  46.560  0.00  0.00           H
ATOM   4988  C   THR   316     102.610  71.250  45.110  0.00  0.00           C
ATOM   4989  O   THR   316     102.890  71.570  43.950  0.00  0.00           O
ATOM   4990  N   GLY   317     101.340  71.310  45.500  0.00  0.00           N
ATOM   4991  H   GLY   317     101.160  71.180  46.480  0.00  0.00           H
ATOM   4992  CA  GLY   317     100.240  71.700  44.550  0.00  0.00           C
ATOM   4993  HA2 GLY   317      99.260  71.620  45.010  0.00  0.00           H
ATOM   4994  HA3 GLY   317     100.300  71.060  43.670  0.00  0.00           H
ATOM   4995  C   GLY   317     100.320  73.120  43.940  0.00  0.00           C
ATOM   4996  O   GLY   317      99.960  73.230  42.780  0.00  0.00           O
ATOM   4997  N   PRO   318     100.710  74.140  44.690  0.00  0.00           N
ATOM   4998  CD  PRO   318     100.640  74.110  46.130  0.00  0.00           C
ATOM   4999  HD2 PRO   318     101.590  73.700  46.470  0.00  0.00           H
ATOM   5000  HD3 PRO   318      99.770  73.550  46.480  0.00  0.00           H
ATOM   5001  CG  PRO   318     100.480  75.550  46.590  0.00  0.00           C
ATOM   5002  HG2 PRO   318     100.780  75.760  47.620  0.00  0.00           H
ATOM   5003  HG3 PRO   318      99.480  75.950  46.410  0.00  0.00           H
ATOM   5004  CB  PRO   318     101.460  76.200  45.570  0.00  0.00           C
ATOM   5005  HB2 PRO   318     102.530  76.070  45.770  0.00  0.00           H
ATOM   5006  HB3 PRO   318     101.300  77.270  45.480  0.00  0.00           H
ATOM   5007  CA  PRO   318     101.160  75.490  44.240  0.00  0.00           C
ATOM   5008  HA  PRO   318     100.400  76.020  43.670  0.00  0.00           H
ATOM   5009  C   PRO   318     102.350  75.410  43.300  0.00  0.00           C
ATOM   5010  O   PRO   318     102.310  75.870  42.160  0.00  0.00           O
ATOM   5011  N   LEU   319     103.370  74.690  43.660  0.00  0.00           N
ATOM   5012  H   LEU   319     103.290  74.150  44.510  0.00  0.00           H
ATOM   5013  CA  LEU   319     104.600  74.590  42.760  0.00  0.00           C
ATOM   5014  HA  LEU   319     105.000  75.550  42.440  0.00  0.00           H
ATOM   5015  CB  LEU   319     105.770  73.900  43.380  0.00  0.00           C
ATOM   5016  HB2 LEU   319     105.430  72.900  43.650  0.00  0.00           H
ATOM   5017  HB3 LEU   319     106.080  74.480  44.250  0.00  0.00           H
ATOM   5018  CG  LEU   319     106.960  73.740  42.350  0.00  0.00           C
ATOM   5019  HG  LEU   319     106.630  73.090  41.550  0.00  0.00           H
ATOM   5020  CD1 LEU   319     107.520  75.050  41.790  0.00  0.00           C
ATOM   5021 HD11 LEU   319     106.730  75.760  41.540  0.00  0.00           H
ATOM   5022 HD12 LEU   319     108.130  75.520  42.560  0.00  0.00           H
ATOM   5023 HD13 LEU   319     108.190  74.870  40.950  0.00  0.00           H
ATOM   5024  CD2 LEU   319     108.130  72.970  43.070  0.00  0.00           C
ATOM   5025 HD21 LEU   319     108.350  73.430  44.030  0.00  0.00           H
ATOM   5026 HD22 LEU   319     107.870  71.930  43.270  0.00  0.00           H
ATOM   5027 HD23 LEU   319     109.030  72.950  42.460  0.00  0.00           H
ATOM   5028  C   LEU   319     104.220  73.940  41.450  0.00  0.00           C
ATOM   5029  O   LEU   319     104.530  74.480  40.440  0.00  0.00           O
ATOM   5030  N   PHE   320     103.500  72.830  41.600  0.00  0.00           N
ATOM   5031  H   PHE   320     103.430  72.330  42.480  0.00  0.00           H
ATOM   5032  CA  PHE   320     102.860  72.230  40.430  0.00  0.00           C
ATOM   5033  HA  PHE   320     103.610  71.880  39.710  0.00  0.00           H
ATOM   5034  CB  PHE   320     102.300  70.890  40.850  0.00  0.00           C
ATOM   5035  HB2 PHE   320     101.370  71.180  41.320  0.00  0.00           H
ATOM   5036  HB3 PHE   320     102.960  70.250  41.440  0.00  0.00           H
ATOM   5037  CG  PHE   320     101.900  70.100  39.630  0.00  0.00           C
ATOM   5038  CD1 PHE   320     102.690  69.850  38.500  0.00  0.00           C
ATOM   5039  HD1 PHE   320     103.640  70.330  38.330  0.00  0.00           H
ATOM   5040  CE1 PHE   320     102.320  69.010  37.470  0.00  0.00           C
ATOM   5041  HE1 PHE   320     103.000  68.890  36.630  0.00  0.00           H
ATOM   5042  CZ  PHE   320     101.000  68.530  37.420  0.00  0.00           C
ATOM   5043  HZ  PHE   320     100.700  67.910  36.590  0.00  0.00           H
ATOM   5044  CE2 PHE   320     100.190  68.700  38.530  0.00  0.00           C
ATOM   5045  HE2 PHE   320      99.260  68.160  38.610  0.00  0.00           H
ATOM   5046  CD2 PHE   320     100.660  69.440  39.620  0.00  0.00           C
ATOM   5047  HD2 PHE   320     100.090  69.470  40.540  0.00  0.00           H
ATOM   5048  C   PHE   320     102.000  73.070  39.470  0.00  0.00           C
ATOM   5049  O   PHE   320     102.150  72.960  38.300  0.00  0.00           O
ATOM   5050  N   LYS   321     101.170  74.010  39.970  0.00  0.00           N
ATOM   5051  H   LYS   321     100.980  74.030  40.960  0.00  0.00           H
ATOM   5052  CA  LYS   321     100.500  75.080  39.240  0.00  0.00           C
ATOM   5053  HA  LYS   321      99.810  74.560  38.590  0.00  0.00           H
ATOM   5054  CB  LYS   321      99.700  75.900  40.310  0.00  0.00           C
ATOM   5055  HB2 LYS   321     100.330  76.530  40.920  0.00  0.00           H
ATOM   5056  HB3 LYS   321      99.230  75.210  41.010  0.00  0.00           H
ATOM   5057  CG  LYS   321      98.690  76.760  39.560  0.00  0.00           C
ATOM   5058  HG2 LYS   321      98.060  76.110  38.950  0.00  0.00           H
ATOM   5059  HG3 LYS   321      99.320  77.350  38.900  0.00  0.00           H
ATOM   5060  CD  LYS   321      97.980  77.870  40.410  0.00  0.00           C
ATOM   5061  HD2 LYS   321      98.740  78.430  40.950  0.00  0.00           H
[truncated: 7,431,614 more chars]
