# Supplementary material for: Reversible Control of Native GluN2B-Containing NMDA Receptors with Visible Light
Source: ACS Chem Neurosci. 2024 Sep 6;15(18):3321–43. doi: 10.1021/acschemneuro.4c00247 (PMC11413854; doi:10.1021/acschemneuro.4c00247)
Supplement: Supplementary file 3 — cn4c00247_si_003.zip [file cn4c00247_si_003.zip › Dataset-snapshots-QMMM/Snapshots/Rot2/0-sansprotein-optimise.xyz]

42
Coordinates from ORCA-job /scratch/rbp/orcajob_opt-ssprot_23014/opt-ssprot
  C   91.39586270591236     81.62118087515294     47.97960844932377
  H   91.02323521408231     82.12818424821280     47.10233203356209
  C   92.71451105022547     81.73313733775939     48.28619812300724
  H   93.40093696747442     82.31653223902451     47.68751191284931
  N   93.23459667968883     81.10982306920914     49.36181491829981
  H   94.21743477472438     81.20959151764549     49.56565178174191
  C   92.46357870018223     80.34808361624111     50.16899676945663
  H   92.95780495858051     79.87601391152248     51.00709730738954
  C   91.14021408272274     80.19741083478149     49.91973030050273
  H   90.54423360985618     79.58058230970079     50.57994497954692
  C   90.54139619659699     80.84466631773499     48.80530596918919
  N   89.24252743507300     80.71932338723872     48.58160911188982
  H   88.74277885690739     80.06538263325785     49.16536608650811
  C   88.51684880504713     81.20644385062130     47.42273216071484
  H   88.91006327450478     82.18273167517296     47.13552291315919
  H   87.48539078982829     81.36405959684102     47.74117197326480
  C   88.55934742606246     80.21491984800147     46.25933364026293
  H   87.96836216062458     80.63457170601073     45.44081100722747
  H   89.58692524653844     80.11830290773284     45.89743969770685
  C   88.02905591247612     78.87207374286909     46.66827120573563
  C   88.89190395495602     77.82747874826075     46.98000022123259
  C   88.39780387178207     76.60925114747090     47.41851989486523
  H   89.05873006111578     75.78293619518929     47.65200010529787
  H   89.96260557440129     77.95990267005749     46.85884638777203
  C   86.65403778934731     78.66709890478198     46.80343022335268
  H   85.96605029300729     79.46744982604397     46.54746781328148
  C   86.15227020313506     77.45793483923268     47.23872547902971
  H   85.08714833553329     77.29143763728332     47.33360015401810
  C   87.02806750166754     76.41726657492084     47.55343538381361
  N   86.62505259909315     75.14116902075330     48.00024102871536
  N   85.39393010193677     74.99439925011134     48.08966616884982
  C   84.95996876605474     73.73105639019444     48.52348195998736
  C   85.81157326275437     72.66750668690598     48.83119722287262
  H   86.88097132966165     72.80341132594542     48.73806089402520
  C   85.27218635376907     71.46585567862932     49.24237679187775
  H   85.92531376272558     70.63470089343927     49.48084946380837
  C   83.89190321954975     71.31375276510202     49.34965070355830
  H   83.47800770877451     70.36544748538472     49.67169734295663
  C   83.04674763088099     72.36938083649029     49.04349137160411
  H   81.97334418519931     72.24920447054504     49.12464939672487
  C   83.58034275543397     73.57830075136739     48.62996195456751
  H   82.94693589210982     74.42104227715706     48.38019969644908
