# Supplementary material for: Reversible Control of Native GluN2B-Containing NMDA Receptors with Visible Light
Source: ACS Chem Neurosci. 2024 Sep 6;15(18):3321–43. doi: 10.1021/acschemneuro.4c00247 (PMC11413854; doi:10.1021/acschemneuro.4c00247)
Supplement: Supplementary file 3 — cn4c00247_si_003.zip [file cn4c00247_si_003.zip › Dataset-snapshots-QMMM/Snapshots/Rot2/10.pdb]

REMARK   3 REFINEMENT Structure from ORCA job: /scratch/rbp/orcajob_GS-qcg-QMXTB_2799/GS-qcg-QMXTB
ATOM      1  N   ASP     1     111.300  48.910  41.830  0.00  0.00           N
ATOM      2  H1  ASP     1     112.140  49.370  41.510  0.00  0.00           H
ATOM      3  H2  ASP     1     111.300  48.960  42.840  0.00  0.00           H
ATOM      4  H3  ASP     1     111.480  47.960  41.550  0.00  0.00           H
ATOM      5  CA  ASP     1     110.030  49.370  41.210  0.00  0.00           C
ATOM      6  HA  ASP     1     109.920  49.060  40.180  0.00  0.00           H
ATOM      7  CB  ASP     1     108.850  48.780  41.970  0.00  0.00           C
ATOM      8  HB2 ASP     1     107.960  49.170  41.480  0.00  0.00           H
ATOM      9  HB3 ASP     1     108.850  49.180  42.980  0.00  0.00           H
ATOM     10  CG  ASP     1     108.910  47.280  42.120  0.00  0.00           C
ATOM     11  OD1 ASP     1     109.690  46.630  41.440  0.00  0.00           O
ATOM     12  OD2 ASP     1     108.150  46.780  42.980  0.00  0.00           O
ATOM     13  C   ASP     1     110.040  50.840  41.270  0.00  0.00           C
ATOM     14  O   ASP     1     110.360  51.370  42.320  0.00  0.00           O
ATOM     15  N   PRO     2     109.700  51.510  40.150  0.00  0.00           N
ATOM     16  CD  PRO     2     109.250  50.900  38.880  0.00  0.00           C
ATOM     17  HD2 PRO     2     108.650  50.000  39.010  0.00  0.00           H
ATOM     18  HD3 PRO     2     110.070  50.650  38.200  0.00  0.00           H
ATOM     19  CG  PRO     2     108.350  51.930  38.200  0.00  0.00           C
ATOM     20  HG2 PRO     2     107.390  52.100  38.690  0.00  0.00           H
ATOM     21  HG3 PRO     2     108.380  51.960  37.110  0.00  0.00           H
ATOM     22  CB  PRO     2     109.170  53.180  38.550  0.00  0.00           C
ATOM     23  HB2 PRO     2     108.460  54.010  38.530  0.00  0.00           H
ATOM     24  HB3 PRO     2     110.030  53.210  37.880  0.00  0.00           H
ATOM     25  CA  PRO     2     109.560  52.970  40.030  0.00  0.00           C
ATOM     26  HA  PRO     2     110.470  53.550  40.170  0.00  0.00           H
ATOM     27  C   PRO     2     108.490  53.470  41.030  0.00  0.00           C
ATOM     28  O   PRO     2     107.610  52.700  41.360  0.00  0.00           O
ATOM     29  N   LYS     3     108.650  54.720  41.470  0.00  0.00           N
ATOM     30  H   LYS     3     109.450  55.290  41.240  0.00  0.00           H
ATOM     31  CA  LYS     3     107.620  55.430  42.250  0.00  0.00           C
ATOM     32  HA  LYS     3     107.360  54.700  43.030  0.00  0.00           H
ATOM     33  CB  LYS     3     108.020  56.800  42.730  0.00  0.00           C
ATOM     34  HB2 LYS     3     108.300  57.360  41.840  0.00  0.00           H
ATOM     35  HB3 LYS     3     108.900  56.740  43.360  0.00  0.00           H
ATOM     36  CG  LYS     3     107.050  57.640  43.440  0.00  0.00           C
ATOM     37  HG2 LYS     3     106.730  56.970  44.240  0.00  0.00           H
ATOM     38  HG3 LYS     3     106.190  57.750  42.780  0.00  0.00           H
ATOM     39  CD  LYS     3     107.520  58.970  43.980  0.00  0.00           C
ATOM     40  HD2 LYS     3     107.810  59.600  43.140  0.00  0.00           H
ATOM     41  HD3 LYS     3     108.360  58.710  44.630  0.00  0.00           H
ATOM     42  CE  LYS     3     106.480  59.800  44.710  0.00  0.00           C
ATOM     43  HE2 LYS     3     105.640  59.800  44.020  0.00  0.00           H
ATOM     44  HE3 LYS     3     106.850  60.790  44.980  0.00  0.00           H
ATOM     45  NZ  LYS     3     106.100  59.240  46.020  0.00  0.00           N
ATOM     46  HZ1 LYS     3     105.500  59.960  46.410  0.00  0.00           H
ATOM     47  HZ2 LYS     3     105.470  58.460  45.950  0.00  0.00           H
ATOM     48  HZ3 LYS     3     106.880  59.050  46.630  0.00  0.00           H
ATOM     49  C   LYS     3     106.390  55.530  41.350  0.00  0.00           C
ATOM     50  O   LYS     3     106.540  56.020  40.250  0.00  0.00           O
ATOM     51  N   ILE     4     105.180  55.220  41.790  0.00  0.00           N
ATOM     52  H   ILE     4     105.070  55.140  42.790  0.00  0.00           H
ATOM     53  CA  ILE     4     103.940  55.200  40.990  0.00  0.00           C
ATOM     54  HA  ILE     4     104.170  55.190  39.930  0.00  0.00           H
ATOM     55  CB  ILE     4     103.080  54.030  41.430  0.00  0.00           C
ATOM     56  HB  ILE     4     103.100  54.030  42.520  0.00  0.00           H
ATOM     57  CG2 ILE     4     101.640  54.130  40.970  0.00  0.00           C
ATOM     58 HG21 ILE     4     101.110  53.190  41.110  0.00  0.00           H
ATOM     59 HG22 ILE     4     101.120  54.900  41.540  0.00  0.00           H
ATOM     60 HG23 ILE     4     101.540  54.340  39.900  0.00  0.00           H
ATOM     61  CG1 ILE     4     103.680  52.580  41.240  0.00  0.00           C
ATOM     62 HG12 ILE     4     102.950  51.860  41.620  0.00  0.00           H
ATOM     63 HG13 ILE     4     104.630  52.460  41.760  0.00  0.00           H
ATOM     64  CD1 ILE     4     104.070  52.440  39.800  0.00  0.00           C
ATOM     65 HD11 ILE     4     105.010  52.920  39.530  0.00  0.00           H
ATOM     66 HD12 ILE     4     104.120  51.400  39.470  0.00  0.00           H
ATOM     67 HD13 ILE     4     103.320  52.900  39.150  0.00  0.00           H
ATOM     68  C   ILE     4     103.220  56.460  41.320  0.00  0.00           C
ATOM     69  O   ILE     4     102.960  56.780  42.460  0.00  0.00           O
ATOM     70  N   VAL     5     102.740  57.260  40.320  0.00  0.00           N
ATOM     71  H   VAL     5     102.940  56.940  39.390  0.00  0.00           H
ATOM     72  CA  VAL     5     102.240  58.630  40.440  0.00  0.00           C
ATOM     73  HA  VAL     5     101.910  58.910  41.440  0.00  0.00           H
ATOM     74  CB  VAL     5     103.250  59.700  40.110  0.00  0.00           C
ATOM     75  HB  VAL     5     103.630  59.350  39.150  0.00  0.00           H
ATOM     76  CG1 VAL     5     102.630  61.100  40.010  0.00  0.00           C
ATOM     77 HG11 VAL     5     102.350  61.450  41.010  0.00  0.00           H
ATOM     78 HG12 VAL     5     103.290  61.780  39.460  0.00  0.00           H
ATOM     79 HG13 VAL     5     101.730  61.050  39.400  0.00  0.00           H
ATOM     80  CG2 VAL     5     104.430  59.720  41.150  0.00  0.00           C
ATOM     81 HG21 VAL     5     104.150  60.340  42.000  0.00  0.00           H
ATOM     82 HG22 VAL     5     104.700  58.700  41.420  0.00  0.00           H
ATOM     83 HG23 VAL     5     105.360  60.170  40.790  0.00  0.00           H
ATOM     84  C   VAL     5     100.940  58.730  39.630  0.00  0.00           C
ATOM     85  O   VAL     5     100.900  58.700  38.390  0.00  0.00           O
ATOM     86  N   ASN     6      99.790  58.910  40.310  0.00  0.00           N
ATOM     87  H   ASN     6      99.810  59.190  41.280  0.00  0.00           H
ATOM     88  CA  ASN     6      98.470  58.860  39.690  0.00  0.00           C
ATOM     89  HA  ASN     6      98.520  58.220  38.800  0.00  0.00           H
ATOM     90  CB  ASN     6      97.610  58.060  40.660  0.00  0.00           C
ATOM     91  HB2 ASN     6      97.640  58.480  41.660  0.00  0.00           H
ATOM     92  HB3 ASN     6      98.110  57.090  40.700  0.00  0.00           H
ATOM     93  CG  ASN     6      96.170  57.850  40.320  0.00  0.00           C
ATOM     94  OD1 ASN     6      95.720  57.610  39.210  0.00  0.00           O
ATOM     95  ND2 ASN     6      95.340  57.920  41.310  0.00  0.00           N
ATOM     96 HD21 ASN     6      95.770  57.890  42.220  0.00  0.00           H
ATOM     97 HD22 ASN     6      94.370  58.180  41.190  0.00  0.00           H
ATOM     98  C   ASN     6      97.910  60.170  39.160  0.00  0.00           C
ATOM     99  O   ASN     6      98.350  61.290  39.570  0.00  0.00           O
ATOM    100  N   ILE     7      96.950  60.180  38.230  0.00  0.00           N
ATOM    101  H   ILE     7      96.620  59.250  38.020  0.00  0.00           H
ATOM    102  CA  ILE     7      96.250  61.340  37.620  0.00  0.00           C
ATOM    103  HA  ILE     7      96.470  62.140  38.320  0.00  0.00           H
ATOM    104  CB  ILE     7      96.860  61.590  36.270  0.00  0.00           C
ATOM    105  HB  ILE     7      96.570  60.730  35.680  0.00  0.00           H
ATOM    106  CG2 ILE     7      96.370  62.920  35.550  0.00  0.00           C
ATOM    107 HG21 ILE     7      96.860  63.820  35.930  0.00  0.00           H
ATOM    108 HG22 ILE     7      96.600  62.930  34.480  0.00  0.00           H
ATOM    109 HG23 ILE     7      95.290  63.030  35.580  0.00  0.00           H
ATOM    110  CG1 ILE     7      98.430  61.740  36.130  0.00  0.00           C
ATOM    111 HG12 ILE     7      98.940  60.870  36.550  0.00  0.00           H
ATOM    112 HG13 ILE     7      98.770  62.640  36.630  0.00  0.00           H
ATOM    113  CD1 ILE     7      98.810  61.750  34.640  0.00  0.00           C
ATOM    114 HD11 ILE     7      98.660  62.710  34.150  0.00  0.00           H
ATOM    115 HD12 ILE     7      99.860  61.560  34.400  0.00  0.00           H
ATOM    116 HD13 ILE     7      98.240  61.010  34.080  0.00  0.00           H
ATOM    117  C   ILE     7      94.790  61.070  37.460  0.00  0.00           C
ATOM    118  O   ILE     7      94.430  59.990  37.080  0.00  0.00           O
ATOM    119  N   GLY     8      93.900  62.040  37.860  0.00  0.00           N
ATOM    120  H   GLY     8      94.250  62.910  38.220  0.00  0.00           H
ATOM    121  CA  GLY     8      92.440  61.830  37.820  0.00  0.00           C
ATOM    122  HA2 GLY     8      92.110  62.310  38.750  0.00  0.00           H
ATOM    123  HA3 GLY     8      92.190  60.790  38.000  0.00  0.00           H
ATOM    124  C   GLY     8      91.720  62.460  36.650  0.00  0.00           C
ATOM    125  O   GLY     8      92.170  63.350  36.000  0.00  0.00           O
ATOM    126  N   ALA     9      90.540  61.960  36.430  0.00  0.00           N
ATOM    127  H   ALA     9      90.300  61.190  37.040  0.00  0.00           H
ATOM    128  CA  ALA     9      89.670  62.470  35.360  0.00  0.00           C
ATOM    129  HA  ALA     9      89.970  63.480  35.080  0.00  0.00           H
ATOM    130  CB  ALA     9      90.080  61.560  34.210  0.00  0.00           C
ATOM    131  HB1 ALA     9      89.620  61.860  33.270  0.00  0.00           H
ATOM    132  HB2 ALA     9      91.150  61.740  34.110  0.00  0.00           H
ATOM    133  HB3 ALA     9      89.890  60.530  34.530  0.00  0.00           H
ATOM    134  C   ALA     9      88.130  62.440  35.620  0.00  0.00           C
ATOM    135  O   ALA     9      87.600  61.470  36.020  0.00  0.00           O
ATOM    136  N   VAL    10      87.360  63.500  35.410  0.00  0.00           N
ATOM    137  H   VAL    10      87.800  64.360  35.110  0.00  0.00           H
ATOM    138  CA  VAL    10      85.930  63.580  35.260  0.00  0.00           C
ATOM    139  HA  VAL    10      85.390  62.690  35.580  0.00  0.00           H
ATOM    140  CB  VAL    10      85.410  64.770  36.180  0.00  0.00           C
ATOM    141  HB  VAL    10      85.930  65.670  35.880  0.00  0.00           H
ATOM    142  CG1 VAL    10      83.850  64.960  36.160  0.00  0.00           C
ATOM    143 HG11 VAL    10      83.640  65.960  36.520  0.00  0.00           H
ATOM    144 HG12 VAL    10      83.360  64.880  35.200  0.00  0.00           H
ATOM    145 HG13 VAL    10      83.400  64.150  36.740  0.00  0.00           H
ATOM    146  CG2 VAL    10      85.790  64.430  37.590  0.00  0.00           C
ATOM    147 HG21 VAL    10      85.460  63.410  37.790  0.00  0.00           H
ATOM    148 HG22 VAL    10      86.860  64.550  37.770  0.00  0.00           H
ATOM    149 HG23 VAL    10      85.310  65.010  38.370  0.00  0.00           H
ATOM    150  C   VAL    10      85.590  63.880  33.780  0.00  0.00           C
ATOM    151  O   VAL    10      85.760  64.990  33.330  0.00  0.00           O
ATOM    152  N   LEU    11      85.120  62.920  33.030  0.00  0.00           N
ATOM    153  H   LEU    11      85.250  62.020  33.470  0.00  0.00           H
ATOM    154  CA  LEU    11      84.870  63.010  31.630  0.00  0.00           C
ATOM    155  HA  LEU    11      85.050  64.040  31.330  0.00  0.00           H
ATOM    156  CB  LEU    11      85.860  61.950  31.050  0.00  0.00           C
ATOM    157  HB2 LEU    11      85.560  61.740  30.020  0.00  0.00           H
ATOM    158  HB3 LEU    11      85.800  61.090  31.710  0.00  0.00           H
ATOM    159  CG  LEU    11      87.320  62.440  31.110  0.00  0.00           C
ATOM    160  HG  LEU    11      87.690  62.290  32.120  0.00  0.00           H
ATOM    161  CD1 LEU    11      88.070  61.510  30.160  0.00  0.00           C
ATOM    162 HD11 LEU    11      87.900  60.490  30.510  0.00  0.00           H
ATOM    163 HD12 LEU    11      87.710  61.620  29.140  0.00  0.00           H
ATOM    164 HD13 LEU    11      89.140  61.740  30.150  0.00  0.00           H
ATOM    165  CD2 LEU    11      87.570  63.900  30.610  0.00  0.00           C
ATOM    166 HD21 LEU    11      88.650  64.090  30.590  0.00  0.00           H
ATOM    167 HD22 LEU    11      87.050  63.890  29.660  0.00  0.00           H
ATOM    168 HD23 LEU    11      87.010  64.590  31.230  0.00  0.00           H
ATOM    169  C   LEU    11      83.420  62.670  31.160  0.00  0.00           C
ATOM    170  O   LEU    11      82.510  62.390  31.920  0.00  0.00           O
ATOM    171  N   SER    12      83.170  62.810  29.860  0.00  0.00           N
ATOM    172  H   SER    12      83.850  63.040  29.150  0.00  0.00           H
ATOM    173  CA  SER    12      81.750  62.650  29.310  0.00  0.00           C
ATOM    174  HA  SER    12      81.130  63.220  30.010  0.00  0.00           H
ATOM    175  CB  SER    12      81.580  63.310  27.900  0.00  0.00           C
ATOM    176  HB2 SER    12      81.860  64.360  27.900  0.00  0.00           H
ATOM    177  HB3 SER    12      80.560  63.450  27.560  0.00  0.00           H
ATOM    178  OG  SER    12      82.280  62.660  26.940  0.00  0.00           O
ATOM    179  HG  SER    12      82.870  63.360  26.670  0.00  0.00           H
ATOM    180  C   SER    12      81.190  61.200  29.220  0.00  0.00           C
ATOM    181  O   SER    12      80.180  60.890  29.870  0.00  0.00           O
ATOM    182  N   THR    13      81.960  60.260  28.640  0.00  0.00           N
ATOM    183  H   THR    13      82.870  60.560  28.300  0.00  0.00           H
ATOM    184  CA  THR    13      81.620  58.870  28.370  0.00  0.00           C
ATOM    185  HA  THR    13      80.710  58.670  28.940  0.00  0.00           H
ATOM    186  CB  THR    13      81.280  58.680  26.880  0.00  0.00           C
ATOM    187  HB  THR    13      80.670  57.780  26.980  0.00  0.00           H
ATOM    188  CG2 THR    13      80.480  59.840  26.180  0.00  0.00           C
ATOM    189 HG21 THR    13      80.200  59.490  25.180  0.00  0.00           H
ATOM    190 HG22 THR    13      79.530  60.030  26.670  0.00  0.00           H
ATOM    191 HG23 THR    13      81.040  60.750  25.980  0.00  0.00           H
ATOM    192  OG1 THR    13      82.490  58.420  26.220  0.00  0.00           O
ATOM    193  HG1 THR    13      82.140  58.010  25.420  0.00  0.00           H
ATOM    194  C   THR    13      82.710  57.940  28.840  0.00  0.00           C
ATOM    195  O   THR    13      83.860  58.310  28.900  0.00  0.00           O
ATOM    196  N   LYS    14      82.270  56.740  29.080  0.00  0.00           N
ATOM    197  H   LYS    14      81.270  56.600  29.040  0.00  0.00           H
ATOM    198  CA  LYS    14      83.130  55.550  29.400  0.00  0.00           C
ATOM    199  HA  LYS    14      83.630  55.620  30.360  0.00  0.00           H
ATOM    200  CB  LYS    14      82.220  54.430  29.420  0.00  0.00           C
ATOM    201  HB2 LYS    14      81.890  54.210  28.400  0.00  0.00           H
ATOM    202  HB3 LYS    14      81.400  54.700  30.080  0.00  0.00           H
ATOM    203  CG  LYS    14      82.870  53.080  29.750  0.00  0.00           C
ATOM    204  HG2 LYS    14      83.530  52.810  28.920  0.00  0.00           H
ATOM    205  HG3 LYS    14      82.130  52.280  29.810  0.00  0.00           H
ATOM    206  CD  LYS    14      83.680  52.930  31.060  0.00  0.00           C
ATOM    207  HD2 LYS    14      84.500  53.650  31.070  0.00  0.00           H
ATOM    208  HD3 LYS    14      84.130  51.940  31.070  0.00  0.00           H
ATOM    209  CE  LYS    14      82.840  53.200  32.350  0.00  0.00           C
ATOM    210  HE2 LYS    14      82.480  52.220  32.650  0.00  0.00           H
ATOM    211  HE3 LYS    14      82.000  53.880  32.190  0.00  0.00           H
ATOM    212  NZ  LYS    14      83.710  53.590  33.440  0.00  0.00           N
ATOM    213  HZ1 LYS    14      83.240  53.450  34.320  0.00  0.00           H
ATOM    214  HZ2 LYS    14      84.560  53.050  33.360  0.00  0.00           H
ATOM    215  HZ3 LYS    14      83.930  54.570  33.330  0.00  0.00           H
ATOM    216  C   LYS    14      84.190  55.200  28.310  0.00  0.00           C
ATOM    217  O   LYS    14      85.270  54.760  28.700  0.00  0.00           O
ATOM    218  N   LYS    15      83.900  55.460  27.040  0.00  0.00           N
ATOM    219  H   LYS    15      82.970  55.790  26.820  0.00  0.00           H
ATOM    220  CA  LYS    15      84.880  55.490  25.950  0.00  0.00           C
ATOM    221  HA  LYS    15      85.380  54.530  25.910  0.00  0.00           H
ATOM    222  CB  LYS    15      84.170  55.780  24.570  0.00  0.00           C
ATOM    223  HB2 LYS    15      84.930  56.080  23.850  0.00  0.00           H
ATOM    224  HB3 LYS    15      83.500  56.620  24.750  0.00  0.00           H
ATOM    225  CG  LYS    15      83.510  54.510  23.990  0.00  0.00           C
ATOM    226  HG2 LYS    15      82.880  54.160  24.810  0.00  0.00           H
ATOM    227  HG3 LYS    15      84.330  53.790  23.890  0.00  0.00           H
ATOM    228  CD  LYS    15      82.750  54.780  22.720  0.00  0.00           C
ATOM    229  HD2 LYS    15      83.410  54.630  21.870  0.00  0.00           H
ATOM    230  HD3 LYS    15      82.420  55.810  22.650  0.00  0.00           H
ATOM    231  CE  LYS    15      81.570  53.770  22.760  0.00  0.00           C
ATOM    232  HE2 LYS    15      80.830  54.140  23.470  0.00  0.00           H
ATOM    233  HE3 LYS    15      82.020  52.820  23.020  0.00  0.00           H
ATOM    234  NZ  LYS    15      80.980  53.650  21.400  0.00  0.00           N
ATOM    235  HZ1 LYS    15      80.530  54.480  21.040  0.00  0.00           H
ATOM    236  HZ2 LYS    15      81.740  53.390  20.790  0.00  0.00           H
ATOM    237  HZ3 LYS    15      80.260  52.940  21.300  0.00  0.00           H
ATOM    238  C   LYS    15      86.060  56.500  26.240  0.00  0.00           C
ATOM    239  O   LYS    15      87.230  56.080  26.180  0.00  0.00           O
ATOM    240  N   HIE    16      85.770  57.740  26.610  0.00  0.00           N
ATOM    241  H   HIE    16      84.840  58.120  26.680  0.00  0.00           H
ATOM    242  CA  HIE    16      86.900  58.710  26.880  0.00  0.00           C
ATOM    243  HA  HIE    16      87.640  58.610  26.080  0.00  0.00           H
ATOM    244  CB  HIE    16      86.330  60.170  26.880  0.00  0.00           C
ATOM    245  HB2 HIE    16      87.190  60.810  27.080  0.00  0.00           H
ATOM    246  HB3 HIE    16      85.630  60.280  27.710  0.00  0.00           H
ATOM    247  CG  HIE    16      85.560  60.650  25.660  0.00  0.00           C
ATOM    248  ND1 HIE    16      84.180  60.660  25.580  0.00  0.00           N
ATOM    249  CE1 HIE    16      83.877  61.028  24.318  0.00  0.00           C
ATOM    250  HE1 HIE    16      82.845  61.014  23.966  0.00  0.00           H
ATOM    251  NE2 HIE    16      84.963  61.520  23.776  0.00  0.00           N
ATOM    252  HE2 HIE    16      85.003  61.994  22.885  0.00  0.00           H
ATOM    253  CD2 HIE    16      86.030  61.300  24.590  0.00  0.00           C
ATOM    254  HD2 HIE    16      87.070  61.470  24.340  0.00  0.00           H
ATOM    255  C   HIE    16      87.780  58.400  28.090  0.00  0.00           C
ATOM    256  O   HIE    16      88.890  58.860  28.180  0.00  0.00           O
ATOM    257  N   GLU    17      87.220  57.540  29.030  0.00  0.00           N
ATOM    258  H   GLU    17      86.220  57.570  29.070  0.00  0.00           H
ATOM    259  CA  GLU    17      88.120  56.870  30.050  0.00  0.00           C
ATOM    260  HA  GLU    17      88.710  57.620  30.580  0.00  0.00           H
ATOM    261  CB  GLU    17      87.260  56.120  31.040  0.00  0.00           C
ATOM    262  HB2 GLU    17      87.990  55.890  31.820  0.00  0.00           H
ATOM    263  HB3 GLU    17      86.940  55.140  30.710  0.00  0.00           H
ATOM    264  CG  GLU    17      86.130  56.990  31.670  0.00  0.00           C
ATOM    265  HG2 GLU    17      85.430  57.170  30.860  0.00  0.00           H
ATOM    266  HG3 GLU    17      86.500  57.980  31.910  0.00  0.00           H
ATOM    267  CD  GLU    17      85.340  56.290  32.740  0.00  0.00           C
ATOM    268  OE1 GLU    17      85.930  55.840  33.720  0.00  0.00           O
ATOM    269  OE2 GLU    17      84.090  56.170  32.640  0.00  0.00           O
ATOM    270  C   GLU    17      89.160  56.030  29.380  0.00  0.00           C
ATOM    271  O   GLU    17      90.350  56.220  29.650  0.00  0.00           O
ATOM    272  N   GLN    18      88.750  55.170  28.430  0.00  0.00           N
ATOM    273  H   GLN    18      87.760  55.160  28.280  0.00  0.00           H
ATOM    274  CA  GLN    18      89.670  54.270  27.710  0.00  0.00           C
ATOM    275  HA  GLN    18      90.250  53.670  28.410  0.00  0.00           H
ATOM    276  CB  GLN    18      88.780  53.330  26.840  0.00  0.00           C
ATOM    277  HB2 GLN    18      88.080  53.910  26.240  0.00  0.00           H
ATOM    278  HB3 GLN    18      88.200  52.750  27.550  0.00  0.00           H
ATOM    279  CG  GLN    18      89.410  52.370  25.860  0.00  0.00           C
ATOM    280  HG2 GLN    18      89.830  52.940  25.030  0.00  0.00           H
ATOM    281  HG3 GLN    18      88.620  51.830  25.340  0.00  0.00           H
ATOM    282  CD  GLN    18      90.340  51.380  26.510  0.00  0.00           C
ATOM    283  OE1 GLN    18      90.330  51.200  27.750  0.00  0.00           O
ATOM    284  NE2 GLN    18      91.290  50.750  25.780  0.00  0.00           N
ATOM    285 HE21 GLN    18      91.380  50.940  24.790  0.00  0.00           H
ATOM    286 HE22 GLN    18      91.820  50.020  26.240  0.00  0.00           H
ATOM    287  C   GLN    18      90.730  55.100  26.860  0.00  0.00           C
ATOM    288  O   GLN    18      91.910  54.730  26.670  0.00  0.00           O
ATOM    289  N   ILE    19      90.310  56.290  26.390  0.00  0.00           N
ATOM    290  H   ILE    19      89.420  56.690  26.660  0.00  0.00           H
ATOM    291  CA  ILE    19      91.130  57.310  25.730  0.00  0.00           C
ATOM    292  HA  ILE    19      91.700  56.750  24.980  0.00  0.00           H
ATOM    293  CB  ILE    19      90.320  58.410  24.980  0.00  0.00           C
ATOM    294  HB  ILE    19      89.670  58.960  25.660  0.00  0.00           H
ATOM    295  CG2 ILE    19      91.330  59.330  24.330  0.00  0.00           C
ATOM    296 HG21 ILE    19      92.170  58.760  23.930  0.00  0.00           H
ATOM    297 HG22 ILE    19      90.910  59.920  23.520  0.00  0.00           H
ATOM    298 HG23 ILE    19      91.660  60.030  25.090  0.00  0.00           H
ATOM    299  CG1 ILE    19      89.480  57.820  23.870  0.00  0.00           C
ATOM    300 HG12 ILE    19      88.870  57.070  24.390  0.00  0.00           H
ATOM    301 HG13 ILE    19      90.050  57.360  23.070  0.00  0.00           H
ATOM    302  CD1 ILE    19      88.500  58.850  23.200  0.00  0.00           C
ATOM    303 HD11 ILE    19      88.250  58.500  22.200  0.00  0.00           H
ATOM    304 HD12 ILE    19      87.570  58.890  23.780  0.00  0.00           H
ATOM    305 HD13 ILE    19      88.940  59.830  23.030  0.00  0.00           H
ATOM    306  C   ILE    19      92.170  57.870  26.800  0.00  0.00           C
ATOM    307  O   ILE    19      93.380  58.050  26.480  0.00  0.00           O
ATOM    308  N   PHE    20      91.770  58.260  28.080  0.00  0.00           N
ATOM    309  H   PHE    20      90.800  58.040  28.270  0.00  0.00           H
ATOM    310  CA  PHE    20      92.600  58.820  29.150  0.00  0.00           C
ATOM    311  HA  PHE    20      93.180  59.540  28.580  0.00  0.00           H
ATOM    312  CB  PHE    20      91.670  59.330  30.220  0.00  0.00           C
ATOM    313  HB2 PHE    20      90.910  58.600  30.490  0.00  0.00           H
ATOM    314  HB3 PHE    20      91.140  60.100  29.660  0.00  0.00           H
ATOM    315  CG  PHE    20      92.300  59.960  31.440  0.00  0.00           C
ATOM    316  CD1 PHE    20      93.000  61.180  31.470  0.00  0.00           C
ATOM    317  HD1 PHE    20      93.070  61.770  30.570  0.00  0.00           H
ATOM    318  CE1 PHE    20      93.660  61.600  32.660  0.00  0.00           C
ATOM    319  HE1 PHE    20      94.100  62.590  32.640  0.00  0.00           H
ATOM    320  CZ  PHE    20      93.690  60.790  33.760  0.00  0.00           C
ATOM    321  HZ  PHE    20      94.340  61.080  34.570  0.00  0.00           H
ATOM    322  CE2 PHE    20      92.910  59.600  33.790  0.00  0.00           C
ATOM    323  HE2 PHE    20      92.860  58.990  34.680  0.00  0.00           H
ATOM    324  CD2 PHE    20      92.220  59.180  32.620  0.00  0.00           C
ATOM    325  HD2 PHE    20      91.600  58.300  32.670  0.00  0.00           H
ATOM    326  C   PHE    20      93.610  57.830  29.630  0.00  0.00           C
ATOM    327  O   PHE    20      94.750  58.140  29.670  0.00  0.00           O
ATOM    328  N   ARG    21      93.250  56.590  29.840  0.00  0.00           N
ATOM    329  H   ARG    21      92.270  56.430  30.040  0.00  0.00           H
ATOM    330  CA  ARG    21      94.210  55.420  30.090  0.00  0.00           C
ATOM    331  HA  ARG    21      94.870  55.540  30.940  0.00  0.00           H
ATOM    332  CB  ARG    21      93.340  54.100  30.250  0.00  0.00           C
ATOM    333  HB2 ARG    21      94.020  53.250  30.240  0.00  0.00           H
ATOM    334  HB3 ARG    21      92.680  53.890  29.410  0.00  0.00           H
ATOM    335  CG  ARG    21      92.540  54.120  31.510  0.00  0.00           C
ATOM    336  HG2 ARG    21      91.680  54.790  31.390  0.00  0.00           H
ATOM    337  HG3 ARG    21      93.110  54.550  32.330  0.00  0.00           H
ATOM    338  CD  ARG    21      92.080  52.710  31.860  0.00  0.00           C
ATOM    339  HD2 ARG    21      91.660  52.640  32.860  0.00  0.00           H
ATOM    340  HD3 ARG    21      93.010  52.160  31.980  0.00  0.00           H
ATOM    341  NE  ARG    21      91.130  52.130  30.880  0.00  0.00           N
ATOM    342  HE  ARG    21      91.400  51.490  30.150  0.00  0.00           H
ATOM    343  CZ  ARG    21      89.820  52.240  31.020  0.00  0.00           C
ATOM    344  NH1 ARG    21      89.120  52.990  31.840  0.00  0.00           N
ATOM    345 HH11 ARG    21      89.630  53.480  32.570  0.00  0.00           H
ATOM    346 HH12 ARG    21      88.150  52.770  31.990  0.00  0.00           H
ATOM    347  NH2 ARG    21      89.070  51.570  30.130  0.00  0.00           N
ATOM    348 HH21 ARG    21      89.570  51.280  29.310  0.00  0.00           H
ATOM    349 HH22 ARG    21      88.070  51.700  30.160  0.00  0.00           H
ATOM    350  C   ARG    21      95.170  55.170  28.920  0.00  0.00           C
ATOM    351  O   ARG    21      96.340  54.890  29.160  0.00  0.00           O
ATOM    352  N   GLU    22      94.720  55.240  27.690  0.00  0.00           N
ATOM    353  H   GLU    22      93.770  55.560  27.580  0.00  0.00           H
ATOM    354  CA  GLU    22      95.570  55.110  26.530  0.00  0.00           C
ATOM    355  HA  GLU    22      95.950  54.090  26.540  0.00  0.00           H
ATOM    356  CB  GLU    22      94.750  55.110  25.210  0.00  0.00           C
ATOM    357  HB2 GLU    22      94.210  56.040  25.010  0.00  0.00           H
ATOM    358  HB3 GLU    22      94.080  54.260  25.300  0.00  0.00           H
ATOM    359  CG  GLU    22      95.710  54.860  24.010  0.00  0.00           C
ATOM    360  HG2 GLU    22      96.560  55.540  24.030  0.00  0.00           H
ATOM    361  HG3 GLU    22      95.070  55.070  23.150  0.00  0.00           H
ATOM    362  CD  GLU    22      96.240  53.400  23.860  0.00  0.00           C
ATOM    363  OE1 GLU    22      97.220  52.990  24.560  0.00  0.00           O
ATOM    364  OE2 GLU    22      95.770  52.640  22.950  0.00  0.00           O
ATOM    365  C   GLU    22      96.610  56.200  26.440  0.00  0.00           C
ATOM    366  O   GLU    22      97.800  55.960  26.260  0.00  0.00           O
ATOM    367  N   ALA    23      96.170  57.430  26.750  0.00  0.00           N
ATOM    368  H   ALA    23      95.180  57.510  26.970  0.00  0.00           H
ATOM    369  CA  ALA    23      97.040  58.580  26.760  0.00  0.00           C
ATOM    370  HA  ALA    23      97.580  58.380  25.840  0.00  0.00           H
ATOM    371  CB  ALA    23      96.110  59.800  26.710  0.00  0.00           C
ATOM    372  HB1 ALA    23      95.460  59.780  25.830  0.00  0.00           H
ATOM    373  HB2 ALA    23      95.490  59.840  27.610  0.00  0.00           H
ATOM    374  HB3 ALA    23      96.750  60.680  26.750  0.00  0.00           H
ATOM    375  C   ALA    23      98.010  58.640  27.930  0.00  0.00           C
ATOM    376  O   ALA    23      99.190  58.950  27.700  0.00  0.00           O
ATOM    377  N   VAL    24      97.650  58.210  29.120  0.00  0.00           N
ATOM    378  H   VAL    24      96.690  57.930  29.300  0.00  0.00           H
ATOM    379  CA  VAL    24      98.640  57.830  30.200  0.00  0.00           C
ATOM    380  HA  VAL    24      99.250  58.740  30.200  0.00  0.00           H
ATOM    381  CB  VAL    24      97.900  57.700  31.510  0.00  0.00           C
ATOM    382  HB  VAL    24      97.370  56.750  31.470  0.00  0.00           H
ATOM    383  CG1 VAL    24      98.930  57.420  32.630  0.00  0.00           C
ATOM    384 HG11 VAL    24      98.480  57.290  33.620  0.00  0.00           H
ATOM    385 HG12 VAL    24      99.620  56.580  32.530  0.00  0.00           H
ATOM    386 HG13 VAL    24      99.650  58.240  32.690  0.00  0.00           H
ATOM    387  CG2 VAL    24      97.120  58.940  31.920  0.00  0.00           C
ATOM    388 HG21 VAL    24      96.730  58.790  32.930  0.00  0.00           H
ATOM    389 HG22 VAL    24      97.850  59.750  31.890  0.00  0.00           H
ATOM    390 HG23 VAL    24      96.300  59.020  31.210  0.00  0.00           H
ATOM    391  C   VAL    24      99.580  56.700  29.730  0.00  0.00           C
ATOM    392  O   VAL    24     100.800  56.910  29.850  0.00  0.00           O
ATOM    393  N   ASN    25      99.200  55.570  29.020  0.00  0.00           N
ATOM    394  H   ASN    25      98.220  55.300  29.010  0.00  0.00           H
ATOM    395  CA  ASN    25     100.120  54.510  28.570  0.00  0.00           C
ATOM    396  HA  ASN    25     100.710  54.200  29.430  0.00  0.00           H
ATOM    397  CB  ASN    25      99.290  53.320  28.070  0.00  0.00           C
ATOM    398  HB2 ASN    25      99.040  53.470  27.020  0.00  0.00           H
ATOM    399  HB3 ASN    25      98.340  53.140  28.580  0.00  0.00           H
ATOM    400  CG  ASN    25     100.190  52.010  28.240  0.00  0.00           C
ATOM    401  OD1 ASN    25     100.620  51.330  27.310  0.00  0.00           O
ATOM    402  ND2 ASN    25     100.550  51.620  29.420  0.00  0.00           N
ATOM    403 HD21 ASN    25     100.240  52.070  30.270  0.00  0.00           H
ATOM    404 HD22 ASN    25     101.380  51.060  29.310  0.00  0.00           H
ATOM    405  C   ASN    25     101.190  54.990  27.520  0.00  0.00           C
ATOM    406  O   ASN    25     102.380  54.760  27.660  0.00  0.00           O
ATOM    407  N   GLN    26     100.800  55.810  26.560  0.00  0.00           N
ATOM    408  H   GLN    26      99.800  55.970  26.570  0.00  0.00           H
ATOM    409  CA  GLN    26     101.600  56.470  25.540  0.00  0.00           C
ATOM    410  HA  GLN    26     102.160  55.680  25.040  0.00  0.00           H
ATOM    411  CB  GLN    26     100.660  57.210  24.530  0.00  0.00           C
ATOM    412  HB2 GLN    26     101.260  58.030  24.140  0.00  0.00           H
ATOM    413  HB3 GLN    26      99.820  57.650  25.070  0.00  0.00           H
ATOM    414  CG  GLN    26     100.080  56.260  23.410  0.00  0.00           C
ATOM    415  HG2 GLN    26      99.390  55.540  23.870  0.00  0.00           H
ATOM    416  HG3 GLN    26     100.940  55.780  22.960  0.00  0.00           H
ATOM    417  CD  GLN    26      99.300  56.930  22.310  0.00  0.00           C
ATOM    418  OE1 GLN    26      99.170  58.100  22.200  0.00  0.00           O
ATOM    419  NE2 GLN    26      98.840  56.170  21.360  0.00  0.00           N
ATOM    420 HE21 GLN    26      99.070  55.190  21.420  0.00  0.00           H
ATOM    421 HE22 GLN    26      98.620  56.600  20.480  0.00  0.00           H
ATOM    422  C   GLN    26     102.590  57.410  26.190  0.00  0.00           C
ATOM    423  O   GLN    26     103.770  57.420  25.780  0.00  0.00           O
ATOM    424  N   ALA    27     102.310  58.170  27.250  0.00  0.00           N
ATOM    425  H   ALA    27     101.320  58.260  27.430  0.00  0.00           H
ATOM    426  CA  ALA    27     103.320  58.820  28.130  0.00  0.00           C
ATOM    427  HA  ALA    27     103.960  59.520  27.590  0.00  0.00           H
ATOM    428  CB  ALA    27     102.630  59.610  29.180  0.00  0.00           C
ATOM    429  HB1 ALA    27     101.720  60.030  28.750  0.00  0.00           H
ATOM    430  HB2 ALA    27     102.470  59.040  30.090  0.00  0.00           H
ATOM    431  HB3 ALA    27     103.350  60.360  29.520  0.00  0.00           H
ATOM    432  C   ALA    27     104.320  57.890  28.760  0.00  0.00           C
ATOM    433  O   ALA    27     105.540  58.130  28.590  0.00  0.00           O
ATOM    434  N   ASN    28     103.920  56.800  29.440  0.00  0.00           N
ATOM    435  H   ASN    28     102.930  56.610  29.500  0.00  0.00           H
ATOM    436  CA  ASN    28     104.840  55.750  30.040  0.00  0.00           C
ATOM    437  HA  ASN    28     105.540  56.140  30.780  0.00  0.00           H
ATOM    438  CB  ASN    28     104.000  54.650  30.760  0.00  0.00           C
ATOM    439  HB2 ASN    28     104.600  53.760  30.910  0.00  0.00           H
ATOM    440  HB3 ASN    28     103.300  54.310  30.000  0.00  0.00           H
ATOM    441  CG  ASN    28     103.390  55.090  32.040  0.00  0.00           C
ATOM    442  OD1 ASN    28     103.760  56.090  32.690  0.00  0.00           O
ATOM    443  ND2 ASN    28     102.440  54.400  32.510  0.00  0.00           N
ATOM    444 HD21 ASN    28     102.340  53.430  32.220  0.00  0.00           H
ATOM    445 HD22 ASN    28     101.940  54.770  33.310  0.00  0.00           H
ATOM    446  C   ASN    28     105.800  55.160  28.960  0.00  0.00           C
ATOM    447  O   ASN    28     106.910  54.700  29.350  0.00  0.00           O
ATOM    448  N   LYS    29     105.420  55.170  27.660  0.00  0.00           N
ATOM    449  H   LYS    29     104.430  55.260  27.470  0.00  0.00           H
ATOM    450  CA  LYS    29     106.220  54.610  26.560  0.00  0.00           C
ATOM    451  HA  LYS    29     107.040  54.020  26.970  0.00  0.00           H
ATOM    452  CB  LYS    29     105.300  53.730  25.660  0.00  0.00           C
ATOM    453  HB2 LYS    29     105.820  53.590  24.720  0.00  0.00           H
ATOM    454  HB3 LYS    29     104.350  54.130  25.310  0.00  0.00           H
ATOM    455  CG  LYS    29     105.100  52.400  26.330  0.00  0.00           C
ATOM    456  HG2 LYS    29     104.670  52.560  27.320  0.00  0.00           H
ATOM    457  HG3 LYS    29     106.050  51.850  26.380  0.00  0.00           H
ATOM    458  CD  LYS    29     104.090  51.550  25.540  0.00  0.00           C
ATOM    459  HD2 LYS    29     103.130  52.040  25.390  0.00  0.00           H
ATOM    460  HD3 LYS    29     103.870  50.590  26.000  0.00  0.00           H
ATOM    461  CE  LYS    29     104.660  51.160  24.180  0.00  0.00           C
ATOM    462  HE2 LYS    29     105.200  50.220  24.300  0.00  0.00           H
ATOM    463  HE3 LYS    29     105.340  51.910  23.770  0.00  0.00           H
ATOM    464  NZ  LYS    29     103.590  50.930  23.280  0.00  0.00           N
ATOM    465  HZ1 LYS    29     103.040  51.740  23.030  0.00  0.00           H
ATOM    466  HZ2 LYS    29     103.980  50.430  22.490  0.00  0.00           H
ATOM    467  HZ3 LYS    29     102.890  50.300  23.630  0.00  0.00           H
ATOM    468  C   LYS    29     107.090  55.680  25.830  0.00  0.00           C
ATOM    469  O   LYS    29     107.990  55.270  25.050  0.00  0.00           O
ATOM    470  N   ARG    30     106.880  56.950  26.170  0.00  0.00           N
ATOM    471  H   ARG    30     106.080  57.060  26.780  0.00  0.00           H
ATOM    472  CA  ARG    30     107.560  58.140  25.640  0.00  0.00           C
ATOM    473  HA  ARG    30     108.040  57.890  24.700  0.00  0.00           H
ATOM    474  CB  ARG    30     106.500  59.200  25.300  0.00  0.00           C
ATOM    475  HB2 ARG    30     105.890  59.250  26.210  0.00  0.00           H
ATOM    476  HB3 ARG    30     105.810  58.720  24.610  0.00  0.00           H
ATOM    477  CG  ARG    30     106.920  60.610  24.950  0.00  0.00           C
ATOM    478  HG2 ARG    30     107.290  60.540  23.930  0.00  0.00           H
ATOM    479  HG3 ARG    30     107.640  60.900  25.720  0.00  0.00           H
ATOM    480  CD  ARG    30     105.750  61.510  25.050  0.00  0.00           C
ATOM    481  HD2 ARG    30     106.030  62.460  24.600  0.00  0.00           H
ATOM    482  HD3 ARG    30     105.630  61.760  26.100  0.00  0.00           H
ATOM    483  NE  ARG    30     104.550  61.070  24.430  0.00  0.00           N
ATOM    484  HE  ARG    30     104.690  60.400  23.690  0.00  0.00           H
ATOM    485  CZ  ARG    30     103.360  61.280  24.850  0.00  0.00           C
ATOM    486  NH1 ARG    30     103.020  62.020  25.910  0.00  0.00           N
ATOM    487 HH11 ARG    30     103.760  62.580  26.300  0.00  0.00           H
ATOM    488 HH12 ARG    30     102.030  62.040  26.140  0.00  0.00           H
ATOM    489  NH2 ARG    30     102.340  60.600  24.280  0.00  0.00           N
ATOM    490 HH21 ARG    30     102.470  60.280  23.320  0.00  0.00           H
ATOM    491 HH22 ARG    30     101.430  60.800  24.650  0.00  0.00           H
ATOM    492  C   ARG    30     108.660  58.580  26.590  0.00  0.00           C
ATOM    493  O   ARG    30     109.700  59.000  26.100  0.00  0.00           O
ATOM    494  N   HIE    31     108.490  58.360  27.910  0.00  0.00           N
ATOM    495  H   HIE    31     107.750  57.750  28.230  0.00  0.00           H
ATOM    496  CA  HIE    31     109.310  58.940  29.060  0.00  0.00           C
ATOM    497  HA  HIE    31     110.020  59.630  28.600  0.00  0.00           H
ATOM    498  CB  HIE    31     108.560  59.740  30.070  0.00  0.00           C
ATOM    499  HB2 HIE    31     109.200  60.000  30.920  0.00  0.00           H
ATOM    500  HB3 HIE    31     107.770  59.100  30.470  0.00  0.00           H
ATOM    501  CG  HIE    31     108.010  61.060  29.510  0.00  0.00           C
ATOM    502  ND1 HIE    31     108.720  62.300  29.400  0.00  0.00           N
ATOM    503  CE1 HIE    31     107.860  63.250  28.910  0.00  0.00           C
ATOM    504  HE1 HIE    31     108.080  64.270  28.650  0.00  0.00           H
ATOM    505  NE2 HIE    31     106.670  62.610  28.640  0.00  0.00           N
ATOM    506  HE2 HIE    31     105.880  62.960  28.110  0.00  0.00           H
ATOM    507  CD2 HIE    31     106.820  61.280  29.010  0.00  0.00           C
ATOM    508  HD2 HIE    31     106.080  60.530  28.760  0.00  0.00           H
ATOM    509  C   HIE    31     110.130  57.880  29.810  0.00  0.00           C
ATOM    510  O   HIE    31     109.550  56.810  29.840  0.00  0.00           O
ATOM    511  N   PHE    32     111.350  58.210  30.280  0.00  0.00           N
ATOM    512  H   PHE    32     111.740  59.020  29.820  0.00  0.00           H
ATOM    513  CA  PHE    32     112.180  57.340  30.990  0.00  0.00           C
ATOM    514  HA  PHE    32     112.100  56.390  30.460  0.00  0.00           H
ATOM    515  CB  PHE    32     113.670  57.780  30.990  0.00  0.00           C
ATOM    516  HB2 PHE    32     113.720  58.760  31.470  0.00  0.00           H
ATOM    517  HB3 PHE    32     113.930  57.830  29.930  0.00  0.00           H
ATOM    518  CG  PHE    32     114.600  56.950  31.700  0.00  0.00           C
ATOM    519  CD1 PHE    32     114.570  55.560  31.440  0.00  0.00           C
ATOM    520  HD1 PHE    32     113.710  55.140  30.940  0.00  0.00           H
ATOM    521  CE1 PHE    32     115.580  54.730  32.020  0.00  0.00           C
ATOM    522  HE1 PHE    32     115.550  53.670  31.800  0.00  0.00           H
ATOM    523  CZ  PHE    32     116.730  55.330  32.580  0.00  0.00           C
ATOM    524  HZ  PHE    32     117.550  54.710  32.870  0.00  0.00           H
ATOM    525  CE2 PHE    32     116.670  56.640  32.900  0.00  0.00           C
ATOM    526  HE2 PHE    32     117.480  56.980  33.520  0.00  0.00           H
ATOM    527  CD2 PHE    32     115.620  57.490  32.520  0.00  0.00           C
ATOM    528  HD2 PHE    32     115.610  58.540  32.770  0.00  0.00           H
ATOM    529  C   PHE    32     111.650  57.000  32.430  0.00  0.00           C
ATOM    530  O   PHE    32     112.040  57.710  33.380  0.00  0.00           O
ATOM    531  N   THR    33     110.750  56.010  32.550  0.00  0.00           N
ATOM    532  H   THR    33     110.440  55.600  31.680  0.00  0.00           H
ATOM    533  CA  THR    33     110.010  55.700  33.790  0.00  0.00           C
ATOM    534  HA  THR    33     110.040  56.650  34.310  0.00  0.00           H
ATOM    535  CB  THR    33     108.600  55.210  33.490  0.00  0.00           C
ATOM    536  HB  THR    33     108.240  54.760  34.420  0.00  0.00           H
ATOM    537  CG2 THR    33     107.690  56.310  33.000  0.00  0.00           C
ATOM    538 HG21 THR    33     107.890  57.100  33.720  0.00  0.00           H
ATOM    539 HG22 THR    33     108.070  56.560  32.000  0.00  0.00           H
ATOM    540 HG23 THR    33     106.680  55.930  32.920  0.00  0.00           H
ATOM    541  OG1 THR    33     108.470  54.260  32.510  0.00  0.00           O
ATOM    542  HG1 THR    33     108.560  54.690  31.660  0.00  0.00           H
ATOM    543  C   THR    33     110.770  54.840  34.780  0.00  0.00           C
ATOM    544  O   THR    33     110.400  53.690  35.120  0.00  0.00           O
ATOM    545  N   ARG    34     111.930  55.300  35.250  0.00  0.00           N
ATOM    546  H   ARG    34     112.100  56.220  34.880  0.00  0.00           H
ATOM    547  CA  ARG    34     112.900  54.600  36.110  0.00  0.00           C
ATOM    548  HA  ARG    34     112.560  53.560  36.160  0.00  0.00           H
ATOM    549  CB  ARG    34     114.310  54.340  35.550  0.00  0.00           C
ATOM    550  HB2 ARG    34     114.770  55.320  35.500  0.00  0.00           H
ATOM    551  HB3 ARG    34     114.280  53.800  34.600  0.00  0.00           H
ATOM    552  CG  ARG    34     115.150  53.380  36.360  0.00  0.00           C
ATOM    553  HG2 ARG    34     114.840  52.340  36.350  0.00  0.00           H
ATOM    554  HG3 ARG    34     115.230  53.710  37.400  0.00  0.00           H
ATOM    555  CD  ARG    34     116.600  53.410  35.840  0.00  0.00           C
ATOM    556  HD2 ARG    34     116.630  53.260  34.760  0.00  0.00           H
ATOM    557  HD3 ARG    34     117.180  52.570  36.220  0.00  0.00           H
ATOM    558  NE  ARG    34     117.270  54.730  36.150  0.00  0.00           N
ATOM    559  HE  ARG    34     116.760  55.400  36.710  0.00  0.00           H
ATOM    560  CZ  ARG    34     118.500  55.100  35.830  0.00  0.00           C
ATOM    561  NH1 ARG    34     119.290  54.300  35.120  0.00  0.00           N
ATOM    562 HH11 ARG    34     118.950  53.400  34.840  0.00  0.00           H
ATOM    563 HH12 ARG    34     120.210  54.600  34.820  0.00  0.00           H
ATOM    564  NH2 ARG    34     118.950  56.270  36.030  0.00  0.00           N
ATOM    565 HH21 ARG    34     118.440  56.870  36.660  0.00  0.00           H
ATOM    566 HH22 ARG    34     119.910  56.430  35.750  0.00  0.00           H
ATOM    567  C   ARG    34     112.900  55.020  37.520  0.00  0.00           C
ATOM    568  O   ARG    34     112.690  54.220  38.430  0.00  0.00           O
ATOM    569  N   LYS    35     112.990  56.320  37.660  0.00  0.00           N
ATOM    570  H   LYS    35     113.250  56.800  36.810  0.00  0.00           H
ATOM    571  CA  LYS    35     112.560  57.040  38.910  0.00  0.00           C
ATOM    572  HA  LYS    35     113.140  56.730  39.780  0.00  0.00           H
ATOM    573  CB  LYS    35     113.010  58.460  38.730  0.00  0.00           C
ATOM    574  HB2 LYS    35     112.400  59.020  38.030  0.00  0.00           H
ATOM    575  HB3 LYS    35     114.060  58.410  38.450  0.00  0.00           H
ATOM    576  CG  LYS    35     113.050  59.170  40.090  0.00  0.00           C
ATOM    577  HG2 LYS    35     113.920  58.930  40.690  0.00  0.00           H
ATOM    578  HG3 LYS    35     112.220  58.770  40.670  0.00  0.00           H
ATOM    579  CD  LYS    35     112.990  60.740  39.950  0.00  0.00           C
ATOM    580  HD2 LYS    35     113.090  61.210  40.930  0.00  0.00           H
ATOM    581  HD3 LYS    35     112.050  61.120  39.550  0.00  0.00           H
ATOM    582  CE  LYS    35     114.050  61.280  39.010  0.00  0.00           C
ATOM    583  HE2 LYS    35     113.910  60.810  38.030  0.00  0.00           H
ATOM    584  HE3 LYS    35     115.000  60.840  39.310  0.00  0.00           H
ATOM    585  NZ  LYS    35     114.200  62.740  38.780  0.00  0.00           N
ATOM    586  HZ1 LYS    35     113.990  63.220  39.640  0.00  0.00           H
ATOM    587  HZ2 LYS    35     115.130  62.960  38.470  0.00  0.00           H
ATOM    588  HZ3 LYS    35     113.530  62.970  38.060  0.00  0.00           H
ATOM    589  C   LYS    35     111.080  56.940  39.240  0.00  0.00           C
ATOM    590  O   LYS    35     110.700  56.510  40.350  0.00  0.00           O
ATOM    591  N   ILE    36     110.210  57.290  38.290  0.00  0.00           N
ATOM    592  H   ILE    36     110.500  57.750  37.440  0.00  0.00           H
ATOM    593  CA  ILE    36     108.740  57.390  38.500  0.00  0.00           C
ATOM    594  HA  ILE    36     108.610  56.790  39.400  0.00  0.00           H
ATOM    595  CB  ILE    36     108.230  58.850  38.900  0.00  0.00           C
ATOM    596  HB  ILE    36     107.240  58.680  39.330  0.00  0.00           H
ATOM    597  CG2 ILE    36     109.140  59.610  39.910  0.00  0.00           C
ATOM    598 HG21 ILE    36     109.470  58.920  40.690  0.00  0.00           H
ATOM    599 HG22 ILE    36     110.040  59.910  39.370  0.00  0.00           H
ATOM    600 HG23 ILE    36     108.640  60.460  40.360  0.00  0.00           H
ATOM    601  CG1 ILE    36     108.150  59.730  37.700  0.00  0.00           C
ATOM    602 HG12 ILE    36     108.520  59.250  36.800  0.00  0.00           H
ATOM    603 HG13 ILE    36     108.650  60.690  37.800  0.00  0.00           H
ATOM    604  CD1 ILE    36     106.690  60.030  37.320  0.00  0.00           C
ATOM    605 HD11 ILE    36     106.180  59.100  37.070  0.00  0.00           H
ATOM    606 HD12 ILE    36     106.180  60.520  38.150  0.00  0.00           H
ATOM    607 HD13 ILE    36     106.780  60.710  36.470  0.00  0.00           H
ATOM    608  C   ILE    36     108.030  56.790  37.300  0.00  0.00           C
ATOM    609  O   ILE    36     108.690  56.460  36.300  0.00  0.00           O
ATOM    610  N   GLN    37     106.730  56.360  37.450  0.00  0.00           N
ATOM    611  H   GLN    37     106.350  56.450  38.380  0.00  0.00           H
ATOM    612  CA  GLN    37     105.860  55.870  36.380  0.00  0.00           C
ATOM    613  HA  GLN    37     106.260  56.250  35.440  0.00  0.00           H
ATOM    614  CB  GLN    37     105.810  54.360  36.430  0.00  0.00           C
ATOM    615  HB2 GLN    37     105.430  54.020  37.390  0.00  0.00           H
ATOM    616  HB3 GLN    37     106.820  54.010  36.190  0.00  0.00           H
ATOM    617  CG  GLN    37     105.010  53.650  35.320  0.00  0.00           C
ATOM    618  HG2 GLN    37     105.440  53.870  34.330  0.00  0.00           H
ATOM    619  HG3 GLN    37     103.980  54.000  35.320  0.00  0.00           H
ATOM    620  CD  GLN    37     105.100  52.180  35.540  0.00  0.00           C
ATOM    621  OE1 GLN    37     105.820  51.430  34.950  0.00  0.00           O
ATOM    622  NE2 GLN    37     104.230  51.580  36.350  0.00  0.00           N
ATOM    623 HE21 GLN    37     103.580  52.170  36.850  0.00  0.00           H
ATOM    624 HE22 GLN    37     104.400  50.620  36.600  0.00  0.00           H
ATOM    625  C   GLN    37     104.480  56.580  36.550  0.00  0.00           C
ATOM    626  O   GLN    37     104.180  57.010  37.690  0.00  0.00           O
ATOM    627  N   LEU    38     103.620  56.670  35.590  0.00  0.00           N
ATOM    628  H   LEU    38     103.970  56.370  34.700  0.00  0.00           H
ATOM    629  CA  LEU    38     102.340  57.340  35.650  0.00  0.00           C
ATOM    630  HA  LEU    38     102.290  57.900  36.580  0.00  0.00           H
ATOM    631  CB  LEU    38     102.220  58.360  34.460  0.00  0.00           C
ATOM    632  HB2 LEU    38     101.260  58.820  34.250  0.00  0.00           H
ATOM    633  HB3 LEU    38     102.320  57.740  33.570  0.00  0.00           H
ATOM    634  CG  LEU    38     103.380  59.440  34.330  0.00  0.00           C
ATOM    635  HG  LEU    38     104.230  58.830  34.030  0.00  0.00           H
ATOM    636  CD1 LEU    38     103.000  60.490  33.220  0.00  0.00           C
ATOM    637 HD11 LEU    38     102.670  60.010  32.300  0.00  0.00           H
ATOM    638 HD12 LEU    38     102.090  61.020  33.490  0.00  0.00           H
ATOM    639 HD13 LEU    38     103.670  61.330  33.010  0.00  0.00           H
ATOM    640  CD2 LEU    38     103.640  60.230  35.610  0.00  0.00           C
ATOM    641 HD21 LEU    38     104.560  60.820  35.610  0.00  0.00           H
ATOM    642 HD22 LEU    38     102.710  60.740  35.860  0.00  0.00           H
ATOM    643 HD23 LEU    38     103.870  59.400  36.290  0.00  0.00           H
ATOM    644  C   LEU    38     101.120  56.400  35.600  0.00  0.00           C
ATOM    645  O   LEU    38     101.200  55.270  35.080  0.00  0.00           O
ATOM    646  N   GLN    39     100.010  56.880  36.080  0.00  0.00           N
ATOM    647  H   GLN    39     100.110  57.740  36.600  0.00  0.00           H
ATOM    648  CA  GLN    39      98.790  56.150  36.230  0.00  0.00           C
ATOM    649  HA  GLN    39      98.780  55.410  35.430  0.00  0.00           H
ATOM    650  CB  GLN    39      98.810  55.420  37.550  0.00  0.00           C
ATOM    651  HB2 GLN    39      98.760  56.110  38.390  0.00  0.00           H
ATOM    652  HB3 GLN    39      99.750  54.860  37.550  0.00  0.00           H
ATOM    653  CG  GLN    39      97.720  54.450  37.780  0.00  0.00           C
ATOM    654  HG2 GLN    39      97.800  53.820  36.900  0.00  0.00           H
ATOM    655  HG3 GLN    39      96.690  54.780  37.840  0.00  0.00           H
ATOM    656  CD  GLN    39      97.870  53.530  38.960  0.00  0.00           C
ATOM    657  OE1 GLN    39      98.710  53.670  39.830  0.00  0.00           O
ATOM    658  NE2 GLN    39      96.930  52.660  39.110  0.00  0.00           N
ATOM    659 HE21 GLN    39      96.100  52.690  38.530  0.00  0.00           H
ATOM    660 HE22 GLN    39      96.820  52.080  39.930  0.00  0.00           H
ATOM    661  C   GLN    39      97.520  57.030  36.020  0.00  0.00           C
ATOM    662  O   GLN    39      97.480  58.250  36.090  0.00  0.00           O
ATOM    663  N   ALA    40      96.400  56.340  35.690  0.00  0.00           N
ATOM    664  H   ALA    40      96.450  55.330  35.630  0.00  0.00           H
ATOM    665  CA  ALA    40      95.140  57.000  35.330  0.00  0.00           C
ATOM    666  HA  ALA    40      95.240  58.080  35.380  0.00  0.00           H
ATOM    667  CB  ALA    40      94.900  56.650  33.840  0.00  0.00           C
ATOM    668  HB1 ALA    40      94.550  55.610  33.820  0.00  0.00           H
ATOM    669  HB2 ALA    40      94.180  57.190  33.230  0.00  0.00           H
ATOM    670  HB3 ALA    40      95.850  56.760  33.320  0.00  0.00           H
ATOM    671  C   ALA    40      93.950  56.490  36.180  0.00  0.00           C
ATOM    672  O   ALA    40      93.640  55.270  36.220  0.00  0.00           O
ATOM    673  N   THR    41      93.260  57.410  36.870  0.00  0.00           N
ATOM    674  H   THR    41      93.410  58.400  36.710  0.00  0.00           H
ATOM    675  CA  THR    41      92.020  57.020  37.570  0.00  0.00           C
ATOM    676  HA  THR    41      91.720  56.050  37.190  0.00  0.00           H
ATOM    677  CB  THR    41      92.200  56.970  39.130  0.00  0.00           C
ATOM    678  HB  THR    41      91.200  56.930  39.560  0.00  0.00           H
ATOM    679  CG2 THR    41      92.930  55.660  39.570  0.00  0.00           C
ATOM    680 HG21 THR    41      93.970  55.680  39.230  0.00  0.00           H
ATOM    681 HG22 THR    41      92.870  55.580  40.660  0.00  0.00           H
ATOM    682 HG23 THR    41      92.420  54.830  39.080  0.00  0.00           H
ATOM    683  OG1 THR    41      92.990  58.020  39.660  0.00  0.00           O
ATOM    684  HG1 THR    41      93.900  57.810  39.470  0.00  0.00           H
ATOM    685  C   THR    41      90.840  57.920  37.160  0.00  0.00           C
ATOM    686  O   THR    41      91.090  59.080  36.850  0.00  0.00           O
ATOM    687  N   SER    42      89.600  57.490  36.890  0.00  0.00           N
ATOM    688  H   SER    42      89.290  56.590  37.240  0.00  0.00           H
ATOM    689  CA  SER    42      88.640  58.320  36.080  0.00  0.00           C
ATOM    690  HA  SER    42      88.830  59.380  36.260  0.00  0.00           H
ATOM    691  CB  SER    42      88.900  58.160  34.540  0.00  0.00           C
ATOM    692  HB2 SER    42      89.920  58.430  34.260  0.00  0.00           H
ATOM    693  HB3 SER    42      88.280  58.810  33.910  0.00  0.00           H
ATOM    694  OG  SER    42      88.770  56.790  34.250  0.00  0.00           O
ATOM    695  HG  SER    42      87.860  56.590  34.020  0.00  0.00           H
ATOM    696  C   SER    42      87.130  57.940  36.340  0.00  0.00           C
ATOM    697  O   SER    42      86.770  56.850  36.800  0.00  0.00           O
ATOM    698  N   VAL    43      86.310  58.930  36.200  0.00  0.00           N
ATOM    699  H   VAL    43      86.640  59.820  35.860  0.00  0.00           H
ATOM    700  CA  VAL    43      84.850  58.860  36.460  0.00  0.00           C
ATOM    701  HA  VAL    43      84.560  57.810  36.410  0.00  0.00           H
ATOM    702  CB  VAL    43      84.520  59.430  37.880  0.00  0.00           C
ATOM    703  HB  VAL    43      83.450  59.290  38.070  0.00  0.00           H
ATOM    704  CG1 VAL    43      85.270  58.630  38.990  0.00  0.00           C
ATOM    705 HG11 VAL    43      84.840  57.640  39.170  0.00  0.00           H
ATOM    706 HG12 VAL    43      86.320  58.440  38.780  0.00  0.00           H
ATOM    707 HG13 VAL    43      85.300  59.160  39.940  0.00  0.00           H
ATOM    708  CG2 VAL    43      84.800  60.890  38.100  0.00  0.00           C
ATOM    709 HG21 VAL    43      84.190  61.330  37.310  0.00  0.00           H
ATOM    710 HG22 VAL    43      84.410  61.170  39.080  0.00  0.00           H
ATOM    711 HG23 VAL    43      85.850  61.120  37.940  0.00  0.00           H
ATOM    712  C   VAL    43      84.040  59.530  35.360  0.00  0.00           C
ATOM    713  O   VAL    43      84.570  60.430  34.730  0.00  0.00           O
ATOM    714  N   THR    44      82.790  59.230  35.170  0.00  0.00           N
ATOM    715  H   THR    44      82.410  58.410  35.620  0.00  0.00           H
ATOM    716  CA  THR    44      81.910  60.180  34.360  0.00  0.00           C
ATOM    717  HA  THR    44      82.570  60.890  33.870  0.00  0.00           H
ATOM    718  CB  THR    44      81.080  59.660  33.170  0.00  0.00           C
ATOM    719  HB  THR    44      80.470  60.490  32.800  0.00  0.00           H
ATOM    720  CG2 THR    44      81.900  59.140  32.090  0.00  0.00           C
ATOM    721 HG21 THR    44      82.570  58.350  32.440  0.00  0.00           H
ATOM    722 HG22 THR    44      81.300  58.710  31.280  0.00  0.00           H
ATOM    723 HG23 THR    44      82.430  60.030  31.740  0.00  0.00           H
ATOM    724  OG1 THR    44      80.280  58.570  33.550  0.00  0.00           O
ATOM    725  HG1 THR    44      79.750  58.350  32.780  0.00  0.00           H
ATOM    726  C   THR    44      81.100  61.030  35.340  0.00  0.00           C
ATOM    727  O   THR    44      80.900  60.610  36.500  0.00  0.00           O
ATOM    728  N   HIE    45      80.710  62.220  34.970  0.00  0.00           N
ATOM    729  H   HIE    45      80.800  62.500  34.000  0.00  0.00           H
ATOM    730  CA  HIE    45      79.980  63.170  35.840  0.00  0.00           C
ATOM    731  HA  HIE    45      80.730  63.590  36.510  0.00  0.00           H
ATOM    732  CB  HIE    45      79.510  64.430  35.040  0.00  0.00           C
ATOM    733  HB2 HIE    45      79.000  65.120  35.720  0.00  0.00           H
ATOM    734  HB3 HIE    45      78.910  64.010  34.230  0.00  0.00           H
ATOM    735  CG  HIE    45      80.620  65.150  34.320  0.00  0.00           C
ATOM    736  ND1 HIE    45      81.390  64.760  33.200  0.00  0.00           N
ATOM    737  CE1 HIE    45      82.250  65.790  32.940  0.00  0.00           C
ATOM    738  HE1 HIE    45      83.020  65.860  32.190  0.00  0.00           H
ATOM    739  NE2 HIE    45      82.040  66.800  33.760  0.00  0.00           N
ATOM    740  HE2 HIE    45      82.530  67.680  33.660  0.00  0.00           H
ATOM    741  CD2 HIE    45      80.990  66.450  34.580  0.00  0.00           C
ATOM    742  HD2 HIE    45      80.600  67.050  35.390  0.00  0.00           H
ATOM    743  C   HIE    45      78.720  62.690  36.580  0.00  0.00           C
ATOM    744  O   HIE    45      77.900  62.030  35.910  0.00  0.00           O
ATOM    745  N   ARG    46      78.700  63.100  37.890  0.00  0.00           N
ATOM    746  H   ARG    46      79.490  63.640  38.240  0.00  0.00           H
ATOM    747  CA  ARG    46      77.570  62.890  38.720  0.00  0.00           C
ATOM    748  HA  ARG    46      77.100  62.000  38.300  0.00  0.00           H
ATOM    749  CB  ARG    46      77.910  62.620  40.180  0.00  0.00           C
ATOM    750  HB2 ARG    46      76.970  62.240  40.570  0.00  0.00           H
ATOM    751  HB3 ARG    46      78.130  63.580  40.650  0.00  0.00           H
ATOM    752  CG  ARG    46      79.140  61.670  40.490  0.00  0.00           C
ATOM    753  HG2 ARG    46      79.120  61.480  41.560  0.00  0.00           H
ATOM    754  HG3 ARG    46      80.050  62.240  40.270  0.00  0.00           H
ATOM    755  CD  ARG    46      79.310  60.370  39.680  0.00  0.00           C
ATOM    756  HD2 ARG    46      79.440  60.580  38.610  0.00  0.00           H
ATOM    757  HD3 ARG    46      78.480  59.690  39.830  0.00  0.00           H
ATOM    758  NE  ARG    46      80.450  59.700  40.160  0.00  0.00           N
ATOM    759  HE  ARG    46      80.750  60.000  41.080  0.00  0.00           H
ATOM    760  CZ  ARG    46      81.000  58.580  39.730  0.00  0.00           C
ATOM    761  NH1 ARG    46      80.670  58.090  38.610  0.00  0.00           N
ATOM    762 HH11 ARG    46      80.000  58.580  38.030  0.00  0.00           H
ATOM    763 HH12 ARG    46      81.320  57.460  38.170  0.00  0.00           H
ATOM    764  NH2 ARG    46      81.890  57.930  40.350  0.00  0.00           N
ATOM    765 HH21 ARG    46      82.290  58.290  41.210  0.00  0.00           H
ATOM    766 HH22 ARG    46      82.060  56.970  40.100  0.00  0.00           H
ATOM    767  C   ARG    46      76.540  63.980  38.520  0.00  0.00           C
ATOM    768  O   ARG    46      76.960  65.170  38.530  0.00  0.00           O
ATOM    769  N   PRO    47      75.260  63.700  38.250  0.00  0.00           N
ATOM    770  CD  PRO    47      74.690  62.370  38.120  0.00  0.00           C
ATOM    771  HD2 PRO    47      74.900  61.640  38.900  0.00  0.00           H
ATOM    772  HD3 PRO    47      74.970  61.910  37.170  0.00  0.00           H
ATOM    773  CG  PRO    47      73.190  62.740  37.970  0.00  0.00           C
ATOM    774  HG2 PRO    47      72.670  62.750  38.930  0.00  0.00           H
ATOM    775  HG3 PRO    47      72.700  61.980  37.370  0.00  0.00           H
ATOM    776  CB  PRO    47      73.170  64.060  37.260  0.00  0.00           C
ATOM    777  HB2 PRO    47      72.220  64.570  37.450  0.00  0.00           H
ATOM    778  HB3 PRO    47      73.440  63.890  36.220  0.00  0.00           H
ATOM    779  CA  PRO    47      74.350  64.760  37.860  0.00  0.00           C
ATOM    780  HA  PRO    47      74.840  65.290  37.050  0.00  0.00           H
ATOM    781  C   PRO    47      73.990  65.790  38.950  0.00  0.00           C
ATOM    782  O   PRO    47      73.710  66.950  38.690  0.00  0.00           O
ATOM    783  N   ASN    48      74.110  65.340  40.180  0.00  0.00           N
ATOM    784  H   ASN    48      74.180  64.340  40.240  0.00  0.00           H
ATOM    785  CA  ASN    48      74.050  66.070  41.450  0.00  0.00           C
ATOM    786  HA  ASN    48      73.390  66.930  41.390  0.00  0.00           H
ATOM    787  CB  ASN    48      73.480  65.240  42.590  0.00  0.00           C
ATOM    788  HB2 ASN    48      74.140  64.420  42.890  0.00  0.00           H
ATOM    789  HB3 ASN    48      72.550  64.760  42.300  0.00  0.00           H
ATOM    790  CG  ASN    48      73.150  65.980  43.790  0.00  0.00           C
ATOM    791  OD1 ASN    48      74.010  66.250  44.590  0.00  0.00           O
ATOM    792  ND2 ASN    48      71.900  66.270  43.970  0.00  0.00           N
ATOM    793 HD21 ASN    48      71.230  65.930  43.300  0.00  0.00           H
ATOM    794 HD22 ASN    48      71.660  66.730  44.840  0.00  0.00           H
ATOM    795  C   ASN    48      75.440  66.670  41.790  0.00  0.00           C
ATOM    796  O   ASN    48      76.380  65.880  41.950  0.00  0.00           O
ATOM    797  N   ALA    49      75.550  68.040  41.950  0.00  0.00           N
ATOM    798  H   ALA    49      74.720  68.580  41.770  0.00  0.00           H
ATOM    799  CA  ALA    49      76.760  68.730  42.320  0.00  0.00           C
ATOM    800  HA  ALA    49      77.550  68.480  41.610  0.00  0.00           H
ATOM    801  CB  ALA    49      76.570  70.260  42.480  0.00  0.00           C
ATOM    802  HB1 ALA    49      76.200  70.770  41.580  0.00  0.00           H
ATOM    803  HB2 ALA    49      75.960  70.470  43.360  0.00  0.00           H
ATOM    804  HB3 ALA    49      77.480  70.800  42.700  0.00  0.00           H
ATOM    805  C   ALA    49      77.370  68.200  43.650  0.00  0.00           C
ATOM    806  O   ALA    49      78.550  67.960  43.760  0.00  0.00           O
ATOM    807  N   ILE    50      76.570  67.910  44.740  0.00  0.00           N
ATOM    808  H   ILE    50      75.570  67.930  44.590  0.00  0.00           H
ATOM    809  CA  ILE    50      77.120  67.570  46.050  0.00  0.00           C
ATOM    810  HA  ILE    50      77.890  68.250  46.410  0.00  0.00           H
ATOM    811  CB  ILE    50      76.050  67.750  47.210  0.00  0.00           C
ATOM    812  HB  ILE    50      75.350  66.920  47.080  0.00  0.00           H
ATOM    813  CG2 ILE    50      76.730  67.420  48.520  0.00  0.00           C
ATOM    814 HG21 ILE    50      76.110  67.800  49.330  0.00  0.00           H
ATOM    815 HG22 ILE    50      76.880  66.340  48.610  0.00  0.00           H
ATOM    816 HG23 ILE    50      77.660  67.980  48.590  0.00  0.00           H
ATOM    817  CG1 ILE    50      75.240  69.040  47.300  0.00  0.00           C
ATOM    818 HG12 ILE    50      74.970  69.410  46.310  0.00  0.00           H
ATOM    819 HG13 ILE    50      75.820  69.770  47.850  0.00  0.00           H
ATOM    820  CD1 ILE    50      73.980  68.980  48.200  0.00  0.00           C
ATOM    821 HD11 ILE    50      73.390  69.900  48.160  0.00  0.00           H
ATOM    822 HD12 ILE    50      73.430  68.130  47.800  0.00  0.00           H
ATOM    823 HD13 ILE    50      74.180  68.760  49.240  0.00  0.00           H
ATOM    824  C   ILE    50      77.670  66.110  46.060  0.00  0.00           C
ATOM    825  O   ILE    50      78.800  65.850  46.510  0.00  0.00           O
ATOM    826  N   GLN    51      77.000  65.230  45.270  0.00  0.00           N
ATOM    827  H   GLN    51      76.150  65.520  44.800  0.00  0.00           H
ATOM    828  CA  GLN    51      77.340  63.880  44.910  0.00  0.00           C
ATOM    829  HA  GLN    51      77.470  63.270  45.810  0.00  0.00           H
ATOM    830  CB  GLN    51      76.230  63.270  44.050  0.00  0.00           C
ATOM    831  HB2 GLN    51      76.320  63.810  43.100  0.00  0.00           H
ATOM    832  HB3 GLN    51      75.260  63.430  44.500  0.00  0.00           H
ATOM    833  CG  GLN    51      76.400  61.720  43.830  0.00  0.00           C
ATOM    834  HG2 GLN    51      76.530  61.330  44.840  0.00  0.00           H
ATOM    835  HG3 GLN    51      77.210  61.490  43.130  0.00  0.00           H
ATOM    836  CD  GLN    51      75.100  61.180  43.160  0.00  0.00           C
ATOM    837  OE1 GLN    51      74.520  61.800  42.300  0.00  0.00           O
ATOM    838  NE2 GLN    51      74.630  60.080  43.590  0.00  0.00           N
ATOM    839 HE21 GLN    51      75.140  59.540  44.290  0.00  0.00           H
ATOM    840 HE22 GLN    51      73.760  59.750  43.220  0.00  0.00           H
ATOM    841  C   GLN    51      78.610  63.820  44.080  0.00  0.00           C
ATOM    842  O   GLN    51      79.500  62.910  44.250  0.00  0.00           O
ATOM    843  N   MET    52      78.760  64.810  43.150  0.00  0.00           N
ATOM    844  H   MET    52      78.120  65.590  43.050  0.00  0.00           H
ATOM    845  CA  MET    52      79.910  65.040  42.260  0.00  0.00           C
ATOM    846  HA  MET    52      80.220  64.020  42.030  0.00  0.00           H
ATOM    847  CB  MET    52      79.560  65.810  40.950  0.00  0.00           C
ATOM    848  HB2 MET    52      78.790  66.570  41.130  0.00  0.00           H
ATOM    849  HB3 MET    52      78.980  65.230  40.250  0.00  0.00           H
ATOM    850  CG  MET    52      80.670  66.530  40.150  0.00  0.00           C
ATOM    851  HG2 MET    52      81.430  66.930  40.820  0.00  0.00           H
ATOM    852  HG3 MET    52      80.220  67.330  39.560  0.00  0.00           H
ATOM    853  SD  MET    52      81.460  65.460  38.900  0.00  0.00           S
ATOM    854  CE  MET    52      82.490  64.340  39.800  0.00  0.00           C
ATOM    855  HE1 MET    52      83.130  64.860  40.510  0.00  0.00           H
ATOM    856  HE2 MET    52      81.850  63.610  40.300  0.00  0.00           H
ATOM    857  HE3 MET    52      83.090  63.810  39.060  0.00  0.00           H
ATOM    858  C   MET    52      81.090  65.550  43.070  0.00  0.00           C
ATOM    859  O   MET    52      82.240  65.130  42.840  0.00  0.00           O
ATOM    860  N   ALA    53      80.910  66.410  44.040  0.00  0.00           N
ATOM    861  H   ALA    53      80.010  66.870  44.150  0.00  0.00           H
ATOM    862  CA  ALA    53      81.960  66.790  45.020  0.00  0.00           C
ATOM    863  HA  ALA    53      82.840  67.260  44.580  0.00  0.00           H
ATOM    864  CB  ALA    53      81.310  67.910  45.930  0.00  0.00           C
ATOM    865  HB1 ALA    53      80.500  67.510  46.540  0.00  0.00           H
ATOM    866  HB2 ALA    53      82.110  68.360  46.500  0.00  0.00           H
ATOM    867  HB3 ALA    53      80.870  68.620  45.230  0.00  0.00           H
ATOM    868  C   ALA    53      82.550  65.630  45.900  0.00  0.00           C
ATOM    869  O   ALA    53      83.730  65.540  46.090  0.00  0.00           O
ATOM    870  N   LEU    54      81.620  64.770  46.320  0.00  0.00           N
ATOM    871  H   LEU    54      80.680  65.130  46.320  0.00  0.00           H
ATOM    872  CA  LEU    54      81.870  63.530  47.040  0.00  0.00           C
ATOM    873  HA  LEU    54      82.510  63.760  47.890  0.00  0.00           H
ATOM    874  CB  LEU    54      80.550  62.900  47.510  0.00  0.00           C
ATOM    875  HB2 LEU    54      80.710  61.830  47.670  0.00  0.00           H
ATOM    876  HB3 LEU    54      79.860  62.900  46.660  0.00  0.00           H
ATOM    877  CG  LEU    54      79.950  63.520  48.730  0.00  0.00           C
ATOM    878  HG  LEU    54      80.050  64.600  48.580  0.00  0.00           H
ATOM    879  CD1 LEU    54      78.440  63.290  48.890  0.00  0.00           C
ATOM    880 HD11 LEU    54      78.280  62.220  49.060  0.00  0.00           H
ATOM    881 HD12 LEU    54      77.890  63.860  49.630  0.00  0.00           H
ATOM    882 HD13 LEU    54      77.970  63.520  47.930  0.00  0.00           H
ATOM    883  CD2 LEU    54      80.600  62.930  49.950  0.00  0.00           C
ATOM    884 HD21 LEU    54      80.360  61.870  50.000  0.00  0.00           H
ATOM    885 HD22 LEU    54      81.690  62.990  49.920  0.00  0.00           H
ATOM    886 HD23 LEU    54      80.230  63.550  50.760  0.00  0.00           H
ATOM    887  C   LEU    54      82.680  62.590  46.120  0.00  0.00           C
ATOM    888  O   LEU    54      83.540  61.880  46.590  0.00  0.00           O
ATOM    889  N   SER    55      82.420  62.640  44.840  0.00  0.00           N
ATOM    890  H   SER    55      81.670  63.220  44.520  0.00  0.00           H
ATOM    891  CA  SER    55      83.160  61.860  43.870  0.00  0.00           C
ATOM    892  HA  SER    55      83.080  60.820  44.170  0.00  0.00           H
ATOM    893  CB  SER    55      82.580  61.910  42.480  0.00  0.00           C
ATOM    894  HB2 SER    55      82.700  62.920  42.090  0.00  0.00           H
ATOM    895  HB3 SER    55      81.540  61.590  42.550  0.00  0.00           H
ATOM    896  OG  SER    55      83.180  61.190  41.500  0.00  0.00           O
ATOM    897  HG  SER    55      83.610  60.380  41.790  0.00  0.00           H
ATOM    898  C   SER    55      84.610  62.240  43.890  0.00  0.00           C
ATOM    899  O   SER    55      85.460  61.380  44.070  0.00  0.00           O
ATOM    900  N   VAL    56      84.910  63.510  43.910  0.00  0.00           N
ATOM    901  H   VAL    56      84.210  64.210  43.750  0.00  0.00           H
ATOM    902  CA  VAL    56      86.300  63.930  43.690  0.00  0.00           C
ATOM    903  HA  VAL    56      86.710  63.390  42.830  0.00  0.00           H
ATOM    904  CB  VAL    56      86.390  65.420  43.450  0.00  0.00           C
ATOM    905  HB  VAL    56      85.890  66.030  44.210  0.00  0.00           H
ATOM    906  CG1 VAL    56      87.840  65.850  43.350  0.00  0.00           C
ATOM    907 HG11 VAL    56      88.370  65.450  42.490  0.00  0.00           H
ATOM    908 HG12 VAL    56      87.880  66.940  43.250  0.00  0.00           H
ATOM    909 HG13 VAL    56      88.420  65.610  44.250  0.00  0.00           H
ATOM    910  CG2 VAL    56      85.770  65.760  42.070  0.00  0.00           C
ATOM    911 HG21 VAL    56      85.780  66.840  41.940  0.00  0.00           H
ATOM    912 HG22 VAL    56      86.340  65.230  41.310  0.00  0.00           H
ATOM    913 HG23 VAL    56      84.730  65.420  42.020  0.00  0.00           H
ATOM    914  C   VAL    56      87.180  63.570  44.950  0.00  0.00           C
ATOM    915  O   VAL    56      88.330  63.190  44.850  0.00  0.00           O
ATOM    916  N   CYX    57      86.570  63.400  46.080  0.00  0.00           N
ATOM    917  H   CYX    57      85.570  63.570  46.070  0.00  0.00           H
ATOM    918  CA  CYX    57      87.260  62.820  47.280  0.00  0.00           C
ATOM    919  HA  CYX    57      88.290  63.160  47.320  0.00  0.00           H
ATOM    920  CB  CYX    57      86.510  63.250  48.560  0.00  0.00           C
ATOM    921  HB2 CYX    57      86.650  62.490  49.320  0.00  0.00           H
ATOM    922  HB3 CYX    57      85.440  63.330  48.340  0.00  0.00           H
ATOM    923  SG  CYX    57      86.860  64.880  49.060  0.00  0.00           S
ATOM    924  C   CYX    57      87.260  61.350  47.130  0.00  0.00           C
ATOM    925  O   CYX    57      88.300  60.680  47.170  0.00  0.00           O
ATOM    926  N   GLU    58      86.120  60.710  46.980  0.00  0.00           N
ATOM    927  H   GLU    58      85.270  61.230  46.820  0.00  0.00           H
ATOM    928  CA  GLU    58      86.010  59.210  47.090  0.00  0.00           C
ATOM    929  HA  GLU    58      86.580  58.920  47.980  0.00  0.00           H
ATOM    930  CB  GLU    58      84.540  58.720  47.420  0.00  0.00           C
ATOM    931  HB2 GLU    58      83.950  58.680  46.510  0.00  0.00           H
ATOM    932  HB3 GLU    58      84.100  59.500  48.050  0.00  0.00           H
ATOM    933  CG  GLU    58      84.440  57.370  48.120  0.00  0.00           C
ATOM    934  HG2 GLU    58      85.050  57.390  49.020  0.00  0.00           H
ATOM    935  HG3 GLU    58      84.770  56.530  47.510  0.00  0.00           H
ATOM    936  CD  GLU    58      82.940  57.160  48.510  0.00  0.00           C
ATOM    937  OE1 GLU    58      82.260  56.300  47.910  0.00  0.00           O
ATOM    938  OE2 GLU    58      82.460  58.060  49.270  0.00  0.00           O
ATOM    939  C   GLU    58      86.590  58.390  46.000  0.00  0.00           C
ATOM    940  O   GLU    58      86.960  57.270  46.330  0.00  0.00           O
ATOM    941  N   ASP    59      86.520  58.860  44.730  0.00  0.00           N
ATOM    942  H   ASP    59      85.970  59.680  44.540  0.00  0.00           H
ATOM    943  CA  ASP    59      87.050  58.170  43.570  0.00  0.00           C
ATOM    944  HA  ASP    59      87.160  57.090  43.690  0.00  0.00           H
ATOM    945  CB  ASP    59      86.100  58.490  42.410  0.00  0.00           C
ATOM    946  HB2 ASP    59      86.600  58.010  41.580  0.00  0.00           H
ATOM    947  HB3 ASP    59      86.140  59.550  42.140  0.00  0.00           H
ATOM    948  CG  ASP    59      84.640  58.030  42.670  0.00  0.00           C
ATOM    949  OD1 ASP    59      84.510  56.820  43.000  0.00  0.00           O
ATOM    950  OD2 ASP    59      83.610  58.740  42.490  0.00  0.00           O
ATOM    951  C   ASP    59      88.460  58.650  43.270  0.00  0.00           C
ATOM    952  O   ASP    59      89.280  57.920  42.680  0.00  0.00           O
ATOM    953  N   LEU    60      88.810  59.890  43.630  0.00  0.00           N
ATOM    954  H   LEU    60      88.120  60.390  44.170  0.00  0.00           H
ATOM    955  CA  LEU    60      90.060  60.610  43.150  0.00  0.00           C
ATOM    956  HA  LEU    60      90.570  59.840  42.570  0.00  0.00           H
ATOM    957  CB  LEU    60      89.610  61.600  42.080  0.00  0.00           C
ATOM    958  HB2 LEU    60      90.500  62.180  41.820  0.00  0.00           H
ATOM    959  HB3 LEU    60      89.020  62.330  42.630  0.00  0.00           H
ATOM    960  CG  LEU    60      88.760  61.120  40.850  0.00  0.00           C
ATOM    961  HG  LEU    60      87.930  60.510  41.210  0.00  0.00           H
ATOM    962  CD1 LEU    60      88.360  62.220  39.910  0.00  0.00           C
ATOM    963 HD11 LEU    60      89.280  62.740  39.620  0.00  0.00           H
ATOM    964 HD12 LEU    60      87.830  61.800  39.060  0.00  0.00           H
ATOM    965 HD13 LEU    60      87.810  62.900  40.550  0.00  0.00           H
ATOM    966  CD2 LEU    60      89.680  60.190  39.980  0.00  0.00           C
ATOM    967 HD21 LEU    60      89.230  60.190  38.990  0.00  0.00           H
ATOM    968 HD22 LEU    60      90.660  60.670  40.020  0.00  0.00           H
ATOM    969 HD23 LEU    60      89.770  59.200  40.410  0.00  0.00           H
ATOM    970  C   LEU    60      91.090  61.010  44.130  0.00  0.00           C
ATOM    971  O   LEU    60      92.130  60.380  44.100  0.00  0.00           O
ATOM    972  N   ILE    61      90.860  61.900  45.090  0.00  0.00           N
ATOM    973  H   ILE    61      89.980  62.400  45.070  0.00  0.00           H
ATOM    974  CA  ILE    61      91.940  62.200  46.140  0.00  0.00           C
ATOM    975  HA  ILE    61      92.890  62.460  45.670  0.00  0.00           H
ATOM    976  CB  ILE    61      91.560  63.520  46.910  0.00  0.00           C
ATOM    977  HB  ILE    61      90.590  63.310  47.360  0.00  0.00           H
ATOM    978  CG2 ILE    61      92.330  63.850  48.200  0.00  0.00           C
ATOM    979 HG21 ILE    61      92.370  63.010  48.900  0.00  0.00           H
ATOM    980 HG22 ILE    61      93.350  64.150  47.960  0.00  0.00           H
ATOM    981 HG23 ILE    61      91.810  64.620  48.760  0.00  0.00           H
ATOM    982  CG1 ILE    61      91.450  64.720  45.890  0.00  0.00           C
ATOM    983 HG12 ILE    61      91.170  64.370  44.900  0.00  0.00           H
ATOM    984 HG13 ILE    61      92.380  65.270  45.890  0.00  0.00           H
ATOM    985  CD1 ILE    61      90.300  65.710  46.270  0.00  0.00           C
ATOM    986 HD11 ILE    61      90.440  66.000  47.310  0.00  0.00           H
ATOM    987 HD12 ILE    61      90.370  66.490  45.520  0.00  0.00           H
ATOM    988 HD13 ILE    61      89.340  65.200  46.210  0.00  0.00           H
ATOM    989  C   ILE    61      92.090  60.980  47.060  0.00  0.00           C
ATOM    990  O   ILE    61      93.220  60.830  47.580  0.00  0.00           O
ATOM    991  N   SER    62      91.120  60.100  47.180  0.00  0.00           N
ATOM    992  H   SER    62      90.190  60.400  46.910  0.00  0.00           H
ATOM    993  CA  SER    62      91.320  58.770  47.810  0.00  0.00           C
ATOM    994  HA  SER    62      91.730  59.060  48.780  0.00  0.00           H
ATOM    995  CB  SER    62      90.070  57.880  47.870  0.00  0.00           C
ATOM    996  HB2 SER    62      89.290  58.540  48.240  0.00  0.00           H
ATOM    997  HB3 SER    62      90.190  56.990  48.490  0.00  0.00           H
ATOM    998  OG  SER    62      89.780  57.340  46.590  0.00  0.00           O
ATOM    999  HG  SER    62      88.830  57.170  46.570  0.00  0.00           H
ATOM   1000  C   SER    62      92.440  57.930  47.180  0.00  0.00           C
ATOM   1001  O   SER    62      93.270  57.260  47.850  0.00  0.00           O
ATOM   1002  N   SER    63      92.550  58.110  45.850  0.00  0.00           N
ATOM   1003  H   SER    63      91.740  58.570  45.460  0.00  0.00           H
ATOM   1004  CA  SER    63      93.560  57.550  44.910  0.00  0.00           C
ATOM   1005  HA  SER    63      93.970  56.630  45.320  0.00  0.00           H
ATOM   1006  CB  SER    63      92.990  57.240  43.520  0.00  0.00           C
ATOM   1007  HB2 SER    63      93.490  56.380  43.090  0.00  0.00           H
ATOM   1008  HB3 SER    63      92.990  58.100  42.850  0.00  0.00           H
ATOM   1009  OG  SER    63      91.650  56.680  43.710  0.00  0.00           O
ATOM   1010  HG  SER    63      91.080  57.430  43.900  0.00  0.00           H
ATOM   1011  C   SER    63      94.850  58.380  44.840  0.00  0.00           C
ATOM   1012  O   SER    63      95.780  57.980  44.090  0.00  0.00           O
ATOM   1013  N   GLN    64      95.010  59.540  45.450  0.00  0.00           N
ATOM   1014  H   GLN    64      94.330  60.030  46.010  0.00  0.00           H
ATOM   1015  CA  GLN    64      96.320  60.240  45.670  0.00  0.00           C
ATOM   1016  HA  GLN    64      96.090  61.140  46.240  0.00  0.00           H
ATOM   1017  CB  GLN    64      97.200  59.390  46.570  0.00  0.00           C
ATOM   1018  HB2 GLN    64      97.670  58.580  46.000  0.00  0.00           H
ATOM   1019  HB3 GLN    64      96.540  58.990  47.340  0.00  0.00           H
ATOM   1020  CG  GLN    64      98.270  60.210  47.280  0.00  0.00           C
ATOM   1021  HG2 GLN    64      97.780  61.110  47.660  0.00  0.00           H
ATOM   1022  HG3 GLN    64      98.940  60.450  46.460  0.00  0.00           H
ATOM   1023  CD  GLN    64      98.970  59.500  48.380  0.00  0.00           C
ATOM   1024  OE1 GLN    64      99.130  58.260  48.490  0.00  0.00           O
ATOM   1025  NE2 GLN    64      99.420  60.250  49.350  0.00  0.00           N
ATOM   1026 HE21 GLN    64      98.950  61.140  49.370  0.00  0.00           H
ATOM   1027 HE22 GLN    64      99.980  59.880  50.110  0.00  0.00           H
ATOM   1028  C   GLN    64      96.900  60.710  44.320  0.00  0.00           C
ATOM   1029  O   GLN    64      98.050  60.490  43.900  0.00  0.00           O
ATOM   1030  N   VAL    65      96.030  61.350  43.570  0.00  0.00           N
ATOM   1031  H   VAL    65      95.090  61.480  43.910  0.00  0.00           H
ATOM   1032  CA  VAL    65      96.250  61.880  42.210  0.00  0.00           C
ATOM   1033  HA  VAL    65      96.780  61.150  41.600  0.00  0.00           H
ATOM   1034  CB  VAL    65      94.840  62.040  41.550  0.00  0.00           C
ATOM   1035  HB  VAL    65      94.940  62.620  40.630  0.00  0.00           H
ATOM   1036  CG1 VAL    65      94.130  60.730  41.130  0.00  0.00           C
ATOM   1037 HG11 VAL    65      94.730  60.310  40.320  0.00  0.00           H
ATOM   1038 HG12 VAL    65      94.140  60.120  42.030  0.00  0.00           H
ATOM   1039 HG13 VAL    65      93.110  60.780  40.740  0.00  0.00           H
ATOM   1040  CG2 VAL    65      93.780  62.880  42.280  0.00  0.00           C
ATOM   1041 HG21 VAL    65      93.400  62.550  43.250  0.00  0.00           H
ATOM   1042 HG22 VAL    65      94.210  63.880  42.400  0.00  0.00           H
ATOM   1043 HG23 VAL    65      92.910  63.130  41.680  0.00  0.00           H
ATOM   1044  C   VAL    65      96.990  63.210  42.330  0.00  0.00           C
ATOM   1045  O   VAL    65      96.710  64.060  43.130  0.00  0.00           O
ATOM   1046  N   TYR    66      97.940  63.480  41.440  0.00  0.00           N
ATOM   1047  H   TYR    66      98.160  62.770  40.760  0.00  0.00           H
ATOM   1048  CA  TYR    66      98.740  64.720  41.400  0.00  0.00           C
ATOM   1049  HA  TYR    66      98.960  65.150  42.380  0.00  0.00           H
ATOM   1050  CB  TYR    66     100.110  64.290  40.790  0.00  0.00           C
ATOM   1051  HB2 TYR    66     100.590  65.130  40.270  0.00  0.00           H
ATOM   1052  HB3 TYR    66     100.000  63.520  40.030  0.00  0.00           H
ATOM   1053  CG  TYR    66     101.220  63.760  41.720  0.00  0.00           C
ATOM   1054  CD1 TYR    66     100.830  62.660  42.600  0.00  0.00           C
ATOM   1055  HD1 TYR    66      99.890  62.140  42.610  0.00  0.00           H
ATOM   1056  CE1 TYR    66     101.820  62.090  43.430  0.00  0.00           C
ATOM   1057  HE1 TYR    66     101.710  61.170  43.970  0.00  0.00           H
ATOM   1058  CZ  TYR    66     103.120  62.540  43.540  0.00  0.00           C
ATOM   1059  OH  TYR    66     104.020  61.980  44.380  0.00  0.00           O
ATOM   1060  HH  TYR    66     103.620  61.620  45.180  0.00  0.00           H
ATOM   1061  CE2 TYR    66     103.510  63.660  42.780  0.00  0.00           C
ATOM   1062  HE2 TYR    66     104.500  64.070  42.940  0.00  0.00           H
ATOM   1063  CD2 TYR    66     102.550  64.230  41.860  0.00  0.00           C
ATOM   1064  HD2 TYR    66     102.730  65.100  41.250  0.00  0.00           H
ATOM   1065  C   TYR    66      98.030  65.880  40.660  0.00  0.00           C
ATOM   1066  O   TYR    66      98.380  67.030  40.790  0.00  0.00           O
ATOM   1067  N   ALA    67      97.100  65.530  39.780  0.00  0.00           N
ATOM   1068  H   ALA    67      96.900  64.550  39.680  0.00  0.00           H
ATOM   1069  CA  ALA    67      96.290  66.450  38.990  0.00  0.00           C
ATOM   1070  HA  ALA    67      96.060  67.280  39.660  0.00  0.00           H
ATOM   1071  CB  ALA    67      97.090  66.900  37.750  0.00  0.00           C
ATOM   1072  HB1 ALA    67      96.440  67.640  37.270  0.00  0.00           H
ATOM   1073  HB2 ALA    67      97.900  67.570  38.030  0.00  0.00           H
ATOM   1074  HB3 ALA    67      97.230  66.090  37.020  0.00  0.00           H
ATOM   1075  C   ALA    67      94.960  65.890  38.600  0.00  0.00           C
ATOM   1076  O   ALA    67      94.770  64.670  38.670  0.00  0.00           O
ATOM   1077  N   ILE    68      93.980  66.700  38.170  0.00  0.00           N
ATOM   1078  H   ILE    68      94.150  67.700  38.080  0.00  0.00           H
ATOM   1079  CA  ILE    68      92.680  66.230  37.590  0.00  0.00           C
ATOM   1080  HA  ILE    68      92.820  65.180  37.300  0.00  0.00           H
ATOM   1081  CB  ILE    68      91.470  66.260  38.570  0.00  0.00           C
ATOM   1082  HB  ILE    68      91.310  67.300  38.850  0.00  0.00           H
ATOM   1083  CG2 ILE    68      90.190  65.630  37.900  0.00  0.00           C
ATOM   1084 HG21 ILE    68      90.470  64.640  37.560  0.00  0.00           H
ATOM   1085 HG22 ILE    68      89.330  65.520  38.560  0.00  0.00           H
ATOM   1086 HG23 ILE    68      89.880  66.180  37.010  0.00  0.00           H
ATOM   1087  CG1 ILE    68      91.780  65.520  39.870  0.00  0.00           C
ATOM   1088 HG12 ILE    68      92.670  65.990  40.300  0.00  0.00           H
ATOM   1089 HG13 ILE    68      91.940  64.460  39.640  0.00  0.00           H
ATOM   1090  CD1 ILE    68      90.690  65.700  40.960  0.00  0.00           C
ATOM   1091 HD11 ILE    68      90.970  65.380  41.970  0.00  0.00           H
ATOM   1092 HD12 ILE    68      90.350  66.730  40.890  0.00  0.00           H
ATOM   1093 HD13 ILE    68      89.800  65.110  40.750  0.00  0.00           H
ATOM   1094  C   ILE    68      92.380  66.890  36.260  0.00  0.00           C
ATOM   1095  O   ILE    68      92.510  68.110  36.190  0.00  0.00           O
ATOM   1096  N   LEU    69      92.010  66.150  35.220  0.00  0.00           N
ATOM   1097  H   LEU    69      92.030  65.140  35.310  0.00  0.00           H
ATOM   1098  CA  LEU    69      91.480  66.590  33.900  0.00  0.00           C
ATOM   1099  HA  LEU    69      91.810  67.620  33.760  0.00  0.00           H
ATOM   1100  CB  LEU    69      92.170  65.630  32.880  0.00  0.00           C
ATOM   1101  HB2 LEU    69      91.570  65.530  31.970  0.00  0.00           H
ATOM   1102  HB3 LEU    69      92.260  64.600  33.230  0.00  0.00           H
ATOM   1103  CG  LEU    69      93.540  66.100  32.300  0.00  0.00           C
ATOM   1104  HG  LEU    69      93.590  67.170  32.070  0.00  0.00           H
ATOM   1105  CD1 LEU    69      94.680  65.810  33.240  0.00  0.00           C
ATOM   1106 HD11 LEU    69      95.620  65.830  32.690  0.00  0.00           H
ATOM   1107 HD12 LEU    69      94.840  66.590  33.990  0.00  0.00           H
ATOM   1108 HD13 LEU    69      94.500  64.800  33.620  0.00  0.00           H
ATOM   1109  CD2 LEU    69      93.780  65.410  30.930  0.00  0.00           C
ATOM   1110 HD21 LEU    69      94.800  65.670  30.620  0.00  0.00           H
ATOM   1111 HD22 LEU    69      93.650  64.350  31.140  0.00  0.00           H
ATOM   1112 HD23 LEU    69      93.010  65.610  30.190  0.00  0.00           H
ATOM   1113  C   LEU    69      89.920  66.560  33.910  0.00  0.00           C
ATOM   1114  O   LEU    69      89.320  65.560  34.360  0.00  0.00           O
ATOM   1115  N   VAL    70      89.240  67.530  33.370  0.00  0.00           N
ATOM   1116  H   VAL    70      89.690  68.330  32.950  0.00  0.00           H
ATOM   1117  CA  VAL    70      87.790  67.610  33.280  0.00  0.00           C
ATOM   1118  HA  VAL    70      87.420  66.590  33.390  0.00  0.00           H
ATOM   1119  CB  VAL    70      87.260  68.300  34.570  0.00  0.00           C
ATOM   1120  HB  VAL    70      87.670  67.770  35.430  0.00  0.00           H
ATOM   1121  CG1 VAL    70      87.610  69.760  34.830  0.00  0.00           C
ATOM   1122 HG11 VAL    70      88.680  69.920  34.720  0.00  0.00           H
ATOM   1123 HG12 VAL    70      87.140  70.410  34.100  0.00  0.00           H
ATOM   1124 HG13 VAL    70      87.150  70.070  35.770  0.00  0.00           H
ATOM   1125  CG2 VAL    70      85.710  68.160  34.580  0.00  0.00           C
ATOM   1126 HG21 VAL    70      85.220  68.950  34.010  0.00  0.00           H
ATOM   1127 HG22 VAL    70      85.410  67.180  34.210  0.00  0.00           H
ATOM   1128 HG23 VAL    70      85.430  68.290  35.630  0.00  0.00           H
ATOM   1129  C   VAL    70      87.280  68.270  32.050  0.00  0.00           C
ATOM   1130  O   VAL    70      87.820  69.320  31.640  0.00  0.00           O
ATOM   1131  N   SER    71      86.320  67.590  31.430  0.00  0.00           N
ATOM   1132  H   SER    71      85.990  66.710  31.800  0.00  0.00           H
ATOM   1133  CA  SER    71      85.540  68.110  30.320  0.00  0.00           C
ATOM   1134  HA  SER    71      86.070  68.950  29.880  0.00  0.00           H
ATOM   1135  CB  SER    71      85.510  67.030  29.140  0.00  0.00           C
ATOM   1136  HB2 SER    71      86.530  66.800  28.850  0.00  0.00           H
ATOM   1137  HB3 SER    71      85.060  67.470  28.250  0.00  0.00           H
ATOM   1138  OG  SER    71      84.830  65.850  29.540  0.00  0.00           O
ATOM   1139  HG  SER    71      85.010  65.240  28.820  0.00  0.00           H
ATOM   1140  C   SER    71      84.170  68.680  30.690  0.00  0.00           C
ATOM   1141  O   SER    71      84.120  69.550  31.570  0.00  0.00           O
ATOM   1142  N   HIE    72      83.100  68.170  30.070  0.00  0.00           N
ATOM   1143  H   HIE    72      83.320  67.820  29.140  0.00  0.00           H
ATOM   1144  CA  HIE    72      81.670  68.410  30.350  0.00  0.00           C
ATOM   1145  HA  HIE    72      81.570  68.550  31.430  0.00  0.00           H
ATOM   1146  CB  HIE    72      81.080  69.500  29.420  0.00  0.00           C
ATOM   1147  HB2 HIE    72      79.990  69.530  29.330  0.00  0.00           H
ATOM   1148  HB3 HIE    72      81.330  69.160  28.420  0.00  0.00           H
ATOM   1149  CG  HIE    72      81.580  70.890  29.720  0.00  0.00           C
ATOM   1150  ND1 HIE    72      81.630  71.810  28.750  0.00  0.00           N
ATOM   1151  CE1 HIE    72      81.870  72.930  29.330  0.00  0.00           C
ATOM   1152  HE1 HIE    72      82.110  73.870  28.860  0.00  0.00           H
ATOM   1153  NE2 HIE    72      81.810  72.750  30.700  0.00  0.00           N
ATOM   1154  HE2 HIE    72      81.790  73.500  31.380  0.00  0.00           H
ATOM   1155  CD2 HIE    72      81.580  71.420  30.980  0.00  0.00           C
ATOM   1156  HD2 HIE    72      81.440  70.890  31.900  0.00  0.00           H
ATOM   1157  C   HIE    72      80.960  67.080  30.100  0.00  0.00           C
ATOM   1158  O   HIE    72      81.490  66.250  29.360  0.00  0.00           O
ATOM   1159  N   PRO    73      79.760  66.980  30.690  0.00  0.00           N
ATOM   1160  CD  PRO    73      79.230  67.980  31.660  0.00  0.00           C
ATOM   1161  HD2 PRO    73      79.380  69.000  31.300  0.00  0.00           H
ATOM   1162  HD3 PRO    73      79.830  67.750  32.540  0.00  0.00           H
ATOM   1163  CG  PRO    73      77.730  67.680  31.730  0.00  0.00           C
ATOM   1164  HG2 PRO    73      77.370  68.400  30.990  0.00  0.00           H
ATOM   1165  HG3 PRO    73      77.330  68.010  32.690  0.00  0.00           H
ATOM   1166  CB  PRO    73      77.670  66.160  31.500  0.00  0.00           C
ATOM   1167  HB2 PRO    73      76.690  65.840  31.150  0.00  0.00           H
ATOM   1168  HB3 PRO    73      77.930  65.500  32.330  0.00  0.00           H
ATOM   1169  CA  PRO    73      78.780  65.880  30.500  0.00  0.00           C
ATOM   1170  HA  PRO    73      79.300  64.940  30.640  0.00  0.00           H
ATOM   1171  C   PRO    73      78.200  65.970  29.060  0.00  0.00           C
ATOM   1172  O   PRO    73      78.120  67.060  28.450  0.00  0.00           O
ATOM   1173  N   PRO    74      77.610  64.810  28.570  0.00  0.00           N
ATOM   1174  CD  PRO    74      77.360  63.560  29.240  0.00  0.00           C
ATOM   1175  HD2 PRO    74      77.190  63.690  30.310  0.00  0.00           H
ATOM   1176  HD3 PRO    74      78.230  62.900  29.150  0.00  0.00           H
ATOM   1177  CG  PRO    74      76.190  62.950  28.570  0.00  0.00           C
ATOM   1178  HG2 PRO    74      75.210  63.280  28.900  0.00  0.00           H
ATOM   1179  HG3 PRO    74      76.230  61.860  28.670  0.00  0.00           H
ATOM   1180  CB  PRO    74      76.440  63.400  27.100  0.00  0.00           C
ATOM   1181  HB2 PRO    74      75.510  63.390  26.520  0.00  0.00           H
ATOM   1182  HB3 PRO    74      77.230  62.770  26.710  0.00  0.00           H
ATOM   1183  CA  PRO    74      76.970  64.820  27.280  0.00  0.00           C
ATOM   1184  HA  PRO    74      77.740  65.100  26.550  0.00  0.00           H
ATOM   1185  C   PRO    74      75.850  65.880  27.010  0.00  0.00           C
ATOM   1186  O   PRO    74      75.420  66.140  25.900  0.00  0.00           O
ATOM   1187  N   ALA    75      75.240  66.420  28.080  0.00  0.00           N
ATOM   1188  H   ALA    75      75.450  66.090  29.010  0.00  0.00           H
ATOM   1189  CA  ALA    75      74.300  67.440  27.990  0.00  0.00           C
ATOM   1190  HA  ALA    75      74.440  67.970  27.050  0.00  0.00           H
ATOM   1191  CB  ALA    75      72.870  66.910  27.890  0.00  0.00           C
ATOM   1192  HB1 ALA    75      72.660  66.280  28.760  0.00  0.00           H
ATOM   1193  HB2 ALA    75      72.100  67.680  27.980  0.00  0.00           H
ATOM   1194  HB3 ALA    75      72.730  66.320  26.990  0.00  0.00           H
ATOM   1195  C   ALA    75      74.490  68.530  29.090  0.00  0.00           C
ATOM   1196  O   ALA    75      74.070  68.260  30.190  0.00  0.00           O
ATOM   1197  N   PRO    76      75.010  69.750  28.840  0.00  0.00           N
ATOM   1198  CD  PRO    76      75.500  70.220  27.560  0.00  0.00           C
ATOM   1199  HD2 PRO    76      74.660  70.460  26.900  0.00  0.00           H
ATOM   1200  HD3 PRO    76      76.120  69.450  27.100  0.00  0.00           H
ATOM   1201  CG  PRO    76      76.320  71.510  27.820  0.00  0.00           C
ATOM   1202  HG2 PRO    76      75.850  72.390  27.390  0.00  0.00           H
ATOM   1203  HG3 PRO    76      77.310  71.410  27.380  0.00  0.00           H
ATOM   1204  CB  PRO    76      76.340  71.680  29.340  0.00  0.00           C
ATOM   1205  HB2 PRO    76      76.210  72.640  29.850  0.00  0.00           H
ATOM   1206  HB3 PRO    76      77.280  71.170  29.550  0.00  0.00           H
ATOM   1207  CA  PRO    76      75.200  70.800  29.870  0.00  0.00           C
ATOM   1208  HA  PRO    76      75.530  70.270  30.760  0.00  0.00           H
ATOM   1209  C   PRO    76      73.870  71.470  30.170  0.00  0.00           C
ATOM   1210  O   PRO    76      73.490  72.550  29.610  0.00  0.00           O
ATOM   1211  N   THR    77      73.220  70.870  31.160  0.00  0.00           N
ATOM   1212  H   THR    77      73.530  69.970  31.490  0.00  0.00           H
ATOM   1213  CA  THR    77      72.200  71.640  31.930  0.00  0.00           C
ATOM   1214  HA  THR    77      71.310  71.820  31.310  0.00  0.00           H
ATOM   1215  CB  THR    77      71.830  70.770  33.140  0.00  0.00           C
ATOM   1216  HB  THR    77      71.000  71.320  33.590  0.00  0.00           H
ATOM   1217  CG2 THR    77      71.210  69.330  32.900  0.00  0.00           C
ATOM   1218 HG21 THR    77      70.220  69.540  32.490  0.00  0.00           H
ATOM   1219 HG22 THR    77      71.820  68.790  32.170  0.00  0.00           H
ATOM   1220 HG23 THR    77      71.180  68.690  33.780  0.00  0.00           H
ATOM   1221  OG1 THR    77      72.970  70.470  34.000  0.00  0.00           O
ATOM   1222  HG1 THR    77      73.060  71.110  34.710  0.00  0.00           H
ATOM   1223  C   THR    77      72.640  72.990  32.470  0.00  0.00           C
ATOM   1224  O   THR    77      71.760  73.820  32.610  0.00  0.00           O
ATOM   1225  N   ASP    78      73.900  73.120  32.860  0.00  0.00           N
ATOM   1226  H   ASP    78      74.570  72.380  32.730  0.00  0.00           H
ATOM   1227  CA  ASP    78      74.410  74.320  33.560  0.00  0.00           C
ATOM   1228  HA  ASP    78      73.760  75.180  33.360  0.00  0.00           H
ATOM   1229  CB  ASP    78      74.500  74.140  35.060  0.00  0.00           C
ATOM   1230  HB2 ASP    78      74.760  75.100  35.520  0.00  0.00           H
ATOM   1231  HB3 ASP    78      75.250  73.390  35.310  0.00  0.00           H
ATOM   1232  CG  ASP    78      73.180  73.620  35.610  0.00  0.00           C
ATOM   1233  OD1 ASP    78      72.230  74.440  35.670  0.00  0.00           O
ATOM   1234  OD2 ASP    78      73.100  72.450  35.990  0.00  0.00           O
ATOM   1235  C   ASP    78      75.810  74.590  32.990  0.00  0.00           C
ATOM   1236  O   ASP    78      76.560  73.750  32.520  0.00  0.00           O
ATOM   1237  N   HIE    79      76.240  75.860  33.100  0.00  0.00           N
ATOM   1238  H   HIE    79      75.660  76.360  33.760  0.00  0.00           H
ATOM   1239  CA  HIE    79      77.470  76.430  32.530  0.00  0.00           C
ATOM   1240  HA  HIE    79      77.770  75.950  31.600  0.00  0.00           H
ATOM   1241  CB  HIE    79      77.100  77.870  32.150  0.00  0.00           C
ATOM   1242  HB2 HIE    79      78.040  78.380  31.900  0.00  0.00           H
ATOM   1243  HB3 HIE    79      76.770  78.520  32.950  0.00  0.00           H
ATOM   1244  CG  HIE    79      76.040  78.050  31.060  0.00  0.00           C
ATOM   1245  ND1 HIE    79      76.170  77.570  29.730  0.00  0.00           N
ATOM   1246  CE1 HIE    79      75.030  77.980  29.100  0.00  0.00           C
ATOM   1247  HE1 HIE    79      74.710  77.850  28.080  0.00  0.00           H
ATOM   1248  NE2 HIE    79      74.310  78.840  29.880  0.00  0.00           N
ATOM   1249  HE2 HIE    79      73.470  79.320  29.570  0.00  0.00           H
ATOM   1250  CD2 HIE    79      74.930  78.850  31.120  0.00  0.00           C
ATOM   1251  HD2 HIE    79      74.580  79.380  31.980  0.00  0.00           H
ATOM   1252  C   HIE    79      78.690  76.340  33.450  0.00  0.00           C
ATOM   1253  O   HIE    79      79.850  76.670  33.010  0.00  0.00           O
ATOM   1254  N   LEU    80      78.430  75.940  34.680  0.00  0.00           N
ATOM   1255  H   LEU    80      77.470  75.660  34.840  0.00  0.00           H
ATOM   1256  CA  LEU    80      79.400  76.020  35.800  0.00  0.00           C
ATOM   1257  HA  LEU    80      80.310  76.420  35.350  0.00  0.00           H
ATOM   1258  CB  LEU    80      78.870  77.120  36.800  0.00  0.00           C
ATOM   1259  HB2 LEU    80      79.510  77.070  37.680  0.00  0.00           H
ATOM   1260  HB3 LEU    80      77.930  76.760  37.200  0.00  0.00           H
ATOM   1261  CG  LEU    80      78.700  78.510  36.250  0.00  0.00           C
ATOM   1262  HG  LEU    80      78.020  78.520  35.390  0.00  0.00           H
ATOM   1263  CD1 LEU    80      78.040  79.360  37.250  0.00  0.00           C
ATOM   1264 HD11 LEU    80      78.610  79.530  38.170  0.00  0.00           H
ATOM   1265 HD12 LEU    80      77.770  80.350  36.910  0.00  0.00           H
ATOM   1266 HD13 LEU    80      77.090  78.850  37.400  0.00  0.00           H
ATOM   1267  CD2 LEU    80      80.000  79.220  35.770  0.00  0.00           C
ATOM   1268 HD21 LEU    80      80.780  79.150  36.530  0.00  0.00           H
ATOM   1269 HD22 LEU    80      80.310  78.620  34.910  0.00  0.00           H
ATOM   1270 HD23 LEU    80      79.890  80.250  35.410  0.00  0.00           H
ATOM   1271  C   LEU    80      79.780  74.650  36.420  0.00  0.00           C
ATOM   1272  O   LEU    80      80.120  74.480  37.580  0.00  0.00           O
ATOM   1273  N   THR    81      79.650  73.640  35.560  0.00  0.00           N
ATOM   1274  H   THR    81      79.440  73.770  34.580  0.00  0.00           H
ATOM   1275  CA  THR    81      79.770  72.230  36.000  0.00  0.00           C
ATOM   1276  HA  THR    81      79.140  71.980  36.860  0.00  0.00           H
ATOM   1277  CB  THR    81      79.130  71.210  34.990  0.00  0.00           C
ATOM   1278  HB  THR    81      79.150  70.230  35.470  0.00  0.00           H
ATOM   1279  CG2 THR    81      77.660  71.370  34.580  0.00  0.00           C
ATOM   1280 HG21 THR    81      77.530  72.350  34.130  0.00  0.00           H
ATOM   1281 HG22 THR    81      77.410  70.580  33.880  0.00  0.00           H
ATOM   1282 HG23 THR    81      77.040  71.410  35.470  0.00  0.00           H
ATOM   1283  OG1 THR    81      80.010  71.150  33.880  0.00  0.00           O
ATOM   1284  HG1 THR    81      79.780  72.000  33.490  0.00  0.00           H
ATOM   1285  C   THR    81      81.200  71.840  36.430  0.00  0.00           C
ATOM   1286  O   THR    81      81.390  70.910  37.220  0.00  0.00           O
ATOM   1287  N   PRO    82      82.270  72.540  36.020  0.00  0.00           N
ATOM   1288  CD  PRO    82      82.340  73.390  34.810  0.00  0.00           C
ATOM   1289  HD2 PRO    82      82.000  74.400  35.030  0.00  0.00           H
ATOM   1290  HD3 PRO    82      81.830  72.910  33.980  0.00  0.00           H
ATOM   1291  CG  PRO    82      83.860  73.450  34.430  0.00  0.00           C
ATOM   1292  HG2 PRO    82      84.200  74.430  34.100  0.00  0.00           H
ATOM   1293  HG3 PRO    82      84.130  72.620  33.770  0.00  0.00           H
ATOM   1294  CB  PRO    82      84.530  73.160  35.730  0.00  0.00           C
ATOM   1295  HB2 PRO    82      84.570  74.170  36.130  0.00  0.00           H
ATOM   1296  HB3 PRO    82      85.510  72.750  35.500  0.00  0.00           H
ATOM   1297  CA  PRO    82      83.630  72.310  36.570  0.00  0.00           C
ATOM   1298  HA  PRO    82      83.850  71.250  36.440  0.00  0.00           H
ATOM   1299  C   PRO    82      83.810  72.770  38.020  0.00  0.00           C
ATOM   1300  O   PRO    82      84.710  72.260  38.680  0.00  0.00           O
ATOM   1301  N   THR    83      82.910  73.600  38.560  0.00  0.00           N
ATOM   1302  H   THR    83      82.180  73.950  37.950  0.00  0.00           H
ATOM   1303  CA  THR    83      82.970  74.180  39.970  0.00  0.00           C
ATOM   1304  HA  THR    83      83.820  74.870  39.930  0.00  0.00           H
ATOM   1305  CB  THR    83      81.710  75.040  40.250  0.00  0.00           C
ATOM   1306  HB  THR    83      80.820  74.480  39.940  0.00  0.00           H
ATOM   1307  CG2 THR    83      81.480  75.510  41.760  0.00  0.00           C
ATOM   1308 HG21 THR    83      81.290  74.690  42.450  0.00  0.00           H
ATOM   1309 HG22 THR    83      82.240  76.180  42.160  0.00  0.00           H
ATOM   1310 HG23 THR    83      80.530  76.030  41.880  0.00  0.00           H
ATOM   1311  OG1 THR    83      81.830  76.180  39.440  0.00  0.00           O
ATOM   1312  HG1 THR    83      81.060  76.730  39.610  0.00  0.00           H
ATOM   1313  C   THR    83      83.290  73.260  41.070  0.00  0.00           C
ATOM   1314  O   THR    83      84.210  73.560  41.850  0.00  0.00           O
ATOM   1315  N   PRO    84      82.590  72.100  41.150  0.00  0.00           N
ATOM   1316  CD  PRO    84      81.340  71.650  40.580  0.00  0.00           C
ATOM   1317  HD2 PRO    84      81.390  71.470  39.510  0.00  0.00           H
ATOM   1318  HD3 PRO    84      80.510  72.370  40.620  0.00  0.00           H
ATOM   1319  CG  PRO    84      80.960  70.330  41.250  0.00  0.00           C
ATOM   1320  HG2 PRO    84      81.400  69.460  40.750  0.00  0.00           H
ATOM   1321  HG3 PRO    84      79.890  70.230  41.420  0.00  0.00           H
ATOM   1322  CB  PRO    84      81.590  70.570  42.650  0.00  0.00           C
ATOM   1323  HB2 PRO    84      81.770  69.570  43.050  0.00  0.00           H
ATOM   1324  HB3 PRO    84      80.920  71.090  43.330  0.00  0.00           H
ATOM   1325  CA  PRO    84      82.870  71.280  42.360  0.00  0.00           C
ATOM   1326  HA  PRO    84      83.030  71.950  43.200  0.00  0.00           H
ATOM   1327  C   PRO    84      84.130  70.450  42.190  0.00  0.00           C
ATOM   1328  O   PRO    84      84.660  70.060  43.200  0.00  0.00           O
ATOM   1329  N   ILE    85      84.700  70.290  40.990  0.00  0.00           N
ATOM   1330  H   ILE    85      84.210  70.820  40.280  0.00  0.00           H
ATOM   1331  CA  ILE    85      86.020  69.780  40.690  0.00  0.00           C
ATOM   1332  HA  ILE    85      86.220  68.930  41.340  0.00  0.00           H
ATOM   1333  CB  ILE    85      86.060  69.180  39.250  0.00  0.00           C
ATOM   1334  HB  ILE    85      86.000  69.980  38.520  0.00  0.00           H
ATOM   1335  CG2 ILE    85      87.480  68.620  39.020  0.00  0.00           C
ATOM   1336 HG21 ILE    85      87.660  68.730  37.950  0.00  0.00           H
ATOM   1337 HG22 ILE    85      88.270  69.130  39.570  0.00  0.00           H
ATOM   1338 HG23 ILE    85      87.490  67.580  39.320  0.00  0.00           H
ATOM   1339  CG1 ILE    85      85.020  68.140  38.860  0.00  0.00           C
ATOM   1340 HG12 ILE    85      85.040  67.400  39.660  0.00  0.00           H
ATOM   1341 HG13 ILE    85      85.410  67.580  38.010  0.00  0.00           H
ATOM   1342  CD1 ILE    85      83.560  68.520  38.520  0.00  0.00           C
ATOM   1343 HD11 ILE    85      83.120  69.280  39.160  0.00  0.00           H
ATOM   1344 HD12 ILE    85      83.570  69.000  37.540  0.00  0.00           H
ATOM   1345 HD13 ILE    85      82.940  67.640  38.640  0.00  0.00           H
ATOM   1346  C   ILE    85      87.020  70.830  41.050  0.00  0.00           C
ATOM   1347  O   ILE    85      87.900  70.510  41.980  0.00  0.00           O
ATOM   1348  N   SER    86      86.940  72.040  40.560  0.00  0.00           N
ATOM   1349  H   SER    86      86.060  72.120  40.080  0.00  0.00           H
ATOM   1350  CA  SER    86      87.730  73.260  40.900  0.00  0.00           C
ATOM   1351  HA  SER    86      88.720  72.990  40.520  0.00  0.00           H
ATOM   1352  CB  SER    86      87.150  74.480  40.100  0.00  0.00           C
ATOM   1353  HB2 SER    86      86.150  74.700  40.480  0.00  0.00           H
ATOM   1354  HB3 SER    86      87.060  74.240  39.050  0.00  0.00           H
ATOM   1355  OG  SER    86      87.990  75.590  40.380  0.00  0.00           O
ATOM   1356  HG  SER    86      88.930  75.410  40.400  0.00  0.00           H
ATOM   1357  C   SER    86      87.910  73.400  42.460  0.00  0.00           C
ATOM   1358  O   SER    86      89.040  73.290  42.980  0.00  0.00           O
ATOM   1359  N   TYR    87      86.760  73.550  43.080  0.00  0.00           N
ATOM   1360  H   TYR    87      85.890  73.400  42.590  0.00  0.00           H
ATOM   1361  CA  TYR    87      86.740  73.740  44.560  0.00  0.00           C
ATOM   1362  HA  TYR    87      87.310  74.640  44.760  0.00  0.00           H
ATOM   1363  CB  TYR    87      85.320  74.040  45.080  0.00  0.00           C
ATOM   1364  HB2 TYR    87      85.300  73.820  46.150  0.00  0.00           H
ATOM   1365  HB3 TYR    87      84.710  73.270  44.610  0.00  0.00           H
ATOM   1366  CG  TYR    87      84.650  75.380  44.670  0.00  0.00           C
ATOM   1367  CD1 TYR    87      85.390  76.370  44.010  0.00  0.00           C
ATOM   1368  HD1 TYR    87      86.380  76.150  43.630  0.00  0.00           H
ATOM   1369  CE1 TYR    87      84.740  77.540  43.640  0.00  0.00           C
ATOM   1370  HE1 TYR    87      85.210  78.210  42.940  0.00  0.00           H
ATOM   1371  CZ  TYR    87      83.450  77.860  44.170  0.00  0.00           C
ATOM   1372  OH  TYR    87      82.970  79.120  44.030  0.00  0.00           O
ATOM   1373  HH  TYR    87      82.500  79.410  44.820  0.00  0.00           H
ATOM   1374  CE2 TYR    87      82.750  76.930  44.970  0.00  0.00           C
ATOM   1375  HE2 TYR    87      81.790  77.210  45.380  0.00  0.00           H
ATOM   1376  CD2 TYR    87      83.350  75.690  45.190  0.00  0.00           C
ATOM   1377  HD2 TYR    87      82.780  74.930  45.710  0.00  0.00           H
ATOM   1378  C   TYR    87      87.420  72.610  45.430  0.00  0.00           C
ATOM   1379  O   TYR    87      88.340  72.910  46.250  0.00  0.00           O
ATOM   1380  N   THR    88      87.040  71.350  45.250  0.00  0.00           N
ATOM   1381  H   THR    88      86.180  71.280  44.730  0.00  0.00           H
ATOM   1382  CA  THR    88      87.530  70.230  46.040  0.00  0.00           C
ATOM   1383  HA  THR    88      87.310  70.510  47.070  0.00  0.00           H
ATOM   1384  CB  THR    88      86.880  68.920  45.650  0.00  0.00           C
ATOM   1385  HB  THR    88      87.160  68.770  44.610  0.00  0.00           H
ATOM   1386  CG2 THR    88      87.350  67.790  46.540  0.00  0.00           C
ATOM   1387 HG21 THR    88      87.340  68.140  47.570  0.00  0.00           H
ATOM   1388 HG22 THR    88      86.730  66.910  46.370  0.00  0.00           H
ATOM   1389 HG23 THR    88      88.370  67.550  46.220  0.00  0.00           H
ATOM   1390  OG1 THR    88      85.460  68.930  45.570  0.00  0.00           O
ATOM   1391  HG1 THR    88      85.290  69.320  44.710  0.00  0.00           H
ATOM   1392  C   THR    88      89.060  70.060  45.960  0.00  0.00           C
ATOM   1393  O   THR    88      89.700  69.610  46.970  0.00  0.00           O
ATOM   1394  N   ALA    89      89.620  70.330  44.790  0.00  0.00           N
ATOM   1395  H   ALA    89      89.100  70.860  44.110  0.00  0.00           H
ATOM   1396  CA  ALA    89      91.090  70.010  44.540  0.00  0.00           C
ATOM   1397  HA  ALA    89      91.430  69.140  45.090  0.00  0.00           H
ATOM   1398  CB  ALA    89      91.160  69.590  43.050  0.00  0.00           C
ATOM   1399  HB1 ALA    89      90.910  68.530  42.980  0.00  0.00           H
ATOM   1400  HB2 ALA    89      90.660  70.270  42.380  0.00  0.00           H
ATOM   1401  HB3 ALA    89      92.190  69.760  42.740  0.00  0.00           H
ATOM   1402  C   ALA    89      91.970  71.190  44.870  0.00  0.00           C
ATOM   1403  O   ALA    89      92.980  71.130  45.520  0.00  0.00           O
ATOM   1404  N   GLY    90      91.450  72.430  44.510  0.00  0.00           N
ATOM   1405  H   GLY    90      90.670  72.450  43.870  0.00  0.00           H
ATOM   1406  CA  GLY    90      91.800  73.790  44.920  0.00  0.00           C
ATOM   1407  HA2 GLY    90      90.910  74.370  44.660  0.00  0.00           H
ATOM   1408  HA3 GLY    90      92.670  74.270  44.480  0.00  0.00           H
ATOM   1409  C   GLY    90      91.940  73.930  46.370  0.00  0.00           C
ATOM   1410  O   GLY    90      92.970  74.390  46.810  0.00  0.00           O
ATOM   1411  N   PHE    91      91.090  73.260  47.240  0.00  0.00           N
ATOM   1412  H   PHE    91      90.140  73.080  46.940  0.00  0.00           H
ATOM   1413  CA  PHE    91      91.180  73.220  48.750  0.00  0.00           C
ATOM   1414  HA  PHE    91      91.000  74.220  49.140  0.00  0.00           H
ATOM   1415  CB  PHE    91      90.030  72.310  49.220  0.00  0.00           C
ATOM   1416  HB2 PHE    91      90.260  71.280  48.920  0.00  0.00           H
ATOM   1417  HB3 PHE    91      89.040  72.600  48.880  0.00  0.00           H
ATOM   1418  CG  PHE    91      89.870  72.150  50.720  0.00  0.00           C
ATOM   1419  CD1 PHE    91      90.770  71.330  51.420  0.00  0.00           C
ATOM   1420  HD1 PHE    91      91.510  70.800  50.840  0.00  0.00           H
ATOM   1421  CE1 PHE    91      90.760  71.200  52.810  0.00  0.00           C
ATOM   1422  HE1 PHE    91      91.580  70.610  53.200  0.00  0.00           H
ATOM   1423  CZ  PHE    91      89.830  71.870  53.610  0.00  0.00           C
ATOM   1424  HZ  PHE    91      89.850  71.850  54.690  0.00  0.00           H
ATOM   1425  CE2 PHE    91      88.870  72.680  52.930  0.00  0.00           C
ATOM   1426  HE2 PHE    91      88.070  73.100  53.540  0.00  0.00           H
ATOM   1427  CD2 PHE    91      88.930  72.930  51.560  0.00  0.00           C
ATOM   1428  HD2 PHE    91      88.310  73.710  51.150  0.00  0.00           H
ATOM   1429  C   PHE    91      92.510  72.650  49.210  0.00  0.00           C
ATOM   1430  O   PHE    91      93.020  73.000  50.260  0.00  0.00           O
ATOM   1431  N   TYR    92      93.100  71.760  48.470  0.00  0.00           N
ATOM   1432  H   TYR    92      92.580  71.640  47.610  0.00  0.00           H
ATOM   1433  CA  TYR    92      94.430  71.150  48.760  0.00  0.00           C
ATOM   1434  HA  TYR    92      94.680  71.580  49.740  0.00  0.00           H
ATOM   1435  CB  TYR    92      94.340  69.600  48.780  0.00  0.00           C
ATOM   1436  HB2 TYR    92      95.330  69.180  48.940  0.00  0.00           H
ATOM   1437  HB3 TYR    92      94.080  69.140  47.820  0.00  0.00           H
ATOM   1438  CG  TYR    92      93.340  69.050  49.750  0.00  0.00           C
ATOM   1439  CD1 TYR    92      93.630  69.070  51.140  0.00  0.00           C
ATOM   1440  HD1 TYR    92      94.570  69.470  51.480  0.00  0.00           H
ATOM   1441  CE1 TYR    92      92.670  68.600  52.090  0.00  0.00           C
ATOM   1442  HE1 TYR    92      92.880  68.820  53.130  0.00  0.00           H
ATOM   1443  CZ  TYR    92      91.540  67.990  51.640  0.00  0.00           C
ATOM   1444  OH  TYR    92      90.600  67.440  52.510  0.00  0.00           O
ATOM   1445  HH  TYR    92      90.900  67.530  53.420  0.00  0.00           H
ATOM   1446  CE2 TYR    92      91.240  67.910  50.280  0.00  0.00           C
ATOM   1447  HE2 TYR    92      90.330  67.460  49.900  0.00  0.00           H
ATOM   1448  CD2 TYR    92      92.120  68.490  49.370  0.00  0.00           C
ATOM   1449  HD2 TYR    92      91.930  68.340  48.320  0.00  0.00           H
ATOM   1450  C   TYR    92      95.560  71.640  47.840  0.00  0.00           C
ATOM   1451  O   TYR    92      96.630  71.070  48.000  0.00  0.00           O
ATOM   1452  N   ARG    93      95.270  72.530  46.900  0.00  0.00           N
ATOM   1453  H   ARG    93      94.400  73.050  46.940  0.00  0.00           H
ATOM   1454  CA  ARG    93      96.120  73.020  45.810  0.00  0.00           C
ATOM   1455  HA  ARG    93      95.460  73.760  45.350  0.00  0.00           H
ATOM   1456  CB  ARG    93      97.350  73.760  46.380  0.00  0.00           C
ATOM   1457  HB2 ARG    93      97.960  74.170  45.580  0.00  0.00           H
ATOM   1458  HB3 ARG    93      97.980  73.020  46.880  0.00  0.00           H
ATOM   1459  CG  ARG    93      97.040  74.870  47.400  0.00  0.00           C
ATOM   1460  HG2 ARG    93      97.990  75.240  47.800  0.00  0.00           H
ATOM   1461  HG3 ARG    93      96.680  74.430  48.330  0.00  0.00           H
ATOM   1462  CD  ARG    93      96.010  76.010  46.990  0.00  0.00           C
ATOM   1463  HD2 ARG    93      95.100  75.480  46.700  0.00  0.00           H
ATOM   1464  HD3 ARG    93      96.400  76.580  46.150  0.00  0.00           H
ATOM   1465  NE  ARG    93      95.870  76.870  48.200  0.00  0.00           N
ATOM   1466  HE  ARG    93      96.530  77.640  48.250  0.00  0.00           H
ATOM   1467  CZ  ARG    93      94.990  76.700  49.180  0.00  0.00           C
ATOM   1468  NH1 ARG    93      93.900  75.990  49.020  0.00  0.00           N
ATOM   1469 HH11 ARG    93      93.610  75.590  48.140  0.00  0.00           H
ATOM   1470 HH12 ARG    93      93.350  75.880  49.860  0.00  0.00           H
ATOM   1471  NH2 ARG    93      95.130  77.330  50.380  0.00  0.00           N
ATOM   1472 HH21 ARG    93      95.780  78.080  50.540  0.00  0.00           H
ATOM   1473 HH22 ARG    93      94.610  77.030  51.190  0.00  0.00           H
ATOM   1474  C   ARG    93      96.600  72.000  44.680  0.00  0.00           C
ATOM   1475  O   ARG    93      97.580  72.230  44.020  0.00  0.00           O
ATOM   1476  N   ILE    94      95.900  70.920  44.480  0.00  0.00           N
ATOM   1477  H   ILE    94      95.090  70.860  45.080  0.00  0.00           H
ATOM   1478  CA  ILE    94      95.920  70.140  43.250  0.00  0.00           C
ATOM   1479  HA  ILE    94      96.930  69.770  43.100  0.00  0.00           H
ATOM   1480  CB  ILE    94      95.100  68.870  43.430  0.00  0.00           C
ATOM   1481  HB  ILE    94      94.170  69.090  43.960  0.00  0.00           H
ATOM   1482  CG2 ILE    94      94.690  68.130  42.160  0.00  0.00           C
ATOM   1483 HG21 ILE    94      93.940  67.400  42.470  0.00  0.00           H
ATOM   1484 HG22 ILE    94      94.240  68.800  41.430  0.00  0.00           H
ATOM   1485 HG23 ILE    94      95.630  67.650  41.890  0.00  0.00           H
ATOM   1486  CG1 ILE    94      95.770  67.830  44.410  0.00  0.00           C
ATOM   1487 HG12 ILE    94      96.610  68.280  44.930  0.00  0.00           H
ATOM   1488 HG13 ILE    94      96.090  66.920  43.900  0.00  0.00           H
ATOM   1489  CD1 ILE    94      94.750  67.280  45.440  0.00  0.00           C
ATOM   1490 HD11 ILE    94      94.430  67.960  46.230  0.00  0.00           H
ATOM   1491 HD12 ILE    94      93.870  66.810  45.010  0.00  0.00           H
ATOM   1492 HD13 ILE    94      95.310  66.550  46.020  0.00  0.00           H
ATOM   1493  C   ILE    94      95.490  70.970  42.050  0.00  0.00           C
ATOM   1494  O   ILE    94      94.410  71.530  42.100  0.00  0.00           O
ATOM   1495  N   PRO    95      96.330  71.130  41.030  0.00  0.00           N
ATOM   1496  CD  PRO    95      97.630  70.500  40.920  0.00  0.00           C
ATOM   1497  HD2 PRO    95      97.470  69.430  40.950  0.00  0.00           H
ATOM   1498  HD3 PRO    95      98.380  70.960  41.560  0.00  0.00           H
ATOM   1499  CG  PRO    95      98.200  70.830  39.520  0.00  0.00           C
ATOM   1500  HG2 PRO    95      98.300  69.910  38.940  0.00  0.00           H
ATOM   1501  HG3 PRO    95      99.140  71.370  39.540  0.00  0.00           H
ATOM   1502  CB  PRO    95      97.140  71.790  38.960  0.00  0.00           C
ATOM   1503  HB2 PRO    95      97.010  71.490  37.920  0.00  0.00           H
ATOM   1504  HB3 PRO    95      97.490  72.820  38.920  0.00  0.00           H
ATOM   1505  CA  PRO    95      95.830  71.650  39.800  0.00  0.00           C
ATOM   1506  HA  PRO    95      95.440  72.650  39.960  0.00  0.00           H
ATOM   1507  C   PRO    95      94.800  70.840  39.000  0.00  0.00           C
ATOM   1508  O   PRO    95      94.830  69.620  39.010  0.00  0.00           O
ATOM   1509  N   VAL    96      93.970  71.600  38.300  0.00  0.00           N
ATOM   1510  H   VAL    96      94.040  72.610  38.280  0.00  0.00           H
ATOM   1511  CA  VAL    96      92.860  71.130  37.530  0.00  0.00           C
ATOM   1512  HA  VAL    96      92.900  70.040  37.560  0.00  0.00           H
ATOM   1513  CB  VAL    96      91.450  71.410  38.170  0.00  0.00           C
ATOM   1514  HB  VAL    96      91.280  72.440  38.480  0.00  0.00           H
ATOM   1515  CG1 VAL    96      90.180  71.070  37.250  0.00  0.00           C
ATOM   1516 HG11 VAL    96      89.310  71.200  37.890  0.00  0.00           H
ATOM   1517 HG12 VAL    96      90.140  71.850  36.490  0.00  0.00           H
ATOM   1518 HG13 VAL    96      90.170  70.090  36.780  0.00  0.00           H
ATOM   1519  CG2 VAL    96      91.280  70.490  39.390  0.00  0.00           C
ATOM   1520 HG21 VAL    96      92.030  70.590  40.170  0.00  0.00           H
ATOM   1521 HG22 VAL    96      90.310  70.730  39.820  0.00  0.00           H
ATOM   1522 HG23 VAL    96      91.200  69.430  39.120  0.00  0.00           H
ATOM   1523  C   VAL    96      92.950  71.670  36.060  0.00  0.00           C
ATOM   1524  O   VAL    96      93.090  72.880  35.880  0.00  0.00           O
ATOM   1525  N   ILE    97      92.710  70.830  35.050  0.00  0.00           N
ATOM   1526  H   ILE    97      92.540  69.850  35.240  0.00  0.00           H
ATOM   1527  CA  ILE    97      92.650  71.210  33.600  0.00  0.00           C
ATOM   1528  HA  ILE    97      92.990  72.250  33.550  0.00  0.00           H
ATOM   1529  CB  ILE    97      93.680  70.480  32.800  0.00  0.00           C
ATOM   1530  HB  ILE    97      93.220  69.540  32.480  0.00  0.00           H
ATOM   1531  CG2 ILE    97      94.200  71.300  31.550  0.00  0.00           C
ATOM   1532 HG21 ILE    97      94.740  72.150  31.970  0.00  0.00           H
ATOM   1533 HG22 ILE    97      94.900  70.720  30.960  0.00  0.00           H
ATOM   1534 HG23 ILE    97      93.340  71.650  30.980  0.00  0.00           H
ATOM   1535  CG1 ILE    97      94.980  70.000  33.540  0.00  0.00           C
ATOM   1536 HG12 ILE    97      95.550  69.310  32.920  0.00  0.00           H
ATOM   1537 HG13 ILE    97      94.650  69.410  34.390  0.00  0.00           H
ATOM   1538  CD1 ILE    97      95.820  71.100  34.090  0.00  0.00           C
ATOM   1539 HD11 ILE    97      95.200  72.000  34.140  0.00  0.00           H
ATOM   1540 HD12 ILE    97      96.180  70.770  35.060  0.00  0.00           H
ATOM   1541 HD13 ILE    97      96.660  71.140  33.390  0.00  0.00           H
ATOM   1542  C   ILE    97      91.230  71.140  33.040  0.00  0.00           C
ATOM   1543  O   ILE    97      90.650  70.070  32.840  0.00  0.00           O
ATOM   1544  N   GLY    98      90.680  72.300  32.750  0.00  0.00           N
ATOM   1545  H   GLY    98      91.180  73.120  33.070  0.00  0.00           H
ATOM   1546  CA  GLY    98      89.500  72.520  31.920  0.00  0.00           C
ATOM   1547  HA2 GLY    98      89.170  73.540  32.130  0.00  0.00           H
ATOM   1548  HA3 GLY    98      88.780  71.820  32.330  0.00  0.00           H
ATOM   1549  C   GLY    98      89.690  72.220  30.460  0.00  0.00           C
ATOM   1550  O   GLY    98      90.290  73.030  29.780  0.00  0.00           O
ATOM   1551  N   LEU    99      89.270  71.010  30.010  0.00  0.00           N
ATOM   1552  H   LEU    99      88.860  70.350  30.660  0.00  0.00           H
ATOM   1553  CA  LEU    99      89.260  70.440  28.640  0.00  0.00           C
ATOM   1554  HA  LEU    99      90.210  70.750  28.210  0.00  0.00           H
ATOM   1555  CB  LEU    99      89.080  68.930  28.730  0.00  0.00           C
ATOM   1556  HB2 LEU    99      89.140  68.550  27.710  0.00  0.00           H
ATOM   1557  HB3 LEU    99      88.090  68.600  29.030  0.00  0.00           H
ATOM   1558  CG  LEU    99      90.120  68.060  29.510  0.00  0.00           C
ATOM   1559  HG  LEU    99      89.940  68.160  30.580  0.00  0.00           H
ATOM   1560  CD1 LEU    99      89.690  66.660  29.150  0.00  0.00           C
ATOM   1561 HD11 LEU    99      89.870  66.490  28.090  0.00  0.00           H
ATOM   1562 HD12 LEU    99      90.310  65.940  29.700  0.00  0.00           H
ATOM   1563 HD13 LEU    99      88.640  66.500  29.400  0.00  0.00           H
ATOM   1564  CD2 LEU    99      91.590  68.280  29.100  0.00  0.00           C
ATOM   1565 HD21 LEU    99      92.210  67.690  29.780  0.00  0.00           H
ATOM   1566 HD22 LEU    99      91.820  67.930  28.090  0.00  0.00           H
ATOM   1567 HD23 LEU    99      91.840  69.340  29.220  0.00  0.00           H
ATOM   1568  C   LEU    99      88.170  71.010  27.730  0.00  0.00           C
ATOM   1569  O   LEU    99      88.280  70.830  26.530  0.00  0.00           O
ATOM   1570  N   THR   100      87.120  71.600  28.270  0.00  0.00           N
ATOM   1571  H   THR   100      86.950  71.460  29.260  0.00  0.00           H
ATOM   1572  CA  THR   100      86.110  72.140  27.370  0.00  0.00           C
ATOM   1573  HA  THR   100      86.450  72.430  26.380  0.00  0.00           H
ATOM   1574  CB  THR   100      84.880  71.110  27.270  0.00  0.00           C
ATOM   1575  HB  THR   100      84.040  71.730  26.940  0.00  0.00           H
ATOM   1576  CG2 THR   100      85.140  70.070  26.280  0.00  0.00           C
ATOM   1577 HG21 THR   100      85.570  70.460  25.360  0.00  0.00           H
ATOM   1578 HG22 THR   100      85.760  69.270  26.690  0.00  0.00           H
ATOM   1579 HG23 THR   100      84.200  69.670  25.890  0.00  0.00           H
ATOM   1580  OG1 THR   100      84.500  70.520  28.460  0.00  0.00           O
ATOM   1581  HG1 THR   100      83.540  70.530  28.520  0.00  0.00           H
ATOM   1582  C   THR   100      85.520  73.490  27.830  0.00  0.00           C
ATOM   1583  O   THR   100      84.870  74.180  26.970  0.00  0.00           O
ATOM   1584  N   THR   101      85.650  73.840  29.090  0.00  0.00           N
ATOM   1585  H   THR   101      86.260  73.300  29.690  0.00  0.00           H
ATOM   1586  CA  THR   101      84.930  75.020  29.600  0.00  0.00           C
ATOM   1587  HA  THR   101      83.890  74.900  29.300  0.00  0.00           H
ATOM   1588  CB  THR   101      84.840  74.980  31.140  0.00  0.00           C
ATOM   1589  HB  THR   101      84.310  74.120  31.550  0.00  0.00           H
ATOM   1590  CG2 THR   101      86.220  74.850  31.720  0.00  0.00           C
ATOM   1591 HG21 THR   101      86.820  75.760  31.780  0.00  0.00           H
ATOM   1592 HG22 THR   101      85.980  74.660  32.760  0.00  0.00           H
ATOM   1593 HG23 THR   101      86.800  74.020  31.310  0.00  0.00           H
ATOM   1594  OG1 THR   101      84.180  76.160  31.600  0.00  0.00           O
ATOM   1595  HG1 THR   101      83.250  75.950  31.690  0.00  0.00           H
ATOM   1596  C   THR   101      85.450  76.400  29.190  0.00  0.00           C
ATOM   1597  O   THR   101      86.600  76.750  29.500  0.00  0.00           O
ATOM   1598  N   ARG   102      84.620  77.190  28.500  0.00  0.00           N
ATOM   1599  H   ARG   102      83.730  76.800  28.200  0.00  0.00           H
ATOM   1600  CA  ARG   102      84.980  78.520  28.030  0.00  0.00           C
ATOM   1601  HA  ARG   102      86.050  78.600  28.190  0.00  0.00           H
ATOM   1602  CB  ARG   102      84.770  78.720  26.510  0.00  0.00           C
ATOM   1603  HB2 ARG   102      85.120  79.660  26.090  0.00  0.00           H
ATOM   1604  HB3 ARG   102      83.690  78.700  26.350  0.00  0.00           H
ATOM   1605  CG  ARG   102      85.440  77.600  25.660  0.00  0.00           C
ATOM   1606  HG2 ARG   102      85.180  76.620  26.070  0.00  0.00           H
ATOM   1607  HG3 ARG   102      86.520  77.720  25.690  0.00  0.00           H
ATOM   1608  CD  ARG   102      84.980  77.590  24.170  0.00  0.00           C
ATOM   1609  HD2 ARG   102      83.900  77.560  24.090  0.00  0.00           H
ATOM   1610  HD3 ARG   102      85.350  76.670  23.720  0.00  0.00           H
ATOM   1611  NE  ARG   102      85.510  78.780  23.480  0.00  0.00           N
ATOM   1612  HE  ARG   102      86.140  79.380  24.000  0.00  0.00           H
ATOM   1613  CZ  ARG   102      85.290  78.950  22.190  0.00  0.00           C
ATOM   1614  NH1 ARG   102      84.470  78.170  21.480  0.00  0.00           N
ATOM   1615 HH11 ARG   102      84.020  77.370  21.900  0.00  0.00           H
ATOM   1616 HH12 ARG   102      84.280  78.530  20.560  0.00  0.00           H
ATOM   1617  NH2 ARG   102      85.960  79.870  21.530  0.00  0.00           N
ATOM   1618 HH21 ARG   102      86.470  80.540  22.090  0.00  0.00           H
ATOM   1619 HH22 ARG   102      85.840  79.930  20.530  0.00  0.00           H
ATOM   1620  C   ARG   102      84.440  79.640  28.850  0.00  0.00           C
ATOM   1621  O   ARG   102      84.940  80.750  28.560  0.00  0.00           O
ATOM   1622  N   MET   103      83.640  79.430  29.970  0.00  0.00           N
ATOM   1623  H   MET   103      83.170  78.540  30.080  0.00  0.00           H
ATOM   1624  CA  MET   103      83.150  80.600  30.720  0.00  0.00           C
ATOM   1625  HA  MET   103      82.670  81.310  30.040  0.00  0.00           H
ATOM   1626  CB  MET   103      82.080  80.090  31.830  0.00  0.00           C
ATOM   1627  HB2 MET   103      81.660  80.860  32.470  0.00  0.00           H
ATOM   1628  HB3 MET   103      82.610  79.360  32.450  0.00  0.00           H
ATOM   1629  CG  MET   103      80.850  79.470  31.250  0.00  0.00           C
ATOM   1630  HG2 MET   103      80.120  79.360  32.050  0.00  0.00           H
ATOM   1631  HG3 MET   103      81.170  78.440  31.060  0.00  0.00           H
ATOM   1632  SD  MET   103      80.030  80.220  29.800  0.00  0.00           S
ATOM   1633  CE  MET   103      78.940  81.450  30.610  0.00  0.00           C
ATOM   1634  HE1 MET   103      79.540  82.030  31.300  0.00  0.00           H
ATOM   1635  HE2 MET   103      78.550  82.100  29.830  0.00  0.00           H
ATOM   1636  HE3 MET   103      78.130  80.980  31.160  0.00  0.00           H
ATOM   1637  C   MET   103      84.290  81.400  31.360  0.00  0.00           C
ATOM   1638  O   MET   103      85.100  80.770  31.970  0.00  0.00           O
ATOM   1639  N   SER   104      84.370  82.680  31.220  0.00  0.00           N
ATOM   1640  H   SER   104      83.610  83.190  30.780  0.00  0.00           H
ATOM   1641  CA  SER   104      85.580  83.440  31.590  0.00  0.00           C
ATOM   1642  HA  SER   104      86.470  83.040  31.100  0.00  0.00           H
ATOM   1643  CB  SER   104      85.330  84.920  31.080  0.00  0.00           C
ATOM   1644  HB2 SER   104      86.070  85.630  31.450  0.00  0.00           H
ATOM   1645  HB3 SER   104      84.320  85.200  31.410  0.00  0.00           H
ATOM   1646  OG  SER   104      85.440  84.980  29.650  0.00  0.00           O
ATOM   1647  HG  SER   104      84.520  84.920  29.360  0.00  0.00           H
ATOM   1648  C   SER   104      85.880  83.340  33.100  0.00  0.00           C
ATOM   1649  O   SER   104      87.080  83.520  33.410  0.00  0.00           O
ATOM   1650  N   ILE   105      84.910  83.070  33.960  0.00  0.00           N
ATOM   1651  H   ILE   105      83.960  83.100  33.630  0.00  0.00           H
ATOM   1652  CA  ILE   105      85.070  83.000  35.420  0.00  0.00           C
ATOM   1653  HA  ILE   105      85.260  84.000  35.820  0.00  0.00           H
ATOM   1654  CB  ILE   105      83.670  82.710  36.070  0.00  0.00           C
ATOM   1655  HB  ILE   105      83.010  83.530  35.800  0.00  0.00           H
ATOM   1656  CG2 ILE   105      83.010  81.450  35.470  0.00  0.00           C
ATOM   1657 HG21 ILE   105      83.550  80.580  35.860  0.00  0.00           H
ATOM   1658 HG22 ILE   105      81.990  81.210  35.790  0.00  0.00           H
ATOM   1659 HG23 ILE   105      82.860  81.590  34.400  0.00  0.00           H
ATOM   1660  CG1 ILE   105      83.630  82.560  37.580  0.00  0.00           C
ATOM   1661 HG12 ILE   105      84.270  81.750  37.930  0.00  0.00           H
ATOM   1662 HG13 ILE   105      82.610  82.340  37.890  0.00  0.00           H
ATOM   1663  CD1 ILE   105      84.070  83.790  38.290  0.00  0.00           C
ATOM   1664 HD11 ILE   105      83.900  83.730  39.370  0.00  0.00           H
ATOM   1665 HD12 ILE   105      85.130  83.980  38.090  0.00  0.00           H
ATOM   1666 HD13 ILE   105      83.390  84.610  38.060  0.00  0.00           H
ATOM   1667  C   ILE   105      86.190  82.110  35.910  0.00  0.00           C
ATOM   1668  O   ILE   105      86.890  82.500  36.820  0.00  0.00           O
ATOM   1669  N   TYR   106      86.320  81.000  35.150  0.00  0.00           N
ATOM   1670  H   TYR   106      85.690  80.840  34.380  0.00  0.00           H
ATOM   1671  CA  TYR   106      87.370  80.070  35.320  0.00  0.00           C
ATOM   1672  HA  TYR   106      87.350  79.740  36.360  0.00  0.00           H
ATOM   1673  CB  TYR   106      87.070  78.730  34.620  0.00  0.00           C
ATOM   1674  HB2 TYR   106      87.870  78.000  34.650  0.00  0.00           H
ATOM   1675  HB3 TYR   106      86.950  78.990  33.570  0.00  0.00           H
ATOM   1676  CG  TYR   106      85.860  78.150  35.210  0.00  0.00           C
ATOM   1677  CD1 TYR   106      85.980  77.450  36.450  0.00  0.00           C
ATOM   1678  HD1 TYR   106      86.970  77.270  36.840  0.00  0.00           H
ATOM   1679  CE1 TYR   106      84.880  76.860  37.000  0.00  0.00           C
ATOM   1680  HE1 TYR   106      84.990  76.290  37.910  0.00  0.00           H
ATOM   1681  CZ  TYR   106      83.620  76.940  36.420  0.00  0.00           C
ATOM   1682  OH  TYR   106      82.600  76.240  36.910  0.00  0.00           O
ATOM   1683  HH  TYR   106      82.490  76.420  37.850  0.00  0.00           H
ATOM   1684  CE2 TYR   106      83.430  77.760  35.300  0.00  0.00           C
ATOM   1685  HE2 TYR   106      82.470  77.630  34.830  0.00  0.00           H
ATOM   1686  CD2 TYR   106      84.530  78.360  34.700  0.00  0.00           C
ATOM   1687  HD2 TYR   106      84.430  78.890  33.770  0.00  0.00           H
ATOM   1688  C   TYR   106      88.830  80.590  35.030  0.00  0.00           C
ATOM   1689  O   TYR   106      89.820  79.910  35.250  0.00  0.00           O
ATOM   1690  N   SER   107      88.980  81.830  34.600  0.00  0.00           N
ATOM   1691  H   SER   107      88.200  82.350  34.240  0.00  0.00           H
ATOM   1692  CA  SER   107      90.250  82.610  34.670  0.00  0.00           C
ATOM   1693  HA  SER   107      91.120  82.020  34.360  0.00  0.00           H
ATOM   1694  CB  SER   107      90.100  83.910  33.820  0.00  0.00           C
ATOM   1695  HB2 SER   107      91.000  84.490  34.010  0.00  0.00           H
ATOM   1696  HB3 SER   107      89.300  84.610  34.080  0.00  0.00           H
ATOM   1697  OG  SER   107      89.970  83.660  32.440  0.00  0.00           O
ATOM   1698  HG  SER   107      90.780  83.330  32.040  0.00  0.00           H
ATOM   1699  C   SER   107      90.650  82.960  36.100  0.00  0.00           C
ATOM   1700  O   SER   107      91.850  83.020  36.310  0.00  0.00           O
ATOM   1701  N   ASP   108      89.660  83.330  36.950  0.00  0.00           N
ATOM   1702  H   ASP   108      88.720  83.370  36.580  0.00  0.00           H
ATOM   1703  CA  ASP   108      89.840  84.090  38.200  0.00  0.00           C
ATOM   1704  HA  ASP   108      90.450  84.980  38.030  0.00  0.00           H
ATOM   1705  CB  ASP   108      88.480  84.750  38.630  0.00  0.00           C
ATOM   1706  HB2 ASP   108      87.760  83.990  38.950  0.00  0.00           H
ATOM   1707  HB3 ASP   108      88.180  85.190  37.680  0.00  0.00           H
ATOM   1708  CG  ASP   108      88.710  85.830  39.690  0.00  0.00           C
ATOM   1709  OD1 ASP   108      89.780  85.770  40.340  0.00  0.00           O
ATOM   1710  OD2 ASP   108      87.830  86.720  39.910  0.00  0.00           O
ATOM   1711  C   ASP   108      90.410  83.300  39.360  0.00  0.00           C
ATOM   1712  O   ASP   108      89.690  82.530  39.980  0.00  0.00           O
ATOM   1713  N   LYS   109      91.670  83.480  39.730  0.00  0.00           N
ATOM   1714  H   LYS   109      92.290  84.110  39.230  0.00  0.00           H
ATOM   1715  CA  LYS   109      92.290  82.790  40.860  0.00  0.00           C
ATOM   1716  HA  LYS   109      92.050  81.740  40.730  0.00  0.00           H
ATOM   1717  CB  LYS   109      93.870  82.800  40.800  0.00  0.00           C
ATOM   1718  HB2 LYS   109      94.120  82.320  39.850  0.00  0.00           H
ATOM   1719  HB3 LYS   109      94.250  82.240  41.660  0.00  0.00           H
ATOM   1720  CG  LYS   109      94.470  84.150  40.910  0.00  0.00           C
ATOM   1721  HG2 LYS   109      94.650  84.450  41.940  0.00  0.00           H
ATOM   1722  HG3 LYS   109      94.000  84.980  40.390  0.00  0.00           H
ATOM   1723  CD  LYS   109      95.880  83.910  40.340  0.00  0.00           C
ATOM   1724  HD2 LYS   109      95.750  83.710  39.280  0.00  0.00           H
ATOM   1725  HD3 LYS   109      96.340  83.040  40.800  0.00  0.00           H
ATOM   1726  CE  LYS   109      96.640  85.250  40.630  0.00  0.00           C
ATOM   1727  HE2 LYS   109      96.920  85.300  41.680  0.00  0.00           H
ATOM   1728  HE3 LYS   109      95.960  86.090  40.470  0.00  0.00           H
ATOM   1729  NZ  LYS   109      97.920  85.440  39.890  0.00  0.00           N
ATOM   1730  HZ1 LYS   109      98.580  84.670  39.890  0.00  0.00           H
ATOM   1731  HZ2 LYS   109      97.830  85.580  38.890  0.00  0.00           H
ATOM   1732  HZ3 LYS   109      98.410  86.190  40.360  0.00  0.00           H
ATOM   1733  C   LYS   109      91.720  83.170  42.270  0.00  0.00           C
ATOM   1734  O   LYS   109      92.020  82.520  43.230  0.00  0.00           O
ATOM   1735  N   SER   110      90.910  84.200  42.360  0.00  0.00           N
ATOM   1736  H   SER   110      90.670  84.590  41.450  0.00  0.00           H
ATOM   1737  CA  SER   110      90.250  84.560  43.570  0.00  0.00           C
ATOM   1738  HA  SER   110      91.070  84.550  44.290  0.00  0.00           H
ATOM   1739  CB  SER   110      89.620  85.910  43.670  0.00  0.00           C
ATOM   1740  HB2 SER   110      90.480  86.570  43.630  0.00  0.00           H
ATOM   1741  HB3 SER   110      89.240  85.960  44.690  0.00  0.00           H
ATOM   1742  OG  SER   110      88.630  86.090  42.710  0.00  0.00           O
ATOM   1743  HG  SER   110      89.040  85.950  41.860  0.00  0.00           H
ATOM   1744  C   SER   110      89.170  83.480  43.980  0.00  0.00           C
ATOM   1745  O   SER   110      89.020  83.170  45.180  0.00  0.00           O
ATOM   1746  N   ILE   111      88.530  82.860  43.010  0.00  0.00           N
ATOM   1747  H   ILE   111      88.760  83.150  42.070  0.00  0.00           H
ATOM   1748  CA  ILE   111      87.540  81.810  43.150  0.00  0.00           C
ATOM   1749  HA  ILE   111      87.360  81.620  44.200  0.00  0.00           H
ATOM   1750  CB  ILE   111      86.260  82.250  42.480  0.00  0.00           C
ATOM   1751  HB  ILE   111      86.540  82.530  41.460  0.00  0.00           H
ATOM   1752  CG2 ILE   111      85.220  81.110  42.570  0.00  0.00           C
ATOM   1753 HG21 ILE   111      85.010  80.910  43.620  0.00  0.00           H
ATOM   1754 HG22 ILE   111      84.400  81.430  41.940  0.00  0.00           H
ATOM   1755 HG23 ILE   111      85.590  80.260  41.990  0.00  0.00           H
ATOM   1756  CG1 ILE   111      85.590  83.550  43.060  0.00  0.00           C
ATOM   1757 HG12 ILE   111      86.350  84.310  43.250  0.00  0.00           H
ATOM   1758 HG13 ILE   111      85.150  83.250  44.010  0.00  0.00           H
ATOM   1759  CD1 ILE   111      84.680  84.310  42.040  0.00  0.00           C
ATOM   1760 HD11 ILE   111      84.070  85.120  42.460  0.00  0.00           H
ATOM   1761 HD12 ILE   111      85.310  84.700  41.250  0.00  0.00           H
ATOM   1762 HD13 ILE   111      83.920  83.650  41.640  0.00  0.00           H
ATOM   1763  C   ILE   111      88.160  80.420  42.770  0.00  0.00           C
ATOM   1764  O   ILE   111      87.850  79.360  43.330  0.00  0.00           O
ATOM   1765  N   HIE   112      88.940  80.430  41.680  0.00  0.00           N
ATOM   1766  H   HIE   112      89.090  81.280  41.160  0.00  0.00           H
ATOM   1767  CA  HIE   112      89.430  79.170  41.050  0.00  0.00           C
ATOM   1768  HA  HIE   112      89.030  78.340  41.630  0.00  0.00           H
ATOM   1769  CB  HIE   112      88.810  79.040  39.650  0.00  0.00           C
ATOM   1770  HB2 HIE   112      89.120  78.060  39.290  0.00  0.00           H
ATOM   1771  HB3 HIE   112      89.140  79.840  39.000  0.00  0.00           H
ATOM   1772  CG  HIE   112      87.250  79.050  39.660  0.00  0.00           C
ATOM   1773  ND1 HIE   112      86.460  77.990  40.110  0.00  0.00           N
ATOM   1774  CE1 HIE   112      85.177  78.386  39.999  0.00  0.00           C
ATOM   1775  HE1 HIE   112      84.385  77.700  40.299  0.00  0.00           H
ATOM   1776  NE2 HIE   112      85.123  79.605  39.520  0.00  0.00           N
ATOM   1777  HE2 HIE   112      84.273  80.122  39.348  0.00  0.00           H
ATOM   1778  CD2 HIE   112      86.380  80.070  39.290  0.00  0.00           C
ATOM   1779  HD2 HIE   112      86.560  81.040  38.870  0.00  0.00           H
ATOM   1780  C   HIE   112      90.980  79.060  41.090  0.00  0.00           C
ATOM   1781  O   HIE   112      91.620  79.210  40.060  0.00  0.00           O
ATOM   1782  N   LEU   113      91.540  78.880  42.290  0.00  0.00           N
ATOM   1783  H   LEU   113      90.970  78.380  42.960  0.00  0.00           H
ATOM   1784  CA  LEU   113      92.920  79.300  42.670  0.00  0.00           C
ATOM   1785  HA  LEU   113      93.110  80.370  42.550  0.00  0.00           H
ATOM   1786  CB  LEU   113      92.980  79.040  44.200  0.00  0.00           C
ATOM   1787  HB2 LEU   113      92.830  77.960  44.290  0.00  0.00           H
ATOM   1788  HB3 LEU   113      92.150  79.570  44.660  0.00  0.00           H
ATOM   1789  CG  LEU   113      94.310  79.420  44.910  0.00  0.00           C
ATOM   1790  HG  LEU   113      95.160  78.880  44.480  0.00  0.00           H
ATOM   1791  CD1 LEU   113      94.530  80.950  44.790  0.00  0.00           C
ATOM   1792 HD11 LEU   113      95.200  81.300  45.570  0.00  0.00           H
ATOM   1793 HD12 LEU   113      94.850  81.130  43.770  0.00  0.00           H
ATOM   1794 HD13 LEU   113      93.580  81.450  44.970  0.00  0.00           H
ATOM   1795  CD2 LEU   113      94.250  78.980  46.360  0.00  0.00           C
ATOM   1796 HD21 LEU   113      95.140  79.260  46.920  0.00  0.00           H
ATOM   1797 HD22 LEU   113      93.350  79.360  46.860  0.00  0.00           H
ATOM   1798 HD23 LEU   113      94.030  77.920  46.310  0.00  0.00           H
ATOM   1799  C   LEU   113      94.060  78.440  42.050  0.00  0.00           C
ATOM   1800  O   LEU   113      95.210  78.970  41.970  0.00  0.00           O
ATOM   1801  N   SER   114      93.700  77.300  41.460  0.00  0.00           N
ATOM   1802  H   SER   114      92.720  77.040  41.500  0.00  0.00           H
ATOM   1803  CA  SER   114      94.700  76.250  41.030  0.00  0.00           C
ATOM   1804  HA  SER   114      95.610  76.770  40.710  0.00  0.00           H
ATOM   1805  CB  SER   114      95.060  75.270  42.120  0.00  0.00           C
ATOM   1806  HB2 SER   114      95.900  74.670  41.780  0.00  0.00           H
ATOM   1807  HB3 SER   114      94.250  74.540  42.230  0.00  0.00           H
ATOM   1808  OG  SER   114      95.330  75.930  43.330  0.00  0.00           O
ATOM   1809  HG  SER   114      96.280  76.010  43.400  0.00  0.00           H
ATOM   1810  C   SER   114      94.180  75.570  39.660  0.00  0.00           C
ATOM   1811  O   SER   114      94.010  74.370  39.630  0.00  0.00           O
ATOM   1812  N   PHE   115      93.790  76.310  38.620  0.00  0.00           N
ATOM   1813  H   PHE   115      93.900  77.310  38.690  0.00  0.00           H
ATOM   1814  CA  PHE   115      92.960  75.850  37.530  0.00  0.00           C
ATOM   1815  HA  PHE   115      92.930  74.760  37.500  0.00  0.00           H
ATOM   1816  CB  PHE   115      91.450  76.250  37.780  0.00  0.00           C
ATOM   1817  HB2 PHE   115      91.270  77.320  37.720  0.00  0.00           H
ATOM   1818  HB3 PHE   115      91.130  76.130  38.820  0.00  0.00           H
ATOM   1819  CG  PHE   115      90.470  75.630  36.770  0.00  0.00           C
ATOM   1820  CD1 PHE   115      90.390  76.130  35.480  0.00  0.00           C
ATOM   1821  HD1 PHE   115      91.050  76.930  35.200  0.00  0.00           H
ATOM   1822  CE1 PHE   115      89.430  75.660  34.580  0.00  0.00           C
ATOM   1823  HE1 PHE   115      89.450  75.970  33.540  0.00  0.00           H
ATOM   1824  CZ  PHE   115      88.570  74.620  35.040  0.00  0.00           C
ATOM   1825  HZ  PHE   115      87.840  74.190  34.370  0.00  0.00           H
ATOM   1826  CE2 PHE   115      88.640  74.090  36.310  0.00  0.00           C
ATOM   1827  HE2 PHE   115      87.930  73.340  36.650  0.00  0.00           H
ATOM   1828  CD2 PHE   115      89.590  74.650  37.200  0.00  0.00           C
ATOM   1829  HD2 PHE   115      89.620  74.230  38.200  0.00  0.00           H
ATOM   1830  C   PHE   115      93.430  76.490  36.230  0.00  0.00           C
ATOM   1831  O   PHE   115      93.700  77.690  36.080  0.00  0.00           O
ATOM   1832  N   LEU   116      93.490  75.610  35.190  0.00  0.00           N
ATOM   1833  H   LEU   116      93.100  74.680  35.310  0.00  0.00           H
ATOM   1834  CA  LEU   116      93.880  76.010  33.840  0.00  0.00           C
ATOM   1835  HA  LEU   116      93.900  77.070  33.620  0.00  0.00           H
ATOM   1836  CB  LEU   116      95.260  75.410  33.620  0.00  0.00           C
ATOM   1837  HB2 LEU   116      95.560  75.680  32.610  0.00  0.00           H
ATOM   1838  HB3 LEU   116      95.170  74.320  33.630  0.00  0.00           H
ATOM   1839  CG  LEU   116      96.380  75.940  34.540  0.00  0.00           C
ATOM   1840  HG  LEU   116      96.150  76.970  34.790  0.00  0.00           H
ATOM   1841  CD1 LEU   116      96.570  75.190  35.900  0.00  0.00           C
ATOM   1842 HD11 LEU   116      97.380  75.690  36.420  0.00  0.00           H
ATOM   1843 HD12 LEU   116      95.650  75.190  36.490  0.00  0.00           H
ATOM   1844 HD13 LEU   116      96.810  74.150  35.690  0.00  0.00           H
ATOM   1845  CD2 LEU   116      97.770  75.900  33.830  0.00  0.00           C
ATOM   1846 HD21 LEU   116      97.950  74.900  33.430  0.00  0.00           H
ATOM   1847 HD22 LEU   116      97.710  76.560  32.970  0.00  0.00           H
ATOM   1848 HD23 LEU   116      98.550  76.290  34.480  0.00  0.00           H
ATOM   1849  C   LEU   116      92.930  75.450  32.840  0.00  0.00           C
ATOM   1850  O   LEU   116      92.080  74.600  33.130  0.00  0.00           O
ATOM   1851  N   ARG   117      93.120  75.800  31.520  0.00  0.00           N
ATOM   1852  H   ARG   117      93.790  76.550  31.470  0.00  0.00           H
ATOM   1853  CA  ARG   117      92.300  75.310  30.340  0.00  0.00           C
ATOM   1854  HA  ARG   117      92.130  74.250  30.560  0.00  0.00           H
ATOM   1855  CB  ARG   117      90.900  75.930  30.210  0.00  0.00           C
ATOM   1856  HB2 ARG   117      90.340  75.570  31.070  0.00  0.00           H
ATOM   1857  HB3 ARG   117      90.400  75.610  29.290  0.00  0.00           H
ATOM   1858  CG  ARG   117      90.910  77.470  30.230  0.00  0.00           C
ATOM   1859  HG2 ARG   117      91.440  77.740  29.310  0.00  0.00           H
ATOM   1860  HG3 ARG   117      91.550  77.780  31.060  0.00  0.00           H
ATOM   1861  CD  ARG   117      89.510  77.980  30.190  0.00  0.00           C
ATOM   1862  HD2 ARG   117      88.890  77.220  30.670  0.00  0.00           H
ATOM   1863  HD3 ARG   117      89.260  78.030  29.130  0.00  0.00           H
ATOM   1864  NE  ARG   117      89.360  79.320  30.840  0.00  0.00           N
ATOM   1865  HE  ARG   117      90.170  79.920  30.940  0.00  0.00           H
ATOM   1866  CZ  ARG   117      88.150  79.890  31.010  0.00  0.00           C
ATOM   1867  NH1 ARG   117      87.040  79.290  30.840  0.00  0.00           N
ATOM   1868 HH11 ARG   117      87.040  78.310  30.600  0.00  0.00           H
ATOM   1869 HH12 ARG   117      86.160  79.710  31.110  0.00  0.00           H
ATOM   1870  NH2 ARG   117      88.170  81.050  31.610  0.00  0.00           N
ATOM   1871 HH21 ARG   117      89.060  81.490  31.810  0.00  0.00           H
ATOM   1872 HH22 ARG   117      87.360  81.590  31.870  0.00  0.00           H
ATOM   1873  C   ARG   117      92.910  75.360  28.950  0.00  0.00           C
ATOM   1874  O   ARG   117      93.520  76.330  28.610  0.00  0.00           O
ATOM   1875  N   THR   118      92.820  74.220  28.230  0.00  0.00           N
ATOM   1876  H   THR   118      92.130  73.580  28.600  0.00  0.00           H
ATOM   1877  CA  THR   118      93.190  73.950  26.810  0.00  0.00           C
ATOM   1878  HA  THR   118      94.160  74.410  26.620  0.00  0.00           H
ATOM   1879  CB  THR   118      93.490  72.490  26.600  0.00  0.00           C
ATOM   1880  HB  THR   118      93.530  72.340  25.520  0.00  0.00           H
ATOM   1881  CG2 THR   118      94.800  72.070  27.210  0.00  0.00           C
ATOM   1882 HG21 THR   118      94.810  72.330  28.270  0.00  0.00           H
ATOM   1883 HG22 THR   118      94.850  70.990  27.040  0.00  0.00           H
ATOM   1884 HG23 THR   118      95.600  72.560  26.650  0.00  0.00           H
ATOM   1885  OG1 THR   118      92.490  71.670  27.120  0.00  0.00           O
ATOM   1886  HG1 THR   118      92.140  71.150  26.390  0.00  0.00           H
ATOM   1887  C   THR   118      92.270  74.610  25.810  0.00  0.00           C
ATOM   1888  O   THR   118      92.780  74.830  24.690  0.00  0.00           O
ATOM   1889  N   VAL   119      91.050  74.960  26.090  0.00  0.00           N
ATOM   1890  H   VAL   119      90.740  74.700  27.010  0.00  0.00           H
ATOM   1891  CA  VAL   119      90.260  75.900  25.260  0.00  0.00           C
ATOM   1892  HA  VAL   119      90.550  75.850  24.210  0.00  0.00           H
ATOM   1893  CB  VAL   119      88.790  75.660  25.410  0.00  0.00           C
ATOM   1894  HB  VAL   119      88.320  76.270  24.640  0.00  0.00           H
ATOM   1895  CG1 VAL   119      88.490  74.230  24.950  0.00  0.00           C
ATOM   1896 HG11 VAL   119      88.830  73.530  25.710  0.00  0.00           H
ATOM   1897 HG12 VAL   119      87.400  74.150  24.940  0.00  0.00           H
ATOM   1898 HG13 VAL   119      88.860  73.970  23.960  0.00  0.00           H
ATOM   1899  CG2 VAL   119      88.210  75.860  26.780  0.00  0.00           C
ATOM   1900 HG21 VAL   119      88.520  75.040  27.430  0.00  0.00           H
ATOM   1901 HG22 VAL   119      88.420  76.840  27.190  0.00  0.00           H
ATOM   1902 HG23 VAL   119      87.130  75.750  26.770  0.00  0.00           H
ATOM   1903  C   VAL   119      90.530  77.310  25.840  0.00  0.00           C
ATOM   1904  O   VAL   119      90.800  77.330  27.000  0.00  0.00           O
ATOM   1905  N   PRO   120      90.520  78.400  25.060  0.00  0.00           N
ATOM   1906  CD  PRO   120      90.760  78.410  23.620  0.00  0.00           C
ATOM   1907  HD2 PRO   120      90.010  77.860  23.050  0.00  0.00           H
ATOM   1908  HD3 PRO   120      91.800  78.180  23.390  0.00  0.00           H
ATOM   1909  CG  PRO   120      90.700  79.920  23.260  0.00  0.00           C
ATOM   1910  HG2 PRO   120      89.680  80.270  23.080  0.00  0.00           H
ATOM   1911  HG3 PRO   120      91.270  80.170  22.360  0.00  0.00           H
ATOM   1912  CB  PRO   120      91.190  80.660  24.470  0.00  0.00           C
ATOM   1913  HB2 PRO   120      90.900  81.710  24.500  0.00  0.00           H
ATOM   1914  HB3 PRO   120      92.270  80.630  24.550  0.00  0.00           H
ATOM   1915  CA  PRO   120      90.600  79.790  25.640  0.00  0.00           C
ATOM   1916  HA  PRO   120      91.230  79.780  26.520  0.00  0.00           H
ATOM   1917  C   PRO   120      89.150  80.250  26.050  0.00  0.00           C
ATOM   1918  O   PRO   120      88.150  79.850  25.460  0.00  0.00           O
ATOM   1919  N   PRO   121      89.000  81.160  27.000  0.00  0.00           N
ATOM   1920  CD  PRO   121      90.040  81.670  27.930  0.00  0.00           C
ATOM   1921  HD2 PRO   121      90.980  81.880  27.410  0.00  0.00           H
ATOM   1922  HD3 PRO   121      90.190  81.010  28.780  0.00  0.00           H
ATOM   1923  CG  PRO   121      89.420  82.860  28.690  0.00  0.00           C
ATOM   1924  HG2 PRO   121      89.610  83.850  28.260  0.00  0.00           H
ATOM   1925  HG3 PRO   121      89.650  82.780  29.750  0.00  0.00           H
ATOM   1926  CB  PRO   121      87.910  82.640  28.630  0.00  0.00           C
ATOM   1927  HB2 PRO   121      87.460  83.610  28.430  0.00  0.00           H
ATOM   1928  HB3 PRO   121      87.550  82.210  29.570  0.00  0.00           H
ATOM   1929  CA  PRO   121      87.710  81.740  27.370  0.00  0.00           C
ATOM   1930  HA  PRO   121      87.010  80.930  27.600  0.00  0.00           H
ATOM   1931  C   PRO   121      87.080  82.460  26.240  0.00  0.00           C
ATOM   1932  O   PRO   121      87.780  83.080  25.450  0.00  0.00           O
ATOM   1933  N   TYR   122      85.690  82.600  26.190  0.00  0.00           N
ATOM   1934  H   TYR   122      85.110  82.130  26.880  0.00  0.00           H
ATOM   1935  CA  TYR   122      84.910  83.360  25.190  0.00  0.00           C
ATOM   1936  HA  TYR   122      85.230  82.930  24.240  0.00  0.00           H
ATOM   1937  CB  TYR   122      83.370  83.260  25.290  0.00  0.00           C
ATOM   1938  HB2 TYR   122      82.850  83.940  24.600  0.00  0.00           H
ATOM   1939  HB3 TYR   122      83.080  83.700  26.250  0.00  0.00           H
ATOM   1940  CG  TYR   122      82.820  81.870  25.230  0.00  0.00           C
ATOM   1941  CD1 TYR   122      82.820  81.160  24.040  0.00  0.00           C
ATOM   1942  HD1 TYR   122      83.350  81.490  23.150  0.00  0.00           H
ATOM   1943  CE1 TYR   122      82.170  79.990  23.900  0.00  0.00           C
ATOM   1944  HE1 TYR   122      82.050  79.470  22.970  0.00  0.00           H
ATOM   1945  CZ  TYR   122      81.350  79.530  24.990  0.00  0.00           C
ATOM   1946  OH  TYR   122      80.610  78.430  24.870  0.00  0.00           O
ATOM   1947  HH  TYR   122      80.910  77.930  24.100  0.00  0.00           H
ATOM   1948  CE2 TYR   122      81.250  80.320  26.130  0.00  0.00           C
ATOM   1949  HE2 TYR   122      80.550  80.020  26.900  0.00  0.00           H
ATOM   1950  CD2 TYR   122      82.020  81.500  26.280  0.00  0.00           C
ATOM   1951  HD2 TYR   122      82.030  81.980  27.240  0.00  0.00           H
ATOM   1952  C   TYR   122      85.390  84.810  25.050  0.00  0.00           C
ATOM   1953  O   TYR   122      85.320  85.380  23.960  0.00  0.00           O
ATOM   1954  N   SER   123      85.880  85.340  26.170  0.00  0.00           N
ATOM   1955  H   SER   123      85.930  84.700  26.950  0.00  0.00           H
ATOM   1956  CA  SER   123      86.350  86.720  26.220  0.00  0.00           C
ATOM   1957  HA  SER   123      85.650  87.340  25.650  0.00  0.00           H
ATOM   1958  CB  SER   123      86.410  87.170  27.640  0.00  0.00           C
ATOM   1959  HB2 SER   123      85.430  86.920  28.070  0.00  0.00           H
ATOM   1960  HB3 SER   123      86.500  88.250  27.730  0.00  0.00           H
ATOM   1961  OG  SER   123      87.390  86.420  28.420  0.00  0.00           O
ATOM   1962  HG  SER   123      86.890  85.910  29.050  0.00  0.00           H
ATOM   1963  C   SER   123      87.660  87.010  25.550  0.00  0.00           C
ATOM   1964  O   SER   123      87.870  88.090  25.060  0.00  0.00           O
ATOM   1965  N   HIE   124      88.500  85.980  25.340  0.00  0.00           N
ATOM   1966  H   HIE   124      88.170  85.060  25.610  0.00  0.00           H
ATOM   1967  CA  HIE   124      89.700  86.030  24.550  0.00  0.00           C
ATOM   1968  HA  HIE   124      90.200  86.950  24.830  0.00  0.00           H
ATOM   1969  CB  HIE   124      90.720  84.880  24.870  0.00  0.00           C
ATOM   1970  HB2 HIE   124      91.440  84.760  24.060  0.00  0.00           H
ATOM   1971  HB3 HIE   124      90.130  83.960  24.860  0.00  0.00           H
ATOM   1972  CG  HIE   124      91.550  85.050  26.040  0.00  0.00           C
ATOM   1973  ND1 HIE   124      92.810  84.480  26.240  0.00  0.00           N
ATOM   1974  CE1 HIE   124      93.150  84.840  27.500  0.00  0.00           C
ATOM   1975  HE1 HIE   124      94.120  84.620  27.910  0.00  0.00           H
ATOM   1976  NE2 HIE   124      92.130  85.480  28.150  0.00  0.00           N
ATOM   1977  HE2 HIE   124      92.130  85.920  29.060  0.00  0.00           H
ATOM   1978  CD2 HIE   124      91.160  85.680  27.190  0.00  0.00           C
ATOM   1979  HD2 HIE   124      90.180  86.020  27.470  0.00  0.00           H
ATOM   1980  C   HIE   124      89.480  86.190  23.000  0.00  0.00           C
ATOM   1981  O   HIE   124      90.450  86.600  22.290  0.00  0.00           O
ATOM   1982  N   GLN   125      88.280  85.970  22.460  0.00  0.00           N
ATOM   1983  H   GLN   125      87.560  85.570  23.050  0.00  0.00           H
ATOM   1984  CA  GLN   125      87.820  86.380  21.110  0.00  0.00           C
ATOM   1985  HA  GLN   125      88.420  85.770  20.440  0.00  0.00           H
ATOM   1986  CB  GLN   125      86.400  85.940  20.890  0.00  0.00           C
ATOM   1987  HB2 GLN   125      86.250  86.280  19.860  0.00  0.00           H
ATOM   1988  HB3 GLN   125      85.810  86.520  21.600  0.00  0.00           H
ATOM   1989  CG  GLN   125      86.170  84.450  21.020  0.00  0.00           C
ATOM   1990  HG2 GLN   125      86.500  84.060  21.980  0.00  0.00           H
ATOM   1991  HG3 GLN   125      86.790  83.880  20.330  0.00  0.00           H
ATOM   1992  CD  GLN   125      84.760  83.900  20.880  0.00  0.00           C
ATOM   1993  OE1 GLN   125      84.400  83.030  20.090  0.00  0.00           O
ATOM   1994  NE2 GLN   125      83.840  84.340  21.720  0.00  0.00           N
ATOM   1995 HE21 GLN   125      84.170  84.830  22.540  0.00  0.00           H
ATOM   1996 HE22 GLN   125      83.010  83.780  21.850  0.00  0.00           H
ATOM   1997  C   GLN   125      88.010  87.890  20.820  0.00  0.00           C
ATOM   1998  O   GLN   125      87.970  88.230  19.700  0.00  0.00           O
ATOM   1999  N   ALA   126      88.210  88.710  21.830  0.00  0.00           N
ATOM   2000  H   ALA   126      88.090  88.370  22.780  0.00  0.00           H
ATOM   2001  CA  ALA   126      88.760  90.030  21.520  0.00  0.00           C
ATOM   2002  HA  ALA   126      87.990  90.520  20.930  0.00  0.00           H
ATOM   2003  CB  ALA   126      88.980  90.750  22.820  0.00  0.00           C
ATOM   2004  HB1 ALA   126      89.330  91.760  22.590  0.00  0.00           H
ATOM   2005  HB2 ALA   126      88.080  90.850  23.430  0.00  0.00           H
ATOM   2006  HB3 ALA   126      89.750  90.220  23.380  0.00  0.00           H
ATOM   2007  C   ALA   126      90.050  90.040  20.690  0.00  0.00           C
ATOM   2008  O   ALA   126      90.310  91.030  19.960  0.00  0.00           O
ATOM   2009  N   LEU   127      90.920  89.020  20.740  0.00  0.00           N
ATOM   2010  H   LEU   127      90.750  88.340  21.470  0.00  0.00           H
ATOM   2011  CA  LEU   127      92.200  89.050  20.110  0.00  0.00           C
ATOM   2012  HA  LEU   127      92.730  89.990  20.260  0.00  0.00           H
ATOM   2013  CB  LEU   127      93.070  87.900  20.670  0.00  0.00           C
ATOM   2014  HB2 LEU   127      93.920  87.790  20.000  0.00  0.00           H
ATOM   2015  HB3 LEU   127      92.490  86.980  20.690  0.00  0.00           H
ATOM   2016  CG  LEU   127      93.860  88.110  22.000  0.00  0.00           C
ATOM   2017  HG  LEU   127      94.550  88.950  22.010  0.00  0.00           H
ATOM   2018  CD1 LEU   127      93.000  88.370  23.280  0.00  0.00           C
ATOM   2019 HD11 LEU   127      93.790  88.470  24.020  0.00  0.00           H
ATOM   2020 HD12 LEU   127      92.340  89.230  23.170  0.00  0.00           H
ATOM   2021 HD13 LEU   127      92.360  87.540  23.580  0.00  0.00           H
ATOM   2022  CD2 LEU   127      94.780  86.910  22.170  0.00  0.00           C
ATOM   2023 HD21 LEU   127      94.170  86.020  22.320  0.00  0.00           H
ATOM   2024 HD22 LEU   127      95.380  86.710  21.280  0.00  0.00           H
ATOM   2025 HD23 LEU   127      95.480  87.140  22.970  0.00  0.00           H
ATOM   2026  C   LEU   127      92.120  88.940  18.570  0.00  0.00           C
ATOM   2027  O   LEU   127      92.840  89.720  17.950  0.00  0.00           O
ATOM   2028  N   VAL   128      91.200  88.150  17.960  0.00  0.00           N
ATOM   2029  H   VAL   128      90.660  87.520  18.540  0.00  0.00           H
ATOM   2030  CA  VAL   128      90.860  88.090  16.530  0.00  0.00           C
ATOM   2031  HA  VAL   128      91.750  88.200  15.900  0.00  0.00           H
ATOM   2032  CB  VAL   128      90.150  86.790  16.130  0.00  0.00           C
ATOM   2033  HB  VAL   128      89.120  86.790  16.500  0.00  0.00           H
ATOM   2034  CG1 VAL   128      90.100  86.590  14.610  0.00  0.00           C
ATOM   2035 HG11 VAL   128      89.620  85.620  14.480  0.00  0.00           H
ATOM   2036 HG12 VAL   128      89.470  87.360  14.170  0.00  0.00           H
ATOM   2037 HG13 VAL   128      91.100  86.580  14.190  0.00  0.00           H
ATOM   2038  CG2 VAL   128      90.760  85.520  16.720  0.00  0.00           C
ATOM   2039 HG21 VAL   128      90.240  84.690  16.250  0.00  0.00           H
ATOM   2040 HG22 VAL   128      91.800  85.410  16.420  0.00  0.00           H
ATOM   2041 HG23 VAL   128      90.740  85.530  17.810  0.00  0.00           H
ATOM   2042  C   VAL   128      90.020  89.260  16.060  0.00  0.00           C
ATOM   2043  O   VAL   128      90.360  89.770  14.990  0.00  0.00           O
ATOM   2044  N   TRP   129      89.100  89.790  16.920  0.00  0.00           N
ATOM   2045  H   TRP   129      88.860  89.310  17.780  0.00  0.00           H
ATOM   2046  CA  TRP   129      88.380  90.990  16.560  0.00  0.00           C
ATOM   2047  HA  TRP   129      87.920  90.890  15.580  0.00  0.00           H
ATOM   2048  CB  TRP   129      87.340  91.260  17.630  0.00  0.00           C
ATOM   2049  HB2 TRP   129      86.950  92.210  17.270  0.00  0.00           H
ATOM   2050  HB3 TRP   129      87.880  91.460  18.550  0.00  0.00           H
ATOM   2051  CG  TRP   129      86.320  90.260  17.840  0.00  0.00           C
ATOM   2052  CD1 TRP   129      85.900  89.300  16.990  0.00  0.00           C
ATOM   2053  HD1 TRP   129      86.230  89.120  15.980  0.00  0.00           H
ATOM   2054  NE1 TRP   129      85.050  88.470  17.690  0.00  0.00           N
ATOM   2055  HE1 TRP   129      84.660  87.620  17.310  0.00  0.00           H
ATOM   2056  CE2 TRP   129      84.900  88.960  19.010  0.00  0.00           C
ATOM   2057  CZ2 TRP   129      84.210  88.460  20.120  0.00  0.00           C
ATOM   2058  HZ2 TRP   129      83.610  87.560  20.050  0.00  0.00           H
ATOM   2059  CH2 TRP   129      84.140  89.250  21.270  0.00  0.00           C
ATOM   2060  HH2 TRP   129      83.480  88.900  22.050  0.00  0.00           H
ATOM   2061  CZ3 TRP   129      84.950  90.430  21.380  0.00  0.00           C
ATOM   2062  HZ3 TRP   129      84.890  91.100  22.220  0.00  0.00           H
ATOM   2063  CE3 TRP   129      85.700  90.860  20.270  0.00  0.00           C
ATOM   2064  HE3 TRP   129      86.290  91.760  20.280  0.00  0.00           H
ATOM   2065  CD2 TRP   129      85.720  90.070  19.110  0.00  0.00           C
ATOM   2066  C   TRP   129      89.380  92.140  16.440  0.00  0.00           C
ATOM   2067  O   TRP   129      89.260  92.910  15.520  0.00  0.00           O
ATOM   2068  N   PHE   130      90.240  92.420  17.360  0.00  0.00           N
ATOM   2069  H   PHE   130      90.320  91.830  18.180  0.00  0.00           H
ATOM   2070  CA  PHE   130      91.230  93.610  17.320  0.00  0.00           C
ATOM   2071  HA  PHE   130      90.680  94.550  17.310  0.00  0.00           H
ATOM   2072  CB  PHE   130      92.060  93.540  18.610  0.00  0.00           C
ATOM   2073  HB2 PHE   130      92.550  92.580  18.770  0.00  0.00           H
ATOM   2074  HB3 PHE   130      91.490  93.690  19.520  0.00  0.00           H
ATOM   2075  CG  PHE   130      93.090  94.710  18.610  0.00  0.00           C
ATOM   2076  CD1 PHE   130      92.700  96.010  18.940  0.00  0.00           C
ATOM   2077  HD1 PHE   130      91.650  96.210  19.010  0.00  0.00           H
ATOM   2078  CE1 PHE   130      93.690  96.990  19.120  0.00  0.00           C
ATOM   2079  HE1 PHE   130      93.370  97.980  19.400  0.00  0.00           H
ATOM   2080  CZ  PHE   130      95.040  96.700  18.800  0.00  0.00           C
ATOM   2081  HZ  PHE   130      95.760  97.500  18.880  0.00  0.00           H
ATOM   2082  CE2 PHE   130      95.400  95.370  18.430  0.00  0.00           C
ATOM   2083  HE2 PHE   130      96.440  95.090  18.320  0.00  0.00           H
ATOM   2084  CD2 PHE   130      94.460  94.400  18.420  0.00  0.00           C
ATOM   2085  HD2 PHE   130      94.830  93.410  18.190  0.00  0.00           H
ATOM   2086  C   PHE   130      92.220  93.500  16.100  0.00  0.00           C
ATOM   2087  O   PHE   130      92.360  94.460  15.350  0.00  0.00           O
ATOM   2088  N   GLU   131      92.760  92.260  15.860  0.00  0.00           N
ATOM   2089  H   GLU   131      92.580  91.520  16.520  0.00  0.00           H
ATOM   2090  CA  GLU   131      93.520  92.000  14.540  0.00  0.00           C
ATOM   2091  HA  GLU   131      94.260  92.780  14.350  0.00  0.00           H
ATOM   2092  CB  GLU   131      94.240  90.620  14.650  0.00  0.00           C
ATOM   2093  HB2 GLU   131      94.470  90.240  13.650  0.00  0.00           H
ATOM   2094  HB3 GLU   131      93.490  89.910  14.990  0.00  0.00           H
ATOM   2095  CG  GLU   131      95.460  90.670  15.590  0.00  0.00           C
ATOM   2096  HG2 GLU   131      95.930  89.690  15.590  0.00  0.00           H
ATOM   2097  HG3 GLU   131      95.110  90.930  16.590  0.00  0.00           H
ATOM   2098  CD  GLU   131      96.420  91.820  15.170  0.00  0.00           C
ATOM   2099  OE1 GLU   131      96.640  92.070  13.960  0.00  0.00           O
ATOM   2100  OE2 GLU   131      97.140  92.380  16.020  0.00  0.00           O
ATOM   2101  C   GLU   131      92.730  92.050  13.210  0.00  0.00           C
ATOM   2102  O   GLU   131      93.230  92.590  12.190  0.00  0.00           O
ATOM   2103  N   MET   132      91.460  91.700  13.240  0.00  0.00           N
ATOM   2104  H   MET   132      91.140  91.300  14.110  0.00  0.00           H
ATOM   2105  CA  MET   132      90.490  92.050  12.120  0.00  0.00           C
ATOM   2106  HA  MET   132      90.970  91.710  11.210  0.00  0.00           H
ATOM   2107  CB  MET   132      89.170  91.310  12.240  0.00  0.00           C
ATOM   2108  HB2 MET   132      88.530  91.680  13.040  0.00  0.00           H
ATOM   2109  HB3 MET   132      89.500  90.300  12.490  0.00  0.00           H
ATOM   2110  CG  MET   132      88.270  91.360  11.000  0.00  0.00           C
ATOM   2111  HG2 MET   132      88.880  91.570  10.110  0.00  0.00           H
ATOM   2112  HG3 MET   132      87.610  92.220  11.080  0.00  0.00           H
ATOM   2113  SD  MET   132      87.310  89.800  10.790  0.00  0.00           S
ATOM   2114  CE  MET   132      88.530  88.530  10.540  0.00  0.00           C
ATOM   2115  HE1 MET   132      89.170  88.800   9.700  0.00  0.00           H
ATOM   2116  HE2 MET   132      88.940  88.280  11.510  0.00  0.00           H
ATOM   2117  HE3 MET   132      87.930  87.680  10.200  0.00  0.00           H
ATOM   2118  C   MET   132      90.240  93.560  11.890  0.00  0.00           C
ATOM   2119  O   MET   132      90.330  94.120  10.800  0.00  0.00           O
ATOM   2120  N   MET   133      90.040  94.290  12.990  0.00  0.00           N
ATOM   2121  H   MET   133      90.010  93.850  13.900  0.00  0.00           H
ATOM   2122  CA  MET   133      89.900  95.760  12.980  0.00  0.00           C
ATOM   2123  HA  MET   133      89.080  96.070  12.320  0.00  0.00           H
ATOM   2124  CB  MET   133      89.560  96.290  14.340  0.00  0.00           C
ATOM   2125  HB2 MET   133      89.680  97.380  14.410  0.00  0.00           H
ATOM   2126  HB3 MET   133      90.400  95.870  14.880  0.00  0.00           H
ATOM   2127  CG  MET   133      88.160  96.030  14.890  0.00  0.00           C
ATOM   2128  HG2 MET   133      87.880  95.100  14.410  0.00  0.00           H
ATOM   2129  HG3 MET   133      87.370  96.660  14.490  0.00  0.00           H
ATOM   2130  SD  MET   133      87.910  96.050  16.740  0.00  0.00           S
ATOM   2131  CE  MET   133      88.830  97.560  17.130  0.00  0.00           C
ATOM   2132  HE1 MET   133      89.860  97.380  16.800  0.00  0.00           H
ATOM   2133  HE2 MET   133      88.540  98.470  16.600  0.00  0.00           H
ATOM   2134  HE3 MET   133      88.810  97.940  18.150  0.00  0.00           H
ATOM   2135  C   MET   133      91.150  96.490  12.550  0.00  0.00           C
ATOM   2136  O   MET   133      91.060  97.480  11.810  0.00  0.00           O
ATOM   2137  N   ARG   134      92.300  95.940  12.760  0.00  0.00           N
ATOM   2138  H   ARG   134      92.270  95.110  13.340  0.00  0.00           H
ATOM   2139  CA  ARG   134      93.600  96.360  12.200  0.00  0.00           C
ATOM   2140  HA  ARG   134      93.710  97.450  12.190  0.00  0.00           H
ATOM   2141  CB  ARG   134      94.860  95.710  12.860  0.00  0.00           C
ATOM   2142  HB2 ARG   134      95.670  96.070  12.230  0.00  0.00           H
ATOM   2143  HB3 ARG   134      94.810  94.630  12.830  0.00  0.00           H
ATOM   2144  CG  ARG   134      95.030  96.330  14.260  0.00  0.00           C
ATOM   2145  HG2 ARG   134      94.160  96.210  14.900  0.00  0.00           H
ATOM   2146  HG3 ARG   134      95.170  97.410  14.210  0.00  0.00           H
ATOM   2147  CD  ARG   134      96.340  95.980  14.980  0.00  0.00           C
ATOM   2148  HD2 ARG   134      96.250  94.910  15.200  0.00  0.00           H
ATOM   2149  HD3 ARG   134      96.410  96.500  15.940  0.00  0.00           H
ATOM   2150  NE  ARG   134      97.570  96.220  14.230  0.00  0.00           N
ATOM   2151  HE  ARG   134      97.530  97.140  13.820  0.00  0.00           H
ATOM   2152  CZ  ARG   134      98.580  95.400  13.950  0.00  0.00           C
ATOM   2153  NH1 ARG   134      98.500  94.080  14.100  0.00  0.00           N
ATOM   2154 HH11 ARG   134      97.700  93.500  14.300  0.00  0.00           H
ATOM   2155 HH12 ARG   134      99.280  93.440  14.050  0.00  0.00           H
ATOM   2156  NH2 ARG   134      99.740  95.830  13.530  0.00  0.00           N
ATOM   2157 HH21 ARG   134      99.910  96.720  13.090  0.00  0.00           H
ATOM   2158 HH22 ARG   134     100.410  95.080  13.460  0.00  0.00           H
ATOM   2159  C   ARG   134      93.760  96.030  10.720  0.00  0.00           C
ATOM   2160  O   ARG   134      94.190  96.910   9.970  0.00  0.00           O
ATOM   2161  N   LEU   135      93.310  94.840  10.260  0.00  0.00           N
ATOM   2162  H   LEU   135      93.040  94.210  10.990  0.00  0.00           H
ATOM   2163  CA  LEU   135      93.510  94.330   8.880  0.00  0.00           C
ATOM   2164  HA  LEU   135      94.530  94.590   8.600  0.00  0.00           H
ATOM   2165  CB  LEU   135      93.410  92.790   8.940  0.00  0.00           C
ATOM   2166  HB2 LEU   135      92.380  92.550   9.190  0.00  0.00           H
ATOM   2167  HB3 LEU   135      94.080  92.360   9.680  0.00  0.00           H
ATOM   2168  CG  LEU   135      93.670  92.020   7.650  0.00  0.00           C
ATOM   2169  HG  LEU   135      92.920  92.240   6.900  0.00  0.00           H
ATOM   2170  CD1 LEU   135      94.930  92.370   6.930  0.00  0.00           C
ATOM   2171 HD11 LEU   135      95.750  92.070   7.590  0.00  0.00           H
ATOM   2172 HD12 LEU   135      95.000  91.790   6.020  0.00  0.00           H
ATOM   2173 HD13 LEU   135      94.980  93.400   6.600  0.00  0.00           H
ATOM   2174  CD2 LEU   135      93.740  90.560   7.810  0.00  0.00           C
ATOM   2175 HD21 LEU   135      92.730  90.190   8.010  0.00  0.00           H
ATOM   2176 HD22 LEU   135      94.000  90.130   6.840  0.00  0.00           H
ATOM   2177 HD23 LEU   135      94.380  90.210   8.610  0.00  0.00           H
ATOM   2178  C   LEU   135      92.510  94.900   7.830  0.00  0.00           C
ATOM   2179  O   LEU   135      92.970  95.130   6.720  0.00  0.00           O
ATOM   2180  N   PHE   136      91.260  95.290   8.190  0.00  0.00           N
ATOM   2181  H   PHE   136      90.870  94.910   9.040  0.00  0.00           H
ATOM   2182  CA  PHE   136      90.290  95.940   7.360  0.00  0.00           C
ATOM   2183  HA  PHE   136      90.690  95.890   6.350  0.00  0.00           H
ATOM   2184  CB  PHE   136      88.990  95.180   7.450  0.00  0.00           C
ATOM   2185  HB2 PHE   136      88.210  95.680   6.870  0.00  0.00           H
ATOM   2186  HB3 PHE   136      88.580  95.180   8.460  0.00  0.00           H
ATOM   2187  CG  PHE   136      88.970  93.750   6.910  0.00  0.00           C
ATOM   2188  CD1 PHE   136      88.460  93.430   5.650  0.00  0.00           C
ATOM   2189  HD1 PHE   136      88.020  94.250   5.090  0.00  0.00           H
ATOM   2190  CE1 PHE   136      88.210  92.120   5.330  0.00  0.00           C
ATOM   2191  HE1 PHE   136      87.700  92.000   4.390  0.00  0.00           H
ATOM   2192  CZ  PHE   136      88.650  91.030   6.120  0.00  0.00           C
ATOM   2193  HZ  PHE   136      88.480  90.000   5.840  0.00  0.00           H
ATOM   2194  CE2 PHE   136      89.230  91.350   7.360  0.00  0.00           C
ATOM   2195  HE2 PHE   136      89.440  90.490   7.980  0.00  0.00           H
ATOM   2196  CD2 PHE   136      89.440  92.680   7.740  0.00  0.00           C
ATOM   2197  HD2 PHE   136      89.910  92.910   8.690  0.00  0.00           H
ATOM   2198  C   PHE   136      90.150  97.390   7.720  0.00  0.00           C
ATOM   2199  O   PHE   136      89.250  98.110   7.250  0.00  0.00           O
ATOM   2200  N   ASN   137      91.120  97.930   8.520  0.00  0.00           N
ATOM   2201  H   ASN   137      91.900  97.330   8.770  0.00  0.00           H
ATOM   2202  CA  ASN   137      91.190  99.350   8.930  0.00  0.00           C
ATOM   2203  HA  ASN   137      91.930  99.450   9.720  0.00  0.00           H
ATOM   2204  CB  ASN   137      91.780 100.170   7.820  0.00  0.00           C
ATOM   2205  HB2 ASN   137      91.920 101.190   8.160  0.00  0.00           H
ATOM   2206  HB3 ASN   137      91.030 100.190   7.030  0.00  0.00           H
ATOM   2207  CG  ASN   137      93.070  99.710   7.250  0.00  0.00           C
ATOM   2208  OD1 ASN   137      94.090  99.850   7.910  0.00  0.00           O
ATOM   2209  ND2 ASN   137      93.030  99.130   6.030  0.00  0.00           N
ATOM   2210 HD21 ASN   137      92.250  99.210   5.390  0.00  0.00           H
ATOM   2211 HD22 ASN   137      93.910  98.880   5.620  0.00  0.00           H
ATOM   2212  C   ASN   137      89.860  99.900   9.500  0.00  0.00           C
ATOM   2213  O   ASN   137      89.360 101.000   9.150  0.00  0.00           O
ATOM   2214  N   TRP   138      89.170  99.150  10.370  0.00  0.00           N
ATOM   2215  H   TRP   138      89.620  98.290  10.630  0.00  0.00           H
ATOM   2216  CA  TRP   138      88.000  99.510  11.220  0.00  0.00           C
ATOM   2217  HA  TRP   138      87.520 100.280  10.610  0.00  0.00           H
ATOM   2218  CB  TRP   138      87.130  98.310  11.460  0.00  0.00           C
ATOM   2219  HB2 TRP   138      86.210  98.710  11.870  0.00  0.00           H
ATOM   2220  HB3 TRP   138      87.620  97.710  12.230  0.00  0.00           H
ATOM   2221  CG  TRP   138      86.750  97.400  10.250  0.00  0.00           C
ATOM   2222  CD1 TRP   138      86.610  97.760   8.990  0.00  0.00           C
ATOM   2223  HD1 TRP   138      86.920  98.720   8.600  0.00  0.00           H
ATOM   2224  NE1 TRP   138      86.140  96.670   8.270  0.00  0.00           N
ATOM   2225  HE1 TRP   138      86.190  96.700   7.260  0.00  0.00           H
ATOM   2226  CE2 TRP   138      85.890  95.610   9.070  0.00  0.00           C
ATOM   2227  CZ2 TRP   138      85.500  94.270   8.830  0.00  0.00           C
ATOM   2228  HZ2 TRP   138      85.180  93.950   7.850  0.00  0.00           H
ATOM   2229  CH2 TRP   138      85.280  93.410   9.900  0.00  0.00           C
ATOM   2230  HH2 TRP   138      84.630  92.560   9.780  0.00  0.00           H
ATOM   2231  CZ3 TRP   138      85.620  93.870  11.150  0.00  0.00           C
ATOM   2232  HZ3 TRP   138      85.350  93.240  11.980  0.00  0.00           H
ATOM   2233  CE3 TRP   138      86.120  95.160  11.430  0.00  0.00           C
ATOM   2234  HE3 TRP   138      86.340  95.460  12.450  0.00  0.00           H
ATOM   2235  CD2 TRP   138      86.290  96.050  10.400  0.00  0.00           C
ATOM   2236  C   TRP   138      88.440 100.250  12.500  0.00  0.00           C
ATOM   2237  O   TRP   138      88.300  99.750  13.590  0.00  0.00           O
ATOM   2238  N   ASN   139      89.010 101.450  12.320  0.00  0.00           N
ATOM   2239  H   ASN   139      88.950 101.810  11.380  0.00  0.00           H
ATOM   2240  CA  ASN   139      89.660 102.200  13.430  0.00  0.00           C
ATOM   2241  HA  ASN   139      90.270 101.490  13.980  0.00  0.00           H
ATOM   2242  CB  ASN   139      90.700 103.270  12.930  0.00  0.00           C
ATOM   2243  HB2 ASN   139      91.210 103.830  13.710  0.00  0.00           H
ATOM   2244  HB3 ASN   139      90.180 104.130  12.490  0.00  0.00           H
ATOM   2245  CG  ASN   139      91.740 102.670  12.000  0.00  0.00           C
ATOM   2246  OD1 ASN   139      91.950 101.470  11.990  0.00  0.00           O
ATOM   2247  ND2 ASN   139      92.560 103.480  11.300  0.00  0.00           N
ATOM   2248 HD21 ASN   139      92.470 104.480  11.290  0.00  0.00           H
ATOM   2249 HD22 ASN   139      93.220 103.080  10.650  0.00  0.00           H
ATOM   2250  C   ASN   139      88.680 102.810  14.490  0.00  0.00           C
ATOM   2251  O   ASN   139      89.150 103.390  15.500  0.00  0.00           O
ATOM   2252  N   HIE   140      87.350 102.710  14.230  0.00  0.00           N
ATOM   2253  H   HIE   140      87.110 102.350  13.320  0.00  0.00           H
ATOM   2254  CA  HIE   140      86.260 103.240  14.990  0.00  0.00           C
ATOM   2255  HA  HIE   140      86.570 103.420  16.020  0.00  0.00           H
ATOM   2256  CB  HIE   140      85.900 104.610  14.530  0.00  0.00           C
ATOM   2257  HB2 HIE   140      84.870 104.790  14.840  0.00  0.00           H
ATOM   2258  HB3 HIE   140      85.840 104.610  13.440  0.00  0.00           H
ATOM   2259  CG  HIE   140      86.580 105.840  14.900  0.00  0.00           C
ATOM   2260  ND1 HIE   140      86.580 106.500  16.120  0.00  0.00           N
ATOM   2261  CE1 HIE   140      86.959 107.774  15.883  0.00  0.00           C
ATOM   2262  HE1 HIE   140      86.864 108.537  16.656  0.00  0.00           H
ATOM   2263  NE2 HIE   140      87.656 107.757  14.774  0.00  0.00           N
ATOM   2264  HE2 HIE   140      88.250 108.507  14.451  0.00  0.00           H
ATOM   2265  CD2 HIE   140      87.460 106.580  14.120  0.00  0.00           C
ATOM   2266  HD2 HIE   140      87.840 106.280  13.160  0.00  0.00           H
ATOM   2267  C   HIE   140      85.090 102.240  15.030  0.00  0.00           C
ATOM   2268  O   HIE   140      84.490 101.870  14.020  0.00  0.00           O
ATOM   2269  N   VAL   141      84.650 101.800  16.230  0.00  0.00           N
ATOM   2270  H   VAL   141      85.000 102.340  17.010  0.00  0.00           H
ATOM   2271  CA  VAL   141      83.810 100.640  16.480  0.00  0.00           C
ATOM   2272  HA  VAL   141      83.170 100.450  15.620  0.00  0.00           H
ATOM   2273  CB  VAL   141      84.620  99.330  16.710  0.00  0.00           C
ATOM   2274  HB  VAL   141      83.880  98.550  16.520  0.00  0.00           H
ATOM   2275  CG1 VAL   141      85.630  99.200  15.650  0.00  0.00           C
ATOM   2276 HG11 VAL   141      86.490  99.830  15.880  0.00  0.00           H
ATOM   2277 HG12 VAL   141      85.880  98.180  15.360  0.00  0.00           H
ATOM   2278 HG13 VAL   141      85.310  99.600  14.690  0.00  0.00           H
ATOM   2279  CG2 VAL   141      85.130  99.100  18.180  0.00  0.00           C
ATOM   2280 HG21 VAL   141      84.270  99.120  18.860  0.00  0.00           H
ATOM   2281 HG22 VAL   141      85.710  98.200  18.400  0.00  0.00           H
ATOM   2282 HG23 VAL   141      85.870  99.840  18.500  0.00  0.00           H
ATOM   2283  C   VAL   141      82.860 100.850  17.660  0.00  0.00           C
ATOM   2284  O   VAL   141      83.030 101.720  18.480  0.00  0.00           O
ATOM   2285  N   ILE   142      81.790 100.100  17.710  0.00  0.00           N
ATOM   2286  H   ILE   142      81.800  99.380  17.000  0.00  0.00           H
ATOM   2287  CA  ILE   142      80.690 100.040  18.750  0.00  0.00           C
ATOM   2288  HA  ILE   142      80.760 100.880  19.430  0.00  0.00           H
ATOM   2289  CB  ILE   142      79.280 100.280  18.090  0.00  0.00           C
ATOM   2290  HB  ILE   142      79.050  99.430  17.440  0.00  0.00           H
ATOM   2291  CG2 ILE   142      78.210 100.130  19.160  0.00  0.00           C
ATOM   2292 HG21 ILE   142      78.120  99.180  19.680  0.00  0.00           H
ATOM   2293 HG22 ILE   142      78.320 100.880  19.940  0.00  0.00           H
ATOM   2294 HG23 ILE   142      77.210 100.220  18.730  0.00  0.00           H
ATOM   2295  CG1 ILE   142      79.360 101.570  17.170  0.00  0.00           C
ATOM   2296 HG12 ILE   142      80.070 101.340  16.380  0.00  0.00           H
ATOM   2297 HG13 ILE   142      79.670 102.410  17.800  0.00  0.00           H
ATOM   2298  CD1 ILE   142      78.050 101.860  16.560  0.00  0.00           C
ATOM   2299 HD11 ILE   142      77.190 101.970  17.220  0.00  0.00           H
ATOM   2300 HD12 ILE   142      78.040 102.890  16.220  0.00  0.00           H
ATOM   2301 HD13 ILE   142      77.760 101.210  15.730  0.00  0.00           H
ATOM   2302  C   ILE   142      80.750  98.640  19.400  0.00  0.00           C
ATOM   2303  O   ILE   142      80.910  97.630  18.720  0.00  0.00           O
ATOM   2304  N   LEU   143      80.570  98.500  20.720  0.00  0.00           N
ATOM   2305  H   LEU   143      80.360  99.360  21.210  0.00  0.00           H
ATOM   2306  CA  LEU   143      80.620  97.230  21.430  0.00  0.00           C
ATOM   2307  HA  LEU   143      80.460  96.400  20.740  0.00  0.00           H
ATOM   2308  CB  LEU   143      81.950  97.050  22.240  0.00  0.00           C
ATOM   2309  HB2 LEU   143      81.980  97.890  22.930  0.00  0.00           H
ATOM   2310  HB3 LEU   143      82.810  97.030  21.570  0.00  0.00           H
ATOM   2311  CG  LEU   143      81.930  95.790  23.190  0.00  0.00           C
ATOM   2312  HG  LEU   143      81.050  95.810  23.830  0.00  0.00           H
ATOM   2313  CD1 LEU   143      81.950  94.450  22.380  0.00  0.00           C
ATOM   2314 HD11 LEU   143      82.010  93.580  23.040  0.00  0.00           H
ATOM   2315 HD12 LEU   143      80.940  94.310  22.010  0.00  0.00           H
ATOM   2316 HD13 LEU   143      82.730  94.480  21.620  0.00  0.00           H
ATOM   2317  CD2 LEU   143      83.240  95.780  24.100  0.00  0.00           C
ATOM   2318 HD21 LEU   143      84.180  95.870  23.550  0.00  0.00           H
ATOM   2319 HD22 LEU   143      83.170  96.460  24.940  0.00  0.00           H
ATOM   2320 HD23 LEU   143      83.250  94.810  24.600  0.00  0.00           H
ATOM   2321  C   LEU   143      79.390  97.110  22.320  0.00  0.00           C
ATOM   2322  O   LEU   143      79.190  97.920  23.170  0.00  0.00           O
ATOM   2323  N   ILE   144      78.650  96.020  22.060  0.00  0.00           N
ATOM   2324  H   ILE   144      79.030  95.260  21.510  0.00  0.00           H
ATOM   2325  CA  ILE   144      77.350  95.730  22.720  0.00  0.00           C
ATOM   2326  HA  ILE   144      77.180  96.540  23.430  0.00  0.00           H
ATOM   2327  CB  ILE   144      76.240  95.690  21.660  0.00  0.00           C
ATOM   2328  HB  ILE   144      76.340  94.840  20.980  0.00  0.00           H
ATOM   2329  CG2 ILE   144      74.920  95.530  22.450  0.00  0.00           C
ATOM   2330 HG21 ILE   144      74.130  95.510  21.700  0.00  0.00           H
ATOM   2331 HG22 ILE   144      74.940  94.600  23.010  0.00  0.00           H
ATOM   2332 HG23 ILE   144      74.910  96.370  23.150  0.00  0.00           H
ATOM   2333  CG1 ILE   144      76.230  96.860  20.690  0.00  0.00           C
ATOM   2334 HG12 ILE   144      77.010  96.540  20.000  0.00  0.00           H
ATOM   2335 HG13 ILE   144      76.610  97.720  21.240  0.00  0.00           H
ATOM   2336  CD1 ILE   144      74.920  97.200  19.890  0.00  0.00           C
ATOM   2337 HD11 ILE   144      74.770  96.420  19.150  0.00  0.00           H
ATOM   2338 HD12 ILE   144      74.070  97.390  20.540  0.00  0.00           H
ATOM   2339 HD13 ILE   144      74.980  98.190  19.430  0.00  0.00           H
ATOM   2340  C   ILE   144      77.430  94.420  23.460  0.00  0.00           C
ATOM   2341  O   ILE   144      77.670  93.380  22.820  0.00  0.00           O
ATOM   2342  N   VAL   145      77.250  94.460  24.790  0.00  0.00           N
ATOM   2343  H   VAL   145      77.000  95.330  25.240  0.00  0.00           H
ATOM   2344  CA  VAL   145      77.290  93.200  25.580  0.00  0.00           C
ATOM   2345  HA  VAL   145      77.110  92.360  24.910  0.00  0.00           H
ATOM   2346  CB  VAL   145      78.660  93.040  26.250  0.00  0.00           C
ATOM   2347  HB  VAL   145      78.720  91.990  26.540  0.00  0.00           H
ATOM   2348  CG1 VAL   145      79.900  93.290  25.340  0.00  0.00           C
ATOM   2349 HG11 VAL   145      80.180  94.340  25.260  0.00  0.00           H
ATOM   2350 HG12 VAL   145      80.710  92.720  25.790  0.00  0.00           H
ATOM   2351 HG13 VAL   145      79.800  92.960  24.310  0.00  0.00           H
ATOM   2352  CG2 VAL   145      78.820  93.960  27.530  0.00  0.00           C
ATOM   2353 HG21 VAL   145      78.720  94.950  27.080  0.00  0.00           H
ATOM   2354 HG22 VAL   145      78.000  93.880  28.240  0.00  0.00           H
ATOM   2355 HG23 VAL   145      79.780  93.890  28.040  0.00  0.00           H
ATOM   2356  C   VAL   145      76.160  93.080  26.560  0.00  0.00           C
ATOM   2357  O   VAL   145      75.540  94.050  27.000  0.00  0.00           O
ATOM   2358  N   SER   146      75.830  91.840  27.040  0.00  0.00           N
ATOM   2359  H   SER   146      76.120  90.960  26.650  0.00  0.00           H
ATOM   2360  CA  SER   146      75.060  91.720  28.330  0.00  0.00           C
ATOM   2361  HA  SER   146      74.220  92.400  28.190  0.00  0.00           H
ATOM   2362  CB  SER   146      74.510  90.320  28.550  0.00  0.00           C
ATOM   2363  HB2 SER   146      73.880  90.010  27.720  0.00  0.00           H
ATOM   2364  HB3 SER   146      73.920  90.290  29.470  0.00  0.00           H
ATOM   2365  OG  SER   146      75.520  89.340  28.550  0.00  0.00           O
ATOM   2366  HG  SER   146      76.030  89.360  29.360  0.00  0.00           H
ATOM   2367  C   SER   146      75.870  92.220  29.540  0.00  0.00           C
ATOM   2368  O   SER   146      77.130  92.120  29.550  0.00  0.00           O
ATOM   2369  N   ASP   147      75.190  92.910  30.490  0.00  0.00           N
ATOM   2370  H   ASP   147      74.190  92.960  30.400  0.00  0.00           H
ATOM   2371  CA  ASP   147      75.740  93.400  31.740  0.00  0.00           C
ATOM   2372  HA  ASP   147      76.760  93.770  31.590  0.00  0.00           H
ATOM   2373  CB  ASP   147      74.880  94.500  32.340  0.00  0.00           C
ATOM   2374  HB2 ASP   147      73.850  94.180  32.490  0.00  0.00           H
ATOM   2375  HB3 ASP   147      74.890  95.350  31.660  0.00  0.00           H
ATOM   2376  CG  ASP   147      75.470  94.990  33.600  0.00  0.00           C
ATOM   2377  OD1 ASP   147      76.650  94.690  33.900  0.00  0.00           O
ATOM   2378  OD2 ASP   147      74.820  95.790  34.330  0.00  0.00           O
ATOM   2379  C   ASP   147      75.920  92.180  32.710  0.00  0.00           C
ATOM   2380  O   ASP   147      75.310  92.140  33.780  0.00  0.00           O
ATOM   2381  N   ASP   148      76.700  91.130  32.360  0.00  0.00           N
ATOM   2382  H   ASP   148      77.200  91.230  31.490  0.00  0.00           H
ATOM   2383  CA  ASP   148      77.100  89.940  33.230  0.00  0.00           C
ATOM   2384  HA  ASP   148      76.760  90.140  34.250  0.00  0.00           H
ATOM   2385  CB  ASP   148      76.380  88.690  32.740  0.00  0.00           C
ATOM   2386  HB2 ASP   148      75.300  88.820  32.710  0.00  0.00           H
ATOM   2387  HB3 ASP   148      76.530  87.920  33.490  0.00  0.00           H
ATOM   2388  CG  ASP   148      76.960  88.070  31.420  0.00  0.00           C
ATOM   2389  OD1 ASP   148      77.160  88.760  30.430  0.00  0.00           O
ATOM   2390  OD2 ASP   148      77.280  86.840  31.410  0.00  0.00           O
ATOM   2391  C   ASP   148      78.660  89.760  33.200  0.00  0.00           C
ATOM   2392  O   ASP   148      79.390  90.420  32.480  0.00  0.00           O
ATOM   2393  N   HIE   149      79.150  88.780  33.990  0.00  0.00           N
ATOM   2394  H   HIE   149      78.490  88.240  34.540  0.00  0.00           H
ATOM   2395  CA  HIE   149      80.590  88.440  34.060  0.00  0.00           C
ATOM   2396  HA  HIE   149      81.060  89.360  34.400  0.00  0.00           H
ATOM   2397  CB  HIE   149      80.880  87.300  35.040  0.00  0.00           C
ATOM   2398  HB2 HIE   149      80.510  86.350  34.650  0.00  0.00           H
ATOM   2399  HB3 HIE   149      80.400  87.400  36.010  0.00  0.00           H
ATOM   2400  CG  HIE   149      82.350  87.090  35.230  0.00  0.00           C
ATOM   2401  ND1 HIE   149      83.200  86.520  34.270  0.00  0.00           N
ATOM   2402  CE1 HIE   149      84.450  86.580  34.850  0.00  0.00           C
ATOM   2403  HE1 HIE   149      85.290  86.110  34.380  0.00  0.00           H
ATOM   2404  NE2 HIE   149      84.390  87.150  36.070  0.00  0.00           N
ATOM   2405  HE2 HIE   149      85.180  87.260  36.690  0.00  0.00           H
ATOM   2406  CD2 HIE   149      83.100  87.520  36.320  0.00  0.00           C
ATOM   2407  HD2 HIE   149      82.760  88.040  37.200  0.00  0.00           H
ATOM   2408  C   HIE   149      81.130  88.140  32.580  0.00  0.00           C
ATOM   2409  O   HIE   149      82.120  88.760  32.230  0.00  0.00           O
ATOM   2410  N   GLU   150      80.590  87.260  31.760  0.00  0.00           N
ATOM   2411  H   GLU   150      79.750  86.820  32.100  0.00  0.00           H
ATOM   2412  CA  GLU   150      81.100  86.950  30.420  0.00  0.00           C
ATOM   2413  HA  GLU   150      82.110  86.560  30.530  0.00  0.00           H
ATOM   2414  CB  GLU   150      80.170  85.810  29.880  0.00  0.00           C
ATOM   2415  HB2 GLU   150      79.240  86.240  29.500  0.00  0.00           H
ATOM   2416  HB3 GLU   150      79.900  85.100  30.660  0.00  0.00           H
ATOM   2417  CG  GLU   150      80.890  84.970  28.820  0.00  0.00           C
ATOM   2418  HG2 GLU   150      81.200  85.500  27.910  0.00  0.00           H
ATOM   2419  HG3 GLU   150      80.260  84.170  28.440  0.00  0.00           H
ATOM   2420  CD  GLU   150      82.150  84.330  29.390  0.00  0.00           C
ATOM   2421  OE1 GLU   150      82.050  83.730  30.470  0.00  0.00           O
ATOM   2422  OE2 GLU   150      83.260  84.470  28.820  0.00  0.00           O
ATOM   2423  C   GLU   150      81.110  88.110  29.450  0.00  0.00           C
ATOM   2424  O   GLU   150      82.090  88.470  28.780  0.00  0.00           O
ATOM   2425  N   GLY   151      80.030  88.860  29.450  0.00  0.00           N
ATOM   2426  H   GLY   151      79.270  88.560  30.040  0.00  0.00           H
ATOM   2427  CA  GLY   151      79.800  90.120  28.770  0.00  0.00           C
ATOM   2428  HA2 GLY   151      78.800  90.480  29.000  0.00  0.00           H
ATOM   2429  HA3 GLY   151      79.840  89.880  27.710  0.00  0.00           H
ATOM   2430  C   GLY   151      80.870  91.140  29.200  0.00  0.00           C
ATOM   2431  O   GLY   151      81.650  91.660  28.400  0.00  0.00           O
ATOM   2432  N   ARG   152      81.080  91.430  30.500  0.00  0.00           N
ATOM   2433  H   ARG   152      80.480  90.950  31.150  0.00  0.00           H
ATOM   2434  CA  ARG   152      82.090  92.400  31.010  0.00  0.00           C
ATOM   2435  HA  ARG   152      81.840  93.300  30.450  0.00  0.00           H
ATOM   2436  CB  ARG   152      81.920  92.870  32.520  0.00  0.00           C
ATOM   2437  HB2 ARG   152      82.680  93.610  32.740  0.00  0.00           H
ATOM   2438  HB3 ARG   152      82.150  91.970  33.080  0.00  0.00           H
ATOM   2439  CG  ARG   152      80.600  93.510  32.800  0.00  0.00           C
ATOM   2440  HG2 ARG   152      79.770  92.810  32.910  0.00  0.00           H
ATOM   2441  HG3 ARG   152      80.350  94.230  32.020  0.00  0.00           H
ATOM   2442  CD  ARG   152      80.460  94.180  34.210  0.00  0.00           C
ATOM   2443  HD2 ARG   152      79.780  95.030  34.300  0.00  0.00           H
ATOM   2444  HD3 ARG   152      81.390  94.700  34.430  0.00  0.00           H
ATOM   2445  NE  ARG   152      80.270  93.170  35.320  0.00  0.00           N
ATOM   2446  HE  ARG   152      81.100  92.830  35.780  0.00  0.00           H
ATOM   2447  CZ  ARG   152      79.220  92.510  35.750  0.00  0.00           C
ATOM   2448  NH1 ARG   152      77.940  92.770  35.470  0.00  0.00           N
ATOM   2449 HH11 ARG   152      77.690  93.570  34.910  0.00  0.00           H
ATOM   2450 HH12 ARG   152      77.210  92.250  35.930  0.00  0.00           H
ATOM   2451  NH2 ARG   152      79.380  91.550  36.670  0.00  0.00           N
ATOM   2452 HH21 ARG   152      80.320  91.260  36.860  0.00  0.00           H
ATOM   2453 HH22 ARG   152      78.620  91.060  37.120  0.00  0.00           H
ATOM   2454  C   ARG   152      83.520  91.890  30.810  0.00  0.00           C
ATOM   2455  O   ARG   152      84.450  92.630  30.650  0.00  0.00           O
ATOM   2456  N   ALA   153      83.800  90.620  30.720  0.00  0.00           N
ATOM   2457  H   ALA   153      83.150  89.920  31.060  0.00  0.00           H
ATOM   2458  CA  ALA   153      85.090  90.080  30.360  0.00  0.00           C
ATOM   2459  HA  ALA   153      85.900  90.330  31.050  0.00  0.00           H
ATOM   2460  CB  ALA   153      85.050  88.510  30.510  0.00  0.00           C
ATOM   2461  HB1 ALA   153      84.580  87.950  29.700  0.00  0.00           H
ATOM   2462  HB2 ALA   153      86.080  88.180  30.540  0.00  0.00           H
ATOM   2463  HB3 ALA   153      84.500  88.350  31.440  0.00  0.00           H
ATOM   2464  C   ALA   153      85.470  90.490  28.960  0.00  0.00           C
ATOM   2465  O   ALA   153      86.610  90.880  28.760  0.00  0.00           O
ATOM   2466  N   ALA   154      84.540  90.540  27.930  0.00  0.00           N
ATOM   2467  H   ALA   154      83.590  90.210  28.100  0.00  0.00           H
ATOM   2468  CA  ALA   154      84.730  90.760  26.500  0.00  0.00           C
ATOM   2469  HA  ALA   154      85.500  90.110  26.100  0.00  0.00           H
ATOM   2470  CB  ALA   154      83.480  90.390  25.690  0.00  0.00           C
ATOM   2471  HB1 ALA   154      83.740  90.690  24.670  0.00  0.00           H
ATOM   2472  HB2 ALA   154      83.210  89.330  25.720  0.00  0.00           H
ATOM   2473  HB3 ALA   154      82.560  90.900  25.970  0.00  0.00           H
ATOM   2474  C   ALA   154      85.150  92.210  26.410  0.00  0.00           C
ATOM   2475  O   ALA   154      86.150  92.540  25.720  0.00  0.00           O
ATOM   2476  N   GLN   155      84.390  93.120  27.070  0.00  0.00           N
ATOM   2477  H   GLN   155      83.640  92.740  27.630  0.00  0.00           H
ATOM   2478  CA  GLN   155      84.840  94.490  27.160  0.00  0.00           C
ATOM   2479  HA  GLN   155      84.820  94.850  26.130  0.00  0.00           H
ATOM   2480  CB  GLN   155      83.740  95.230  28.010  0.00  0.00           C
ATOM   2481  HB2 GLN   155      83.550  94.670  28.920  0.00  0.00           H
ATOM   2482  HB3 GLN   155      82.810  95.370  27.460  0.00  0.00           H
ATOM   2483  CG  GLN   155      84.260  96.610  28.440  0.00  0.00           C
ATOM   2484  HG2 GLN   155      84.560  97.190  27.570  0.00  0.00           H
ATOM   2485  HG3 GLN   155      85.130  96.530  29.090  0.00  0.00           H
ATOM   2486  CD  GLN   155      83.180  97.550  29.090  0.00  0.00           C
ATOM   2487  OE1 GLN   155      82.050  97.180  29.340  0.00  0.00           O
ATOM   2488  NE2 GLN   155      83.540  98.750  29.510  0.00  0.00           N
ATOM   2489 HE21 GLN   155      84.530  98.920  29.380  0.00  0.00           H
ATOM   2490 HE22 GLN   155      82.900  99.210  30.130  0.00  0.00           H
ATOM   2491  C   GLN   155      86.290  94.720  27.720  0.00  0.00           C
ATOM   2492  O   GLN   155      87.110  95.250  27.020  0.00  0.00           O
ATOM   2493  N   LYS   156      86.580  94.250  28.980  0.00  0.00           N
ATOM   2494  H   LYS   156      85.770  93.870  29.460  0.00  0.00           H
ATOM   2495  CA  LYS   156      87.870  94.420  29.630  0.00  0.00           C
ATOM   2496  HA  LYS   156      88.000  95.500  29.690  0.00  0.00           H
ATOM   2497  CB  LYS   156      87.830  93.930  31.070  0.00  0.00           C
ATOM   2498  HB2 LYS   156      88.830  93.990  31.510  0.00  0.00           H
ATOM   2499  HB3 LYS   156      87.700  92.840  31.070  0.00  0.00           H
ATOM   2500  CG  LYS   156      86.900  94.630  31.990  0.00  0.00           C
ATOM   2501  HG2 LYS   156      85.860  94.570  31.670  0.00  0.00           H
ATOM   2502  HG3 LYS   156      87.220  95.670  32.070  0.00  0.00           H
ATOM   2503  CD  LYS   156      86.960  94.170  33.440  0.00  0.00           C
ATOM   2504  HD2 LYS   156      86.360  94.830  34.070  0.00  0.00           H
ATOM   2505  HD3 LYS   156      88.000  94.110  33.780  0.00  0.00           H
ATOM   2506  CE  LYS   156      86.250  92.840  33.490  0.00  0.00           C
ATOM   2507  HE2 LYS   156      86.760  92.110  32.870  0.00  0.00           H
ATOM   2508  HE3 LYS   156      85.320  93.000  32.940  0.00  0.00           H
ATOM   2509  NZ  LYS   156      86.130  92.320  34.830  0.00  0.00           N
ATOM   2510  HZ1 LYS   156      87.030  92.120  35.260  0.00  0.00           H
ATOM   2511  HZ2 LYS   156      85.690  92.990  35.450  0.00  0.00           H
ATOM   2512  HZ3 LYS   156      85.600  91.460  34.860  0.00  0.00           H
ATOM   2513  C   LYS   156      89.070  93.820  28.800  0.00  0.00           C
ATOM   2514  O   LYS   156      90.110  94.490  28.800  0.00  0.00           O
ATOM   2515  N   LYS   157      88.870  92.690  28.130  0.00  0.00           N
ATOM   2516  H   LYS   157      88.100  92.090  28.380  0.00  0.00           H
ATOM   2517  CA  LYS   157      89.920  92.020  27.260  0.00  0.00           C
ATOM   2518  HA  LYS   157      90.810  91.990  27.880  0.00  0.00           H
ATOM   2519  CB  LYS   157      89.450  90.590  26.910  0.00  0.00           C
ATOM   2520  HB2 LYS   157      88.610  90.630  26.220  0.00  0.00           H
ATOM   2521  HB3 LYS   157      88.980  90.040  27.730  0.00  0.00           H
ATOM   2522  CG  LYS   157      90.580  89.640  26.350  0.00  0.00           C
ATOM   2523  HG2 LYS   157      90.960  90.040  25.410  0.00  0.00           H
ATOM   2524  HG3 LYS   157      90.290  88.600  26.180  0.00  0.00           H
ATOM   2525  CD  LYS   157      91.760  89.410  27.280  0.00  0.00           C
ATOM   2526  HD2 LYS   157      91.470  88.840  28.160  0.00  0.00           H
ATOM   2527  HD3 LYS   157      92.090  90.390  27.630  0.00  0.00           H
ATOM   2528  CE  LYS   157      92.910  88.790  26.490  0.00  0.00           C
ATOM   2529  HE2 LYS   157      93.090  89.400  25.610  0.00  0.00           H
ATOM   2530  HE3 LYS   157      92.760  87.750  26.180  0.00  0.00           H
ATOM   2531  NZ  LYS   157      94.110  88.880  27.330  0.00  0.00           N
ATOM   2532  HZ1 LYS   157      94.040  88.460  28.250  0.00  0.00           H
ATOM   2533  HZ2 LYS   157      94.890  88.370  26.950  0.00  0.00           H
ATOM   2534  HZ3 LYS   157      94.340  89.850  27.500  0.00  0.00           H
ATOM   2535  C   LYS   157      90.140  92.940  26.030  0.00  0.00           C
ATOM   2536  O   LYS   157      91.290  93.300  25.800  0.00  0.00           O
ATOM   2537  N   LEU   158      89.110  93.480  25.370  0.00  0.00           N
ATOM   2538  H   LEU   158      88.190  93.110  25.520  0.00  0.00           H
ATOM   2539  CA  LEU   158      89.250  94.440  24.260  0.00  0.00           C
ATOM   2540  HA  LEU   158      89.920  93.920  23.580  0.00  0.00           H
ATOM   2541  CB  LEU   158      87.890  94.640  23.540  0.00  0.00           C
ATOM   2542  HB2 LEU   158      87.110  94.930  24.250  0.00  0.00           H
ATOM   2543  HB3 LEU   158      87.540  93.700  23.120  0.00  0.00           H
ATOM   2544  CG  LEU   158      87.880  95.700  22.330  0.00  0.00           C
ATOM   2545  HG  LEU   158      88.460  96.590  22.590  0.00  0.00           H
ATOM   2546  CD1 LEU   158      88.430  95.030  21.050  0.00  0.00           C
ATOM   2547 HD11 LEU   158      89.420  94.670  21.360  0.00  0.00           H
ATOM   2548 HD12 LEU   158      87.820  94.190  20.730  0.00  0.00           H
ATOM   2549 HD13 LEU   158      88.450  95.750  20.230  0.00  0.00           H
ATOM   2550  CD2 LEU   158      86.500  96.170  22.060  0.00  0.00           C
ATOM   2551 HD21 LEU   158      86.490  96.770  21.150  0.00  0.00           H
ATOM   2552 HD22 LEU   158      85.860  95.290  21.930  0.00  0.00           H
ATOM   2553 HD23 LEU   158      86.150  96.740  22.920  0.00  0.00           H
ATOM   2554  C   LEU   158      89.940  95.860  24.660  0.00  0.00           C
ATOM   2555  O   LEU   158      90.990  96.330  24.160  0.00  0.00           O
ATOM   2556  N   GLU   159      89.380  96.350  25.720  0.00  0.00           N
ATOM   2557  H   GLU   159      88.830  95.730  26.300  0.00  0.00           H
ATOM   2558  CA  GLU   159      89.820  97.690  26.280  0.00  0.00           C
ATOM   2559  HA  GLU   159      89.840  98.470  25.520  0.00  0.00           H
ATOM   2560  CB  GLU   159      88.770  98.190  27.320  0.00  0.00           C
ATOM   2561  HB2 GLU   159      89.260  99.020  27.820  0.00  0.00           H
ATOM   2562  HB3 GLU   159      88.550  97.390  28.040  0.00  0.00           H
ATOM   2563  CG  GLU   159      87.490  98.770  26.700  0.00  0.00           C
ATOM   2564  HG2 GLU   159      86.980  98.050  26.050  0.00  0.00           H
ATOM   2565  HG3 GLU   159      87.890  99.470  25.970  0.00  0.00           H
ATOM   2566  CD  GLU   159      86.560  99.580  27.650  0.00  0.00           C
ATOM   2567  OE1 GLU   159      86.290  99.230  28.800  0.00  0.00           O
ATOM   2568  OE2 GLU   159      86.070 100.580  27.150  0.00  0.00           O
ATOM   2569  C   GLU   159      91.300  97.540  26.810  0.00  0.00           C
ATOM   2570  O   GLU   159      92.070  98.520  26.750  0.00  0.00           O
ATOM   2571  N   THR   160      91.790  96.310  27.130  0.00  0.00           N
ATOM   2572  H   THR   160      91.140  95.540  27.190  0.00  0.00           H
ATOM   2573  CA  THR   160      93.210  96.080  27.420  0.00  0.00           C
ATOM   2574  HA  THR   160      93.460  96.940  28.050  0.00  0.00           H
ATOM   2575  CB  THR   160      93.460  94.860  28.280  0.00  0.00           C
ATOM   2576  HB  THR   160      93.200  93.990  27.680  0.00  0.00           H
ATOM   2577  CG2 THR   160      94.950  94.650  28.640  0.00  0.00           C
ATOM   2578 HG21 THR   160      95.030  93.690  29.150  0.00  0.00           H
ATOM   2579 HG22 THR   160      95.620  94.950  27.840  0.00  0.00           H
ATOM   2580 HG23 THR   160      95.200  95.390  29.400  0.00  0.00           H
ATOM   2581  OG1 THR   160      92.770  94.720  29.470  0.00  0.00           O
ATOM   2582  HG1 THR   160      91.850  94.910  29.250  0.00  0.00           H
ATOM   2583  C   THR   160      94.090  96.160  26.150  0.00  0.00           C
ATOM   2584  O   THR   160      95.090  96.890  26.130  0.00  0.00           O
ATOM   2585  N   LEU   161      93.730  95.520  25.040  0.00  0.00           N
ATOM   2586  H   LEU   161      92.860  95.030  25.150  0.00  0.00           H
ATOM   2587  CA  LEU   161      94.310  95.750  23.700  0.00  0.00           C
ATOM   2588  HA  LEU   161      95.370  95.480  23.780  0.00  0.00           H
ATOM   2589  CB  LEU   161      93.650  94.780  22.670  0.00  0.00           C
ATOM   2590  HB2 LEU   161      94.300  94.800  21.800  0.00  0.00           H
ATOM   2591  HB3 LEU   161      92.700  95.280  22.480  0.00  0.00           H
ATOM   2592  CG  LEU   161      93.510  93.260  23.050  0.00  0.00           C
ATOM   2593  HG  LEU   161      93.070  93.170  24.050  0.00  0.00           H
ATOM   2594  CD1 LEU   161      92.540  92.580  22.070  0.00  0.00           C
ATOM   2595 HD11 LEU   161      91.820  93.360  21.810  0.00  0.00           H
ATOM   2596 HD12 LEU   161      93.020  92.120  21.200  0.00  0.00           H
ATOM   2597 HD13 LEU   161      92.070  91.750  22.600  0.00  0.00           H
ATOM   2598  CD2 LEU   161      94.860  92.500  23.160  0.00  0.00           C
ATOM   2599 HD21 LEU   161      94.680  91.490  23.510  0.00  0.00           H
ATOM   2600 HD22 LEU   161      95.470  92.520  22.250  0.00  0.00           H
ATOM   2601 HD23 LEU   161      95.450  93.040  23.900  0.00  0.00           H
ATOM   2602  C   LEU   161      94.290  97.200  23.210  0.00  0.00           C
ATOM   2603  O   LEU   161      95.270  97.720  22.740  0.00  0.00           O
ATOM   2604  N   LEU   162      93.170  97.940  23.430  0.00  0.00           N
ATOM   2605  H   LEU   162      92.340  97.540  23.830  0.00  0.00           H
ATOM   2606  CA  LEU   162      93.030  99.340  22.940  0.00  0.00           C
ATOM   2607  HA  LEU   162      93.230  99.360  21.870  0.00  0.00           H
ATOM   2608  CB  LEU   162      91.560  99.740  23.240  0.00  0.00           C
ATOM   2609  HB2 LEU   162      91.450 100.800  23.020  0.00  0.00           H
ATOM   2610  HB3 LEU   162      91.410  99.610  24.310  0.00  0.00           H
ATOM   2611  CG  LEU   162      90.350  99.100  22.490  0.00  0.00           C
ATOM   2612  HG  LEU   162      90.040  98.210  23.040  0.00  0.00           H
ATOM   2613  CD1 LEU   162      89.060  99.880  22.680  0.00  0.00           C
ATOM   2614 HD11 LEU   162      88.230  99.280  22.300  0.00  0.00           H
ATOM   2615 HD12 LEU   162      88.820 100.130  23.720  0.00  0.00           H
ATOM   2616 HD13 LEU   162      89.200 100.810  22.140  0.00  0.00           H
ATOM   2617  CD2 LEU   162      90.670  98.820  21.000  0.00  0.00           C
ATOM   2618 HD21 LEU   162      89.690  98.450  20.700  0.00  0.00           H
ATOM   2619 HD22 LEU   162      90.970  99.670  20.400  0.00  0.00           H
ATOM   2620 HD23 LEU   162      91.330  97.950  20.940  0.00  0.00           H
ATOM   2621  C   LEU   162      94.070 100.240  23.670  0.00  0.00           C
ATOM   2622  O   LEU   162      94.580 101.150  23.080  0.00  0.00           O
ATOM   2623  N   GLU   163      94.260 100.030  25.040  0.00  0.00           N
ATOM   2624  H   GLU   163      93.690  99.340  25.500  0.00  0.00           H
ATOM   2625  CA  GLU   163      95.160 100.910  25.840  0.00  0.00           C
ATOM   2626  HA  GLU   163      94.960 101.960  25.650  0.00  0.00           H
ATOM   2627  CB  GLU   163      94.950 100.710  27.350  0.00  0.00           C
ATOM   2628  HB2 GLU   163      95.710 101.370  27.760  0.00  0.00           H
ATOM   2629  HB3 GLU   163      95.160  99.700  27.680  0.00  0.00           H
ATOM   2630  CG  GLU   163      93.740 101.230  27.970  0.00  0.00           C
ATOM   2631  HG2 GLU   163      92.840 100.740  27.610  0.00  0.00           H
ATOM   2632  HG3 GLU   163      93.670 102.230  27.560  0.00  0.00           H
ATOM   2633  CD  GLU   163      93.860 101.160  29.440  0.00  0.00           C
ATOM   2634  OE1 GLU   163      93.060 101.710  30.200  0.00  0.00           O
ATOM   2635  OE2 GLU   163      94.870 100.640  29.950  0.00  0.00           O
ATOM   2636  C   GLU   163      96.630 100.560  25.500  0.00  0.00           C
ATOM   2637  O   GLU   163      97.500 101.430  25.410  0.00  0.00           O
ATOM   2638  N   GLU   164      96.960  99.270  25.240  0.00  0.00           N
ATOM   2639  H   GLU   164      96.180  98.630  25.220  0.00  0.00           H
ATOM   2640  CA  GLU   164      98.240  98.750  24.770  0.00  0.00           C
ATOM   2641  HA  GLU   164      98.910  98.890  25.620  0.00  0.00           H
ATOM   2642  CB  GLU   164      98.070  97.210  24.580  0.00  0.00           C
ATOM   2643  HB2 GLU   164      97.870  96.930  23.550  0.00  0.00           H
ATOM   2644  HB3 GLU   164      97.220  96.830  25.140  0.00  0.00           H
ATOM   2645  CG  GLU   164      99.430  96.560  24.920  0.00  0.00           C
ATOM   2646  HG2 GLU   164      99.500  96.820  25.980  0.00  0.00           H
ATOM   2647  HG3 GLU   164     100.200  97.040  24.320  0.00  0.00           H
ATOM   2648  CD  GLU   164      99.360  95.060  24.880  0.00  0.00           C
ATOM   2649  OE1 GLU   164      99.040  94.490  25.960  0.00  0.00           O
ATOM   2650  OE2 GLU   164      99.650  94.440  23.810  0.00  0.00           O
ATOM   2651  C   GLU   164      98.770  99.490  23.570  0.00  0.00           C
ATOM   2652  O   GLU   164      99.920 100.010  23.750  0.00  0.00           O
ATOM   2653  N   LYS   165      98.100  99.450  22.410  0.00  0.00           N
ATOM   2654  H   LYS   165      97.270  98.880  22.360  0.00  0.00           H
ATOM   2655  CA  LYS   165      98.450 100.150  21.190  0.00  0.00           C
ATOM   2656  HA  LYS   165      99.440  99.800  20.920  0.00  0.00           H
ATOM   2657  CB  LYS   165      97.420  99.790  20.120  0.00  0.00           C
ATOM   2658  HB2 LYS   165      96.390  99.760  20.480  0.00  0.00           H
ATOM   2659  HB3 LYS   165      97.620  98.740  19.910  0.00  0.00           H
ATOM   2660  CG  LYS   165      97.570 100.650  18.850  0.00  0.00           C
ATOM   2661  HG2 LYS   165      97.260 101.670  19.070  0.00  0.00           H
ATOM   2662  HG3 LYS   165      96.890 100.290  18.080  0.00  0.00           H
ATOM   2663  CD  LYS   165      98.920 100.720  18.140  0.00  0.00           C
ATOM   2664  HD2 LYS   165      99.140  99.660  18.130  0.00  0.00           H
ATOM   2665  HD3 LYS   165      99.700 101.280  18.650  0.00  0.00           H
ATOM   2666  CE  LYS   165      98.940 101.370  16.730  0.00  0.00           C
ATOM   2667  HE2 LYS   165      99.320 102.390  16.820  0.00  0.00           H
ATOM   2668  HE3 LYS   165      97.910 101.410  16.360  0.00  0.00           H
ATOM   2669  NZ  LYS   165      99.950 100.810  15.800  0.00  0.00           N
ATOM   2670  HZ1 LYS   165     100.890 100.950  16.150  0.00  0.00           H
ATOM   2671  HZ2 LYS   165      99.970  99.810  15.760  0.00  0.00           H
ATOM   2672  HZ3 LYS   165      99.740 101.230  14.910  0.00  0.00           H
ATOM   2673  C   LYS   165      98.590 101.610  21.510  0.00  0.00           C
ATOM   2674  O   LYS   165      99.520 102.220  20.970  0.00  0.00           O
ATOM   2675  N   GLU   166      97.700 102.230  22.300  0.00  0.00           N
ATOM   2676  H   GLU   166      96.980 101.730  22.790  0.00  0.00           H
ATOM   2677  CA  GLU   166      97.870 103.650  22.530  0.00  0.00           C
ATOM   2678  HA  GLU   166      97.900 104.180  21.580  0.00  0.00           H
ATOM   2679  CB  GLU   166      96.760 104.270  23.370  0.00  0.00           C
ATOM   2680  HB2 GLU   166      96.760 103.780  24.340  0.00  0.00           H
ATOM   2681  HB3 GLU   166      95.830 103.980  22.880  0.00  0.00           H
ATOM   2682  CG  GLU   166      96.790 105.770  23.430  0.00  0.00           C
ATOM   2683  HG2 GLU   166      97.010 106.160  22.440  0.00  0.00           H
ATOM   2684  HG3 GLU   166      97.550 106.090  24.140  0.00  0.00           H
ATOM   2685  CD  GLU   166      95.430 106.210  23.850  0.00  0.00           C
ATOM   2686  OE1 GLU   166      95.140 107.430  23.620  0.00  0.00           O
ATOM   2687  OE2 GLU   166      94.660 105.530  24.510  0.00  0.00           O
ATOM   2688  C   GLU   166      99.240 104.000  23.200  0.00  0.00           C
ATOM   2689  O   GLU   166      99.930 104.880  22.770  0.00  0.00           O
ATOM   2690  N   SER   167      99.690 103.140  24.150  0.00  0.00           N
ATOM   2691  H   SER   167      99.170 102.280  24.230  0.00  0.00           H
ATOM   2692  CA  SER   167     100.870 103.340  24.940  0.00  0.00           C
ATOM   2693  HA  SER   167     100.890 104.380  25.270  0.00  0.00           H
ATOM   2694  CB  SER   167     100.780 102.400  26.190  0.00  0.00           C
ATOM   2695  HB2 SER   167     100.680 101.370  25.840  0.00  0.00           H
ATOM   2696  HB3 SER   167      99.810 102.570  26.650  0.00  0.00           H
ATOM   2697  OG  SER   167     101.860 102.620  27.080  0.00  0.00           O
ATOM   2698  HG  SER   167     101.720 103.350  27.690  0.00  0.00           H
ATOM   2699  C   SER   167     102.230 102.980  24.240  0.00  0.00           C
ATOM   2700  O   SER   167     103.180 103.740  24.240  0.00  0.00           O
ATOM   2701  N   LYS   168     102.290 101.850  23.500  0.00  0.00           N
ATOM   2702  H   LYS   168     101.520 101.220  23.670  0.00  0.00           H
ATOM   2703  CA  LYS   168     103.260 101.450  22.510  0.00  0.00           C
ATOM   2704  HA  LYS   168     104.250 101.270  22.930  0.00  0.00           H
ATOM   2705  CB  LYS   168     102.700 100.160  21.930  0.00  0.00           C
ATOM   2706  HB2 LYS   168     103.190  99.860  21.010  0.00  0.00           H
ATOM   2707  HB3 LYS   168     101.650 100.160  21.650  0.00  0.00           H
ATOM   2708  CG  LYS   168     103.010  99.020  22.910  0.00  0.00           C
ATOM   2709  HG2 LYS   168     102.470  99.100  23.850  0.00  0.00           H
ATOM   2710  HG3 LYS   168     104.090  99.040  23.090  0.00  0.00           H
ATOM   2711  CD  LYS   168     102.510  97.750  22.210  0.00  0.00           C
ATOM   2712  HD2 LYS   168     103.050  97.640  21.270  0.00  0.00           H
ATOM   2713  HD3 LYS   168     101.480  97.860  21.890  0.00  0.00           H
ATOM   2714  CE  LYS   168     102.830  96.390  22.950  0.00  0.00           C
ATOM   2715  HE2 LYS   168     102.550  96.490  24.000  0.00  0.00           H
ATOM   2716  HE3 LYS   168     103.920  96.360  22.990  0.00  0.00           H
ATOM   2717  NZ  LYS   168     102.310  95.150  22.290  0.00  0.00           N
ATOM   2718  HZ1 LYS   168     102.740  94.360  22.760  0.00  0.00           H
ATOM   2719  HZ2 LYS   168     101.300  95.110  22.230  0.00  0.00           H
ATOM   2720  HZ3 LYS   168     102.690  94.980  21.370  0.00  0.00           H
ATOM   2721  C   LYS   168     103.530 102.530  21.540  0.00  0.00           C
ATOM   2722  O   LYS   168     104.700 102.920  21.460  0.00  0.00           O
ATOM   2723  N   SER   169     102.450 103.050  20.890  0.00  0.00           N
ATOM   2724  H   SER   169     101.530 102.640  20.960  0.00  0.00           H
ATOM   2725  CA  SER   169     102.560 104.270  20.000  0.00  0.00           C
ATOM   2726  HA  SER   169     103.230 104.040  19.170  0.00  0.00           H
ATOM   2727  CB  SER   169     101.210 104.460  19.260  0.00  0.00           C
ATOM   2728  HB2 SER   169     100.340 104.550  19.910  0.00  0.00           H
ATOM   2729  HB3 SER   169     101.140 103.620  18.570  0.00  0.00           H
ATOM   2730  OG  SER   169     101.380 105.700  18.590  0.00  0.00           O
ATOM   2731  HG  SER   169     100.500 106.080  18.580  0.00  0.00           H
ATOM   2732  C   SER   169     103.050 105.530  20.760  0.00  0.00           C
ATOM   2733  O   SER   169     104.090 105.980  20.290  0.00  0.00           O
ATOM   2734  N   LYS   170     102.500 105.940  21.910  0.00  0.00           N
ATOM   2735  H   LYS   170     101.670 105.460  22.230  0.00  0.00           H
ATOM   2736  CA  LYS   170     103.030 107.120  22.590  0.00  0.00           C
ATOM   2737  HA  LYS   170     103.030 107.980  21.940  0.00  0.00           H
ATOM   2738  CB  LYS   170     102.040 107.440  23.790  0.00  0.00           C
ATOM   2739  HB2 LYS   170     102.410 108.190  24.500  0.00  0.00           H
ATOM   2740  HB3 LYS   170     101.910 106.530  24.380  0.00  0.00           H
ATOM   2741  CG  LYS   170     100.650 107.980  23.180  0.00  0.00           C
ATOM   2742  HG2 LYS   170     100.300 107.340  22.380  0.00  0.00           H
ATOM   2743  HG3 LYS   170     100.770 108.990  22.790  0.00  0.00           H
ATOM   2744  CD  LYS   170      99.510 108.110  24.210  0.00  0.00           C
ATOM   2745  HD2 LYS   170      99.320 107.190  24.760  0.00  0.00           H
ATOM   2746  HD3 LYS   170      98.580 108.340  23.690  0.00  0.00           H
ATOM   2747  CE  LYS   170      99.890 109.220  25.170  0.00  0.00           C
ATOM   2748  HE2 LYS   170     100.230 110.090  24.600  0.00  0.00           H
ATOM   2749  HE3 LYS   170     100.790 108.870  25.690  0.00  0.00           H
ATOM   2750  NZ  LYS   170      98.820 109.510  26.180  0.00  0.00           N
ATOM   2751  HZ1 LYS   170      98.920 110.390  26.670  0.00  0.00           H
ATOM   2752  HZ2 LYS   170      97.940 109.650  25.710  0.00  0.00           H
ATOM   2753  HZ3 LYS   170      98.690 108.860  26.930  0.00  0.00           H
ATOM   2754  C   LYS   170     104.560 106.980  23.060  0.00  0.00           C
ATOM   2755  O   LYS   170     105.290 107.960  22.860  0.00  0.00           O
ATOM   2756  N   LYS   171     104.960 105.850  23.610  0.00  0.00           N
ATOM   2757  H   LYS   171     104.230 105.160  23.600  0.00  0.00           H
ATOM   2758  CA  LYS   171     106.380 105.560  23.960  0.00  0.00           C
ATOM   2759  HA  LYS   171     106.760 106.410  24.530  0.00  0.00           H
ATOM   2760  CB  LYS   171     106.590 104.260  24.760  0.00  0.00           C
ATOM   2761  HB2 LYS   171     107.660 104.120  24.890  0.00  0.00           H
ATOM   2762  HB3 LYS   171     106.140 103.420  24.230  0.00  0.00           H
ATOM   2763  CG  LYS   171     105.810 104.350  26.040  0.00  0.00           C
ATOM   2764  HG2 LYS   171     104.860 104.870  25.890  0.00  0.00           H
ATOM   2765  HG3 LYS   171     106.460 104.770  26.800  0.00  0.00           H
ATOM   2766  CD  LYS   171     105.490 102.890  26.450  0.00  0.00           C
ATOM   2767  HD2 LYS   171     106.430 102.340  26.390  0.00  0.00           H
ATOM   2768  HD3 LYS   171     104.860 102.330  25.760  0.00  0.00           H
ATOM   2769  CE  LYS   171     104.860 102.980  27.830  0.00  0.00           C
ATOM   2770  HE2 LYS   171     103.830 103.310  27.720  0.00  0.00           H
ATOM   2771  HE3 LYS   171     105.500 103.620  28.440  0.00  0.00           H
ATOM   2772  NZ  LYS   171     104.880 101.680  28.490  0.00  0.00           N
ATOM   2773  HZ1 LYS   171     104.760 101.860  29.470  0.00  0.00           H
ATOM   2774  HZ2 LYS   171     104.270 101.030  28.000  0.00  0.00           H
ATOM   2775  HZ3 LYS   171     105.760 101.180  28.440  0.00  0.00           H
ATOM   2776  C   LYS   171     107.280 105.500  22.720  0.00  0.00           C
ATOM   2777  O   LYS   171     108.350 106.070  22.790  0.00  0.00           O
ATOM   2778  N   ARG   172     106.940 104.850  21.580  0.00  0.00           N
ATOM   2779  H   ARG   172     106.080 104.320  21.610  0.00  0.00           H
ATOM   2780  CA  ARG   172     107.760 104.980  20.330  0.00  0.00           C
ATOM   2781  HA  ARG   172     108.790 104.730  20.610  0.00  0.00           H
ATOM   2782  CB  ARG   172     107.270 104.040  19.270  0.00  0.00           C
ATOM   2783  HB2 ARG   172     106.400 104.480  18.790  0.00  0.00           H
ATOM   2784  HB3 ARG   172     106.950 103.090  19.700  0.00  0.00           H
ATOM   2785  CG  ARG   172     108.360 103.710  18.240  0.00  0.00           C
ATOM   2786  HG2 ARG   172     109.400 103.540  18.550  0.00  0.00           H
ATOM   2787  HG3 ARG   172     108.380 104.510  17.500  0.00  0.00           H
ATOM   2788  CD  ARG   172     107.920 102.410  17.530  0.00  0.00           C
ATOM   2789  HD2 ARG   172     106.950 102.650  17.080  0.00  0.00           H
ATOM   2790  HD3 ARG   172     107.730 101.620  18.250  0.00  0.00           H
ATOM   2791  NE  ARG   172     108.880 102.060  16.440  0.00  0.00           N
ATOM   2792  HE  ARG   172     109.770 102.550  16.430  0.00  0.00           H
ATOM   2793  CZ  ARG   172     108.590 101.370  15.380  0.00  0.00           C
ATOM   2794  NH1 ARG   172     107.470 100.730  15.290  0.00  0.00           N
ATOM   2795 HH11 ARG   172     106.650 100.990  15.830  0.00  0.00           H
ATOM   2796 HH12 ARG   172     107.410  99.990  14.600  0.00  0.00           H
ATOM   2797  NH2 ARG   172     109.510 101.330  14.460  0.00  0.00           N
ATOM   2798 HH21 ARG   172     110.320 101.920  14.580  0.00  0.00           H
ATOM   2799 HH22 ARG   172     109.340 100.720  13.670  0.00  0.00           H
ATOM   2800  C   ARG   172     107.800 106.450  19.760  0.00  0.00           C
ATOM   2801  O   ARG   172     108.850 106.850  19.270  0.00  0.00           O
ATOM   2802  N   ASN   173     106.690 107.240  19.800  0.00  0.00           N
ATOM   2803  H   ASN   173     105.810 106.780  20.010  0.00  0.00           H
ATOM   2804  CA  ASN   173     106.740 108.640  19.410  0.00  0.00           C
ATOM   2805  HA  ASN   173     107.160 108.710  18.400  0.00  0.00           H
ATOM   2806  CB  ASN   173     105.270 109.170  19.400  0.00  0.00           C
ATOM   2807  HB2 ASN   173     105.150 110.230  19.160  0.00  0.00           H
ATOM   2808  HB3 ASN   173     104.830 108.860  20.350  0.00  0.00           H
ATOM   2809  CG  ASN   173     104.430 108.570  18.280  0.00  0.00           C
ATOM   2810  OD1 ASN   173     104.910 108.160  17.280  0.00  0.00           O
ATOM   2811  ND2 ASN   173     103.210 108.650  18.460  0.00  0.00           N
ATOM   2812 HD21 ASN   173     102.770 108.960  19.320  0.00  0.00           H
ATOM   2813 HD22 ASN   173     102.720 108.110  17.770  0.00  0.00           H
ATOM   2814  C   ASN   173     107.610 109.510  20.330  0.00  0.00           C
ATOM   2815  O   ASN   173     107.840 110.610  19.810  0.00  0.00           O
ATOM   2816  N   TYR   174     108.010 109.190  21.560  0.00  0.00           N
ATOM   2817  H   TYR   174     107.860 108.270  21.950  0.00  0.00           H
ATOM   2818  CA  TYR   174     108.860 110.140  22.290  0.00  0.00           C
ATOM   2819  HA  TYR   174     108.460 111.150  22.250  0.00  0.00           H
ATOM   2820  CB  TYR   174     108.840 109.750  23.790  0.00  0.00           C
ATOM   2821  HB2 TYR   174     109.380 108.810  23.850  0.00  0.00           H
ATOM   2822  HB3 TYR   174     107.800 109.570  24.080  0.00  0.00           H
ATOM   2823  CG  TYR   174     109.550 110.720  24.760  0.00  0.00           C
ATOM   2824  CD1 TYR   174     110.800 110.340  25.270  0.00  0.00           C
ATOM   2825  HD1 TYR   174     111.170 109.350  25.060  0.00  0.00           H
ATOM   2826  CE1 TYR   174     111.430 111.160  26.200  0.00  0.00           C
ATOM   2827  HE1 TYR   174     112.390 110.850  26.580  0.00  0.00           H
ATOM   2828  CZ  TYR   174     110.860 112.410  26.560  0.00  0.00           C
ATOM   2829  OH  TYR   174     111.440 113.300  27.440  0.00  0.00           O
ATOM   2830  HH  TYR   174     110.750 113.770  27.930  0.00  0.00           H
ATOM   2831  CE2 TYR   174     109.630 112.820  26.020  0.00  0.00           C
ATOM   2832  HE2 TYR   174     109.160 113.770  26.210  0.00  0.00           H
ATOM   2833  CD2 TYR   174     108.960 111.980  25.140  0.00  0.00           C
ATOM   2834  HD2 TYR   174     108.010 112.250  24.710  0.00  0.00           H
ATOM   2835  C   TYR   174     110.290 110.110  21.780  0.00  0.00           C
ATOM   2836  O   TYR   174     111.020 111.040  21.880  0.00  0.00           O
ATOM   2837  N   GLU   175     110.690 109.000  21.130  0.00  0.00           N
ATOM   2838  H   GLU   175     110.110 108.190  20.980  0.00  0.00           H
ATOM   2839  CA  GLU   175     112.070 108.690  20.800  0.00  0.00           C
ATOM   2840  HA  GLU   175     112.760 108.760  21.640  0.00  0.00           H
ATOM   2841  CB  GLU   175     112.170 107.400  20.070  0.00  0.00           C
ATOM   2842  HB2 GLU   175     113.140 107.250  19.600  0.00  0.00           H
ATOM   2843  HB3 GLU   175     111.370 107.360  19.320  0.00  0.00           H
ATOM   2844  CG  GLU   175     111.970 106.210  21.030  0.00  0.00           C
ATOM   2845  HG2 GLU   175     111.840 105.360  20.350  0.00  0.00           H
ATOM   2846  HG3 GLU   175     110.980 106.260  21.490  0.00  0.00           H
ATOM   2847  CD  GLU   175     113.100 105.900  22.010  0.00  0.00           C
ATOM   2848  OE1 GLU   175     112.900 105.250  23.040  0.00  0.00           O
ATOM   2849  OE2 GLU   175     114.220 106.340  21.670  0.00  0.00           O
ATOM   2850  C   GLU   175     112.630 109.720  19.810  0.00  0.00           C
ATOM   2851  O   GLU   175     113.890 109.920  19.710  0.00  0.00           O
ATOM   2852  N   ASN   176     111.790 110.320  18.960  0.00  0.00           N
ATOM   2853  H   ASN   176     110.800 110.180  19.110  0.00  0.00           H
ATOM   2854  CA  ASN   176     112.230 111.270  17.890  0.00  0.00           C
ATOM   2855  HA  ASN   176     113.310 111.420  17.870  0.00  0.00           H
ATOM   2856  CB  ASN   176     111.890 110.700  16.480  0.00  0.00           C
ATOM   2857  HB2 ASN   176     112.060 111.480  15.750  0.00  0.00           H
ATOM   2858  HB3 ASN   176     110.820 110.490  16.430  0.00  0.00           H
ATOM   2859  CG  ASN   176     112.670 109.440  16.140  0.00  0.00           C
ATOM   2860  OD1 ASN   176     113.840 109.370  15.930  0.00  0.00           O
ATOM   2861  ND2 ASN   176     112.060 108.240  16.170  0.00  0.00           N
ATOM   2862 HD21 ASN   176     111.050 108.220  16.250  0.00  0.00           H
ATOM   2863 HD22 ASN   176     112.600 107.440  15.890  0.00  0.00           H
ATOM   2864  C   ASN   176     111.680 112.650  18.100  0.00  0.00           C
ATOM   2865  O   ASN   176     110.510 112.850  18.370  0.00  0.00           O
ATOM   2866  N   LEU   177     112.560 113.660  17.850  0.00  0.00           N
ATOM   2867  H   LEU   177     113.490 113.450  17.510  0.00  0.00           H
ATOM   2868  CA  LEU   177     112.230 115.070  17.930  0.00  0.00           C
ATOM   2869  HA  LEU   177     111.620 115.240  18.810  0.00  0.00           H
ATOM   2870  CB  LEU   177     113.560 115.800  17.950  0.00  0.00           C
ATOM   2871  HB2 LEU   177     113.840 115.990  16.910  0.00  0.00           H
ATOM   2872  HB3 LEU   177     114.400 115.290  18.430  0.00  0.00           H
ATOM   2873  CG  LEU   177     113.440 117.240  18.510  0.00  0.00           C
ATOM   2874  HG  LEU   177     112.510 117.710  18.180  0.00  0.00           H
ATOM   2875  CD1 LEU   177     113.410 117.090  20.010  0.00  0.00           C
ATOM   2876 HD11 LEU   177     113.580 118.050  20.500  0.00  0.00           H
ATOM   2877 HD12 LEU   177     112.450 116.680  20.350  0.00  0.00           H
ATOM   2878 HD13 LEU   177     114.170 116.350  20.290  0.00  0.00           H
ATOM   2879  CD2 LEU   177     114.630 118.070  18.160  0.00  0.00           C
ATOM   2880 HD21 LEU   177     114.570 118.390  17.120  0.00  0.00           H
ATOM   2881 HD22 LEU   177     114.650 118.970  18.780  0.00  0.00           H
ATOM   2882 HD23 LEU   177     115.620 117.640  18.300  0.00  0.00           H
ATOM   2883  C   LEU   177     111.380 115.630  16.710  0.00  0.00           C
ATOM   2884  O   LEU   177     110.870 116.780  16.760  0.00  0.00           O
ATOM   2885  N   ASP   178     111.080 114.750  15.710  0.00  0.00           N
ATOM   2886  H   ASP   178     111.550 113.850  15.690  0.00  0.00           H
ATOM   2887  CA  ASP   178     110.230 115.030  14.530  0.00  0.00           C
ATOM   2888  HA  ASP   178     110.600 115.900  13.980  0.00  0.00           H
ATOM   2889  CB  ASP   178     110.290 113.790  13.640  0.00  0.00           C
ATOM   2890  HB2 ASP   178     109.540 113.840  12.840  0.00  0.00           H
ATOM   2891  HB3 ASP   178     110.050 112.970  14.300  0.00  0.00           H
ATOM   2892  CG  ASP   178     111.720 113.440  13.030  0.00  0.00           C
ATOM   2893  OD1 ASP   178     112.800 113.740  13.580  0.00  0.00           O
ATOM   2894  OD2 ASP   178     111.810 112.870  11.940  0.00  0.00           O
ATOM   2895  C   ASP   178     108.790 115.310  15.010  0.00  0.00           C
ATOM   2896  O   ASP   178     108.200 114.740  15.920  0.00  0.00           O
ATOM   2897  N   GLN   179     108.110 116.230  14.320  0.00  0.00           N
ATOM   2898  H   GLN   179     108.660 116.770  13.670  0.00  0.00           H
ATOM   2899  CA  GLN   179     106.700 116.480  14.490  0.00  0.00           C
ATOM   2900  HA  GLN   179     106.320 115.750  15.200  0.00  0.00           H
ATOM   2901  CB  GLN   179     106.680 117.850  15.250  0.00  0.00           C
ATOM   2902  HB2 GLN   179     105.650 118.010  15.580  0.00  0.00           H
ATOM   2903  HB3 GLN   179     106.980 118.650  14.580  0.00  0.00           H
ATOM   2904  CG  GLN   179     107.430 117.780  16.640  0.00  0.00           C
ATOM   2905  HG2 GLN   179     108.510 117.620  16.570  0.00  0.00           H
ATOM   2906  HG3 GLN   179     107.150 116.860  17.150  0.00  0.00           H
ATOM   2907  CD  GLN   179     107.180 118.840  17.680  0.00  0.00           C
ATOM   2908  OE1 GLN   179     106.370 119.740  17.660  0.00  0.00           O
ATOM   2909  NE2 GLN   179     107.840 118.760  18.800  0.00  0.00           N
ATOM   2910 HE21 GLN   179     108.460 117.990  19.010  0.00  0.00           H
ATOM   2911 HE22 GLN   179     107.800 119.480  19.500  0.00  0.00           H
ATOM   2912  C   GLN   179     105.750 116.610  13.290  0.00  0.00           C
ATOM   2913  O   GLN   179     104.560 116.910  13.450  0.00  0.00           O
ATOM   2914  N   LEU   180     106.240 116.510  12.050  0.00  0.00           N
ATOM   2915  H   LEU   180     107.230 116.330  11.890  0.00  0.00           H
ATOM   2916  CA  LEU   180     105.480 117.100  10.910  0.00  0.00           C
ATOM   2917  HA  LEU   180     104.960 117.980  11.270  0.00  0.00           H
ATOM   2918  CB  LEU   180     106.540 117.530   9.910  0.00  0.00           C
ATOM   2919  HB2 LEU   180     105.880 117.810   9.090  0.00  0.00           H
ATOM   2920  HB3 LEU   180     107.150 116.670   9.650  0.00  0.00           H
ATOM   2921  CG  LEU   180     107.340 118.740  10.340  0.00  0.00           C
ATOM   2922  HG  LEU   180     108.000 118.630  11.190  0.00  0.00           H
ATOM   2923  CD1 LEU   180     108.200 119.360   9.190  0.00  0.00           C
ATOM   2924 HD11 LEU   180     107.630 119.550   8.290  0.00  0.00           H
ATOM   2925 HD12 LEU   180     108.750 120.260   9.470  0.00  0.00           H
ATOM   2926 HD13 LEU   180     108.990 118.610   9.060  0.00  0.00           H
ATOM   2927  CD2 LEU   180     106.440 119.960  10.660  0.00  0.00           C
ATOM   2928 HD21 LEU   180     106.980 120.900  10.530  0.00  0.00           H
ATOM   2929 HD22 LEU   180     105.440 119.970  10.220  0.00  0.00           H
ATOM   2930 HD23 LEU   180     106.290 119.900  11.740  0.00  0.00           H
ATOM   2931  C   LEU   180     104.510 116.110  10.250  0.00  0.00           C
ATOM   2932  O   LEU   180     103.470 116.520   9.700  0.00  0.00           O
ATOM   2933  N   SER   181     104.810 114.810  10.440  0.00  0.00           N
ATOM   2934  H   SER   181     105.770 114.640  10.680  0.00  0.00           H
ATOM   2935  CA  SER   181     103.770 113.740  10.310  0.00  0.00           C
ATOM   2936  HA  SER   181     103.060 114.010   9.540  0.00  0.00           H
ATOM   2937  CB  SER   181     104.460 112.350   9.950  0.00  0.00           C
ATOM   2938  HB2 SER   181     105.120 112.050  10.760  0.00  0.00           H
ATOM   2939  HB3 SER   181     104.980 112.520   9.000  0.00  0.00           H
ATOM   2940  OG  SER   181     103.470 111.320   9.730  0.00  0.00           O
ATOM   2941  HG  SER   181     103.730 110.450  10.020  0.00  0.00           H
ATOM   2942  C   SER   181     103.000 113.540  11.640  0.00  0.00           C
ATOM   2943  O   SER   181     103.580 113.490  12.690  0.00  0.00           O
ATOM   2944  N   TYR   182     101.680 113.260  11.590  0.00  0.00           N
ATOM   2945  H   TYR   182     101.230 113.320  10.690  0.00  0.00           H
ATOM   2946  CA  TYR   182     100.840 112.940  12.800  0.00  0.00           C
ATOM   2947  HA  TYR   182     101.330 112.140  13.370  0.00  0.00           H
ATOM   2948  CB  TYR   182     100.570 114.260  13.560  0.00  0.00           C
ATOM   2949  HB2 TYR   182      99.670 114.750  13.220  0.00  0.00           H
ATOM   2950  HB3 TYR   182     101.380 114.960  13.370  0.00  0.00           H
ATOM   2951  CG  TYR   182     100.460 114.010  15.080  0.00  0.00           C
ATOM   2952  CD1 TYR   182      99.250 113.500  15.580  0.00  0.00           C
ATOM   2953  HD1 TYR   182      98.440 113.130  14.970  0.00  0.00           H
ATOM   2954  CE1 TYR   182      99.170 113.290  16.970  0.00  0.00           C
ATOM   2955  HE1 TYR   182      98.280 112.820  17.350  0.00  0.00           H
ATOM   2956  CZ  TYR   182     100.190 113.730  17.820  0.00  0.00           C
ATOM   2957  OH  TYR   182     100.050 113.480  19.180  0.00  0.00           O
ATOM   2958  HH  TYR   182     100.850 113.800  19.590  0.00  0.00           H
ATOM   2959  CE2 TYR   182     101.400 114.350  17.330  0.00  0.00           C
ATOM   2960  HE2 TYR   182     102.140 114.710  18.030  0.00  0.00           H
ATOM   2961  CD2 TYR   182     101.530 114.450  15.910  0.00  0.00           C
ATOM   2962  HD2 TYR   182     102.350 114.910  15.390  0.00  0.00           H
ATOM   2963  C   TYR   182      99.570 112.160  12.390  0.00  0.00           C
ATOM   2964  O   TYR   182      99.090 111.350  13.200  0.00  0.00           O
ATOM   2965  N   ASP   183      98.960 112.350  11.180  0.00  0.00           N
ATOM   2966  H   ASP   183      99.420 112.930  10.490  0.00  0.00           H
ATOM   2967  CA  ASP   183      97.730 111.680  10.860  0.00  0.00           C
ATOM   2968  HA  ASP   183      97.020 111.890  11.660  0.00  0.00           H
ATOM   2969  CB  ASP   183      97.150 112.220   9.550  0.00  0.00           C
ATOM   2970  HB2 ASP   183      96.150 111.830   9.370  0.00  0.00           H
ATOM   2971  HB3 ASP   183      97.860 112.000   8.760  0.00  0.00           H
ATOM   2972  CG  ASP   183      96.760 113.680   9.680  0.00  0.00           C
ATOM   2973  OD1 ASP   183      96.400 114.140  10.790  0.00  0.00           O
ATOM   2974  OD2 ASP   183      96.640 114.300   8.580  0.00  0.00           O
ATOM   2975  C   ASP   183      97.850 110.180  10.740  0.00  0.00           C
ATOM   2976  O   ASP   183      96.810 109.570  10.770  0.00  0.00           O
ATOM   2977  N   ASN   184      99.060 109.700  10.390  0.00  0.00           N
ATOM   2978  H   ASN   184      99.840 110.310  10.190  0.00  0.00           H
ATOM   2979  CA  ASN   184      99.180 108.310   9.790  0.00  0.00           C
ATOM   2980  HA  ASN   184      98.380 108.270   9.050  0.00  0.00           H
ATOM   2981  CB  ASN   184     100.580 108.240   9.210  0.00  0.00           C
ATOM   2982  HB2 ASN   184     101.280 108.190  10.050  0.00  0.00           H
ATOM   2983  HB3 ASN   184     100.690 109.150   8.630  0.00  0.00           H
ATOM   2984  CG  ASN   184     100.800 107.090   8.210  0.00  0.00           C
ATOM   2985  OD1 ASN   184     100.010 106.130   8.050  0.00  0.00           O
ATOM   2986  ND2 ASN   184     101.750 107.270   7.360  0.00  0.00           N
ATOM   2987 HD21 ASN   184     102.260 108.130   7.510  0.00  0.00           H
ATOM   2988 HD22 ASN   184     101.920 106.570   6.650  0.00  0.00           H
ATOM   2989  C   ASN   184      98.990 107.150  10.770  0.00  0.00           C
ATOM   2990  O   ASN   184      99.350 107.090  11.940  0.00  0.00           O
ATOM   2991  N   LYS   185      98.310 106.110  10.380  0.00  0.00           N
ATOM   2992  H   LYS   185      97.760 106.170   9.530  0.00  0.00           H
ATOM   2993  CA  LYS   185      98.240 104.740  11.030  0.00  0.00           C
ATOM   2994  HA  LYS   185      97.370 104.290  10.550  0.00  0.00           H
ATOM   2995  CB  LYS   185      99.510 103.980  10.630  0.00  0.00           C
ATOM   2996  HB2 LYS   185     100.390 104.250  11.210  0.00  0.00           H
ATOM   2997  HB3 LYS   185      99.750 104.320   9.620  0.00  0.00           H
ATOM   2998  CG  LYS   185      99.420 102.440  10.690  0.00  0.00           C
ATOM   2999  HG2 LYS   185      98.580 102.180  10.040  0.00  0.00           H
ATOM   3000  HG3 LYS   185      99.140 102.090  11.680  0.00  0.00           H
ATOM   3001  CD  LYS   185     100.660 101.740  10.120  0.00  0.00           C
ATOM   3002  HD2 LYS   185     101.570 101.960  10.670  0.00  0.00           H
ATOM   3003  HD3 LYS   185     100.960 102.150   9.160  0.00  0.00           H
ATOM   3004  CE  LYS   185     100.750 100.240  10.120  0.00  0.00           C
ATOM   3005  HE2 LYS   185     100.430  99.810  11.070  0.00  0.00           H
ATOM   3006  HE3 LYS   185     101.790  99.910  10.130  0.00  0.00           H
ATOM   3007  NZ  LYS   185      99.980  99.680   8.980  0.00  0.00           N
ATOM   3008  HZ1 LYS   185      99.650  98.740   9.170  0.00  0.00           H
ATOM   3009  HZ2 LYS   185      99.240 100.270   8.620  0.00  0.00           H
ATOM   3010  HZ3 LYS   185     100.650  99.600   8.240  0.00  0.00           H
ATOM   3011  C   LYS   185      98.070 104.860  12.610  0.00  0.00           C
ATOM   3012  O   LYS   185      98.830 104.250  13.330  0.00  0.00           O
ATOM   3013  N   ARG   186      97.040 105.620  12.990  0.00  0.00           N
ATOM   3014  H   ARG   186      96.410 106.080  12.360  0.00  0.00           H
ATOM   3015  CA  ARG   186      96.440 105.460  14.370  0.00  0.00           C
ATOM   3016  HA  ARG   186      97.300 105.700  15.000  0.00  0.00           H
ATOM   3017  CB  ARG   186      95.230 106.420  14.580  0.00  0.00           C
ATOM   3018  HB2 ARG   186      95.060 106.590  15.640  0.00  0.00           H
ATOM   3019  HB3 ARG   186      94.390 105.900  14.120  0.00  0.00           H
ATOM   3020  CG  ARG   186      95.380 107.810  14.010  0.00  0.00           C
ATOM   3021  HG2 ARG   186      95.590 107.840  12.940  0.00  0.00           H
ATOM   3022  HG3 ARG   186      96.200 108.260  14.560  0.00  0.00           H
ATOM   3023  CD  ARG   186      94.090 108.570  14.340  0.00  0.00           C
ATOM   3024  HD2 ARG   186      93.900 108.720  15.400  0.00  0.00           H
ATOM   3025  HD3 ARG   186      93.250 108.050  13.880  0.00  0.00           H
ATOM   3026  NE  ARG   186      94.120 109.820  13.630  0.00  0.00           N
ATOM   3027  HE  ARG   186      95.070 110.150  13.540  0.00  0.00           H
ATOM   3028  CZ  ARG   186      93.150 110.630  13.180  0.00  0.00           C
ATOM   3029  NH1 ARG   186      91.870 110.280  13.080  0.00  0.00           N
ATOM   3030 HH11 ARG   186      91.630 109.380  13.470  0.00  0.00           H
ATOM   3031 HH12 ARG   186      91.190 111.010  13.000  0.00  0.00           H
ATOM   3032  NH2 ARG   186      93.440 111.830  12.790  0.00  0.00           N
ATOM   3033 HH21 ARG   186      94.360 112.190  13.010  0.00  0.00           H
ATOM   3034 HH22 ARG   186      92.750 112.470  12.430  0.00  0.00           H
ATOM   3035  C   ARG   186      96.080 103.950  14.590  0.00  0.00           C
ATOM   3036  O   ARG   186      95.570 103.280  13.630  0.00  0.00           O
ATOM   3037  N   GLY   187      96.170 103.510  15.840  0.00  0.00           N
ATOM   3038  H   GLY   187      96.330 104.260  16.500  0.00  0.00           H
ATOM   3039  CA  GLY   187      95.360 102.320  16.230  0.00  0.00           C
ATOM   3040  HA2 GLY   187      95.520 102.160  17.300  0.00  0.00           H
ATOM   3041  HA3 GLY   187      95.630 101.410  15.700  0.00  0.00           H
ATOM   3042  C   GLY   187      93.860 102.480  16.040  0.00  0.00           C
ATOM   3043  O   GLY   187      93.370 103.590  15.860  0.00  0.00           O
ATOM   3044  N   PRO   188      93.000 101.510  16.270  0.00  0.00           N
ATOM   3045  CD  PRO   188      93.530 100.110  16.410  0.00  0.00           C
ATOM   3046  HD2 PRO   188      93.860 100.000  17.440  0.00  0.00           H
ATOM   3047  HD3 PRO   188      94.420  99.890  15.810  0.00  0.00           H
ATOM   3048  CG  PRO   188      92.430  99.110  16.000  0.00  0.00           C
ATOM   3049  HG2 PRO   188      92.500  98.130  16.460  0.00  0.00           H
ATOM   3050  HG3 PRO   188      92.370  99.030  14.910  0.00  0.00           H
ATOM   3051  CB  PRO   188      91.180  99.890  16.430  0.00  0.00           C
ATOM   3052  HB2 PRO   188      90.830  99.470  17.380  0.00  0.00           H
ATOM   3053  HB3 PRO   188      90.440  99.870  15.630  0.00  0.00           H
ATOM   3054  CA  PRO   188      91.580 101.420  16.580  0.00  0.00           C
ATOM   3055  HA  PRO   188      91.070 101.990  15.800  0.00  0.00           H
ATOM   3056  C   PRO   188      91.290 101.980  18.000  0.00  0.00           C
ATOM   3057  O   PRO   188      92.230 101.910  18.790  0.00  0.00           O
ATOM   3058  N   LYS   189      90.070 102.430  18.290  0.00  0.00           N
ATOM   3059  H   LYS   189      89.410 102.270  17.540  0.00  0.00           H
ATOM   3060  CA  LYS   189      89.450 102.720  19.550  0.00  0.00           C
ATOM   3061  HA  LYS   189      89.830 102.020  20.290  0.00  0.00           H
ATOM   3062  CB  LYS   189      89.740 104.220  19.870  0.00  0.00           C
ATOM   3063  HB2 LYS   189      89.180 104.460  20.780  0.00  0.00           H
ATOM   3064  HB3 LYS   189      89.290 104.940  19.190  0.00  0.00           H
ATOM   3065  CG  LYS   189      91.190 104.600  20.040  0.00  0.00           C
ATOM   3066  HG2 LYS   189      91.660 104.560  19.060  0.00  0.00           H
ATOM   3067  HG3 LYS   189      91.680 103.910  20.730  0.00  0.00           H
ATOM   3068  CD  LYS   189      91.500 106.070  20.600  0.00  0.00           C
ATOM   3069  HD2 LYS   189      90.790 106.430  21.350  0.00  0.00           H
ATOM   3070  HD3 LYS   189      91.490 106.820  19.810  0.00  0.00           H
ATOM   3071  CE  LYS   189      92.880 106.160  21.260  0.00  0.00           C
ATOM   3072  HE2 LYS   189      93.750 105.790  20.710  0.00  0.00           H
ATOM   3073  HE3 LYS   189      92.930 105.580  22.180  0.00  0.00           H
ATOM   3074  NZ  LYS   189      93.240 107.570  21.660  0.00  0.00           N
ATOM   3075  HZ1 LYS   189      94.210 107.630  21.960  0.00  0.00           H
ATOM   3076  HZ2 LYS   189      93.080 108.280  20.950  0.00  0.00           H
ATOM   3077  HZ3 LYS   189      92.710 107.920  22.440  0.00  0.00           H
ATOM   3078  C   LYS   189      87.930 102.480  19.400  0.00  0.00           C
ATOM   3079  O   LYS   189      87.450 102.110  18.330  0.00  0.00           O
ATOM   3080  N   ALA   190      87.150 102.610  20.490  0.00  0.00           N
ATOM   3081  H   ALA   190      87.500 102.910  21.390  0.00  0.00           H
ATOM   3082  CA  ALA   190      85.700 102.390  20.490  0.00  0.00           C
ATOM   3083  HA  ALA   190      85.270 101.910  19.610  0.00  0.00           H
ATOM   3084  CB  ALA   190      85.460 101.350  21.580  0.00  0.00           C
ATOM   3085  HB1 ALA   190      85.900 100.390  21.320  0.00  0.00           H
ATOM   3086  HB2 ALA   190      85.940 101.760  22.470  0.00  0.00           H
ATOM   3087  HB3 ALA   190      84.400 101.260  21.790  0.00  0.00           H
ATOM   3088  C   ALA   190      84.990 103.700  20.760  0.00  0.00           C
ATOM   3089  O   ALA   190      85.300 104.540  21.610  0.00  0.00           O
ATOM   3090  N   ASP   191      83.880 103.770  20.070  0.00  0.00           N
ATOM   3091  H   ASP   191      83.680 103.180  19.280  0.00  0.00           H
ATOM   3092  CA  ASP   191      83.010 104.980  20.220  0.00  0.00           C
ATOM   3093  HA  ASP   191      83.660 105.850  20.270  0.00  0.00           H
ATOM   3094  CB  ASP   191      82.060 105.160  19.070  0.00  0.00           C
ATOM   3095  HB2 ASP   191      81.200 105.720  19.430  0.00  0.00           H
ATOM   3096  HB3 ASP   191      81.560 104.240  18.750  0.00  0.00           H
ATOM   3097  CG  ASP   191      82.560 105.850  17.800  0.00  0.00           C
ATOM   3098  OD1 ASP   191      81.710 106.150  16.910  0.00  0.00           O
ATOM   3099  OD2 ASP   191      83.730 106.230  17.690  0.00  0.00           O
ATOM   3100  C   ASP   191      82.260 104.950  21.500  0.00  0.00           C
ATOM   3101  O   ASP   191      82.400 105.850  22.330  0.00  0.00           O
ATOM   3102  N   LYS   192      81.460 103.960  21.800  0.00  0.00           N
ATOM   3103  H   LYS   192      81.460 103.140  21.210  0.00  0.00           H
ATOM   3104  CA  LYS   192      80.680 103.780  22.980  0.00  0.00           C
ATOM   3105  HA  LYS   192      81.200 104.320  23.770  0.00  0.00           H
ATOM   3106  CB  LYS   192      79.270 104.430  22.670  0.00  0.00           C
ATOM   3107  HB2 LYS   192      78.720 103.880  21.910  0.00  0.00           H
ATOM   3108  HB3 LYS   192      79.430 105.430  22.270  0.00  0.00           H
ATOM   3109  CG  LYS   192      78.440 104.670  23.950  0.00  0.00           C
ATOM   3110  HG2 LYS   192      78.940 105.250  24.730  0.00  0.00           H
ATOM   3111  HG3 LYS   192      77.990 103.780  24.390  0.00  0.00           H
ATOM   3112  CD  LYS   192      77.230 105.590  23.550  0.00  0.00           C
ATOM   3113  HD2 LYS   192      76.740 104.920  22.840  0.00  0.00           H
ATOM   3114  HD3 LYS   192      77.610 106.530  23.150  0.00  0.00           H
ATOM   3115  CE  LYS   192      76.300 105.880  24.690  0.00  0.00           C
ATOM   3116  HE2 LYS   192      76.920 106.220  25.520  0.00  0.00           H
ATOM   3117  HE3 LYS   192      75.790 105.010  25.110  0.00  0.00           H
ATOM   3118  NZ  LYS   192      75.320 106.930  24.250  0.00  0.00           N
ATOM   3119  HZ1 LYS   192      74.470 106.860  24.800  0.00  0.00           H
ATOM   3120  HZ2 LYS   192      75.770 107.830  24.270  0.00  0.00           H
ATOM   3121  HZ3 LYS   192      75.020 106.790  23.300  0.00  0.00           H
ATOM   3122  C   LYS   192      80.520 102.340  23.240  0.00  0.00           C
ATOM   3123  O   LYS   192      80.090 101.680  22.310  0.00  0.00           O
ATOM   3124  N   VAL   193      80.840 101.910  24.500  0.00  0.00           N
ATOM   3125  H   VAL   193      81.110 102.510  25.260  0.00  0.00           H
ATOM   3126  CA  VAL   193      80.360 100.570  24.920  0.00  0.00           C
ATOM   3127  HA  VAL   193      80.400  99.870  24.080  0.00  0.00           H
ATOM   3128  CB  VAL   193      81.350  99.910  25.940  0.00  0.00           C
ATOM   3129  HB  VAL   193      81.130 100.430  26.870  0.00  0.00           H
ATOM   3130  CG1 VAL   193      80.920  98.450  26.040  0.00  0.00           C
ATOM   3131 HG11 VAL   193      79.880  98.310  26.330  0.00  0.00           H
ATOM   3132 HG12 VAL   193      81.080  97.890  25.120  0.00  0.00           H
ATOM   3133 HG13 VAL   193      81.480  97.900  26.800  0.00  0.00           H
ATOM   3134  CG2 VAL   193      82.850 100.110  25.710  0.00  0.00           C
ATOM   3135 HG21 VAL   193      83.070 101.180  25.650  0.00  0.00           H
ATOM   3136 HG22 VAL   193      83.420  99.750  26.570  0.00  0.00           H
ATOM   3137 HG23 VAL   193      83.180  99.700  24.760  0.00  0.00           H
ATOM   3138  C   VAL   193      78.960 100.650  25.500  0.00  0.00           C
ATOM   3139  O   VAL   193      78.640 101.580  26.220  0.00  0.00           O
ATOM   3140  N   LEU   194      78.150  99.620  25.280  0.00  0.00           N
ATOM   3141  H   LEU   194      78.520  98.910  24.670  0.00  0.00           H
ATOM   3142  CA  LEU   194      76.670  99.610  25.730  0.00  0.00           C
ATOM   3143  HA  LEU   194      76.450 100.440  26.400  0.00  0.00           H
ATOM   3144  CB  LEU   194      75.800  99.720  24.430  0.00  0.00           C
ATOM   3145  HB2 LEU   194      74.760  99.620  24.720  0.00  0.00           H
ATOM   3146  HB3 LEU   194      76.070  98.890  23.780  0.00  0.00           H
ATOM   3147  CG  LEU   194      75.950 101.010  23.610  0.00  0.00           C
ATOM   3148  HG  LEU   194      76.990 101.110  23.310  0.00  0.00           H
ATOM   3149  CD1 LEU   194      75.110 101.100  22.390  0.00  0.00           C
ATOM   3150 HD11 LEU   194      75.530 101.880  21.750  0.00  0.00           H
ATOM   3151 HD12 LEU   194      75.060 100.100  21.950  0.00  0.00           H
ATOM   3152 HD13 LEU   194      74.070 101.370  22.580  0.00  0.00           H
ATOM   3153  CD2 LEU   194      75.560 102.240  24.530  0.00  0.00           C
ATOM   3154 HD21 LEU   194      76.250 102.390  25.350  0.00  0.00           H
ATOM   3155 HD22 LEU   194      75.520 103.160  23.950  0.00  0.00           H
ATOM   3156 HD23 LEU   194      74.540 101.990  24.830  0.00  0.00           H
ATOM   3157  C   LEU   194      76.540  98.270  26.470  0.00  0.00           C
ATOM   3158  O   LEU   194      76.960  97.220  25.920  0.00  0.00           O
ATOM   3159  N   GLN   195      75.850  98.260  27.610  0.00  0.00           N
ATOM   3160  H   GLN   195      75.620  99.140  28.050  0.00  0.00           H
ATOM   3161  CA  GLN   195      75.570  96.960  28.290  0.00  0.00           C
ATOM   3162  HA  GLN   195      75.910  96.110  27.700  0.00  0.00           H
ATOM   3163  CB  GLN   195      76.310  96.780  29.560  0.00  0.00           C
ATOM   3164  HB2 GLN   195      76.250  95.720  29.820  0.00  0.00           H
ATOM   3165  HB3 GLN   195      75.960  97.350  30.410  0.00  0.00           H
ATOM   3166  CG  GLN   195      77.860  97.000  29.410  0.00  0.00           C
ATOM   3167  HG2 GLN   195      78.150  96.690  28.410  0.00  0.00           H
ATOM   3168  HG3 GLN   195      78.490  96.450  30.110  0.00  0.00           H
ATOM   3169  CD  GLN   195      78.330  98.480  29.550  0.00  0.00           C
ATOM   3170  OE1 GLN   195      77.530  99.400  29.670  0.00  0.00           O
ATOM   3171  NE2 GLN   195      79.590  98.780  29.380  0.00  0.00           N
ATOM   3172 HE21 GLN   195      80.330  98.100  29.270  0.00  0.00           H
ATOM   3173 HE22 GLN   195      79.790  99.750  29.570  0.00  0.00           H
ATOM   3174  C   GLN   195      74.040  96.850  28.430  0.00  0.00           C
ATOM   3175  O   GLN   195      73.440  97.890  28.630  0.00  0.00           O
ATOM   3176  N   PHE   196      73.500  95.630  28.410  0.00  0.00           N
ATOM   3177  H   PHE   196      74.080  94.810  28.300  0.00  0.00           H
ATOM   3178  CA  PHE   196      71.980  95.380  28.760  0.00  0.00           C
ATOM   3179  HA  PHE   196      71.560  96.260  29.250  0.00  0.00           H
ATOM   3180  CB  PHE   196      71.200  95.170  27.430  0.00  0.00           C
ATOM   3181  HB2 PHE   196      71.340  96.090  26.860  0.00  0.00           H
ATOM   3182  HB3 PHE   196      70.140  95.220  27.680  0.00  0.00           H
ATOM   3183  CG  PHE   196      71.520  93.940  26.570  0.00  0.00           C
ATOM   3184  CD1 PHE   196      72.540  94.030  25.620  0.00  0.00           C
ATOM   3185  HD1 PHE   196      73.160  94.900  25.470  0.00  0.00           H
ATOM   3186  CE1 PHE   196      72.830  92.860  24.850  0.00  0.00           C
ATOM   3187  HE1 PHE   196      73.570  92.850  24.070  0.00  0.00           H
ATOM   3188  CZ  PHE   196      72.060  91.670  24.970  0.00  0.00           C
ATOM   3189  HZ  PHE   196      72.200  90.870  24.260  0.00  0.00           H
ATOM   3190  CE2 PHE   196      71.050  91.640  25.970  0.00  0.00           C
ATOM   3191  HE2 PHE   196      70.450  90.770  26.210  0.00  0.00           H
ATOM   3192  CD2 PHE   196      70.660  92.810  26.680  0.00  0.00           C
ATOM   3193  HD2 PHE   196      69.900  92.880  27.450  0.00  0.00           H
ATOM   3194  C   PHE   196      71.750  94.200  29.700  0.00  0.00           C
ATOM   3195  O   PHE   196      72.610  93.380  29.870  0.00  0.00           O
ATOM   3196  N   GLU   197      70.530  94.240  30.360  0.00  0.00           N
ATOM   3197  H   GLU   197      69.810  94.920  30.190  0.00  0.00           H
ATOM   3198  CA  GLU   197      70.200  93.240  31.310  0.00  0.00           C
ATOM   3199  HA  GLU   197      70.970  93.210  32.070  0.00  0.00           H
ATOM   3200  CB  GLU   197      69.000  93.670  32.160  0.00  0.00           C
ATOM   3201  HB2 GLU   197      68.110  93.740  31.540  0.00  0.00           H
ATOM   3202  HB3 GLU   197      69.180  94.650  32.590  0.00  0.00           H
ATOM   3203  CG  GLU   197      68.500  92.630  33.250  0.00  0.00           C
ATOM   3204  HG2 GLU   197      68.190  91.660  32.860  0.00  0.00           H
ATOM   3205  HG3 GLU   197      67.540  92.880  33.720  0.00  0.00           H
ATOM   3206  CD  GLU   197      69.600  92.450  34.330  0.00  0.00           C
ATOM   3207  OE1 GLU   197      70.440  93.260  34.600  0.00  0.00           O
ATOM   3208  OE2 GLU   197      69.640  91.290  34.780  0.00  0.00           O
ATOM   3209  C   GLU   197      70.060  91.840  30.690  0.00  0.00           C
ATOM   3210  O   GLU   197      69.370  91.750  29.670  0.00  0.00           O
ATOM   3211  N   PRO   198      70.770  90.780  31.200  0.00  0.00           N
ATOM   3212  CD  PRO   198      71.680  90.740  32.280  0.00  0.00           C
ATOM   3213  HD2 PRO   198      71.130  90.640  33.210  0.00  0.00           H
ATOM   3214  HD3 PRO   198      72.320  91.620  32.300  0.00  0.00           H
ATOM   3215  CG  PRO   198      72.510  89.470  32.100  0.00  0.00           C
ATOM   3216  HG2 PRO   198      72.860  89.050  33.040  0.00  0.00           H
ATOM   3217  HG3 PRO   198      73.360  89.660  31.450  0.00  0.00           H
ATOM   3218  CB  PRO   198      71.390  88.610  31.470  0.00  0.00           C
ATOM   3219  HB2 PRO   198      70.780  88.250  32.300  0.00  0.00           H
ATOM   3220  HB3 PRO   198      71.780  87.790  30.870  0.00  0.00           H
ATOM   3221  CA  PRO   198      70.620  89.500  30.600  0.00  0.00           C
ATOM   3222  HA  PRO   198      70.970  89.540  29.570  0.00  0.00           H
ATOM   3223  C   PRO   198      69.160  89.140  30.600  0.00  0.00           C
ATOM   3224  O   PRO   198      68.430  89.430  31.590  0.00  0.00           O
ATOM   3225  N   GLY   199      68.730  88.660  29.460  0.00  0.00           N
ATOM   3226  H   GLY   199      69.350  88.530  28.670  0.00  0.00           H
ATOM   3227  CA  GLY   199      67.400  88.190  29.100  0.00  0.00           C
ATOM   3228  HA2 GLY   199      66.950  87.560  29.870  0.00  0.00           H
ATOM   3229  HA3 GLY   199      67.610  87.450  28.320  0.00  0.00           H
ATOM   3230  C   GLY   199      66.400  89.230  28.600  0.00  0.00           C
ATOM   3231  O   GLY   199      65.250  88.820  28.350  0.00  0.00           O
ATOM   3232  N   THR   200      66.780  90.490  28.510  0.00  0.00           N
ATOM   3233  H   THR   200      67.730  90.730  28.780  0.00  0.00           H
ATOM   3234  CA  THR   200      65.830  91.450  27.950  0.00  0.00           C
ATOM   3235  HA  THR   200      64.950  91.590  28.580  0.00  0.00           H
ATOM   3236  CB  THR   200      66.530  92.750  27.820  0.00  0.00           C
ATOM   3237  HB  THR   200      67.200  92.710  26.960  0.00  0.00           H
ATOM   3238  CG2 THR   200      65.450  93.890  27.570  0.00  0.00           C
ATOM   3239 HG21 THR   200      64.670  93.890  28.330  0.00  0.00           H
ATOM   3240 HG22 THR   200      65.900  94.890  27.500  0.00  0.00           H
ATOM   3241 HG23 THR   200      64.960  93.830  26.600  0.00  0.00           H
ATOM   3242  OG1 THR   200      67.130  93.130  29.020  0.00  0.00           O
ATOM   3243  HG1 THR   200      68.020  92.780  29.100  0.00  0.00           H
ATOM   3244  C   THR   200      65.370  91.070  26.520  0.00  0.00           C
ATOM   3245  O   THR   200      66.230  90.590  25.840  0.00  0.00           O
ATOM   3246  N   LYS   201      64.140  91.220  26.130  0.00  0.00           N
ATOM   3247  H   LYS   201      63.390  91.550  26.730  0.00  0.00           H
ATOM   3248  CA  LYS   201      63.810  90.950  24.710  0.00  0.00           C
ATOM   3249  HA  LYS   201      64.570  90.300  24.280  0.00  0.00           H
ATOM   3250  CB  LYS   201      62.400  90.260  24.800  0.00  0.00           C
ATOM   3251  HB2 LYS   201      62.080  90.270  23.750  0.00  0.00           H
ATOM   3252  HB3 LYS   201      61.830  90.960  25.400  0.00  0.00           H
ATOM   3253  CG  LYS   201      62.200  88.890  25.460  0.00  0.00           C
ATOM   3254  HG2 LYS   201      61.290  88.440  25.050  0.00  0.00           H
ATOM   3255  HG3 LYS   201      62.030  89.030  26.530  0.00  0.00           H
ATOM   3256  CD  LYS   201      63.430  88.000  25.400  0.00  0.00           C
ATOM   3257  HD2 LYS   201      64.120  88.280  26.190  0.00  0.00           H
ATOM   3258  HD3 LYS   201      63.890  87.910  24.420  0.00  0.00           H
ATOM   3259  CE  LYS   201      63.050  86.590  25.760  0.00  0.00           C
ATOM   3260  HE2 LYS   201      62.340  86.250  25.010  0.00  0.00           H
ATOM   3261  HE3 LYS   201      62.660  86.540  26.780  0.00  0.00           H
ATOM   3262  NZ  LYS   201      64.220  85.630  25.710  0.00  0.00           N
ATOM   3263  HZ1 LYS   201      64.880  85.810  26.450  0.00  0.00           H
ATOM   3264  HZ2 LYS   201      63.890  84.680  25.720  0.00  0.00           H
ATOM   3265  HZ3 LYS   201      64.730  85.770  24.850  0.00  0.00           H
ATOM   3266  C   LYS   201      63.700  92.190  23.770  0.00  0.00           C
ATOM   3267  O   LYS   201      64.140  92.080  22.610  0.00  0.00           O
ATOM   3268  N   ASN   202      63.210  93.350  24.290  0.00  0.00           N
ATOM   3269  H   ASN   202      62.870  93.440  25.240  0.00  0.00           H
ATOM   3270  CA  ASN   202      63.190  94.580  23.520  0.00  0.00           C
ATOM   3271  HA  ASN   202      63.100  94.350  22.460  0.00  0.00           H
ATOM   3272  CB  ASN   202      61.940  95.480  23.810  0.00  0.00           C
ATOM   3273  HB2 ASN   202      61.920  95.790  24.850  0.00  0.00           H
ATOM   3274  HB3 ASN   202      61.070  94.900  23.490  0.00  0.00           H
ATOM   3275  CG  ASN   202      61.880  96.680  22.850  0.00  0.00           C
ATOM   3276  OD1 ASN   202      62.850  97.040  22.190  0.00  0.00           O
ATOM   3277  ND2 ASN   202      60.770  97.330  22.720  0.00  0.00           N
ATOM   3278 HD21 ASN   202      60.000  97.040  23.310  0.00  0.00           H
ATOM   3279 HD22 ASN   202      60.730  98.280  22.380  0.00  0.00           H
ATOM   3280  C   ASN   202      64.520  95.290  23.720  0.00  0.00           C
ATOM   3281  O   ASN   202      64.720  95.940  24.750  0.00  0.00           O
ATOM   3282  N   LEU   203      65.400  95.360  22.700  0.00  0.00           N
ATOM   3283  H   LEU   203      65.110  94.820  21.890  0.00  0.00           H
ATOM   3284  CA  LEU   203      66.630  96.190  22.680  0.00  0.00           C
ATOM   3285  HA  LEU   203      66.770  96.700  23.640  0.00  0.00           H
ATOM   3286  CB  LEU   203      67.880  95.340  22.600  0.00  0.00           C
ATOM   3287  HB2 LEU   203      68.760  95.980  22.610  0.00  0.00           H
ATOM   3288  HB3 LEU   203      67.860  94.790  21.660  0.00  0.00           H
ATOM   3289  CG  LEU   203      68.070  94.250  23.680  0.00  0.00           C
ATOM   3290  HG  LEU   203      67.300  93.490  23.840  0.00  0.00           H
ATOM   3291  CD1 LEU   203      69.380  93.440  23.430  0.00  0.00           C
ATOM   3292 HD11 LEU   203      69.330  92.830  22.540  0.00  0.00           H
ATOM   3293 HD12 LEU   203      70.190  94.170  23.360  0.00  0.00           H
ATOM   3294 HD13 LEU   203      69.440  92.720  24.240  0.00  0.00           H
ATOM   3295  CD2 LEU   203      68.230  94.850  25.100  0.00  0.00           C
ATOM   3296 HD21 LEU   203      67.260  95.240  25.400  0.00  0.00           H
ATOM   3297 HD22 LEU   203      68.570  94.190  25.890  0.00  0.00           H
ATOM   3298 HD23 LEU   203      68.870  95.720  25.040  0.00  0.00           H
ATOM   3299  C   LEU   203      66.710  97.400  21.730  0.00  0.00           C
ATOM   3300  O   LEU   203      67.770  97.940  21.410  0.00  0.00           O
ATOM   3301  N   THR   204      65.570  97.800  21.220  0.00  0.00           N
ATOM   3302  H   THR   204      64.740  97.310  21.500  0.00  0.00           H
ATOM   3303  CA  THR   204      65.330  98.840  20.210  0.00  0.00           C
ATOM   3304  HA  THR   204      65.900  98.630  19.300  0.00  0.00           H
ATOM   3305  CB  THR   204      63.820  98.970  19.810  0.00  0.00           C
ATOM   3306  HB  THR   204      63.840  99.700  19.010  0.00  0.00           H
ATOM   3307  CG2 THR   204      63.160  97.730  19.270  0.00  0.00           C
ATOM   3308 HG21 THR   204      62.100  97.920  19.150  0.00  0.00           H
ATOM   3309 HG22 THR   204      63.640  97.550  18.310  0.00  0.00           H
ATOM   3310 HG23 THR   204      63.220  96.900  19.980  0.00  0.00           H
ATOM   3311  OG1 THR   204      63.140  99.570  20.870  0.00  0.00           O
ATOM   3312  HG1 THR   204      63.010  98.840  21.480  0.00  0.00           H
ATOM   3313  C   THR   204      65.980 100.140  20.740  0.00  0.00           C
ATOM   3314  O   THR   204      66.710 100.730  20.000  0.00  0.00           O
ATOM   3315  N   ALA   205      65.770 100.540  21.960  0.00  0.00           N
ATOM   3316  H   ALA   205      65.080 100.120  22.550  0.00  0.00           H
ATOM   3317  CA  ALA   205      66.210 101.920  22.340  0.00  0.00           C
ATOM   3318  HA  ALA   205      65.930 102.560  21.510  0.00  0.00           H
ATOM   3319  CB  ALA   205      65.330 102.310  23.550  0.00  0.00           C
ATOM   3320  HB1 ALA   205      65.490 101.550  24.310  0.00  0.00           H
ATOM   3321  HB2 ALA   205      65.680 103.240  23.990  0.00  0.00           H
ATOM   3322  HB3 ALA   205      64.250 102.270  23.420  0.00  0.00           H
ATOM   3323  C   ALA   205      67.740 101.900  22.590  0.00  0.00           C
ATOM   3324  O   ALA   205      68.310 102.960  22.390  0.00  0.00           O
ATOM   3325  N   LEU   206      68.350 100.780  23.070  0.00  0.00           N
ATOM   3326  H   LEU   206      67.760  99.960  23.130  0.00  0.00           H
ATOM   3327  CA  LEU   206      69.850 100.620  23.070  0.00  0.00           C
ATOM   3328  HA  LEU   206      70.230 101.540  23.520  0.00  0.00           H
ATOM   3329  CB  LEU   206      70.200  99.410  23.880  0.00  0.00           C
ATOM   3330  HB2 LEU   206      69.580  98.540  23.680  0.00  0.00           H
ATOM   3331  HB3 LEU   206      69.920  99.590  24.920  0.00  0.00           H
ATOM   3332  CG  LEU   206      71.710  99.020  23.890  0.00  0.00           C
ATOM   3333  HG  LEU   206      72.400  99.860  23.870  0.00  0.00           H
ATOM   3334  CD1 LEU   206      72.160  98.140  25.160  0.00  0.00           C
ATOM   3335 HD11 LEU   206      71.880  97.100  25.010  0.00  0.00           H
ATOM   3336 HD12 LEU   206      73.240  98.110  25.220  0.00  0.00           H
ATOM   3337 HD13 LEU   206      71.670  98.450  26.080  0.00  0.00           H
ATOM   3338  CD2 LEU   206      72.060  98.150  22.690  0.00  0.00           C
ATOM   3339 HD21 LEU   206      72.940  97.580  22.990  0.00  0.00           H
ATOM   3340 HD22 LEU   206      71.370  97.370  22.380  0.00  0.00           H
ATOM   3341 HD23 LEU   206      72.130  98.760  21.790  0.00  0.00           H
ATOM   3342  C   LEU   206      70.430 100.630  21.600  0.00  0.00           C
ATOM   3343  O   LEU   206      71.550 101.210  21.370  0.00  0.00           O
ATOM   3344  N   LEU   207      69.870  99.880  20.660  0.00  0.00           N
ATOM   3345  H   LEU   207      69.110  99.230  20.830  0.00  0.00           H
ATOM   3346  CA  LEU   207      70.260  99.930  19.260  0.00  0.00           C
ATOM   3347  HA  LEU   207      71.340  99.780  19.300  0.00  0.00           H
ATOM   3348  CB  LEU   207      69.670  98.720  18.590  0.00  0.00           C
ATOM   3349  HB2 LEU   207      69.730  98.870  17.510  0.00  0.00           H
ATOM   3350  HB3 LEU   207      68.620  98.630  18.870  0.00  0.00           H
ATOM   3351  CG  LEU   207      70.440  97.470  19.080  0.00  0.00           C
ATOM   3352  HG  LEU   207      70.590  97.510  20.160  0.00  0.00           H
ATOM   3353  CD1 LEU   207      69.570  96.240  18.830  0.00  0.00           C
ATOM   3354 HD11 LEU   207      68.640  96.380  19.380  0.00  0.00           H
ATOM   3355 HD12 LEU   207      69.370  96.050  17.780  0.00  0.00           H
ATOM   3356 HD13 LEU   207      70.050  95.360  19.250  0.00  0.00           H
ATOM   3357  CD2 LEU   207      71.790  97.250  18.350  0.00  0.00           C
ATOM   3358 HD21 LEU   207      72.260  96.370  18.780  0.00  0.00           H
ATOM   3359 HD22 LEU   207      71.700  97.010  17.290  0.00  0.00           H
ATOM   3360 HD23 LEU   207      72.480  98.100  18.390  0.00  0.00           H
ATOM   3361  C   LEU   207      70.000 101.320  18.580  0.00  0.00           C
ATOM   3362  O   LEU   207      70.790 101.730  17.730  0.00  0.00           O
ATOM   3363  N   LEU   208      68.950 102.140  18.920  0.00  0.00           N
ATOM   3364  H   LEU   208      68.260 101.870  19.610  0.00  0.00           H
ATOM   3365  CA  LEU   208      68.870 103.590  18.470  0.00  0.00           C
ATOM   3366  HA  LEU   208      68.920 103.630  17.380  0.00  0.00           H
ATOM   3367  CB  LEU   208      67.480 104.270  18.870  0.00  0.00           C
ATOM   3368  HB2 LEU   208      67.570 105.350  18.820  0.00  0.00           H
ATOM   3369  HB3 LEU   208      67.410 104.080  19.940  0.00  0.00           H
ATOM   3370  CG  LEU   208      66.290 103.800  18.100  0.00  0.00           C
ATOM   3371  HG  LEU   208      66.400 102.720  18.010  0.00  0.00           H
ATOM   3372  CD1 LEU   208      64.980 104.050  18.890  0.00  0.00           C
ATOM   3373 HD11 LEU   208      65.210 103.600  19.860  0.00  0.00           H
ATOM   3374 HD12 LEU   208      64.660 105.080  19.030  0.00  0.00           H
ATOM   3375 HD13 LEU   208      64.190 103.560  18.320  0.00  0.00           H
ATOM   3376  CD2 LEU   208      66.230 104.550  16.730  0.00  0.00           C
ATOM   3377 HD21 LEU   208      66.000 105.610  16.870  0.00  0.00           H
ATOM   3378 HD22 LEU   208      67.150 104.420  16.170  0.00  0.00           H
ATOM   3379 HD23 LEU   208      65.420 104.110  16.160  0.00  0.00           H
ATOM   3380  C   LEU   208      70.060 104.360  18.970  0.00  0.00           C
ATOM   3381  O   LEU   208      70.740 105.100  18.230  0.00  0.00           O
ATOM   3382  N   GLU   209      70.390 104.150  20.290  0.00  0.00           N
ATOM   3383  H   GLU   209      69.750 103.690  20.930  0.00  0.00           H
ATOM   3384  CA  GLU   209      71.620 104.640  20.930  0.00  0.00           C
ATOM   3385  HA  GLU   209      71.610 105.720  20.780  0.00  0.00           H
ATOM   3386  CB  GLU   209      71.700 104.360  22.480  0.00  0.00           C
ATOM   3387  HB2 GLU   209      71.780 103.280  22.570  0.00  0.00           H
ATOM   3388  HB3 GLU   209      70.670 104.480  22.820  0.00  0.00           H
ATOM   3389  CG  GLU   209      72.780 105.100  23.270  0.00  0.00           C
ATOM   3390  HG2 GLU   209      72.640 106.160  23.060  0.00  0.00           H
ATOM   3391  HG3 GLU   209      73.800 104.900  22.950  0.00  0.00           H
ATOM   3392  CD  GLU   209      72.650 104.780  24.770  0.00  0.00           C
ATOM   3393  OE1 GLU   209      73.410 105.330  25.610  0.00  0.00           O
ATOM   3394  OE2 GLU   209      71.750 104.070  25.210  0.00  0.00           O
ATOM   3395  C   GLU   209      72.960 104.250  20.260  0.00  0.00           C
ATOM   3396  O   GLU   209      73.830 105.170  20.090  0.00  0.00           O
ATOM   3397  N   ALA   210      73.090 103.030  19.770  0.00  0.00           N
ATOM   3398  H   ALA   210      72.560 102.290  20.220  0.00  0.00           H
ATOM   3399  CA  ALA   210      74.060 102.660  18.740  0.00  0.00           C
ATOM   3400  HA  ALA   210      75.040 102.960  19.090  0.00  0.00           H
ATOM   3401  CB  ALA   210      74.090 101.120  18.550  0.00  0.00           C
ATOM   3402  HB1 ALA   210      74.810 100.870  17.770  0.00  0.00           H
ATOM   3403  HB2 ALA   210      74.290 100.490  19.420  0.00  0.00           H
ATOM   3404  HB3 ALA   210      73.190 100.710  18.100  0.00  0.00           H
ATOM   3405  C   ALA   210      73.990 103.430  17.430  0.00  0.00           C
ATOM   3406  O   ALA   210      75.100 103.620  16.790  0.00  0.00           O
ATOM   3407  N   LYS   211      72.870 103.810  16.850  0.00  0.00           N
ATOM   3408  H   LYS   211      72.000 103.520  17.290  0.00  0.00           H
ATOM   3409  CA  LYS   211      72.640 104.290  15.470  0.00  0.00           C
ATOM   3410  HA  LYS   211      73.380 103.810  14.840  0.00  0.00           H
ATOM   3411  CB  LYS   211      71.210 103.880  15.010  0.00  0.00           C
ATOM   3412  HB2 LYS   211      70.460 104.360  15.650  0.00  0.00           H
ATOM   3413  HB3 LYS   211      71.090 102.810  15.190  0.00  0.00           H
ATOM   3414  CG  LYS   211      70.780 104.070  13.580  0.00  0.00           C
ATOM   3415  HG2 LYS   211      71.660 103.940  12.950  0.00  0.00           H
ATOM   3416  HG3 LYS   211      70.520 105.130  13.520  0.00  0.00           H
ATOM   3417  CD  LYS   211      69.670 103.190  13.100  0.00  0.00           C
ATOM   3418  HD2 LYS   211      68.900 103.270  13.870  0.00  0.00           H
ATOM   3419  HD3 LYS   211      70.060 102.180  13.190  0.00  0.00           H
ATOM   3420  CE  LYS   211      69.180 103.570  11.720  0.00  0.00           C
ATOM   3421  HE2 LYS   211      70.030 103.430  11.060  0.00  0.00           H
ATOM   3422  HE3 LYS   211      69.100 104.650  11.640  0.00  0.00           H
ATOM   3423  NZ  LYS   211      68.000 102.860  11.190  0.00  0.00           N
ATOM   3424  HZ1 LYS   211      67.720 103.010  10.230  0.00  0.00           H
ATOM   3425  HZ2 LYS   211      68.050 101.850  11.280  0.00  0.00           H
ATOM   3426  HZ3 LYS   211      67.150 103.150  11.650  0.00  0.00           H
ATOM   3427  C   LYS   211      72.880 105.780  15.160  0.00  0.00           C
ATOM   3428  O   LYS   211      73.140 106.230  14.000  0.00  0.00           O
ATOM   3429  N   GLU   212      72.850 106.630  16.180  0.00  0.00           N
ATOM   3430  H   GLU   212      72.380 106.290  17.010  0.00  0.00           H
ATOM   3431  CA  GLU   212      73.230 108.000  16.150  0.00  0.00           C
ATOM   3432  HA  GLU   212      72.770 108.500  15.300  0.00  0.00           H
ATOM   3433  CB  GLU   212      72.710 108.680  17.410  0.00  0.00           C
ATOM   3434  HB2 GLU   212      71.640 108.730  17.210  0.00  0.00           H
ATOM   3435  HB3 GLU   212      73.070 109.700  17.470  0.00  0.00           H
ATOM   3436  CG  GLU   212      72.980 108.030  18.780  0.00  0.00           C
ATOM   3437  HG2 GLU   212      74.020 107.830  19.030  0.00  0.00           H
ATOM   3438  HG3 GLU   212      72.600 107.000  18.810  0.00  0.00           H
ATOM   3439  CD  GLU   212      72.260 108.810  19.930  0.00  0.00           C
ATOM   3440  OE1 GLU   212      71.110 109.180  19.780  0.00  0.00           O
ATOM   3441  OE2 GLU   212      73.050 109.110  20.850  0.00  0.00           O
ATOM   3442  C   GLU   212      74.750 108.210  15.970  0.00  0.00           C
ATOM   3443  O   GLU   212      75.170 109.280  15.600  0.00  0.00           O
ATOM   3444  N   LEU   213      75.590 107.160  16.250  0.00  0.00           N
ATOM   3445  H   LEU   213      75.220 106.270  16.520  0.00  0.00           H
ATOM   3446  CA  LEU   213      77.000 107.180  16.270  0.00  0.00           C
ATOM   3447  HA  LEU   213      77.430 108.010  16.830  0.00  0.00           H
ATOM   3448  CB  LEU   213      77.510 105.960  17.040  0.00  0.00           C
ATOM   3449  HB2 LEU   213      78.600 105.970  17.070  0.00  0.00           H
ATOM   3450  HB3 LEU   213      77.170 105.060  16.530  0.00  0.00           H
ATOM   3451  CG  LEU   213      77.070 105.760  18.470  0.00  0.00           C
ATOM   3452  HG  LEU   213      75.980 105.760  18.510  0.00  0.00           H
ATOM   3453  CD1 LEU   213      77.760 104.550  19.120  0.00  0.00           C
ATOM   3454 HD11 LEU   213      77.500 103.600  18.650  0.00  0.00           H
ATOM   3455 HD12 LEU   213      78.840 104.680  19.250  0.00  0.00           H
ATOM   3456 HD13 LEU   213      77.360 104.390  20.120  0.00  0.00           H
ATOM   3457  CD2 LEU   213      77.430 107.010  19.320  0.00  0.00           C
ATOM   3458 HD21 LEU   213      76.670 107.770  19.120  0.00  0.00           H
ATOM   3459 HD22 LEU   213      77.440 106.730  20.370  0.00  0.00           H
ATOM   3460 HD23 LEU   213      78.380 107.490  19.080  0.00  0.00           H
ATOM   3461  C   LEU   213      77.610 107.310  14.830  0.00  0.00           C
ATOM   3462  O   LEU   213      76.960 106.950  13.850  0.00  0.00           O
ATOM   3463  N   GLU   214      78.840 107.780  14.730  0.00  0.00           N
ATOM   3464  H   GLU   214      79.180 108.090  15.640  0.00  0.00           H
ATOM   3465  CA  GLU   214      79.630 107.880  13.480  0.00  0.00           C
ATOM   3466  HA  GLU   214      78.990 108.250  12.680  0.00  0.00           H
ATOM   3467  CB  GLU   214      80.770 108.910  13.630  0.00  0.00           C
ATOM   3468  HB2 GLU   214      81.600 108.720  12.950  0.00  0.00           H
ATOM   3469  HB3 GLU   214      81.250 108.690  14.590  0.00  0.00           H
ATOM   3470  CG  GLU   214      80.260 110.420  13.670  0.00  0.00           C
ATOM   3471  HG2 GLU   214      81.040 111.030  14.110  0.00  0.00           H
ATOM   3472  HG3 GLU   214      79.370 110.580  14.280  0.00  0.00           H
ATOM   3473  CD  GLU   214      80.160 110.950  12.260  0.00  0.00           C
ATOM   3474  OE1 GLU   214      81.100 111.640  11.710  0.00  0.00           O
ATOM   3475  OE2 GLU   214      79.020 110.730  11.700  0.00  0.00           O
ATOM   3476  C   GLU   214      80.260 106.540  13.030  0.00  0.00           C
ATOM   3477  O   GLU   214      80.470 106.340  11.840  0.00  0.00           O
ATOM   3478  N   ALA   215      80.500 105.570  13.930  0.00  0.00           N
ATOM   3479  H   ALA   215      80.170 105.740  14.870  0.00  0.00           H
ATOM   3480  CA  ALA   215      80.850 104.190  13.590  0.00  0.00           C
ATOM   3481  HA  ALA   215      81.580 104.210  12.780  0.00  0.00           H
ATOM   3482  CB  ALA   215      81.520 103.600  14.810  0.00  0.00           C
ATOM   3483  HB1 ALA   215      81.830 102.610  14.470  0.00  0.00           H
ATOM   3484  HB2 ALA   215      82.410 104.180  15.060  0.00  0.00           H
ATOM   3485  HB3 ALA   215      80.840 103.480  15.650  0.00  0.00           H
ATOM   3486  C   ALA   215      79.770 103.290  13.000  0.00  0.00           C
ATOM   3487  O   ALA   215      78.590 103.520  13.220  0.00  0.00           O
ATOM   3488  N   ARG   216      80.180 102.190  12.420  0.00  0.00           N
ATOM   3489  H   ARG   216      81.170 101.960  12.360  0.00  0.00           H
ATOM   3490  CA  ARG   216      79.300 101.270  11.690  0.00  0.00           C
ATOM   3491  HA  ARG   216      78.280 101.450  12.010  0.00  0.00           H
ATOM   3492  CB  ARG   216      79.370 101.650  10.180  0.00  0.00           C
ATOM   3493  HB2 ARG   216      78.810 100.880   9.650  0.00  0.00           H
ATOM   3494  HB3 ARG   216      80.400 101.640   9.830  0.00  0.00           H
ATOM   3495  CG  ARG   216      78.780 103.020   9.770  0.00  0.00           C
ATOM   3496  HG2 ARG   216      78.930 103.010   8.690  0.00  0.00           H
ATOM   3497  HG3 ARG   216      79.310 103.850  10.240  0.00  0.00           H
ATOM   3498  CD  ARG   216      77.240 103.060  10.030  0.00  0.00           C
ATOM   3499  HD2 ARG   216      77.000 102.900  11.080  0.00  0.00           H
ATOM   3500  HD3 ARG   216      76.780 102.310   9.380  0.00  0.00           H
ATOM   3501  NE  ARG   216      76.760 104.420   9.680  0.00  0.00           N
ATOM   3502  HE  ARG   216      76.300 104.490   8.780  0.00  0.00           H
ATOM   3503  CZ  ARG   216      76.920 105.570  10.390  0.00  0.00           C
ATOM   3504  NH1 ARG   216      77.510 105.600  11.550  0.00  0.00           N
ATOM   3505 HH11 ARG   216      77.730 104.690  11.940  0.00  0.00           H
ATOM   3506 HH12 ARG   216      77.180 106.300  12.190  0.00  0.00           H
ATOM   3507  NH2 ARG   216      76.560 106.730   9.900  0.00  0.00           N
ATOM   3508 HH21 ARG   216      76.180 106.700   8.970  0.00  0.00           H
ATOM   3509 HH22 ARG   216      76.990 107.580  10.240  0.00  0.00           H
ATOM   3510  C   ARG   216      79.600  99.800  11.940  0.00  0.00           C
ATOM   3511  O   ARG   216      78.730  99.010  11.580  0.00  0.00           O
ATOM   3512  N   VAL   217      80.800  99.430  12.460  0.00  0.00           N
ATOM   3513  H   VAL   217      81.380 100.200  12.730  0.00  0.00           H
ATOM   3514  CA  VAL   217      81.190  98.100  13.000  0.00  0.00           C
ATOM   3515  HA  VAL   217      80.720  97.340  12.380  0.00  0.00           H
ATOM   3516  CB  VAL   217      82.720  97.810  12.910  0.00  0.00           C
ATOM   3517  HB  VAL   217      83.280  98.580  13.440  0.00  0.00           H
ATOM   3518  CG1 VAL   217      83.050  96.430  13.580  0.00  0.00           C
ATOM   3519 HG11 VAL   217      82.880  96.580  14.650  0.00  0.00           H
ATOM   3520 HG12 VAL   217      82.270  95.720  13.310  0.00  0.00           H
ATOM   3521 HG13 VAL   217      83.990  96.020  13.220  0.00  0.00           H
ATOM   3522  CG2 VAL   217      83.240  97.670  11.430  0.00  0.00           C
ATOM   3523 HG21 VAL   217      84.210  98.150  11.330  0.00  0.00           H
ATOM   3524 HG22 VAL   217      83.300  96.630  11.120  0.00  0.00           H
ATOM   3525 HG23 VAL   217      82.500  98.160  10.790  0.00  0.00           H
ATOM   3526  C   VAL   217      80.660  98.040  14.450  0.00  0.00           C
ATOM   3527  O   VAL   217      80.800  98.920  15.320  0.00  0.00           O
ATOM   3528  N   ILE   218      79.770  97.090  14.580  0.00  0.00           N
ATOM   3529  H   ILE   218      79.580  96.530  13.760  0.00  0.00           H
ATOM   3530  CA  ILE   218      79.000  96.660  15.820  0.00  0.00           C
ATOM   3531  HA  ILE   218      79.160  97.300  16.680  0.00  0.00           H
ATOM   3532  CB  ILE   218      77.520  96.560  15.490  0.00  0.00           C
ATOM   3533  HB  ILE   218      77.380  95.630  14.930  0.00  0.00           H
ATOM   3534  CG2 ILE   218      76.760  96.370  16.840  0.00  0.00           C
ATOM   3535 HG21 ILE   218      77.050  95.450  17.350  0.00  0.00           H
ATOM   3536 HG22 ILE   218      76.940  97.270  17.430  0.00  0.00           H
ATOM   3537 HG23 ILE   218      75.680  96.350  16.770  0.00  0.00           H
ATOM   3538  CG1 ILE   218      77.100  97.850  14.720  0.00  0.00           C
ATOM   3539 HG12 ILE   218      77.580  97.930  13.740  0.00  0.00           H
ATOM   3540 HG13 ILE   218      77.520  98.690  15.280  0.00  0.00           H
ATOM   3541  CD1 ILE   218      75.630  98.020  14.440  0.00  0.00           C
ATOM   3542 HD11 ILE   218      75.210  97.120  14.000  0.00  0.00           H
ATOM   3543 HD12 ILE   218      75.080  98.190  15.370  0.00  0.00           H
ATOM   3544 HD13 ILE   218      75.470  98.910  13.840  0.00  0.00           H
ATOM   3545  C   ILE   218      79.660  95.290  16.270  0.00  0.00           C
ATOM   3546  O   ILE   218      79.830  94.290  15.560  0.00  0.00           O
ATOM   3547  N   ILE   219      80.100  95.200  17.550  0.00  0.00           N
ATOM   3548  H   ILE   219      80.020  96.010  18.150  0.00  0.00           H
ATOM   3549  CA  ILE   219      80.560  93.970  18.160  0.00  0.00           C
ATOM   3550  HA  ILE   219      80.740  93.180  17.430  0.00  0.00           H
ATOM   3551  CB  ILE   219      81.990  94.160  18.700  0.00  0.00           C
ATOM   3552  HB  ILE   219      81.840  94.860  19.530  0.00  0.00           H
ATOM   3553  CG2 ILE   219      82.420  92.820  19.370  0.00  0.00           C
ATOM   3554 HG21 ILE   219      81.790  92.570  20.220  0.00  0.00           H
ATOM   3555 HG22 ILE   219      82.530  92.090  18.560  0.00  0.00           H
ATOM   3556 HG23 ILE   219      83.440  92.950  19.740  0.00  0.00           H
ATOM   3557  CG1 ILE   219      83.060  94.760  17.750  0.00  0.00           C
ATOM   3558 HG12 ILE   219      82.510  95.270  16.960  0.00  0.00           H
ATOM   3559 HG13 ILE   219      83.590  94.020  17.150  0.00  0.00           H
ATOM   3560  CD1 ILE   219      83.940  95.740  18.440  0.00  0.00           C
ATOM   3561 HD11 ILE   219      84.540  96.140  17.610  0.00  0.00           H
ATOM   3562 HD12 ILE   219      83.370  96.530  18.920  0.00  0.00           H
ATOM   3563 HD13 ILE   219      84.560  95.310  19.220  0.00  0.00           H
ATOM   3564  C   ILE   219      79.500  93.520  19.140  0.00  0.00           C
ATOM   3565  O   ILE   219      78.750  94.330  19.680  0.00  0.00           O
ATOM   3566  N   LEU   220      79.420  92.210  19.330  0.00  0.00           N
ATOM   3567  H   LEU   220      80.040  91.600  18.810  0.00  0.00           H
ATOM   3568  CA  LEU   220      78.380  91.530  20.150  0.00  0.00           C
ATOM   3569  HA  LEU   220      77.920  92.330  20.730  0.00  0.00           H
ATOM   3570  CB  LEU   220      77.420  90.850  19.160  0.00  0.00           C
ATOM   3571  HB2 LEU   220      77.950  90.020  18.680  0.00  0.00           H
ATOM   3572  HB3 LEU   220      77.160  91.690  18.510  0.00  0.00           H
ATOM   3573  CG  LEU   220      76.220  90.120  19.710  0.00  0.00           C
ATOM   3574  HG  LEU   220      76.570  89.230  20.240  0.00  0.00           H
ATOM   3575  CD1 LEU   220      75.500  91.020  20.680  0.00  0.00           C
ATOM   3576 HD11 LEU   220      74.620  90.460  21.010  0.00  0.00           H
ATOM   3577 HD12 LEU   220      76.130  91.180  21.550  0.00  0.00           H
ATOM   3578 HD13 LEU   220      75.260  91.960  20.180  0.00  0.00           H
ATOM   3579  CD2 LEU   220      75.300  89.780  18.530  0.00  0.00           C
ATOM   3580 HD21 LEU   220      75.680  88.960  17.910  0.00  0.00           H
ATOM   3581 HD22 LEU   220      74.340  89.380  18.880  0.00  0.00           H
ATOM   3582 HD23 LEU   220      75.070  90.640  17.900  0.00  0.00           H
ATOM   3583  C   LEU   220      79.040  90.610  21.170  0.00  0.00           C
ATOM   3584  O   LEU   220      79.900  89.830  20.720  0.00  0.00           O
ATOM   3585  N   SER   221      78.660  90.670  22.460  0.00  0.00           N
ATOM   3586  H   SER   221      77.980  91.370  22.740  0.00  0.00           H
ATOM   3587  CA  SER   221      78.970  89.510  23.330  0.00  0.00           C
ATOM   3588  HA  SER   221      79.200  88.690  22.640  0.00  0.00           H
ATOM   3589  CB  SER   221      80.240  89.710  24.240  0.00  0.00           C
ATOM   3590  HB2 SER   221      80.000  90.430  25.020  0.00  0.00           H
ATOM   3591  HB3 SER   221      81.140  89.980  23.700  0.00  0.00           H
ATOM   3592  OG  SER   221      80.600  88.490  24.810  0.00  0.00           O
ATOM   3593  HG  SER   221      81.380  88.610  25.360  0.00  0.00           H
ATOM   3594  C   SER   221      77.790  89.080  24.140  0.00  0.00           C
ATOM   3595  O   SER   221      77.400  89.800  25.060  0.00  0.00           O
ATOM   3596  N   ALA   222      77.190  87.890  23.860  0.00  0.00           N
ATOM   3597  H   ALA   222      77.640  87.330  23.150  0.00  0.00           H
ATOM   3598  CA  ALA   222      76.030  87.390  24.600  0.00  0.00           C
ATOM   3599  HA  ALA   222      76.150  87.730  25.630  0.00  0.00           H
ATOM   3600  CB  ALA   222      74.810  88.020  23.940  0.00  0.00           C
ATOM   3601  HB1 ALA   222      74.580  87.480  23.030  0.00  0.00           H
ATOM   3602  HB2 ALA   222      73.990  88.000  24.660  0.00  0.00           H
ATOM   3603  HB3 ALA   222      74.960  89.040  23.580  0.00  0.00           H
ATOM   3604  C   ALA   222      75.930  85.860  24.620  0.00  0.00           C
ATOM   3605  O   ALA   222      76.490  85.190  23.770  0.00  0.00           O
ATOM   3606  N   SER   223      75.140  85.310  25.570  0.00  0.00           N
ATOM   3607  H   SER   223      74.620  85.930  26.180  0.00  0.00           H
ATOM   3608  CA  SER   223      74.490  84.050  25.350  0.00  0.00           C
ATOM   3609  HA  SER   223      75.180  83.230  25.160  0.00  0.00           H
ATOM   3610  CB  SER   223      73.600  83.670  26.560  0.00  0.00           C
ATOM   3611  HB2 SER   223      73.260  82.630  26.500  0.00  0.00           H
ATOM   3612  HB3 SER   223      72.770  84.360  26.530  0.00  0.00           H
ATOM   3613  OG  SER   223      74.270  83.780  27.770  0.00  0.00           O
ATOM   3614  HG  SER   223      74.540  84.700  27.900  0.00  0.00           H
ATOM   3615  C   SER   223      73.540  83.960  24.140  0.00  0.00           C
ATOM   3616  O   SER   223      73.180  84.960  23.550  0.00  0.00           O
ATOM   3617  N   GLU   224      73.080  82.780  23.790  0.00  0.00           N
ATOM   3618  H   GLU   224      73.430  81.950  24.250  0.00  0.00           H
ATOM   3619  CA  GLU   224      72.270  82.610  22.600  0.00  0.00           C
ATOM   3620  HA  GLU   224      72.920  82.840  21.750  0.00  0.00           H
ATOM   3621  CB  GLU   224      71.910  81.140  22.600  0.00  0.00           C
ATOM   3622  HB2 GLU   224      71.580  80.820  23.580  0.00  0.00           H
ATOM   3623  HB3 GLU   224      72.870  80.660  22.420  0.00  0.00           H
ATOM   3624  CG  GLU   224      70.860  80.580  21.630  0.00  0.00           C
ATOM   3625  HG2 GLU   224      71.100  81.080  20.690  0.00  0.00           H
ATOM   3626  HG3 GLU   224      69.880  81.000  21.850  0.00  0.00           H
ATOM   3627  CD  GLU   224      70.880  79.030  21.550  0.00  0.00           C
ATOM   3628  OE1 GLU   224      69.790  78.360  21.420  0.00  0.00           O
ATOM   3629  OE2 GLU   224      71.970  78.440  21.590  0.00  0.00           O
ATOM   3630  C   GLU   224      71.000  83.480  22.540  0.00  0.00           C
ATOM   3631  O   GLU   224      70.780  84.130  21.480  0.00  0.00           O
ATOM   3632  N   ASP   225      70.120  83.360  23.540  0.00  0.00           N
ATOM   3633  H   ASP   225      70.320  82.830  24.380  0.00  0.00           H
ATOM   3634  CA  ASP   225      68.800  84.040  23.500  0.00  0.00           C
ATOM   3635  HA  ASP   225      68.460  83.670  22.540  0.00  0.00           H
ATOM   3636  CB  ASP   225      67.970  83.440  24.640  0.00  0.00           C
ATOM   3637  HB2 ASP   225      66.980  83.870  24.530  0.00  0.00           H
ATOM   3638  HB3 ASP   225      68.440  83.840  25.540  0.00  0.00           H
ATOM   3639  CG  ASP   225      67.900  81.930  24.570  0.00  0.00           C
ATOM   3640  OD1 ASP   225      67.350  81.340  23.630  0.00  0.00           O
ATOM   3641  OD2 ASP   225      68.450  81.200  25.360  0.00  0.00           O
ATOM   3642  C   ASP   225      68.860  85.580  23.540  0.00  0.00           C
ATOM   3643  O   ASP   225      68.030  86.290  22.980  0.00  0.00           O
ATOM   3644  N   ASP   226      69.940  86.110  24.190  0.00  0.00           N
ATOM   3645  H   ASP   226      70.550  85.460  24.670  0.00  0.00           H
ATOM   3646  CA  ASP   226      70.310  87.550  24.250  0.00  0.00           C
ATOM   3647  HA  ASP   226      69.380  88.120  24.290  0.00  0.00           H
ATOM   3648  CB  ASP   226      71.200  87.810  25.470  0.00  0.00           C
ATOM   3649  HB2 ASP   226      71.540  88.840  25.410  0.00  0.00           H
ATOM   3650  HB3 ASP   226      72.030  87.110  25.440  0.00  0.00           H
ATOM   3651  CG  ASP   226      70.700  87.490  26.890  0.00  0.00           C
ATOM   3652  OD1 ASP   226      69.550  87.000  27.070  0.00  0.00           O
ATOM   3653  OD2 ASP   226      71.480  87.780  27.830  0.00  0.00           O
ATOM   3654  C   ASP   226      71.020  87.990  22.890  0.00  0.00           C
ATOM   3655  O   ASP   226      70.780  89.140  22.580  0.00  0.00           O
ATOM   3656  N   ALA   227      71.790  87.160  22.220  0.00  0.00           N
ATOM   3657  H   ALA   227      71.790  86.190  22.500  0.00  0.00           H
ATOM   3658  CA  ALA   227      72.280  87.410  20.900  0.00  0.00           C
ATOM   3659  HA  ALA   227      72.770  88.380  20.950  0.00  0.00           H
ATOM   3660  CB  ALA   227      73.380  86.380  20.660  0.00  0.00           C
ATOM   3661  HB1 ALA   227      74.000  86.230  21.540  0.00  0.00           H
ATOM   3662  HB2 ALA   227      72.980  85.390  20.460  0.00  0.00           H
ATOM   3663  HB3 ALA   227      73.940  86.820  19.830  0.00  0.00           H
ATOM   3664  C   ALA   227      71.070  87.460  19.940  0.00  0.00           C
ATOM   3665  O   ALA   227      70.960  88.330  19.060  0.00  0.00           O
ATOM   3666  N   THR   228      70.110  86.570  20.100  0.00  0.00           N
ATOM   3667  H   THR   228      70.340  85.810  20.720  0.00  0.00           H
ATOM   3668  CA  THR   228      68.830  86.580  19.470  0.00  0.00           C
ATOM   3669  HA  THR   228      68.960  86.440  18.400  0.00  0.00           H
ATOM   3670  CB  THR   228      68.030  85.320  19.930  0.00  0.00           C
ATOM   3671  HB  THR   228      67.970  85.280  21.010  0.00  0.00           H
ATOM   3672  CG2 THR   228      66.660  85.270  19.160  0.00  0.00           C
ATOM   3673 HG21 THR   228      66.540  85.470  18.100  0.00  0.00           H
ATOM   3674 HG22 THR   228      66.150  84.330  19.370  0.00  0.00           H
ATOM   3675 HG23 THR   228      66.050  86.070  19.570  0.00  0.00           H
ATOM   3676  OG1 THR   228      68.790  84.190  19.470  0.00  0.00           O
ATOM   3677  HG1 THR   228      69.380  83.880  20.160  0.00  0.00           H
ATOM   3678  C   THR   228      67.940  87.840  19.710  0.00  0.00           C
ATOM   3679  O   THR   228      67.420  88.360  18.740  0.00  0.00           O
ATOM   3680  N   ALA   229      67.950  88.380  20.910  0.00  0.00           N
ATOM   3681  H   ALA   229      68.230  87.820  21.710  0.00  0.00           H
ATOM   3682  CA  ALA   229      67.240  89.610  21.190  0.00  0.00           C
ATOM   3683  HA  ALA   229      66.210  89.430  20.880  0.00  0.00           H
ATOM   3684  CB  ALA   229      67.250  89.850  22.770  0.00  0.00           C
ATOM   3685  HB1 ALA   229      66.720  89.070  23.320  0.00  0.00           H
ATOM   3686  HB2 ALA   229      68.220  89.950  23.260  0.00  0.00           H
ATOM   3687  HB3 ALA   229      66.710  90.760  23.030  0.00  0.00           H
ATOM   3688  C   ALA   229      67.790  90.840  20.470  0.00  0.00           C
ATOM   3689  O   ALA   229      67.030  91.670  19.980  0.00  0.00           O
ATOM   3690  N   VAL   230      69.150  90.950  20.380  0.00  0.00           N
ATOM   3691  H   VAL   230      69.640  90.240  20.920  0.00  0.00           H
ATOM   3692  CA  VAL   230      69.860  91.870  19.590  0.00  0.00           C
ATOM   3693  HA  VAL   230      69.660  92.910  19.860  0.00  0.00           H
ATOM   3694  CB  VAL   230      71.390  91.740  19.800  0.00  0.00           C
ATOM   3695  HB  VAL   230      71.810  90.740  19.660  0.00  0.00           H
ATOM   3696  CG1 VAL   230      72.250  92.620  18.880  0.00  0.00           C
ATOM   3697 HG11 VAL   230      72.010  93.670  19.070  0.00  0.00           H
ATOM   3698 HG12 VAL   230      73.310  92.450  19.050  0.00  0.00           H
ATOM   3699 HG13 VAL   230      72.140  92.390  17.820  0.00  0.00           H
ATOM   3700  CG2 VAL   230      71.700  92.240  21.180  0.00  0.00           C
ATOM   3701 HG21 VAL   230      71.200  91.620  21.920  0.00  0.00           H
ATOM   3702 HG22 VAL   230      72.740  92.000  21.430  0.00  0.00           H
ATOM   3703 HG23 VAL   230      71.520  93.290  21.410  0.00  0.00           H
ATOM   3704  C   VAL   230      69.560  91.660  18.090  0.00  0.00           C
ATOM   3705  O   VAL   230      69.100  92.590  17.450  0.00  0.00           O
ATOM   3706  N   TYR   231      69.590  90.490  17.530  0.00  0.00           N
ATOM   3707  H   TYR   231      69.850  89.700  18.120  0.00  0.00           H
ATOM   3708  CA  TYR   231      69.330  90.280  16.030  0.00  0.00           C
ATOM   3709  HA  TYR   231      70.100  90.760  15.420  0.00  0.00           H
ATOM   3710  CB  TYR   231      69.620  88.760  15.740  0.00  0.00           C
ATOM   3711  HB2 TYR   231      69.540  88.790  14.650  0.00  0.00           H
ATOM   3712  HB3 TYR   231      68.790  88.170  16.130  0.00  0.00           H
ATOM   3713  CG  TYR   231      70.970  88.320  16.140  0.00  0.00           C
ATOM   3714  CD1 TYR   231      72.090  89.190  15.830  0.00  0.00           C
ATOM   3715  HD1 TYR   231      72.050  90.220  15.480  0.00  0.00           H
ATOM   3716  CE1 TYR   231      73.390  88.580  15.820  0.00  0.00           C
ATOM   3717  HE1 TYR   231      74.210  89.210  15.510  0.00  0.00           H
ATOM   3718  CZ  TYR   231      73.600  87.210  16.150  0.00  0.00           C
ATOM   3719  OH  TYR   231      74.870  86.710  16.020  0.00  0.00           O
ATOM   3720  HH  TYR   231      74.860  85.770  16.240  0.00  0.00           H
ATOM   3721  CE2 TYR   231      72.550  86.420  16.450  0.00  0.00           C
ATOM   3722  HE2 TYR   231      72.690  85.370  16.670  0.00  0.00           H
ATOM   3723  CD2 TYR   231      71.200  86.940  16.450  0.00  0.00           C
ATOM   3724  HD2 TYR   231      70.380  86.280  16.650  0.00  0.00           H
ATOM   3725  C   TYR   231      68.010  90.740  15.550  0.00  0.00           C
ATOM   3726  O   TYR   231      67.830  91.370  14.500  0.00  0.00           O
ATOM   3727  N   LYS   232      66.940  90.380  16.290  0.00  0.00           N
ATOM   3728  H   LYS   232      67.080  90.000  17.220  0.00  0.00           H
ATOM   3729  CA  LYS   232      65.520  90.580  16.000  0.00  0.00           C
ATOM   3730  HA  LYS   232      65.150  90.170  15.060  0.00  0.00           H
ATOM   3731  CB  LYS   232      64.640  89.770  16.970  0.00  0.00           C
ATOM   3732  HB2 LYS   232      63.590  90.050  16.860  0.00  0.00           H
ATOM   3733  HB3 LYS   232      64.860  89.930  18.030  0.00  0.00           H
ATOM   3734  CG  LYS   232      64.770  88.210  16.680  0.00  0.00           C
ATOM   3735  HG2 LYS   232      65.800  87.870  16.770  0.00  0.00           H
ATOM   3736  HG3 LYS   232      64.590  88.040  15.620  0.00  0.00           H
ATOM   3737  CD  LYS   232      63.790  87.350  17.470  0.00  0.00           C
ATOM   3738  HD2 LYS   232      62.830  87.850  17.340  0.00  0.00           H
ATOM   3739  HD3 LYS   232      64.020  87.380  18.540  0.00  0.00           H
ATOM   3740  CE  LYS   232      63.820  85.870  16.950  0.00  0.00           C
ATOM   3741  HE2 LYS   232      64.660  85.380  17.440  0.00  0.00           H
ATOM   3742  HE3 LYS   232      64.130  85.930  15.900  0.00  0.00           H
ATOM   3743  NZ  LYS   232      62.520  85.160  17.090  0.00  0.00           N
ATOM   3744  HZ1 LYS   232      61.800  85.600  16.540  0.00  0.00           H
ATOM   3745  HZ2 LYS   232      62.650  84.220  16.750  0.00  0.00           H
ATOM   3746  HZ3 LYS   232      62.260  85.140  18.060  0.00  0.00           H
ATOM   3747  C   LYS   232      65.170  92.080  16.080  0.00  0.00           C
ATOM   3748  O   LYS   232      64.230  92.510  15.390  0.00  0.00           O
ATOM   3749  N   SER   233      65.920  92.810  16.880  0.00  0.00           N
ATOM   3750  H   SER   233      66.610  92.320  17.430  0.00  0.00           H
ATOM   3751  CA  SER   233      65.770  94.240  17.290  0.00  0.00           C
ATOM   3752  HA  SER   233      64.720  94.450  17.080  0.00  0.00           H
ATOM   3753  CB  SER   233      66.240  94.600  18.690  0.00  0.00           C
ATOM   3754  HB2 SER   233      65.960  95.650  18.830  0.00  0.00           H
ATOM   3755  HB3 SER   233      67.300  94.440  18.890  0.00  0.00           H
ATOM   3756  OG  SER   233      65.680  93.940  19.680  0.00  0.00           O
ATOM   3757  HG  SER   233      66.280  93.210  19.870  0.00  0.00           H
ATOM   3758  C   SER   233      66.490  95.070  16.330  0.00  0.00           C
ATOM   3759  O   SER   233      65.960  96.090  15.830  0.00  0.00           O
ATOM   3760  N   ALA   234      67.690  94.660  15.920  0.00  0.00           N
ATOM   3761  H   ALA   234      68.060  93.800  16.300  0.00  0.00           H
ATOM   3762  CA  ALA   234      68.500  95.360  14.950  0.00  0.00           C
ATOM   3763  HA  ALA   234      68.570  96.410  15.230  0.00  0.00           H
ATOM   3764  CB  ALA   234      69.950  94.810  15.080  0.00  0.00           C
ATOM   3765  HB1 ALA   234      70.570  95.320  14.350  0.00  0.00           H
ATOM   3766  HB2 ALA   234      70.360  95.010  16.070  0.00  0.00           H
ATOM   3767  HB3 ALA   234      70.020  93.760  14.800  0.00  0.00           H
ATOM   3768  C   ALA   234      67.860  95.280  13.570  0.00  0.00           C
ATOM   3769  O   ALA   234      67.970  96.250  12.830  0.00  0.00           O
ATOM   3770  N   ALA   235      67.140  94.190  13.250  0.00  0.00           N
ATOM   3771  H   ALA   235      67.130  93.410  13.910  0.00  0.00           H
ATOM   3772  CA  ALA   235      66.360  93.930  11.990  0.00  0.00           C
ATOM   3773  HA  ALA   235      66.960  94.200  11.110  0.00  0.00           H
ATOM   3774  CB  ALA   235      65.970  92.450  11.940  0.00  0.00           C
ATOM   3775  HB1 ALA   235      65.500  92.190  12.880  0.00  0.00           H
ATOM   3776  HB2 ALA   235      65.380  92.170  11.060  0.00  0.00           H
ATOM   3777  HB3 ALA   235      66.910  91.930  11.770  0.00  0.00           H
ATOM   3778  C   ALA   235      65.080  94.860  11.920  0.00  0.00           C
ATOM   3779  O   ALA   235      64.680  95.130  10.820  0.00  0.00           O
ATOM   3780  N   MET   236      64.520  95.260  13.040  0.00  0.00           N
ATOM   3781  H   MET   236      65.020  95.070  13.900  0.00  0.00           H
ATOM   3782  CA  MET   236      63.320  96.100  13.050  0.00  0.00           C
ATOM   3783  HA  MET   236      62.710  95.740  12.220  0.00  0.00           H
ATOM   3784  CB  MET   236      62.600  95.790  14.300  0.00  0.00           C
ATOM   3785  HB2 MET   236      63.200  96.090  15.160  0.00  0.00           H
ATOM   3786  HB3 MET   236      62.490  94.720  14.480  0.00  0.00           H
ATOM   3787  CG  MET   236      61.240  96.460  14.370  0.00  0.00           C
ATOM   3788  HG2 MET   236      61.290  97.540  14.410  0.00  0.00           H
ATOM   3789  HG3 MET   236      60.740  96.170  15.290  0.00  0.00           H
ATOM   3790  SD  MET   236      60.130  96.020  12.880  0.00  0.00           S
ATOM   3791  CE  MET   236      59.690  94.230  13.150  0.00  0.00           C
ATOM   3792  HE1 MET   236      59.130  93.880  12.280  0.00  0.00           H
ATOM   3793  HE2 MET   236      60.570  93.590  13.220  0.00  0.00           H
ATOM   3794  HE3 MET   236      59.060  94.200  14.040  0.00  0.00           H
ATOM   3795  C   MET   236      63.700  97.540  12.810  0.00  0.00           C
ATOM   3796  O   MET   236      62.930  98.380  12.360  0.00  0.00           O
ATOM   3797  N   LEU   237      64.950  97.840  13.080  0.00  0.00           N
ATOM   3798  H   LEU   237      65.500  97.130  13.550  0.00  0.00           H
ATOM   3799  CA  LEU   237      65.620  99.100  12.950  0.00  0.00           C
ATOM   3800  HA  LEU   237      64.930  99.950  12.940  0.00  0.00           H
ATOM   3801  CB  LEU   237      66.590  99.360  14.120  0.00  0.00           C
ATOM   3802  HB2 LEU   237      67.230 100.210  13.890  0.00  0.00           H
ATOM   3803  HB3 LEU   237      67.120  98.440  14.350  0.00  0.00           H
ATOM   3804  CG  LEU   237      65.890  99.820  15.460  0.00  0.00           C
ATOM   3805  HG  LEU   237      65.040  99.150  15.590  0.00  0.00           H
ATOM   3806  CD1 LEU   237      66.890  99.600  16.580  0.00  0.00           C
ATOM   3807 HD11 LEU   237      66.540  99.970  17.540  0.00  0.00           H
ATOM   3808 HD12 LEU   237      67.200  98.560  16.690  0.00  0.00           H
ATOM   3809 HD13 LEU   237      67.720 100.280  16.380  0.00  0.00           H
ATOM   3810  CD2 LEU   237      65.240 101.190  15.390  0.00  0.00           C
ATOM   3811 HD21 LEU   237      64.510 101.260  16.190  0.00  0.00           H
ATOM   3812 HD22 LEU   237      66.090 101.880  15.470  0.00  0.00           H
ATOM   3813 HD23 LEU   237      64.840 101.390  14.390  0.00  0.00           H
ATOM   3814  C   LEU   237      66.480  99.230  11.650  0.00  0.00           C
ATOM   3815  O   LEU   237      67.100 100.270  11.520  0.00  0.00           O
ATOM   3816  N   ASP   238      66.510  98.180  10.820  0.00  0.00           N
ATOM   3817  H   ASP   238      65.950  97.360  11.030  0.00  0.00           H
ATOM   3818  CA  ASP   238      67.230  98.180   9.540  0.00  0.00           C
ATOM   3819  HA  ASP   238      67.040  97.190   9.120  0.00  0.00           H
ATOM   3820  CB  ASP   238      66.630  99.240   8.580  0.00  0.00           C
ATOM   3821  HB2 ASP   238      67.010  99.170   7.560  0.00  0.00           H
ATOM   3822  HB3 ASP   238      67.040 100.180   8.950  0.00  0.00           H
ATOM   3823  CG  ASP   238      65.100  99.090   8.500  0.00  0.00           C
ATOM   3824  OD1 ASP   238      64.680  97.990   7.990  0.00  0.00           O
ATOM   3825  OD2 ASP   238      64.280  99.960   8.900  0.00  0.00           O
ATOM   3826  C   ASP   238      68.710  98.320   9.670  0.00  0.00           C
ATOM   3827  O   ASP   238      69.430  98.900   8.820  0.00  0.00           O
ATOM   3828  N   MET   239      69.260  97.780  10.800  0.00  0.00           N
ATOM   3829  H   MET   239      68.770  97.110  11.380  0.00  0.00           H
ATOM   3830  CA  MET   239      70.710  97.860  10.980  0.00  0.00           C
ATOM   3831  HA  MET   239      71.090  98.660  10.350  0.00  0.00           H
ATOM   3832  CB  MET   239      71.010  98.140  12.500  0.00  0.00           C
ATOM   3833  HB2 MET   239      72.100  98.220  12.490  0.00  0.00           H
ATOM   3834  HB3 MET   239      70.780  97.310  13.160  0.00  0.00           H
ATOM   3835  CG  MET   239      70.370  99.400  12.940  0.00  0.00           C
ATOM   3836  HG2 MET   239      69.310  99.280  12.740  0.00  0.00           H
ATOM   3837  HG3 MET   239      70.730 100.190  12.290  0.00  0.00           H
ATOM   3838  SD  MET   239      70.670  99.700  14.750  0.00  0.00           S
ATOM   3839  CE  MET   239      72.370 100.270  14.710  0.00  0.00           C
ATOM   3840  HE1 MET   239      73.040  99.450  14.430  0.00  0.00           H
ATOM   3841  HE2 MET   239      72.390 101.210  14.150  0.00  0.00           H
ATOM   3842  HE3 MET   239      72.760 100.430  15.720  0.00  0.00           H
ATOM   3843  C   MET   239      71.430  96.630  10.380  0.00  0.00           C
ATOM   3844  O   MET   239      72.580  96.460  10.820  0.00  0.00           O
ATOM   3845  N   THR   240      70.880  95.750   9.570  0.00  0.00           N
ATOM   3846  H   THR   240      69.970  95.940   9.190  0.00  0.00           H
ATOM   3847  CA  THR   240      71.520  94.510   9.160  0.00  0.00           C
ATOM   3848  HA  THR   240      72.470  94.250   9.630  0.00  0.00           H
ATOM   3849  CB  THR   240      70.620  93.290   9.580  0.00  0.00           C
ATOM   3850  HB  THR   240      71.260  92.410   9.470  0.00  0.00           H
ATOM   3851  CG2 THR   240      70.180  93.360  10.990  0.00  0.00           C
ATOM   3852 HG21 THR   240      71.010  93.720  11.610  0.00  0.00           H
ATOM   3853 HG22 THR   240      69.320  94.020  11.080  0.00  0.00           H
ATOM   3854 HG23 THR   240      69.960  92.330  11.280  0.00  0.00           H
ATOM   3855  OG1 THR   240      69.420  93.150   8.740  0.00  0.00           O
ATOM   3856  HG1 THR   240      68.910  92.390   9.040  0.00  0.00           H
ATOM   3857  C   THR   240      71.770  94.480   7.690  0.00  0.00           C
ATOM   3858  O   THR   240      72.010  93.440   7.080  0.00  0.00           O
ATOM   3859  N   GLY   241      71.630  95.640   7.080  0.00  0.00           N
ATOM   3860  H   GLY   241      71.420  96.470   7.620  0.00  0.00           H
ATOM   3861  CA  GLY   241      72.050  95.830   5.700  0.00  0.00           C
ATOM   3862  HA2 GLY   241      71.150  96.160   5.170  0.00  0.00           H
ATOM   3863  HA3 GLY   241      72.290  94.920   5.160  0.00  0.00           H
ATOM   3864  C   GLY   241      73.170  96.850   5.440  0.00  0.00           C
ATOM   3865  O   GLY   241      74.150  96.960   6.180  0.00  0.00           O
ATOM   3866  N   ALA   242      73.040  97.350   4.200  0.00  0.00           N
ATOM   3867  H   ALA   242      72.220  97.230   3.620  0.00  0.00           H
ATOM   3868  CA  ALA   242      74.150  97.920   3.510  0.00  0.00           C
ATOM   3869  HA  ALA   242      74.820  97.070   3.440  0.00  0.00           H
ATOM   3870  CB  ALA   242      73.680  98.240   2.040  0.00  0.00           C
ATOM   3871  HB1 ALA   242      74.540  98.620   1.480  0.00  0.00           H
ATOM   3872  HB2 ALA   242      73.400  97.330   1.510  0.00  0.00           H
ATOM   3873  HB3 ALA   242      72.970  99.060   2.090  0.00  0.00           H
ATOM   3874  C   ALA   242      74.840  99.070   4.290  0.00  0.00           C
ATOM   3875  O   ALA   242      74.170  99.930   4.910  0.00  0.00           O
ATOM   3876  N   GLY   243      76.180  99.180   4.190  0.00  0.00           N
ATOM   3877  H   GLY   243      76.610  98.490   3.590  0.00  0.00           H
ATOM   3878  CA  GLY   243      77.080 100.050   4.950  0.00  0.00           C
ATOM   3879  HA2 GLY   243      76.650 101.040   4.870  0.00  0.00           H
ATOM   3880  HA3 GLY   243      78.000 100.140   4.380  0.00  0.00           H
ATOM   3881  C   GLY   243      77.330  99.680   6.410  0.00  0.00           C
ATOM   3882  O   GLY   243      78.220 100.220   7.010  0.00  0.00           O
ATOM   3883  N   TYR   244      76.610  98.770   7.060  0.00  0.00           N
ATOM   3884  H   TYR   244      76.060  98.070   6.590  0.00  0.00           H
ATOM   3885  CA  TYR   244      76.880  98.310   8.470  0.00  0.00           C
ATOM   3886  HA  TYR   244      77.460  99.040   9.030  0.00  0.00           H
ATOM   3887  CB  TYR   244      75.550  98.100   9.180  0.00  0.00           C
ATOM   3888  HB2 TYR   244      75.630  97.570  10.130  0.00  0.00           H
ATOM   3889  HB3 TYR   244      74.840  97.540   8.570  0.00  0.00           H
ATOM   3890  CG  TYR   244      74.760  99.330   9.640  0.00  0.00           C
ATOM   3891  CD1 TYR   244      75.330 100.210  10.560  0.00  0.00           C
ATOM   3892  HD1 TYR   244      76.340 100.040  10.890  0.00  0.00           H
ATOM   3893  CE1 TYR   244      74.520 101.260  11.060  0.00  0.00           C
ATOM   3894  HE1 TYR   244      74.900 101.780  11.930  0.00  0.00           H
ATOM   3895  CZ  TYR   244      73.340 101.680  10.390  0.00  0.00           C
ATOM   3896  OH  TYR   244      72.760 102.830  10.730  0.00  0.00           O
ATOM   3897  HH  TYR   244      73.290 103.410  11.290  0.00  0.00           H
ATOM   3898  CE2 TYR   244      72.800 100.850   9.420  0.00  0.00           C
ATOM   3899  HE2 TYR   244      71.880 101.110   8.940  0.00  0.00           H
ATOM   3900  CD2 TYR   244      73.520  99.670   9.040  0.00  0.00           C
ATOM   3901  HD2 TYR   244      73.200  99.130   8.160  0.00  0.00           H
ATOM   3902  C   TYR   244      77.650  97.020   8.530  0.00  0.00           C
ATOM   3903  O   TYR   244      77.740  96.320   7.490  0.00  0.00           O
ATOM   3904  N   VAL   245      78.250  96.540   9.640  0.00  0.00           N
ATOM   3905  H   VAL   245      78.250  97.090  10.490  0.00  0.00           H
ATOM   3906  CA  VAL   245      79.090  95.370   9.720  0.00  0.00           C
ATOM   3907  HA  VAL   245      78.840  94.520   9.080  0.00  0.00           H
ATOM   3908  CB  VAL   245      80.640  95.760   9.600  0.00  0.00           C
ATOM   3909  HB  VAL   245      80.840  96.430  10.430  0.00  0.00           H
ATOM   3910  CG1 VAL   245      81.540  94.470   9.830  0.00  0.00           C
ATOM   3911 HG11 VAL   245      81.310  93.860  10.700  0.00  0.00           H
ATOM   3912 HG12 VAL   245      81.430  93.780   9.000  0.00  0.00           H
ATOM   3913 HG13 VAL   245      82.560  94.830   9.860  0.00  0.00           H
ATOM   3914  CG2 VAL   245      81.070  96.470   8.320  0.00  0.00           C
ATOM   3915 HG21 VAL   245      82.130  96.750   8.310  0.00  0.00           H
ATOM   3916 HG22 VAL   245      80.880  95.820   7.470  0.00  0.00           H
ATOM   3917 HG23 VAL   245      80.500  97.390   8.240  0.00  0.00           H
ATOM   3918  C   VAL   245      79.010  94.830  11.180  0.00  0.00           C
ATOM   3919  O   VAL   245      79.110  95.580  12.180  0.00  0.00           O
ATOM   3920  N   TRP   246      78.790  93.490  11.340  0.00  0.00           N
ATOM   3921  H   TRP   246      78.730  92.890  10.530  0.00  0.00           H
ATOM   3922  CA  TRP   246      78.540  92.870  12.640  0.00  0.00           C
ATOM   3923  HA  TRP   246      78.660  93.650  13.390  0.00  0.00           H
ATOM   3924  CB  TRP   246      77.120  92.270  12.480  0.00  0.00           C
ATOM   3925  HB2 TRP   246      76.990  91.600  13.320  0.00  0.00           H
ATOM   3926  HB3 TRP   246      76.970  91.600  11.640  0.00  0.00           H
ATOM   3927  CG  TRP   246      75.990  93.170  12.450  0.00  0.00           C
ATOM   3928  CD1 TRP   246      75.570  93.990  11.440  0.00  0.00           C
ATOM   3929  HD1 TRP   246      76.010  93.980  10.450  0.00  0.00           H
ATOM   3930  NE1 TRP   246      74.580  94.830  11.820  0.00  0.00           N
ATOM   3931  HE1 TRP   246      74.240  95.540  11.180  0.00  0.00           H
ATOM   3932  CE2 TRP   246      74.200  94.580  13.120  0.00  0.00           C
ATOM   3933  CZ2 TRP   246      73.290  95.090  14.060  0.00  0.00           C
ATOM   3934  HZ2 TRP   246      72.680  95.910  13.720  0.00  0.00           H
ATOM   3935  CH2 TRP   246      73.280  94.670  15.390  0.00  0.00           C
ATOM   3936  HH2 TRP   246      72.730  95.190  16.160  0.00  0.00           H
ATOM   3937  CZ3 TRP   246      74.080  93.610  15.760  0.00  0.00           C
ATOM   3938  HZ3 TRP   246      74.110  93.300  16.800  0.00  0.00           H
ATOM   3939  CE3 TRP   246      75.010  93.050  14.900  0.00  0.00           C
ATOM   3940  HE3 TRP   246      75.670  92.280  15.270  0.00  0.00           H
ATOM   3941  CD2 TRP   246      75.080  93.530  13.520  0.00  0.00           C
ATOM   3942  C   TRP   246      79.630  91.750  12.930  0.00  0.00           C
ATOM   3943  O   TRP   246      79.810  90.770  12.170  0.00  0.00           O
ATOM   3944  N   LEU   247      80.350  91.860  14.050  0.00  0.00           N
ATOM   3945  H   LEU   247      80.120  92.620  14.680  0.00  0.00           H
ATOM   3946  CA  LEU   247      81.540  91.080  14.380  0.00  0.00           C
ATOM   3947  HA  LEU   247      81.710  90.380  13.550  0.00  0.00           H
ATOM   3948  CB  LEU   247      82.810  92.040  14.440  0.00  0.00           C
ATOM   3949  HB2 LEU   247      82.740  92.880  15.130  0.00  0.00           H
ATOM   3950  HB3 LEU   247      82.790  92.480  13.440  0.00  0.00           H
ATOM   3951  CG  LEU   247      84.140  91.340  14.630  0.00  0.00           C
ATOM   3952  HG  LEU   247      84.110  90.610  15.440  0.00  0.00           H
ATOM   3953  CD1 LEU   247      84.620  90.450  13.410  0.00  0.00           C
ATOM   3954 HD11 LEU   247      84.500  90.890  12.420  0.00  0.00           H
ATOM   3955 HD12 LEU   247      85.670  90.190  13.520  0.00  0.00           H
ATOM   3956 HD13 LEU   247      84.020  89.550  13.500  0.00  0.00           H
ATOM   3957  CD2 LEU   247      85.300  92.330  14.900  0.00  0.00           C
ATOM   3958 HD21 LEU   247      85.420  93.110  14.150  0.00  0.00           H
ATOM   3959 HD22 LEU   247      85.060  92.830  15.840  0.00  0.00           H
ATOM   3960 HD23 LEU   247      86.200  91.730  14.950  0.00  0.00           H
ATOM   3961  C   LEU   247      81.190  90.340  15.660  0.00  0.00           C
ATOM   3962  O   LEU   247      80.800  90.940  16.640  0.00  0.00           O
ATOM   3963  N   VAL   248      81.440  89.020  15.710  0.00  0.00           N
ATOM   3964  H   VAL   248      81.640  88.630  14.800  0.00  0.00           H
ATOM   3965  CA  VAL   248      81.080  88.120  16.830  0.00  0.00           C
ATOM   3966  HA  VAL   248      81.210  88.710  17.730  0.00  0.00           H
ATOM   3967  CB  VAL   248      79.550  87.750  16.600  0.00  0.00           C
ATOM   3968  HB  VAL   248      79.000  88.640  16.280  0.00  0.00           H
ATOM   3969  CG1 VAL   248      79.380  86.620  15.620  0.00  0.00           C
ATOM   3970 HG11 VAL   248      79.740  85.630  15.900  0.00  0.00           H
ATOM   3971 HG12 VAL   248      78.310  86.660  15.410  0.00  0.00           H
ATOM   3972 HG13 VAL   248      79.760  86.960  14.650  0.00  0.00           H
ATOM   3973  CG2 VAL   248      78.910  87.520  17.930  0.00  0.00           C
ATOM   3974 HG21 VAL   248      79.170  86.530  18.310  0.00  0.00           H
ATOM   3975 HG22 VAL   248      79.300  88.280  18.610  0.00  0.00           H
ATOM   3976 HG23 VAL   248      77.830  87.510  17.850  0.00  0.00           H
ATOM   3977  C   VAL   248      82.020  86.940  17.030  0.00  0.00           C
ATOM   3978  O   VAL   248      82.990  86.760  16.290  0.00  0.00           O
ATOM   3979  N   GLY   249      81.620  86.190  18.130  0.00  0.00           N
ATOM   3980  H   GLY   249      80.910  86.540  18.750  0.00  0.00           H
ATOM   3981  CA  GLY   249      82.370  84.950  18.510  0.00  0.00           C
ATOM   3982  HA2 GLY   249      82.430  84.870  19.600  0.00  0.00           H
ATOM   3983  HA3 GLY   249      83.360  85.000  18.040  0.00  0.00           H
ATOM   3984  C   GLY   249      81.640  83.710  18.050  0.00  0.00           C
ATOM   3985  O   GLY   249      81.360  83.670  16.820  0.00  0.00           O
ATOM   3986  N   GLU   250      81.190  82.840  18.940  0.00  0.00           N
ATOM   3987  H   GLU   250      81.450  82.920  19.910  0.00  0.00           H
ATOM   3988  CA  GLU   250      80.590  81.540  18.620  0.00  0.00           C
ATOM   3989  HA  GLU   250      80.460  81.440  17.540  0.00  0.00           H
ATOM   3990  CB  GLU   250      81.630  80.470  19.100  0.00  0.00           C
ATOM   3991  HB2 GLU   250      81.850  80.670  20.150  0.00  0.00           H
ATOM   3992  HB3 GLU   250      82.530  80.780  18.570  0.00  0.00           H
ATOM   3993  CG  GLU   250      81.320  79.010  18.760  0.00  0.00           C
ATOM   3994  HG2 GLU   250      81.130  78.990  17.690  0.00  0.00           H
ATOM   3995  HG3 GLU   250      80.400  78.640  19.200  0.00  0.00           H
ATOM   3996  CD  GLU   250      82.400  78.040  19.030  0.00  0.00           C
ATOM   3997  OE1 GLU   250      83.570  78.460  18.910  0.00  0.00           O
ATOM   3998  OE2 GLU   250      82.190  76.820  19.350  0.00  0.00           O
ATOM   3999  C   GLU   250      79.170  81.280  19.050  0.00  0.00           C
ATOM   4000  O   GLU   250      78.380  80.560  18.420  0.00  0.00           O
ATOM   4001  N   ARG   251      78.870  81.710  20.330  0.00  0.00           N
ATOM   4002  H   ARG   251      79.540  82.240  20.860  0.00  0.00           H
ATOM   4003  CA  ARG   251      77.540  81.400  20.980  0.00  0.00           C
ATOM   4004  HA  ARG   251      77.470  80.330  21.210  0.00  0.00           H
ATOM   4005  CB  ARG   251      77.410  82.100  22.360  0.00  0.00           C
ATOM   4006  HB2 ARG   251      76.390  82.010  22.730  0.00  0.00           H
ATOM   4007  HB3 ARG   251      77.530  83.160  22.110  0.00  0.00           H
ATOM   4008  CG  ARG   251      78.410  81.630  23.420  0.00  0.00           C
ATOM   4009  HG2 ARG   251      79.410  82.020  23.200  0.00  0.00           H
ATOM   4010  HG3 ARG   251      78.430  80.540  23.480  0.00  0.00           H
ATOM   4011  CD  ARG   251      78.090  82.120  24.860  0.00  0.00           C
ATOM   4012  HD2 ARG   251      78.440  81.440  25.630  0.00  0.00           H
ATOM   4013  HD3 ARG   251      77.020  82.120  25.050  0.00  0.00           H
ATOM   4014  NE  ARG   251      78.670  83.380  25.180  0.00  0.00           N
ATOM   4015  HE  ARG   251      79.530  83.590  24.690  0.00  0.00           H
ATOM   4016  CZ  ARG   251      78.320  84.190  26.150  0.00  0.00           C
ATOM   4017  NH1 ARG   251      77.500  83.830  27.100  0.00  0.00           N
ATOM   4018 HH11 ARG   251      77.070  82.920  27.170  0.00  0.00           H
ATOM   4019 HH12 ARG   251      77.330  84.470  27.850  0.00  0.00           H
ATOM   4020  NH2 ARG   251      78.870  85.330  26.240  0.00  0.00           N
ATOM   4021 HH21 ARG   251      79.360  85.810  25.500  0.00  0.00           H
ATOM   4022 HH22 ARG   251      78.650  85.900  27.050  0.00  0.00           H
ATOM   4023  C   ARG   251      76.420  81.900  20.110  0.00  0.00           C
ATOM   4024  O   ARG   251      75.450  81.330  19.860  0.00  0.00           O
ATOM   4025  N   GLU   252      76.620  83.090  19.540  0.00  0.00           N
ATOM   4026  H   GLU   252      77.520  83.490  19.780  0.00  0.00           H
ATOM   4027  CA  GLU   252      75.670  83.970  18.880  0.00  0.00           C
ATOM   4028  HA  GLU   252      74.660  83.930  19.310  0.00  0.00           H
ATOM   4029  CB  GLU   252      76.220  85.460  18.930  0.00  0.00           C
ATOM   4030  HB2 GLU   252      75.430  86.100  18.540  0.00  0.00           H
ATOM   4031  HB3 GLU   252      77.040  85.700  18.240  0.00  0.00           H
ATOM   4032  CG  GLU   252      76.720  85.950  20.320  0.00  0.00           C
ATOM   4033  HG2 GLU   252      76.020  85.620  21.090  0.00  0.00           H
ATOM   4034  HG3 GLU   252      76.630  87.030  20.340  0.00  0.00           H
ATOM   4035  CD  GLU   252      78.200  85.660  20.740  0.00  0.00           C
ATOM   4036  OE1 GLU   252      78.780  86.340  21.670  0.00  0.00           O
ATOM   4037  OE2 GLU   252      78.850  84.770  20.140  0.00  0.00           O
ATOM   4038  C   GLU   252      75.510  83.550  17.360  0.00  0.00           C
ATOM   4039  O   GLU   252      74.660  84.090  16.710  0.00  0.00           O
ATOM   4040  N   ILE   253      76.320  82.750  16.820  0.00  0.00           N
ATOM   4041  H   ILE   253      77.210  82.640  17.270  0.00  0.00           H
ATOM   4042  CA  ILE   253      76.040  81.990  15.580  0.00  0.00           C
ATOM   4043  HA  ILE   253      75.070  82.290  15.180  0.00  0.00           H
ATOM   4044  CB  ILE   253      76.980  82.370  14.500  0.00  0.00           C
ATOM   4045  HB  ILE   253      76.560  81.950  13.590  0.00  0.00           H
ATOM   4046  CG2 ILE   253      76.940  83.890  14.200  0.00  0.00           C
ATOM   4047 HG21 ILE   253      77.200  84.090  13.160  0.00  0.00           H
ATOM   4048 HG22 ILE   253      75.990  84.360  14.470  0.00  0.00           H
ATOM   4049 HG23 ILE   253      77.630  84.420  14.870  0.00  0.00           H
ATOM   4050  CG1 ILE   253      78.490  81.910  14.740  0.00  0.00           C
ATOM   4051 HG12 ILE   253      78.470  80.890  15.110  0.00  0.00           H
ATOM   4052 HG13 ILE   253      78.910  82.550  15.510  0.00  0.00           H
ATOM   4053  CD1 ILE   253      79.340  81.930  13.470  0.00  0.00           C
ATOM   4054 HD11 ILE   253      79.000  81.130  12.820  0.00  0.00           H
ATOM   4055 HD12 ILE   253      79.180  82.930  13.060  0.00  0.00           H
ATOM   4056 HD13 ILE   253      80.390  81.720  13.710  0.00  0.00           H
ATOM   4057  C   ILE   253      75.860  80.470  15.760  0.00  0.00           C
ATOM   4058  O   ILE   253      76.300  79.660  14.880  0.00  0.00           O
ATOM   4059  N   SER   254      75.320  80.010  16.840  0.00  0.00           N
ATOM   4060  H   SER   254      74.960  80.700  17.480  0.00  0.00           H
ATOM   4061  CA  SER   254      75.200  78.590  17.280  0.00  0.00           C
ATOM   4062  HA  SER   254      75.090  78.010  16.370  0.00  0.00           H
ATOM   4063  CB  SER   254      76.270  78.120  18.200  0.00  0.00           C
ATOM   4064  HB2 SER   254      76.120  77.060  18.440  0.00  0.00           H
ATOM   4065  HB3 SER   254      76.270  78.670  19.140  0.00  0.00           H
ATOM   4066  OG  SER   254      77.560  78.230  17.580  0.00  0.00           O
ATOM   4067  HG  SER   254      77.950  79.070  17.830  0.00  0.00           H
ATOM   4068  C   SER   254      73.880  78.430  17.920  0.00  0.00           C
ATOM   4069  O   SER   254      73.240  79.350  18.450  0.00  0.00           O
ATOM   4070  N   GLY   255      73.330  77.260  17.770  0.00  0.00           N
ATOM   4071  H   GLY   255      73.840  76.470  17.400  0.00  0.00           H
ATOM   4072  CA  GLY   255      71.960  77.030  18.290  0.00  0.00           C
ATOM   4073  HA2 GLY   255      71.910  77.310  19.340  0.00  0.00           H
ATOM   4074  HA3 GLY   255      71.740  75.960  18.230  0.00  0.00           H
ATOM   4075  C   GLY   255      70.880  77.840  17.560  0.00  0.00           C
ATOM   4076  O   GLY   255      70.910  78.110  16.360  0.00  0.00           O
ATOM   4077  N   SER   256      69.860  78.300  18.300  0.00  0.00           N
ATOM   4078  H   SER   256      69.740  78.080  19.280  0.00  0.00           H
ATOM   4079  CA  SER   256      68.800  79.100  17.700  0.00  0.00           C
ATOM   4080  HA  SER   256      68.490  78.550  16.820  0.00  0.00           H
ATOM   4081  CB  SER   256      67.610  79.250  18.660  0.00  0.00           C
ATOM   4082  HB2 SER   256      67.100  78.300  18.800  0.00  0.00           H
ATOM   4083  HB3 SER   256      66.960  79.970  18.160  0.00  0.00           H
ATOM   4084  OG  SER   256      67.930  79.910  19.860  0.00  0.00           O
ATOM   4085  HG  SER   256      68.350  79.320  20.490  0.00  0.00           H
ATOM   4086  C   SER   256      69.320  80.490  17.290  0.00  0.00           C
ATOM   4087  O   SER   256      68.740  81.070  16.350  0.00  0.00           O
ATOM   4088  N   ALA   257      70.420  81.090  17.840  0.00  0.00           N
ATOM   4089  H   ALA   257      70.870  80.560  18.580  0.00  0.00           H
ATOM   4090  CA  ALA   257      71.010  82.360  17.430  0.00  0.00           C
ATOM   4091  HA  ALA   257      70.180  83.040  17.610  0.00  0.00           H
ATOM   4092  CB  ALA   257      72.320  82.610  18.180  0.00  0.00           C
ATOM   4093  HB1 ALA   257      72.500  83.680  18.090  0.00  0.00           H
ATOM   4094  HB2 ALA   257      72.220  82.300  19.220  0.00  0.00           H
ATOM   4095  HB3 ALA   257      73.110  81.960  17.810  0.00  0.00           H
ATOM   4096  C   ALA   257      71.260  82.380  15.910  0.00  0.00           C
ATOM   4097  O   ALA   257      70.870  83.290  15.170  0.00  0.00           O
ATOM   4098  N   LEU   258      71.830  81.280  15.450  0.00  0.00           N
ATOM   4099  H   LEU   258      72.070  80.510  16.050  0.00  0.00           H
ATOM   4100  CA  LEU   258      72.050  81.060  14.030  0.00  0.00           C
ATOM   4101  HA  LEU   258      72.730  81.820  13.640  0.00  0.00           H
ATOM   4102  CB  LEU   258      72.570  79.670  13.920  0.00  0.00           C
ATOM   4103  HB2 LEU   258      71.770  78.990  14.200  0.00  0.00           H
ATOM   4104  HB3 LEU   258      73.460  79.660  14.550  0.00  0.00           H
ATOM   4105  CG  LEU   258      73.110  79.050  12.630  0.00  0.00           C
ATOM   4106  HG  LEU   258      72.280  78.830  11.960  0.00  0.00           H
ATOM   4107  CD1 LEU   258      74.050  80.000  11.890  0.00  0.00           C
ATOM   4108 HD11 LEU   258      75.020  80.030  12.380  0.00  0.00           H
ATOM   4109 HD12 LEU   258      74.150  79.660  10.860  0.00  0.00           H
ATOM   4110 HD13 LEU   258      73.600  80.990  11.820  0.00  0.00           H
ATOM   4111  CD2 LEU   258      73.660  77.660  12.960  0.00  0.00           C
ATOM   4112 HD21 LEU   258      74.050  77.300  12.010  0.00  0.00           H
ATOM   4113 HD22 LEU   258      74.540  77.680  13.600  0.00  0.00           H
ATOM   4114 HD23 LEU   258      72.960  76.990  13.450  0.00  0.00           H
ATOM   4115  C   LEU   258      70.880  81.260  13.100  0.00  0.00           C
ATOM   4116  O   LEU   258      71.100  81.690  11.970  0.00  0.00           O
ATOM   4117  N   ARG   259      69.670  81.010  13.590  0.00  0.00           N
ATOM   4118  H   ARG   259      69.690  80.820  14.580  0.00  0.00           H
ATOM   4119  CA  ARG   259      68.390  81.040  12.860  0.00  0.00           C
ATOM   4120  HA  ARG   259      68.520  80.690  11.830  0.00  0.00           H
ATOM   4121  CB  ARG   259      67.320  80.230  13.710  0.00  0.00           C
ATOM   4122  HB2 ARG   259      67.060  80.670  14.670  0.00  0.00           H
ATOM   4123  HB3 ARG   259      67.690  79.260  14.050  0.00  0.00           H
ATOM   4124  CG  ARG   259      65.970  80.150  12.980  0.00  0.00           C
ATOM   4125  HG2 ARG   259      66.060  80.040  11.890  0.00  0.00           H
ATOM   4126  HG3 ARG   259      65.490  81.090  13.240  0.00  0.00           H
ATOM   4127  CD  ARG   259      65.040  79.110  13.590  0.00  0.00           C
ATOM   4128  HD2 ARG   259      64.960  79.340  14.660  0.00  0.00           H
ATOM   4129  HD3 ARG   259      65.450  78.110  13.440  0.00  0.00           H
ATOM   4130  NE  ARG   259      63.690  79.360  13.170  0.00  0.00           N
ATOM   4131  HE  ARG   259      63.500  80.250  12.730  0.00  0.00           H
ATOM   4132  CZ  ARG   259      62.770  78.510  13.400  0.00  0.00           C
ATOM   4133  NH1 ARG   259      62.820  77.350  13.980  0.00  0.00           N
ATOM   4134 HH11 ARG   259      63.690  77.020  14.370  0.00  0.00           H
ATOM   4135 HH12 ARG   259      61.980  76.810  13.820  0.00  0.00           H
ATOM   4136  NH2 ARG   259      61.620  78.890  13.010  0.00  0.00           N
ATOM   4137 HH21 ARG   259      61.370  79.840  12.800  0.00  0.00           H
ATOM   4138 HH22 ARG   259      60.830  78.250  13.010  0.00  0.00           H
ATOM   4139  C   ARG   259      67.960  82.520  12.670  0.00  0.00           C
ATOM   4140  O   ARG   259      67.100  82.810  11.810  0.00  0.00           O
ATOM   4141  N   TYR   260      68.570  83.480  13.340  0.00  0.00           N
ATOM   4142  H   TYR   260      69.410  83.260  13.870  0.00  0.00           H
ATOM   4143  CA  TYR   260      68.150  84.860  13.420  0.00  0.00           C
ATOM   4144  HA  TYR   260      67.440  85.240  12.680  0.00  0.00           H
ATOM   4145  CB  TYR   260      67.410  85.040  14.700  0.00  0.00           C
ATOM   4146  HB2 TYR   260      67.110  86.070  14.920  0.00  0.00           H
ATOM   4147  HB3 TYR   260      68.160  84.950  15.480  0.00  0.00           H
ATOM   4148  CG  TYR   260      66.270  84.080  14.890  0.00  0.00           C
ATOM   4149  CD1 TYR   260      65.120  84.040  14.050  0.00  0.00           C
ATOM   4150  HD1 TYR   260      65.110  84.620  13.140  0.00  0.00           H
ATOM   4151  CE1 TYR   260      64.050  83.180  14.400  0.00  0.00           C
ATOM   4152  HE1 TYR   260      63.220  83.010  13.730  0.00  0.00           H
ATOM   4153  CZ  TYR   260      64.070  82.380  15.610  0.00  0.00           C
ATOM   4154  OH  TYR   260      63.000  81.630  15.960  0.00  0.00           O
ATOM   4155  HH  TYR   260      62.220  81.830  15.430  0.00  0.00           H
ATOM   4156  CE2 TYR   260      65.170  82.480  16.470  0.00  0.00           C
ATOM   4157  HE2 TYR   260      65.260  81.790  17.290  0.00  0.00           H
ATOM   4158  CD2 TYR   260      66.280  83.290  16.080  0.00  0.00           C
ATOM   4159  HD2 TYR   260      67.180  83.260  16.670  0.00  0.00           H
ATOM   4160  C   TYR   260      69.360  85.810  13.330  0.00  0.00           C
ATOM   4161  O   TYR   260      69.180  87.030  13.180  0.00  0.00           O
ATOM   4162  N   ALA   261      70.610  85.290  13.340  0.00  0.00           N
ATOM   4163  H   ALA   261      70.650  84.290  13.470  0.00  0.00           H
ATOM   4164  CA  ALA   261      71.700  86.050  12.760  0.00  0.00           C
ATOM   4165  HA  ALA   261      71.890  86.880  13.440  0.00  0.00           H
ATOM   4166  CB  ALA   261      72.900  85.110  12.730  0.00  0.00           C
ATOM   4167  HB1 ALA   261      72.810  84.160  12.200  0.00  0.00           H
ATOM   4168  HB2 ALA   261      73.800  85.620  12.400  0.00  0.00           H
ATOM   4169  HB3 ALA   261      73.140  84.840  13.760  0.00  0.00           H
ATOM   4170  C   ALA   261      71.470  86.620  11.300  0.00  0.00           C
ATOM   4171  O   ALA   261      70.830  85.910  10.540  0.00  0.00           O
ATOM   4172  N   PRO   262      71.980  87.770  10.900  0.00  0.00           N
ATOM   4173  CD  PRO   262      72.490  88.840  11.710  0.00  0.00           C
ATOM   4174  HD2 PRO   262      73.380  88.640  12.290  0.00  0.00           H
ATOM   4175  HD3 PRO   262      71.600  88.990  12.330  0.00  0.00           H
ATOM   4176  CG  PRO   262      72.750  89.980  10.780  0.00  0.00           C
ATOM   4177  HG2 PRO   262      73.800  90.040  10.490  0.00  0.00           H
ATOM   4178  HG3 PRO   262      72.420  90.870  11.310  0.00  0.00           H
ATOM   4179  CB  PRO   262      71.930  89.660   9.540  0.00  0.00           C
ATOM   4180  HB2 PRO   262      72.410  90.000   8.630  0.00  0.00           H
ATOM   4181  HB3 PRO   262      70.940  90.090   9.700  0.00  0.00           H
ATOM   4182  CA  PRO   262      71.880  88.200   9.500  0.00  0.00           C
ATOM   4183  HA  PRO   262      70.880  87.950   9.130  0.00  0.00           H
ATOM   4184  C   PRO   262      72.890  87.520   8.650  0.00  0.00           C
ATOM   4185  O   PRO   262      73.890  87.000   9.080  0.00  0.00           O
ATOM   4186  N   ASP   263      72.630  87.330   7.340  0.00  0.00           N
ATOM   4187  H   ASP   263      71.770  87.770   7.060  0.00  0.00           H
ATOM   4188  CA  ASP   263      73.640  87.070   6.310  0.00  0.00           C
ATOM   4189  HA  ASP   263      74.100  86.130   6.600  0.00  0.00           H
ATOM   4190  CB  ASP   263      73.020  86.800   4.920  0.00  0.00           C
ATOM   4191  HB2 ASP   263      73.830  86.710   4.200  0.00  0.00           H
ATOM   4192  HB3 ASP   263      72.410  87.650   4.640  0.00  0.00           H
ATOM   4193  CG  ASP   263      72.180  85.540   4.800  0.00  0.00           C
ATOM   4194  OD1 ASP   263      71.550  85.580   3.710  0.00  0.00           O
ATOM   4195  OD2 ASP   263      72.230  84.600   5.600  0.00  0.00           O
ATOM   4196  C   ASP   263      74.610  88.210   6.250  0.00  0.00           C
ATOM   4197  O   ASP   263      74.310  89.360   6.380  0.00  0.00           O
ATOM   4198  N   GLY   264      75.880  87.820   6.120  0.00  0.00           N
ATOM   4199  H   GLY   264      76.100  86.840   6.030  0.00  0.00           H
ATOM   4200  CA  GLY   264      76.950  88.730   6.050  0.00  0.00           C
ATOM   4201  HA2 GLY   264      76.740  89.670   5.530  0.00  0.00           H
ATOM   4202  HA3 GLY   264      77.720  88.210   5.480  0.00  0.00           H
ATOM   4203  C   GLY   264      77.640  88.980   7.370  0.00  0.00           C
ATOM   4204  O   GLY   264      78.620  89.770   7.430  0.00  0.00           O
ATOM   4205  N   ILE   265      77.150  88.320   8.490  0.00  0.00           N
ATOM   4206  H   ILE   265      76.320  87.780   8.340  0.00  0.00           H
ATOM   4207  CA  ILE   265      77.740  88.480   9.850  0.00  0.00           C
ATOM   4208  HA  ILE   265      77.810  89.550  10.040  0.00  0.00           H
ATOM   4209  CB  ILE   265      76.760  87.980  10.960  0.00  0.00           C
ATOM   4210  HB  ILE   265      75.790  88.470  11.010  0.00  0.00           H
ATOM   4211  CG2 ILE   265      76.510  86.500  10.800  0.00  0.00           C
ATOM   4212 HG21 ILE   265      76.730  86.250   9.760  0.00  0.00           H
ATOM   4213 HG22 ILE   265      77.140  85.860  11.420  0.00  0.00           H
ATOM   4214 HG23 ILE   265      75.510  86.150  11.070  0.00  0.00           H
ATOM   4215  CG1 ILE   265      77.390  88.260  12.340  0.00  0.00           C
ATOM   4216 HG12 ILE   265      77.710  89.310  12.280  0.00  0.00           H
ATOM   4217 HG13 ILE   265      78.330  87.720  12.480  0.00  0.00           H
ATOM   4218  CD1 ILE   265      76.430  88.270  13.520  0.00  0.00           C
ATOM   4219 HD11 ILE   265      76.090  87.230  13.560  0.00  0.00           H
ATOM   4220 HD12 ILE   265      77.010  88.310  14.440  0.00  0.00           H
ATOM   4221 HD13 ILE   265      75.640  89.010  13.410  0.00  0.00           H
ATOM   4222  C   ILE   265      79.100  87.770   9.860  0.00  0.00           C
ATOM   4223  O   ILE   265      79.230  86.750   9.140  0.00  0.00           O
ATOM   4224  N   ILE   266      80.130  88.280  10.580  0.00  0.00           N
ATOM   4225  H   ILE   266      79.920  89.100  11.130  0.00  0.00           H
ATOM   4226  CA  ILE   266      81.460  87.650  10.600  0.00  0.00           C
ATOM   4227  HA  ILE   266      81.530  86.830   9.890  0.00  0.00           H
ATOM   4228  CB  ILE   266      82.620  88.660  10.250  0.00  0.00           C
ATOM   4229  HB  ILE   266      82.540  89.470  10.970  0.00  0.00           H
ATOM   4230  CG2 ILE   266      84.020  87.990  10.260  0.00  0.00           C
ATOM   4231 HG21 ILE   266      84.720  88.790  10.040  0.00  0.00           H
ATOM   4232 HG22 ILE   266      84.160  87.610  11.270  0.00  0.00           H
ATOM   4233 HG23 ILE   266      84.100  87.220   9.500  0.00  0.00           H
ATOM   4234  CG1 ILE   266      82.340  89.370   8.910  0.00  0.00           C
ATOM   4235 HG12 ILE   266      83.120  90.100   8.710  0.00  0.00           H
ATOM   4236 HG13 ILE   266      81.360  89.820   9.040  0.00  0.00           H
ATOM   4237  CD1 ILE   266      82.310  88.520   7.650  0.00  0.00           C
ATOM   4238 HD11 ILE   266      81.610  87.690   7.760  0.00  0.00           H
ATOM   4239 HD12 ILE   266      81.960  89.180   6.850  0.00  0.00           H
ATOM   4240 HD13 ILE   266      83.290  88.170   7.320  0.00  0.00           H
ATOM   4241  C   ILE   266      81.720  87.090  12.000  0.00  0.00           C
ATOM   4242  O   ILE   266      81.800  87.830  13.020  0.00  0.00           O
ATOM   4243  N   GLY   267      81.810  85.770  12.120  0.00  0.00           N
ATOM   4244  H   GLY   267      81.900  85.220  11.270  0.00  0.00           H
ATOM   4245  CA  GLY   267      81.880  85.050  13.390  0.00  0.00           C
ATOM   4246  HA2 GLY   267      81.020  84.400  13.550  0.00  0.00           H
ATOM   4247  HA3 GLY   267      82.020  85.750  14.210  0.00  0.00           H
ATOM   4248  C   GLY   267      83.070  84.120  13.480  0.00  0.00           C
ATOM   4249  O   GLY   267      83.980  84.090  12.660  0.00  0.00           O
ATOM   4250  N   LEU   268      83.040  83.260  14.460  0.00  0.00           N
ATOM   4251  H   LEU   268      82.350  83.510  15.150  0.00  0.00           H
ATOM   4252  CA  LEU   268      84.230  82.360  14.840  0.00  0.00           C
ATOM   4253  HA  LEU   268      84.950  82.260  14.030  0.00  0.00           H
ATOM   4254  CB  LEU   268      84.970  82.990  16.060  0.00  0.00           C
ATOM   4255  HB2 LEU   268      85.680  82.270  16.480  0.00  0.00           H
ATOM   4256  HB3 LEU   268      84.210  83.400  16.720  0.00  0.00           H
ATOM   4257  CG  LEU   268      85.830  84.160  15.710  0.00  0.00           C
ATOM   4258  HG  LEU   268      85.210  84.790  15.070  0.00  0.00           H
ATOM   4259  CD1 LEU   268      86.200  84.990  16.940  0.00  0.00           C
ATOM   4260 HD11 LEU   268      86.710  84.400  17.700  0.00  0.00           H
ATOM   4261 HD12 LEU   268      86.900  85.750  16.600  0.00  0.00           H
ATOM   4262 HD13 LEU   268      85.290  85.420  17.360  0.00  0.00           H
ATOM   4263  CD2 LEU   268      87.130  83.690  15.030  0.00  0.00           C
ATOM   4264 HD21 LEU   268      87.750  84.520  14.680  0.00  0.00           H
ATOM   4265 HD22 LEU   268      87.580  83.010  15.750  0.00  0.00           H
ATOM   4266 HD23 LEU   268      86.740  83.240  14.110  0.00  0.00           H
ATOM   4267  C   LEU   268      83.790  80.940  15.150  0.00  0.00           C
ATOM   4268  O   LEU   268      82.750  80.760  15.760  0.00  0.00           O
ATOM   4269  N   GLN   269      84.630  79.930  14.920  0.00  0.00           N
ATOM   4270  H   GLN   269      85.530  80.130  14.520  0.00  0.00           H
ATOM   4271  CA  GLN   269      84.510  78.590  15.460  0.00  0.00           C
ATOM   4272  HA  GLN   269      83.850  78.630  16.330  0.00  0.00           H
ATOM   4273  CB  GLN   269      83.900  77.670  14.410  0.00  0.00           C
ATOM   4274  HB2 GLN   269      83.970  76.680  14.860  0.00  0.00           H
ATOM   4275  HB3 GLN   269      84.430  77.720  13.460  0.00  0.00           H
ATOM   4276  CG  GLN   269      82.460  77.970  14.090  0.00  0.00           C
ATOM   4277  HG2 GLN   269      82.330  78.900  13.540  0.00  0.00           H
ATOM   4278  HG3 GLN   269      81.910  78.180  15.010  0.00  0.00           H
ATOM   4279  CD  GLN   269      81.820  76.910  13.220  0.00  0.00           C
ATOM   4280  OE1 GLN   269      82.500  76.280  12.380  0.00  0.00           O
ATOM   4281  NE2 GLN   269      80.490  76.760  13.210  0.00  0.00           N
ATOM   4282 HE21 GLN   269      79.960  77.440  13.740  0.00  0.00           H
ATOM   4283 HE22 GLN   269      80.000  76.060  12.670  0.00  0.00           H
ATOM   4284  C   GLN   269      85.870  78.090  15.960  0.00  0.00           C
ATOM   4285  O   GLN   269      86.940  78.090  15.300  0.00  0.00           O
ATOM   4286  N   LEU   270      85.920  77.530  17.200  0.00  0.00           N
ATOM   4287  H   LEU   270      85.070  77.570  17.740  0.00  0.00           H
ATOM   4288  CA  LEU   270      87.130  77.000  17.880  0.00  0.00           C
ATOM   4289  HA  LEU   270      87.920  77.650  17.510  0.00  0.00           H
ATOM   4290  CB  LEU   270      87.120  77.070  19.400  0.00  0.00           C
ATOM   4291  HB2 LEU   270      86.270  76.640  19.920  0.00  0.00           H
ATOM   4292  HB3 LEU   270      87.050  78.150  19.570  0.00  0.00           H
ATOM   4293  CG  LEU   270      88.390  76.630  20.150  0.00  0.00           C
ATOM   4294  HG  LEU   270      88.650  75.650  19.780  0.00  0.00           H
ATOM   4295  CD1 LEU   270      89.550  77.650  19.920  0.00  0.00           C
ATOM   4296 HD11 LEU   270      90.030  77.440  18.960  0.00  0.00           H
ATOM   4297 HD12 LEU   270      89.190  78.670  20.010  0.00  0.00           H
ATOM   4298 HD13 LEU   270      90.360  77.490  20.640  0.00  0.00           H
ATOM   4299  CD2 LEU   270      88.080  76.450  21.640  0.00  0.00           C
ATOM   4300 HD21 LEU   270      87.830  77.430  22.070  0.00  0.00           H
ATOM   4301 HD22 LEU   270      87.200  75.820  21.770  0.00  0.00           H
ATOM   4302 HD23 LEU   270      88.980  76.010  22.070  0.00  0.00           H
ATOM   4303  C   LEU   270      87.310  75.510  17.410  0.00  0.00           C
ATOM   4304  O   LEU   270      86.590  74.620  17.700  0.00  0.00           O
ATOM   4305  N   ILE   271      88.380  75.280  16.640  0.00  0.00           N
ATOM   4306  H   ILE   271      88.920  76.100  16.430  0.00  0.00           H
ATOM   4307  CA  ILE   271      88.740  73.980  16.100  0.00  0.00           C
ATOM   4308  HA  ILE   271      87.960  73.650  15.400  0.00  0.00           H
ATOM   4309  CB  ILE   271      90.070  74.110  15.280  0.00  0.00           C
ATOM   4310  HB  ILE   271      90.900  74.470  15.890  0.00  0.00           H
ATOM   4311  CG2 ILE   271      90.380  72.720  14.670  0.00  0.00           C
ATOM   4312 HG21 ILE   271      90.580  72.020  15.480  0.00  0.00           H
ATOM   4313 HG22 ILE   271      89.560  72.270  14.100  0.00  0.00           H
ATOM   4314 HG23 ILE   271      91.330  72.730  14.120  0.00  0.00           H
ATOM   4315  CG1 ILE   271      89.980  75.130  14.140  0.00  0.00           C
ATOM   4316 HG12 ILE   271      89.700  76.050  14.640  0.00  0.00           H
ATOM   4317 HG13 ILE   271      89.340  74.780  13.320  0.00  0.00           H
ATOM   4318  CD1 ILE   271      91.340  75.470  13.420  0.00  0.00           C
ATOM   4319 HD11 ILE   271      91.590  74.630  12.770  0.00  0.00           H
ATOM   4320 HD12 ILE   271      91.180  76.260  12.690  0.00  0.00           H
ATOM   4321 HD13 ILE   271      92.050  75.660  14.230  0.00  0.00           H
ATOM   4322  C   ILE   271      88.970  73.080  17.320  0.00  0.00           C
ATOM   4323  O   ILE   271      89.550  73.510  18.330  0.00  0.00           O
ATOM   4324  N   ASN   272      88.530  71.840  17.340  0.00  0.00           N
ATOM   4325  H   ASN   272      88.040  71.470  16.540  0.00  0.00           H
ATOM   4326  CA  ASN   272      88.640  70.840  18.460  0.00  0.00           C
ATOM   4327  HA  ASN   272      88.150  69.910  18.170  0.00  0.00           H
ATOM   4328  CB  ASN   272      90.110  70.500  18.620  0.00  0.00           C
ATOM   4329  HB2 ASN   272      90.270  69.980  19.560  0.00  0.00           H
ATOM   4330  HB3 ASN   272      90.700  71.420  18.710  0.00  0.00           H
ATOM   4331  CG  ASN   272      90.620  69.650  17.490  0.00  0.00           C
ATOM   4332  OD1 ASN   272      90.040  68.610  17.150  0.00  0.00           O
ATOM   4333  ND2 ASN   272      91.740  69.980  17.000  0.00  0.00           N
ATOM   4334 HD21 ASN   272      92.120  70.880  17.270  0.00  0.00           H
ATOM   4335 HD22 ASN   272      92.190  69.400  16.310  0.00  0.00           H
ATOM   4336  C   ASN   272      87.940  71.340  19.720  0.00  0.00           C
ATOM   4337  O   ASN   272      88.030  70.770  20.780  0.00  0.00           O
ATOM   4338  N   GLY   273      87.180  72.470  19.680  0.00  0.00           N
ATOM   4339  H   GLY   273      86.910  72.810  18.760  0.00  0.00           H
ATOM   4340  CA  GLY   273      86.750  73.180  20.860  0.00  0.00           C
ATOM   4341  HA2 GLY   273      86.210  74.020  20.400  0.00  0.00           H
ATOM   4342  HA3 GLY   273      87.570  73.630  21.420  0.00  0.00           H
ATOM   4343  C   GLY   273      85.820  72.500  21.800  0.00  0.00           C
ATOM   4344  O   GLY   273      85.630  72.970  22.990  0.00  0.00           O
ATOM   4345  N   LYS   274      85.170  71.400  21.350  0.00  0.00           N
ATOM   4346  H   LYS   274      85.410  71.110  20.410  0.00  0.00           H
ATOM   4347  CA  LYS   274      84.330  70.380  22.140  0.00  0.00           C
ATOM   4348  HA  LYS   274      84.560  70.650  23.170  0.00  0.00           H
ATOM   4349  CB  LYS   274      82.790  70.560  21.780  0.00  0.00           C
ATOM   4350  HB2 LYS   274      82.210  69.800  22.320  0.00  0.00           H
ATOM   4351  HB3 LYS   274      82.760  70.290  20.730  0.00  0.00           H
ATOM   4352  CG  LYS   274      82.050  71.880  22.130  0.00  0.00           C
ATOM   4353  HG2 LYS   274      82.700  72.710  21.830  0.00  0.00           H
ATOM   4354  HG3 LYS   274      81.860  71.960  23.200  0.00  0.00           H
ATOM   4355  CD  LYS   274      80.770  72.160  21.330  0.00  0.00           C
ATOM   4356  HD2 LYS   274      79.930  71.560  21.670  0.00  0.00           H
ATOM   4357  HD3 LYS   274      81.020  71.940  20.300  0.00  0.00           H
ATOM   4358  CE  LYS   274      80.360  73.630  21.530  0.00  0.00           C
ATOM   4359  HE2 LYS   274      81.220  74.280  21.410  0.00  0.00           H
ATOM   4360  HE3 LYS   274      79.950  73.750  22.540  0.00  0.00           H
ATOM   4361  NZ  LYS   274      79.330  74.010  20.500  0.00  0.00           N
ATOM   4362  HZ1 LYS   274      79.190  75.010  20.390  0.00  0.00           H
ATOM   4363  HZ2 LYS   274      79.750  73.820  19.600  0.00  0.00           H
ATOM   4364  HZ3 LYS   274      78.440  73.560  20.670  0.00  0.00           H
ATOM   4365  C   LYS   274      84.790  68.960  22.030  0.00  0.00           C
ATOM   4366  O   LYS   274      84.160  68.190  22.700  0.00  0.00           O
ATOM   4367  N   ASN   275      85.830  68.660  21.260  0.00  0.00           N
ATOM   4368  H   ASN   275      86.240  69.400  20.720  0.00  0.00           H
ATOM   4369  CA  ASN   275      86.480  67.350  21.010  0.00  0.00           C
ATOM   4370  HA  ASN   275      85.750  66.540  20.940  0.00  0.00           H
ATOM   4371  CB  ASN   275      87.150  67.420  19.600  0.00  0.00           C
ATOM   4372  HB2 ASN   275      87.860  68.220  19.850  0.00  0.00           H
ATOM   4373  HB3 ASN   275      86.490  67.870  18.870  0.00  0.00           H
ATOM   4374  CG  ASN   275      87.810  66.150  19.280  0.00  0.00           C
ATOM   4375  OD1 ASN   275      87.420  65.150  19.830  0.00  0.00           O
ATOM   4376  ND2 ASN   275      88.770  66.060  18.440  0.00  0.00           N
ATOM   4377 HD21 ASN   275      89.190  66.930  18.130  0.00  0.00           H
ATOM   4378 HD22 ASN   275      89.030  65.150  18.090  0.00  0.00           H
ATOM   4379  C   ASN   275      87.520  66.920  22.070  0.00  0.00           C
ATOM   4380  O   ASN   275      88.710  66.910  21.900  0.00  0.00           O
ATOM   4381  N   GLU   276      86.930  66.540  23.200  0.00  0.00           N
ATOM   4382  H   GLU   276      85.930  66.670  23.190  0.00  0.00           H
ATOM   4383  CA  GLU   276      87.550  66.110  24.400  0.00  0.00           C
ATOM   4384  HA  GLU   276      88.210  66.950  24.650  0.00  0.00           H
ATOM   4385  CB  GLU   276      86.570  65.910  25.570  0.00  0.00           C
ATOM   4386  HB2 GLU   276      85.790  66.660  25.540  0.00  0.00           H
ATOM   4387  HB3 GLU   276      87.210  66.040  26.450  0.00  0.00           H
ATOM   4388  CG  GLU   276      86.040  64.530  25.650  0.00  0.00           C
ATOM   4389  HG2 GLU   276      86.870  63.930  26.020  0.00  0.00           H
ATOM   4390  HG3 GLU   276      85.720  64.180  24.670  0.00  0.00           H
ATOM   4391  CD  GLU   276      84.780  64.530  26.540  0.00  0.00           C
ATOM   4392  OE1 GLU   276      83.720  64.980  26.030  0.00  0.00           O
ATOM   4393  OE2 GLU   276      84.930  64.240  27.770  0.00  0.00           O
ATOM   4394  C   GLU   276      88.640  65.010  24.070  0.00  0.00           C
ATOM   4395  O   GLU   276      89.630  64.850  24.740  0.00  0.00           O
ATOM   4396  N   SER   277      88.360  64.180  22.990  0.00  0.00           N
ATOM   4397  H   SER   277      87.480  64.380  22.550  0.00  0.00           H
ATOM   4398  CA  SER   277      89.360  63.210  22.450  0.00  0.00           C
ATOM   4399  HA  SER   277      89.560  62.460  23.220  0.00  0.00           H
ATOM   4400  CB  SER   277      88.710  62.460  21.290  0.00  0.00           C
ATOM   4401  HB2 SER   277      88.440  63.260  20.590  0.00  0.00           H
ATOM   4402  HB3 SER   277      87.730  62.140  21.630  0.00  0.00           H
ATOM   4403  OG  SER   277      89.570  61.480  20.720  0.00  0.00           O
ATOM   4404  HG  SER   277      89.010  60.800  20.330  0.00  0.00           H
ATOM   4405  C   SER   277      90.740  63.790  22.180  0.00  0.00           C
ATOM   4406  O   SER   277      91.700  63.270  22.760  0.00  0.00           O
ATOM   4407  N   ALA   278      90.750  64.860  21.440  0.00  0.00           N
ATOM   4408  H   ALA   278      89.880  65.230  21.080  0.00  0.00           H
ATOM   4409  CA  ALA   278      91.980  65.620  21.250  0.00  0.00           C
ATOM   4410  HA  ALA   278      92.810  64.980  20.950  0.00  0.00           H
ATOM   4411  CB  ALA   278      91.620  66.680  20.230  0.00  0.00           C
ATOM   4412  HB1 ALA   278      92.440  67.400  20.160  0.00  0.00           H
ATOM   4413  HB2 ALA   278      91.420  66.180  19.280  0.00  0.00           H
ATOM   4414  HB3 ALA   278      90.730  67.260  20.480  0.00  0.00           H
ATOM   4415  C   ALA   278      92.460  66.400  22.520  0.00  0.00           C
ATOM   4416  O   ALA   278      93.660  66.370  22.790  0.00  0.00           O
ATOM   4417  N   HIE   279      91.600  67.000  23.390  0.00  0.00           N
ATOM   4418  H   HIE   279      90.600  67.040  23.230  0.00  0.00           H
ATOM   4419  CA  HIE   279      92.060  67.630  24.590  0.00  0.00           C
ATOM   4420  HA  HIE   279      92.860  68.300  24.260  0.00  0.00           H
ATOM   4421  CB  HIE   279      90.960  68.630  25.130  0.00  0.00           C
ATOM   4422  HB2 HIE   279      91.210  68.960  26.140  0.00  0.00           H
ATOM   4423  HB3 HIE   279      90.000  68.130  25.240  0.00  0.00           H
ATOM   4424  CG  HIE   279      90.770  69.920  24.320  0.00  0.00           C
ATOM   4425  ND1 HIE   279      91.360  71.080  24.670  0.00  0.00           N
ATOM   4426  CE1 HIE   279      90.910  71.960  23.750  0.00  0.00           C
ATOM   4427  HE1 HIE   279      91.210  73.000  23.710  0.00  0.00           H
ATOM   4428  NE2 HIE   279      90.230  71.370  22.770  0.00  0.00           N
ATOM   4429  HE2 HIE   279      89.940  71.820  21.920  0.00  0.00           H
ATOM   4430  CD2 HIE   279      90.130  70.070  23.130  0.00  0.00           C
ATOM   4431  HD2 HIE   279      89.720  69.280  22.530  0.00  0.00           H
ATOM   4432  C   HIE   279      92.640  66.700  25.650  0.00  0.00           C
ATOM   4433  O   HIE   279      93.570  67.080  26.390  0.00  0.00           O
ATOM   4434  N   ILE   280      92.140  65.460  25.770  0.00  0.00           N
ATOM   4435  H   ILE   280      91.420  65.130  25.140  0.00  0.00           H
ATOM   4436  CA  ILE   280      92.700  64.420  26.630  0.00  0.00           C
ATOM   4437  HA  ILE   280      92.630  64.850  27.630  0.00  0.00           H
ATOM   4438  CB  ILE   280      91.830  63.200  26.550  0.00  0.00           C
ATOM   4439  HB  ILE   280      91.880  62.830  25.530  0.00  0.00           H
ATOM   4440  CG2 ILE   280      92.440  62.070  27.370  0.00  0.00           C
ATOM   4441 HG21 ILE   280      93.500  62.020  27.120  0.00  0.00           H
ATOM   4442 HG22 ILE   280      92.490  62.200  28.450  0.00  0.00           H
ATOM   4443 HG23 ILE   280      92.010  61.110  27.080  0.00  0.00           H
ATOM   4444  CG1 ILE   280      90.470  63.490  27.180  0.00  0.00           C
ATOM   4445 HG12 ILE   280      90.120  64.500  26.970  0.00  0.00           H
ATOM   4446 HG13 ILE   280      90.510  63.430  28.260  0.00  0.00           H
ATOM   4447  CD1 ILE   280      89.440  62.500  26.640  0.00  0.00           C
ATOM   4448 HD11 ILE   280      88.510  62.640  27.190  0.00  0.00           H
ATOM   4449 HD12 ILE   280      89.150  62.650  25.600  0.00  0.00           H
ATOM   4450 HD13 ILE   280      89.860  61.500  26.660  0.00  0.00           H
ATOM   4451  C   ILE   280      94.190  64.120  26.350  0.00  0.00           C
ATOM   4452  O   ILE   280      95.040  64.160  27.170  0.00  0.00           O
ATOM   4453  N   SER   281      94.380  63.840  25.100  0.00  0.00           N
ATOM   4454  H   SER   281      93.530  63.770  24.570  0.00  0.00           H
ATOM   4455  CA  SER   281      95.700  63.520  24.520  0.00  0.00           C
ATOM   4456  HA  SER   281      96.020  62.630  25.050  0.00  0.00           H
ATOM   4457  CB  SER   281      95.460  63.140  23.020  0.00  0.00           C
ATOM   4458  HB2 SER   281      95.120  63.940  22.370  0.00  0.00           H
ATOM   4459  HB3 SER   281      94.780  62.290  22.950  0.00  0.00           H
ATOM   4460  OG  SER   281      96.710  62.710  22.410  0.00  0.00           O
ATOM   4461  HG  SER   281      96.870  61.800  22.650  0.00  0.00           H
ATOM   4462  C   SER   281      96.710  64.630  24.650  0.00  0.00           C
ATOM   4463  O   SER   281      97.840  64.280  24.950  0.00  0.00           O
ATOM   4464  N   ASP   282      96.380  65.890  24.370  0.00  0.00           N
ATOM   4465  H   ASP   282      95.460  66.030  24.000  0.00  0.00           H
ATOM   4466  CA  ASP   282      97.320  67.000  24.630  0.00  0.00           C
ATOM   4467  HA  ASP   282      98.300  66.740  24.240  0.00  0.00           H
ATOM   4468  CB  ASP   282      96.790  68.220  23.840  0.00  0.00           C
ATOM   4469  HB2 ASP   282      97.330  69.140  24.090  0.00  0.00           H
ATOM   4470  HB3 ASP   282      95.700  68.330  23.900  0.00  0.00           H
ATOM   4471  CG  ASP   282      97.050  68.100  22.280  0.00  0.00           C
ATOM   4472  OD1 ASP   282      97.710  67.090  21.800  0.00  0.00           O
ATOM   4473  OD2 ASP   282      96.570  68.970  21.520  0.00  0.00           O
ATOM   4474  C   ASP   282      97.530  67.340  26.130  0.00  0.00           C
ATOM   4475  O   ASP   282      98.650  67.510  26.550  0.00  0.00           O
ATOM   4476  N   ALA   283      96.460  67.390  26.900  0.00  0.00           N
ATOM   4477  H   ALA   283      95.520  67.350  26.540  0.00  0.00           H
ATOM   4478  CA  ALA   283      96.600  67.830  28.280  0.00  0.00           C
ATOM   4479  HA  ALA   283      97.120  68.790  28.240  0.00  0.00           H
ATOM   4480  CB  ALA   283      95.130  68.180  28.760  0.00  0.00           C
ATOM   4481  HB1 ALA   283      94.580  67.240  28.760  0.00  0.00           H
ATOM   4482  HB2 ALA   283      95.140  68.410  29.820  0.00  0.00           H
ATOM   4483  HB3 ALA   283      94.620  68.980  28.210  0.00  0.00           H
ATOM   4484  C   ALA   283      97.310  66.810  29.130  0.00  0.00           C
ATOM   4485  O   ALA   283      98.140  67.150  29.980  0.00  0.00           O
ATOM   4486  N   VAL   284      97.000  65.560  28.810  0.00  0.00           N
ATOM   4487  H   VAL   284      96.220  65.390  28.190  0.00  0.00           H
ATOM   4488  CA  VAL   284      97.720  64.460  29.440  0.00  0.00           C
ATOM   4489  HA  VAL   284      97.630  64.620  30.520  0.00  0.00           H
ATOM   4490  CB  VAL   284      97.130  63.000  29.070  0.00  0.00           C
ATOM   4491  HB  VAL   284      96.960  62.900  27.990  0.00  0.00           H
ATOM   4492  CG1 VAL   284      97.990  61.860  29.570  0.00  0.00           C
ATOM   4493 HG11 VAL   284      98.800  61.820  28.840  0.00  0.00           H
ATOM   4494 HG12 VAL   284      98.370  62.150  30.550  0.00  0.00           H
ATOM   4495 HG13 VAL   284      97.490  60.900  29.460  0.00  0.00           H
ATOM   4496  CG2 VAL   284      95.820  62.840  29.870  0.00  0.00           C
ATOM   4497 HG21 VAL   284      96.000  62.930  30.940  0.00  0.00           H
ATOM   4498 HG22 VAL   284      95.160  63.590  29.440  0.00  0.00           H
ATOM   4499 HG23 VAL   284      95.460  61.820  29.940  0.00  0.00           H
ATOM   4500  C   VAL   284      99.160  64.430  29.080  0.00  0.00           C
ATOM   4501  O   VAL   284      99.960  64.200  29.980  0.00  0.00           O
ATOM   4502  N   ALA   285      99.490  64.820  27.840  0.00  0.00           N
ATOM   4503  H   ALA   285      98.750  64.830  27.150  0.00  0.00           H
ATOM   4504  CA  ALA   285     100.820  65.000  27.330  0.00  0.00           C
ATOM   4505  HA  ALA   285     101.360  64.070  27.500  0.00  0.00           H
ATOM   4506  CB  ALA   285     100.850  65.280  25.800  0.00  0.00           C
ATOM   4507  HB1 ALA   285     100.200  66.100  25.490  0.00  0.00           H
ATOM   4508  HB2 ALA   285     101.890  65.580  25.640  0.00  0.00           H
ATOM   4509  HB3 ALA   285     100.750  64.420  25.140  0.00  0.00           H
ATOM   4510  C   ALA   285     101.630  66.190  28.010  0.00  0.00           C
ATOM   4511  O   ALA   285     102.810  66.070  28.340  0.00  0.00           O
ATOM   4512  N   VAL   286     100.930  67.260  28.340  0.00  0.00           N
ATOM   4513  H   VAL   286      99.940  67.260  28.100  0.00  0.00           H
ATOM   4514  CA  VAL   286     101.520  68.410  29.030  0.00  0.00           C
ATOM   4515  HA  VAL   286     102.450  68.580  28.490  0.00  0.00           H
ATOM   4516  CB  VAL   286     100.600  69.680  28.910  0.00  0.00           C
ATOM   4517  HB  VAL   286      99.570  69.350  29.040  0.00  0.00           H
ATOM   4518  CG1 VAL   286     100.880  70.860  29.880  0.00  0.00           C
ATOM   4519 HG11 VAL   286     100.010  71.500  29.760  0.00  0.00           H
ATOM   4520 HG12 VAL   286     100.970  70.620  30.940  0.00  0.00           H
ATOM   4521 HG13 VAL   286     101.790  71.400  29.660  0.00  0.00           H
ATOM   4522  CG2 VAL   286     100.730  70.230  27.440  0.00  0.00           C
ATOM   4523 HG21 VAL   286     100.410  69.560  26.640  0.00  0.00           H
ATOM   4524 HG22 VAL   286     100.060  71.070  27.300  0.00  0.00           H
ATOM   4525 HG23 VAL   286     101.720  70.610  27.180  0.00  0.00           H
ATOM   4526  C   VAL   286     101.730  68.000  30.510  0.00  0.00           C
ATOM   4527  O   VAL   286     102.860  68.120  31.040  0.00  0.00           O
ATOM   4528  N   VAL   287     100.730  67.490  31.190  0.00  0.00           N
ATOM   4529  H   VAL   287      99.820  67.350  30.790  0.00  0.00           H
ATOM   4530  CA  VAL   287     100.850  67.040  32.590  0.00  0.00           C
ATOM   4531  HA  VAL   287     101.140  67.840  33.280  0.00  0.00           H
ATOM   4532  CB  VAL   287      99.440  66.490  33.010  0.00  0.00           C
ATOM   4533  HB  VAL   287      99.110  65.770  32.260  0.00  0.00           H
ATOM   4534  CG1 VAL   287      99.540  65.790  34.350  0.00  0.00           C
ATOM   4535 HG11 VAL   287      99.720  66.520  35.130  0.00  0.00           H
ATOM   4536 HG12 VAL   287      98.600  65.330  34.660  0.00  0.00           H
ATOM   4537 HG13 VAL   287     100.280  65.000  34.350  0.00  0.00           H
ATOM   4538  CG2 VAL   287      98.270  67.430  33.080  0.00  0.00           C
ATOM   4539 HG21 VAL   287      98.380  68.230  33.820  0.00  0.00           H
ATOM   4540 HG22 VAL   287      98.270  68.020  32.160  0.00  0.00           H
ATOM   4541 HG23 VAL   287      97.370  66.880  33.310  0.00  0.00           H
ATOM   4542  C   VAL   287     102.020  65.990  32.680  0.00  0.00           C
ATOM   4543  O   VAL   287     102.930  66.090  33.540  0.00  0.00           O
ATOM   4544  N   ALA   288     102.000  64.980  31.790  0.00  0.00           N
ATOM   4545  H   ALA   288     101.240  64.850  31.150  0.00  0.00           H
ATOM   4546  CA  ALA   288     103.000  63.940  31.840  0.00  0.00           C
ATOM   4547  HA  ALA   288     103.090  63.380  32.780  0.00  0.00           H
ATOM   4548  CB  ALA   288     102.680  62.800  30.820  0.00  0.00           C
ATOM   4549  HB1 ALA   288     103.600  62.210  30.780  0.00  0.00           H
ATOM   4550  HB2 ALA   288     101.850  62.120  31.010  0.00  0.00           H
ATOM   4551  HB3 ALA   288     102.560  63.250  29.830  0.00  0.00           H
ATOM   4552  C   ALA   288     104.430  64.400  31.780  0.00  0.00           C
ATOM   4553  O   ALA   288     105.260  63.930  32.570  0.00  0.00           O
ATOM   4554  N   GLN   289     104.720  65.350  30.910  0.00  0.00           N
ATOM   4555  H   GLN   289     104.060  65.570  30.180  0.00  0.00           H
ATOM   4556  CA  GLN   289     106.040  66.020  30.770  0.00  0.00           C
ATOM   4557  HA  GLN   289     106.700  65.190  30.570  0.00  0.00           H
ATOM   4558  CB  GLN   289     106.040  66.780  29.450  0.00  0.00           C
ATOM   4559  HB2 GLN   289     105.320  67.600  29.440  0.00  0.00           H
ATOM   4560  HB3 GLN   289     105.810  66.060  28.660  0.00  0.00           H
ATOM   4561  CG  GLN   289     107.400  67.360  28.990  0.00  0.00           C
ATOM   4562  HG2 GLN   289     108.180  66.620  28.840  0.00  0.00           H
ATOM   4563  HG3 GLN   289     107.750  68.050  29.750  0.00  0.00           H
ATOM   4564  CD  GLN   289     107.280  68.170  27.690  0.00  0.00           C
ATOM   4565  OE1 GLN   289     107.450  67.610  26.580  0.00  0.00           O
ATOM   4566  NE2 GLN   289     106.910  69.450  27.640  0.00  0.00           N
ATOM   4567 HE21 GLN   289     106.600  69.910  28.490  0.00  0.00           H
ATOM   4568 HE22 GLN   289     106.890  69.930  26.750  0.00  0.00           H
ATOM   4569  C   GLN   289     106.320  66.870  32.040  0.00  0.00           C
ATOM   4570  O   GLN   289     107.430  66.660  32.600  0.00  0.00           O
ATOM   4571  N   ALA   290     105.350  67.720  32.500  0.00  0.00           N
ATOM   4572  H   ALA   290     104.450  67.710  32.040  0.00  0.00           H
ATOM   4573  CA  ALA   290     105.340  68.520  33.790  0.00  0.00           C
ATOM   4574  HA  ALA   290     106.150  69.250  33.770  0.00  0.00           H
ATOM   4575  CB  ALA   290     104.000  69.260  33.930  0.00  0.00           C
ATOM   4576  HB1 ALA   290     103.670  69.460  32.910  0.00  0.00           H
ATOM   4577  HB2 ALA   290     103.330  68.600  34.480  0.00  0.00           H
ATOM   4578  HB3 ALA   290     104.150  70.190  34.490  0.00  0.00           H
ATOM   4579  C   ALA   290     105.660  67.700  35.050  0.00  0.00           C
ATOM   4580  O   ALA   290     106.370  68.020  35.930  0.00  0.00           O
ATOM   4581  N   ILE   291     105.080  66.520  35.160  0.00  0.00           N
ATOM   4582  H   ILE   291     104.510  66.220  34.380  0.00  0.00           H
ATOM   4583  CA  ILE   291     105.320  65.560  36.210  0.00  0.00           C
ATOM   4584  HA  ILE   291     105.260  66.050  37.190  0.00  0.00           H
ATOM   4585  CB  ILE   291     104.320  64.370  36.200  0.00  0.00           C
ATOM   4586  HB  ILE   291     104.210  64.130  35.150  0.00  0.00           H
ATOM   4587  CG2 ILE   291     105.010  63.210  36.990  0.00  0.00           C
ATOM   4588 HG21 ILE   291     105.740  62.740  36.330  0.00  0.00           H
ATOM   4589 HG22 ILE   291     105.560  63.400  37.910  0.00  0.00           H
ATOM   4590 HG23 ILE   291     104.270  62.420  37.150  0.00  0.00           H
ATOM   4591  CG1 ILE   291     103.090  64.850  36.980  0.00  0.00           C
ATOM   4592 HG12 ILE   291     102.830  65.820  36.540  0.00  0.00           H
ATOM   4593 HG13 ILE   291     103.280  65.000  38.040  0.00  0.00           H
ATOM   4594  CD1 ILE   291     101.960  63.850  36.630  0.00  0.00           C
ATOM   4595 HD11 ILE   291     101.070  64.140  37.190  0.00  0.00           H
ATOM   4596 HD12 ILE   291     101.700  63.960  35.580  0.00  0.00           H
ATOM   4597 HD13 ILE   291     102.250  62.840  36.900  0.00  0.00           H
ATOM   4598  C   ILE   291     106.730  65.050  36.090  0.00  0.00           C
ATOM   4599  O   ILE   291     107.370  65.030  37.130  0.00  0.00           O
ATOM   4600  N   HIE   292     107.270  64.770  34.940  0.00  0.00           N
ATOM   4601  H   HIE   292     106.650  64.800  34.140  0.00  0.00           H
ATOM   4602  CA  HIE   292     108.640  64.460  34.780  0.00  0.00           C
ATOM   4603  HA  HIE   292     108.920  63.740  35.550  0.00  0.00           H
ATOM   4604  CB  HIE   292     109.020  63.830  33.450  0.00  0.00           C
ATOM   4605  HB2 HIE   292     110.110  63.790  33.400  0.00  0.00           H
ATOM   4606  HB3 HIE   292     108.630  64.410  32.610  0.00  0.00           H
ATOM   4607  CG  HIE   292     108.450  62.420  33.380  0.00  0.00           C
ATOM   4608  ND1 HIE   292     107.120  62.010  33.110  0.00  0.00           N
ATOM   4609  CE1 HIE   292     107.293  60.604  32.900  0.00  0.00           C
ATOM   4610  HE1 HIE   292     106.469  60.031  32.476  0.00  0.00           H
ATOM   4611  NE2 HIE   292     108.350  60.221  33.572  0.00  0.00           N
ATOM   4612  HE2 HIE   292     108.569  59.264  33.811  0.00  0.00           H
ATOM   4613  CD2 HIE   292     109.110  61.300  33.900  0.00  0.00           C
ATOM   4614  HD2 HIE   292     110.120  61.240  34.280  0.00  0.00           H
ATOM   4615  C   HIE   292     109.600  65.650  35.110  0.00  0.00           C
ATOM   4616  O   HIE   292     110.620  65.410  35.740  0.00  0.00           O
ATOM   4617  N   GLU   293     109.250  66.960  34.780  0.00  0.00           N
ATOM   4618  H   GLU   293     108.470  67.100  34.140  0.00  0.00           H
ATOM   4619  CA  GLU   293     110.040  68.090  35.290  0.00  0.00           C
ATOM   4620  HA  GLU   293     111.100  67.980  35.060  0.00  0.00           H
ATOM   4621  CB  GLU   293     109.460  69.340  34.660  0.00  0.00           C
ATOM   4622  HB2 GLU   293     108.410  69.430  34.930  0.00  0.00           H
ATOM   4623  HB3 GLU   293     109.500  69.310  33.580  0.00  0.00           H
ATOM   4624  CG  GLU   293     110.210  70.680  35.050  0.00  0.00           C
ATOM   4625  HG2 GLU   293     111.290  70.570  34.920  0.00  0.00           H
ATOM   4626  HG3 GLU   293     109.910  70.880  36.080  0.00  0.00           H
ATOM   4627  CD  GLU   293     109.830  71.890  34.280  0.00  0.00           C
ATOM   4628  OE1 GLU   293     109.220  71.740  33.170  0.00  0.00           O
ATOM   4629  OE2 GLU   293     110.090  72.980  34.770  0.00  0.00           O
ATOM   4630  C   GLU   293     110.000  68.260  36.770  0.00  0.00           C
ATOM   4631  O   GLU   293     110.980  68.640  37.440  0.00  0.00           O
ATOM   4632  N   LEU   294     108.830  68.010  37.380  0.00  0.00           N
ATOM   4633  H   LEU   294     107.980  67.770  36.890  0.00  0.00           H
ATOM   4634  CA  LEU   294     108.600  68.300  38.830  0.00  0.00           C
ATOM   4635  HA  LEU   294     108.790  69.350  39.060  0.00  0.00           H
ATOM   4636  CB  LEU   294     107.090  67.950  39.130  0.00  0.00           C
ATOM   4637  HB2 LEU   294     106.850  66.920  38.850  0.00  0.00           H
ATOM   4638  HB3 LEU   294     106.440  68.640  38.590  0.00  0.00           H
ATOM   4639  CG  LEU   294     106.720  68.130  40.610  0.00  0.00           C
ATOM   4640  HG  LEU   294     107.460  67.570  41.180  0.00  0.00           H
ATOM   4641  CD1 LEU   294     106.740  69.620  40.990  0.00  0.00           C
ATOM   4642 HD11 LEU   294     106.200  70.170  40.220  0.00  0.00           H
ATOM   4643 HD12 LEU   294     106.170  69.720  41.910  0.00  0.00           H
ATOM   4644 HD13 LEU   294     107.730  70.020  41.160  0.00  0.00           H
ATOM   4645  CD2 LEU   294     105.410  67.520  40.860  0.00  0.00           C
ATOM   4646 HD21 LEU   294     104.930  67.940  41.740  0.00  0.00           H
ATOM   4647 HD22 LEU   294     104.710  67.600  40.030  0.00  0.00           H
ATOM   4648 HD23 LEU   294     105.620  66.460  41.000  0.00  0.00           H
ATOM   4649  C   LEU   294     109.580  67.500  39.670  0.00  0.00           C
ATOM   4650  O   LEU   294     110.280  68.120  40.430  0.00  0.00           O
ATOM   4651  N   PHE   295     109.780  66.220  39.450  0.00  0.00           N
ATOM   4652  H   PHE   295     109.150  65.840  38.750  0.00  0.00           H
ATOM   4653  CA  PHE   295     110.760  65.270  40.130  0.00  0.00           C
ATOM   4654  HA  PHE   295     110.720  65.400  41.210  0.00  0.00           H
ATOM   4655  CB  PHE   295     110.370  63.830  39.960  0.00  0.00           C
ATOM   4656  HB2 PHE   295     111.240  63.200  40.150  0.00  0.00           H
ATOM   4657  HB3 PHE   295     109.950  63.650  38.970  0.00  0.00           H
ATOM   4658  CG  PHE   295     109.230  63.430  40.910  0.00  0.00           C
ATOM   4659  CD1 PHE   295     109.530  62.960  42.200  0.00  0.00           C
ATOM   4660  HD1 PHE   295     110.510  63.000  42.660  0.00  0.00           H
ATOM   4661  CE1 PHE   295     108.470  62.500  43.050  0.00  0.00           C
ATOM   4662  HE1 PHE   295     108.750  62.280  44.070  0.00  0.00           H
ATOM   4663  CZ  PHE   295     107.150  62.470  42.600  0.00  0.00           C
ATOM   4664  HZ  PHE   295     106.410  62.250  43.350  0.00  0.00           H
ATOM   4665  CE2 PHE   295     106.850  63.090  41.380  0.00  0.00           C
ATOM   4666  HE2 PHE   295     105.840  63.240  41.050  0.00  0.00           H
ATOM   4667  CD2 PHE   295     107.920  63.440  40.500  0.00  0.00           C
ATOM   4668  HD2 PHE   295     107.750  63.650  39.460  0.00  0.00           H
ATOM   4669  C   PHE   295     112.260  65.530  39.690  0.00  0.00           C
ATOM   4670  O   PHE   295     113.140  64.750  40.130  0.00  0.00           O
ATOM   4671  N   GLU   296     112.600  66.610  38.950  0.00  0.00           N
ATOM   4672  H   GLU   296     111.890  67.270  38.670  0.00  0.00           H
ATOM   4673  CA  GLU   296     114.000  67.050  38.710  0.00  0.00           C
ATOM   4674  HA  GLU   296     114.710  66.230  38.720  0.00  0.00           H
ATOM   4675  CB  GLU   296     114.100  67.700  37.300  0.00  0.00           C
ATOM   4676  HB2 GLU   296     115.090  68.120  37.200  0.00  0.00           H
ATOM   4677  HB3 GLU   296     113.340  68.480  37.160  0.00  0.00           H
ATOM   4678  CG  GLU   296     113.890  66.770  36.100  0.00  0.00           C
ATOM   4679  HG2 GLU   296     112.870  66.390  36.050  0.00  0.00           H
ATOM   4680  HG3 GLU   296     114.530  65.900  36.240  0.00  0.00           H
ATOM   4681  CD  GLU   296     114.260  67.500  34.760  0.00  0.00           C
ATOM   4682  OE1 GLU   296     114.330  68.730  34.750  0.00  0.00           O
ATOM   4683  OE2 GLU   296     114.570  66.820  33.770  0.00  0.00           O
ATOM   4684  C   GLU   296     114.500  68.150  39.720  0.00  0.00           C
ATOM   4685  O   GLU   296     115.590  68.710  39.740  0.00  0.00           O
ATOM   4686  N   MET   297     113.630  68.450  40.650  0.00  0.00           N
ATOM   4687  H   MET   297     112.740  67.980  40.530  0.00  0.00           H
ATOM   4688  CA  MET   297     113.720  69.190  41.870  0.00  0.00           C
ATOM   4689  HA  MET   297     114.700  69.640  41.930  0.00  0.00           H
ATOM   4690  CB  MET   297     112.630  70.240  41.970  0.00  0.00           C
ATOM   4691  HB2 MET   297     112.690  70.730  42.940  0.00  0.00           H
ATOM   4692  HB3 MET   297     111.640  69.820  41.780  0.00  0.00           H
ATOM   4693  CG  MET   297     112.810  71.270  40.890  0.00  0.00           C
ATOM   4694  HG2 MET   297     112.530  70.830  39.930  0.00  0.00           H
ATOM   4695  HG3 MET   297     113.860  71.510  41.020  0.00  0.00           H
ATOM   4696  SD  MET   297     111.770  72.710  41.160  0.00  0.00           S
ATOM   4697  CE  MET   297     110.360  72.510  40.020  0.00  0.00           C
ATOM   4698  HE1 MET   297     109.910  71.570  40.350  0.00  0.00           H
ATOM   4699  HE2 MET   297     109.670  73.350  40.040  0.00  0.00           H
ATOM   4700  HE3 MET   297     110.700  72.430  38.990  0.00  0.00           H
ATOM   4701  C   MET   297     113.630  68.250  43.130  0.00  0.00           C
ATOM   4702  O   MET   297     112.880  67.260  43.110  0.00  0.00           O
ATOM   4703  N   GLU   298     114.420  68.640  44.170  0.00  0.00           N
ATOM   4704  H   GLU   298     114.730  69.580  43.980  0.00  0.00           H
ATOM   4705  CA  GLU   298     114.500  67.920  45.450  0.00  0.00           C
ATOM   4706  HA  GLU   298     114.480  66.840  45.320  0.00  0.00           H
ATOM   4707  CB  GLU   298     115.690  68.440  46.190  0.00  0.00           C
ATOM   4708  HB2 GLU   298     115.750  67.970  47.180  0.00  0.00           H
ATOM   4709  HB3 GLU   298     115.580  69.520  46.200  0.00  0.00           H
ATOM   4710  CG  GLU   298     116.920  68.060  45.350  0.00  0.00           C
ATOM   4711  HG2 GLU   298     117.100  68.740  44.520  0.00  0.00           H
ATOM   4712  HG3 GLU   298     116.770  67.070  44.930  0.00  0.00           H
ATOM   4713  CD  GLU   298     118.080  67.960  46.320  0.00  0.00           C
ATOM   4714  OE1 GLU   298     118.330  68.850  47.170  0.00  0.00           O
ATOM   4715  OE2 GLU   298     118.860  67.020  46.110  0.00  0.00           O
ATOM   4716  C   GLU   298     113.220  68.260  46.300  0.00  0.00           C
ATOM   4717  O   GLU   298     112.380  69.060  45.900  0.00  0.00           O
ATOM   4718  N   ASN   299     113.150  67.570  47.420  0.00  0.00           N
ATOM   4719  H   ASN   299     113.900  66.900  47.540  0.00  0.00           H
ATOM   4720  CA  ASN   299     112.130  67.830  48.480  0.00  0.00           C
ATOM   4721  HA  ASN   299     112.300  67.080  49.260  0.00  0.00           H
ATOM   4722  CB  ASN   299     112.520  69.190  49.220  0.00  0.00           C
ATOM   4723  HB2 ASN   299     112.060  69.250  50.210  0.00  0.00           H
ATOM   4724  HB3 ASN   299     112.060  70.020  48.690  0.00  0.00           H
ATOM   4725  CG  ASN   299     114.100  69.460  49.410  0.00  0.00           C
ATOM   4726  OD1 ASN   299     114.850  68.580  49.770  0.00  0.00           O
ATOM   4727  ND2 ASN   299     114.600  70.630  49.120  0.00  0.00           N
ATOM   4728 HD21 ASN   299     113.890  71.280  48.830  0.00  0.00           H
ATOM   4729 HD22 ASN   299     115.590  70.820  49.100  0.00  0.00           H
ATOM   4730  C   ASN   299     110.610  67.700  48.090  0.00  0.00           C
ATOM   4731  O   ASN   299     109.810  68.320  48.780  0.00  0.00           O
ATOM   4732  N   ILE   300     110.260  67.080  46.960  0.00  0.00           N
ATOM   4733  H   ILE   300     110.890  66.460  46.460  0.00  0.00           H
ATOM   4734  CA  ILE   300     108.840  66.960  46.460  0.00  0.00           C
ATOM   4735  HA  ILE   300     108.370  67.940  46.480  0.00  0.00           H
ATOM   4736  CB  ILE   300     108.890  66.320  45.010  0.00  0.00           C
ATOM   4737  HB  ILE   300     109.460  65.400  45.150  0.00  0.00           H
ATOM   4738  CG2 ILE   300     107.540  65.910  44.340  0.00  0.00           C
ATOM   4739 HG21 ILE   300     106.920  66.810  44.300  0.00  0.00           H
ATOM   4740 HG22 ILE   300     107.830  65.500  43.380  0.00  0.00           H
ATOM   4741 HG23 ILE   300     107.070  65.110  44.910  0.00  0.00           H
ATOM   4742  CG1 ILE   300     109.640  67.200  44.020  0.00  0.00           C
ATOM   4743 HG12 ILE   300     109.920  66.600  43.160  0.00  0.00           H
ATOM   4744 HG13 ILE   300     110.600  67.470  44.460  0.00  0.00           H
ATOM   4745  CD1 ILE   300     108.940  68.580  43.610  0.00  0.00           C
ATOM   4746 HD11 ILE   300     109.500  69.090  42.830  0.00  0.00           H
ATOM   4747 HD12 ILE   300     107.940  68.410  43.210  0.00  0.00           H
ATOM   4748 HD13 ILE   300     108.810  69.100  44.560  0.00  0.00           H
ATOM   4749  C   ILE   300     107.970  66.060  47.460  0.00  0.00           C
ATOM   4750  O   ILE   300     108.510  65.160  48.100  0.00  0.00           O
ATOM   4751  N   THR   301     106.710  66.400  47.720  0.00  0.00           N
ATOM   4752  H   THR   301     106.240  67.140  47.210  0.00  0.00           H
ATOM   4753  CA  THR   301     105.880  65.740  48.720  0.00  0.00           C
ATOM   4754  HA  THR   301     106.480  65.010  49.260  0.00  0.00           H
ATOM   4755  CB  THR   301     105.340  66.690  49.740  0.00  0.00           C
ATOM   4756  HB  THR   301     104.870  66.130  50.550  0.00  0.00           H
ATOM   4757  CG2 THR   301     106.370  67.570  50.340  0.00  0.00           C
ATOM   4758 HG21 THR   301     107.270  66.960  50.400  0.00  0.00           H
ATOM   4759 HG22 THR   301     106.610  68.440  49.730  0.00  0.00           H
ATOM   4760 HG23 THR   301     106.130  67.910  51.350  0.00  0.00           H
ATOM   4761  OG1 THR   301     104.400  67.530  49.220  0.00  0.00           O
ATOM   4762  HG1 THR   301     104.870  68.110  48.620  0.00  0.00           H
ATOM   4763  C   THR   301     104.770  65.070  47.960  0.00  0.00           C
ATOM   4764  O   THR   301     104.430  65.460  46.900  0.00  0.00           O
ATOM   4765  N   ASP   302     104.200  63.990  48.580  0.00  0.00           N
ATOM   4766  H   ASP   302     104.610  63.780  49.480  0.00  0.00           H
ATOM   4767  CA  ASP   302     103.000  63.350  48.060  0.00  0.00           C
ATOM   4768  HA  ASP   302     103.050  63.410  46.970  0.00  0.00           H
ATOM   4769  CB  ASP   302     102.900  61.840  48.580  0.00  0.00           C
ATOM   4770  HB2 ASP   302     101.910  61.400  48.540  0.00  0.00           H
ATOM   4771  HB3 ASP   302     103.260  61.870  49.610  0.00  0.00           H
ATOM   4772  CG  ASP   302     103.760  60.940  47.690  0.00  0.00           C
ATOM   4773  OD1 ASP   302     103.410  60.680  46.490  0.00  0.00           O
ATOM   4774  OD2 ASP   302     104.900  60.510  48.050  0.00  0.00           O
ATOM   4775  C   ASP   302     101.680  64.030  48.570  0.00  0.00           C
ATOM   4776  O   ASP   302     101.690  64.530  49.700  0.00  0.00           O
ATOM   4777  N   PRO   303     100.620  64.180  47.730  0.00  0.00           N
ATOM   4778  CD  PRO   303     100.410  63.440  46.480  0.00  0.00           C
ATOM   4779  HD2 PRO   303     100.660  62.380  46.490  0.00  0.00           H
ATOM   4780  HD3 PRO   303     100.960  63.870  45.650  0.00  0.00           H
ATOM   4781  CG  PRO   303      98.900  63.690  46.100  0.00  0.00           C
ATOM   4782  HG2 PRO   303      98.260  62.880  46.460  0.00  0.00           H
ATOM   4783  HG3 PRO   303      98.900  63.790  45.010  0.00  0.00           H
ATOM   4784  CB  PRO   303      98.550  65.050  46.740  0.00  0.00           C
ATOM   4785  HB2 PRO   303      97.470  65.120  46.910  0.00  0.00           H
ATOM   4786  HB3 PRO   303      99.030  65.880  46.220  0.00  0.00           H
ATOM   4787  CA  PRO   303      99.390  64.940  48.080  0.00  0.00           C
ATOM   4788  HA  PRO   303      99.580  65.940  48.460  0.00  0.00           H
ATOM   4789  C   PRO   303      98.550  64.130  49.110  0.00  0.00           C
ATOM   4790  O   PRO   303      98.790  62.950  49.260  0.00  0.00           O
ATOM   4791  N   PRO   304      97.480  64.640  49.740  0.00  0.00           N
ATOM   4792  CD  PRO   304      97.100  66.070  49.780  0.00  0.00           C
ATOM   4793  HD2 PRO   304      96.570  66.390  48.890  0.00  0.00           H
ATOM   4794  HD3 PRO   304      97.890  66.800  49.940  0.00  0.00           H
ATOM   4795  CG  PRO   304      96.140  66.130  50.980  0.00  0.00           C
ATOM   4796  HG2 PRO   304      95.260  66.760  50.810  0.00  0.00           H
ATOM   4797  HG3 PRO   304      96.690  66.470  51.850  0.00  0.00           H
ATOM   4798  CB  PRO   304      95.560  64.740  51.230  0.00  0.00           C
ATOM   4799  HB2 PRO   304      94.660  64.580  50.620  0.00  0.00           H
ATOM   4800  HB3 PRO   304      95.330  64.680  52.290  0.00  0.00           H
ATOM   4801  CA  PRO   304      96.660  63.900  50.720  0.00  0.00           C
ATOM   4802  HA  PRO   304      97.350  63.680  51.530  0.00  0.00           H
ATOM   4803  C   PRO   304      96.170  62.540  50.110  0.00  0.00           C
ATOM   4804  O   PRO   304      95.660  62.410  48.960  0.00  0.00           O
ATOM   4805  N   ARG   305      96.350  61.460  50.940  0.00  0.00           N
ATOM   4806  H   ARG   305      97.000  61.520  51.700  0.00  0.00           H
ATOM   4807  CA  ARG   305      95.730  60.150  50.690  0.00  0.00           C
ATOM   4808  HA  ARG   305      95.770  60.020  49.600  0.00  0.00           H
ATOM   4809  CB  ARG   305      96.680  59.090  51.260  0.00  0.00           C
ATOM   4810  HB2 ARG   305      96.410  59.000  52.320  0.00  0.00           H
ATOM   4811  HB3 ARG   305      97.680  59.420  50.990  0.00  0.00           H
ATOM   4812  CG  ARG   305      96.420  57.670  50.670  0.00  0.00           C
ATOM   4813  HG2 ARG   305      96.350  57.690  49.580  0.00  0.00           H
ATOM   4814  HG3 ARG   305      95.440  57.330  51.030  0.00  0.00           H
ATOM   4815  CD  ARG   305      97.460  56.650  51.190  0.00  0.00           C
ATOM   4816  HD2 ARG   305      97.360  56.710  52.270  0.00  0.00           H
ATOM   4817  HD3 ARG   305      98.430  57.060  50.900  0.00  0.00           H
ATOM   4818  NE  ARG   305      97.190  55.280  50.760  0.00  0.00           N
ATOM   4819  HE  ARG   305      96.490  55.160  50.050  0.00  0.00           H
ATOM   4820  CZ  ARG   305      97.640  54.170  51.340  0.00  0.00           C
ATOM   4821  NH1 ARG   305      98.730  54.170  52.110  0.00  0.00           N
ATOM   4822 HH11 ARG   305      99.310  54.990  52.110  0.00  0.00           H
ATOM   4823 HH12 ARG   305      98.960  53.330  52.630  0.00  0.00           H
ATOM   4824  NH2 ARG   305      96.970  53.060  51.180  0.00  0.00           N
ATOM   4825 HH21 ARG   305      96.070  52.930  50.750  0.00  0.00           H
ATOM   4826 HH22 ARG   305      97.280  52.250  51.700  0.00  0.00           H
ATOM   4827  C   ARG   305      94.280  60.090  51.100  0.00  0.00           C
ATOM   4828  O   ARG   305      93.940  59.630  52.220  0.00  0.00           O
ATOM   4829  N   GLY   306      93.380  60.630  50.240  0.00  0.00           N
ATOM   4830  H   GLY   306      93.720  60.910  49.330  0.00  0.00           H
ATOM   4831  CA  GLY   306      91.960  60.980  50.540  0.00  0.00           C
ATOM   4832  HA2 GLY   306      91.640  60.180  51.210  0.00  0.00           H
ATOM   4833  HA3 GLY   306      91.400  60.930  49.600  0.00  0.00           H
ATOM   4834  C   GLY   306      91.660  62.240  51.350  0.00  0.00           C
ATOM   4835  O   GLY   306      92.540  62.980  51.790  0.00  0.00           O
ATOM   4836  N   CYX   307      90.380  62.540  51.420  0.00  0.00           N
ATOM   4837  H   CYX   307      89.700  61.930  51.010  0.00  0.00           H
ATOM   4838  CA  CYX   307      89.890  63.790  52.070  0.00  0.00           C
ATOM   4839  HA  CYX   307      90.640  64.560  51.930  0.00  0.00           H
ATOM   4840  CB  CYX   307      88.670  64.260  51.310  0.00  0.00           C
ATOM   4841  HB2 CYX   307      88.300  65.110  51.890  0.00  0.00           H
ATOM   4842  HB3 CYX   307      87.920  63.480  51.420  0.00  0.00           H
ATOM   4843  SG  CYX   307      88.860  64.780  49.630  0.00  0.00           S
ATOM   4844  C   CYX   307      89.630  63.650  53.620  0.00  0.00           C
ATOM   4845  O   CYX   307      90.090  64.500  54.380  0.00  0.00           O
ATOM   4846  N   VAL   308      88.950  62.570  54.040  0.00  0.00           N
ATOM   4847  H   VAL   308      88.500  62.060  53.300  0.00  0.00           H
ATOM   4848  CA  VAL   308      88.510  62.390  55.430  0.00  0.00           C
ATOM   4849  HA  VAL   308      87.720  63.110  55.650  0.00  0.00           H
ATOM   4850  CB  VAL   308      87.720  61.080  55.560  0.00  0.00           C
ATOM   4851  HB  VAL   308      88.340  60.220  55.310  0.00  0.00           H
ATOM   4852  CG1 VAL   308      87.140  60.950  57.020  0.00  0.00           C
ATOM   4853 HG11 VAL   308      86.830  61.890  57.470  0.00  0.00           H
ATOM   4854 HG12 VAL   308      86.310  60.250  56.970  0.00  0.00           H
ATOM   4855 HG13 VAL   308      87.860  60.390  57.620  0.00  0.00           H
ATOM   4856  CG2 VAL   308      86.420  61.210  54.660  0.00  0.00           C
ATOM   4857 HG21 VAL   308      86.660  61.390  53.610  0.00  0.00           H
ATOM   4858 HG22 VAL   308      85.890  60.270  54.790  0.00  0.00           H
ATOM   4859 HG23 VAL   308      85.810  62.030  55.040  0.00  0.00           H
ATOM   4860  C   VAL   308      89.700  62.420  56.360  0.00  0.00           C
ATOM   4861  O   VAL   308      90.660  61.660  56.250  0.00  0.00           O
ATOM   4862  N   GLY   309      89.660  63.430  57.210  0.00  0.00           N
ATOM   4863  H   GLY   309      88.950  64.150  57.190  0.00  0.00           H
ATOM   4864  CA  GLY   309      90.750  63.620  58.190  0.00  0.00           C
ATOM   4865  HA2 GLY   309      91.100  62.660  58.560  0.00  0.00           H
ATOM   4866  HA3 GLY   309      90.360  64.180  59.040  0.00  0.00           H
ATOM   4867  C   GLY   309      92.010  64.420  57.750  0.00  0.00           C
ATOM   4868  O   GLY   309      93.050  64.390  58.420  0.00  0.00           O
ATOM   4869  N   ASN   310      91.980  65.030  56.580  0.00  0.00           N
ATOM   4870  H   ASN   310      91.090  64.880  56.120  0.00  0.00           H
ATOM   4871  CA  ASN   310      93.070  65.880  55.970  0.00  0.00           C
ATOM   4872  HA  ASN   310      93.770  66.060  56.790  0.00  0.00           H
ATOM   4873  CB  ASN   310      93.680  65.260  54.760  0.00  0.00           C
ATOM   4874  HB2 ASN   310      94.520  65.910  54.510  0.00  0.00           H
ATOM   4875  HB3 ASN   310      92.950  65.170  53.950  0.00  0.00           H
ATOM   4876  CG  ASN   310      94.330  63.890  55.010  0.00  0.00           C
ATOM   4877  OD1 ASN   310      95.230  63.750  55.880  0.00  0.00           O
ATOM   4878  ND2 ASN   310      93.960  62.890  54.260  0.00  0.00           N
ATOM   4879 HD21 ASN   310      93.380  63.090  53.460  0.00  0.00           H
ATOM   4880 HD22 ASN   310      94.280  61.940  54.390  0.00  0.00           H
ATOM   4881  C   ASN   310      92.700  67.320  55.680  0.00  0.00           C
ATOM   4882  O   ASN   310      91.710  67.500  54.970  0.00  0.00           O
ATOM   4883  N   THR   311      93.410  68.370  56.090  0.00  0.00           N
ATOM   4884  H   THR   311      94.240  68.120  56.600  0.00  0.00           H
ATOM   4885  CA  THR   311      92.940  69.760  56.090  0.00  0.00           C
ATOM   4886  HA  THR   311      92.160  69.970  55.360  0.00  0.00           H
ATOM   4887  CB  THR   311      92.340  70.100  57.370  0.00  0.00           C
ATOM   4888  HB  THR   311      92.050  71.150  57.340  0.00  0.00           H
ATOM   4889  CG2 THR   311      91.140  69.280  57.710  0.00  0.00           C
ATOM   4890 HG21 THR   311      90.400  69.520  56.950  0.00  0.00           H
ATOM   4891 HG22 THR   311      91.260  68.200  57.770  0.00  0.00           H
ATOM   4892 HG23 THR   311      90.800  69.500  58.720  0.00  0.00           H
ATOM   4893  OG1 THR   311      93.220  69.850  58.430  0.00  0.00           O
ATOM   4894  HG1 THR   311      93.730  70.640  58.650  0.00  0.00           H
ATOM   4895  C   THR   311      94.110  70.700  55.760  0.00  0.00           C
ATOM   4896  O   THR   311      93.850  71.700  55.130  0.00  0.00           O
ATOM   4897  N   ASN   312      95.360  70.360  56.030  0.00  0.00           N
ATOM   4898  H   ASN   312      95.550  69.480  56.470  0.00  0.00           H
ATOM   4899  CA  ASN   312      96.480  71.120  55.520  0.00  0.00           C
ATOM   4900  HA  ASN   312      96.230  72.180  55.610  0.00  0.00           H
ATOM   4901  CB  ASN   312      97.830  70.730  56.180  0.00  0.00           C
ATOM   4902  HB2 ASN   312      98.600  71.290  55.650  0.00  0.00           H
ATOM   4903  HB3 ASN   312      97.960  69.650  56.070  0.00  0.00           H
ATOM   4904  CG  ASN   312      97.800  70.960  57.660  0.00  0.00           C
ATOM   4905  OD1 ASN   312      97.430  70.090  58.470  0.00  0.00           O
ATOM   4906  ND2 ASN   312      98.410  71.960  58.160  0.00  0.00           N
ATOM   4907 HD21 ASN   312      98.970  72.600  57.620  0.00  0.00           H
ATOM   4908 HD22 ASN   312      98.400  72.150  59.160  0.00  0.00           H
ATOM   4909  C   ASN   312      96.640  70.900  53.990  0.00  0.00           C
ATOM   4910  O   ASN   312      96.380  69.840  53.390  0.00  0.00           O
ATOM   4911  N   ILE   313      97.100  71.920  53.240  0.00  0.00           N
ATOM   4912  H   ILE   313      97.100  72.830  53.690  0.00  0.00           H
ATOM   4913  CA  ILE   313      97.340  71.800  51.780  0.00  0.00           C
ATOM   4914  HA  ILE   313      96.420  71.560  51.240  0.00  0.00           H
ATOM   4915  CB  ILE   313      97.650  73.190  51.170  0.00  0.00           C
ATOM   4916  HB  ILE   313      97.610  73.080  50.080  0.00  0.00           H
ATOM   4917  CG2 ILE   313      96.580  74.210  51.460  0.00  0.00           C
ATOM   4918 HG21 ILE   313      96.730  75.180  51.000  0.00  0.00           H
ATOM   4919 HG22 ILE   313      95.660  73.730  51.110  0.00  0.00           H
ATOM   4920 HG23 ILE   313      96.660  74.250  52.550  0.00  0.00           H
ATOM   4921  CG1 ILE   313      99.070  73.700  51.460  0.00  0.00           C
ATOM   4922 HG12 ILE   313      99.730  72.860  51.260  0.00  0.00           H
ATOM   4923 HG13 ILE   313      99.270  74.020  52.480  0.00  0.00           H
ATOM   4924  CD1 ILE   313      99.470  74.840  50.540  0.00  0.00           C
ATOM   4925 HD11 ILE   313     100.560  74.840  50.480  0.00  0.00           H
ATOM   4926 HD12 ILE   313      99.220  74.580  49.510  0.00  0.00           H
ATOM   4927 HD13 ILE   313      99.100  75.790  50.930  0.00  0.00           H
ATOM   4928  C   ILE   313      98.330  70.720  51.430  0.00  0.00           C
ATOM   4929  O   ILE   313      99.100  70.210  52.230  0.00  0.00           O
ATOM   4930  N   TRP   314      98.350  70.380  50.170  0.00  0.00           N
ATOM   4931  H   TRP   314      97.650  70.690  49.520  0.00  0.00           H
ATOM   4932  CA  TRP   314      99.540  69.750  49.630  0.00  0.00           C
ATOM   4933  HA  TRP   314      99.900  68.950  50.290  0.00  0.00           H
ATOM   4934  CB  TRP   314      99.150  69.130  48.310  0.00  0.00           C
ATOM   4935  HB2 TRP   314      98.920  69.870  47.540  0.00  0.00           H
ATOM   4936  HB3 TRP   314      98.330  68.420  48.370  0.00  0.00           H
ATOM   4937  CG  TRP   314     100.220  68.450  47.550  0.00  0.00           C
ATOM   4938  CD1 TRP   314     101.100  67.530  48.080  0.00  0.00           C
ATOM   4939  HD1 TRP   314     101.290  67.320  49.120  0.00  0.00           H
ATOM   4940  NE1 TRP   314     101.890  67.000  47.060  0.00  0.00           N
ATOM   4941  HE1 TRP   314     102.710  66.400  47.100  0.00  0.00           H
ATOM   4942  CE2 TRP   314     101.400  67.360  45.820  0.00  0.00           C
ATOM   4943  CZ2 TRP   314     101.760  66.990  44.510  0.00  0.00           C
ATOM   4944  HZ2 TRP   314     102.630  66.370  44.330  0.00  0.00           H
ATOM   4945  CH2 TRP   314     100.990  67.470  43.430  0.00  0.00           C
ATOM   4946  HH2 TRP   314     101.250  66.990  42.500  0.00  0.00           H
ATOM   4947  CZ3 TRP   314      99.820  68.300  43.630  0.00  0.00           C
ATOM   4948  HZ3 TRP   314      99.240  68.660  42.790  0.00  0.00           H
ATOM   4949  CE3 TRP   314      99.500  68.580  44.990  0.00  0.00           C
ATOM   4950  HE3 TRP   314      98.560  69.100  45.130  0.00  0.00           H
ATOM   4951  CD2 TRP   314     100.310  68.230  46.070  0.00  0.00           C
ATOM   4952  C   TRP   314     100.670  70.810  49.440  0.00  0.00           C
ATOM   4953  O   TRP   314     100.510  71.690  48.540  0.00  0.00           O
ATOM   4954  N   LYS   315     101.790  70.660  50.140  0.00  0.00           N
ATOM   4955  H   LYS   315     101.820  69.830  50.710  0.00  0.00           H
ATOM   4956  CA  LYS   315     102.890  71.610  50.270  0.00  0.00           C
ATOM   4957  HA  LYS   315     102.520  72.540  50.700  0.00  0.00           H
ATOM   4958  CB  LYS   315     103.900  70.980  51.300  0.00  0.00           C
ATOM   4959  HB2 LYS   315     104.550  70.240  50.830  0.00  0.00           H
ATOM   4960  HB3 LYS   315     103.580  70.610  52.280  0.00  0.00           H
ATOM   4961  CG  LYS   315     104.920  72.080  51.650  0.00  0.00           C
ATOM   4962  HG2 LYS   315     104.410  72.910  52.120  0.00  0.00           H
ATOM   4963  HG3 LYS   315     105.400  72.470  50.750  0.00  0.00           H
ATOM   4964  CD  LYS   315     106.030  71.600  52.620  0.00  0.00           C
ATOM   4965  HD2 LYS   315     106.340  70.590  52.330  0.00  0.00           H
ATOM   4966  HD3 LYS   315     105.650  71.590  53.640  0.00  0.00           H
ATOM   4967  CE  LYS   315     107.290  72.540  52.550  0.00  0.00           C
ATOM   4968  HE2 LYS   315     107.520  72.760  53.590  0.00  0.00           H
ATOM   4969  HE3 LYS   315     107.090  73.450  51.980  0.00  0.00           H
ATOM   4970  NZ  LYS   315     108.450  72.000  51.840  0.00  0.00           N
ATOM   4971  HZ1 LYS   315     108.710  71.150  52.320  0.00  0.00           H
ATOM   4972  HZ2 LYS   315     108.280  71.710  50.890  0.00  0.00           H
ATOM   4973  HZ3 LYS   315     109.210  72.660  51.850  0.00  0.00           H
ATOM   4974  C   LYS   315     103.510  71.970  48.920  0.00  0.00           C
ATOM   4975  O   LYS   315     103.830  73.130  48.710  0.00  0.00           O
ATOM   4976  N   THR   316     103.630  70.970  47.970  0.00  0.00           N
ATOM   4977  H   THR   316     103.230  70.070  48.240  0.00  0.00           H
ATOM   4978  CA  THR   316     104.110  70.980  46.610  0.00  0.00           C
ATOM   4979  HA  THR   316     104.890  71.730  46.470  0.00  0.00           H
ATOM   4980  CB  THR   316     104.620  69.560  46.310  0.00  0.00           C
ATOM   4981  HB  THR   316     103.760  68.910  46.510  0.00  0.00           H
ATOM   4982  CG2 THR   316     105.100  69.330  44.940  0.00  0.00           C
ATOM   4983 HG21 THR   316     104.300  69.490  44.220  0.00  0.00           H
ATOM   4984 HG22 THR   316     106.000  69.900  44.730  0.00  0.00           H
ATOM   4985 HG23 THR   316     105.320  68.260  44.990  0.00  0.00           H
ATOM   4986  OG1 THR   316     105.730  69.310  47.100  0.00  0.00           O
ATOM   4987  HG1 THR   316     106.350  70.020  46.940  0.00  0.00           H
ATOM   4988  C   THR   316     103.140  71.460  45.560  0.00  0.00           C
ATOM   4989  O   THR   316     103.470  71.770  44.450  0.00  0.00           O
ATOM   4990  N   GLY   317     101.850  71.620  45.900  0.00  0.00           N
ATOM   4991  H   GLY   317     101.500  71.180  46.740  0.00  0.00           H
ATOM   4992  CA  GLY   317     100.760  72.020  45.020  0.00  0.00           C
ATOM   4993  HA2 GLY   317      99.840  72.150  45.590  0.00  0.00           H
ATOM   4994  HA3 GLY   317     100.530  71.250  44.280  0.00  0.00           H
ATOM   4995  C   GLY   317     100.930  73.400  44.420  0.00  0.00           C
ATOM   4996  O   GLY   317     100.770  73.490  43.200  0.00  0.00           O
ATOM   4997  N   PRO   318     101.350  74.440  45.140  0.00  0.00           N
ATOM   4998  CD  PRO   318     101.610  74.570  46.610  0.00  0.00           C
ATOM   4999  HD2 PRO   318     102.610  74.280  46.930  0.00  0.00           H
ATOM   5000  HD3 PRO   318     100.970  73.890  47.160  0.00  0.00           H
ATOM   5001  CG  PRO   318     101.380  76.090  46.930  0.00  0.00           C
ATOM   5002  HG2 PRO   318     101.810  76.390  47.890  0.00  0.00           H
ATOM   5003  HG3 PRO   318     100.320  76.360  46.870  0.00  0.00           H
ATOM   5004  CB  PRO   318     102.020  76.760  45.750  0.00  0.00           C
ATOM   5005  HB2 PRO   318     103.070  76.810  46.030  0.00  0.00           H
ATOM   5006  HB3 PRO   318     101.480  77.700  45.570  0.00  0.00           H
ATOM   5007  CA  PRO   318     101.690  75.730  44.610  0.00  0.00           C
ATOM   5008  HA  PRO   318     100.920  76.020  43.890  0.00  0.00           H
ATOM   5009  C   PRO   318     102.900  75.650  43.600  0.00  0.00           C
ATOM   5010  O   PRO   318     102.890  76.310  42.590  0.00  0.00           O
ATOM   5011  N   LEU   319     103.920  74.770  43.860  0.00  0.00           N
ATOM   5012  H   LEU   319     103.990  74.240  44.720  0.00  0.00           H
ATOM   5013  CA  LEU   319     105.060  74.660  42.950  0.00  0.00           C
ATOM   5014  HA  LEU   319     105.400  75.640  42.640  0.00  0.00           H
ATOM   5015  CB  LEU   319     106.150  73.730  43.590  0.00  0.00           C
ATOM   5016  HB2 LEU   319     105.800  72.770  43.970  0.00  0.00           H
ATOM   5017  HB3 LEU   319     106.530  74.240  44.480  0.00  0.00           H
ATOM   5018  CG  LEU   319     107.340  73.540  42.630  0.00  0.00           C
ATOM   5019  HG  LEU   319     106.940  73.020  41.760  0.00  0.00           H
ATOM   5020  CD1 LEU   319     108.120  74.810  42.230  0.00  0.00           C
ATOM   5021 HD11 LEU   319     108.720  74.550  41.360  0.00  0.00           H
ATOM   5022 HD12 LEU   319     107.370  75.560  41.970  0.00  0.00           H
ATOM   5023 HD13 LEU   319     108.700  75.200  43.070  0.00  0.00           H
ATOM   5024  CD2 LEU   319     108.480  72.670  43.200  0.00  0.00           C
ATOM   5025 HD21 LEU   319     109.000  73.120  44.050  0.00  0.00           H
ATOM   5026 HD22 LEU   319     108.210  71.660  43.500  0.00  0.00           H
ATOM   5027 HD23 LEU   319     109.230  72.500  42.430  0.00  0.00           H
ATOM   5028  C   LEU   319     104.580  73.920  41.580  0.00  0.00           C
ATOM   5029  O   LEU   319     104.890  74.370  40.500  0.00  0.00           O
ATOM   5030  N   PHE   320     103.810  72.860  41.670  0.00  0.00           N
ATOM   5031  H   PHE   320     103.790  72.410  42.570  0.00  0.00           H
ATOM   5032  CA  PHE   320     103.260  72.150  40.450  0.00  0.00           C
ATOM   5033  HA  PHE   320     104.170  71.940  39.880  0.00  0.00           H
ATOM   5034  CB  PHE   320     102.760  70.750  40.850  0.00  0.00           C
ATOM   5035  HB2 PHE   320     101.950  70.900  41.550  0.00  0.00           H
ATOM   5036  HB3 PHE   320     103.560  70.390  41.490  0.00  0.00           H
ATOM   5037  CG  PHE   320     102.370  69.750  39.710  0.00  0.00           C
ATOM   5038  CD1 PHE   320     103.150  69.740  38.560  0.00  0.00           C
ATOM   5039  HD1 PHE   320     104.070  70.310  38.540  0.00  0.00           H
ATOM   5040  CE1 PHE   320     102.800  68.930  37.470  0.00  0.00           C
ATOM   5041  HE1 PHE   320     103.390  68.810  36.580  0.00  0.00           H
ATOM   5042  CZ  PHE   320     101.670  68.090  37.680  0.00  0.00           C
ATOM   5043  HZ  PHE   320     101.400  67.410  36.880  0.00  0.00           H
ATOM   5044  CE2 PHE   320     100.860  68.120  38.780  0.00  0.00           C
ATOM   5045  HE2 PHE   320     100.080  67.400  39.000  0.00  0.00           H
ATOM   5046  CD2 PHE   320     101.210  68.960  39.830  0.00  0.00           C
ATOM   5047  HD2 PHE   320     100.550  68.910  40.690  0.00  0.00           H
ATOM   5048  C   PHE   320     102.330  72.970  39.610  0.00  0.00           C
ATOM   5049  O   PHE   320     102.440  72.870  38.370  0.00  0.00           O
ATOM   5050  N   LYS   321     101.550  73.910  40.170  0.00  0.00           N
ATOM   5051  H   LYS   321     101.570  73.960  41.180  0.00  0.00           H
ATOM   5052  CA  LYS   321     100.910  75.020  39.430  0.00  0.00           C
ATOM   5053  HA  LYS   321     100.150  74.560  38.810  0.00  0.00           H
ATOM   5054  CB  LYS   321     100.160  76.070  40.280  0.00  0.00           C
ATOM   5055  HB2 LYS   321     100.910  76.550  40.930  0.00  0.00           H
ATOM   5056  HB3 LYS   321      99.350  75.620  40.840  0.00  0.00           H
ATOM   5057  CG  LYS   321      99.510  77.090  39.430  0.00  0.00           C
ATOM   5058  HG2 LYS   321      98.920  76.560  38.690  0.00  0.00           H
ATOM   5059  HG3 LYS   321     100.200  77.820  38.990  0.00  0.00           H
ATOM   5060  CD  LYS   321      98.570  77.970  40.260  0.00  0.00           C
ATOM   5061  HD2 LYS   321      99.140  78.410  41.070  0.00  0.00           H
ATOM   5062  HD3 LYS   321      97.760  77.360  40.670  0.00  0.00           H
[truncated: 5,239,759 more chars]
