# Supplementary material for: Reversible Control of Native GluN2B-Containing NMDA Receptors with Visible Light
Source: ACS Chem Neurosci. 2024 Sep 6;15(18):3321–43. doi: 10.1021/acschemneuro.4c00247 (PMC11413854; doi:10.1021/acschemneuro.4c00247)
Supplement: Supplementary file 3 — cn4c00247_si_003.zip [file cn4c00247_si_003.zip › Dataset-snapshots-QMMM/Snapshots/Rot2/1.pdb]

REMARK   3 REFINEMENT Structure from ORCA job: /scratchbeta/berraudr/orcajob__1942562.mesu2-XXXX/GS-qcg-QMXTB
ATOM      1  N   ASP     1     111.440  49.780  41.660  0.00  0.00           N
ATOM      2  H1  ASP     1     112.070  50.000  40.900  0.00  0.00           H
ATOM      3  H2  ASP     1     111.690  50.300  42.490  0.00  0.00           H
ATOM      4  H3  ASP     1     111.580  48.800  41.840  0.00  0.00           H
ATOM      5  CA  ASP     1     110.020  50.070  41.230  0.00  0.00           C
ATOM      6  HA  ASP     1     109.920  49.580  40.270  0.00  0.00           H
ATOM      7  CB  ASP     1     108.960  49.330  42.130  0.00  0.00           C
ATOM      8  HB2 ASP     1     107.930  49.550  41.850  0.00  0.00           H
ATOM      9  HB3 ASP     1     109.130  49.620  43.170  0.00  0.00           H
ATOM     10  CG  ASP     1     109.170  47.840  42.120  0.00  0.00           C
ATOM     11  OD1 ASP     1     109.880  47.340  41.220  0.00  0.00           O
ATOM     12  OD2 ASP     1     108.710  47.080  42.950  0.00  0.00           O
ATOM     13  C   ASP     1     109.740  51.520  41.360  0.00  0.00           C
ATOM     14  O   ASP     1     109.950  52.160  42.370  0.00  0.00           O
ATOM     15  N   PRO     2     109.090  52.090  40.330  0.00  0.00           N
ATOM     16  CD  PRO     2     108.640  51.440  39.120  0.00  0.00           C
ATOM     17  HD2 PRO     2     108.130  50.530  39.420  0.00  0.00           H
ATOM     18  HD3 PRO     2     109.340  51.370  38.290  0.00  0.00           H
ATOM     19  CG  PRO     2     107.700  52.490  38.540  0.00  0.00           C
ATOM     20  HG2 PRO     2     106.690  52.330  38.920  0.00  0.00           H
ATOM     21  HG3 PRO     2     107.620  52.320  37.470  0.00  0.00           H
ATOM     22  CB  PRO     2     108.270  53.820  39.050  0.00  0.00           C
ATOM     23  HB2 PRO     2     107.470  54.550  39.110  0.00  0.00           H
ATOM     24  HB3 PRO     2     109.100  54.120  38.410  0.00  0.00           H
ATOM     25  CA  PRO     2     108.860  53.550  40.450  0.00  0.00           C
ATOM     26  HA  PRO     2     109.760  54.130  40.680  0.00  0.00           H
ATOM     27  C   PRO     2     107.850  53.880  41.440  0.00  0.00           C
ATOM     28  O   PRO     2     107.030  53.030  41.760  0.00  0.00           O
ATOM     29  N   LYS     3     107.850  55.160  41.910  0.00  0.00           N
ATOM     30  H   LYS     3     108.590  55.820  41.700  0.00  0.00           H
ATOM     31  CA  LYS     3     106.700  55.730  42.680  0.00  0.00           C
ATOM     32  HA  LYS     3     106.400  55.010  43.440  0.00  0.00           H
ATOM     33  CB  LYS     3     107.180  56.930  43.470  0.00  0.00           C
ATOM     34  HB2 LYS     3     107.730  57.630  42.830  0.00  0.00           H
ATOM     35  HB3 LYS     3     107.800  56.440  44.210  0.00  0.00           H
ATOM     36  CG  LYS     3     106.080  57.660  44.220  0.00  0.00           C
ATOM     37  HG2 LYS     3     105.540  57.020  44.910  0.00  0.00           H
ATOM     38  HG3 LYS     3     105.340  58.140  43.560  0.00  0.00           H
ATOM     39  CD  LYS     3     106.530  58.790  45.160  0.00  0.00           C
ATOM     40  HD2 LYS     3     107.140  59.540  44.650  0.00  0.00           H
ATOM     41  HD3 LYS     3     107.030  58.430  46.070  0.00  0.00           H
ATOM     42  CE  LYS     3     105.260  59.450  45.700  0.00  0.00           C
ATOM     43  HE2 LYS     3     104.550  59.510  44.870  0.00  0.00           H
ATOM     44  HE3 LYS     3     105.610  60.470  45.860  0.00  0.00           H
ATOM     45  NZ  LYS     3     104.610  58.850  46.980  0.00  0.00           N
ATOM     46  HZ1 LYS     3     105.200  58.920  47.790  0.00  0.00           H
ATOM     47  HZ2 LYS     3     103.740  59.350  47.120  0.00  0.00           H
ATOM     48  HZ3 LYS     3     104.300  57.890  46.880  0.00  0.00           H
ATOM     49  C   LYS     3     105.500  55.980  41.740  0.00  0.00           C
ATOM     50  O   LYS     3     105.570  56.650  40.710  0.00  0.00           O
ATOM     51  N   ILE     4     104.350  55.400  42.090  0.00  0.00           N
ATOM     52  H   ILE     4     104.210  55.040  43.020  0.00  0.00           H
ATOM     53  CA  ILE     4     103.110  55.540  41.280  0.00  0.00           C
ATOM     54  HA  ILE     4     103.270  55.540  40.200  0.00  0.00           H
ATOM     55  CB  ILE     4     102.190  54.280  41.430  0.00  0.00           C
ATOM     56  HB  ILE     4     101.800  54.310  42.450  0.00  0.00           H
ATOM     57  CG2 ILE     4     101.000  54.510  40.510  0.00  0.00           C
ATOM     58 HG21 ILE     4     100.400  55.290  40.980  0.00  0.00           H
ATOM     59 HG22 ILE     4     101.290  54.750  39.490  0.00  0.00           H
ATOM     60 HG23 ILE     4     100.540  53.520  40.490  0.00  0.00           H
ATOM     61  CG1 ILE     4     102.910  52.970  41.230  0.00  0.00           C
ATOM     62 HG12 ILE     4     102.140  52.200  41.200  0.00  0.00           H
ATOM     63 HG13 ILE     4     103.540  52.750  42.100  0.00  0.00           H
ATOM     64  CD1 ILE     4     103.740  52.790  39.990  0.00  0.00           C
ATOM     65 HD11 ILE     4     103.160  53.130  39.130  0.00  0.00           H
ATOM     66 HD12 ILE     4     104.640  53.360  40.210  0.00  0.00           H
ATOM     67 HD13 ILE     4     103.880  51.720  39.830  0.00  0.00           H
ATOM     68  C   ILE     4     102.510  56.860  41.610  0.00  0.00           C
ATOM     69  O   ILE     4     102.370  57.230  42.800  0.00  0.00           O
ATOM     70  N   VAL     5     102.150  57.720  40.660  0.00  0.00           N
ATOM     71  H   VAL     5     102.240  57.320  39.740  0.00  0.00           H
ATOM     72  CA  VAL     5     101.660  59.130  40.750  0.00  0.00           C
ATOM     73  HA  VAL     5     101.590  59.430  41.800  0.00  0.00           H
ATOM     74  CB  VAL     5     102.610  60.160  40.030  0.00  0.00           C
ATOM     75  HB  VAL     5     102.540  59.810  39.000  0.00  0.00           H
ATOM     76  CG1 VAL     5     102.190  61.560  40.300  0.00  0.00           C
ATOM     77 HG11 VAL     5     102.770  62.380  39.870  0.00  0.00           H
ATOM     78 HG12 VAL     5     101.130  61.670  40.070  0.00  0.00           H
ATOM     79 HG13 VAL     5     102.110  61.650  41.380  0.00  0.00           H
ATOM     80  CG2 VAL     5     104.130  60.070  40.530  0.00  0.00           C
ATOM     81 HG21 VAL     5     104.660  59.260  40.040  0.00  0.00           H
ATOM     82 HG22 VAL     5     104.640  61.000  40.270  0.00  0.00           H
ATOM     83 HG23 VAL     5     103.910  59.860  41.580  0.00  0.00           H
ATOM     84  C   VAL     5     100.280  59.030  40.040  0.00  0.00           C
ATOM     85  O   VAL     5     100.190  58.820  38.820  0.00  0.00           O
ATOM     86  N   ASN     6      99.200  59.300  40.820  0.00  0.00           N
ATOM     87  H   ASN     6      99.500  59.570  41.750  0.00  0.00           H
ATOM     88  CA  ASN     6      97.850  59.240  40.380  0.00  0.00           C
ATOM     89  HA  ASN     6      97.740  58.480  39.610  0.00  0.00           H
ATOM     90  CB  ASN     6      96.880  58.730  41.460  0.00  0.00           C
ATOM     91  HB2 ASN     6      95.820  58.750  41.190  0.00  0.00           H
ATOM     92  HB3 ASN     6      96.960  59.400  42.310  0.00  0.00           H
ATOM     93  CG  ASN     6      97.160  57.280  41.790  0.00  0.00           C
ATOM     94  OD1 ASN     6      96.580  56.290  41.350  0.00  0.00           O
ATOM     95  ND2 ASN     6      98.120  56.990  42.530  0.00  0.00           N
ATOM     96 HD21 ASN     6      98.530  57.760  43.050  0.00  0.00           H
ATOM     97 HD22 ASN     6      98.200  56.040  42.840  0.00  0.00           H
ATOM     98  C   ASN     6      97.400  60.540  39.810  0.00  0.00           C
ATOM     99  O   ASN     6      97.700  61.580  40.420  0.00  0.00           O
ATOM    100  N   ILE     7      96.610  60.400  38.730  0.00  0.00           N
ATOM    101  H   ILE     7      96.440  59.480  38.350  0.00  0.00           H
ATOM    102  CA  ILE     7      95.970  61.490  38.000  0.00  0.00           C
ATOM    103  HA  ILE     7      96.240  62.460  38.410  0.00  0.00           H
ATOM    104  CB  ILE     7      96.450  61.620  36.540  0.00  0.00           C
ATOM    105  HB  ILE     7      96.100  60.710  36.040  0.00  0.00           H
ATOM    106  CG2 ILE     7      95.800  62.790  35.900  0.00  0.00           C
ATOM    107 HG21 ILE     7      94.720  62.670  35.840  0.00  0.00           H
ATOM    108 HG22 ILE     7      96.010  63.660  36.530  0.00  0.00           H
ATOM    109 HG23 ILE     7      96.270  62.920  34.930  0.00  0.00           H
ATOM    110  CG1 ILE     7      97.980  61.750  36.410  0.00  0.00           C
ATOM    111 HG12 ILE     7      98.580  61.100  37.040  0.00  0.00           H
ATOM    112 HG13 ILE     7      98.280  62.790  36.550  0.00  0.00           H
ATOM    113  CD1 ILE     7      98.450  61.320  35.020  0.00  0.00           C
ATOM    114 HD11 ILE     7      98.210  62.090  34.290  0.00  0.00           H
ATOM    115 HD12 ILE     7      99.530  61.180  34.990  0.00  0.00           H
ATOM    116 HD13 ILE     7      98.070  60.330  34.780  0.00  0.00           H
ATOM    117  C   ILE     7      94.500  61.180  38.050  0.00  0.00           C
ATOM    118  O   ILE     7      94.130  60.000  37.890  0.00  0.00           O
ATOM    119  N   GLY     8      93.670  62.250  38.210  0.00  0.00           N
ATOM    120  H   GLY     8      94.130  63.150  38.190  0.00  0.00           H
ATOM    121  CA  GLY     8      92.170  62.210  38.230  0.00  0.00           C
ATOM    122  HA2 GLY     8      91.840  62.860  39.040  0.00  0.00           H
ATOM    123  HA3 GLY     8      91.780  61.210  38.370  0.00  0.00           H
ATOM    124  C   GLY     8      91.620  62.680  36.890  0.00  0.00           C
ATOM    125  O   GLY     8      92.310  63.390  36.170  0.00  0.00           O
ATOM    126  N   ALA     9      90.350  62.230  36.610  0.00  0.00           N
ATOM    127  H   ALA     9      89.910  61.800  37.410  0.00  0.00           H
ATOM    128  CA  ALA     9      89.470  62.850  35.580  0.00  0.00           C
ATOM    129  HA  ALA     9      89.670  63.920  35.500  0.00  0.00           H
ATOM    130  CB  ALA     9      89.700  62.280  34.240  0.00  0.00           C
ATOM    131  HB1 ALA     9      89.220  62.920  33.510  0.00  0.00           H
ATOM    132  HB2 ALA     9      90.780  62.240  34.060  0.00  0.00           H
ATOM    133  HB3 ALA     9      89.320  61.260  34.270  0.00  0.00           H
ATOM    134  C   ALA     9      87.960  62.770  35.830  0.00  0.00           C
ATOM    135  O   ALA     9      87.440  61.810  36.410  0.00  0.00           O
ATOM    136  N   VAL    10      87.230  63.770  35.360  0.00  0.00           N
ATOM    137  H   VAL    10      87.760  64.510  34.930  0.00  0.00           H
ATOM    138  CA  VAL    10      85.810  63.870  35.420  0.00  0.00           C
ATOM    139  HA  VAL    10      85.460  62.910  35.780  0.00  0.00           H
ATOM    140  CB  VAL    10      85.310  64.860  36.410  0.00  0.00           C
ATOM    141  HB  VAL    10      85.420  65.900  36.100  0.00  0.00           H
ATOM    142  CG1 VAL    10      83.780  64.800  36.670  0.00  0.00           C
ATOM    143 HG11 VAL    10      83.340  65.200  35.760  0.00  0.00           H
ATOM    144 HG12 VAL    10      83.380  63.850  37.020  0.00  0.00           H
ATOM    145 HG13 VAL    10      83.500  65.550  37.420  0.00  0.00           H
ATOM    146  CG2 VAL    10      86.010  64.870  37.770  0.00  0.00           C
ATOM    147 HG21 VAL    10      87.020  65.290  37.740  0.00  0.00           H
ATOM    148 HG22 VAL    10      85.440  65.460  38.500  0.00  0.00           H
ATOM    149 HG23 VAL    10      86.140  63.850  38.130  0.00  0.00           H
ATOM    150  C   VAL    10      85.280  64.090  33.960  0.00  0.00           C
ATOM    151  O   VAL    10      85.460  65.190  33.420  0.00  0.00           O
ATOM    152  N   LEU    11      84.670  63.010  33.430  0.00  0.00           N
ATOM    153  H   LEU    11      84.600  62.160  33.980  0.00  0.00           H
ATOM    154  CA  LEU    11      84.560  62.780  31.980  0.00  0.00           C
ATOM    155  HA  LEU    11      84.730  63.780  31.580  0.00  0.00           H
ATOM    156  CB  LEU    11      85.630  61.880  31.410  0.00  0.00           C
ATOM    157  HB2 LEU    11      85.520  61.670  30.340  0.00  0.00           H
ATOM    158  HB3 LEU    11      85.640  60.890  31.860  0.00  0.00           H
ATOM    159  CG  LEU    11      87.130  62.380  31.640  0.00  0.00           C
ATOM    160  HG  LEU    11      87.260  62.750  32.660  0.00  0.00           H
ATOM    161  CD1 LEU    11      88.120  61.260  31.490  0.00  0.00           C
ATOM    162 HD11 LEU    11      89.130  61.590  31.700  0.00  0.00           H
ATOM    163 HD12 LEU    11      87.800  60.440  32.130  0.00  0.00           H
ATOM    164 HD13 LEU    11      88.090  60.910  30.460  0.00  0.00           H
ATOM    165  CD2 LEU    11      87.500  63.460  30.640  0.00  0.00           C
ATOM    166 HD21 LEU    11      88.550  63.690  30.790  0.00  0.00           H
ATOM    167 HD22 LEU    11      87.360  63.010  29.660  0.00  0.00           H
ATOM    168 HD23 LEU    11      86.860  64.290  30.950  0.00  0.00           H
ATOM    169  C   LEU    11      83.200  62.320  31.480  0.00  0.00           C
ATOM    170  O   LEU    11      82.390  61.600  32.150  0.00  0.00           O
ATOM    171  N   SER    12      82.910  62.800  30.310  0.00  0.00           N
ATOM    172  H   SER    12      83.680  63.070  29.720  0.00  0.00           H
ATOM    173  CA  SER    12      81.540  62.770  29.700  0.00  0.00           C
ATOM    174  HA  SER    12      80.890  63.250  30.430  0.00  0.00           H
ATOM    175  CB  SER    12      81.470  63.510  28.370  0.00  0.00           C
ATOM    176  HB2 SER    12      82.130  64.380  28.380  0.00  0.00           H
ATOM    177  HB3 SER    12      80.450  63.820  28.130  0.00  0.00           H
ATOM    178  OG  SER    12      82.130  62.780  27.300  0.00  0.00           O
ATOM    179  HG  SER    12      82.840  63.340  27.000  0.00  0.00           H
ATOM    180  C   SER    12      80.960  61.300  29.600  0.00  0.00           C
ATOM    181  O   SER    12      79.840  61.080  30.000  0.00  0.00           O
ATOM    182  N   THR    13      81.680  60.300  29.110  0.00  0.00           N
ATOM    183  H   THR    13      82.630  60.530  28.860  0.00  0.00           H
ATOM    184  CA  THR    13      81.150  58.910  28.860  0.00  0.00           C
ATOM    185  HA  THR    13      80.330  58.670  29.530  0.00  0.00           H
ATOM    186  CB  THR    13      80.580  58.780  27.400  0.00  0.00           C
ATOM    187  HB  THR    13      80.360  57.720  27.330  0.00  0.00           H
ATOM    188  CG2 THR    13      79.420  59.680  26.960  0.00  0.00           C
ATOM    189 HG21 THR    13      78.610  59.580  27.680  0.00  0.00           H
ATOM    190 HG22 THR    13      79.640  60.750  27.020  0.00  0.00           H
ATOM    191 HG23 THR    13      79.040  59.420  25.980  0.00  0.00           H
ATOM    192  OG1 THR    13      81.650  58.910  26.500  0.00  0.00           O
ATOM    193  HG1 THR    13      81.330  58.610  25.640  0.00  0.00           H
ATOM    194  C   THR    13      82.340  57.920  28.980  0.00  0.00           C
ATOM    195  O   THR    13      83.480  58.290  28.940  0.00  0.00           O
ATOM    196  N   LYS    14      81.960  56.660  29.170  0.00  0.00           N
ATOM    197  H   LYS    14      80.980  56.430  29.190  0.00  0.00           H
ATOM    198  CA  LYS    14      82.960  55.630  29.540  0.00  0.00           C
ATOM    199  HA  LYS    14      83.470  56.040  30.410  0.00  0.00           H
ATOM    200  CB  LYS    14      82.310  54.200  29.770  0.00  0.00           C
ATOM    201  HB2 LYS    14      81.720  53.900  28.900  0.00  0.00           H
ATOM    202  HB3 LYS    14      81.580  54.210  30.580  0.00  0.00           H
ATOM    203  CG  LYS    14      83.260  53.090  30.010  0.00  0.00           C
ATOM    204  HG2 LYS    14      84.010  52.970  29.230  0.00  0.00           H
ATOM    205  HG3 LYS    14      82.780  52.120  29.910  0.00  0.00           H
ATOM    206  CD  LYS    14      84.040  53.190  31.350  0.00  0.00           C
ATOM    207  HD2 LYS    14      84.520  54.170  31.280  0.00  0.00           H
ATOM    208  HD3 LYS    14      84.790  52.400  31.400  0.00  0.00           H
ATOM    209  CE  LYS    14      83.180  53.060  32.540  0.00  0.00           C
ATOM    210  HE2 LYS    14      82.990  52.000  32.650  0.00  0.00           H
ATOM    211  HE3 LYS    14      82.210  53.520  32.320  0.00  0.00           H
ATOM    212  NZ  LYS    14      83.650  53.620  33.810  0.00  0.00           N
ATOM    213  HZ1 LYS    14      82.980  53.410  34.540  0.00  0.00           H
ATOM    214  HZ2 LYS    14      84.520  53.230  34.180  0.00  0.00           H
ATOM    215  HZ3 LYS    14      83.760  54.610  33.640  0.00  0.00           H
ATOM    216  C   LYS    14      84.030  55.510  28.470  0.00  0.00           C
ATOM    217  O   LYS    14      85.180  55.240  28.820  0.00  0.00           O
ATOM    218  N   LYS    15      83.740  55.730  27.170  0.00  0.00           N
ATOM    219  H   LYS    15      82.760  55.890  26.970  0.00  0.00           H
ATOM    220  CA  LYS    15      84.670  55.900  26.050  0.00  0.00           C
ATOM    221  HA  LYS    15      85.180  54.960  25.870  0.00  0.00           H
ATOM    222  CB  LYS    15      83.890  56.290  24.780  0.00  0.00           C
ATOM    223  HB2 LYS    15      84.600  56.630  24.030  0.00  0.00           H
ATOM    224  HB3 LYS    15      83.150  57.030  25.090  0.00  0.00           H
ATOM    225  CG  LYS    15      83.160  55.050  24.180  0.00  0.00           C
ATOM    226  HG2 LYS    15      82.700  54.410  24.930  0.00  0.00           H
ATOM    227  HG3 LYS    15      83.960  54.400  23.830  0.00  0.00           H
ATOM    228  CD  LYS    15      82.170  55.440  23.040  0.00  0.00           C
ATOM    229  HD2 LYS    15      82.720  55.880  22.200  0.00  0.00           H
ATOM    230  HD3 LYS    15      81.400  56.060  23.510  0.00  0.00           H
ATOM    231  CE  LYS    15      81.480  54.210  22.500  0.00  0.00           C
ATOM    232  HE2 LYS    15      81.040  53.760  23.380  0.00  0.00           H
ATOM    233  HE3 LYS    15      82.240  53.610  22.010  0.00  0.00           H
ATOM    234  NZ  LYS    15      80.370  54.530  21.550  0.00  0.00           N
ATOM    235  HZ1 LYS    15      80.510  55.250  20.860  0.00  0.00           H
ATOM    236  HZ2 LYS    15      80.220  53.680  21.030  0.00  0.00           H
ATOM    237  HZ3 LYS    15      79.520  54.800  22.030  0.00  0.00           H
ATOM    238  C   LYS    15      85.800  56.980  26.340  0.00  0.00           C
ATOM    239  O   LYS    15      87.010  56.610  26.220  0.00  0.00           O
ATOM    240  N   HIE    16      85.380  58.190  26.770  0.00  0.00           N
ATOM    241  H   HIE    16      84.400  58.310  26.950  0.00  0.00           H
ATOM    242  CA  HIE    16      86.300  59.300  27.070  0.00  0.00           C
ATOM    243  HA  HIE    16      87.120  59.420  26.360  0.00  0.00           H
ATOM    244  CB  HIE    16      85.670  60.590  27.070  0.00  0.00           C
ATOM    245  HB2 HIE    16      86.420  61.370  27.220  0.00  0.00           H
ATOM    246  HB3 HIE    16      84.950  60.600  27.890  0.00  0.00           H
ATOM    247  CG  HIE    16      84.980  60.940  25.770  0.00  0.00           C
ATOM    248  ND1 HIE    16      83.650  60.950  25.400  0.00  0.00           N
ATOM    249  CE1 HIE    16      83.642  61.062  24.023  0.00  0.00           C
ATOM    250  HE1 HIE    16      82.691  61.042  23.492  0.00  0.00           H
ATOM    251  NE2 HIE    16      84.864  61.254  23.592  0.00  0.00           N
ATOM    252  HE2 HIE    16      85.118  61.424  22.629  0.00  0.00           H
ATOM    253  CD2 HIE    16      85.740  61.190  24.630  0.00  0.00           C
ATOM    254  HD2 HIE    16      86.800  61.390  24.650  0.00  0.00           H
ATOM    255  C   HIE    16      87.130  58.990  28.310  0.00  0.00           C
ATOM    256  O   HIE    16      88.350  59.340  28.300  0.00  0.00           O
ATOM    257  N   GLU    17      86.540  58.340  29.320  0.00  0.00           N
ATOM    258  H   GLU    17      85.540  58.260  29.370  0.00  0.00           H
ATOM    259  CA  GLU    17      87.380  57.670  30.360  0.00  0.00           C
ATOM    260  HA  GLU    17      87.830  58.470  30.950  0.00  0.00           H
ATOM    261  CB  GLU    17      86.480  56.940  31.370  0.00  0.00           C
ATOM    262  HB2 GLU    17      87.070  56.410  32.110  0.00  0.00           H
ATOM    263  HB3 GLU    17      85.910  56.140  30.890  0.00  0.00           H
ATOM    264  CG  GLU    17      85.570  57.910  32.200  0.00  0.00           C
ATOM    265  HG2 GLU    17      84.790  58.270  31.530  0.00  0.00           H
ATOM    266  HG3 GLU    17      86.110  58.770  32.600  0.00  0.00           H
ATOM    267  CD  GLU    17      84.980  57.010  33.390  0.00  0.00           C
ATOM    268  OE1 GLU    17      85.510  57.110  34.500  0.00  0.00           O
ATOM    269  OE2 GLU    17      83.870  56.380  33.280  0.00  0.00           O
ATOM    270  C   GLU    17      88.570  56.800  29.770  0.00  0.00           C
ATOM    271  O   GLU    17      89.750  57.000  30.120  0.00  0.00           O
ATOM    272  N   GLN    18      88.210  55.770  28.950  0.00  0.00           N
ATOM    273  H   GLN    18      87.220  55.630  28.760  0.00  0.00           H
ATOM    274  CA  GLN    18      89.250  54.880  28.430  0.00  0.00           C
ATOM    275  HA  GLN    18      89.840  54.490  29.260  0.00  0.00           H
ATOM    276  CB  GLN    18      88.540  53.600  27.960  0.00  0.00           C
ATOM    277  HB2 GLN    18      87.780  53.870  27.220  0.00  0.00           H
ATOM    278  HB3 GLN    18      88.140  53.050  28.810  0.00  0.00           H
ATOM    279  CG  GLN    18      89.570  52.610  27.390  0.00  0.00           C
ATOM    280  HG2 GLN    18      90.110  53.080  26.570  0.00  0.00           H
ATOM    281  HG3 GLN    18      89.050  51.780  26.910  0.00  0.00           H
ATOM    282  CD  GLN    18      90.590  52.050  28.390  0.00  0.00           C
ATOM    283  OE1 GLN    18      90.410  52.010  29.550  0.00  0.00           O
ATOM    284  NE2 GLN    18      91.660  51.520  27.910  0.00  0.00           N
ATOM    285 HE21 GLN    18      91.760  51.450  26.910  0.00  0.00           H
ATOM    286 HE22 GLN    18      92.380  51.350  28.600  0.00  0.00           H
ATOM    287  C   GLN    18      90.300  55.560  27.520  0.00  0.00           C
ATOM    288  O   GLN    18      91.480  55.220  27.440  0.00  0.00           O
ATOM    289  N   ILE    19      89.910  56.650  26.870  0.00  0.00           N
ATOM    290  H   ILE    19      88.970  56.980  27.070  0.00  0.00           H
ATOM    291  CA  ILE    19      90.870  57.550  26.170  0.00  0.00           C
ATOM    292  HA  ILE    19      91.500  56.910  25.560  0.00  0.00           H
ATOM    293  CB  ILE    19      90.110  58.580  25.310  0.00  0.00           C
ATOM    294  HB  ILE    19      89.320  59.140  25.820  0.00  0.00           H
ATOM    295  CG2 ILE    19      91.120  59.600  24.790  0.00  0.00           C
ATOM    296 HG21 ILE    19      91.810  59.080  24.120  0.00  0.00           H
ATOM    297 HG22 ILE    19      90.550  60.400  24.330  0.00  0.00           H
ATOM    298 HG23 ILE    19      91.730  60.110  25.550  0.00  0.00           H
ATOM    299  CG1 ILE    19      89.290  57.810  24.140  0.00  0.00           C
ATOM    300 HG12 ILE    19      88.590  57.140  24.630  0.00  0.00           H
ATOM    301 HG13 ILE    19      89.940  57.280  23.430  0.00  0.00           H
ATOM    302  CD1 ILE    19      88.460  58.680  23.200  0.00  0.00           C
ATOM    303 HD11 ILE    19      89.160  59.400  22.780  0.00  0.00           H
ATOM    304 HD12 ILE    19      87.980  58.130  22.390  0.00  0.00           H
ATOM    305 HD13 ILE    19      87.660  59.140  23.770  0.00  0.00           H
ATOM    306  C   ILE    19      91.880  58.220  27.150  0.00  0.00           C
ATOM    307  O   ILE    19      93.070  58.220  26.940  0.00  0.00           O
ATOM    308  N   PHE    20      91.280  58.710  28.260  0.00  0.00           N
ATOM    309  H   PHE    20      90.310  58.420  28.330  0.00  0.00           H
ATOM    310  CA  PHE    20      92.170  59.250  29.350  0.00  0.00           C
ATOM    311  HA  PHE    20      92.760  60.000  28.830  0.00  0.00           H
ATOM    312  CB  PHE    20      91.240  59.980  30.340  0.00  0.00           C
ATOM    313  HB2 PHE    20      90.450  59.240  30.520  0.00  0.00           H
ATOM    314  HB3 PHE    20      90.760  60.820  29.840  0.00  0.00           H
ATOM    315  CG  PHE    20      91.890  60.280  31.680  0.00  0.00           C
ATOM    316  CD1 PHE    20      92.880  61.300  31.740  0.00  0.00           C
ATOM    317  HD1 PHE    20      93.230  61.760  30.830  0.00  0.00           H
ATOM    318  CE1 PHE    20      93.480  61.610  32.980  0.00  0.00           C
ATOM    319  HE1 PHE    20      94.220  62.390  32.920  0.00  0.00           H
ATOM    320  CZ  PHE    20      93.170  60.900  34.150  0.00  0.00           C
ATOM    321  HZ  PHE    20      93.690  61.060  35.080  0.00  0.00           H
ATOM    322  CE2 PHE    20      92.330  59.760  34.000  0.00  0.00           C
ATOM    323  HE2 PHE    20      92.200  59.190  34.910  0.00  0.00           H
ATOM    324  CD2 PHE    20      91.600  59.490  32.780  0.00  0.00           C
ATOM    325  HD2 PHE    20      90.870  58.700  32.860  0.00  0.00           H
ATOM    326  C   PHE    20      93.150  58.230  29.900  0.00  0.00           C
ATOM    327  O   PHE    20      94.400  58.430  29.880  0.00  0.00           O
ATOM    328  N   ARG    21      92.690  57.000  30.130  0.00  0.00           N
ATOM    329  H   ARG    21      91.700  56.900  29.980  0.00  0.00           H
ATOM    330  CA  ARG    21      93.620  55.910  30.540  0.00  0.00           C
ATOM    331  HA  ARG    21      94.100  56.140  31.490  0.00  0.00           H
ATOM    332  CB  ARG    21      92.840  54.560  30.820  0.00  0.00           C
ATOM    333  HB2 ARG    21      93.570  53.830  31.180  0.00  0.00           H
ATOM    334  HB3 ARG    21      92.280  54.170  29.970  0.00  0.00           H
ATOM    335  CG  ARG    21      91.870  54.760  32.000  0.00  0.00           C
ATOM    336  HG2 ARG    21      91.020  55.370  31.700  0.00  0.00           H
ATOM    337  HG3 ARG    21      92.490  55.250  32.740  0.00  0.00           H
ATOM    338  CD  ARG    21      91.350  53.520  32.740  0.00  0.00           C
ATOM    339  HD2 ARG    21      91.030  53.630  33.780  0.00  0.00           H
ATOM    340  HD3 ARG    21      92.080  52.720  32.750  0.00  0.00           H
ATOM    341  NE  ARG    21      90.200  52.990  31.960  0.00  0.00           N
ATOM    342  HE  ARG    21      90.290  52.680  31.010  0.00  0.00           H
ATOM    343  CZ  ARG    21      88.970  52.860  32.370  0.00  0.00           C
ATOM    344  NH1 ARG    21      88.410  53.450  33.410  0.00  0.00           N
ATOM    345 HH11 ARG    21      89.130  53.900  33.960  0.00  0.00           H
ATOM    346 HH12 ARG    21      87.460  53.360  33.730  0.00  0.00           H
ATOM    347  NH2 ARG    21      88.080  52.200  31.640  0.00  0.00           N
ATOM    348 HH21 ARG    21      88.390  51.580  30.910  0.00  0.00           H
ATOM    349 HH22 ARG    21      87.170  52.090  32.050  0.00  0.00           H
ATOM    350  C   ARG    21      94.660  55.590  29.510  0.00  0.00           C
ATOM    351  O   ARG    21      95.750  55.230  29.890  0.00  0.00           O
ATOM    352  N   GLU    22      94.360  55.660  28.180  0.00  0.00           N
ATOM    353  H   GLU    22      93.380  55.800  27.970  0.00  0.00           H
ATOM    354  CA  GLU    22      95.290  55.370  27.100  0.00  0.00           C
ATOM    355  HA  GLU    22      95.910  54.520  27.390  0.00  0.00           H
ATOM    356  CB  GLU    22      94.520  54.990  25.830  0.00  0.00           C
ATOM    357  HB2 GLU    22      93.950  55.870  25.520  0.00  0.00           H
ATOM    358  HB3 GLU    22      93.870  54.130  26.000  0.00  0.00           H
ATOM    359  CG  GLU    22      95.350  54.410  24.630  0.00  0.00           C
ATOM    360  HG2 GLU    22      95.910  55.280  24.270  0.00  0.00           H
ATOM    361  HG3 GLU    22      94.630  54.160  23.850  0.00  0.00           H
ATOM    362  CD  GLU    22      96.270  53.210  24.970  0.00  0.00           C
ATOM    363  OE1 GLU    22      97.130  52.910  24.120  0.00  0.00           O
ATOM    364  OE2 GLU    22      96.050  52.510  25.990  0.00  0.00           O
ATOM    365  C   GLU    22      96.280  56.570  26.940  0.00  0.00           C
ATOM    366  O   GLU    22      97.450  56.320  26.640  0.00  0.00           O
ATOM    367  N   ALA    23      95.840  57.840  27.010  0.00  0.00           N
ATOM    368  H   ALA    23      94.860  57.930  27.250  0.00  0.00           H
ATOM    369  CA  ALA    23      96.700  59.000  27.010  0.00  0.00           C
ATOM    370  HA  ALA    23      97.230  59.040  26.060  0.00  0.00           H
ATOM    371  CB  ALA    23      95.790  60.250  27.050  0.00  0.00           C
ATOM    372  HB1 ALA    23      96.550  61.010  27.160  0.00  0.00           H
ATOM    373  HB2 ALA    23      95.190  60.280  26.140  0.00  0.00           H
ATOM    374  HB3 ALA    23      95.170  60.230  27.950  0.00  0.00           H
ATOM    375  C   ALA    23      97.780  58.940  28.100  0.00  0.00           C
ATOM    376  O   ALA    23      98.960  59.210  27.870  0.00  0.00           O
ATOM    377  N   VAL    24      97.430  58.540  29.330  0.00  0.00           N
ATOM    378  H   VAL    24      96.440  58.500  29.540  0.00  0.00           H
ATOM    379  CA  VAL    24      98.370  58.220  30.420  0.00  0.00           C
ATOM    380  HA  VAL    24      99.040  59.060  30.590  0.00  0.00           H
ATOM    381  CB  VAL    24      97.610  58.100  31.750  0.00  0.00           C
ATOM    382  HB  VAL    24      96.840  57.350  31.640  0.00  0.00           H
ATOM    383  CG1 VAL    24      98.530  57.670  32.910  0.00  0.00           C
ATOM    384 HG11 VAL    24      99.360  58.370  32.860  0.00  0.00           H
ATOM    385 HG12 VAL    24      97.960  57.580  33.830  0.00  0.00           H
ATOM    386 HG13 VAL    24      98.910  56.670  32.730  0.00  0.00           H
ATOM    387  CG2 VAL    24      97.100  59.500  32.140  0.00  0.00           C
ATOM    388 HG21 VAL    24      96.400  59.730  31.340  0.00  0.00           H
ATOM    389 HG22 VAL    24      96.420  59.420  32.990  0.00  0.00           H
ATOM    390 HG23 VAL    24      97.870  60.240  32.330  0.00  0.00           H
ATOM    391  C   VAL    24      99.320  57.060  30.090  0.00  0.00           C
ATOM    392  O   VAL    24     100.520  57.230  30.430  0.00  0.00           O
ATOM    393  N   ASN    25      98.810  55.960  29.450  0.00  0.00           N
ATOM    394  H   ASN    25      97.800  56.040  29.370  0.00  0.00           H
ATOM    395  CA  ASN    25      99.510  54.750  29.030  0.00  0.00           C
ATOM    396  HA  ASN    25     100.000  54.260  29.870  0.00  0.00           H
ATOM    397  CB  ASN    25      98.430  53.750  28.470  0.00  0.00           C
ATOM    398  HB2 ASN    25      98.050  54.110  27.510  0.00  0.00           H
ATOM    399  HB3 ASN    25      97.590  53.560  29.150  0.00  0.00           H
ATOM    400  CG  ASN    25      99.040  52.370  28.120  0.00  0.00           C
ATOM    401  OD1 ASN    25     100.200  52.020  28.430  0.00  0.00           O
ATOM    402  ND2 ASN    25      98.410  51.690  27.160  0.00  0.00           N
ATOM    403 HD21 ASN    25      97.510  51.980  26.810  0.00  0.00           H
ATOM    404 HD22 ASN    25      98.840  50.780  27.020  0.00  0.00           H
ATOM    405  C   ASN    25     100.590  55.140  28.040  0.00  0.00           C
ATOM    406  O   ASN    25     101.770  54.710  28.130  0.00  0.00           O
ATOM    407  N   GLN    26     100.240  55.960  27.020  0.00  0.00           N
ATOM    408  H   GLN    26      99.250  56.150  26.960  0.00  0.00           H
ATOM    409  CA  GLN    26     101.210  56.610  26.090  0.00  0.00           C
ATOM    410  HA  GLN    26     101.830  55.890  25.550  0.00  0.00           H
ATOM    411  CB  GLN    26     100.430  57.350  25.010  0.00  0.00           C
ATOM    412  HB2 GLN    26     101.120  57.970  24.430  0.00  0.00           H
ATOM    413  HB3 GLN    26      99.740  58.060  25.470  0.00  0.00           H
ATOM    414  CG  GLN    26      99.610  56.350  24.170  0.00  0.00           C
ATOM    415  HG2 GLN    26      99.160  55.550  24.760  0.00  0.00           H
ATOM    416  HG3 GLN    26     100.410  55.870  23.600  0.00  0.00           H
ATOM    417  CD  GLN    26      98.550  57.030  23.340  0.00  0.00           C
ATOM    418  OE1 GLN    26      98.120  58.150  23.480  0.00  0.00           O
ATOM    419  NE2 GLN    26      98.070  56.400  22.300  0.00  0.00           N
ATOM    420 HE21 GLN    26      98.370  55.440  22.160  0.00  0.00           H
ATOM    421 HE22 GLN    26      97.590  56.880  21.550  0.00  0.00           H
ATOM    422  C   GLN    26     102.140  57.540  26.830  0.00  0.00           C
ATOM    423  O   GLN    26     103.260  57.610  26.450  0.00  0.00           O
ATOM    424  N   ALA    27     101.740  58.300  27.850  0.00  0.00           N
ATOM    425  H   ALA    27     100.750  58.360  28.050  0.00  0.00           H
ATOM    426  CA  ALA    27     102.690  59.120  28.640  0.00  0.00           C
ATOM    427  HA  ALA    27     103.020  59.790  27.850  0.00  0.00           H
ATOM    428  CB  ALA    27     102.020  59.930  29.730  0.00  0.00           C
ATOM    429  HB1 ALA    27     102.690  60.590  30.280  0.00  0.00           H
ATOM    430  HB2 ALA    27     101.140  60.480  29.410  0.00  0.00           H
ATOM    431  HB3 ALA    27     101.640  59.200  30.440  0.00  0.00           H
ATOM    432  C   ALA    27     103.870  58.340  29.190  0.00  0.00           C
ATOM    433  O   ALA    27     105.020  58.710  28.890  0.00  0.00           O
ATOM    434  N   ASN    28     103.560  57.170  29.760  0.00  0.00           N
ATOM    435  H   ASN    28     102.580  57.030  29.950  0.00  0.00           H
ATOM    436  CA  ASN    28     104.470  56.240  30.390  0.00  0.00           C
ATOM    437  HA  ASN    28     105.040  56.760  31.170  0.00  0.00           H
ATOM    438  CB  ASN    28     103.740  55.080  31.090  0.00  0.00           C
ATOM    439  HB2 ASN    28     104.390  54.230  31.300  0.00  0.00           H
ATOM    440  HB3 ASN    28     102.890  54.840  30.450  0.00  0.00           H
ATOM    441  CG  ASN    28     103.110  55.460  32.400  0.00  0.00           C
ATOM    442  OD1 ASN    28     103.820  55.930  33.290  0.00  0.00           O
ATOM    443  ND2 ASN    28     101.860  55.160  32.660  0.00  0.00           N
ATOM    444 HD21 ASN    28     101.370  54.890  31.820  0.00  0.00           H
ATOM    445 HD22 ASN    28     101.440  55.110  33.580  0.00  0.00           H
ATOM    446  C   ASN    28     105.390  55.630  29.300  0.00  0.00           C
ATOM    447  O   ASN    28     106.470  55.170  29.640  0.00  0.00           O
ATOM    448  N   LYS    29     105.030  55.650  28.050  0.00  0.00           N
ATOM    449  H   LYS    29     104.100  55.980  27.830  0.00  0.00           H
ATOM    450  CA  LYS    29     105.780  55.210  26.810  0.00  0.00           C
ATOM    451  HA  LYS    29     106.550  54.500  27.120  0.00  0.00           H
ATOM    452  CB  LYS    29     104.710  54.530  25.880  0.00  0.00           C
ATOM    453  HB2 LYS    29     105.180  54.420  24.900  0.00  0.00           H
ATOM    454  HB3 LYS    29     103.870  55.210  25.730  0.00  0.00           H
ATOM    455  CG  LYS    29     104.300  53.170  26.310  0.00  0.00           C
ATOM    456  HG2 LYS    29     103.970  53.410  27.320  0.00  0.00           H
ATOM    457  HG3 LYS    29     105.170  52.520  26.400  0.00  0.00           H
ATOM    458  CD  LYS    29     103.150  52.680  25.370  0.00  0.00           C
ATOM    459  HD2 LYS    29     103.580  52.310  24.430  0.00  0.00           H
ATOM    460  HD3 LYS    29     102.450  53.470  25.120  0.00  0.00           H
ATOM    461  CE  LYS    29     102.380  51.650  26.200  0.00  0.00           C
ATOM    462  HE2 LYS    29     102.110  52.010  27.200  0.00  0.00           H
ATOM    463  HE3 LYS    29     103.050  50.800  26.310  0.00  0.00           H
ATOM    464  NZ  LYS    29     101.200  51.190  25.510  0.00  0.00           N
ATOM    465  HZ1 LYS    29     100.510  51.890  25.300  0.00  0.00           H
ATOM    466  HZ2 LYS    29     101.470  50.720  24.660  0.00  0.00           H
ATOM    467  HZ3 LYS    29     100.800  50.510  26.150  0.00  0.00           H
ATOM    468  C   LYS    29     106.490  56.360  26.170  0.00  0.00           C
ATOM    469  O   LYS    29     107.610  56.070  25.630  0.00  0.00           O
ATOM    470  N   ARG    30     105.970  57.580  26.230  0.00  0.00           N
ATOM    471  H   ARG    30     105.090  57.560  26.720  0.00  0.00           H
ATOM    472  CA  ARG    30     106.460  58.880  25.820  0.00  0.00           C
ATOM    473  HA  ARG    30     106.780  58.830  24.770  0.00  0.00           H
ATOM    474  CB  ARG    30     105.400  60.010  25.970  0.00  0.00           C
ATOM    475  HB2 ARG    30     105.110  60.170  27.010  0.00  0.00           H
ATOM    476  HB3 ARG    30     104.520  59.620  25.460  0.00  0.00           H
ATOM    477  CG  ARG    30     105.670  61.320  25.190  0.00  0.00           C
ATOM    478  HG2 ARG    30     105.710  61.020  24.150  0.00  0.00           H
ATOM    479  HG3 ARG    30     106.550  61.760  25.670  0.00  0.00           H
ATOM    480  CD  ARG    30     104.550  62.360  25.250  0.00  0.00           C
ATOM    481  HD2 ARG    30     104.790  63.280  24.720  0.00  0.00           H
ATOM    482  HD3 ARG    30     104.410  62.550  26.310  0.00  0.00           H
ATOM    483  NE  ARG    30     103.320  61.820  24.710  0.00  0.00           N
ATOM    484  HE  ARG    30     103.360  61.240  23.880  0.00  0.00           H
ATOM    485  CZ  ARG    30     102.090  61.930  25.210  0.00  0.00           C
ATOM    486  NH1 ARG    30     101.770  62.770  26.170  0.00  0.00           N
ATOM    487 HH11 ARG    30     102.500  63.220  26.710  0.00  0.00           H
ATOM    488 HH12 ARG    30     100.780  62.930  26.340  0.00  0.00           H
ATOM    489  NH2 ARG    30     101.230  61.220  24.640  0.00  0.00           N
ATOM    490 HH21 ARG    30     101.530  60.620  23.880  0.00  0.00           H
ATOM    491 HH22 ARG    30     100.260  61.170  24.930  0.00  0.00           H
ATOM    492  C   ARG    30     107.690  59.410  26.620  0.00  0.00           C
ATOM    493  O   ARG    30     108.580  60.040  26.040  0.00  0.00           O
ATOM    494  N   HIE    31     107.720  59.180  27.960  0.00  0.00           N
ATOM    495  H   HIE    31     106.950  58.580  28.210  0.00  0.00           H
ATOM    496  CA  HIE    31     108.620  59.730  29.010  0.00  0.00           C
ATOM    497  HA  HIE    31     109.290  60.420  28.490  0.00  0.00           H
ATOM    498  CB  HIE    31     107.800  60.600  29.930  0.00  0.00           C
ATOM    499  HB2 HIE    31     108.380  60.960  30.780  0.00  0.00           H
ATOM    500  HB3 HIE    31     107.030  59.930  30.330  0.00  0.00           H
ATOM    501  CG  HIE    31     107.150  61.840  29.320  0.00  0.00           C
ATOM    502  ND1 HIE    31     107.790  62.890  28.540  0.00  0.00           N
ATOM    503  CE1 HIE    31     106.790  63.820  28.310  0.00  0.00           C
ATOM    504  HE1 HIE    31     106.870  64.850  28.000  0.00  0.00           H
ATOM    505  NE2 HIE    31     105.610  63.310  28.730  0.00  0.00           N
ATOM    506  HE2 HIE    31     104.700  63.740  28.640  0.00  0.00           H
ATOM    507  CD2 HIE    31     105.810  62.090  29.350  0.00  0.00           C
ATOM    508  HD2 HIE    31     105.000  61.470  29.690  0.00  0.00           H
ATOM    509  C   HIE    31     109.450  58.670  29.700  0.00  0.00           C
ATOM    510  O   HIE    31     109.270  57.490  29.480  0.00  0.00           O
ATOM    511  N   PHE    32     110.540  59.120  30.380  0.00  0.00           N
ATOM    512  H   PHE    32     110.530  60.130  30.430  0.00  0.00           H
ATOM    513  CA  PHE    32     111.470  58.310  31.210  0.00  0.00           C
ATOM    514  HA  PHE    32     111.690  57.380  30.690  0.00  0.00           H
ATOM    515  CB  PHE    32     112.810  59.070  31.340  0.00  0.00           C
ATOM    516  HB2 PHE    32     112.600  60.020  31.820  0.00  0.00           H
ATOM    517  HB3 PHE    32     113.210  59.320  30.350  0.00  0.00           H
ATOM    518  CG  PHE    32     113.800  58.230  32.150  0.00  0.00           C
ATOM    519  CD1 PHE    32     114.650  57.240  31.580  0.00  0.00           C
ATOM    520  HD1 PHE    32     114.520  56.900  30.570  0.00  0.00           H
ATOM    521  CE1 PHE    32     115.650  56.640  32.390  0.00  0.00           C
ATOM    522  HE1 PHE    32     116.230  55.840  31.950  0.00  0.00           H
ATOM    523  CZ  PHE    32     115.740  57.020  33.730  0.00  0.00           C
ATOM    524  HZ  PHE    32     116.490  56.510  34.320  0.00  0.00           H
ATOM    525  CE2 PHE    32     114.840  57.900  34.350  0.00  0.00           C
ATOM    526  HE2 PHE    32     114.890  58.050  35.420  0.00  0.00           H
ATOM    527  CD2 PHE    32     113.950  58.540  33.520  0.00  0.00           C
ATOM    528  HD2 PHE    32     113.190  59.200  33.900  0.00  0.00           H
ATOM    529  C   PHE    32     110.840  57.890  32.590  0.00  0.00           C
ATOM    530  O   PHE    32     110.440  58.750  33.380  0.00  0.00           O
ATOM    531  N   THR    33     110.530  56.600  32.860  0.00  0.00           N
ATOM    532  H   THR    33     111.020  55.850  32.400  0.00  0.00           H
ATOM    533  CA  THR    33     109.660  56.110  33.960  0.00  0.00           C
ATOM    534  HA  THR    33     109.250  57.010  34.420  0.00  0.00           H
ATOM    535  CB  THR    33     108.430  55.410  33.330  0.00  0.00           C
ATOM    536  HB  THR    33     107.830  55.030  34.150  0.00  0.00           H
ATOM    537  CG2 THR    33     107.440  56.270  32.640  0.00  0.00           C
ATOM    538 HG21 THR    33     106.590  55.630  32.410  0.00  0.00           H
ATOM    539 HG22 THR    33     107.240  57.060  33.370  0.00  0.00           H
ATOM    540 HG23 THR    33     107.890  56.680  31.730  0.00  0.00           H
ATOM    541  OG1 THR    33     108.930  54.440  32.470  0.00  0.00           O
ATOM    542  HG1 THR    33     109.310  54.810  31.670  0.00  0.00           H
ATOM    543  C   THR    33     110.380  55.410  35.120  0.00  0.00           C
ATOM    544  O   THR    33     109.760  54.740  35.940  0.00  0.00           O
ATOM    545  N   ARG    34     111.710  55.540  35.160  0.00  0.00           N
ATOM    546  H   ARG    34     112.240  56.060  34.480  0.00  0.00           H
ATOM    547  CA  ARG    34     112.470  54.900  36.260  0.00  0.00           C
ATOM    548  HA  ARG    34     112.200  53.850  36.150  0.00  0.00           H
ATOM    549  CB  ARG    34     114.000  54.890  35.960  0.00  0.00           C
ATOM    550  HB2 ARG    34     114.390  55.880  36.180  0.00  0.00           H
ATOM    551  HB3 ARG    34     114.190  54.540  34.950  0.00  0.00           H
ATOM    552  CG  ARG    34     114.760  53.840  36.780  0.00  0.00           C
ATOM    553  HG2 ARG    34     114.390  52.830  36.600  0.00  0.00           H
ATOM    554  HG3 ARG    34     114.630  54.060  37.840  0.00  0.00           H
ATOM    555  CD  ARG    34     116.210  53.730  36.430  0.00  0.00           C
ATOM    556  HD2 ARG    34     116.300  53.290  35.440  0.00  0.00           H
ATOM    557  HD3 ARG    34     116.710  53.020  37.100  0.00  0.00           H
ATOM    558  NE  ARG    34     116.890  54.990  36.660  0.00  0.00           N
ATOM    559  HE  ARG    34     116.400  55.680  37.210  0.00  0.00           H
ATOM    560  CZ  ARG    34     118.170  55.170  36.450  0.00  0.00           C
ATOM    561  NH1 ARG    34     118.940  54.290  35.840  0.00  0.00           N
ATOM    562 HH11 ARG    34     118.630  53.340  35.720  0.00  0.00           H
ATOM    563 HH12 ARG    34     119.860  54.600  35.570  0.00  0.00           H
ATOM    564  NH2 ARG    34     118.740  56.250  36.640  0.00  0.00           N
ATOM    565 HH21 ARG    34     118.300  56.950  37.220  0.00  0.00           H
ATOM    566 HH22 ARG    34     119.710  56.370  36.390  0.00  0.00           H
ATOM    567  C   ARG    34     112.160  55.320  37.690  0.00  0.00           C
ATOM    568  O   ARG    34     112.150  54.470  38.600  0.00  0.00           O
ATOM    569  N   LYS    35     112.050  56.650  37.960  0.00  0.00           N
ATOM    570  H   LYS    35     112.100  57.320  37.210  0.00  0.00           H
ATOM    571  CA  LYS    35     111.760  57.230  39.340  0.00  0.00           C
ATOM    572  HA  LYS    35     112.220  56.610  40.120  0.00  0.00           H
ATOM    573  CB  LYS    35     112.550  58.650  39.370  0.00  0.00           C
ATOM    574  HB2 LYS    35     112.200  59.220  38.510  0.00  0.00           H
ATOM    575  HB3 LYS    35     113.600  58.450  39.190  0.00  0.00           H
ATOM    576  CG  LYS    35     112.420  59.460  40.720  0.00  0.00           C
ATOM    577  HG2 LYS    35     113.140  59.090  41.450  0.00  0.00           H
ATOM    578  HG3 LYS    35     111.400  59.400  41.120  0.00  0.00           H
ATOM    579  CD  LYS    35     112.830  60.880  40.500  0.00  0.00           C
ATOM    580  HD2 LYS    35     112.410  61.390  39.630  0.00  0.00           H
ATOM    581  HD3 LYS    35     113.920  60.910  40.480  0.00  0.00           H
ATOM    582  CE  LYS    35     112.490  61.690  41.730  0.00  0.00           C
ATOM    583  HE2 LYS    35     112.900  61.110  42.560  0.00  0.00           H
ATOM    584  HE3 LYS    35     111.410  61.660  41.910  0.00  0.00           H
ATOM    585  NZ  LYS    35     113.180  62.970  41.660  0.00  0.00           N
ATOM    586  HZ1 LYS    35     114.190  62.900  41.680  0.00  0.00           H
ATOM    587  HZ2 LYS    35     112.930  63.530  40.860  0.00  0.00           H
ATOM    588  HZ3 LYS    35     112.900  63.470  42.490  0.00  0.00           H
ATOM    589  C   LYS    35     110.240  57.400  39.630  0.00  0.00           C
ATOM    590  O   LYS    35     109.800  56.960  40.740  0.00  0.00           O
ATOM    591  N   ILE    36     109.460  57.840  38.630  0.00  0.00           N
ATOM    592  H   ILE    36     109.860  58.100  37.740  0.00  0.00           H
ATOM    593  CA  ILE    36     108.000  58.030  38.760  0.00  0.00           C
ATOM    594  HA  ILE    36     107.640  57.520  39.660  0.00  0.00           H
ATOM    595  CB  ILE    36     107.520  59.470  38.910  0.00  0.00           C
ATOM    596  HB  ILE    36     106.470  59.630  38.660  0.00  0.00           H
ATOM    597  CG2 ILE    36     107.730  59.940  40.370  0.00  0.00           C
ATOM    598 HG21 ILE    36     107.270  59.250  41.070  0.00  0.00           H
ATOM    599 HG22 ILE    36     108.760  60.030  40.730  0.00  0.00           H
ATOM    600 HG23 ILE    36     107.230  60.910  40.430  0.00  0.00           H
ATOM    601  CG1 ILE    36     108.400  60.340  37.970  0.00  0.00           C
ATOM    602 HG12 ILE    36     108.590  59.890  36.990  0.00  0.00           H
ATOM    603 HG13 ILE    36     109.340  60.570  38.480  0.00  0.00           H
ATOM    604  CD1 ILE    36     107.850  61.700  37.750  0.00  0.00           C
ATOM    605 HD11 ILE    36     107.400  61.640  36.750  0.00  0.00           H
ATOM    606 HD12 ILE    36     107.010  61.940  38.400  0.00  0.00           H
ATOM    607 HD13 ILE    36     108.680  62.410  37.710  0.00  0.00           H
ATOM    608  C   ILE    36     107.290  57.230  37.650  0.00  0.00           C
ATOM    609  O   ILE    36     107.780  57.240  36.470  0.00  0.00           O
ATOM    610  N   GLN    37     106.140  56.650  37.970  0.00  0.00           N
ATOM    611  H   GLN    37     105.880  56.710  38.940  0.00  0.00           H
ATOM    612  CA  GLN    37     105.310  56.050  36.970  0.00  0.00           C
ATOM    613  HA  GLN    37     105.560  56.390  35.960  0.00  0.00           H
ATOM    614  CB  GLN    37     105.470  54.540  37.030  0.00  0.00           C
ATOM    615  HB2 GLN    37     105.210  54.160  38.030  0.00  0.00           H
ATOM    616  HB3 GLN    37     106.540  54.370  36.890  0.00  0.00           H
ATOM    617  CG  GLN    37     104.710  53.800  35.920  0.00  0.00           C
ATOM    618  HG2 GLN    37     105.180  54.070  34.970  0.00  0.00           H
ATOM    619  HG3 GLN    37     103.670  54.110  35.910  0.00  0.00           H
ATOM    620  CD  GLN    37     104.810  52.280  35.990  0.00  0.00           C
ATOM    621  OE1 GLN    37     104.680  51.640  37.090  0.00  0.00           O
ATOM    622  NE2 GLN    37     104.970  51.570  34.800  0.00  0.00           N
ATOM    623 HE21 GLN    37     105.480  52.040  34.070  0.00  0.00           H
ATOM    624 HE22 GLN    37     104.730  50.590  34.820  0.00  0.00           H
ATOM    625  C   GLN    37     103.840  56.590  37.120  0.00  0.00           C
ATOM    626  O   GLN    37     103.200  56.510  38.190  0.00  0.00           O
ATOM    627  N   LEU    38     103.220  56.960  36.020  0.00  0.00           N
ATOM    628  H   LEU    38     103.700  56.890  35.140  0.00  0.00           H
ATOM    629  CA  LEU    38     101.870  57.550  35.940  0.00  0.00           C
ATOM    630  HA  LEU    38     101.780  57.980  36.940  0.00  0.00           H
ATOM    631  CB  LEU    38     101.710  58.600  34.830  0.00  0.00           C
ATOM    632  HB2 LEU    38     100.710  59.030  34.950  0.00  0.00           H
ATOM    633  HB3 LEU    38     101.580  58.090  33.880  0.00  0.00           H
ATOM    634  CG  LEU    38     102.880  59.580  34.750  0.00  0.00           C
ATOM    635  HG  LEU    38     103.770  59.070  34.390  0.00  0.00           H
ATOM    636  CD1 LEU    38     102.570  60.700  33.690  0.00  0.00           C
ATOM    637 HD11 LEU    38     102.600  60.260  32.690  0.00  0.00           H
ATOM    638 HD12 LEU    38     101.620  61.190  33.890  0.00  0.00           H
ATOM    639 HD13 LEU    38     103.320  61.490  33.720  0.00  0.00           H
ATOM    640  CD2 LEU    38     103.160  60.260  36.070  0.00  0.00           C
ATOM    641 HD21 LEU    38     103.960  60.990  35.930  0.00  0.00           H
ATOM    642 HD22 LEU    38     102.240  60.740  36.390  0.00  0.00           H
ATOM    643 HD23 LEU    38     103.550  59.540  36.800  0.00  0.00           H
ATOM    644  C   LEU    38     100.690  56.580  35.930  0.00  0.00           C
ATOM    645  O   LEU    38     100.900  55.550  35.240  0.00  0.00           O
ATOM    646  N   GLN    39      99.540  56.910  36.540  0.00  0.00           N
ATOM    647  H   GLN    39      99.470  57.790  37.030  0.00  0.00           H
ATOM    648  CA  GLN    39      98.390  55.990  36.740  0.00  0.00           C
ATOM    649  HA  GLN    39      98.370  55.270  35.920  0.00  0.00           H
ATOM    650  CB  GLN    39      98.490  55.180  38.000  0.00  0.00           C
ATOM    651  HB2 GLN    39      98.710  55.850  38.840  0.00  0.00           H
ATOM    652  HB3 GLN    39      99.370  54.560  37.840  0.00  0.00           H
ATOM    653  CG  GLN    39      97.180  54.370  38.330  0.00  0.00           C
ATOM    654  HG2 GLN    39      96.910  53.790  37.460  0.00  0.00           H
ATOM    655  HG3 GLN    39      96.320  54.920  38.720  0.00  0.00           H
ATOM    656  CD  GLN    39      97.490  53.240  39.360  0.00  0.00           C
ATOM    657  OE1 GLN    39      97.600  52.050  38.980  0.00  0.00           O
ATOM    658  NE2 GLN    39      97.560  53.590  40.630  0.00  0.00           N
ATOM    659 HE21 GLN    39      97.140  54.470  40.910  0.00  0.00           H
ATOM    660 HE22 GLN    39      97.440  52.860  41.320  0.00  0.00           H
ATOM    661  C   GLN    39      97.150  56.830  36.600  0.00  0.00           C
ATOM    662  O   GLN    39      97.200  57.990  37.020  0.00  0.00           O
ATOM    663  N   ALA    40      96.120  56.240  36.040  0.00  0.00           N
ATOM    664  H   ALA    40      96.190  55.260  35.800  0.00  0.00           H
ATOM    665  CA  ALA    40      94.850  56.920  35.700  0.00  0.00           C
ATOM    666  HA  ALA    40      94.920  58.000  35.750  0.00  0.00           H
ATOM    667  CB  ALA    40      94.610  56.590  34.250  0.00  0.00           C
ATOM    668  HB1 ALA    40      94.670  55.540  33.980  0.00  0.00           H
ATOM    669  HB2 ALA    40      93.610  56.920  33.980  0.00  0.00           H
ATOM    670  HB3 ALA    40      95.170  57.320  33.660  0.00  0.00           H
ATOM    671  C   ALA    40      93.750  56.490  36.620  0.00  0.00           C
ATOM    672  O   ALA    40      93.510  55.290  36.860  0.00  0.00           O
ATOM    673  N   THR    41      92.950  57.450  37.060  0.00  0.00           N
ATOM    674  H   THR    41      93.330  58.340  36.740  0.00  0.00           H
ATOM    675  CA  THR    41      91.710  57.350  37.740  0.00  0.00           C
ATOM    676  HA  THR    41      91.210  56.390  37.580  0.00  0.00           H
ATOM    677  CB  THR    41      91.970  57.460  39.240  0.00  0.00           C
ATOM    678  HB  THR    41      90.980  57.360  39.690  0.00  0.00           H
ATOM    679  CG2 THR    41      92.870  56.380  39.930  0.00  0.00           C
ATOM    680 HG21 THR    41      92.370  55.440  39.680  0.00  0.00           H
ATOM    681 HG22 THR    41      93.940  56.480  39.710  0.00  0.00           H
ATOM    682 HG23 THR    41      92.830  56.490  41.010  0.00  0.00           H
ATOM    683  OG1 THR    41      92.330  58.720  39.530  0.00  0.00           O
ATOM    684  HG1 THR    41      93.110  58.990  39.030  0.00  0.00           H
ATOM    685  C   THR    41      90.640  58.330  37.340  0.00  0.00           C
ATOM    686  O   THR    41      90.930  59.440  36.880  0.00  0.00           O
ATOM    687  N   SER    42      89.400  57.890  37.270  0.00  0.00           N
ATOM    688  H   SER    42      89.180  56.920  37.450  0.00  0.00           H
ATOM    689  CA  SER    42      88.300  58.750  36.800  0.00  0.00           C
ATOM    690  HA  SER    42      88.400  59.770  37.170  0.00  0.00           H
ATOM    691  CB  SER    42      88.320  58.770  35.260  0.00  0.00           C
ATOM    692  HB2 SER    42      89.280  59.170  34.940  0.00  0.00           H
ATOM    693  HB3 SER    42      87.530  59.410  34.880  0.00  0.00           H
ATOM    694  OG  SER    42      88.160  57.450  34.840  0.00  0.00           O
ATOM    695  HG  SER    42      87.220  57.290  34.750  0.00  0.00           H
ATOM    696  C   SER    42      86.870  58.340  37.210  0.00  0.00           C
ATOM    697  O   SER    42      86.560  57.190  37.440  0.00  0.00           O
ATOM    698  N   VAL    43      85.980  59.380  37.290  0.00  0.00           N
ATOM    699  H   VAL    43      86.370  60.280  37.080  0.00  0.00           H
ATOM    700  CA  VAL    43      84.550  59.230  37.280  0.00  0.00           C
ATOM    701  HA  VAL    43      84.270  58.180  37.280  0.00  0.00           H
ATOM    702  CB  VAL    43      84.010  59.790  38.600  0.00  0.00           C
ATOM    703  HB  VAL    43      82.920  59.740  38.530  0.00  0.00           H
ATOM    704  CG1 VAL    43      84.430  58.880  39.840  0.00  0.00           C
ATOM    705 HG11 VAL    43      84.050  57.870  39.750  0.00  0.00           H
ATOM    706 HG12 VAL    43      85.510  58.800  39.720  0.00  0.00           H
ATOM    707 HG13 VAL    43      84.070  59.360  40.750  0.00  0.00           H
ATOM    708  CG2 VAL    43      84.340  61.200  38.980  0.00  0.00           C
ATOM    709 HG21 VAL    43      84.140  61.510  40.000  0.00  0.00           H
ATOM    710 HG22 VAL    43      85.360  61.500  38.750  0.00  0.00           H
ATOM    711 HG23 VAL    43      83.640  61.790  38.380  0.00  0.00           H
ATOM    712  C   VAL    43      83.820  59.970  36.130  0.00  0.00           C
ATOM    713  O   VAL    43      84.340  60.860  35.540  0.00  0.00           O
ATOM    714  N   THR    44      82.550  59.600  35.790  0.00  0.00           N
ATOM    715  H   THR    44      82.100  58.920  36.400  0.00  0.00           H
ATOM    716  CA  THR    44      81.630  60.580  35.270  0.00  0.00           C
ATOM    717  HA  THR    44      82.030  61.030  34.360  0.00  0.00           H
ATOM    718  CB  THR    44      80.370  59.910  34.750  0.00  0.00           C
ATOM    719  HB  THR    44      79.810  60.740  34.310  0.00  0.00           H
ATOM    720  CG2 THR    44      80.600  58.870  33.770  0.00  0.00           C
ATOM    721 HG21 THR    44      81.360  59.200  33.060  0.00  0.00           H
ATOM    722 HG22 THR    44      80.960  57.920  34.150  0.00  0.00           H
ATOM    723 HG23 THR    44      79.650  58.760  33.250  0.00  0.00           H
ATOM    724  OG1 THR    44      79.660  59.380  35.800  0.00  0.00           O
ATOM    725  HG1 THR    44      80.090  58.810  36.440  0.00  0.00           H
ATOM    726  C   THR    44      81.250  61.710  36.150  0.00  0.00           C
ATOM    727  O   THR    44      81.420  61.550  37.340  0.00  0.00           O
ATOM    728  N   HIE    45      80.730  62.880  35.650  0.00  0.00           N
ATOM    729  H   HIE    45      80.550  62.940  34.650  0.00  0.00           H
ATOM    730  CA  HIE    45      80.070  63.940  36.450  0.00  0.00           C
ATOM    731  HA  HIE    45      80.750  64.300  37.230  0.00  0.00           H
ATOM    732  CB  HIE    45      79.590  65.030  35.540  0.00  0.00           C
ATOM    733  HB2 HIE    45      78.880  65.660  36.080  0.00  0.00           H
ATOM    734  HB3 HIE    45      79.070  64.500  34.750  0.00  0.00           H
ATOM    735  CG  HIE    45      80.670  65.790  34.760  0.00  0.00           C
ATOM    736  ND1 HIE    45      81.370  65.340  33.640  0.00  0.00           N
ATOM    737  CE1 HIE    45      82.340  66.180  33.380  0.00  0.00           C
ATOM    738  HE1 HIE    45      82.980  66.220  32.510  0.00  0.00           H
ATOM    739  NE2 HIE    45      82.190  67.290  34.180  0.00  0.00           N
ATOM    740  HE2 HIE    45      82.750  68.130  34.100  0.00  0.00           H
ATOM    741  CD2 HIE    45      81.160  67.010  35.110  0.00  0.00           C
ATOM    742  HD2 HIE    45      80.770  67.680  35.870  0.00  0.00           H
ATOM    743  C   HIE    45      78.820  63.360  37.110  0.00  0.00           C
ATOM    744  O   HIE    45      78.050  62.660  36.430  0.00  0.00           O
ATOM    745  N   ARG    46      78.630  63.560  38.450  0.00  0.00           N
ATOM    746  H   ARG    46      79.320  64.090  38.960  0.00  0.00           H
ATOM    747  CA  ARG    46      77.470  63.070  39.160  0.00  0.00           C
ATOM    748  HA  ARG    46      77.230  62.090  38.760  0.00  0.00           H
ATOM    749  CB  ARG    46      77.910  62.910  40.680  0.00  0.00           C
ATOM    750  HB2 ARG    46      77.110  62.530  41.310  0.00  0.00           H
ATOM    751  HB3 ARG    46      77.970  63.840  41.250  0.00  0.00           H
ATOM    752  CG  ARG    46      79.240  62.100  40.930  0.00  0.00           C
ATOM    753  HG2 ARG    46      79.190  61.870  42.000  0.00  0.00           H
ATOM    754  HG3 ARG    46      80.100  62.680  40.600  0.00  0.00           H
ATOM    755  CD  ARG    46      79.160  60.720  40.320  0.00  0.00           C
ATOM    756  HD2 ARG    46      79.060  60.750  39.230  0.00  0.00           H
ATOM    757  HD3 ARG    46      78.230  60.350  40.740  0.00  0.00           H
ATOM    758  NE  ARG    46      80.280  59.930  40.870  0.00  0.00           N
ATOM    759  HE  ARG    46      81.090  60.370  41.300  0.00  0.00           H
ATOM    760  CZ  ARG    46      80.420  58.650  40.750  0.00  0.00           C
ATOM    761  NH1 ARG    46      79.500  57.870  40.290  0.00  0.00           N
ATOM    762 HH11 ARG    46      78.560  58.230  40.230  0.00  0.00           H
ATOM    763 HH12 ARG    46      79.510  56.860  40.290  0.00  0.00           H
ATOM    764  NH2 ARG    46      81.400  57.990  41.210  0.00  0.00           N
ATOM    765 HH21 ARG    46      82.110  58.470  41.730  0.00  0.00           H
ATOM    766 HH22 ARG    46      81.400  56.990  41.050  0.00  0.00           H
ATOM    767  C   ARG    46      76.280  64.020  38.930  0.00  0.00           C
ATOM    768  O   ARG    46      76.460  65.150  38.460  0.00  0.00           O
ATOM    769  N   PRO    47      75.060  63.580  39.330  0.00  0.00           N
ATOM    770  CD  PRO    47      74.800  62.300  39.930  0.00  0.00           C
ATOM    771  HD2 PRO    47      74.920  62.350  41.010  0.00  0.00           H
ATOM    772  HD3 PRO    47      75.480  61.470  39.750  0.00  0.00           H
ATOM    773  CG  PRO    47      73.410  61.830  39.400  0.00  0.00           C
ATOM    774  HG2 PRO    47      72.960  61.090  40.060  0.00  0.00           H
ATOM    775  HG3 PRO    47      73.500  61.450  38.380  0.00  0.00           H
ATOM    776  CB  PRO    47      72.670  63.180  39.230  0.00  0.00           C
ATOM    777  HB2 PRO    47      72.220  63.450  40.190  0.00  0.00           H
ATOM    778  HB3 PRO    47      71.970  63.160  38.400  0.00  0.00           H
ATOM    779  CA  PRO    47      73.760  64.240  38.960  0.00  0.00           C
ATOM    780  HA  PRO    47      73.720  64.340  37.870  0.00  0.00           H
ATOM    781  C   PRO    47      73.520  65.620  39.560  0.00  0.00           C
ATOM    782  O   PRO    47      72.730  66.450  39.140  0.00  0.00           O
ATOM    783  N   ASN    48      74.080  65.900  40.690  0.00  0.00           N
ATOM    784  H   ASN    48      74.780  65.260  41.040  0.00  0.00           H
ATOM    785  CA  ASN    48      74.010  67.230  41.420  0.00  0.00           C
ATOM    786  HA  ASN    48      73.670  68.040  40.780  0.00  0.00           H
ATOM    787  CB  ASN    48      72.960  67.060  42.600  0.00  0.00           C
ATOM    788  HB2 ASN    48      72.080  66.610  42.130  0.00  0.00           H
ATOM    789  HB3 ASN    48      72.530  67.910  43.110  0.00  0.00           H
ATOM    790  CG  ASN    48      73.450  66.150  43.680  0.00  0.00           C
ATOM    791  OD1 ASN    48      74.340  66.500  44.480  0.00  0.00           O
ATOM    792  ND2 ASN    48      73.120  64.890  43.640  0.00  0.00           N
ATOM    793 HD21 ASN    48      72.380  64.680  42.970  0.00  0.00           H
ATOM    794 HD22 ASN    48      73.500  64.090  44.110  0.00  0.00           H
ATOM    795  C   ASN    48      75.380  67.630  41.960  0.00  0.00           C
ATOM    796  O   ASN    48      76.360  66.830  41.860  0.00  0.00           O
ATOM    797  N   ALA    49      75.520  68.840  42.470  0.00  0.00           N
ATOM    798  H   ALA    49      74.710  69.420  42.640  0.00  0.00           H
ATOM    799  CA  ALA    49      76.820  69.430  42.890  0.00  0.00           C
ATOM    800  HA  ALA    49      77.510  69.160  42.090  0.00  0.00           H
ATOM    801  CB  ALA    49      76.680  71.000  42.930  0.00  0.00           C
ATOM    802  HB1 ALA    49      76.140  71.370  42.050  0.00  0.00           H
ATOM    803  HB2 ALA    49      76.110  71.430  43.760  0.00  0.00           H
ATOM    804  HB3 ALA    49      77.640  71.520  42.950  0.00  0.00           H
ATOM    805  C   ALA    49      77.360  68.790  44.180  0.00  0.00           C
ATOM    806  O   ALA    49      78.600  68.540  44.260  0.00  0.00           O
ATOM    807  N   ILE    50      76.510  68.620  45.210  0.00  0.00           N
ATOM    808  H   ILE    50      75.540  68.810  45.000  0.00  0.00           H
ATOM    809  CA  ILE    50      76.920  68.130  46.540  0.00  0.00           C
ATOM    810  HA  ILE    50      77.710  68.820  46.840  0.00  0.00           H
ATOM    811  CB  ILE    50      75.770  68.110  47.600  0.00  0.00           C
ATOM    812  HB  ILE    50      74.770  67.920  47.200  0.00  0.00           H
ATOM    813  CG2 ILE    50      75.980  67.020  48.680  0.00  0.00           C
ATOM    814 HG21 ILE    50      75.460  67.150  49.630  0.00  0.00           H
ATOM    815 HG22 ILE    50      75.740  66.060  48.210  0.00  0.00           H
ATOM    816 HG23 ILE    50      77.050  67.030  48.860  0.00  0.00           H
ATOM    817  CG1 ILE    50      75.670  69.450  48.230  0.00  0.00           C
ATOM    818 HG12 ILE    50      75.590  70.210  47.450  0.00  0.00           H
ATOM    819 HG13 ILE    50      76.610  69.700  48.730  0.00  0.00           H
ATOM    820  CD1 ILE    50      74.540  69.670  49.320  0.00  0.00           C
ATOM    821 HD11 ILE    50      74.970  69.390  50.280  0.00  0.00           H
ATOM    822 HD12 ILE    50      74.320  70.730  49.450  0.00  0.00           H
ATOM    823 HD13 ILE    50      73.640  69.100  49.090  0.00  0.00           H
ATOM    824  C   ILE    50      77.610  66.800  46.280  0.00  0.00           C
ATOM    825  O   ILE    50      78.680  66.460  46.780  0.00  0.00           O
ATOM    826  N   GLN    51      76.880  65.910  45.580  0.00  0.00           N
ATOM    827  H   GLN    51      76.000  66.190  45.180  0.00  0.00           H
ATOM    828  CA  GLN    51      77.350  64.620  45.140  0.00  0.00           C
ATOM    829  HA  GLN    51      77.670  64.080  46.030  0.00  0.00           H
ATOM    830  CB  GLN    51      76.170  63.810  44.430  0.00  0.00           C
ATOM    831  HB2 GLN    51      75.930  64.290  43.470  0.00  0.00           H
ATOM    832  HB3 GLN    51      75.310  64.080  45.040  0.00  0.00           H
ATOM    833  CG  GLN    51      76.410  62.290  44.230  0.00  0.00           C
ATOM    834  HG2 GLN    51      76.790  61.930  45.190  0.00  0.00           H
ATOM    835  HG3 GLN    51      77.220  62.280  43.500  0.00  0.00           H
ATOM    836  CD  GLN    51      75.150  61.600  43.750  0.00  0.00           C
ATOM    837  OE1 GLN    51      74.130  62.220  43.480  0.00  0.00           O
ATOM    838  NE2 GLN    51      75.160  60.330  43.640  0.00  0.00           N
ATOM    839 HE21 GLN    51      75.980  59.770  43.830  0.00  0.00           H
ATOM    840 HE22 GLN    51      74.310  59.890  43.330  0.00  0.00           H
ATOM    841  C   GLN    51      78.520  64.600  44.210  0.00  0.00           C
ATOM    842  O   GLN    51      79.350  63.710  44.160  0.00  0.00           O
ATOM    843  N   MET    52      78.660  65.630  43.370  0.00  0.00           N
ATOM    844  H   MET    52      77.930  66.310  43.270  0.00  0.00           H
ATOM    845  CA  MET    52      79.870  65.830  42.610  0.00  0.00           C
ATOM    846  HA  MET    52      80.130  64.810  42.350  0.00  0.00           H
ATOM    847  CB  MET    52      79.730  66.860  41.520  0.00  0.00           C
ATOM    848  HB2 MET    52      79.550  67.880  41.870  0.00  0.00           H
ATOM    849  HB3 MET    52      78.870  66.510  40.950  0.00  0.00           H
ATOM    850  CG  MET    52      81.040  66.840  40.650  0.00  0.00           C
ATOM    851  HG2 MET    52      81.950  67.080  41.190  0.00  0.00           H
ATOM    852  HG3 MET    52      80.890  67.660  39.950  0.00  0.00           H
ATOM    853  SD  MET    52      81.260  65.330  39.560  0.00  0.00           S
ATOM    854  CE  MET    52      82.750  64.500  40.250  0.00  0.00           C
ATOM    855  HE1 MET    52      82.970  63.660  39.580  0.00  0.00           H
ATOM    856  HE2 MET    52      83.540  65.250  40.240  0.00  0.00           H
ATOM    857  HE3 MET    52      82.450  64.180  41.240  0.00  0.00           H
ATOM    858  C   MET    52      81.070  66.110  43.550  0.00  0.00           C
ATOM    859  O   MET    52      82.070  65.390  43.530  0.00  0.00           O
ATOM    860  N   ALA    53      80.980  67.010  44.570  0.00  0.00           N
ATOM    861  H   ALA    53      80.180  67.620  44.690  0.00  0.00           H
ATOM    862  CA  ALA    53      82.120  67.400  45.440  0.00  0.00           C
ATOM    863  HA  ALA    53      82.940  67.840  44.870  0.00  0.00           H
ATOM    864  CB  ALA    53      81.550  68.550  46.290  0.00  0.00           C
ATOM    865  HB1 ALA    53      80.980  68.150  47.130  0.00  0.00           H
ATOM    866  HB2 ALA    53      82.390  69.120  46.690  0.00  0.00           H
ATOM    867  HB3 ALA    53      81.010  69.350  45.780  0.00  0.00           H
ATOM    868  C   ALA    53      82.590  66.240  46.240  0.00  0.00           C
ATOM    869  O   ALA    53      83.800  65.960  46.360  0.00  0.00           O
ATOM    870  N   LEU    54      81.610  65.550  46.860  0.00  0.00           N
ATOM    871  H   LEU    54      80.670  65.930  46.850  0.00  0.00           H
ATOM    872  CA  LEU    54      81.780  64.290  47.590  0.00  0.00           C
ATOM    873  HA  LEU    54      82.440  64.450  48.440  0.00  0.00           H
ATOM    874  CB  LEU    54      80.390  63.680  47.840  0.00  0.00           C
ATOM    875  HB2 LEU    54      80.500  62.600  47.950  0.00  0.00           H
ATOM    876  HB3 LEU    54      79.810  63.830  46.930  0.00  0.00           H
ATOM    877  CG  LEU    54      79.880  64.240  49.110  0.00  0.00           C
ATOM    878  HG  LEU    54      79.980  65.320  49.210  0.00  0.00           H
ATOM    879  CD1 LEU    54      78.340  64.140  49.190  0.00  0.00           C
ATOM    880 HD11 LEU    54      78.040  64.350  50.220  0.00  0.00           H
ATOM    881 HD12 LEU    54      77.910  64.840  48.480  0.00  0.00           H
ATOM    882 HD13 LEU    54      78.020  63.110  49.010  0.00  0.00           H
ATOM    883  CD2 LEU    54      80.490  63.640  50.340  0.00  0.00           C
ATOM    884 HD21 LEU    54      80.210  64.260  51.190  0.00  0.00           H
ATOM    885 HD22 LEU    54      80.210  62.590  50.460  0.00  0.00           H
ATOM    886 HD23 LEU    54      81.580  63.690  50.230  0.00  0.00           H
ATOM    887  C   LEU    54      82.500  63.220  46.670  0.00  0.00           C
ATOM    888  O   LEU    54      83.560  62.690  47.110  0.00  0.00           O
ATOM    889  N   SER    55      81.980  62.940  45.460  0.00  0.00           N
ATOM    890  H   SER    55      81.150  63.460  45.190  0.00  0.00           H
ATOM    891  CA  SER    55      82.690  61.970  44.550  0.00  0.00           C
ATOM    892  HA  SER    55      82.600  60.980  45.000  0.00  0.00           H
ATOM    893  CB  SER    55      81.900  61.840  43.290  0.00  0.00           C
ATOM    894  HB2 SER    55      81.670  62.770  42.770  0.00  0.00           H
ATOM    895  HB3 SER    55      80.960  61.320  43.490  0.00  0.00           H
ATOM    896  OG  SER    55      82.630  61.100  42.300  0.00  0.00           O
ATOM    897  HG  SER    55      82.930  60.310  42.760  0.00  0.00           H
ATOM    898  C   SER    55      84.110  62.320  44.160  0.00  0.00           C
ATOM    899  O   SER    55      84.900  61.440  43.970  0.00  0.00           O
ATOM    900  N   VAL    56      84.490  63.580  44.120  0.00  0.00           N
ATOM    901  H   VAL    56      83.840  64.350  44.200  0.00  0.00           H
ATOM    902  CA  VAL    56      85.890  63.880  43.940  0.00  0.00           C
ATOM    903  HA  VAL    56      86.300  63.310  43.100  0.00  0.00           H
ATOM    904  CB  VAL    56      86.080  65.370  43.470  0.00  0.00           C
ATOM    905  HB  VAL    56      85.790  65.960  44.330  0.00  0.00           H
ATOM    906  CG1 VAL    56      87.640  65.670  43.370  0.00  0.00           C
ATOM    907 HG11 VAL    56      88.170  64.820  42.930  0.00  0.00           H
ATOM    908 HG12 VAL    56      87.810  66.580  42.800  0.00  0.00           H
ATOM    909 HG13 VAL    56      87.810  65.840  44.430  0.00  0.00           H
ATOM    910  CG2 VAL    56      85.350  65.660  42.140  0.00  0.00           C
ATOM    911 HG21 VAL    56      85.620  66.680  41.840  0.00  0.00           H
ATOM    912 HG22 VAL    56      85.480  64.920  41.360  0.00  0.00           H
ATOM    913 HG23 VAL    56      84.280  65.640  42.340  0.00  0.00           H
ATOM    914  C   VAL    56      86.770  63.550  45.190  0.00  0.00           C
ATOM    915  O   VAL    56      87.900  63.080  45.080  0.00  0.00           O
ATOM    916  N   CYX    57      86.140  63.680  46.380  0.00  0.00           N
ATOM    917  H   CYX    57      85.230  64.130  46.410  0.00  0.00           H
ATOM    918  CA  CYX    57      86.680  63.370  47.640  0.00  0.00           C
ATOM    919  HA  CYX    57      87.690  63.780  47.680  0.00  0.00           H
ATOM    920  CB  CYX    57      85.890  63.930  48.770  0.00  0.00           C
ATOM    921  HB2 CYX    57      85.940  63.240  49.610  0.00  0.00           H
ATOM    922  HB3 CYX    57      84.840  64.060  48.500  0.00  0.00           H
ATOM    923  SG  CYX    57      86.420  65.530  49.320  0.00  0.00           S
ATOM    924  C   CYX    57      86.820  61.830  47.700  0.00  0.00           C
ATOM    925  O   CYX    57      87.870  61.270  47.970  0.00  0.00           O
ATOM    926  N   GLU    58      85.780  61.100  47.200  0.00  0.00           N
ATOM    927  H   GLU    58      85.020  61.700  46.910  0.00  0.00           H
ATOM    928  CA  GLU    58      85.610  59.700  47.560  0.00  0.00           C
ATOM    929  HA  GLU    58      86.180  59.510  48.470  0.00  0.00           H
ATOM    930  CB  GLU    58      84.190  59.430  47.820  0.00  0.00           C
ATOM    931  HB2 GLU    58      83.620  59.320  46.900  0.00  0.00           H
ATOM    932  HB3 GLU    58      83.770  60.210  48.460  0.00  0.00           H
ATOM    933  CG  GLU    58      83.910  58.210  48.710  0.00  0.00           C
ATOM    934  HG2 GLU    58      83.960  58.470  49.770  0.00  0.00           H
ATOM    935  HG3 GLU    58      84.630  57.520  48.290  0.00  0.00           H
ATOM    936  CD  GLU    58      82.540  57.480  48.450  0.00  0.00           C
ATOM    937  OE1 GLU    58      81.970  56.790  49.300  0.00  0.00           O
ATOM    938  OE2 GLU    58      81.960  57.740  47.300  0.00  0.00           O
ATOM    939  C   GLU    58      86.110  58.820  46.460  0.00  0.00           C
ATOM    940  O   GLU    58      86.600  57.710  46.800  0.00  0.00           O
ATOM    941  N   ASP    59      86.250  59.330  45.230  0.00  0.00           N
ATOM    942  H   ASP    59      85.630  60.110  45.040  0.00  0.00           H
ATOM    943  CA  ASP    59      86.800  58.530  44.110  0.00  0.00           C
ATOM    944  HA  ASP    59      87.010  57.490  44.350  0.00  0.00           H
ATOM    945  CB  ASP    59      85.790  58.600  42.890  0.00  0.00           C
ATOM    946  HB2 ASP    59      86.330  58.010  42.140  0.00  0.00           H
ATOM    947  HB3 ASP    59      85.610  59.570  42.430  0.00  0.00           H
ATOM    948  CG  ASP    59      84.440  58.040  43.230  0.00  0.00           C
ATOM    949  OD1 ASP    59      84.460  56.810  43.620  0.00  0.00           O
ATOM    950  OD2 ASP    59      83.400  58.690  43.070  0.00  0.00           O
ATOM    951  C   ASP    59      88.160  58.970  43.570  0.00  0.00           C
ATOM    952  O   ASP    59      89.010  58.090  43.410  0.00  0.00           O
ATOM    953  N   LEU    60      88.460  60.310  43.390  0.00  0.00           N
ATOM    954  H   LEU    60      87.700  60.900  43.710  0.00  0.00           H
ATOM    955  CA  LEU    60      89.760  60.780  42.950  0.00  0.00           C
ATOM    956  HA  LEU    60      90.170  59.980  42.330  0.00  0.00           H
ATOM    957  CB  LEU    60      89.640  62.020  42.070  0.00  0.00           C
ATOM    958  HB2 LEU    60      90.640  62.240  41.710  0.00  0.00           H
ATOM    959  HB3 LEU    60      89.220  62.810  42.700  0.00  0.00           H
ATOM    960  CG  LEU    60      88.710  61.780  40.830  0.00  0.00           C
ATOM    961  HG  LEU    60      87.680  61.660  41.150  0.00  0.00           H
ATOM    962  CD1 LEU    60      88.670  62.960  39.840  0.00  0.00           C
ATOM    963 HD11 LEU    60      87.770  62.780  39.260  0.00  0.00           H
ATOM    964 HD12 LEU    60      88.770  63.900  40.390  0.00  0.00           H
ATOM    965 HD13 LEU    60      89.560  62.950  39.200  0.00  0.00           H
ATOM    966  CD2 LEU    60      88.890  60.530  40.030  0.00  0.00           C
ATOM    967 HD21 LEU    60      89.900  60.400  39.650  0.00  0.00           H
ATOM    968 HD22 LEU    60      88.670  59.630  40.610  0.00  0.00           H
ATOM    969 HD23 LEU    60      88.180  60.450  39.200  0.00  0.00           H
ATOM    970  C   LEU    60      90.710  60.970  44.150  0.00  0.00           C
ATOM    971  O   LEU    60      91.780  60.370  44.060  0.00  0.00           O
ATOM    972  N   ILE    61      90.350  61.820  45.090  0.00  0.00           N
ATOM    973  H   ILE    61      89.460  62.290  45.070  0.00  0.00           H
ATOM    974  CA  ILE    61      91.350  62.260  46.160  0.00  0.00           C
ATOM    975  HA  ILE    61      92.250  62.510  45.620  0.00  0.00           H
ATOM    976  CB  ILE    61      90.870  63.520  46.910  0.00  0.00           C
ATOM    977  HB  ILE    61      89.880  63.240  47.250  0.00  0.00           H
ATOM    978  CG2 ILE    61      91.890  63.900  48.060  0.00  0.00           C
ATOM    979 HG21 ILE    61      91.270  64.520  48.710  0.00  0.00           H
ATOM    980 HG22 ILE    61      92.070  63.030  48.690  0.00  0.00           H
ATOM    981 HG23 ILE    61      92.810  64.380  47.720  0.00  0.00           H
ATOM    982  CG1 ILE    61      90.960  64.750  45.870  0.00  0.00           C
ATOM    983 HG12 ILE    61      90.420  64.460  44.960  0.00  0.00           H
ATOM    984 HG13 ILE    61      92.010  64.980  45.690  0.00  0.00           H
ATOM    985  CD1 ILE    61      90.230  66.030  46.470  0.00  0.00           C
ATOM    986 HD11 ILE    61      90.630  66.370  47.430  0.00  0.00           H
ATOM    987 HD12 ILE    61      90.230  66.840  45.730  0.00  0.00           H
ATOM    988 HD13 ILE    61      89.190  65.760  46.630  0.00  0.00           H
ATOM    989  C   ILE    61      91.690  61.100  47.040  0.00  0.00           C
ATOM    990  O   ILE    61      92.790  60.870  47.470  0.00  0.00           O
ATOM    991  N   SER    62      90.730  60.150  47.180  0.00  0.00           N
ATOM    992  H   SER    62      89.870  60.300  46.670  0.00  0.00           H
ATOM    993  CA  SER    62      90.840  58.840  47.880  0.00  0.00           C
ATOM    994  HA  SER    62      91.210  58.950  48.910  0.00  0.00           H
ATOM    995  CB  SER    62      89.540  58.130  47.890  0.00  0.00           C
ATOM    996  HB2 SER    62      88.750  58.780  48.260  0.00  0.00           H
ATOM    997  HB3 SER    62      89.540  57.230  48.510  0.00  0.00           H
ATOM    998  OG  SER    62      89.210  57.690  46.580  0.00  0.00           O
ATOM    999  HG  SER    62      88.270  57.870  46.570  0.00  0.00           H
ATOM   1000  C   SER    62      91.890  57.890  47.300  0.00  0.00           C
ATOM   1001  O   SER    62      92.340  56.930  47.900  0.00  0.00           O
ATOM   1002  N   SER    63      92.360  58.150  46.120  0.00  0.00           N
ATOM   1003  H   SER    63      92.100  59.060  45.760  0.00  0.00           H
ATOM   1004  CA  SER    63      93.540  57.460  45.500  0.00  0.00           C
ATOM   1005  HA  SER    63      93.810  56.580  46.080  0.00  0.00           H
ATOM   1006  CB  SER    63      93.160  56.880  44.120  0.00  0.00           C
ATOM   1007  HB2 SER    63      93.920  56.150  43.850  0.00  0.00           H
ATOM   1008  HB3 SER    63      93.100  57.660  43.360  0.00  0.00           H
ATOM   1009  OG  SER    63      91.870  56.360  44.210  0.00  0.00           O
ATOM   1010  HG  SER    63      91.340  57.080  44.560  0.00  0.00           H
ATOM   1011  C   SER    63      94.790  58.320  45.410  0.00  0.00           C
ATOM   1012  O   SER    63      95.730  58.010  44.630  0.00  0.00           O
ATOM   1013  N   GLN    64      94.820  59.430  46.230  0.00  0.00           N
ATOM   1014  H   GLN    64      93.900  59.630  46.580  0.00  0.00           H
ATOM   1015  CA  GLN    64      95.970  60.330  46.390  0.00  0.00           C
ATOM   1016  HA  GLN    64      95.840  61.140  47.100  0.00  0.00           H
ATOM   1017  CB  GLN    64      97.030  59.450  47.060  0.00  0.00           C
ATOM   1018  HB2 GLN    64      97.480  58.740  46.360  0.00  0.00           H
ATOM   1019  HB3 GLN    64      96.590  58.900  47.890  0.00  0.00           H
ATOM   1020  CG  GLN    64      98.200  60.270  47.610  0.00  0.00           C
ATOM   1021  HG2 GLN    64      97.800  61.190  48.050  0.00  0.00           H
ATOM   1022  HG3 GLN    64      98.870  60.560  46.810  0.00  0.00           H
ATOM   1023  CD  GLN    64      98.960  59.430  48.640  0.00  0.00           C
ATOM   1024  OE1 GLN    64      99.040  58.240  48.650  0.00  0.00           O
ATOM   1025  NE2 GLN    64      99.600  60.040  49.670  0.00  0.00           N
ATOM   1026 HE21 GLN    64      99.690  61.040  49.660  0.00  0.00           H
ATOM   1027 HE22 GLN    64     100.140  59.400  50.240  0.00  0.00           H
ATOM   1028  C   GLN    64      96.550  60.930  45.060  0.00  0.00           C
ATOM   1029  O   GLN    64      97.680  60.740  44.600  0.00  0.00           O
ATOM   1030  N   VAL    65      95.630  61.500  44.300  0.00  0.00           N
ATOM   1031  H   VAL    65      94.690  61.510  44.660  0.00  0.00           H
ATOM   1032  CA  VAL    65      95.890  62.130  42.980  0.00  0.00           C
ATOM   1033  HA  VAL    65      96.530  61.470  42.410  0.00  0.00           H
ATOM   1034  CB  VAL    65      94.560  62.340  42.180  0.00  0.00           C
ATOM   1035  HB  VAL    65      94.830  62.830  41.250  0.00  0.00           H
ATOM   1036  CG1 VAL    65      93.830  60.950  41.960  0.00  0.00           C
ATOM   1037 HG11 VAL    65      93.820  60.310  42.840  0.00  0.00           H
ATOM   1038 HG12 VAL    65      92.850  61.030  41.480  0.00  0.00           H
ATOM   1039 HG13 VAL    65      94.430  60.400  41.230  0.00  0.00           H
ATOM   1040  CG2 VAL    65      93.550  63.200  42.960  0.00  0.00           C
ATOM   1041 HG21 VAL    65      92.650  63.430  42.400  0.00  0.00           H
ATOM   1042 HG22 VAL    65      93.150  62.570  43.760  0.00  0.00           H
ATOM   1043 HG23 VAL    65      94.020  64.040  43.460  0.00  0.00           H
ATOM   1044  C   VAL    65      96.630  63.460  43.180  0.00  0.00           C
ATOM   1045  O   VAL    65      96.440  64.200  44.190  0.00  0.00           O
ATOM   1046  N   TYR    66      97.480  63.820  42.220  0.00  0.00           N
ATOM   1047  H   TYR    66      97.530  63.130  41.490  0.00  0.00           H
ATOM   1048  CA  TYR    66      98.180  65.130  42.090  0.00  0.00           C
ATOM   1049  HA  TYR    66      98.330  65.540  43.090  0.00  0.00           H
ATOM   1050  CB  TYR    66      99.540  64.800  41.480  0.00  0.00           C
ATOM   1051  HB2 TYR    66      99.890  65.740  41.060  0.00  0.00           H
ATOM   1052  HB3 TYR    66      99.440  64.200  40.580  0.00  0.00           H
ATOM   1053  CG  TYR    66     100.580  64.260  42.460  0.00  0.00           C
ATOM   1054  CD1 TYR    66     100.410  63.030  43.220  0.00  0.00           C
ATOM   1055  HD1 TYR    66      99.560  62.400  42.990  0.00  0.00           H
ATOM   1056  CE1 TYR    66     101.440  62.600  44.100  0.00  0.00           C
ATOM   1057  HE1 TYR    66     101.400  61.710  44.710  0.00  0.00           H
ATOM   1058  CZ  TYR    66     102.670  63.300  44.120  0.00  0.00           C
ATOM   1059  OH  TYR    66     103.590  62.880  45.040  0.00  0.00           O
ATOM   1060  HH  TYR    66     103.220  62.400  45.790  0.00  0.00           H
ATOM   1061  CE2 TYR    66     102.810  64.500  43.420  0.00  0.00           C
ATOM   1062  HE2 TYR    66     103.730  65.050  43.520  0.00  0.00           H
ATOM   1063  CD2 TYR    66     101.770  65.010  42.660  0.00  0.00           C
ATOM   1064  HD2 TYR    66     101.870  65.930  42.120  0.00  0.00           H
ATOM   1065  C   TYR    66      97.550  66.210  41.270  0.00  0.00           C
ATOM   1066  O   TYR    66      97.650  67.370  41.620  0.00  0.00           O
ATOM   1067  N   ALA    67      96.760  65.910  40.240  0.00  0.00           N
ATOM   1068  H   ALA    67      96.510  64.960  40.010  0.00  0.00           H
ATOM   1069  CA  ALA    67      95.980  66.860  39.400  0.00  0.00           C
ATOM   1070  HA  ALA    67      95.670  67.720  39.990  0.00  0.00           H
ATOM   1071  CB  ALA    67      96.830  67.290  38.240  0.00  0.00           C
ATOM   1072  HB1 ALA    67      96.880  66.450  37.540  0.00  0.00           H
ATOM   1073  HB2 ALA    67      96.290  68.130  37.800  0.00  0.00           H
ATOM   1074  HB3 ALA    67      97.790  67.600  38.650  0.00  0.00           H
ATOM   1075  C   ALA    67      94.730  66.170  38.930  0.00  0.00           C
ATOM   1076  O   ALA    67      94.700  64.940  38.680  0.00  0.00           O
ATOM   1077  N   ILE    68      93.660  66.990  38.630  0.00  0.00           N
ATOM   1078  H   ILE    68      93.840  67.960  38.850  0.00  0.00           H
ATOM   1079  CA  ILE    68      92.330  66.540  38.180  0.00  0.00           C
ATOM   1080  HA  ILE    68      92.370  65.490  37.900  0.00  0.00           H
ATOM   1081  CB  ILE    68      91.310  66.880  39.330  0.00  0.00           C
ATOM   1082  HB  ILE    68      91.520  67.890  39.650  0.00  0.00           H
ATOM   1083  CG2 ILE    68      89.850  66.620  38.840  0.00  0.00           C
ATOM   1084 HG21 ILE    68      89.190  66.940  39.650  0.00  0.00           H
ATOM   1085 HG22 ILE    68      89.700  67.260  37.970  0.00  0.00           H
ATOM   1086 HG23 ILE    68      89.650  65.570  38.650  0.00  0.00           H
ATOM   1087  CG1 ILE    68      91.570  65.970  40.610  0.00  0.00           C
ATOM   1088 HG12 ILE    68      92.630  65.780  40.780  0.00  0.00           H
ATOM   1089 HG13 ILE    68      91.100  64.990  40.550  0.00  0.00           H
ATOM   1090  CD1 ILE    68      91.060  66.710  41.870  0.00  0.00           C
ATOM   1091 HD11 ILE    68      90.030  67.050  41.760  0.00  0.00           H
ATOM   1092 HD12 ILE    68      91.030  66.050  42.740  0.00  0.00           H
ATOM   1093 HD13 ILE    68      91.770  67.480  42.170  0.00  0.00           H
ATOM   1094  C   ILE    68      91.930  67.210  36.840  0.00  0.00           C
ATOM   1095  O   ILE    68      91.810  68.450  36.760  0.00  0.00           O
ATOM   1096  N   LEU    69      91.720  66.500  35.770  0.00  0.00           N
ATOM   1097  H   LEU    69      92.020  65.530  35.850  0.00  0.00           H
ATOM   1098  CA  LEU    69      91.140  67.010  34.510  0.00  0.00           C
ATOM   1099  HA  LEU    69      91.540  67.990  34.250  0.00  0.00           H
ATOM   1100  CB  LEU    69      91.560  66.100  33.370  0.00  0.00           C
ATOM   1101  HB2 LEU    69      90.920  66.170  32.490  0.00  0.00           H
ATOM   1102  HB3 LEU    69      91.350  65.100  33.740  0.00  0.00           H
ATOM   1103  CG  LEU    69      93.100  66.230  32.910  0.00  0.00           C
ATOM   1104  HG  LEU    69      93.190  67.260  32.580  0.00  0.00           H
ATOM   1105  CD1 LEU    69      94.030  65.690  33.980  0.00  0.00           C
ATOM   1106 HD11 LEU    69      94.100  66.450  34.760  0.00  0.00           H
ATOM   1107 HD12 LEU    69      93.620  64.790  34.440  0.00  0.00           H
ATOM   1108 HD13 LEU    69      95.050  65.660  33.590  0.00  0.00           H
ATOM   1109  CD2 LEU    69      93.260  65.330  31.680  0.00  0.00           C
ATOM   1110 HD21 LEU    69      92.890  64.320  31.880  0.00  0.00           H
ATOM   1111 HD22 LEU    69      92.640  65.890  30.980  0.00  0.00           H
ATOM   1112 HD23 LEU    69      94.280  65.320  31.300  0.00  0.00           H
ATOM   1113  C   LEU    69      89.560  67.000  34.590  0.00  0.00           C
ATOM   1114  O   LEU    69      88.940  66.180  35.240  0.00  0.00           O
ATOM   1115  N   VAL    70      88.890  67.930  33.920  0.00  0.00           N
ATOM   1116  H   VAL    70      89.390  68.600  33.350  0.00  0.00           H
ATOM   1117  CA  VAL    70      87.460  68.040  33.920  0.00  0.00           C
ATOM   1118  HA  VAL    70      87.010  67.060  34.020  0.00  0.00           H
ATOM   1119  CB  VAL    70      86.960  68.910  35.090  0.00  0.00           C
ATOM   1120  HB  VAL    70      87.220  68.450  36.050  0.00  0.00           H
ATOM   1121  CG1 VAL    70      87.300  70.470  35.160  0.00  0.00           C
ATOM   1122 HG11 VAL    70      87.040  70.980  34.230  0.00  0.00           H
ATOM   1123 HG12 VAL    70      86.920  70.970  36.040  0.00  0.00           H
ATOM   1124 HG13 VAL    70      88.380  70.600  35.190  0.00  0.00           H
ATOM   1125  CG2 VAL    70      85.410  68.870  35.150  0.00  0.00           C
ATOM   1126 HG21 VAL    70      85.000  67.890  34.900  0.00  0.00           H
ATOM   1127 HG22 VAL    70      84.930  69.270  36.040  0.00  0.00           H
ATOM   1128 HG23 VAL    70      85.000  69.580  34.430  0.00  0.00           H
ATOM   1129  C   VAL    70      86.880  68.720  32.630  0.00  0.00           C
ATOM   1130  O   VAL    70      87.240  69.820  32.150  0.00  0.00           O
ATOM   1131  N   SER    71      85.890  68.050  32.070  0.00  0.00           N
ATOM   1132  H   SER    71      85.560  67.240  32.580  0.00  0.00           H
ATOM   1133  CA  SER    71      85.250  68.350  30.840  0.00  0.00           C
ATOM   1134  HA  SER    71      85.860  69.100  30.330  0.00  0.00           H
ATOM   1135  CB  SER    71      85.240  67.190  29.800  0.00  0.00           C
ATOM   1136  HB2 SER    71      86.240  66.850  29.530  0.00  0.00           H
ATOM   1137  HB3 SER    71      84.910  67.560  28.830  0.00  0.00           H
ATOM   1138  OG  SER    71      84.350  66.150  30.220  0.00  0.00           O
ATOM   1139  HG  SER    71      84.470  65.420  29.600  0.00  0.00           H
ATOM   1140  C   SER    71      83.840  69.000  31.030  0.00  0.00           C
ATOM   1141  O   SER    71      83.640  70.000  31.770  0.00  0.00           O
ATOM   1142  N   HIE    72      82.750  68.410  30.470  0.00  0.00           N
ATOM   1143  H   HIE    72      82.940  67.540  30.000  0.00  0.00           H
ATOM   1144  CA  HIE    72      81.250  68.810  30.640  0.00  0.00           C
ATOM   1145  HA  HIE    72      81.120  69.330  31.590  0.00  0.00           H
ATOM   1146  CB  HIE    72      80.730  69.740  29.550  0.00  0.00           C
ATOM   1147  HB2 HIE    72      79.660  69.910  29.590  0.00  0.00           H
ATOM   1148  HB3 HIE    72      81.040  69.340  28.590  0.00  0.00           H
ATOM   1149  CG  HIE    72      81.190  71.140  29.630  0.00  0.00           C
ATOM   1150  ND1 HIE    72      80.880  71.990  28.540  0.00  0.00           N
ATOM   1151  CE1 HIE    72      81.020  73.240  29.010  0.00  0.00           C
ATOM   1152  HE1 HIE    72      80.900  74.190  28.520  0.00  0.00           H
ATOM   1153  NE2 HIE    72      81.490  73.230  30.230  0.00  0.00           N
ATOM   1154  HE2 HIE    72      81.720  74.080  30.730  0.00  0.00           H
ATOM   1155  CD2 HIE    72      81.600  71.870  30.680  0.00  0.00           C
ATOM   1156  HD2 HIE    72      81.700  71.550  31.710  0.00  0.00           H
ATOM   1157  C   HIE    72      80.480  67.490  30.640  0.00  0.00           C
ATOM   1158  O   HIE    72      80.850  66.690  29.780  0.00  0.00           O
ATOM   1159  N   PRO    73      79.340  67.380  31.350  0.00  0.00           N
ATOM   1160  CD  PRO    73      78.900  68.270  32.390  0.00  0.00           C
ATOM   1161  HD2 PRO    73      78.940  69.300  32.030  0.00  0.00           H
ATOM   1162  HD3 PRO    73      79.500  68.150  33.290  0.00  0.00           H
ATOM   1163  CG  PRO    73      77.470  67.910  32.640  0.00  0.00           C
ATOM   1164  HG2 PRO    73      76.760  68.400  31.970  0.00  0.00           H
ATOM   1165  HG3 PRO    73      77.220  68.060  33.690  0.00  0.00           H
ATOM   1166  CB  PRO    73      77.300  66.450  32.300  0.00  0.00           C
ATOM   1167  HB2 PRO    73      76.250  66.260  32.090  0.00  0.00           H
ATOM   1168  HB3 PRO    73      77.770  65.850  33.080  0.00  0.00           H
ATOM   1169  CA  PRO    73      78.340  66.290  31.200  0.00  0.00           C
ATOM   1170  HA  PRO    73      78.870  65.350  31.370  0.00  0.00           H
ATOM   1171  C   PRO    73      77.710  66.330  29.790  0.00  0.00           C
ATOM   1172  O   PRO    73      77.440  67.440  29.340  0.00  0.00           O
ATOM   1173  N   PRO    74      77.350  65.160  29.130  0.00  0.00           N
ATOM   1174  CD  PRO    74      77.600  63.870  29.750  0.00  0.00           C
ATOM   1175  HD2 PRO    74      77.080  63.800  30.710  0.00  0.00           H
ATOM   1176  HD3 PRO    74      78.660  63.620  29.720  0.00  0.00           H
ATOM   1177  CG  PRO    74      76.850  62.890  28.840  0.00  0.00           C
ATOM   1178  HG2 PRO    74      75.860  62.780  29.290  0.00  0.00           H
ATOM   1179  HG3 PRO    74      77.350  61.930  28.860  0.00  0.00           H
ATOM   1180  CB  PRO    74      76.900  63.510  27.460  0.00  0.00           C
ATOM   1181  HB2 PRO    74      76.060  63.120  26.890  0.00  0.00           H
ATOM   1182  HB3 PRO    74      77.880  63.380  27.000  0.00  0.00           H
ATOM   1183  CA  PRO    74      76.860  64.940  27.720  0.00  0.00           C
ATOM   1184  HA  PRO    74      77.650  65.350  27.090  0.00  0.00           H
ATOM   1185  C   PRO    74      75.450  65.460  27.470  0.00  0.00           C
ATOM   1186  O   PRO    74      74.880  65.110  26.440  0.00  0.00           O
ATOM   1187  N   ALA    75      74.860  66.210  28.380  0.00  0.00           N
ATOM   1188  H   ALA    75      75.300  66.350  29.280  0.00  0.00           H
ATOM   1189  CA  ALA    75      73.670  67.020  28.170  0.00  0.00           C
ATOM   1190  HA  ALA    75      73.750  67.260  27.110  0.00  0.00           H
ATOM   1191  CB  ALA    75      72.390  66.180  28.330  0.00  0.00           C
ATOM   1192  HB1 ALA    75      72.440  65.310  27.670  0.00  0.00           H
ATOM   1193  HB2 ALA    75      72.350  65.830  29.360  0.00  0.00           H
ATOM   1194  HB3 ALA    75      71.580  66.860  28.070  0.00  0.00           H
ATOM   1195  C   ALA    75      73.710  68.370  28.910  0.00  0.00           C
ATOM   1196  O   ALA    75      74.020  68.280  30.100  0.00  0.00           O
ATOM   1197  N   PRO    76      73.510  69.560  28.270  0.00  0.00           N
ATOM   1198  CD  PRO    76      73.100  69.630  26.880  0.00  0.00           C
ATOM   1199  HD2 PRO    76      72.130  69.230  26.570  0.00  0.00           H
ATOM   1200  HD3 PRO    76      73.860  69.130  26.290  0.00  0.00           H
ATOM   1201  CG  PRO    76      73.170  71.150  26.560  0.00  0.00           C
ATOM   1202  HG2 PRO    76      72.170  71.550  26.450  0.00  0.00           H
ATOM   1203  HG3 PRO    76      73.750  71.370  25.660  0.00  0.00           H
ATOM   1204  CB  PRO    76      73.910  71.810  27.660  0.00  0.00           C
ATOM   1205  HB2 PRO    76      73.450  72.790  27.780  0.00  0.00           H
ATOM   1206  HB3 PRO    76      74.980  71.950  27.510  0.00  0.00           H
ATOM   1207  CA  PRO    76      73.650  70.860  28.860  0.00  0.00           C
ATOM   1208  HA  PRO    76      74.550  70.950  29.450  0.00  0.00           H
ATOM   1209  C   PRO    76      72.480  71.150  29.740  0.00  0.00           C
ATOM   1210  O   PRO    76      71.320  71.130  29.340  0.00  0.00           O
ATOM   1211  N   THR    77      72.680  71.620  31.010  0.00  0.00           N
ATOM   1212  H   THR    77      73.660  71.720  31.220  0.00  0.00           H
ATOM   1213  CA  THR    77      71.590  72.000  31.920  0.00  0.00           C
ATOM   1214  HA  THR    77      70.680  72.230  31.360  0.00  0.00           H
ATOM   1215  CB  THR    77      71.210  70.870  32.900  0.00  0.00           C
ATOM   1216  HB  THR    77      70.400  71.310  33.480  0.00  0.00           H
ATOM   1217  CG2 THR    77      70.650  69.560  32.380  0.00  0.00           C
ATOM   1218 HG21 THR    77      70.330  68.970  33.240  0.00  0.00           H
ATOM   1219 HG22 THR    77      69.840  69.710  31.660  0.00  0.00           H
ATOM   1220 HG23 THR    77      71.530  69.050  31.980  0.00  0.00           H
ATOM   1221  OG1 THR    77      72.250  70.520  33.710  0.00  0.00           O
ATOM   1222  HG1 THR    77      72.760  69.880  33.210  0.00  0.00           H
ATOM   1223  C   THR    77      72.000  73.290  32.730  0.00  0.00           C
ATOM   1224  O   THR    77      71.110  74.000  33.200  0.00  0.00           O
ATOM   1225  N   ASP    78      73.320  73.610  32.870  0.00  0.00           N
ATOM   1226  H   ASP    78      74.050  73.080  32.430  0.00  0.00           H
ATOM   1227  CA  ASP    78      73.810  74.860  33.510  0.00  0.00           C
ATOM   1228  HA  ASP    78      73.120  75.670  33.260  0.00  0.00           H
ATOM   1229  CB  ASP    78      73.940  74.580  35.050  0.00  0.00           C
ATOM   1230  HB2 ASP    78      74.670  73.790  35.190  0.00  0.00           H
ATOM   1231  HB3 ASP    78      72.950  74.180  35.260  0.00  0.00           H
ATOM   1232  CG  ASP    78      74.170  75.800  35.930  0.00  0.00           C
ATOM   1233  OD1 ASP    78      74.700  76.860  35.590  0.00  0.00           O
ATOM   1234  OD2 ASP    78      73.810  75.620  37.090  0.00  0.00           O
ATOM   1235  C   ASP    78      75.160  75.160  32.900  0.00  0.00           C
ATOM   1236  O   ASP    78      75.970  74.250  32.640  0.00  0.00           O
ATOM   1237  N   HIE    79      75.540  76.430  32.890  0.00  0.00           N
ATOM   1238  H   HIE    79      74.880  77.120  33.220  0.00  0.00           H
ATOM   1239  CA  HIE    79      76.820  76.990  32.340  0.00  0.00           C
ATOM   1240  HA  HIE    79      77.030  76.450  31.410  0.00  0.00           H
ATOM   1241  CB  HIE    79      76.640  78.470  31.990  0.00  0.00           C
ATOM   1242  HB2 HIE    79      77.510  78.890  31.490  0.00  0.00           H
ATOM   1243  HB3 HIE    79      76.320  79.060  32.850  0.00  0.00           H
ATOM   1244  CG  HIE    79      75.560  78.630  30.950  0.00  0.00           C
ATOM   1245  ND1 HIE    79      75.740  78.100  29.680  0.00  0.00           N
ATOM   1246  CE1 HIE    79      74.620  78.410  29.060  0.00  0.00           C
ATOM   1247  HE1 HIE    79      74.460  78.230  28.010  0.00  0.00           H
ATOM   1248  NE2 HIE    79      73.720  79.090  29.850  0.00  0.00           N
ATOM   1249  HE2 HIE    79      72.740  79.250  29.660  0.00  0.00           H
ATOM   1250  CD2 HIE    79      74.380  79.330  31.050  0.00  0.00           C
ATOM   1251  HD2 HIE    79      73.850  79.860  31.830  0.00  0.00           H
ATOM   1252  C   HIE    79      78.050  76.660  33.250  0.00  0.00           C
ATOM   1253  O   HIE    79      79.240  76.740  32.820  0.00  0.00           O
ATOM   1254  N   LEU    80      77.800  76.270  34.480  0.00  0.00           N
ATOM   1255  H   LEU    80      76.810  76.330  34.680  0.00  0.00           H
ATOM   1256  CA  LEU    80      78.750  76.310  35.640  0.00  0.00           C
ATOM   1257  HA  LEU    80      79.690  76.680  35.240  0.00  0.00           H
ATOM   1258  CB  LEU    80      78.150  77.420  36.600  0.00  0.00           C
ATOM   1259  HB2 LEU    80      78.830  77.390  37.440  0.00  0.00           H
ATOM   1260  HB3 LEU    80      77.170  77.000  36.850  0.00  0.00           H
ATOM   1261  CG  LEU    80      77.930  78.850  35.980  0.00  0.00           C
ATOM   1262  HG  LEU    80      77.170  78.860  35.210  0.00  0.00           H
ATOM   1263  CD1 LEU    80      77.490  79.820  37.070  0.00  0.00           C
ATOM   1264 HD11 LEU    80      76.610  79.470  37.610  0.00  0.00           H
ATOM   1265 HD12 LEU    80      78.290  80.000  37.790  0.00  0.00           H
ATOM   1266 HD13 LEU    80      77.230  80.820  36.740  0.00  0.00           H
ATOM   1267  CD2 LEU    80      79.200  79.340  35.330  0.00  0.00           C
ATOM   1268 HD21 LEU    80      79.970  79.440  36.090  0.00  0.00           H
ATOM   1269 HD22 LEU    80      79.490  78.690  34.510  0.00  0.00           H
ATOM   1270 HD23 LEU    80      78.940  80.300  34.870  0.00  0.00           H
ATOM   1271  C   LEU    80      79.110  74.960  36.240  0.00  0.00           C
ATOM   1272  O   LEU    80      79.300  74.850  37.430  0.00  0.00           O
ATOM   1273  N   THR    81      79.330  73.940  35.350  0.00  0.00           N
ATOM   1274  H   THR    81      79.250  74.030  34.350  0.00  0.00           H
ATOM   1275  CA  THR    81      79.490  72.650  35.920  0.00  0.00           C
ATOM   1276  HA  THR    81      78.780  72.520  36.740  0.00  0.00           H
ATOM   1277  CB  THR    81      79.140  71.550  34.970  0.00  0.00           C
ATOM   1278  HB  THR    81      79.300  70.540  35.350  0.00  0.00           H
ATOM   1279  CG2 THR    81      77.670  71.590  34.410  0.00  0.00           C
ATOM   1280 HG21 THR    81      77.010  71.210  35.200  0.00  0.00           H
ATOM   1281 HG22 THR    81      77.350  72.610  34.220  0.00  0.00           H
ATOM   1282 HG23 THR    81      77.410  71.000  33.540  0.00  0.00           H
ATOM   1283  OG1 THR    81      79.980  71.760  33.830  0.00  0.00           O
ATOM   1284  HG1 THR    81      79.420  72.360  33.340  0.00  0.00           H
ATOM   1285  C   THR    81      80.750  72.310  36.640  0.00  0.00           C
ATOM   1286  O   THR    81      80.640  71.460  37.510  0.00  0.00           O
ATOM   1287  N   PRO    82      81.930  72.860  36.460  0.00  0.00           N
ATOM   1288  CD  PRO    82      82.290  73.830  35.420  0.00  0.00           C
ATOM   1289  HD2 PRO    82      81.700  74.750  35.500  0.00  0.00           H
ATOM   1290  HD3 PRO    82      81.920  73.520  34.440  0.00  0.00           H
ATOM   1291  CG  PRO    82      83.840  74.070  35.330  0.00  0.00           C
ATOM   1292  HG2 PRO    82      84.010  75.100  35.650  0.00  0.00           H
ATOM   1293  HG3 PRO    82      84.190  73.900  34.320  0.00  0.00           H
ATOM   1294  CB  PRO    82      84.400  72.980  36.270  0.00  0.00           C
ATOM   1295  HB2 PRO    82      85.330  73.240  36.760  0.00  0.00           H
ATOM   1296  HB3 PRO    82      84.550  72.040  35.740  0.00  0.00           H
ATOM   1297  CA  PRO    82      83.250  72.520  37.190  0.00  0.00           C
ATOM   1298  HA  PRO    82      83.420  71.440  37.160  0.00  0.00           H
ATOM   1299  C   PRO    82      83.450  73.100  38.620  0.00  0.00           C
ATOM   1300  O   PRO    82      84.360  72.800  39.360  0.00  0.00           O
ATOM   1301  N   THR    83      82.500  73.960  39.080  0.00  0.00           N
ATOM   1302  H   THR    83      81.740  74.270  38.480  0.00  0.00           H
ATOM   1303  CA  THR    83      82.550  74.540  40.410  0.00  0.00           C
ATOM   1304  HA  THR    83      83.440  75.160  40.270  0.00  0.00           H
ATOM   1305  CB  THR    83      81.400  75.460  40.690  0.00  0.00           C
ATOM   1306  HB  THR    83      80.520  74.830  40.670  0.00  0.00           H
ATOM   1307  CG2 THR    83      81.390  76.090  42.070  0.00  0.00           C
ATOM   1308 HG21 THR    83      80.470  76.660  42.220  0.00  0.00           H
ATOM   1309 HG22 THR    83      81.460  75.380  42.890  0.00  0.00           H
ATOM   1310 HG23 THR    83      82.280  76.720  42.130  0.00  0.00           H
ATOM   1311  OG1 THR    83      81.270  76.510  39.740  0.00  0.00           O
ATOM   1312  HG1 THR    83      80.780  77.170  40.230  0.00  0.00           H
ATOM   1313  C   THR    83      82.830  73.530  41.590  0.00  0.00           C
ATOM   1314  O   THR    83      83.800  73.740  42.250  0.00  0.00           O
ATOM   1315  N   PRO    84      82.060  72.420  41.760  0.00  0.00           N
ATOM   1316  CD  PRO    84      80.770  72.080  41.130  0.00  0.00           C
ATOM   1317  HD2 PRO    84      80.790  72.040  40.040  0.00  0.00           H
ATOM   1318  HD3 PRO    84      80.080  72.800  41.580  0.00  0.00           H
ATOM   1319  CG  PRO    84      80.410  70.650  41.590  0.00  0.00           C
ATOM   1320  HG2 PRO    84      80.970  69.900  41.030  0.00  0.00           H
ATOM   1321  HG3 PRO    84      79.340  70.440  41.610  0.00  0.00           H
ATOM   1322  CB  PRO    84      80.860  70.710  43.040  0.00  0.00           C
ATOM   1323  HB2 PRO    84      81.100  69.700  43.390  0.00  0.00           H
ATOM   1324  HB3 PRO    84      80.000  71.100  43.580  0.00  0.00           H
ATOM   1325  CA  PRO    84      82.160  71.590  43.000  0.00  0.00           C
ATOM   1326  HA  PRO    84      82.150  72.250  43.860  0.00  0.00           H
ATOM   1327  C   PRO    84      83.520  70.760  43.000  0.00  0.00           C
ATOM   1328  O   PRO    84      84.120  70.540  44.020  0.00  0.00           O
ATOM   1329  N   ILE    85      84.000  70.320  41.810  0.00  0.00           N
ATOM   1330  H   ILE    85      83.380  70.530  41.040  0.00  0.00           H
ATOM   1331  CA  ILE    85      85.340  69.790  41.470  0.00  0.00           C
ATOM   1332  HA  ILE    85      85.540  68.950  42.130  0.00  0.00           H
ATOM   1333  CB  ILE    85      85.520  69.280  40.050  0.00  0.00           C
ATOM   1334  HB  ILE    85      85.400  70.070  39.310  0.00  0.00           H
ATOM   1335  CG2 ILE    85      86.960  68.910  39.700  0.00  0.00           C
ATOM   1336 HG21 ILE    85      87.240  68.070  40.330  0.00  0.00           H
ATOM   1337 HG22 ILE    85      87.070  68.610  38.660  0.00  0.00           H
ATOM   1338 HG23 ILE    85      87.620  69.770  39.810  0.00  0.00           H
ATOM   1339  CG1 ILE    85      84.540  68.140  39.600  0.00  0.00           C
ATOM   1340 HG12 ILE    85      84.150  67.670  40.500  0.00  0.00           H
ATOM   1341 HG13 ILE    85      85.190  67.420  39.110  0.00  0.00           H
ATOM   1342  CD1 ILE    85      83.440  68.660  38.690  0.00  0.00           C
ATOM   1343 HD11 ILE    85      82.940  67.740  38.380  0.00  0.00           H
ATOM   1344 HD12 ILE    85      82.810  69.320  39.290  0.00  0.00           H
ATOM   1345 HD13 ILE    85      83.800  69.320  37.900  0.00  0.00           H
ATOM   1346  C   ILE    85      86.450  70.770  41.810  0.00  0.00           C
ATOM   1347  O   ILE    85      87.400  70.350  42.530  0.00  0.00           O
ATOM   1348  N   SER    86      86.290  72.010  41.400  0.00  0.00           N
ATOM   1349  H   SER    86      85.390  72.240  41.020  0.00  0.00           H
ATOM   1350  CA  SER    86      87.290  73.070  41.560  0.00  0.00           C
ATOM   1351  HA  SER    86      88.270  72.630  41.370  0.00  0.00           H
ATOM   1352  CB  SER    86      87.020  74.280  40.700  0.00  0.00           C
ATOM   1353  HB2 SER    86      85.950  74.450  40.760  0.00  0.00           H
ATOM   1354  HB3 SER    86      87.330  74.070  39.680  0.00  0.00           H
ATOM   1355  OG  SER    86      87.730  75.410  41.170  0.00  0.00           O
ATOM   1356  HG  SER    86      88.640  75.100  41.220  0.00  0.00           H
ATOM   1357  C   SER    86      87.430  73.480  43.030  0.00  0.00           C
ATOM   1358  O   SER    86      88.510  73.690  43.600  0.00  0.00           O
ATOM   1359  N   TYR    87      86.320  73.740  43.690  0.00  0.00           N
ATOM   1360  H   TYR    87      85.430  73.650  43.220  0.00  0.00           H
ATOM   1361  CA  TYR    87      86.200  73.950  45.130  0.00  0.00           C
ATOM   1362  HA  TYR    87      86.790  74.820  45.410  0.00  0.00           H
ATOM   1363  CB  TYR    87      84.740  74.250  45.460  0.00  0.00           C
ATOM   1364  HB2 TYR    87      84.560  73.930  46.480  0.00  0.00           H
ATOM   1365  HB3 TYR    87      84.080  73.640  44.840  0.00  0.00           H
ATOM   1366  CG  TYR    87      84.260  75.750  45.210  0.00  0.00           C
ATOM   1367  CD1 TYR    87      84.960  76.700  44.400  0.00  0.00           C
ATOM   1368  HD1 TYR    87      86.000  76.520  44.160  0.00  0.00           H
ATOM   1369  CE1 TYR    87      84.280  77.830  43.950  0.00  0.00           C
ATOM   1370  HE1 TYR    87      84.820  78.570  43.370  0.00  0.00           H
ATOM   1371  CZ  TYR    87      82.950  78.140  44.320  0.00  0.00           C
ATOM   1372  OH  TYR    87      82.200  79.310  44.030  0.00  0.00           O
ATOM   1373  HH  TYR    87      81.360  79.330  44.490  0.00  0.00           H
ATOM   1374  CE2 TYR    87      82.350  77.210  45.180  0.00  0.00           C
ATOM   1375  HE2 TYR    87      81.350  77.420  45.560  0.00  0.00           H
ATOM   1376  CD2 TYR    87      82.930  76.020  45.620  0.00  0.00           C
ATOM   1377  HD2 TYR    87      82.320  75.320  46.170  0.00  0.00           H
ATOM   1378  C   TYR    87      86.790  72.740  45.790  0.00  0.00           C
ATOM   1379  O   TYR    87      87.740  72.960  46.610  0.00  0.00           O
ATOM   1380  N   THR    88      86.460  71.470  45.470  0.00  0.00           N
ATOM   1381  H   THR    88      85.850  71.300  44.680  0.00  0.00           H
ATOM   1382  CA  THR    88      87.020  70.310  46.250  0.00  0.00           C
ATOM   1383  HA  THR    88      86.850  70.450  47.310  0.00  0.00           H
ATOM   1384  CB  THR    88      86.290  68.980  45.840  0.00  0.00           C
ATOM   1385  HB  THR    88      86.220  68.980  44.750  0.00  0.00           H
ATOM   1386  CG2 THR    88      86.880  67.710  46.460  0.00  0.00           C
ATOM   1387 HG21 THR    88      86.840  67.810  47.540  0.00  0.00           H
ATOM   1388 HG22 THR    88      86.400  66.790  46.130  0.00  0.00           H
ATOM   1389 HG23 THR    88      87.950  67.630  46.250  0.00  0.00           H
ATOM   1390  OG1 THR    88      84.890  69.080  46.220  0.00  0.00           O
ATOM   1391  HG1 THR    88      84.610  69.660  45.510  0.00  0.00           H
ATOM   1392  C   THR    88      88.550  70.190  46.150  0.00  0.00           C
ATOM   1393  O   THR    88      89.250  69.880  47.160  0.00  0.00           O
ATOM   1394  N   ALA    89      89.170  70.410  44.960  0.00  0.00           N
ATOM   1395  H   ALA    89      88.640  70.510  44.100  0.00  0.00           H
ATOM   1396  CA  ALA    89      90.660  70.250  44.780  0.00  0.00           C
ATOM   1397  HA  ALA    89      91.050  69.320  45.190  0.00  0.00           H
ATOM   1398  CB  ALA    89      90.800  70.080  43.280  0.00  0.00           C
ATOM   1399  HB1 ALA    89      91.760  69.590  43.130  0.00  0.00           H
ATOM   1400  HB2 ALA    89      90.020  69.430  42.880  0.00  0.00           H
ATOM   1401  HB3 ALA    89      90.830  71.090  42.880  0.00  0.00           H
ATOM   1402  C   ALA    89      91.450  71.480  45.350  0.00  0.00           C
ATOM   1403  O   ALA    89      92.440  71.290  46.040  0.00  0.00           O
ATOM   1404  N   GLY    90      90.870  72.650  45.210  0.00  0.00           N
ATOM   1405  H   GLY    90      90.020  72.600  44.670  0.00  0.00           H
ATOM   1406  CA  GLY    90      91.330  74.000  45.600  0.00  0.00           C
ATOM   1407  HA2 GLY    90      90.610  74.700  45.160  0.00  0.00           H
ATOM   1408  HA3 GLY    90      92.390  74.070  45.390  0.00  0.00           H
ATOM   1409  C   GLY    90      91.260  74.210  47.080  0.00  0.00           C
ATOM   1410  O   GLY    90      92.100  74.950  47.580  0.00  0.00           O
ATOM   1411  N   PHE    91      90.380  73.500  47.780  0.00  0.00           N
ATOM   1412  H   PHE    91      89.540  73.110  47.360  0.00  0.00           H
ATOM   1413  CA  PHE    91      90.510  73.380  49.270  0.00  0.00           C
ATOM   1414  HA  PHE    91      90.270  74.300  49.810  0.00  0.00           H
ATOM   1415  CB  PHE    91      89.350  72.470  49.610  0.00  0.00           C
ATOM   1416  HB2 PHE    91      89.550  71.530  49.090  0.00  0.00           H
ATOM   1417  HB3 PHE    91      88.460  72.970  49.220  0.00  0.00           H
ATOM   1418  CG  PHE    91      89.230  72.100  51.110  0.00  0.00           C
ATOM   1419  CD1 PHE    91      90.010  71.070  51.640  0.00  0.00           C
ATOM   1420  HD1 PHE    91      90.600  70.430  51.010  0.00  0.00           H
ATOM   1421  CE1 PHE    91      90.020  70.780  53.060  0.00  0.00           C
ATOM   1422  HE1 PHE    91      90.500  69.880  53.390  0.00  0.00           H
ATOM   1423  CZ  PHE    91      89.500  71.670  53.980  0.00  0.00           C
ATOM   1424  HZ  PHE    91      89.590  71.500  55.040  0.00  0.00           H
ATOM   1425  CE2 PHE    91      88.760  72.780  53.440  0.00  0.00           C
ATOM   1426  HE2 PHE    91      88.310  73.460  54.150  0.00  0.00           H
ATOM   1427  CD2 PHE    91      88.570  72.920  52.030  0.00  0.00           C
ATOM   1428  HD2 PHE    91      88.000  73.750  51.620  0.00  0.00           H
ATOM   1429  C   PHE    91      91.870  72.810  49.640  0.00  0.00           C
ATOM   1430  O   PHE    91      92.590  73.350  50.480  0.00  0.00           O
ATOM   1431  N   TYR    92      92.310  71.760  48.970  0.00  0.00           N
ATOM   1432  H   TYR    92      91.710  71.420  48.230  0.00  0.00           H
ATOM   1433  CA  TYR    92      93.600  71.070  49.150  0.00  0.00           C
ATOM   1434  HA  TYR    92      93.870  71.140  50.210  0.00  0.00           H
ATOM   1435  CB  TYR    92      93.440  69.580  48.790  0.00  0.00           C
ATOM   1436  HB2 TYR    92      94.420  69.110  48.860  0.00  0.00           H
ATOM   1437  HB3 TYR    92      93.010  69.360  47.810  0.00  0.00           H
ATOM   1438  CG  TYR    92      92.440  68.900  49.720  0.00  0.00           C
ATOM   1439  CD1 TYR    92      92.800  68.770  51.060  0.00  0.00           C
ATOM   1440  HD1 TYR    92      93.810  69.050  51.330  0.00  0.00           H
ATOM   1441  CE1 TYR    92      91.980  68.200  52.020  0.00  0.00           C
ATOM   1442  HE1 TYR    92      92.270  68.140  53.060  0.00  0.00           H
ATOM   1443  CZ  TYR    92      90.690  67.750  51.530  0.00  0.00           C
ATOM   1444  OH  TYR    92      89.760  67.380  52.440  0.00  0.00           O
ATOM   1445  HH  TYR    92      89.920  67.530  53.380  0.00  0.00           H
ATOM   1446  CE2 TYR    92      90.300  67.930  50.190  0.00  0.00           C
ATOM   1447  HE2 TYR    92      89.310  67.550  49.950  0.00  0.00           H
ATOM   1448  CD2 TYR    92      91.200  68.500  49.280  0.00  0.00           C
ATOM   1449  HD2 TYR    92      90.810  68.600  48.280  0.00  0.00           H
ATOM   1450  C   TYR    92      94.760  71.770  48.250  0.00  0.00           C
ATOM   1451  O   TYR    92      95.910  71.380  48.410  0.00  0.00           O
ATOM   1452  N   ARG    93      94.470  72.740  47.400  0.00  0.00           N
ATOM   1453  H   ARG    93      93.510  73.040  47.290  0.00  0.00           H
ATOM   1454  CA  ARG    93      95.540  73.150  46.410  0.00  0.00           C
ATOM   1455  HA  ARG    93      95.150  73.940  45.760  0.00  0.00           H
ATOM   1456  CB  ARG    93      96.700  73.960  47.050  0.00  0.00           C
ATOM   1457  HB2 ARG    93      97.250  74.540  46.310  0.00  0.00           H
ATOM   1458  HB3 ARG    93      97.470  73.320  47.480  0.00  0.00           H
ATOM   1459  CG  ARG    93      96.360  75.020  48.170  0.00  0.00           C
ATOM   1460  HG2 ARG    93      97.190  75.710  48.310  0.00  0.00           H
ATOM   1461  HG3 ARG    93      96.180  74.510  49.120  0.00  0.00           H
ATOM   1462  CD  ARG    93      95.100  75.870  47.910  0.00  0.00           C
ATOM   1463  HD2 ARG    93      94.260  75.190  48.100  0.00  0.00           H
ATOM   1464  HD3 ARG    93      95.010  76.260  46.900  0.00  0.00           H
ATOM   1465  NE  ARG    93      95.030  77.000  48.920  0.00  0.00           N
ATOM   1466  HE  ARG    93      95.670  77.750  48.710  0.00  0.00           H
ATOM   1467  CZ  ARG    93      94.180  77.180  49.870  0.00  0.00           C
ATOM   1468  NH1 ARG    93      93.210  76.360  50.210  0.00  0.00           N
ATOM   1469 HH11 ARG    93      93.170  75.450  49.770  0.00  0.00           H
ATOM   1470 HH12 ARG    93      92.480  76.540  50.880  0.00  0.00           H
ATOM   1471  NH2 ARG    93      94.360  78.260  50.500  0.00  0.00           N
ATOM   1472 HH21 ARG    93      94.940  79.050  50.230  0.00  0.00           H
ATOM   1473 HH22 ARG    93      93.860  78.400  51.360  0.00  0.00           H
ATOM   1474  C   ARG    93      96.040  71.990  45.470  0.00  0.00           C
ATOM   1475  O   ARG    93      97.160  71.920  45.040  0.00  0.00           O
ATOM   1476  N   ILE    94      95.120  71.160  45.020  0.00  0.00           N
ATOM   1477  H   ILE    94      94.190  71.210  45.400  0.00  0.00           H
ATOM   1478  CA  ILE    94      95.250  70.180  43.900  0.00  0.00           C
ATOM   1479  HA  ILE    94      96.300  69.930  43.760  0.00  0.00           H
ATOM   1480  CB  ILE    94      94.470  68.910  44.300  0.00  0.00           C
ATOM   1481  HB  ILE    94      93.440  69.160  44.580  0.00  0.00           H
ATOM   1482  CG2 ILE    94      94.520  67.980  43.080  0.00  0.00           C
ATOM   1483 HG21 ILE    94      95.480  67.450  43.050  0.00  0.00           H
ATOM   1484 HG22 ILE    94      93.860  67.130  43.230  0.00  0.00           H
ATOM   1485 HG23 ILE    94      94.300  68.530  42.170  0.00  0.00           H
ATOM   1486  CG1 ILE    94      95.060  68.100  45.460  0.00  0.00           C
ATOM   1487 HG12 ILE    94      95.370  68.680  46.330  0.00  0.00           H
ATOM   1488 HG13 ILE    94      96.040  67.740  45.170  0.00  0.00           H
ATOM   1489  CD1 ILE    94      94.210  66.940  46.060  0.00  0.00           C
ATOM   1490 HD11 ILE    94      94.690  66.530  46.950  0.00  0.00           H
ATOM   1491 HD12 ILE    94      93.230  67.330  46.340  0.00  0.00           H
ATOM   1492 HD13 ILE    94      94.040  66.110  45.380  0.00  0.00           H
ATOM   1493  C   ILE    94      94.850  70.790  42.570  0.00  0.00           C
ATOM   1494  O   ILE    94      93.680  71.290  42.480  0.00  0.00           O
ATOM   1495  N   PRO    95      95.720  70.870  41.530  0.00  0.00           N
ATOM   1496  CD  PRO    95      97.130  70.750  41.650  0.00  0.00           C
ATOM   1497  HD2 PRO    95      97.400  69.710  41.470  0.00  0.00           H
ATOM   1498  HD3 PRO    95      97.450  70.870  42.680  0.00  0.00           H
ATOM   1499  CG  PRO    95      97.750  71.690  40.610  0.00  0.00           C
ATOM   1500  HG2 PRO    95      98.660  71.260  40.180  0.00  0.00           H
ATOM   1501  HG3 PRO    95      97.870  72.690  41.040  0.00  0.00           H
ATOM   1502  CB  PRO    95      96.650  71.640  39.540  0.00  0.00           C
ATOM   1503  HB2 PRO    95      96.880  70.740  38.980  0.00  0.00           H
ATOM   1504  HB3 PRO    95      96.620  72.480  38.850  0.00  0.00           H
ATOM   1505  CA  PRO    95      95.360  71.610  40.320  0.00  0.00           C
ATOM   1506  HA  PRO    95      95.070  72.620  40.580  0.00  0.00           H
ATOM   1507  C   PRO    95      94.150  70.980  39.530  0.00  0.00           C
ATOM   1508  O   PRO    95      93.980  69.770  39.520  0.00  0.00           O
ATOM   1509  N   VAL    96      93.360  71.760  38.800  0.00  0.00           N
ATOM   1510  H   VAL    96      93.470  72.760  38.870  0.00  0.00           H
ATOM   1511  CA  VAL    96      92.220  71.290  38.000  0.00  0.00           C
ATOM   1512  HA  VAL    96      92.170  70.200  38.040  0.00  0.00           H
ATOM   1513  CB  VAL    96      90.820  71.740  38.540  0.00  0.00           C
ATOM   1514  HB  VAL    96      90.920  72.820  38.590  0.00  0.00           H
ATOM   1515  CG1 VAL    96      89.620  71.330  37.590  0.00  0.00           C
ATOM   1516 HG11 VAL    96      88.620  71.490  37.990  0.00  0.00           H
ATOM   1517 HG12 VAL    96      89.820  71.780  36.620  0.00  0.00           H
ATOM   1518 HG13 VAL    96      89.600  70.260  37.400  0.00  0.00           H
ATOM   1519  CG2 VAL    96      90.490  71.130  39.920  0.00  0.00           C
ATOM   1520 HG21 VAL    96      90.660  70.060  39.880  0.00  0.00           H
ATOM   1521 HG22 VAL    96      91.160  71.620  40.630  0.00  0.00           H
ATOM   1522 HG23 VAL    96      89.460  71.150  40.260  0.00  0.00           H
ATOM   1523  C   VAL    96      92.410  71.780  36.540  0.00  0.00           C
ATOM   1524  O   VAL    96      92.780  72.920  36.330  0.00  0.00           O
ATOM   1525  N   ILE    97      92.130  70.930  35.480  0.00  0.00           N
ATOM   1526  H   ILE    97      91.760  70.000  35.630  0.00  0.00           H
ATOM   1527  CA  ILE    97      92.380  71.360  34.060  0.00  0.00           C
ATOM   1528  HA  ILE    97      92.760  72.380  34.130  0.00  0.00           H
ATOM   1529  CB  ILE    97      93.550  70.550  33.380  0.00  0.00           C
ATOM   1530  HB  ILE    97      93.270  69.500  33.330  0.00  0.00           H
ATOM   1531  CG2 ILE    97      93.650  71.080  31.920  0.00  0.00           C
ATOM   1532 HG21 ILE    97      92.800  70.610  31.430  0.00  0.00           H
ATOM   1533 HG22 ILE    97      93.560  72.170  31.900  0.00  0.00           H
ATOM   1534 HG23 ILE    97      94.570  70.710  31.460  0.00  0.00           H
ATOM   1535  CG1 ILE    97      94.890  70.610  34.090  0.00  0.00           C
ATOM   1536 HG12 ILE    97      95.040  71.620  34.450  0.00  0.00           H
ATOM   1537 HG13 ILE    97      95.720  70.370  33.430  0.00  0.00           H
ATOM   1538  CD1 ILE    97      94.900  69.550  35.270  0.00  0.00           C
ATOM   1539 HD11 ILE    97      94.750  70.140  36.170  0.00  0.00           H
ATOM   1540 HD12 ILE    97      94.150  68.760  35.160  0.00  0.00           H
ATOM   1541 HD13 ILE    97      95.910  69.150  35.350  0.00  0.00           H
ATOM   1542  C   ILE    97      91.060  71.360  33.280  0.00  0.00           C
ATOM   1543  O   ILE    97      90.530  70.280  33.010  0.00  0.00           O
ATOM   1544  N   GLY    98      90.540  72.590  32.890  0.00  0.00           N
ATOM   1545  H   GLY    98      91.100  73.360  33.210  0.00  0.00           H
ATOM   1546  CA  GLY    98      89.330  72.740  32.120  0.00  0.00           C
ATOM   1547  HA2 GLY    98      88.970  73.760  32.090  0.00  0.00           H
ATOM   1548  HA3 GLY    98      88.570  72.130  32.610  0.00  0.00           H
ATOM   1549  C   GLY    98      89.530  72.280  30.740  0.00  0.00           C
ATOM   1550  O   GLY    98      90.260  72.910  29.950  0.00  0.00           O
ATOM   1551  N   LEU    99      88.940  71.200  30.350  0.00  0.00           N
ATOM   1552  H   LEU    99      88.250  70.850  31.000  0.00  0.00           H
ATOM   1553  CA  LEU    99      88.960  70.650  28.930  0.00  0.00           C
ATOM   1554  HA  LEU    99      89.900  70.930  28.450  0.00  0.00           H
ATOM   1555  CB  LEU    99      88.770  69.130  28.900  0.00  0.00           C
ATOM   1556  HB2 LEU    99      89.150  68.730  27.950  0.00  0.00           H
ATOM   1557  HB3 LEU    99      87.730  68.810  28.970  0.00  0.00           H
ATOM   1558  CG  LEU    99      89.490  68.230  29.920  0.00  0.00           C
ATOM   1559  HG  LEU    99      89.050  68.540  30.860  0.00  0.00           H
ATOM   1560  CD1 LEU    99      89.260  66.740  29.620  0.00  0.00           C
ATOM   1561 HD11 LEU    99      88.350  66.630  29.050  0.00  0.00           H
ATOM   1562 HD12 LEU    99      90.080  66.260  29.090  0.00  0.00           H
ATOM   1563 HD13 LEU    99      89.060  66.210  30.550  0.00  0.00           H
ATOM   1564  CD2 LEU    99      90.950  68.520  29.990  0.00  0.00           C
ATOM   1565 HD21 LEU    99      91.340  68.130  30.930  0.00  0.00           H
ATOM   1566 HD22 LEU    99      91.500  68.120  29.140  0.00  0.00           H
ATOM   1567 HD23 LEU    99      91.080  69.600  30.050  0.00  0.00           H
ATOM   1568  C   LEU    99      87.800  71.160  28.040  0.00  0.00           C
ATOM   1569  O   LEU    99      87.840  70.900  26.820  0.00  0.00           O
ATOM   1570  N   THR   100      86.800  71.910  28.610  0.00  0.00           N
ATOM   1571  H   THR   100      86.760  72.010  29.610  0.00  0.00           H
ATOM   1572  CA  THR   100      85.570  72.330  27.810  0.00  0.00           C
ATOM   1573  HA  THR   100      85.890  72.560  26.790  0.00  0.00           H
ATOM   1574  CB  THR   100      84.420  71.310  27.960  0.00  0.00           C
ATOM   1575  HB  THR   100      83.850  71.640  28.830  0.00  0.00           H
ATOM   1576  CG2 THR   100      83.580  71.380  26.700  0.00  0.00           C
ATOM   1577 HG21 THR   100      82.900  72.230  26.690  0.00  0.00           H
ATOM   1578 HG22 THR   100      84.180  71.460  25.790  0.00  0.00           H
ATOM   1579 HG23 THR   100      82.920  70.510  26.640  0.00  0.00           H
ATOM   1580  OG1 THR   100      84.810  70.020  28.160  0.00  0.00           O
ATOM   1581  HG1 THR   100      84.130  69.530  27.690  0.00  0.00           H
ATOM   1582  C   THR   100      85.020  73.690  28.300  0.00  0.00           C
ATOM   1583  O   THR   100      84.540  74.460  27.480  0.00  0.00           O
ATOM   1584  N   THR   101      85.240  74.100  29.550  0.00  0.00           N
ATOM   1585  H   THR   101      85.710  73.400  30.100  0.00  0.00           H
ATOM   1586  CA  THR   101      84.660  75.300  30.180  0.00  0.00           C
ATOM   1587  HA  THR   101      83.580  75.310  30.050  0.00  0.00           H
ATOM   1588  CB  THR   101      84.780  75.380  31.730  0.00  0.00           C
ATOM   1589  HB  THR   101      84.120  74.560  32.030  0.00  0.00           H
ATOM   1590  CG2 THR   101      86.130  75.110  32.470  0.00  0.00           C
ATOM   1591 HG21 THR   101      85.810  75.400  33.470  0.00  0.00           H
ATOM   1592 HG22 THR   101      86.550  74.110  32.420  0.00  0.00           H
ATOM   1593 HG23 THR   101      86.870  75.840  32.130  0.00  0.00           H
ATOM   1594  OG1 THR   101      84.210  76.560  32.220  0.00  0.00           O
ATOM   1595  HG1 THR   101      83.290  76.440  32.440  0.00  0.00           H
ATOM   1596  C   THR   101      85.380  76.620  29.710  0.00  0.00           C
ATOM   1597  O   THR   101      86.540  76.870  29.950  0.00  0.00           O
ATOM   1598  N   ARG   102      84.520  77.470  29.130  0.00  0.00           N
ATOM   1599  H   ARG   102      83.590  77.100  29.020  0.00  0.00           H
ATOM   1600  CA  ARG   102      84.870  78.830  28.580  0.00  0.00           C
ATOM   1601  HA  ARG   102      85.920  79.040  28.810  0.00  0.00           H
ATOM   1602  CB  ARG   102      84.510  78.730  27.050  0.00  0.00           C
ATOM   1603  HB2 ARG   102      84.650  79.740  26.670  0.00  0.00           H
ATOM   1604  HB3 ARG   102      83.470  78.420  26.900  0.00  0.00           H
ATOM   1605  CG  ARG   102      85.440  77.750  26.350  0.00  0.00           C
ATOM   1606  HG2 ARG   102      85.280  76.800  26.860  0.00  0.00           H
ATOM   1607  HG3 ARG   102      86.480  77.890  26.660  0.00  0.00           H
ATOM   1608  CD  ARG   102      85.200  77.690  24.870  0.00  0.00           C
ATOM   1609  HD2 ARG   102      84.150  77.480  24.700  0.00  0.00           H
ATOM   1610  HD3 ARG   102      85.870  76.860  24.620  0.00  0.00           H
ATOM   1611  NE  ARG   102      85.400  78.990  24.160  0.00  0.00           N
ATOM   1612  HE  ARG   102      86.140  79.530  24.580  0.00  0.00           H
ATOM   1613  CZ  ARG   102      84.850  79.360  22.990  0.00  0.00           C
ATOM   1614  NH1 ARG   102      83.990  78.570  22.480  0.00  0.00           N
ATOM   1615 HH11 ARG   102      83.960  77.580  22.670  0.00  0.00           H
ATOM   1616 HH12 ARG   102      83.680  78.870  21.570  0.00  0.00           H
ATOM   1617  NH2 ARG   102      85.220  80.420  22.360  0.00  0.00           N
ATOM   1618 HH21 ARG   102      85.850  81.110  22.760  0.00  0.00           H
ATOM   1619 HH22 ARG   102      84.870  80.470  21.420  0.00  0.00           H
ATOM   1620  C   ARG   102      84.220  80.000  29.200  0.00  0.00           C
ATOM   1621  O   ARG   102      84.390  81.110  28.690  0.00  0.00           O
ATOM   1622  N   MET   103      83.410  79.850  30.270  0.00  0.00           N
ATOM   1623  H   MET   103      83.400  78.940  30.700  0.00  0.00           H
ATOM   1624  CA  MET   103      82.920  80.970  31.170  0.00  0.00           C
ATOM   1625  HA  MET   103      82.490  81.660  30.440  0.00  0.00           H
ATOM   1626  CB  MET   103      81.780  80.500  32.220  0.00  0.00           C
ATOM   1627  HB2 MET   103      81.500  81.360  32.840  0.00  0.00           H
ATOM   1628  HB3 MET   103      82.110  79.730  32.910  0.00  0.00           H
ATOM   1629  CG  MET   103      80.500  80.010  31.410  0.00  0.00           C
ATOM   1630  HG2 MET   103      79.710  79.510  31.960  0.00  0.00           H
ATOM   1631  HG3 MET   103      80.870  79.160  30.820  0.00  0.00           H
ATOM   1632  SD  MET   103      79.940  81.320  30.120  0.00  0.00           S
ATOM   1633  CE  MET   103      79.280  82.690  31.030  0.00  0.00           C
ATOM   1634  HE1 MET   103      80.090  83.230  31.520  0.00  0.00           H
ATOM   1635  HE2 MET   103      78.700  83.290  30.330  0.00  0.00           H
ATOM   1636  HE3 MET   103      78.600  82.380  31.820  0.00  0.00           H
ATOM   1637  C   MET   103      84.130  81.660  31.870  0.00  0.00           C
ATOM   1638  O   MET   103      84.980  80.890  32.320  0.00  0.00           O
ATOM   1639  N   SER   104      84.300  82.990  31.860  0.00  0.00           N
ATOM   1640  H   SER   104      83.700  83.500  31.230  0.00  0.00           H
ATOM   1641  CA  SER   104      85.410  83.720  32.470  0.00  0.00           C
ATOM   1642  HA  SER   104      86.290  83.230  32.060  0.00  0.00           H
ATOM   1643  CB  SER   104      85.420  85.230  31.940  0.00  0.00           C
ATOM   1644  HB2 SER   104      86.200  85.840  32.400  0.00  0.00           H
ATOM   1645  HB3 SER   104      84.400  85.570  32.160  0.00  0.00           H
ATOM   1646  OG  SER   104      85.630  85.260  30.490  0.00  0.00           O
ATOM   1647  HG  SER   104      84.790  85.370  30.040  0.00  0.00           H
ATOM   1648  C   SER   104      85.580  83.760  34.000  0.00  0.00           C
ATOM   1649  O   SER   104      86.720  83.960  34.460  0.00  0.00           O
ATOM   1650  N   ILE   105      84.520  83.450  34.750  0.00  0.00           N
ATOM   1651  H   ILE   105      83.660  83.340  34.240  0.00  0.00           H
ATOM   1652  CA  ILE   105      84.550  83.320  36.210  0.00  0.00           C
ATOM   1653  HA  ILE   105      84.820  84.260  36.690  0.00  0.00           H
ATOM   1654  CB  ILE   105      83.160  82.890  36.820  0.00  0.00           C
ATOM   1655  HB  ILE   105      82.420  83.630  36.520  0.00  0.00           H
ATOM   1656  CG2 ILE   105      82.650  81.560  36.270  0.00  0.00           C
ATOM   1657 HG21 ILE   105      82.840  81.480  35.200  0.00  0.00           H
ATOM   1658 HG22 ILE   105      83.180  80.700  36.670  0.00  0.00           H
ATOM   1659 HG23 ILE   105      81.570  81.430  36.380  0.00  0.00           H
ATOM   1660  CG1 ILE   105      83.090  82.830  38.360  0.00  0.00           C
ATOM   1661 HG12 ILE   105      83.730  81.980  38.600  0.00  0.00           H
ATOM   1662 HG13 ILE   105      82.070  82.660  38.700  0.00  0.00           H
ATOM   1663  CD1 ILE   105      83.580  84.050  39.140  0.00  0.00           C
ATOM   1664 HD11 ILE   105      84.650  84.210  39.100  0.00  0.00           H
ATOM   1665 HD12 ILE   105      83.110  85.010  38.920  0.00  0.00           H
ATOM   1666 HD13 ILE   105      83.350  83.820  40.180  0.00  0.00           H
ATOM   1667  C   ILE   105      85.650  82.400  36.640  0.00  0.00           C
ATOM   1668  O   ILE   105      86.270  82.590  37.660  0.00  0.00           O
ATOM   1669  N   TYR   106      85.930  81.310  35.910  0.00  0.00           N
ATOM   1670  H   TYR   106      85.280  81.120  35.160  0.00  0.00           H
ATOM   1671  CA  TYR   106      86.890  80.280  36.290  0.00  0.00           C
ATOM   1672  HA  TYR   106      86.780  79.900  37.300  0.00  0.00           H
ATOM   1673  CB  TYR   106      86.600  79.060  35.460  0.00  0.00           C
ATOM   1674  HB2 TYR   106      87.410  78.350  35.610  0.00  0.00           H
ATOM   1675  HB3 TYR   106      86.550  79.330  34.400  0.00  0.00           H
ATOM   1676  CG  TYR   106      85.220  78.480  35.770  0.00  0.00           C
ATOM   1677  CD1 TYR   106      85.110  77.680  36.990  0.00  0.00           C
ATOM   1678  HD1 TYR   106      85.970  77.470  37.600  0.00  0.00           H
ATOM   1679  CE1 TYR   106      83.840  77.220  37.410  0.00  0.00           C
ATOM   1680  HE1 TYR   106      83.790  76.590  38.290  0.00  0.00           H
ATOM   1681  CZ  TYR   106      82.700  77.450  36.590  0.00  0.00           C
ATOM   1682  OH  TYR   106      81.510  76.830  37.000  0.00  0.00           O
ATOM   1683  HH  TYR   106      81.390  76.650  37.930  0.00  0.00           H
ATOM   1684  CE2 TYR   106      82.840  78.270  35.380  0.00  0.00           C
ATOM   1685  HE2 TYR   106      81.950  78.390  34.780  0.00  0.00           H
ATOM   1686  CD2 TYR   106      84.120  78.730  34.970  0.00  0.00           C
ATOM   1687  HD2 TYR   106      84.090  79.230  34.010  0.00  0.00           H
ATOM   1688  C   TYR   106      88.350  80.770  36.300  0.00  0.00           C
ATOM   1689  O   TYR   106      89.280  80.060  36.660  0.00  0.00           O
ATOM   1690  N   SER   107      88.610  81.970  35.700  0.00  0.00           N
ATOM   1691  H   SER   107      87.840  82.540  35.380  0.00  0.00           H
ATOM   1692  CA  SER   107      89.940  82.670  35.750  0.00  0.00           C
ATOM   1693  HA  SER   107      90.720  81.910  35.680  0.00  0.00           H
ATOM   1694  CB  SER   107      90.200  83.560  34.510  0.00  0.00           C
ATOM   1695  HB2 SER   107      91.220  83.920  34.570  0.00  0.00           H
ATOM   1696  HB3 SER   107      89.440  84.340  34.610  0.00  0.00           H
ATOM   1697  OG  SER   107      89.900  82.920  33.280  0.00  0.00           O
ATOM   1698  HG  SER   107      90.740  82.700  32.870  0.00  0.00           H
ATOM   1699  C   SER   107      90.110  83.470  37.030  0.00  0.00           C
ATOM   1700  O   SER   107      91.200  83.820  37.320  0.00  0.00           O
ATOM   1701  N   ASP   108      89.050  83.770  37.820  0.00  0.00           N
ATOM   1702  H   ASP   108      88.150  83.440  37.510  0.00  0.00           H
ATOM   1703  CA  ASP   108      89.120  84.640  38.950  0.00  0.00           C
ATOM   1704  HA  ASP   108      89.620  85.580  38.730  0.00  0.00           H
ATOM   1705  CB  ASP   108      87.720  85.030  39.360  0.00  0.00           C
ATOM   1706  HB2 ASP   108      87.160  84.140  39.660  0.00  0.00           H
ATOM   1707  HB3 ASP   108      87.220  85.500  38.520  0.00  0.00           H
ATOM   1708  CG  ASP   108      87.680  86.090  40.530  0.00  0.00           C
ATOM   1709  OD1 ASP   108      88.640  86.230  41.290  0.00  0.00           O
ATOM   1710  OD2 ASP   108      86.660  86.810  40.630  0.00  0.00           O
ATOM   1711  C   ASP   108      89.930  83.920  40.090  0.00  0.00           C
ATOM   1712  O   ASP   108      89.520  82.880  40.540  0.00  0.00           O
ATOM   1713  N   LYS   109      91.120  84.430  40.470  0.00  0.00           N
ATOM   1714  H   LYS   109      91.490  85.140  39.850  0.00  0.00           H
ATOM   1715  CA  LYS   109      91.950  83.770  41.460  0.00  0.00           C
ATOM   1716  HA  LYS   109      92.190  82.760  41.150  0.00  0.00           H
ATOM   1717  CB  LYS   109      93.290  84.450  41.670  0.00  0.00           C
ATOM   1718  HB2 LYS   109      93.810  83.920  42.470  0.00  0.00           H
ATOM   1719  HB3 LYS   109      93.130  85.490  41.950  0.00  0.00           H
ATOM   1720  CG  LYS   109      94.210  84.390  40.440  0.00  0.00           C
ATOM   1721  HG2 LYS   109      93.720  84.820  39.560  0.00  0.00           H
ATOM   1722  HG3 LYS   109      94.340  83.320  40.280  0.00  0.00           H
ATOM   1723  CD  LYS   109      95.670  85.020  40.610  0.00  0.00           C
ATOM   1724  HD2 LYS   109      96.100  84.790  41.590  0.00  0.00           H
ATOM   1725  HD3 LYS   109      95.500  86.090  40.650  0.00  0.00           H
ATOM   1726  CE  LYS   109      96.660  84.550  39.540  0.00  0.00           C
ATOM   1727  HE2 LYS   109      96.630  83.480  39.360  0.00  0.00           H
ATOM   1728  HE3 LYS   109      97.660  84.790  39.900  0.00  0.00           H
ATOM   1729  NZ  LYS   109      96.570  85.260  38.220  0.00  0.00           N
ATOM   1730  HZ1 LYS   109      96.800  86.240  38.260  0.00  0.00           H
ATOM   1731  HZ2 LYS   109      97.190  84.880  37.520  0.00  0.00           H
ATOM   1732  HZ3 LYS   109      95.660  85.090  37.800  0.00  0.00           H
ATOM   1733  C   LYS   109      91.260  83.750  42.800  0.00  0.00           C
ATOM   1734  O   LYS   109      91.410  82.760  43.500  0.00  0.00           O
ATOM   1735  N   SER   110      90.410  84.700  43.090  0.00  0.00           N
ATOM   1736  H   SER   110      90.280  85.460  42.430  0.00  0.00           H
ATOM   1737  CA  SER   110      89.670  84.840  44.370  0.00  0.00           C
ATOM   1738  HA  SER   110      90.340  84.600  45.200  0.00  0.00           H
ATOM   1739  CB  SER   110      89.130  86.210  44.690  0.00  0.00           C
ATOM   1740  HB2 SER   110      89.910  86.970  44.760  0.00  0.00           H
ATOM   1741  HB3 SER   110      88.720  86.190  45.700  0.00  0.00           H
ATOM   1742  OG  SER   110      88.070  86.630  43.830  0.00  0.00           O
ATOM   1743  HG  SER   110      88.450  86.730  42.950  0.00  0.00           H
ATOM   1744  C   SER   110      88.610  83.780  44.490  0.00  0.00           C
ATOM   1745  O   SER   110      88.510  83.280  45.580  0.00  0.00           O
ATOM   1746  N   ILE   111      88.100  83.210  43.410  0.00  0.00           N
ATOM   1747  H   ILE   111      88.550  83.540  42.570  0.00  0.00           H
ATOM   1748  CA  ILE   111      87.110  82.120  43.390  0.00  0.00           C
ATOM   1749  HA  ILE   111      86.820  82.040  44.440  0.00  0.00           H
ATOM   1750  CB  ILE   111      85.880  82.540  42.600  0.00  0.00           C
ATOM   1751  HB  ILE   111      86.160  82.400  41.560  0.00  0.00           H
ATOM   1752  CG2 ILE   111      84.600  81.600  42.820  0.00  0.00           C
ATOM   1753 HG21 ILE   111      83.930  82.030  42.070  0.00  0.00           H
ATOM   1754 HG22 ILE   111      84.800  80.610  42.390  0.00  0.00           H
ATOM   1755 HG23 ILE   111      84.280  81.640  43.860  0.00  0.00           H
ATOM   1756  CG1 ILE   111      85.390  84.030  42.840  0.00  0.00           C
ATOM   1757 HG12 ILE   111      84.560  84.240  42.160  0.00  0.00           H
ATOM   1758 HG13 ILE   111      86.200  84.700  42.570  0.00  0.00           H
ATOM   1759  CD1 ILE   111      85.060  84.430  44.280  0.00  0.00           C
ATOM   1760 HD11 ILE   111      84.500  85.360  44.370  0.00  0.00           H
ATOM   1761 HD12 ILE   111      84.430  83.670  44.750  0.00  0.00           H
ATOM   1762 HD13 ILE   111      85.970  84.450  44.890  0.00  0.00           H
ATOM   1763  C   ILE   111      87.640  80.760  42.950  0.00  0.00           C
ATOM   1764  O   ILE   111      87.160  79.720  43.420  0.00  0.00           O
ATOM   1765  N   HIE   112      88.720  80.750  42.090  0.00  0.00           N
ATOM   1766  H   HIE   112      89.070  81.640  41.790  0.00  0.00           H
ATOM   1767  CA  HIE   112      89.200  79.500  41.400  0.00  0.00           C
ATOM   1768  HA  HIE   112      88.910  78.640  42.010  0.00  0.00           H
ATOM   1769  CB  HIE   112      88.580  79.460  40.000  0.00  0.00           C
ATOM   1770  HB2 HIE   112      89.110  78.790  39.320  0.00  0.00           H
ATOM   1771  HB3 HIE   112      88.730  80.440  39.570  0.00  0.00           H
ATOM   1772  CG  HIE   112      87.110  79.080  40.030  0.00  0.00           C
ATOM   1773  ND1 HIE   112      86.570  77.860  40.550  0.00  0.00           N
ATOM   1774  CE1 HIE   112      85.249  78.013  40.501  0.00  0.00           C
ATOM   1775  HE1 HIE   112      84.621  77.163  40.766  0.00  0.00           H
ATOM   1776  NE2 HIE   112      84.945  79.266  40.267  0.00  0.00           N
ATOM   1777  HE2 HIE   112      84.012  79.652  40.303  0.00  0.00           H
ATOM   1778  CD2 HIE   112      86.070  79.970  39.970  0.00  0.00           C
ATOM   1779  HD2 HIE   112      86.100  80.930  39.470  0.00  0.00           H
ATOM   1780  C   HIE   112      90.780  79.550  41.470  0.00  0.00           C
ATOM   1781  O   HIE   112      91.450  79.700  40.470  0.00  0.00           O
ATOM   1782  N   LEU   113      91.140  79.310  42.760  0.00  0.00           N
ATOM   1783  H   LEU   113      90.420  79.300  43.470  0.00  0.00           H
ATOM   1784  CA  LEU   113      92.520  79.440  43.130  0.00  0.00           C
ATOM   1785  HA  LEU   113      92.830  80.470  42.930  0.00  0.00           H
ATOM   1786  CB  LEU   113      92.470  79.180  44.670  0.00  0.00           C
ATOM   1787  HB2 LEU   113      92.560  78.090  44.710  0.00  0.00           H
ATOM   1788  HB3 LEU   113      91.560  79.550  45.130  0.00  0.00           H
ATOM   1789  CG  LEU   113      93.650  79.810  45.450  0.00  0.00           C
ATOM   1790  HG  LEU   113      94.600  79.400  45.120  0.00  0.00           H
ATOM   1791  CD1 LEU   113      93.750  81.280  45.380  0.00  0.00           C
ATOM   1792 HD11 LEU   113      92.890  81.810  45.810  0.00  0.00           H
ATOM   1793 HD12 LEU   113      94.630  81.600  45.930  0.00  0.00           H
ATOM   1794 HD13 LEU   113      93.950  81.610  44.360  0.00  0.00           H
ATOM   1795  CD2 LEU   113      93.430  79.320  46.900  0.00  0.00           C
ATOM   1796 HD21 LEU   113      92.550  79.740  47.400  0.00  0.00           H
ATOM   1797 HD22 LEU   113      93.310  78.240  46.800  0.00  0.00           H
ATOM   1798 HD23 LEU   113      94.330  79.500  47.500  0.00  0.00           H
ATOM   1799  C   LEU   113      93.490  78.400  42.530  0.00  0.00           C
ATOM   1800  O   LEU   113      94.720  78.650  42.530  0.00  0.00           O
ATOM   1801  N   SER   114      93.020  77.250  42.130  0.00  0.00           N
ATOM   1802  H   SER   114      92.020  77.080  42.140  0.00  0.00           H
ATOM   1803  CA  SER   114      93.920  76.170  41.620  0.00  0.00           C
ATOM   1804  HA  SER   114      94.930  76.550  41.450  0.00  0.00           H
ATOM   1805  CB  SER   114      93.940  75.030  42.710  0.00  0.00           C
ATOM   1806  HB2 SER   114      94.420  74.140  42.300  0.00  0.00           H
ATOM   1807  HB3 SER   114      92.910  74.800  42.970  0.00  0.00           H
ATOM   1808  OG  SER   114      94.600  75.400  43.920  0.00  0.00           O
ATOM   1809  HG  SER   114      95.440  75.820  43.710  0.00  0.00           H
ATOM   1810  C   SER   114      93.380  75.650  40.280  0.00  0.00           C
ATOM   1811  O   SER   114      93.270  74.400  40.050  0.00  0.00           O
ATOM   1812  N   PHE   115      93.160  76.600  39.310  0.00  0.00           N
ATOM   1813  H   PHE   115      93.140  77.570  39.570  0.00  0.00           H
ATOM   1814  CA  PHE   115      92.470  76.180  38.080  0.00  0.00           C
ATOM   1815  HA  PHE   115      92.410  75.090  38.150  0.00  0.00           H
ATOM   1816  CB  PHE   115      91.050  76.710  38.150  0.00  0.00           C
ATOM   1817  HB2 PHE   115      90.940  77.760  37.890  0.00  0.00           H
ATOM   1818  HB3 PHE   115      90.670  76.650  39.170  0.00  0.00           H
ATOM   1819  CG  PHE   115      90.070  76.060  37.180  0.00  0.00           C
ATOM   1820  CD1 PHE   115      89.940  76.630  35.930  0.00  0.00           C
ATOM   1821  HD1 PHE   115      90.380  77.590  35.720  0.00  0.00           H
ATOM   1822  CE1 PHE   115      89.210  75.990  34.940  0.00  0.00           C
ATOM   1823  HE1 PHE   115      89.190  76.400  33.950  0.00  0.00           H
ATOM   1824  CZ  PHE   115      88.640  74.720  35.200  0.00  0.00           C
ATOM   1825  HZ  PHE   115      88.030  74.270  34.430  0.00  0.00           H
ATOM   1826  CE2 PHE   115      88.720  74.180  36.490  0.00  0.00           C
ATOM   1827  HE2 PHE   115      88.190  73.260  36.690  0.00  0.00           H
ATOM   1828  CD2 PHE   115      89.380  74.870  37.490  0.00  0.00           C
ATOM   1829  HD2 PHE   115      89.620  74.380  38.420  0.00  0.00           H
ATOM   1830  C   PHE   115      93.220  76.740  36.910  0.00  0.00           C
ATOM   1831  O   PHE   115      93.690  77.860  36.900  0.00  0.00           O
ATOM   1832  N   LEU   116      93.260  75.950  35.840  0.00  0.00           N
ATOM   1833  H   LEU   116      92.710  75.120  35.990  0.00  0.00           H
ATOM   1834  CA  LEU   116      93.890  76.040  34.570  0.00  0.00           C
ATOM   1835  HA  LEU   116      94.060  77.100  34.380  0.00  0.00           H
ATOM   1836  CB  LEU   116      95.210  75.250  34.590  0.00  0.00           C
ATOM   1837  HB2 LEU   116      95.540  74.970  33.590  0.00  0.00           H
ATOM   1838  HB3 LEU   116      94.950  74.300  35.060  0.00  0.00           H
ATOM   1839  CG  LEU   116      96.370  75.940  35.400  0.00  0.00           C
ATOM   1840  HG  LEU   116      96.000  76.840  35.900  0.00  0.00           H
ATOM   1841  CD1 LEU   116      97.060  75.020  36.410  0.00  0.00           C
ATOM   1842 HD11 LEU   116      96.420  74.740  37.250  0.00  0.00           H
ATOM   1843 HD12 LEU   116      97.300  74.110  35.870  0.00  0.00           H
ATOM   1844 HD13 LEU   116      97.990  75.470  36.740  0.00  0.00           H
ATOM   1845  CD2 LEU   116      97.510  76.260  34.440  0.00  0.00           C
ATOM   1846 HD21 LEU   116      97.080  76.650  33.510  0.00  0.00           H
ATOM   1847 HD22 LEU   116      98.100  77.090  34.840  0.00  0.00           H
ATOM   1848 HD23 LEU   116      98.080  75.350  34.240  0.00  0.00           H
ATOM   1849  C   LEU   116      92.980  75.460  33.490  0.00  0.00           C
ATOM   1850  O   LEU   116      92.130  74.690  33.800  0.00  0.00           O
ATOM   1851  N   ARG   117      93.190  75.830  32.220  0.00  0.00           N
ATOM   1852  H   ARG   117      93.900  76.540  32.060  0.00  0.00           H
ATOM   1853  CA  ARG   117      92.440  75.320  31.120  0.00  0.00           C
ATOM   1854  HA  ARG   117      92.300  74.250  31.310  0.00  0.00           H
ATOM   1855  CB  ARG   117      91.020  75.860  31.030  0.00  0.00           C
ATOM   1856  HB2 ARG   117      90.470  75.460  31.880  0.00  0.00           H
ATOM   1857  HB3 ARG   117      90.540  75.530  30.120  0.00  0.00           H
ATOM   1858  CG  ARG   117      90.970  77.410  31.150  0.00  0.00           C
ATOM   1859  HG2 ARG   117      91.460  77.920  30.320  0.00  0.00           H
ATOM   1860  HG3 ARG   117      91.390  77.650  32.130  0.00  0.00           H
ATOM   1861  CD  ARG   117      89.520  77.940  31.070  0.00  0.00           C
ATOM   1862  HD2 ARG   117      88.820  77.140  31.320  0.00  0.00           H
ATOM   1863  HD3 ARG   117      89.240  78.150  30.030  0.00  0.00           H
ATOM   1864  NE  ARG   117      89.340  79.190  31.780  0.00  0.00           N
ATOM   1865  HE  ARG   117      90.130  79.780  32.010  0.00  0.00           H
ATOM   1866  CZ  ARG   117      88.150  79.680  32.020  0.00  0.00           C
ATOM   1867  NH1 ARG   117      87.050  79.100  31.640  0.00  0.00           N
ATOM   1868 HH11 ARG   117      87.170  78.270  31.070  0.00  0.00           H
ATOM   1869 HH12 ARG   117      86.190  79.620  31.730  0.00  0.00           H
ATOM   1870  NH2 ARG   117      88.020  80.820  32.570  0.00  0.00           N
ATOM   1871 HH21 ARG   117      88.850  81.310  32.870  0.00  0.00           H
ATOM   1872 HH22 ARG   117      87.090  81.120  32.840  0.00  0.00           H
ATOM   1873  C   ARG   117      93.180  75.350  29.760  0.00  0.00           C
ATOM   1874  O   ARG   117      93.700  76.420  29.330  0.00  0.00           O
ATOM   1875  N   THR   118      93.040  74.200  29.110  0.00  0.00           N
ATOM   1876  H   THR   118      92.650  73.380  29.550  0.00  0.00           H
ATOM   1877  CA  THR   118      93.490  74.030  27.710  0.00  0.00           C
ATOM   1878  HA  THR   118      94.350  74.670  27.520  0.00  0.00           H
ATOM   1879  CB  THR   118      93.760  72.540  27.430  0.00  0.00           C
ATOM   1880  HB  THR   118      93.830  72.380  26.360  0.00  0.00           H
ATOM   1881  CG2 THR   118      94.970  71.990  28.170  0.00  0.00           C
ATOM   1882 HG21 THR   118      95.180  70.930  27.980  0.00  0.00           H
ATOM   1883 HG22 THR   118      95.980  72.360  27.970  0.00  0.00           H
ATOM   1884 HG23 THR   118      94.880  72.110  29.250  0.00  0.00           H
ATOM   1885  OG1 THR   118      92.710  71.640  27.720  0.00  0.00           O
ATOM   1886  HG1 THR   118      92.230  71.490  26.910  0.00  0.00           H
ATOM   1887  C   THR   118      92.470  74.450  26.680  0.00  0.00           C
ATOM   1888  O   THR   118      92.800  74.570  25.490  0.00  0.00           O
ATOM   1889  N   VAL   119      91.230  74.930  27.050  0.00  0.00           N
ATOM   1890  H   VAL   119      90.950  74.690  27.990  0.00  0.00           H
ATOM   1891  CA  VAL   119      90.380  75.820  26.250  0.00  0.00           C
ATOM   1892  HA  VAL   119      90.680  75.660  25.210  0.00  0.00           H
ATOM   1893  CB  VAL   119      88.910  75.450  26.350  0.00  0.00           C
ATOM   1894  HB  VAL   119      88.310  76.350  26.170  0.00  0.00           H
ATOM   1895  CG1 VAL   119      88.520  74.400  25.330  0.00  0.00           C
ATOM   1896 HG11 VAL   119      88.840  74.770  24.360  0.00  0.00           H
ATOM   1897 HG12 VAL   119      88.840  73.420  25.700  0.00  0.00           H
ATOM   1898 HG13 VAL   119      87.440  74.510  25.390  0.00  0.00           H
ATOM   1899  CG2 VAL   119      88.430  75.010  27.770  0.00  0.00           C
ATOM   1900 HG21 VAL   119      88.740  75.680  28.580  0.00  0.00           H
ATOM   1901 HG22 VAL   119      87.340  74.950  27.730  0.00  0.00           H
ATOM   1902 HG23 VAL   119      88.680  73.970  27.990  0.00  0.00           H
ATOM   1903  C   VAL   119      90.510  77.310  26.680  0.00  0.00           C
ATOM   1904  O   VAL   119      90.630  77.590  27.860  0.00  0.00           O
ATOM   1905  N   PRO   120      90.510  78.280  25.750  0.00  0.00           N
ATOM   1906  CD  PRO   120      90.720  78.160  24.380  0.00  0.00           C
ATOM   1907  HD2 PRO   120      89.990  77.470  23.960  0.00  0.00           H
ATOM   1908  HD3 PRO   120      91.750  77.940  24.120  0.00  0.00           H
ATOM   1909  CG  PRO   120      90.480  79.500  23.710  0.00  0.00           C
ATOM   1910  HG2 PRO   120      89.440  79.730  23.470  0.00  0.00           H
ATOM   1911  HG3 PRO   120      91.010  79.580  22.760  0.00  0.00           H
ATOM   1912  CB  PRO   120      90.940  80.440  24.820  0.00  0.00           C
ATOM   1913  HB2 PRO   120      90.580  81.460  24.700  0.00  0.00           H
ATOM   1914  HB3 PRO   120      92.030  80.480  24.810  0.00  0.00           H
ATOM   1915  CA  PRO   120      90.420  79.720  26.080  0.00  0.00           C
ATOM   1916  HA  PRO   120      91.040  79.920  26.950  0.00  0.00           H
ATOM   1917  C   PRO   120      88.930  80.050  26.280  0.00  0.00           C
ATOM   1918  O   PRO   120      88.120  79.510  25.570  0.00  0.00           O
ATOM   1919  N   PRO   121      88.570  80.970  27.250  0.00  0.00           N
ATOM   1920  CD  PRO   121      89.470  81.320  28.330  0.00  0.00           C
ATOM   1921  HD2 PRO   121      90.420  81.680  27.920  0.00  0.00           H
ATOM   1922  HD3 PRO   121      89.470  80.470  29.000  0.00  0.00           H
ATOM   1923  CG  PRO   121      88.890  82.480  29.070  0.00  0.00           C
ATOM   1924  HG2 PRO   121      89.060  83.440  28.580  0.00  0.00           H
ATOM   1925  HG3 PRO   121      89.190  82.570  30.110  0.00  0.00           H
ATOM   1926  CB  PRO   121      87.430  82.140  28.970  0.00  0.00           C
ATOM   1927  HB2 PRO   121      86.840  83.050  29.080  0.00  0.00           H
ATOM   1928  HB3 PRO   121      87.280  81.430  29.790  0.00  0.00           H
ATOM   1929  CA  PRO   121      87.260  81.480  27.580  0.00  0.00           C
ATOM   1930  HA  PRO   121      86.660  80.580  27.640  0.00  0.00           H
ATOM   1931  C   PRO   121      86.720  82.440  26.520  0.00  0.00           C
ATOM   1932  O   PRO   121      87.510  83.160  25.880  0.00  0.00           O
ATOM   1933  N   TYR   122      85.400  82.620  26.490  0.00  0.00           N
ATOM   1934  H   TYR   122      84.900  82.210  27.260  0.00  0.00           H
ATOM   1935  CA  TYR   122      84.690  83.300  25.420  0.00  0.00           C
ATOM   1936  HA  TYR   122      84.750  82.670  24.530  0.00  0.00           H
ATOM   1937  CB  TYR   122      83.170  83.400  25.710  0.00  0.00           C
ATOM   1938  HB2 TYR   122      82.640  84.090  25.050  0.00  0.00           H
ATOM   1939  HB3 TYR   122      83.170  83.700  26.760  0.00  0.00           H
ATOM   1940  CG  TYR   122      82.510  82.060  25.490  0.00  0.00           C
ATOM   1941  CD1 TYR   122      82.180  81.460  24.240  0.00  0.00           C
ATOM   1942  HD1 TYR   122      82.630  81.940  23.380  0.00  0.00           H
ATOM   1943  CE1 TYR   122      81.600  80.180  24.150  0.00  0.00           C
ATOM   1944  HE1 TYR   122      81.430  79.630  23.230  0.00  0.00           H
ATOM   1945  CZ  TYR   122      81.140  79.610  25.280  0.00  0.00           C
ATOM   1946  OH  TYR   122      80.530  78.390  25.180  0.00  0.00           O
ATOM   1947  HH  TYR   122      80.530  78.100  24.260  0.00  0.00           H
ATOM   1948  CE2 TYR   122      81.300  80.290  26.530  0.00  0.00           C
ATOM   1949  HE2 TYR   122      80.710  79.900  27.350  0.00  0.00           H
ATOM   1950  CD2 TYR   122      82.050  81.460  26.680  0.00  0.00           C
ATOM   1951  HD2 TYR   122      82.090  81.970  27.630  0.00  0.00           H
ATOM   1952  C   TYR   122      85.030  84.780  25.300  0.00  0.00           C
ATOM   1953  O   TYR   122      85.010  85.310  24.190  0.00  0.00           O
ATOM   1954  N   SER   123      85.410  85.460  26.360  0.00  0.00           N
ATOM   1955  H   SER   123      85.470  85.070  27.290  0.00  0.00           H
ATOM   1956  CA  SER   123      85.880  86.840  26.180  0.00  0.00           C
ATOM   1957  HA  SER   123      85.140  87.350  25.580  0.00  0.00           H
ATOM   1958  CB  SER   123      85.890  87.460  27.550  0.00  0.00           C
ATOM   1959  HB2 SER   123      84.910  87.410  28.020  0.00  0.00           H
ATOM   1960  HB3 SER   123      86.150  88.520  27.570  0.00  0.00           H
ATOM   1961  OG  SER   123      86.710  86.800  28.470  0.00  0.00           O
ATOM   1962  HG  SER   123      86.080  86.400  29.080  0.00  0.00           H
ATOM   1963  C   SER   123      87.240  86.970  25.520  0.00  0.00           C
ATOM   1964  O   SER   123      87.510  88.100  25.060  0.00  0.00           O
ATOM   1965  N   HIE   124      88.070  85.950  25.570  0.00  0.00           N
ATOM   1966  H   HIE   124      87.700  85.060  25.870  0.00  0.00           H
ATOM   1967  CA  HIE   124      89.300  85.970  24.770  0.00  0.00           C
ATOM   1968  HA  HIE   124      89.830  86.880  25.070  0.00  0.00           H
ATOM   1969  CB  HIE   124      90.300  84.850  25.140  0.00  0.00           C
ATOM   1970  HB2 HIE   124      91.170  84.900  24.490  0.00  0.00           H
ATOM   1971  HB3 HIE   124      89.920  83.850  24.910  0.00  0.00           H
ATOM   1972  CG  HIE   124      90.720  84.780  26.590  0.00  0.00           C
ATOM   1973  ND1 HIE   124      91.870  84.100  27.000  0.00  0.00           N
ATOM   1974  CE1 HIE   124      92.220  84.610  28.200  0.00  0.00           C
ATOM   1975  HE1 HIE   124      93.060  84.290  28.800  0.00  0.00           H
ATOM   1976  NE2 HIE   124      91.310  85.540  28.590  0.00  0.00           N
ATOM   1977  HE2 HIE   124      91.430  86.160  29.370  0.00  0.00           H
ATOM   1978  CD2 HIE   124      90.380  85.690  27.540  0.00  0.00           C
ATOM   1979  HD2 HIE   124      89.640  86.480  27.500  0.00  0.00           H
ATOM   1980  C   HIE   124      89.140  86.110  23.220  0.00  0.00           C
ATOM   1981  O   HIE   124      90.130  86.480  22.590  0.00  0.00           O
ATOM   1982  N   GLN   125      87.950  85.960  22.610  0.00  0.00           N
ATOM   1983  H   GLN   125      87.260  85.550  23.220  0.00  0.00           H
ATOM   1984  CA  GLN   125      87.540  86.390  21.250  0.00  0.00           C
ATOM   1985  HA  GLN   125      87.990  85.700  20.530  0.00  0.00           H
ATOM   1986  CB  GLN   125      86.010  86.180  21.200  0.00  0.00           C
ATOM   1987  HB2 GLN   125      85.700  86.590  20.230  0.00  0.00           H
ATOM   1988  HB3 GLN   125      85.460  86.610  22.040  0.00  0.00           H
ATOM   1989  CG  GLN   125      85.760  84.690  21.150  0.00  0.00           C
ATOM   1990  HG2 GLN   125      86.060  84.220  22.090  0.00  0.00           H
ATOM   1991  HG3 GLN   125      86.350  84.200  20.380  0.00  0.00           H
ATOM   1992  CD  GLN   125      84.330  84.260  21.030  0.00  0.00           C
ATOM   1993  OE1 GLN   125      83.910  83.390  20.310  0.00  0.00           O
ATOM   1994  NE2 GLN   125      83.480  84.790  21.890  0.00  0.00           N
ATOM   1995 HE21 GLN   125      83.810  85.190  22.750  0.00  0.00           H
ATOM   1996 HE22 GLN   125      82.520  84.500  21.810  0.00  0.00           H
ATOM   1997  C   GLN   125      88.030  87.820  20.930  0.00  0.00           C
ATOM   1998  O   GLN   125      88.210  88.210  19.780  0.00  0.00           O
ATOM   1999  N   ALA   126      88.120  88.640  22.010  0.00  0.00           N
ATOM   2000  H   ALA   126      87.740  88.390  22.910  0.00  0.00           H
ATOM   2001  CA  ALA   126      88.620  89.990  21.970  0.00  0.00           C
ATOM   2002  HA  ALA   126      87.950  90.620  21.380  0.00  0.00           H
ATOM   2003  CB  ALA   126      88.540  90.680  23.330  0.00  0.00           C
ATOM   2004  HB1 ALA   126      87.500  90.740  23.630  0.00  0.00           H
ATOM   2005  HB2 ALA   126      89.180  90.090  23.990  0.00  0.00           H
ATOM   2006  HB3 ALA   126      88.870  91.720  23.370  0.00  0.00           H
ATOM   2007  C   ALA   126      89.990  90.110  21.270  0.00  0.00           C
ATOM   2008  O   ALA   126      90.400  91.200  20.800  0.00  0.00           O
ATOM   2009  N   LEU   127      90.820  89.000  21.420  0.00  0.00           N
ATOM   2010  H   LEU   127      90.430  88.170  21.860  0.00  0.00           H
ATOM   2011  CA  LEU   127      92.100  88.970  20.680  0.00  0.00           C
ATOM   2012  HA  LEU   127      92.650  89.890  20.880  0.00  0.00           H
ATOM   2013  CB  LEU   127      92.890  87.680  21.020  0.00  0.00           C
ATOM   2014  HB2 LEU   127      93.760  87.680  20.370  0.00  0.00           H
ATOM   2015  HB3 LEU   127      92.240  86.850  20.730  0.00  0.00           H
ATOM   2016  CG  LEU   127      93.260  87.500  22.520  0.00  0.00           C
ATOM   2017  HG  LEU   127      92.510  87.750  23.270  0.00  0.00           H
ATOM   2018  CD1 LEU   127      93.600  86.020  22.710  0.00  0.00           C
ATOM   2019 HD11 LEU   127      92.650  85.490  22.580  0.00  0.00           H
ATOM   2020 HD12 LEU   127      94.340  85.800  21.940  0.00  0.00           H
ATOM   2021 HD13 LEU   127      94.010  85.850  23.700  0.00  0.00           H
ATOM   2022  CD2 LEU   127      94.550  88.320  22.740  0.00  0.00           C
ATOM   2023 HD21 LEU   127      95.420  88.030  22.140  0.00  0.00           H
ATOM   2024 HD22 LEU   127      94.300  89.330  22.410  0.00  0.00           H
ATOM   2025 HD23 LEU   127      94.860  88.110  23.760  0.00  0.00           H
ATOM   2026  C   LEU   127      91.710  89.110  19.210  0.00  0.00           C
ATOM   2027  O   LEU   127      92.120  90.040  18.530  0.00  0.00           O
ATOM   2028  N   VAL   128      91.040  88.080  18.680  0.00  0.00           N
ATOM   2029  H   VAL   128      90.730  87.370  19.330  0.00  0.00           H
ATOM   2030  CA  VAL   128      90.640  87.930  17.280  0.00  0.00           C
ATOM   2031  HA  VAL   128      91.540  88.030  16.680  0.00  0.00           H
ATOM   2032  CB  VAL   128      90.070  86.520  17.060  0.00  0.00           C
ATOM   2033  HB  VAL   128      89.030  86.580  17.380  0.00  0.00           H
ATOM   2034  CG1 VAL   128      90.200  86.150  15.580  0.00  0.00           C
ATOM   2035 HG11 VAL   128      89.570  86.840  15.030  0.00  0.00           H
ATOM   2036 HG12 VAL   128      91.250  86.330  15.350  0.00  0.00           H
ATOM   2037 HG13 VAL   128      89.880  85.120  15.420  0.00  0.00           H
ATOM   2038  CG2 VAL   128      90.730  85.470  17.870  0.00  0.00           C
ATOM   2039 HG21 VAL   128      91.810  85.420  17.740  0.00  0.00           H
ATOM   2040 HG22 VAL   128      90.640  85.650  18.940  0.00  0.00           H
ATOM   2041 HG23 VAL   128      90.240  84.530  17.600  0.00  0.00           H
ATOM   2042  C   VAL   128      89.730  89.050  16.720  0.00  0.00           C
ATOM   2043  O   VAL   128      89.780  89.400  15.520  0.00  0.00           O
ATOM   2044  N   TRP   129      89.030  89.780  17.540  0.00  0.00           N
ATOM   2045  H   TRP   129      88.850  89.430  18.470  0.00  0.00           H
ATOM   2046  CA  TRP   129      88.260  91.020  17.260  0.00  0.00           C
ATOM   2047  HA  TRP   129      87.700  90.930  16.330  0.00  0.00           H
ATOM   2048  CB  TRP   129      87.250  91.400  18.350  0.00  0.00           C
ATOM   2049  HB2 TRP   129      86.760  92.330  18.050  0.00  0.00           H
ATOM   2050  HB3 TRP   129      87.800  91.490  19.290  0.00  0.00           H
ATOM   2051  CG  TRP   129      86.180  90.460  18.610  0.00  0.00           C
ATOM   2052  CD1 TRP   129      85.420  89.770  17.710  0.00  0.00           C
ATOM   2053  HD1 TRP   129      85.730  89.740  16.680  0.00  0.00           H
ATOM   2054  NE1 TRP   129      84.490  89.060  18.240  0.00  0.00           N
ATOM   2055  HE1 TRP   129      84.160  88.320  17.640  0.00  0.00           H
ATOM   2056  CE2 TRP   129      84.370  89.270  19.600  0.00  0.00           C
ATOM   2057  CZ2 TRP   129      83.570  88.670  20.590  0.00  0.00           C
ATOM   2058  HZ2 TRP   129      82.740  88.000  20.420  0.00  0.00           H
ATOM   2059  CH2 TRP   129      83.670  89.180  21.900  0.00  0.00           C
ATOM   2060  HH2 TRP   129      83.000  88.700  22.600  0.00  0.00           H
ATOM   2061  CZ3 TRP   129      84.550  90.200  22.200  0.00  0.00           C
ATOM   2062  HZ3 TRP   129      84.430  90.620  23.190  0.00  0.00           H
ATOM   2063  CE3 TRP   129      85.420  90.720  21.180  0.00  0.00           C
ATOM   2064  HE3 TRP   129      86.110  91.510  21.470  0.00  0.00           H
ATOM   2065  CD2 TRP   129      85.370  90.240  19.830  0.00  0.00           C
ATOM   2066  C   TRP   129      89.160  92.200  17.040  0.00  0.00           C
ATOM   2067  O   TRP   129      89.070  92.780  15.970  0.00  0.00           O
ATOM   2068  N   PHE   130      90.110  92.590  17.930  0.00  0.00           N
ATOM   2069  H   PHE   130      90.180  92.070  18.800  0.00  0.00           H
ATOM   2070  CA  PHE   130      91.100  93.640  17.730  0.00  0.00           C
ATOM   2071  HA  PHE   130      90.720  94.640  17.530  0.00  0.00           H
ATOM   2072  CB  PHE   130      91.890  93.730  19.070  0.00  0.00           C
ATOM   2073  HB2 PHE   130      92.470  92.820  19.240  0.00  0.00           H
ATOM   2074  HB3 PHE   130      91.280  93.600  19.960  0.00  0.00           H
ATOM   2075  CG  PHE   130      92.830  94.910  19.140  0.00  0.00           C
ATOM   2076  CD1 PHE   130      92.340  96.210  19.210  0.00  0.00           C
ATOM   2077  HD1 PHE   130      91.270  96.330  19.070  0.00  0.00           H
ATOM   2078  CE1 PHE   130      93.180  97.350  19.300  0.00  0.00           C
ATOM   2079  HE1 PHE   130      92.730  98.320  19.480  0.00  0.00           H
ATOM   2080  CZ  PHE   130      94.550  97.090  19.510  0.00  0.00           C
ATOM   2081  HZ  PHE   130      95.260  97.890  19.670  0.00  0.00           H
ATOM   2082  CE2 PHE   130      95.100  95.720  19.480  0.00  0.00           C
ATOM   2083  HE2 PHE   130      96.160  95.540  19.550  0.00  0.00           H
ATOM   2084  CD2 PHE   130      94.200  94.650  19.290  0.00  0.00           C
ATOM   2085  HD2 PHE   130      94.540  93.650  19.510  0.00  0.00           H
ATOM   2086  C   PHE   130      91.960  93.370  16.440  0.00  0.00           C
ATOM   2087  O   PHE   130      92.280  94.320  15.730  0.00  0.00           O
ATOM   2088  N   GLU   131      92.250  92.090  16.100  0.00  0.00           N
ATOM   2089  H   GLU   131      91.930  91.380  16.750  0.00  0.00           H
ATOM   2090  CA  GLU   131      93.090  91.810  14.890  0.00  0.00           C
ATOM   2091  HA  GLU   131      93.990  92.420  14.910  0.00  0.00           H
ATOM   2092  CB  GLU   131      93.560  90.340  14.940  0.00  0.00           C
ATOM   2093  HB2 GLU   131      93.760  89.970  13.930  0.00  0.00           H
ATOM   2094  HB3 GLU   131      92.650  89.850  15.290  0.00  0.00           H
ATOM   2095  CG  GLU   131      94.740  90.070  15.880  0.00  0.00           C
ATOM   2096  HG2 GLU   131      95.140  89.100  15.600  0.00  0.00           H
ATOM   2097  HG3 GLU   131      94.390  89.850  16.890  0.00  0.00           H
ATOM   2098  CD  GLU   131      95.910  91.120  15.930  0.00  0.00           C
ATOM   2099  OE1 GLU   131      96.340  91.580  14.830  0.00  0.00           O
ATOM   2100  OE2 GLU   131      96.370  91.370  17.060  0.00  0.00           O
ATOM   2101  C   GLU   131      92.340  92.030  13.620  0.00  0.00           C
ATOM   2102  O   GLU   131      92.900  92.520  12.710  0.00  0.00           O
ATOM   2103  N   MET   132      91.080  91.690  13.550  0.00  0.00           N
ATOM   2104  H   MET   132      90.640  91.250  14.350  0.00  0.00           H
ATOM   2105  CA  MET   132      90.270  92.180  12.470  0.00  0.00           C
ATOM   2106  HA  MET   132      90.750  91.840  11.550  0.00  0.00           H
ATOM   2107  CB  MET   132      88.900  91.500  12.520  0.00  0.00           C
ATOM   2108  HB2 MET   132      88.340  91.970  11.710  0.00  0.00           H
ATOM   2109  HB3 MET   132      88.370  91.720  13.440  0.00  0.00           H
ATOM   2110  CG  MET   132      88.800  89.990  12.190  0.00  0.00           C
ATOM   2111  HG2 MET   132      89.380  89.530  12.990  0.00  0.00           H
ATOM   2112  HG3 MET   132      89.180  89.710  11.210  0.00  0.00           H
ATOM   2113  SD  MET   132      87.070  89.440  12.010  0.00  0.00           S
ATOM   2114  CE  MET   132      87.040  88.270  13.260  0.00  0.00           C
ATOM   2115  HE1 MET   132      87.160  88.810  14.200  0.00  0.00           H
ATOM   2116  HE2 MET   132      86.100  87.720  13.250  0.00  0.00           H
ATOM   2117  HE3 MET   132      87.860  87.550  13.200  0.00  0.00           H
ATOM   2118  C   MET   132      90.190  93.740  12.460  0.00  0.00           C
ATOM   2119  O   MET   132      90.190  94.330  11.400  0.00  0.00           O
ATOM   2120  N   MET   133      89.940  94.320  13.640  0.00  0.00           N
ATOM   2121  H   MET   133      89.950  93.730  14.460  0.00  0.00           H
ATOM   2122  CA  MET   133      89.680  95.780  13.590  0.00  0.00           C
ATOM   2123  HA  MET   133      88.820  95.970  12.950  0.00  0.00           H
ATOM   2124  CB  MET   133      89.500  96.310  15.020  0.00  0.00           C
ATOM   2125  HB2 MET   133      89.540  97.390  14.990  0.00  0.00           H
ATOM   2126  HB3 MET   133      90.280  95.920  15.690  0.00  0.00           H
ATOM   2127  CG  MET   133      88.120  95.900  15.610  0.00  0.00           C
ATOM   2128  HG2 MET   133      87.890  94.850  15.440  0.00  0.00           H
ATOM   2129  HG3 MET   133      87.310  96.470  15.160  0.00  0.00           H
ATOM   2130  SD  MET   133      88.150  95.970  17.440  0.00  0.00           S
ATOM   2131  CE  MET   133      88.550  97.740  17.650  0.00  0.00           C
ATOM   2132  HE1 MET   133      87.910  98.280  16.950  0.00  0.00           H
ATOM   2133  HE2 MET   133      88.230  97.960  18.660  0.00  0.00           H
ATOM   2134  HE3 MET   133      89.600  98.000  17.460  0.00  0.00           H
ATOM   2135  C   MET   133      90.940  96.540  12.950  0.00  0.00           C
ATOM   2136  O   MET   133      90.790  97.410  12.080  0.00  0.00           O
ATOM   2137  N   ARG   134      92.120  96.150  13.430  0.00  0.00           N
ATOM   2138  H   ARG   134      92.180  95.530  14.220  0.00  0.00           H
ATOM   2139  CA  ARG   134      93.350  96.440  12.690  0.00  0.00           C
ATOM   2140  HA  ARG   134      93.600  97.480  12.900  0.00  0.00           H
ATOM   2141  CB  ARG   134      94.430  95.550  13.340  0.00  0.00           C
ATOM   2142  HB2 ARG   134      95.380  95.670  12.810  0.00  0.00           H
ATOM   2143  HB3 ARG   134      94.020  94.550  13.300  0.00  0.00           H
ATOM   2144  CG  ARG   134      94.760  96.050  14.780  0.00  0.00           C
ATOM   2145  HG2 ARG   134      93.950  95.940  15.500  0.00  0.00           H
ATOM   2146  HG3 ARG   134      95.140  97.070  14.740  0.00  0.00           H
ATOM   2147  CD  ARG   134      95.870  95.190  15.280  0.00  0.00           C
ATOM   2148  HD2 ARG   134      95.660  94.120  15.250  0.00  0.00           H
ATOM   2149  HD3 ARG   134      96.140  95.470  16.290  0.00  0.00           H
ATOM   2150  NE  ARG   134      97.120  95.310  14.530  0.00  0.00           N
ATOM   2151  HE  ARG   134      97.190  96.190  14.040  0.00  0.00           H
ATOM   2152  CZ  ARG   134      98.190  94.540  14.500  0.00  0.00           C
ATOM   2153  NH1 ARG   134      98.350  93.470  15.210  0.00  0.00           N
ATOM   2154 HH11 ARG   134      97.480  93.030  15.490  0.00  0.00           H
ATOM   2155 HH12 ARG   134      99.190  92.900  15.180  0.00  0.00           H
ATOM   2156  NH2 ARG   134      99.140  94.830  13.660  0.00  0.00           N
ATOM   2157 HH21 ARG   134      98.990  95.580  13.000  0.00  0.00           H
ATOM   2158 HH22 ARG   134      99.810  94.080  13.610  0.00  0.00           H
ATOM   2159  C   ARG   134      93.270  96.150  11.140  0.00  0.00           C
ATOM   2160  O   ARG   134      93.430  97.060  10.260  0.00  0.00           O
ATOM   2161  N   LEU   135      93.050  94.830  10.810  0.00  0.00           N
ATOM   2162  H   LEU   135      92.820  94.150  11.520  0.00  0.00           H
ATOM   2163  CA  LEU   135      93.120  94.320   9.410  0.00  0.00           C
ATOM   2164  HA  LEU   135      94.150  94.480   9.110  0.00  0.00           H
ATOM   2165  CB  LEU   135      92.830  92.750   9.510  0.00  0.00           C
ATOM   2166  HB2 LEU   135      91.860  92.550   9.950  0.00  0.00           H
ATOM   2167  HB3 LEU   135      93.550  92.140  10.060  0.00  0.00           H
ATOM   2168  CG  LEU   135      92.690  92.070   8.100  0.00  0.00           C
ATOM   2169  HG  LEU   135      91.830  92.530   7.610  0.00  0.00           H
ATOM   2170  CD1 LEU   135      93.850  92.180   7.150  0.00  0.00           C
ATOM   2171 HD11 LEU   135      94.110  93.200   6.880  0.00  0.00           H
ATOM   2172 HD12 LEU   135      94.720  91.770   7.670  0.00  0.00           H
ATOM   2173 HD13 LEU   135      93.470  91.610   6.300  0.00  0.00           H
ATOM   2174  CD2 LEU   135      92.370  90.590   8.320  0.00  0.00           C
ATOM   2175 HD21 LEU   135      92.480  90.060   7.370  0.00  0.00           H
ATOM   2176 HD22 LEU   135      93.020  90.120   9.060  0.00  0.00           H
ATOM   2177 HD23 LEU   135      91.310  90.610   8.560  0.00  0.00           H
ATOM   2178  C   LEU   135      92.130  94.980   8.400  0.00  0.00           C
ATOM   2179  O   LEU   135      92.450  95.280   7.230  0.00  0.00           O
ATOM   2180  N   PHE   136      90.990  95.480   8.950  0.00  0.00           N
ATOM   2181  H   PHE   136      90.730  95.160   9.870  0.00  0.00           H
ATOM   2182  CA  PHE   136      90.030  96.210   8.120  0.00  0.00           C
ATOM   2183  HA  PHE   136      90.320  96.170   7.070  0.00  0.00           H
ATOM   2184  CB  PHE   136      88.650  95.500   8.200  0.00  0.00           C
ATOM   2185  HB2 PHE   136      87.820  96.060   7.770  0.00  0.00           H
ATOM   2186  HB3 PHE   136      88.470  95.590   9.270  0.00  0.00           H
ATOM   2187  CG  PHE   136      88.660  94.070   7.710  0.00  0.00           C
ATOM   2188  CD1 PHE   136      88.710  93.700   6.370  0.00  0.00           C
ATOM   2189  HD1 PHE   136      88.830  94.420   5.580  0.00  0.00           H
ATOM   2190  CE1 PHE   136      88.750  92.320   6.040  0.00  0.00           C
ATOM   2191  HE1 PHE   136      88.820  92.130   4.980  0.00  0.00           H
ATOM   2192  CZ  PHE   136      88.720  91.340   7.020  0.00  0.00           C
ATOM   2193  HZ  PHE   136      88.650  90.320   6.680  0.00  0.00           H
ATOM   2194  CE2 PHE   136      88.600  91.760   8.360  0.00  0.00           C
ATOM   2195  HE2 PHE   136      88.380  91.090   9.180  0.00  0.00           H
ATOM   2196  CD2 PHE   136      88.590  93.100   8.660  0.00  0.00           C
ATOM   2197  HD2 PHE   136      88.450  93.430   9.680  0.00  0.00           H
ATOM   2198  C   PHE   136      90.070  97.710   8.310  0.00  0.00           C
ATOM   2199  O   PHE   136      89.200  98.440   7.880  0.00  0.00           O
ATOM   2200  N   ASN   137      91.060  98.220   8.980  0.00  0.00           N
ATOM   2201  H   ASN   137      91.610  97.560   9.510  0.00  0.00           H
ATOM   2202  CA  ASN   137      91.310  99.690   9.370  0.00  0.00           C
ATOM   2203  HA  ASN   137      92.020  99.600  10.200  0.00  0.00           H
ATOM   2204  CB  ASN   137      91.870 100.560   8.250  0.00  0.00           C
ATOM   2205  HB2 ASN   137      91.890 101.610   8.550  0.00  0.00           H
ATOM   2206  HB3 ASN   137      91.240 100.380   7.380  0.00  0.00           H
ATOM   2207  CG  ASN   137      93.290 100.180   7.880  0.00  0.00           C
ATOM   2208  OD1 ASN   137      93.680  98.990   7.880  0.00  0.00           O
ATOM   2209  ND2 ASN   137      94.060 101.200   7.540  0.00  0.00           N
ATOM   2210 HD21 ASN   137      93.640 102.090   7.310  0.00  0.00           H
ATOM   2211 HD22 ASN   137      94.970 100.990   7.140  0.00  0.00           H
ATOM   2212  C   ASN   137      90.000 100.250  10.050  0.00  0.00           C
ATOM   2213  O   ASN   137      89.690 101.420   9.920  0.00  0.00           O
ATOM   2214  N   TRP   138      89.360  99.450  10.920  0.00  0.00           N
ATOM   2215  H   TRP   138      89.610  98.480  10.870  0.00  0.00           H
ATOM   2216  CA  TRP   138      88.260  99.850  11.820  0.00  0.00           C
ATOM   2217  HA  TRP   138      87.650 100.590  11.300  0.00  0.00           H
ATOM   2218  CB  TRP   138      87.470  98.590  12.300  0.00  0.00           C
ATOM   2219  HB2 TRP   138      86.640  98.930  12.910  0.00  0.00           H
ATOM   2220  HB3 TRP   138      88.120  97.940  12.870  0.00  0.00           H
ATOM   2221  CG  TRP   138      86.890  97.750  11.150  0.00  0.00           C
ATOM   2222  CD1 TRP   138      86.530  98.300   9.980  0.00  0.00           C
ATOM   2223  HD1 TRP   138      86.680  99.330   9.710  0.00  0.00           H
ATOM   2224  NE1 TRP   138      85.870  97.360   9.170  0.00  0.00           N
ATOM   2225  HE1 TRP   138      85.360  97.630   8.350  0.00  0.00           H
ATOM   2226  CE2 TRP   138      85.770  96.150   9.880  0.00  0.00           C
ATOM   2227  CZ2 TRP   138      85.200  94.860   9.540  0.00  0.00           C
ATOM   2228  HZ2 TRP   138      84.910  94.640   8.530  0.00  0.00           H
ATOM   2229  CH2 TRP   138      85.290  93.880  10.470  0.00  0.00           C
ATOM   2230  HH2 TRP   138      84.870  92.900  10.290  0.00  0.00           H
ATOM   2231  CZ3 TRP   138      85.840  94.150  11.710  0.00  0.00           C
ATOM   2232  HZ3 TRP   138      85.910  93.330  12.400  0.00  0.00           H
ATOM   2233  CE3 TRP   138      86.370  95.390  12.110  0.00  0.00           C
ATOM   2234  HE3 TRP   138      86.700  95.530  13.130  0.00  0.00           H
ATOM   2235  CD2 TRP   138      86.410  96.390  11.150  0.00  0.00           C
ATOM   2236  C   TRP   138      88.830 100.600  12.960  0.00  0.00           C
ATOM   2237  O   TRP   138      89.380 100.000  13.890  0.00  0.00           O
ATOM   2238  N   ASN   139      88.830 101.950  12.920  0.00  0.00           N
ATOM   2239  H   ASN   139      88.360 102.440  12.180  0.00  0.00           H
ATOM   2240  CA  ASN   139      89.390 102.860  13.960  0.00  0.00           C
ATOM   2241  HA  ASN   139      90.050 102.330  14.660  0.00  0.00           H
ATOM   2242  CB  ASN   139      90.200 103.950  13.220  0.00  0.00           C
ATOM   2243  HB2 ASN   139      90.660 104.720  13.840  0.00  0.00           H
ATOM   2244  HB3 ASN   139      89.370 104.350  12.640  0.00  0.00           H
ATOM   2245  CG  ASN   139      91.310 103.390  12.290  0.00  0.00           C
ATOM   2246  OD1 ASN   139      92.150 102.600  12.730  0.00  0.00           O
ATOM   2247  ND2 ASN   139      91.290 103.720  11.000  0.00  0.00           N
ATOM   2248 HD21 ASN   139      90.410 104.110  10.690  0.00  0.00           H
ATOM   2249 HD22 ASN   139      91.990 103.240  10.460  0.00  0.00           H
ATOM   2250  C   ASN   139      88.250 103.570  14.820  0.00  0.00           C
ATOM   2251  O   ASN   139      88.540 104.300  15.750  0.00  0.00           O
ATOM   2252  N   HIE   140      87.000 103.230  14.480  0.00  0.00           N
ATOM   2253  H   HIE   140      86.880 102.870  13.540  0.00  0.00           H
ATOM   2254  CA  HIE   140      85.800 103.500  15.250  0.00  0.00           C
ATOM   2255  HA  HIE   140      86.130 103.740  16.260  0.00  0.00           H
ATOM   2256  CB  HIE   140      85.150 104.860  14.650  0.00  0.00           C
ATOM   2257  HB2 HIE   140      84.150 105.060  15.020  0.00  0.00           H
ATOM   2258  HB3 HIE   140      85.060 104.800  13.560  0.00  0.00           H
ATOM   2259  CG  HIE   140      86.080 106.070  15.030  0.00  0.00           C
ATOM   2260  ND1 HIE   140      86.070 106.870  16.160  0.00  0.00           N
ATOM   2261  CE1 HIE   140      86.948 107.791  16.082  0.00  0.00           C
ATOM   2262  HE1 HIE   140      87.117 108.478  16.911  0.00  0.00           H
ATOM   2263  NE2 HIE   140      87.450 107.764  14.872  0.00  0.00           N
ATOM   2264  HE2 HIE   140      88.118 108.427  14.507  0.00  0.00           H
ATOM   2265  CD2 HIE   140      86.940 106.710  14.180  0.00  0.00           C
ATOM   2266  HD2 HIE   140      87.260 106.320  13.220  0.00  0.00           H
ATOM   2267  C   HIE   140      84.660 102.380  15.170  0.00  0.00           C
ATOM   2268  O   HIE   140      84.150 101.950  14.140  0.00  0.00           O
ATOM   2269  N   VAL   141      84.520 101.770  16.380  0.00  0.00           N
ATOM   2270  H   VAL   141      85.020 102.090  17.200  0.00  0.00           H
ATOM   2271  CA  VAL   141      83.570 100.690  16.680  0.00  0.00           C
ATOM   2272  HA  VAL   141      83.060 100.430  15.750  0.00  0.00           H
ATOM   2273  CB  VAL   141      84.350  99.340  16.930  0.00  0.00           C
ATOM   2274  HB  VAL   141      83.690  98.500  16.730  0.00  0.00           H
ATOM   2275  CG1 VAL   141      85.540  99.330  15.910  0.00  0.00           C
ATOM   2276 HG11 VAL   141      86.050  98.380  16.060  0.00  0.00           H
ATOM   2277 HG12 VAL   141      85.160  99.540  14.910  0.00  0.00           H
ATOM   2278 HG13 VAL   141      86.380  99.990  16.120  0.00  0.00           H
ATOM   2279  CG2 VAL   141      84.890  99.320  18.340  0.00  0.00           C
ATOM   2280 HG21 VAL   141      85.480 100.230  18.510  0.00  0.00           H
ATOM   2281 HG22 VAL   141      84.100  99.150  19.060  0.00  0.00           H
ATOM   2282 HG23 VAL   141      85.530  98.440  18.340  0.00  0.00           H
ATOM   2283  C   VAL   141      82.510 101.030  17.770  0.00  0.00           C
ATOM   2284  O   VAL   141      82.730 101.910  18.590  0.00  0.00           O
ATOM   2285  N   ILE   142      81.380 100.380  17.730  0.00  0.00           N
ATOM   2286  H   ILE   142      81.240  99.780  16.930  0.00  0.00           H
ATOM   2287  CA  ILE   142      80.480 100.290  18.880  0.00  0.00           C
ATOM   2288  HA  ILE   142      80.820 101.070  19.560  0.00  0.00           H
ATOM   2289  CB  ILE   142      78.980 100.470  18.480  0.00  0.00           C
ATOM   2290  HB  ILE   142      78.620  99.710  17.790  0.00  0.00           H
ATOM   2291  CG2 ILE   142      77.900 100.280  19.610  0.00  0.00           C
ATOM   2292 HG21 ILE   142      77.980  99.270  20.010  0.00  0.00           H
ATOM   2293 HG22 ILE   142      78.050 100.970  20.430  0.00  0.00           H
ATOM   2294 HG23 ILE   142      76.920 100.410  19.140  0.00  0.00           H
ATOM   2295  CG1 ILE   142      78.780 101.880  17.780  0.00  0.00           C
ATOM   2296 HG12 ILE   142      79.580 101.920  17.040  0.00  0.00           H
ATOM   2297 HG13 ILE   142      78.870 102.710  18.480  0.00  0.00           H
ATOM   2298  CD1 ILE   142      77.450 102.080  17.020  0.00  0.00           C
ATOM   2299 HD11 ILE   142      76.600 101.740  17.610  0.00  0.00           H
ATOM   2300 HD12 ILE   142      77.220 103.070  16.600  0.00  0.00           H
ATOM   2301 HD13 ILE   142      77.460 101.420  16.150  0.00  0.00           H
ATOM   2302  C   ILE   142      80.780  99.010  19.600  0.00  0.00           C
ATOM   2303  O   ILE   142      81.140  98.070  18.860  0.00  0.00           O
ATOM   2304  N   LEU   143      80.530  98.970  20.910  0.00  0.00           N
ATOM   2305  H   LEU   143      80.260  99.830  21.360  0.00  0.00           H
ATOM   2306  CA  LEU   143      80.520  97.740  21.700  0.00  0.00           C
ATOM   2307  HA  LEU   143      80.710  96.900  21.030  0.00  0.00           H
ATOM   2308  CB  LEU   143      81.690  97.600  22.670  0.00  0.00           C
ATOM   2309  HB2 LEU   143      81.700  98.480  23.320  0.00  0.00           H
ATOM   2310  HB3 LEU   143      82.620  97.590  22.100  0.00  0.00           H
ATOM   2311  CG  LEU   143      81.660  96.310  23.550  0.00  0.00           C
ATOM   2312  HG  LEU   143      80.730  96.140  24.090  0.00  0.00           H
ATOM   2313  CD1 LEU   143      81.870  95.110  22.680  0.00  0.00           C
ATOM   2314 HD11 LEU   143      81.810  94.220  23.310  0.00  0.00           H
ATOM   2315 HD12 LEU   143      81.100  95.010  21.910  0.00  0.00           H
ATOM   2316 HD13 LEU   143      82.860  95.190  22.230  0.00  0.00           H
ATOM   2317  CD2 LEU   143      82.850  96.430  24.510  0.00  0.00           C
ATOM   2318 HD21 LEU   143      82.860  95.460  25.020  0.00  0.00           H
ATOM   2319 HD22 LEU   143      83.750  96.650  23.930  0.00  0.00           H
ATOM   2320 HD23 LEU   143      82.660  97.200  25.250  0.00  0.00           H
ATOM   2321  C   LEU   143      79.120  97.590  22.300  0.00  0.00           C
ATOM   2322  O   LEU   143      78.710  98.450  23.090  0.00  0.00           O
ATOM   2323  N   ILE   144      78.450  96.490  22.160  0.00  0.00           N
ATOM   2324  H   ILE   144      78.840  95.810  21.530  0.00  0.00           H
ATOM   2325  CA  ILE   144      77.220  95.990  22.810  0.00  0.00           C
ATOM   2326  HA  ILE   144      76.920  96.700  23.580  0.00  0.00           H
ATOM   2327  CB  ILE   144      76.010  96.010  21.920  0.00  0.00           C
ATOM   2328  HB  ILE   144      76.020  95.110  21.290  0.00  0.00           H
ATOM   2329  CG2 ILE   144      74.740  95.890  22.850  0.00  0.00           C
ATOM   2330 HG21 ILE   144      74.510  96.860  23.270  0.00  0.00           H
ATOM   2331 HG22 ILE   144      73.880  95.490  22.310  0.00  0.00           H
ATOM   2332 HG23 ILE   144      74.880  95.190  23.670  0.00  0.00           H
ATOM   2333  CG1 ILE   144      75.860  97.250  21.060  0.00  0.00           C
ATOM   2334 HG12 ILE   144      76.710  97.090  20.380  0.00  0.00           H
ATOM   2335 HG13 ILE   144      76.050  98.190  21.580  0.00  0.00           H
ATOM   2336  CD1 ILE   144      74.570  97.440  20.250  0.00  0.00           C
ATOM   2337 HD11 ILE   144      73.760  97.820  20.880  0.00  0.00           H
ATOM   2338 HD12 ILE   144      74.760  98.270  19.570  0.00  0.00           H
ATOM   2339 HD13 ILE   144      74.230  96.600  19.640  0.00  0.00           H
ATOM   2340  C   ILE   144      77.400  94.700  23.640  0.00  0.00           C
ATOM   2341  O   ILE   144      77.980  93.760  23.140  0.00  0.00           O
ATOM   2342  N   VAL   145      77.010  94.700  24.950  0.00  0.00           N
ATOM   2343  H   VAL   145      76.640  95.560  25.320  0.00  0.00           H
ATOM   2344  CA  VAL   145      77.320  93.590  25.920  0.00  0.00           C
ATOM   2345  HA  VAL   145      77.490  92.720  25.280  0.00  0.00           H
ATOM   2346  CB  VAL   145      78.680  93.880  26.720  0.00  0.00           C
ATOM   2347  HB  VAL   145      78.670  93.110  27.500  0.00  0.00           H
ATOM   2348  CG1 VAL   145      79.910  93.550  25.760  0.00  0.00           C
ATOM   2349 HG11 VAL   145      80.860  93.780  26.240  0.00  0.00           H
ATOM   2350 HG12 VAL   145      79.780  92.500  25.490  0.00  0.00           H
ATOM   2351 HG13 VAL   145      79.890  94.220  24.890  0.00  0.00           H
ATOM   2352  CG2 VAL   145      78.780  95.280  27.350  0.00  0.00           C
ATOM   2353 HG21 VAL   145      78.190  95.320  28.270  0.00  0.00           H
ATOM   2354 HG22 VAL   145      79.840  95.480  27.460  0.00  0.00           H
ATOM   2355 HG23 VAL   145      78.500  96.000  26.590  0.00  0.00           H
ATOM   2356  C   VAL   145      76.160  93.390  27.000  0.00  0.00           C
ATOM   2357  O   VAL   145      75.630  94.380  27.510  0.00  0.00           O
ATOM   2358  N   SER   146      75.870  92.180  27.350  0.00  0.00           N
ATOM   2359  H   SER   146      76.390  91.390  26.990  0.00  0.00           H
ATOM   2360  CA  SER   146      74.990  91.900  28.440  0.00  0.00           C
ATOM   2361  HA  SER   146      74.180  92.620  28.350  0.00  0.00           H
ATOM   2362  CB  SER   146      74.440  90.520  28.450  0.00  0.00           C
ATOM   2363  HB2 SER   146      73.610  90.350  27.760  0.00  0.00           H
ATOM   2364  HB3 SER   146      73.920  90.360  29.400  0.00  0.00           H
ATOM   2365  OG  SER   146      75.480  89.630  28.350  0.00  0.00           O
ATOM   2366  HG  SER   146      75.480  89.190  29.210  0.00  0.00           H
ATOM   2367  C   SER   146      75.700  92.200  29.810  0.00  0.00           C
ATOM   2368  O   SER   146      76.880  91.980  29.960  0.00  0.00           O
ATOM   2369  N   ASP   147      74.880  92.780  30.710  0.00  0.00           N
ATOM   2370  H   ASP   147      73.950  92.960  30.360  0.00  0.00           H
ATOM   2371  CA  ASP   147      75.300  93.160  32.030  0.00  0.00           C
ATOM   2372  HA  ASP   147      76.220  93.700  31.780  0.00  0.00           H
ATOM   2373  CB  ASP   147      74.340  94.170  32.630  0.00  0.00           C
ATOM   2374  HB2 ASP   147      73.360  93.740  32.790  0.00  0.00           H
ATOM   2375  HB3 ASP   147      74.250  95.010  31.940  0.00  0.00           H
ATOM   2376  CG  ASP   147      74.820  94.760  33.970  0.00  0.00           C
ATOM   2377  OD1 ASP   147      76.040  94.790  34.300  0.00  0.00           O
ATOM   2378  OD2 ASP   147      74.010  95.350  34.680  0.00  0.00           O
ATOM   2379  C   ASP   147      75.620  92.030  33.050  0.00  0.00           C
ATOM   2380  O   ASP   147      75.060  91.860  34.130  0.00  0.00           O
ATOM   2381  N   ASP   148      76.340  91.030  32.600  0.00  0.00           N
ATOM   2382  H   ASP   148      76.730  91.170  31.680  0.00  0.00           H
ATOM   2383  CA  ASP   148      76.690  89.890  33.350  0.00  0.00           C
ATOM   2384  HA  ASP   148      76.410  90.080  34.380  0.00  0.00           H
ATOM   2385  CB  ASP   148      75.970  88.720  32.890  0.00  0.00           C
ATOM   2386  HB2 ASP   148      74.920  88.810  33.160  0.00  0.00           H
ATOM   2387  HB3 ASP   148      76.230  87.840  33.480  0.00  0.00           H
ATOM   2388  CG  ASP   148      76.190  88.200  31.430  0.00  0.00           C
ATOM   2389  OD1 ASP   148      77.370  87.910  31.100  0.00  0.00           O
ATOM   2390  OD2 ASP   148      75.150  88.310  30.700  0.00  0.00           O
ATOM   2391  C   ASP   148      78.260  89.670  33.170  0.00  0.00           C
ATOM   2392  O   ASP   148      79.050  90.410  32.520  0.00  0.00           O
ATOM   2393  N   HIE   149      78.770  88.730  33.970  0.00  0.00           N
ATOM   2394  H   HIE   149      78.080  88.150  34.440  0.00  0.00           H
ATOM   2395  CA  HIE   149      80.220  88.430  34.160  0.00  0.00           C
ATOM   2396  HA  HIE   149      80.700  89.290  34.630  0.00  0.00           H
ATOM   2397  CB  HIE   149      80.500  87.180  35.040  0.00  0.00           C
ATOM   2398  HB2 HIE   149      80.030  86.330  34.550  0.00  0.00           H
ATOM   2399  HB3 HIE   149      79.900  87.350  35.930  0.00  0.00           H
ATOM   2400  CG  HIE   149      82.000  86.940  35.380  0.00  0.00           C
ATOM   2401  ND1 HIE   149      83.070  86.650  34.470  0.00  0.00           N
ATOM   2402  CE1 HIE   149      84.220  86.660  35.250  0.00  0.00           C
ATOM   2403  HE1 HIE   149      85.220  86.500  34.860  0.00  0.00           H
ATOM   2404  NE2 HIE   149      83.950  87.000  36.520  0.00  0.00           N
ATOM   2405  HE2 HIE   149      84.610  87.490  37.120  0.00  0.00           H
ATOM   2406  CD2 HIE   149      82.560  87.150  36.560  0.00  0.00           C
ATOM   2407  HD2 HIE   149      82.050  87.680  37.350  0.00  0.00           H
ATOM   2408  C   HIE   149      80.930  88.310  32.780  0.00  0.00           C
ATOM   2409  O   HIE   149      81.880  89.010  32.490  0.00  0.00           O
ATOM   2410  N   GLU   150      80.320  87.490  31.860  0.00  0.00           N
ATOM   2411  H   GLU   150      79.470  87.020  32.130  0.00  0.00           H
ATOM   2412  CA  GLU   150      80.840  87.360  30.490  0.00  0.00           C
ATOM   2413  HA  GLU   150      81.910  87.160  30.630  0.00  0.00           H
ATOM   2414  CB  GLU   150      80.170  86.140  29.890  0.00  0.00           C
ATOM   2415  HB2 GLU   150      79.270  86.550  29.430  0.00  0.00           H
ATOM   2416  HB3 GLU   150      80.000  85.390  30.670  0.00  0.00           H
ATOM   2417  CG  GLU   150      81.090  85.480  28.870  0.00  0.00           C
ATOM   2418  HG2 GLU   150      81.250  86.150  28.030  0.00  0.00           H
ATOM   2419  HG3 GLU   150      80.490  84.630  28.550  0.00  0.00           H
ATOM   2420  CD  GLU   150      82.450  85.030  29.440  0.00  0.00           C
ATOM   2421  OE1 GLU   150      82.440  84.320  30.470  0.00  0.00           O
ATOM   2422  OE2 GLU   150      83.500  85.460  28.980  0.00  0.00           O
ATOM   2423  C   GLU   150      80.760  88.590  29.580  0.00  0.00           C
ATOM   2424  O   GLU   150      81.740  88.800  28.860  0.00  0.00           O
ATOM   2425  N   GLY   151      79.780  89.490  29.710  0.00  0.00           N
ATOM   2426  H   GLY   151      79.060  89.250  30.380  0.00  0.00           H
ATOM   2427  CA  GLY   151      79.590  90.720  28.950  0.00  0.00           C
ATOM   2428  HA2 GLY   151      78.540  90.990  29.050  0.00  0.00           H
ATOM   2429  HA3 GLY   151      79.680  90.480  27.890  0.00  0.00           H
ATOM   2430  C   GLY   151      80.590  91.790  29.410  0.00  0.00           C
ATOM   2431  O   GLY   151      81.060  92.550  28.590  0.00  0.00           O
ATOM   2432  N   ARG   152      80.940  91.770  30.730  0.00  0.00           N
ATOM   2433  H   ARG   152      80.610  91.030  31.330  0.00  0.00           H
ATOM   2434  CA  ARG   152      81.840  92.820  31.310  0.00  0.00           C
ATOM   2435  HA  ARG   152      81.690  93.780  30.830  0.00  0.00           H
ATOM   2436  CB  ARG   152      81.370  93.020  32.790  0.00  0.00           C
ATOM   2437  HB2 ARG   152      82.080  93.680  33.290  0.00  0.00           H
ATOM   2438  HB3 ARG   152      81.380  92.090  33.360  0.00  0.00           H
ATOM   2439  CG  ARG   152      80.090  93.870  32.780  0.00  0.00           C
ATOM   2440  HG2 ARG   152      79.280  93.330  32.300  0.00  0.00           H
ATOM   2441  HG3 ARG   152      80.290  94.820  32.290  0.00  0.00           H
ATOM   2442  CD  ARG   152      79.590  94.110  34.250  0.00  0.00           C
ATOM   2443  HD2 ARG   152      78.630  94.610  34.170  0.00  0.00           H
ATOM   2444  HD3 ARG   152      80.320  94.840  34.600  0.00  0.00           H
ATOM   2445  NE  ARG   152      79.550  92.950  35.150  0.00  0.00           N
ATOM   2446  HE  ARG   152      80.440  92.500  35.320  0.00  0.00           H
ATOM   2447  CZ  ARG   152      78.580  92.270  35.700  0.00  0.00           C
ATOM   2448  NH1 ARG   152      77.410  92.740  35.590  0.00  0.00           N
ATOM   2449 HH11 ARG   152      77.290  93.630  35.140  0.00  0.00           H
ATOM   2450 HH12 ARG   152      76.630  92.240  36.010  0.00  0.00           H
ATOM   2451  NH2 ARG   152      78.830  91.120  36.330  0.00  0.00           N
ATOM   2452 HH21 ARG   152      79.800  90.810  36.300  0.00  0.00           H
ATOM   2453 HH22 ARG   152      78.100  90.670  36.850  0.00  0.00           H
ATOM   2454  C   ARG   152      83.310  92.330  31.110  0.00  0.00           C
ATOM   2455  O   ARG   152      84.160  93.100  30.790  0.00  0.00           O
ATOM   2456  N   ALA   153      83.550  91.030  31.130  0.00  0.00           N
ATOM   2457  H   ALA   153      82.790  90.410  31.370  0.00  0.00           H
ATOM   2458  CA  ALA   153      84.780  90.440  30.590  0.00  0.00           C
ATOM   2459  HA  ALA   153      85.660  90.840  31.100  0.00  0.00           H
ATOM   2460  CB  ALA   153      84.740  88.910  30.880  0.00  0.00           C
ATOM   2461  HB1 ALA   153      85.720  88.490  30.630  0.00  0.00           H
ATOM   2462  HB2 ALA   153      84.580  88.770  31.940  0.00  0.00           H
ATOM   2463  HB3 ALA   153      83.900  88.440  30.360  0.00  0.00           H
ATOM   2464  C   ALA   153      85.050  90.710  29.110  0.00  0.00           C
ATOM   2465  O   ALA   153      86.160  90.970  28.670  0.00  0.00           O
ATOM   2466  N   ALA   154      83.990  90.640  28.240  0.00  0.00           N
ATOM   2467  H   ALA   154      83.080  90.330  28.560  0.00  0.00           H
ATOM   2468  CA  ALA   154      84.070  91.020  26.850  0.00  0.00           C
ATOM   2469  HA  ALA   154      84.720  90.380  26.250  0.00  0.00           H
ATOM   2470  CB  ALA   154      82.730  90.730  26.160  0.00  0.00           C
ATOM   2471  HB1 ALA   154      82.730  90.820  25.080  0.00  0.00           H
ATOM   2472  HB2 ALA   154      82.360  89.740  26.410  0.00  0.00           H
ATOM   2473  HB3 ALA   154      81.950  91.430  26.480  0.00  0.00           H
ATOM   2474  C   ALA   154      84.550  92.540  26.610  0.00  0.00           C
ATOM   2475  O   ALA   154      85.320  92.900  25.690  0.00  0.00           O
ATOM   2476  N   GLN   155      84.080  93.430  27.460  0.00  0.00           N
ATOM   2477  H   GLN   155      83.340  93.210  28.100  0.00  0.00           H
ATOM   2478  CA  GLN   155      84.570  94.750  27.470  0.00  0.00           C
ATOM   2479  HA  GLN   155      84.690  95.070  26.430  0.00  0.00           H
ATOM   2480  CB  GLN   155      83.560  95.620  28.230  0.00  0.00           C
ATOM   2481  HB2 GLN   155      83.500  95.310  29.270  0.00  0.00           H
ATOM   2482  HB3 GLN   155      82.560  95.540  27.800  0.00  0.00           H
ATOM   2483  CG  GLN   155      83.860  97.180  28.500  0.00  0.00           C
ATOM   2484  HG2 GLN   155      83.890  97.870  27.660  0.00  0.00           H
ATOM   2485  HG3 GLN   155      84.860  97.260  28.930  0.00  0.00           H
ATOM   2486  CD  GLN   155      82.890  97.840  29.460  0.00  0.00           C
ATOM   2487  OE1 GLN   155      81.990  97.280  29.970  0.00  0.00           O
ATOM   2488  NE2 GLN   155      83.050  99.150  29.630  0.00  0.00           N
ATOM   2489 HE21 GLN   155      83.880  99.570  29.230  0.00  0.00           H
ATOM   2490 HE22 GLN   155      82.380  99.610  30.230  0.00  0.00           H
ATOM   2491  C   GLN   155      85.980  94.780  28.020  0.00  0.00           C
ATOM   2492  O   GLN   155      86.820  95.340  27.380  0.00  0.00           O
ATOM   2493  N   LYS   156      86.270  94.210  29.190  0.00  0.00           N
ATOM   2494  H   LYS   156      85.560  93.750  29.740  0.00  0.00           H
ATOM   2495  CA  LYS   156      87.510  94.380  29.940  0.00  0.00           C
ATOM   2496  HA  LYS   156      87.600  95.450  30.100  0.00  0.00           H
ATOM   2497  CB  LYS   156      87.470  93.730  31.380  0.00  0.00           C
ATOM   2498  HB2 LYS   156      88.470  93.490  31.740  0.00  0.00           H
ATOM   2499  HB3 LYS   156      87.020  92.740  31.330  0.00  0.00           H
ATOM   2500  CG  LYS   156      86.790  94.670  32.350  0.00  0.00           C
ATOM   2501  HG2 LYS   156      85.820  94.910  31.910  0.00  0.00           H
ATOM   2502  HG3 LYS   156      87.360  95.600  32.450  0.00  0.00           H
ATOM   2503  CD  LYS   156      86.590  94.120  33.780  0.00  0.00           C
ATOM   2504  HD2 LYS   156      86.170  94.940  34.360  0.00  0.00           H
ATOM   2505  HD3 LYS   156      87.550  93.780  34.160  0.00  0.00           H
ATOM   2506  CE  LYS   156      85.670  92.880  33.830  0.00  0.00           C
ATOM   2507  HE2 LYS   156      86.190  92.110  33.270  0.00  0.00           H
ATOM   2508  HE3 LYS   156      84.720  93.110  33.340  0.00  0.00           H
ATOM   2509  NZ  LYS   156      85.450  92.540  35.270  0.00  0.00           N
ATOM   2510  HZ1 LYS   156      84.840  91.740  35.400  0.00  0.00           H
ATOM   2511  HZ2 LYS   156      86.260  92.310  35.830  0.00  0.00           H
ATOM   2512  HZ3 LYS   156      85.010  93.320  35.740  0.00  0.00           H
ATOM   2513  C   LYS   156      88.750  93.920  29.120  0.00  0.00           C
ATOM   2514  O   LYS   156      89.800  94.600  28.980  0.00  0.00           O
ATOM   2515  N   LYS   157      88.640  92.780  28.440  0.00  0.00           N
ATOM   2516  H   LYS   157      87.750  92.310  28.560  0.00  0.00           H
ATOM   2517  CA  LYS   157      89.600  92.110  27.550  0.00  0.00           C
ATOM   2518  HA  LYS   157      90.570  92.060  28.040  0.00  0.00           H
ATOM   2519  CB  LYS   157      89.190  90.610  27.210  0.00  0.00           C
ATOM   2520  HB2 LYS   157      88.400  90.560  26.460  0.00  0.00           H
ATOM   2521  HB3 LYS   157      88.780  90.140  28.100  0.00  0.00           H
ATOM   2522  CG  LYS   157      90.360  89.620  26.730  0.00  0.00           C
ATOM   2523  HG2 LYS   157      90.840  90.130  25.890  0.00  0.00           H
ATOM   2524  HG3 LYS   157      90.100  88.590  26.500  0.00  0.00           H
ATOM   2525  CD  LYS   157      91.370  89.380  27.850  0.00  0.00           C
ATOM   2526  HD2 LYS   157      91.020  88.690  28.610  0.00  0.00           H
ATOM   2527  HD3 LYS   157      91.640  90.340  28.290  0.00  0.00           H
ATOM   2528  CE  LYS   157      92.710  88.830  27.270  0.00  0.00           C
ATOM   2529  HE2 LYS   157      93.210  89.450  26.530  0.00  0.00           H
ATOM   2530  HE3 LYS   157      92.440  87.850  26.890  0.00  0.00           H
ATOM   2531  NZ  LYS   157      93.620  88.580  28.430  0.00  0.00           N
ATOM   2532  HZ1 LYS   157      94.070  89.360  28.900  0.00  0.00           H
ATOM   2533  HZ2 LYS   157      93.260  88.080  29.230  0.00  0.00           H
ATOM   2534  HZ3 LYS   157      94.420  88.050  28.110  0.00  0.00           H
ATOM   2535  C   LYS   157      89.780  93.000  26.310  0.00  0.00           C
ATOM   2536  O   LYS   157      90.930  93.310  25.920  0.00  0.00           O
ATOM   2537  N   LEU   158      88.710  93.640  25.820  0.00  0.00           N
ATOM   2538  H   LEU   158      87.780  93.470  26.170  0.00  0.00           H
ATOM   2539  CA  LEU   158      88.790  94.510  24.610  0.00  0.00           C
ATOM   2540  HA  LEU   158      89.490  93.990  23.960  0.00  0.00           H
ATOM   2541  CB  LEU   158      87.420  94.550  23.900  0.00  0.00           C
ATOM   2542  HB2 LEU   158      86.700  95.010  24.570  0.00  0.00           H
ATOM   2543  HB3 LEU   158      87.220  93.490  23.760  0.00  0.00           H
ATOM   2544  CG  LEU   158      87.400  95.350  22.560  0.00  0.00           C
ATOM   2545  HG  LEU   158      87.660  96.400  22.730  0.00  0.00           H
ATOM   2546  CD1 LEU   158      88.360  94.790  21.530  0.00  0.00           C
ATOM   2547 HD11 LEU   158      89.420  94.780  21.780  0.00  0.00           H
ATOM   2548 HD12 LEU   158      88.180  93.730  21.370  0.00  0.00           H
ATOM   2549 HD13 LEU   158      88.220  95.370  20.610  0.00  0.00           H
ATOM   2550  CD2 LEU   158      86.110  95.280  21.960  0.00  0.00           C
ATOM   2551 HD21 LEU   158      86.100  96.060  21.200  0.00  0.00           H
ATOM   2552 HD22 LEU   158      85.860  94.310  21.520  0.00  0.00           H
ATOM   2553 HD23 LEU   158      85.340  95.520  22.690  0.00  0.00           H
ATOM   2554  C   LEU   158      89.340  95.900  24.810  0.00  0.00           C
ATOM   2555  O   LEU   158      90.240  96.320  24.030  0.00  0.00           O
ATOM   2556  N   GLU   159      88.890  96.610  25.800  0.00  0.00           N
ATOM   2557  H   GLU   159      88.100  96.250  26.310  0.00  0.00           H
ATOM   2558  CA  GLU   159      89.380  97.910  26.140  0.00  0.00           C
ATOM   2559  HA  GLU   159      89.300  98.590  25.290  0.00  0.00           H
ATOM   2560  CB  GLU   159      88.530  98.400  27.330  0.00  0.00           C
ATOM   2561  HB2 GLU   159      89.170  99.090  27.880  0.00  0.00           H
ATOM   2562  HB3 GLU   159      88.460  97.600  28.080  0.00  0.00           H
ATOM   2563  CG  GLU   159      87.180  99.070  26.980  0.00  0.00           C
ATOM   2564  HG2 GLU   159      86.540  98.250  26.640  0.00  0.00           H
ATOM   2565  HG3 GLU   159      87.320  99.830  26.210  0.00  0.00           H
ATOM   2566  CD  GLU   159      86.580  99.750  28.250  0.00  0.00           C
ATOM   2567  OE1 GLU   159      87.110  99.690  29.340  0.00  0.00           O
ATOM   2568  OE2 GLU   159      85.520 100.490  28.260  0.00  0.00           O
ATOM   2569  C   GLU   159      90.830  97.910  26.610  0.00  0.00           C
ATOM   2570  O   GLU   159      91.480  98.940  26.480  0.00  0.00           O
ATOM   2571  N   THR   160      91.360  96.840  27.180  0.00  0.00           N
ATOM   2572  H   THR   160      90.810  96.000  27.210  0.00  0.00           H
ATOM   2573  CA  THR   160      92.760  96.620  27.600  0.00  0.00           C
ATOM   2574  HA  THR   160      92.970  97.520  28.170  0.00  0.00           H
ATOM   2575  CB  THR   160      92.880  95.290  28.430  0.00  0.00           C
ATOM   2576  HB  THR   160      92.470  94.540  27.760  0.00  0.00           H
ATOM   2577  CG2 THR   160      94.300  95.120  28.850  0.00  0.00           C
ATOM   2578 HG21 THR   160      94.970  94.870  28.020  0.00  0.00           H
ATOM   2579 HG22 THR   160      94.710  96.040  29.270  0.00  0.00           H
ATOM   2580 HG23 THR   160      94.500  94.300  29.530  0.00  0.00           H
ATOM   2581  OG1 THR   160      92.070  95.550  29.610  0.00  0.00           O
ATOM   2582  HG1 THR   160      91.200  95.170  29.400  0.00  0.00           H
ATOM   2583  C   THR   160      93.720  96.650  26.390  0.00  0.00           C
ATOM   2584  O   THR   160      94.800  97.300  26.340  0.00  0.00           O
ATOM   2585  N   LEU   161      93.360  95.950  25.290  0.00  0.00           N
ATOM   2586  H   LEU   161      92.580  95.310  25.340  0.00  0.00           H
ATOM   2587  CA  LEU   161      94.060  95.980  23.960  0.00  0.00           C
ATOM   2588  HA  LEU   161      95.110  95.690  24.100  0.00  0.00           H
ATOM   2589  CB  LEU   161      93.380  95.050  22.940  0.00  0.00           C
ATOM   2590  HB2 LEU   161      93.710  95.210  21.920  0.00  0.00           H
ATOM   2591  HB3 LEU   161      92.310  95.270  23.010  0.00  0.00           H
ATOM   2592  CG  LEU   161      93.610  93.640  23.330  0.00  0.00           C
ATOM   2593  HG  LEU   161      93.470  93.540  24.410  0.00  0.00           H
ATOM   2594  CD1 LEU   161      92.550  92.740  22.680  0.00  0.00           C
ATOM   2595 HD11 LEU   161      92.840  92.680  21.640  0.00  0.00           H
ATOM   2596 HD12 LEU   161      92.550  91.730  23.090  0.00  0.00           H
ATOM   2597 HD13 LEU   161      91.600  93.280  22.780  0.00  0.00           H
ATOM   2598  CD2 LEU   161      94.980  93.100  23.030  0.00  0.00           C
ATOM   2599 HD21 LEU   161      95.180  93.220  21.970  0.00  0.00           H
ATOM   2600 HD22 LEU   161      95.690  93.720  23.590  0.00  0.00           H
ATOM   2601 HD23 LEU   161      94.960  92.050  23.310  0.00  0.00           H
ATOM   2602  C   LEU   161      94.130  97.330  23.190  0.00  0.00           C
ATOM   2603  O   LEU   161      95.180  97.610  22.650  0.00  0.00           O
ATOM   2604  N   LEU   162      93.050  98.110  23.300  0.00  0.00           N
ATOM   2605  H   LEU   162      92.350  97.670  23.890  0.00  0.00           H
ATOM   2606  CA  LEU   162      92.960  99.560  22.920  0.00  0.00           C
ATOM   2607  HA  LEU   162      93.310  99.700  21.900  0.00  0.00           H
ATOM   2608  CB  LEU   162      91.500 100.120  23.080  0.00  0.00           C
ATOM   2609  HB2 LEU   162      91.540 101.130  22.680  0.00  0.00           H
ATOM   2610  HB3 LEU   162      91.280 100.250  24.140  0.00  0.00           H
ATOM   2611  CG  LEU   162      90.280  99.410  22.430  0.00  0.00           C
ATOM   2612  HG  LEU   162      90.200  98.490  23.010  0.00  0.00           H
ATOM   2613  CD1 LEU   162      89.010 100.250  22.640  0.00  0.00           C
ATOM   2614 HD11 LEU   162      88.190  99.620  22.310  0.00  0.00           H
ATOM   2615 HD12 LEU   162      88.750 100.550  23.660  0.00  0.00           H
ATOM   2616 HD13 LEU   162      89.060 101.170  22.050  0.00  0.00           H
ATOM   2617  CD2 LEU   162      90.440  99.010  20.970  0.00  0.00           C
ATOM   2618 HD21 LEU   162      91.110  98.150  20.920  0.00  0.00           H
ATOM   2619 HD22 LEU   162      89.490  98.610  20.610  0.00  0.00           H
ATOM   2620 HD23 LEU   162      90.710  99.880  20.370  0.00  0.00           H
ATOM   2621  C   LEU   162      93.900 100.430  23.800  0.00  0.00           C
ATOM   2622  O   LEU   162      94.600 101.300  23.280  0.00  0.00           O
ATOM   2623  N   GLU   163      94.060 100.130  25.100  0.00  0.00           N
ATOM   2624  H   GLU   163      93.640  99.290  25.470  0.00  0.00           H
ATOM   2625  CA  GLU   163      94.830 100.940  26.070  0.00  0.00           C
ATOM   2626  HA  GLU   163      94.770 101.980  25.760  0.00  0.00           H
ATOM   2627  CB  GLU   163      94.310 100.720  27.500  0.00  0.00           C
ATOM   2628  HB2 GLU   163      95.170 100.950  28.140  0.00  0.00           H
ATOM   2629  HB3 GLU   163      94.000  99.680  27.530  0.00  0.00           H
ATOM   2630  CG  GLU   163      93.190 101.620  28.050  0.00  0.00           C
ATOM   2631  HG2 GLU   163      92.330 101.260  27.480  0.00  0.00           H
ATOM   2632  HG3 GLU   163      93.400 102.650  27.780  0.00  0.00           H
ATOM   2633  CD  GLU   163      93.020 101.470  29.570  0.00  0.00           C
ATOM   2634  OE1 GLU   163      93.140 102.490  30.320  0.00  0.00           O
ATOM   2635  OE2 GLU   163      92.800 100.320  30.100  0.00  0.00           O
ATOM   2636  C   GLU   163      96.320 100.520  25.960  0.00  0.00           C
ATOM   2637  O   GLU   163      97.190 101.350  26.140  0.00  0.00           O
ATOM   2638  N   GLU   164      96.630  99.350  25.400  0.00  0.00           N
ATOM   2639  H   GLU   164      95.850  98.740  25.210  0.00  0.00           H
ATOM   2640  CA  GLU   164      97.940  98.810  25.230  0.00  0.00           C
ATOM   2641  HA  GLU   164      98.600  99.030  26.070  0.00  0.00           H
ATOM   2642  CB  GLU   164      97.870  97.270  25.100  0.00  0.00           C
ATOM   2643  HB2 GLU   164      97.060  96.990  24.410  0.00  0.00           H
ATOM   2644  HB3 GLU   164      97.510  96.830  26.020  0.00  0.00           H
ATOM   2645  CG  GLU   164      99.190  96.660  24.590  0.00  0.00           C
ATOM   2646  HG2 GLU   164     100.060  96.910  25.200  0.00  0.00           H
ATOM   2647  HG3 GLU   164      99.410  97.180  23.660  0.00  0.00           H
ATOM   2648  CD  GLU   164      99.170  95.140  24.370  0.00  0.00           C
ATOM   2649  OE1 GLU   164      98.240  94.560  23.810  0.00  0.00           O
ATOM   2650  OE2 GLU   164     100.140  94.550  24.830  0.00  0.00           O
ATOM   2651  C   GLU   164      98.570  99.430  23.910  0.00  0.00           C
ATOM   2652  O   GLU   164      99.730  99.820  24.020  0.00  0.00           O
ATOM   2653  N   LYS   165      97.920  99.350  22.770  0.00  0.00           N
ATOM   2654  H   LYS   165      97.100  98.770  22.740  0.00  0.00           H
ATOM   2655  CA  LYS   165      98.330 100.050  21.480  0.00  0.00           C
ATOM   2656  HA  LYS   165      99.330  99.650  21.280  0.00  0.00           H
ATOM   2657  CB  LYS   165      97.350  99.700  20.300  0.00  0.00           C
ATOM   2658  HB2 LYS   165      96.340  99.820  20.690  0.00  0.00           H
ATOM   2659  HB3 LYS   165      97.410  98.630  20.100  0.00  0.00           H
ATOM   2660  CG  LYS   165      97.550 100.480  18.950  0.00  0.00           C
ATOM   2661  HG2 LYS   165      98.620 100.640  18.860  0.00  0.00           H
ATOM   2662  HG3 LYS   165      96.900 101.350  19.020  0.00  0.00           H
ATOM   2663  CD  LYS   165      97.100  99.640  17.730  0.00  0.00           C
ATOM   2664  HD2 LYS   165      96.150  99.230  18.080  0.00  0.00           H
ATOM   2665  HD3 LYS   165      97.680  98.720  17.630  0.00  0.00           H
ATOM   2666  CE  LYS   165      96.920 100.400  16.420  0.00  0.00           C
ATOM   2667  HE2 LYS   165      96.840 101.460  16.670  0.00  0.00           H
ATOM   2668  HE3 LYS   165      95.980 100.070  15.980  0.00  0.00           H
ATOM   2669  NZ  LYS   165      97.990 100.210  15.500  0.00  0.00           N
ATOM   2670  HZ1 LYS   165      97.780 100.880  14.780  0.00  0.00           H
ATOM   2671  HZ2 LYS   165      98.920 100.370  15.880  0.00  0.00           H
ATOM   2672  HZ3 LYS   165      98.140  99.280  15.150  0.00  0.00           H
ATOM   2673  C   LYS   165      98.540 101.530  21.640  0.00  0.00           C
ATOM   2674  O   LYS   165      99.570 102.060  21.160  0.00  0.00           O
ATOM   2675  N   GLU   166      97.780 102.300  22.480  0.00  0.00           N
ATOM   2676  H   GLU   166      97.020 101.780  22.890  0.00  0.00           H
ATOM   2677  CA  GLU   166      98.010 103.680  22.800  0.00  0.00           C
ATOM   2678  HA  GLU   166      98.110 104.320  21.920  0.00  0.00           H
ATOM   2679  CB  GLU   166      96.710 104.300  23.420  0.00  0.00           C
ATOM   2680  HB2 GLU   166      96.720 103.900  24.430  0.00  0.00           H
ATOM   2681  HB3 GLU   166      95.860 104.040  22.780  0.00  0.00           H
ATOM   2682  CG  GLU   166      96.800 105.840  23.640  0.00  0.00           C
ATOM   2683  HG2 GLU   166      96.800 106.380  22.690  0.00  0.00           H
ATOM   2684  HG3 GLU   166      97.740 105.960  24.180  0.00  0.00           H
ATOM   2685  CD  GLU   166      95.640 106.350  24.530  0.00  0.00           C
ATOM   2686  OE1 GLU   166      94.550 105.650  24.600  0.00  0.00           O
ATOM   2687  OE2 GLU   166      95.710 107.440  25.120  0.00  0.00           O
ATOM   2688  C   GLU   166      99.210 103.930  23.650  0.00  0.00           C
ATOM   2689  O   GLU   166     100.050 104.700  23.270  0.00  0.00           O
ATOM   2690  N   SER   167      99.360 103.280  24.830  0.00  0.00           N
ATOM   2691  H   SER   167      98.580 102.750  25.200  0.00  0.00           H
ATOM   2692  CA  SER   167     100.460 103.590  25.740  0.00  0.00           C
ATOM   2693  HA  SER   167     100.480 104.660  25.950  0.00  0.00           H
ATOM   2694  CB  SER   167     100.260 102.810  27.070  0.00  0.00           C
ATOM   2695  HB2 SER   167      99.400 103.210  27.600  0.00  0.00           H
ATOM   2696  HB3 SER   167     101.190 102.950  27.630  0.00  0.00           H
ATOM   2697  OG  SER   167     100.080 101.450  26.910  0.00  0.00           O
ATOM   2698  HG  SER   167      99.170 101.220  26.700  0.00  0.00           H
ATOM   2699  C   SER   167     101.820 103.200  25.160  0.00  0.00           C
ATOM   2700  O   SER   167     102.800 103.940  25.130  0.00  0.00           O
ATOM   2701  N   LYS   168     101.820 102.030  24.470  0.00  0.00           N
ATOM   2702  H   LYS   168     100.960 101.490  24.440  0.00  0.00           H
ATOM   2703  CA  LYS   168     102.990 101.620  23.700  0.00  0.00           C
ATOM   2704  HA  LYS   168     103.840 101.590  24.380  0.00  0.00           H
ATOM   2705  CB  LYS   168     102.800 100.250  23.060  0.00  0.00           C
ATOM   2706  HB2 LYS   168     103.660 100.090  22.410  0.00  0.00           H
ATOM   2707  HB3 LYS   168     101.850 100.250  22.510  0.00  0.00           H
ATOM   2708  CG  LYS   168     102.880  99.130  24.110  0.00  0.00           C
ATOM   2709  HG2 LYS   168     102.040  99.090  24.800  0.00  0.00           H
ATOM   2710  HG3 LYS   168     103.820  99.300  24.610  0.00  0.00           H
ATOM   2711  CD  LYS   168     102.840  97.750  23.410  0.00  0.00           C
ATOM   2712  HD2 LYS   168     103.400  97.850  22.480  0.00  0.00           H
ATOM   2713  HD3 LYS   168     101.840  97.480  23.080  0.00  0.00           H
ATOM   2714  CE  LYS   168     103.540  96.720  24.320  0.00  0.00           C
ATOM   2715  HE2 LYS   168     104.430  97.220  24.720  0.00  0.00           H
ATOM   2716  HE3 LYS   168     103.750  95.940  23.600  0.00  0.00           H
ATOM   2717  NZ  LYS   168     102.700  96.290  25.440  0.00  0.00           N
ATOM   2718  HZ1 LYS   168     101.880  95.770  25.150  0.00  0.00           H
ATOM   2719  HZ2 LYS   168     103.190  95.560  25.940  0.00  0.00           H
ATOM   2720  HZ3 LYS   168     102.520  97.030  26.110  0.00  0.00           H
ATOM   2721  C   LYS   168     103.350 102.700  22.660  0.00  0.00           C
ATOM   2722  O   LYS   168     104.530 103.080  22.640  0.00  0.00           O
ATOM   2723  N   SER   169     102.460 103.290  21.900  0.00  0.00           N
ATOM   2724  H   SER   169     101.500 103.100  22.160  0.00  0.00           H
ATOM   2725  CA  SER   169     102.630 104.320  20.880  0.00  0.00           C
ATOM   2726  HA  SER   169     103.350 103.870  20.190  0.00  0.00           H
ATOM   2727  CB  SER   169     101.250 104.600  20.200  0.00  0.00           C
ATOM   2728  HB2 SER   169     100.520 105.030  20.880  0.00  0.00           H
ATOM   2729  HB3 SER   169     100.910 103.650  19.780  0.00  0.00           H
ATOM   2730  OG  SER   169     101.530 105.500  19.080  0.00  0.00           O
ATOM   2731  HG  SER   169     102.220 105.090  18.560  0.00  0.00           H
ATOM   2732  C   SER   169     103.200 105.660  21.450  0.00  0.00           C
ATOM   2733  O   SER   169     104.070 106.280  20.850  0.00  0.00           O
ATOM   2734  N   LYS   170     102.560 106.060  22.580  0.00  0.00           N
ATOM   2735  H   LYS   170     101.810 105.440  22.870  0.00  0.00           H
ATOM   2736  CA  LYS   170     102.930 107.290  23.260  0.00  0.00           C
ATOM   2737  HA  LYS   170     102.920 108.070  22.510  0.00  0.00           H
ATOM   2738  CB  LYS   170     101.920 107.660  24.410  0.00  0.00           C
ATOM   2739  HB2 LYS   170     102.340 108.400  25.100  0.00  0.00           H
ATOM   2740  HB3 LYS   170     101.660 106.800  25.020  0.00  0.00           H
ATOM   2741  CG  LYS   170     100.690 108.210  23.830  0.00  0.00           C
ATOM   2742  HG2 LYS   170     100.260 107.530  23.100  0.00  0.00           H
ATOM   2743  HG3 LYS   170     100.850 109.210  23.420  0.00  0.00           H
ATOM   2744  CD  LYS   170      99.780 108.350  25.050  0.00  0.00           C
ATOM   2745  HD2 LYS   170     100.320 108.620  25.960  0.00  0.00           H
ATOM   2746  HD3 LYS   170      99.270 107.400  25.250  0.00  0.00           H
ATOM   2747  CE  LYS   170      98.690 109.380  24.710  0.00  0.00           C
ATOM   2748  HE2 LYS   170      98.290 109.400  23.700  0.00  0.00           H
ATOM   2749  HE3 LYS   170      99.160 110.340  24.940  0.00  0.00           H
ATOM   2750  NZ  LYS   170      97.680 109.150  25.730  0.00  0.00           N
ATOM   2751  HZ1 LYS   170      98.090 109.020  26.640  0.00  0.00           H
ATOM   2752  HZ2 LYS   170      97.000 109.890  25.800  0.00  0.00           H
ATOM   2753  HZ3 LYS   170      97.130 108.320  25.550  0.00  0.00           H
ATOM   2754  C   LYS   170     104.400 107.220  23.750  0.00  0.00           C
ATOM   2755  O   LYS   170     105.030 108.280  23.910  0.00  0.00           O
ATOM   2756  N   LYS   171     104.960 106.070  24.160  0.00  0.00           N
ATOM   2757  H   LYS   171     104.440 105.200  24.260  0.00  0.00           H
ATOM   2758  CA  LYS   171     106.420 105.960  24.420  0.00  0.00           C
ATOM   2759  HA  LYS   171     106.730 106.800  25.050  0.00  0.00           H
ATOM   2760  CB  LYS   171     106.740 104.580  25.140  0.00  0.00           C
ATOM   2761  HB2 LYS   171     107.780 104.270  25.000  0.00  0.00           H
ATOM   2762  HB3 LYS   171     106.140 103.760  24.730  0.00  0.00           H
ATOM   2763  CG  LYS   171     106.350 104.690  26.660  0.00  0.00           C
ATOM   2764  HG2 LYS   171     105.280 104.780  26.870  0.00  0.00           H
ATOM   2765  HG3 LYS   171     106.840 105.590  27.030  0.00  0.00           H
ATOM   2766  CD  LYS   171     106.880 103.430  27.410  0.00  0.00           C
ATOM   2767  HD2 LYS   171     107.930 103.310  27.150  0.00  0.00           H
ATOM   2768  HD3 LYS   171     106.380 102.580  26.940  0.00  0.00           H
ATOM   2769  CE  LYS   171     106.770 103.450  28.890  0.00  0.00           C
ATOM   2770  HE2 LYS   171     105.820 103.950  29.110  0.00  0.00           H
ATOM   2771  HE3 LYS   171     107.550 104.010  29.410  0.00  0.00           H
ATOM   2772  NZ  LYS   171     106.610 102.070  29.420  0.00  0.00           N
ATOM   2773  HZ1 LYS   171     105.760 101.630  29.080  0.00  0.00           H
ATOM   2774  HZ2 LYS   171     107.410 101.480  29.240  0.00  0.00           H
ATOM   2775  HZ3 LYS   171     106.510 101.990  30.420  0.00  0.00           H
ATOM   2776  C   LYS   171     107.260 106.040  23.140  0.00  0.00           C
ATOM   2777  O   LYS   171     108.150 106.850  23.080  0.00  0.00           O
ATOM   2778  N   ARG   172     106.910 105.220  22.130  0.00  0.00           N
ATOM   2779  H   ARG   172     106.380 104.380  22.310  0.00  0.00           H
ATOM   2780  CA  ARG   172     107.600 105.100  20.880  0.00  0.00           C
ATOM   2781  HA  ARG   172     108.600 104.840  21.240  0.00  0.00           H
ATOM   2782  CB  ARG   172     106.880 104.100  19.960  0.00  0.00           C
ATOM   2783  HB2 ARG   172     106.260 104.730  19.310  0.00  0.00           H
ATOM   2784  HB3 ARG   172     106.250 103.470  20.580  0.00  0.00           H
ATOM   2785  CG  ARG   172     107.780 103.250  19.040  0.00  0.00           C
ATOM   2786  HG2 ARG   172     108.130 102.440  19.680  0.00  0.00           H
ATOM   2787  HG3 ARG   172     108.630 103.810  18.650  0.00  0.00           H
ATOM   2788  CD  ARG   172     107.040 102.820  17.810  0.00  0.00           C
ATOM   2789  HD2 ARG   172     106.660 103.670  17.240  0.00  0.00           H
ATOM   2790  HD3 ARG   172     106.180 102.260  18.180  0.00  0.00           H
ATOM   2791  NE  ARG   172     107.950 101.990  16.970  0.00  0.00           N
ATOM   2792  HE  ARG   172     108.920 101.890  17.240  0.00  0.00           H
ATOM   2793  CZ  ARG   172     107.810 101.490  15.750  0.00  0.00           C
ATOM   2794  NH1 ARG   172     106.660 101.490  15.100  0.00  0.00           N
ATOM   2795 HH11 ARG   172     105.860 101.970  15.480  0.00  0.00           H
ATOM   2796 HH12 ARG   172     106.590 101.020  14.200  0.00  0.00           H
ATOM   2797  NH2 ARG   172     108.810 100.870  15.270  0.00  0.00           N
ATOM   2798 HH21 ARG   172     109.690 100.770  15.770  0.00  0.00           H
ATOM   2799 HH22 ARG   172     108.800 100.630  14.290  0.00  0.00           H
ATOM   2800  C   ARG   172     107.840 106.400  20.080  0.00  0.00           C
ATOM   2801  O   ARG   172     108.950 106.600  19.560  0.00  0.00           O
ATOM   2802  N   ASN   173     106.870 107.290  20.170  0.00  0.00           N
ATOM   2803  H   ASN   173     106.010 107.140  20.680  0.00  0.00           H
ATOM   2804  CA  ASN   173     107.020 108.600  19.510  0.00  0.00           C
ATOM   2805  HA  ASN   173     107.670 108.580  18.640  0.00  0.00           H
ATOM   2806  CB  ASN   173     105.570 109.020  19.230  0.00  0.00           C
ATOM   2807  HB2 ASN   173     105.460 110.090  19.110  0.00  0.00           H
ATOM   2808  HB3 ASN   173     104.960 108.810  20.110  0.00  0.00           H
ATOM   2809  CG  ASN   173     104.960 108.340  18.070  0.00  0.00           C
ATOM   2810  OD1 ASN   173     105.630 107.770  17.230  0.00  0.00           O
ATOM   2811  ND2 ASN   173     103.680 108.530  17.870  0.00  0.00           N
ATOM   2812 HD21 ASN   173     103.150 108.940  18.630  0.00  0.00           H
ATOM   2813 HD22 ASN   173     103.360 108.260  16.950  0.00  0.00           H
ATOM   2814  C   ASN   173     107.690 109.710  20.400  0.00  0.00           C
ATOM   2815  O   ASN   173     108.050 110.700  19.830  0.00  0.00           O
ATOM   2816  N   TYR   174     107.800 109.540  21.690  0.00  0.00           N
ATOM   2817  H   TYR   174     107.610 108.610  22.040  0.00  0.00           H
ATOM   2818  CA  TYR   174     108.450 110.480  22.550  0.00  0.00           C
ATOM   2819  HA  TYR   174     108.130 111.510  22.380  0.00  0.00           H
ATOM   2820  CB  TYR   174     108.370 109.980  24.020  0.00  0.00           C
ATOM   2821  HB2 TYR   174     108.930 109.070  24.210  0.00  0.00           H
ATOM   2822  HB3 TYR   174     107.340 109.860  24.370  0.00  0.00           H
ATOM   2823  CG  TYR   174     108.980 111.040  24.920  0.00  0.00           C
ATOM   2824  CD1 TYR   174     110.270 110.850  25.400  0.00  0.00           C
ATOM   2825  HD1 TYR   174     110.840 110.030  25.000  0.00  0.00           H
ATOM   2826  CE1 TYR   174     110.790 111.780  26.420  0.00  0.00           C
ATOM   2827  HE1 TYR   174     111.810 111.640  26.730  0.00  0.00           H
ATOM   2828  CZ  TYR   174     109.990 112.810  26.910  0.00  0.00           C
ATOM   2829  OH  TYR   174     110.520 113.640  27.810  0.00  0.00           O
ATOM   2830  HH  TYR   174     111.460 113.460  27.860  0.00  0.00           H
ATOM   2831  CE2 TYR   174     108.650 112.900  26.500  0.00  0.00           C
ATOM   2832  HE2 TYR   174     107.960 113.570  26.990  0.00  0.00           H
ATOM   2833  CD2 TYR   174     108.150 112.020  25.500  0.00  0.00           C
ATOM   2834  HD2 TYR   174     107.110 112.050  25.220  0.00  0.00           H
ATOM   2835  C   TYR   174     109.910 110.460  22.140  0.00  0.00           C
ATOM   2836  O   TYR   174     110.590 111.480  22.300  0.00  0.00           O
ATOM   2837  N   GLU   175     110.450 109.370  21.610  0.00  0.00           N
ATOM   2838  H   GLU   175     109.860 108.550  21.550  0.00  0.00           H
ATOM   2839  CA  GLU   175     111.850 109.390  21.130  0.00  0.00           C
ATOM   2840  HA  GLU   175     112.590 109.720  21.860  0.00  0.00           H
ATOM   2841  CB  GLU   175     112.190 107.930  20.750  0.00  0.00           C
ATOM   2842  HB2 GLU   175     113.210 107.930  20.370  0.00  0.00           H
ATOM   2843  HB3 GLU   175     111.610 107.860  19.820  0.00  0.00           H
ATOM   2844  CG  GLU   175     111.870 106.770  21.770  0.00  0.00           C
ATOM   2845  HG2 GLU   175     112.160 105.800  21.380  0.00  0.00           H
ATOM   2846  HG3 GLU   175     110.790 106.730  21.960  0.00  0.00           H
ATOM   2847  CD  GLU   175     112.560 106.880  23.140  0.00  0.00           C
ATOM   2848  OE1 GLU   175     111.890 106.770  24.190  0.00  0.00           O
ATOM   2849  OE2 GLU   175     113.810 107.130  23.250  0.00  0.00           O
ATOM   2850  C   GLU   175     112.210 110.480  20.020  0.00  0.00           C
ATOM   2851  O   GLU   175     113.390 110.840  19.680  0.00  0.00           O
ATOM   2852  N   ASN   176     111.200 110.990  19.340  0.00  0.00           N
ATOM   2853  H   ASN   176     110.280 110.750  19.700  0.00  0.00           H
ATOM   2854  CA  ASN   176     111.220 111.790  18.120  0.00  0.00           C
ATOM   2855  HA  ASN   176     112.240 111.770  17.750  0.00  0.00           H
ATOM   2856  CB  ASN   176     110.380 111.150  16.980  0.00  0.00           C
ATOM   2857  HB2 ASN   176     110.350 111.790  16.090  0.00  0.00           H
ATOM   2858  HB3 ASN   176     109.370 110.950  17.360  0.00  0.00           H
ATOM   2859  CG  ASN   176     111.020 109.810  16.510  0.00  0.00           C
ATOM   2860  OD1 ASN   176     110.710 108.750  16.980  0.00  0.00           O
ATOM   2861  ND2 ASN   176     112.000 109.840  15.620  0.00  0.00           N
ATOM   2862 HD21 ASN   176     112.340 110.680  15.180  0.00  0.00           H
ATOM   2863 HD22 ASN   176     112.340 108.960  15.260  0.00  0.00           H
ATOM   2864  C   ASN   176     110.700 113.180  18.410  0.00  0.00           C
ATOM   2865  O   ASN   176     109.480 113.300  18.590  0.00  0.00           O
ATOM   2866  N   LEU   177     111.500 114.240  18.280  0.00  0.00           N
ATOM   2867  H   LEU   177     112.460 114.020  18.070  0.00  0.00           H
ATOM   2868  CA  LEU   177     111.060 115.620  18.520  0.00  0.00           C
ATOM   2869  HA  LEU   177     110.290 115.530  19.280  0.00  0.00           H
ATOM   2870  CB  LEU   177     112.180 116.510  18.990  0.00  0.00           C
ATOM   2871  HB2 LEU   177     111.950 117.550  18.760  0.00  0.00           H
ATOM   2872  HB3 LEU   177     113.080 116.260  18.440  0.00  0.00           H
ATOM   2873  CG  LEU   177     112.610 116.370  20.470  0.00  0.00           C
ATOM   2874  HG  LEU   177     111.740 116.730  21.020  0.00  0.00           H
ATOM   2875  CD1 LEU   177     113.040 114.940  20.930  0.00  0.00           C
ATOM   2876 HD11 LEU   177     113.830 114.470  20.350  0.00  0.00           H
ATOM   2877 HD12 LEU   177     113.410 115.000  21.960  0.00  0.00           H
ATOM   2878 HD13 LEU   177     112.110 114.380  20.910  0.00  0.00           H
ATOM   2879  CD2 LEU   177     113.820 117.320  20.680  0.00  0.00           C
ATOM   2880 HD21 LEU   177     114.590 117.010  19.980  0.00  0.00           H
ATOM   2881 HD22 LEU   177     113.530 118.370  20.570  0.00  0.00           H
ATOM   2882 HD23 LEU   177     114.210 117.370  21.700  0.00  0.00           H
ATOM   2883  C   LEU   177     110.400 116.320  17.290  0.00  0.00           C
ATOM   2884  O   LEU   177     109.730 117.340  17.360  0.00  0.00           O
ATOM   2885  N   ASP   178     110.480 115.650  16.160  0.00  0.00           N
ATOM   2886  H   ASP   178     111.060 114.830  16.220  0.00  0.00           H
ATOM   2887  CA  ASP   178     109.660 115.980  14.950  0.00  0.00           C
ATOM   2888  HA  ASP   178     109.650 117.060  14.820  0.00  0.00           H
ATOM   2889  CB  ASP   178     110.200 115.320  13.680  0.00  0.00           C
ATOM   2890  HB2 ASP   178     109.470 115.620  12.930  0.00  0.00           H
ATOM   2891  HB3 ASP   178     110.150 114.240  13.820  0.00  0.00           H
ATOM   2892  CG  ASP   178     111.600 115.920  13.280  0.00  0.00           C
ATOM   2893  OD1 ASP   178     111.700 117.140  13.170  0.00  0.00           O
ATOM   2894  OD2 ASP   178     112.650 115.220  13.280  0.00  0.00           O
ATOM   2895  C   ASP   178     108.210 115.460  15.190  0.00  0.00           C
ATOM   2896  O   ASP   178     107.990 114.320  15.500  0.00  0.00           O
ATOM   2897  N   GLN   179     107.210 116.410  15.050  0.00  0.00           N
ATOM   2898  H   GLN   179     107.500 117.370  15.020  0.00  0.00           H
ATOM   2899  CA  GLN   179     105.760 116.080  15.230  0.00  0.00           C
ATOM   2900  HA  GLN   179     105.510 115.030  15.120  0.00  0.00           H
ATOM   2901  CB  GLN   179     105.250 116.530  16.560  0.00  0.00           C
ATOM   2902  HB2 GLN   179     105.900 116.060  17.300  0.00  0.00           H
ATOM   2903  HB3 GLN   179     104.250 116.120  16.710  0.00  0.00           H
ATOM   2904  CG  GLN   179     105.050 118.050  16.870  0.00  0.00           C
ATOM   2905  HG2 GLN   179     104.190 118.470  16.350  0.00  0.00           H
ATOM   2906  HG3 GLN   179     105.980 118.530  16.540  0.00  0.00           H
ATOM   2907  CD  GLN   179     104.910 118.200  18.370  0.00  0.00           C
ATOM   2908  OE1 GLN   179     104.370 117.370  19.050  0.00  0.00           O
ATOM   2909  NE2 GLN   179     105.430 119.130  19.080  0.00  0.00           N
ATOM   2910 HE21 GLN   179     105.890 119.940  18.690  0.00  0.00           H
ATOM   2911 HE22 GLN   179     105.080 119.090  20.020  0.00  0.00           H
ATOM   2912  C   GLN   179     104.880 116.720  14.070  0.00  0.00           C
ATOM   2913  O   GLN   179     103.650 116.780  14.170  0.00  0.00           O
ATOM   2914  N   LEU   180     105.580 117.010  12.970  0.00  0.00           N
ATOM   2915  H   LEU   180     106.580 116.900  13.010  0.00  0.00           H
ATOM   2916  CA  LEU   180     105.040 117.510  11.700  0.00  0.00           C
ATOM   2917  HA  LEU   180     104.310 118.300  11.900  0.00  0.00           H
ATOM   2918  CB  LEU   180     106.180 118.050  10.800  0.00  0.00           C
ATOM   2919  HB2 LEU   180     106.950 117.280  10.780  0.00  0.00           H
ATOM   2920  HB3 LEU   180     106.580 119.000  11.170  0.00  0.00           H
ATOM   2921  CG  LEU   180     105.850 118.350   9.310  0.00  0.00           C
ATOM   2922  HG  LEU   180     105.590 117.420   8.810  0.00  0.00           H
ATOM   2923  CD1 LEU   180     104.790 119.440   9.050  0.00  0.00           C
ATOM   2924 HD11 LEU   180     104.500 119.430   8.000  0.00  0.00           H
ATOM   2925 HD12 LEU   180     103.920 119.340   9.700  0.00  0.00           H
ATOM   2926 HD13 LEU   180     105.140 120.450   9.240  0.00  0.00           H
ATOM   2927  CD2 LEU   180     107.120 118.980   8.590  0.00  0.00           C
ATOM   2928 HD21 LEU   180     108.030 118.420   8.820  0.00  0.00           H
ATOM   2929 HD22 LEU   180     107.000 118.980   7.510  0.00  0.00           H
ATOM   2930 HD23 LEU   180     107.220 120.020   8.900  0.00  0.00           H
ATOM   2931  C   LEU   180     104.140 116.420  11.090  0.00  0.00           C
ATOM   2932  O   LEU   180     103.090 116.770  10.560  0.00  0.00           O
ATOM   2933  N   SER   181     104.520 115.150  11.130  0.00  0.00           N
ATOM   2934  H   SER   181     105.360 114.900  11.620  0.00  0.00           H
ATOM   2935  CA  SER   181     103.730 114.010  10.700  0.00  0.00           C
ATOM   2936  HA  SER   181     102.930 114.380  10.070  0.00  0.00           H
ATOM   2937  CB  SER   181     104.510 112.960   9.910  0.00  0.00           C
ATOM   2938  HB2 SER   181     105.090 112.440  10.670  0.00  0.00           H
ATOM   2939  HB3 SER   181     105.110 113.470   9.150  0.00  0.00           H
ATOM   2940  OG  SER   181     103.720 112.080   9.140  0.00  0.00           O
ATOM   2941  HG  SER   181     103.270 112.520   8.420  0.00  0.00           H
ATOM   2942  C   SER   181     103.100 113.310  11.860  0.00  0.00           C
ATOM   2943  O   SER   181     103.770 112.660  12.660  0.00  0.00           O
ATOM   2944  N   TYR   182     101.770 113.390  12.050  0.00  0.00           N
ATOM   2945  H   TYR   182     101.250 113.880  11.340  0.00  0.00           H
ATOM   2946  CA  TYR   182     101.040 113.020  13.310  0.00  0.00           C
ATOM   2947  HA  TYR   182     101.520 112.220  13.870  0.00  0.00           H
ATOM   2948  CB  TYR   182     101.140 114.240  14.210  0.00  0.00           C
ATOM   2949  HB2 TYR   182     100.460 114.980  13.790  0.00  0.00           H
ATOM   2950  HB3 TYR   182     102.100 114.750  14.130  0.00  0.00           H
ATOM   2951  CG  TYR   182     100.760 114.100  15.670  0.00  0.00           C
ATOM   2952  CD1 TYR   182      99.410 114.140  16.060  0.00  0.00           C
ATOM   2953  HD1 TYR   182      98.750 114.310  15.220  0.00  0.00           H
ATOM   2954  CE1 TYR   182      99.000 113.940  17.360  0.00  0.00           C
ATOM   2955  HE1 TYR   182      97.950 113.930  17.610  0.00  0.00           H
ATOM   2956  CZ  TYR   182      99.870 113.820  18.340  0.00  0.00           C
ATOM   2957  OH  TYR   182      99.440 113.590  19.620  0.00  0.00           O
ATOM   2958  HH  TYR   182      99.770 114.270  20.220  0.00  0.00           H
ATOM   2959  CE2 TYR   182     101.220 113.970  18.020  0.00  0.00           C
ATOM   2960  HE2 TYR   182     101.890 113.910  18.870  0.00  0.00           H
ATOM   2961  CD2 TYR   182     101.700 114.100  16.740  0.00  0.00           C
ATOM   2962  HD2 TYR   182     102.750 114.200  16.530  0.00  0.00           H
ATOM   2963  C   TYR   182      99.570 112.470  13.120  0.00  0.00           C
ATOM   2964  O   TYR   182      99.020 111.830  14.030  0.00  0.00           O
ATOM   2965  N   ASP   183      98.940 112.710  11.970  0.00  0.00           N
ATOM   2966  H   ASP   183      99.390 113.460  11.460  0.00  0.00           H
ATOM   2967  CA  ASP   183      97.690 112.110  11.400  0.00  0.00           C
ATOM   2968  HA  ASP   183      96.870 112.320  12.080  0.00  0.00           H
ATOM   2969  CB  ASP   183      97.460 112.730  10.050  0.00  0.00           C
ATOM   2970  HB2 ASP   183      98.210 112.380   9.340  0.00  0.00           H
ATOM   2971  HB3 ASP   183      97.700 113.790  10.130  0.00  0.00           H
ATOM   2972  CG  ASP   183      96.110 112.460   9.440  0.00  0.00           C
ATOM   2973  OD1 ASP   183      95.480 113.510   9.140  0.00  0.00           O
ATOM   2974  OD2 ASP   183      95.780 111.390   8.900  0.00  0.00           O
ATOM   2975  C   ASP   183      97.790 110.550  11.260  0.00  0.00           C
ATOM   2976  O   ASP   183      96.870 109.820  11.730  0.00  0.00           O
ATOM   2977  N   ASN   184      98.840 110.030  10.620  0.00  0.00           N
ATOM   2978  H   ASN   184      99.540 110.720  10.370  0.00  0.00           H
ATOM   2979  CA  ASN   184      98.950 108.650  10.230  0.00  0.00           C
ATOM   2980  HA  ASN   184      98.180 108.410   9.490  0.00  0.00           H
ATOM   2981  CB  ASN   184     100.230 108.400   9.420  0.00  0.00           C
ATOM   2982  HB2 ASN   184     100.340 107.340   9.170  0.00  0.00           H
ATOM   2983  HB3 ASN   184     101.050 108.710  10.070  0.00  0.00           H
ATOM   2984  CG  ASN   184     100.460 109.360   8.310  0.00  0.00           C
ATOM   2985  OD1 ASN   184      99.530 110.070   7.820  0.00  0.00           O
ATOM   2986  ND2 ASN   184     101.620 109.520   7.720  0.00  0.00           N
ATOM   2987 HD21 ASN   184     102.460 109.030   7.990  0.00  0.00           H
ATOM   2988 HD22 ASN   184     101.600 109.920   6.800  0.00  0.00           H
ATOM   2989  C   ASN   184      98.800 107.570  11.380  0.00  0.00           C
ATOM   2990  O   ASN   184      99.410 107.730  12.400  0.00  0.00           O
ATOM   2991  N   LYS   185      98.100 106.500  11.120  0.00  0.00           N
ATOM   2992  H   LYS   185      97.670 106.470  10.210  0.00  0.00           H
ATOM   2993  CA  LYS   185      98.140 105.310  12.020  0.00  0.00           C
ATOM   2994  HA  LYS   185      97.360 104.640  11.630  0.00  0.00           H
ATOM   2995  CB  LYS   185      99.430 104.530  11.930  0.00  0.00           C
ATOM   2996  HB2 LYS   185      99.180 103.580  12.400  0.00  0.00           H
ATOM   2997  HB3 LYS   185     100.220 105.070  12.450  0.00  0.00           H
ATOM   2998  CG  LYS   185      99.870 104.070  10.590  0.00  0.00           C
ATOM   2999  HG2 LYS   185     100.210 104.960  10.050  0.00  0.00           H
ATOM   3000  HG3 LYS   185      99.000 103.690  10.040  0.00  0.00           H
ATOM   3001  CD  LYS   185     100.970 102.960  10.500  0.00  0.00           C
ATOM   3002  HD2 LYS   185     100.700 102.050  11.020  0.00  0.00           H
ATOM   3003  HD3 LYS   185     101.820 103.470  10.940  0.00  0.00           H
ATOM   3004  CE  LYS   185     101.220 102.550   9.010  0.00  0.00           C
ATOM   3005  HE2 LYS   185     100.300 102.030   8.730  0.00  0.00           H
ATOM   3006  HE3 LYS   185     102.040 101.840   8.960  0.00  0.00           H
ATOM   3007  NZ  LYS   185     101.580 103.660   8.120  0.00  0.00           N
ATOM   3008  HZ1 LYS   185     102.470 104.050   8.390  0.00  0.00           H
ATOM   3009  HZ2 LYS   185     101.670 103.400   7.150  0.00  0.00           H
ATOM   3010  HZ3 LYS   185     100.850 104.370   8.090  0.00  0.00           H
ATOM   3011  C   LYS   185      97.570 105.590  13.430  0.00  0.00           C
ATOM   3012  O   LYS   185      98.140 105.240  14.480  0.00  0.00           O
ATOM   3013  N   ARG   186      96.370 106.220  13.490  0.00  0.00           N
ATOM   3014  H   ARG   186      95.940 106.480  12.610  0.00  0.00           H
ATOM   3015  CA  ARG   186      95.580 106.360  14.770  0.00  0.00           C
ATOM   3016  HA  ARG   186      96.240 106.840  15.490  0.00  0.00           H
ATOM   3017  CB  ARG   186      94.440 107.300  14.520  0.00  0.00           C
ATOM   3018  HB2 ARG   186      93.640 107.060  15.220  0.00  0.00           H
ATOM   3019  HB3 ARG   186      94.040 107.210  13.510  0.00  0.00           H
ATOM   3020  CG  ARG   186      94.840 108.770  14.730  0.00  0.00           C
ATOM   3021  HG2 ARG   186      95.800 108.880  14.220  0.00  0.00           H
ATOM   3022  HG3 ARG   186      94.900 109.110  15.770  0.00  0.00           H
ATOM   3023  CD  ARG   186      93.840 109.720  13.900  0.00  0.00           C
ATOM   3024  HD2 ARG   186      92.790 109.430  13.960  0.00  0.00           H
ATOM   3025  HD3 ARG   186      93.950 109.550  12.820  0.00  0.00           H
ATOM   3026  NE  ARG   186      94.110 111.180  14.220  0.00  0.00           N
ATOM   3027  HE  ARG   186      95.010 111.550  14.500  0.00  0.00           H
ATOM   3028  CZ  ARG   186      93.600 112.240  13.660  0.00  0.00           C
ATOM   3029  NH1 ARG   186      92.570 112.220  12.900  0.00  0.00           N
ATOM   3030 HH11 ARG   186      92.100 111.330  12.830  0.00  0.00           H
ATOM   3031 HH12 ARG   186      92.220 113.080  12.500  0.00  0.00           H
ATOM   3032  NH2 ARG   186      94.270 113.370  13.810  0.00  0.00           N
ATOM   3033 HH21 ARG   186      95.200 113.370  14.210  0.00  0.00           H
ATOM   3034 HH22 ARG   186      93.840 114.260  13.600  0.00  0.00           H
ATOM   3035  C   ARG   186      95.130 105.020  15.350  0.00  0.00           C
ATOM   3036  O   ARG   186      95.130 104.000  14.590  0.00  0.00           O
ATOM   3037  N   GLY   187      95.140 104.970  16.680  0.00  0.00           N
ATOM   3038  H   GLY   187      95.200 105.800  17.260  0.00  0.00           H
ATOM   3039  CA  GLY   187      94.600 103.840  17.490  0.00  0.00           C
ATOM   3040  HA2 GLY   187      94.660 104.040  18.560  0.00  0.00           H
ATOM   3041  HA3 GLY   187      95.080 102.930  17.120  0.00  0.00           H
ATOM   3042  C   GLY   187      93.120 103.570  17.150  0.00  0.00           C
ATOM   3043  O   GLY   187      92.420 104.570  16.820  0.00  0.00           O
ATOM   3044  N   PRO   188      92.620 102.350  17.240  0.00  0.00           N
ATOM   3045  CD  PRO   188      93.300 101.080  17.130  0.00  0.00           C
ATOM   3046  HD2 PRO   188      93.520 100.800  18.160  0.00  0.00           H
ATOM   3047  HD3 PRO   188      94.210 101.080  16.540  0.00  0.00           H
ATOM   3048  CG  PRO   188      92.380 100.030  16.570  0.00  0.00           C
ATOM   3049  HG2 PRO   188      92.650  99.040  16.940  0.00  0.00           H
ATOM   3050  HG3 PRO   188      92.280  99.880  15.490  0.00  0.00           H
ATOM   3051  CB  PRO   188      91.070 100.530  17.230  0.00  0.00           C
ATOM   3052  HB2 PRO   188      91.000 100.120  18.230  0.00  0.00           H
ATOM   3053  HB3 PRO   188      90.230 100.160  16.650  0.00  0.00           H
ATOM   3054  CA  PRO   188      91.240 102.090  17.310  0.00  0.00           C
ATOM   3055  HA  PRO   188      90.840 102.590  16.430  0.00  0.00           H
ATOM   3056  C   PRO   188      90.540 102.530  18.630  0.00  0.00           C
ATOM   3057  O   PRO   188      91.060 102.340  19.740  0.00  0.00           O
ATOM   3058  N   LYS   189      89.310 103.070  18.530  0.00  0.00           N
ATOM   3059  H   LYS   189      88.910 103.210  17.610  0.00  0.00           H
ATOM   3060  CA  LYS   189      88.490 103.520  19.570  0.00  0.00           C
ATOM   3061  HA  LYS   189      88.940 103.270  20.540  0.00  0.00           H
ATOM   3062  CB  LYS   189      88.290 105.050  19.470  0.00  0.00           C
ATOM   3063  HB2 LYS   189      87.450 105.340  20.100  0.00  0.00           H
ATOM   3064  HB3 LYS   189      87.880 105.250  18.480  0.00  0.00           H
ATOM   3065  CG  LYS   189      89.550 105.900  19.860  0.00  0.00           C
ATOM   3066  HG2 LYS   189      89.420 106.900  19.440  0.00  0.00           H
ATOM   3067  HG3 LYS   189      90.440 105.490  19.380  0.00  0.00           H
ATOM   3068  CD  LYS   189      89.930 105.820  21.340  0.00  0.00           C
ATOM   3069  HD2 LYS   189      90.170 104.790  21.600  0.00  0.00           H
ATOM   3070  HD3 LYS   189      89.040 106.000  21.940  0.00  0.00           H
ATOM   3071  CE  LYS   189      91.060 106.770  21.700  0.00  0.00           C
ATOM   3072  HE2 LYS   189      90.890 107.760  21.270  0.00  0.00           H
ATOM   3073  HE3 LYS   189      91.970 106.320  21.320  0.00  0.00           H
ATOM   3074  NZ  LYS   189      91.160 106.940  23.180  0.00  0.00           N
ATOM   3075  HZ1 LYS   189      90.390 107.490  23.550  0.00  0.00           H
ATOM   3076  HZ2 LYS   189      91.390 106.120  23.720  0.00  0.00           H
ATOM   3077  HZ3 LYS   189      91.960 107.500  23.440  0.00  0.00           H
ATOM   3078  C   LYS   189      87.120 102.850  19.540  0.00  0.00           C
ATOM   3079  O   LYS   189      86.570 102.390  18.540  0.00  0.00           O
ATOM   3080  N   ALA   190      86.570 102.670  20.790  0.00  0.00           N
ATOM   3081  H   ALA   190      87.070 102.940  21.630  0.00  0.00           H
ATOM   3082  CA  ALA   190      85.250 102.270  21.140  0.00  0.00           C
ATOM   3083  HA  ALA   190      84.720 101.720  20.360  0.00  0.00           H
ATOM   3084  CB  ALA   190      85.350 101.270  22.380  0.00  0.00           C
ATOM   3085  HB1 ALA   190      84.390 100.820  22.630  0.00  0.00           H
ATOM   3086  HB2 ALA   190      86.040 100.460  22.150  0.00  0.00           H
ATOM   3087  HB3 ALA   190      85.800 101.830  23.200  0.00  0.00           H
ATOM   3088  C   ALA   190      84.410 103.530  21.380  0.00  0.00           C
ATOM   3089  O   ALA   190      84.410 104.130  22.440  0.00  0.00           O
ATOM   3090  N   ASP   191      83.640 103.930  20.380  0.00  0.00           N
ATOM   3091  H   ASP   191      83.550 103.250  19.640  0.00  0.00           H
ATOM   3092  CA  ASP   191      82.790 105.090  20.320  0.00  0.00           C
ATOM   3093  HA  ASP   191      83.460 105.910  20.590  0.00  0.00           H
ATOM   3094  CB  ASP   191      82.340 105.360  18.830  0.00  0.00           C
ATOM   3095  HB2 ASP   191      81.600 106.160  18.910  0.00  0.00           H
ATOM   3096  HB3 ASP   191      81.850 104.520  18.350  0.00  0.00           H
ATOM   3097  CG  ASP   191      83.380 106.020  17.960  0.00  0.00           C
ATOM   3098  OD1 ASP   191      82.910 106.560  16.890  0.00  0.00           O
ATOM   3099  OD2 ASP   191      84.520 106.100  18.310  0.00  0.00           O
ATOM   3100  C   ASP   191      81.660 105.060  21.350  0.00  0.00           C
ATOM   3101  O   ASP   191      81.330 106.190  21.710  0.00  0.00           O
ATOM   3102  N   LYS   192      81.140 103.910  21.790  0.00  0.00           N
ATOM   3103  H   LYS   192      81.640 103.090  21.470  0.00  0.00           H
ATOM   3104  CA  LYS   192      80.300 103.760  22.920  0.00  0.00           C
ATOM   3105  HA  LYS   192      80.650 104.360  23.760  0.00  0.00           H
ATOM   3106  CB  LYS   192      78.920 104.270  22.570  0.00  0.00           C
ATOM   3107  HB2 LYS   192      78.490 103.580  21.830  0.00  0.00           H
ATOM   3108  HB3 LYS   192      78.970 105.200  22.000  0.00  0.00           H
ATOM   3109  CG  LYS   192      78.040 104.550  23.780  0.00  0.00           C
ATOM   3110  HG2 LYS   192      78.570 104.890  24.670  0.00  0.00           H
ATOM   3111  HG3 LYS   192      77.560 103.620  24.060  0.00  0.00           H
ATOM   3112  CD  LYS   192      77.020 105.600  23.500  0.00  0.00           C
ATOM   3113  HD2 LYS   192      76.240 105.480  24.250  0.00  0.00           H
ATOM   3114  HD3 LYS   192      76.680 105.400  22.480  0.00  0.00           H
ATOM   3115  CE  LYS   192      77.570 107.050  23.490  0.00  0.00           C
ATOM   3116  HE2 LYS   192      78.310 107.240  22.720  0.00  0.00           H
ATOM   3117  HE3 LYS   192      77.980 107.210  24.490  0.00  0.00           H
ATOM   3118  NZ  LYS   192      76.470 108.040  23.160  0.00  0.00           N
ATOM   3119  HZ1 LYS   192      75.890 107.830  22.360  0.00  0.00           H
ATOM   3120  HZ2 LYS   192      75.890 108.210  23.970  0.00  0.00           H
ATOM   3121  HZ3 LYS   192      76.840 108.960  22.980  0.00  0.00           H
ATOM   3122  C   LYS   192      80.300 102.340  23.430  0.00  0.00           C
ATOM   3123  O   LYS   192      80.350 101.410  22.670  0.00  0.00           O
ATOM   3124  N   VAL   193      80.310 102.200  24.730  0.00  0.00           N
ATOM   3125  H   VAL   193      80.370 103.000  25.340  0.00  0.00           H
ATOM   3126  CA  VAL   193      79.950 100.950  25.350  0.00  0.00           C
ATOM   3127  HA  VAL   193      80.140 100.130  24.650  0.00  0.00           H
ATOM   3128  CB  VAL   193      80.820 100.670  26.600  0.00  0.00           C
ATOM   3129  HB  VAL   193      80.770 101.410  27.400  0.00  0.00           H
ATOM   3130  CG1 VAL   193      80.360  99.290  27.170  0.00  0.00           C
ATOM   3131 HG11 VAL   193      81.060  99.170  27.990  0.00  0.00           H
ATOM   3132 HG12 VAL   193      79.410  99.290  27.720  0.00  0.00           H
ATOM   3133 HG13 VAL   193      80.440  98.400  26.560  0.00  0.00           H
ATOM   3134  CG2 VAL   193      82.350 100.450  26.180  0.00  0.00           C
ATOM   3135 HG21 VAL   193      83.040 100.230  26.990  0.00  0.00           H
ATOM   3136 HG22 VAL   193      82.470  99.640  25.460  0.00  0.00           H
ATOM   3137 HG23 VAL   193      82.830 101.320  25.740  0.00  0.00           H
ATOM   3138  C   VAL   193      78.490 101.000  25.790  0.00  0.00           C
ATOM   3139  O   VAL   193      78.140 101.810  26.670  0.00  0.00           O
ATOM   3140  N   LEU   194      77.740 100.010  25.300  0.00  0.00           N
ATOM   3141  H   LEU   194      78.200  99.390  24.650  0.00  0.00           H
ATOM   3142  CA  LEU   194      76.320  99.830  25.630  0.00  0.00           C
ATOM   3143  HA  LEU   194      75.990 100.620  26.300  0.00  0.00           H
ATOM   3144  CB  LEU   194      75.610  99.940  24.310  0.00  0.00           C
ATOM   3145  HB2 LEU   194      74.620  99.480  24.320  0.00  0.00           H
ATOM   3146  HB3 LEU   194      76.200  99.430  23.550  0.00  0.00           H
ATOM   3147  CG  LEU   194      75.460 101.400  23.720  0.00  0.00           C
ATOM   3148  HG  LEU   194      76.470 101.800  23.620  0.00  0.00           H
ATOM   3149  CD1 LEU   194      74.930 101.370  22.280  0.00  0.00           C
ATOM   3150 HD11 LEU   194      75.290 102.150  21.600  0.00  0.00           H
ATOM   3151 HD12 LEU   194      75.040 100.400  21.810  0.00  0.00           H
ATOM   3152 HD13 LEU   194      73.850 101.500  22.410  0.00  0.00           H
ATOM   3153  CD2 LEU   194      74.610 102.360  24.550  0.00  0.00           C
ATOM   3154 HD21 LEU   194      75.140 102.720  25.430  0.00  0.00           H
ATOM   3155 HD22 LEU   194      74.370 103.260  23.980  0.00  0.00           H
ATOM   3156 HD23 LEU   194      73.620 101.940  24.740  0.00  0.00           H
ATOM   3157  C   LEU   194      76.090  98.510  26.450  0.00  0.00           C
ATOM   3158  O   LEU   194      76.090  97.510  25.850  0.00  0.00           O
ATOM   3159  N   GLN   195      75.790  98.660  27.770  0.00  0.00           N
ATOM   3160  H   GLN   195      75.930  99.540  28.240  0.00  0.00           H
ATOM   3161  CA  GLN   195      75.270  97.590  28.600  0.00  0.00           C
ATOM   3162  HA  GLN   195      75.810  96.690  28.300  0.00  0.00           H
ATOM   3163  CB  GLN   195      75.660  97.830  30.100  0.00  0.00           C
ATOM   3164  HB2 GLN   195      74.990  97.270  30.760  0.00  0.00           H
ATOM   3165  HB3 GLN   195      75.350  98.870  30.230  0.00  0.00           H
ATOM   3166  CG  GLN   195      77.230  97.640  30.230  0.00  0.00           C
ATOM   3167  HG2 GLN   195      77.820  98.230  29.540  0.00  0.00           H
ATOM   3168  HG3 GLN   195      77.450  96.580  30.100  0.00  0.00           H
ATOM   3169  CD  GLN   195      77.780  98.080  31.520  0.00  0.00           C
ATOM   3170  OE1 GLN   195      77.020  98.440  32.410  0.00  0.00           O
ATOM   3171  NE2 GLN   195      79.040  98.080  31.850  0.00  0.00           N
ATOM   3172 HE21 GLN   195      79.700  98.000  31.090  0.00  0.00           H
ATOM   3173 HE22 GLN   195      79.140  98.410  32.800  0.00  0.00           H
ATOM   3174  C   GLN   195      73.780  97.350  28.430  0.00  0.00           C
ATOM   3175  O   GLN   195      73.030  98.320  28.130  0.00  0.00           O
ATOM   3176  N   PHE   196      73.320  96.090  28.650  0.00  0.00           N
ATOM   3177  H   PHE   196      74.040  95.400  28.820  0.00  0.00           H
ATOM   3178  CA  PHE   196      71.940  95.750  28.890  0.00  0.00           C
ATOM   3179  HA  PHE   196      71.530  96.670  29.300  0.00  0.00           H
ATOM   3180  CB  PHE   196      71.200  95.460  27.570  0.00  0.00           C
ATOM   3181  HB2 PHE   196      71.520  96.250  26.890  0.00  0.00           H
ATOM   3182  HB3 PHE   196      70.130  95.500  27.790  0.00  0.00           H
ATOM   3183  CG  PHE   196      71.450  94.120  26.940  0.00  0.00           C
ATOM   3184  CD1 PHE   196      72.440  94.060  25.950  0.00  0.00           C
ATOM   3185  HD1 PHE   196      73.130  94.870  25.800  0.00  0.00           H
ATOM   3186  CE1 PHE   196      72.630  92.780  25.350  0.00  0.00           C
ATOM   3187  HE1 PHE   196      73.390  92.560  24.620  0.00  0.00           H
ATOM   3188  CZ  PHE   196      71.800  91.680  25.660  0.00  0.00           C
ATOM   3189  HZ  PHE   196      71.930  90.700  25.210  0.00  0.00           H
ATOM   3190  CE2 PHE   196      70.740  91.810  26.600  0.00  0.00           C
ATOM   3191  HE2 PHE   196      70.160  90.970  26.970  0.00  0.00           H
ATOM   3192  CD2 PHE   196      70.600  93.030  27.260  0.00  0.00           C
ATOM   3193  HD2 PHE   196      69.780  93.200  27.940  0.00  0.00           H
ATOM   3194  C   PHE   196      71.690  94.590  29.940  0.00  0.00           C
ATOM   3195  O   PHE   196      72.430  93.640  30.040  0.00  0.00           O
ATOM   3196  N   GLU   197      70.570  94.670  30.630  0.00  0.00           N
ATOM   3197  H   GLU   197      70.070  95.550  30.640  0.00  0.00           H
ATOM   3198  CA  GLU   197      70.040  93.810  31.690  0.00  0.00           C
ATOM   3199  HA  GLU   197      70.820  93.750  32.440  0.00  0.00           H
ATOM   3200  CB  GLU   197      68.810  94.480  32.350  0.00  0.00           C
ATOM   3201  HB2 GLU   197      68.010  94.710  31.650  0.00  0.00           H
ATOM   3202  HB3 GLU   197      69.170  95.400  32.800  0.00  0.00           H
ATOM   3203  CG  GLU   197      68.190  93.600  33.510  0.00  0.00           C
ATOM   3204  HG2 GLU   197      67.880  92.630  33.110  0.00  0.00           H
ATOM   3205  HG3 GLU   197      67.250  94.080  33.770  0.00  0.00           H
ATOM   3206  CD  GLU   197      69.210  93.380  34.640  0.00  0.00           C
ATOM   3207  OE1 GLU   197      70.100  94.260  34.810  0.00  0.00           O
ATOM   3208  OE2 GLU   197      69.080  92.280  35.320  0.00  0.00           O
ATOM   3209  C   GLU   197      69.750  92.360  31.040  0.00  0.00           C
ATOM   3210  O   GLU   197      68.830  92.150  30.210  0.00  0.00           O
ATOM   3211  N   PRO   198      70.400  91.320  31.610  0.00  0.00           N
ATOM   3212  CD  PRO   198      71.420  91.240  32.710  0.00  0.00           C
ATOM   3213  HD2 PRO   198      70.960  91.180  33.700  0.00  0.00           H
ATOM   3214  HD3 PRO   198      72.080  92.100  32.770  0.00  0.00           H
ATOM   3215  CG  PRO   198      72.300  90.030  32.340  0.00  0.00           C
ATOM   3216  HG2 PRO   198      72.840  89.520  33.130  0.00  0.00           H
ATOM   3217  HG3 PRO   198      72.950  90.180  31.470  0.00  0.00           H
ATOM   3218  CB  PRO   198      71.210  89.090  31.940  0.00  0.00           C
ATOM   3219  HB2 PRO   198      70.770  88.720  32.860  0.00  0.00           H
ATOM   3220  HB3 PRO   198      71.620  88.340  31.270  0.00  0.00           H
ATOM   3221  CA  PRO   198      70.240  89.890  31.110  0.00  0.00           C
ATOM   3222  HA  PRO   198      70.640  89.740  30.100  0.00  0.00           H
ATOM   3223  C   PRO   198      68.790  89.450  31.040  0.00  0.00           C
ATOM   3224  O   PRO   198      68.040  89.790  31.950  0.00  0.00           O
ATOM   3225  N   GLY   199      68.370  88.850  29.870  0.00  0.00           N
ATOM   3226  H   GLY   199      68.970  88.830  29.060  0.00  0.00           H
ATOM   3227  CA  GLY   199      66.990  88.420  29.690  0.00  0.00           C
ATOM   3228  HA2 GLY   199      66.550  88.060  30.620  0.00  0.00           H
ATOM   3229  HA3 GLY   199      66.900  87.680  28.890  0.00  0.00           H
ATOM   3230  C   GLY   199      66.000  89.460  29.140  0.00  0.00           C
ATOM   3231  O   GLY   199      65.020  89.000  28.520  0.00  0.00           O
ATOM   3232  N   THR   200      66.290  90.780  29.240  0.00  0.00           N
ATOM   3233  H   THR   200      67.150  91.090  29.670  0.00  0.00           H
ATOM   3234  CA  THR   200      65.470  91.830  28.590  0.00  0.00           C
ATOM   3235  HA  THR   200      64.490  91.880  29.070  0.00  0.00           H
ATOM   3236  CB  THR   200      66.200  93.210  28.730  0.00  0.00           C
ATOM   3237  HB  THR   200      67.160  93.320  28.240  0.00  0.00           H
ATOM   3238  CG2 THR   200      65.350  94.360  28.320  0.00  0.00           C
ATOM   3239 HG21 THR   200      65.230  94.320  27.240  0.00  0.00           H
ATOM   3240 HG22 THR   200      64.400  94.390  28.860  0.00  0.00           H
ATOM   3241 HG23 THR   200      65.910  95.270  28.570  0.00  0.00           H
ATOM   3242  OG1 THR   200      66.520  93.300  30.130  0.00  0.00           O
ATOM   3243  HG1 THR   200      67.400  92.940  30.060  0.00  0.00           H
ATOM   3244  C   THR   200      65.270  91.540  27.070  0.00  0.00           C
ATOM   3245  O   THR   200      66.260  91.470  26.330  0.00  0.00           O
ATOM   3246  N   LYS   201      64.010  91.460  26.630  0.00  0.00           N
ATOM   3247  H   LYS   201      63.250  91.550  27.300  0.00  0.00           H
ATOM   3248  CA  LYS   201      63.580  90.970  25.300  0.00  0.00           C
ATOM   3249  HA  LYS   201      64.280  90.270  24.840  0.00  0.00           H
ATOM   3250  CB  LYS   201      62.230  90.300  25.390  0.00  0.00           C
ATOM   3251  HB2 LYS   201      61.860  89.930  24.430  0.00  0.00           H
ATOM   3252  HB3 LYS   201      61.610  91.120  25.760  0.00  0.00           H
ATOM   3253  CG  LYS   201      62.060  89.200  26.390  0.00  0.00           C
ATOM   3254  HG2 LYS   201      61.000  88.970  26.520  0.00  0.00           H
ATOM   3255  HG3 LYS   201      62.380  89.440  27.410  0.00  0.00           H
ATOM   3256  CD  LYS   201      62.840  87.930  25.910  0.00  0.00           C
ATOM   3257  HD2 LYS   201      63.870  88.200  25.690  0.00  0.00           H
ATOM   3258  HD3 LYS   201      62.490  87.490  24.980  0.00  0.00           H
ATOM   3259  CE  LYS   201      62.840  86.810  26.980  0.00  0.00           C
ATOM   3260  HE2 LYS   201      62.410  85.880  26.610  0.00  0.00           H
ATOM   3261  HE3 LYS   201      62.300  87.130  27.870  0.00  0.00           H
ATOM   3262  NZ  LYS   201      64.200  86.460  27.450  0.00  0.00           N
ATOM   3263  HZ1 LYS   201      64.540  87.020  28.210  0.00  0.00           H
ATOM   3264  HZ2 LYS   201      64.270  85.480  27.670  0.00  0.00           H
ATOM   3265  HZ3 LYS   201      64.730  86.630  26.600  0.00  0.00           H
ATOM   3266  C   LYS   201      63.460  92.080  24.210  0.00  0.00           C
ATOM   3267  O   LYS   201      63.760  91.830  23.050  0.00  0.00           O
ATOM   3268  N   ASN   202      63.000  93.230  24.770  0.00  0.00           N
ATOM   3269  H   ASN   202      62.910  93.370  25.770  0.00  0.00           H
ATOM   3270  CA  ASN   202      62.970  94.370  23.950  0.00  0.00           C
ATOM   3271  HA  ASN   202      63.050  94.060  22.900  0.00  0.00           H
ATOM   3272  CB  ASN   202      61.620  94.940  24.260  0.00  0.00           C
ATOM   3273  HB2 ASN   202      61.440  95.060  25.330  0.00  0.00           H
ATOM   3274  HB3 ASN   202      60.830  94.260  23.940  0.00  0.00           H
ATOM   3275  CG  ASN   202      61.150  96.130  23.510  0.00  0.00           C
ATOM   3276  OD1 ASN   202      61.640  96.550  22.500  0.00  0.00           O
ATOM   3277  ND2 ASN   202      60.210  96.800  24.170  0.00  0.00           N
ATOM   3278 HD21 ASN   202      60.020  96.590  25.140  0.00  0.00           H
ATOM   3279 HD22 ASN   202      60.000  97.760  23.930  0.00  0.00           H
ATOM   3280  C   ASN   202      64.100  95.410  24.180  0.00  0.00           C
ATOM   3281  O   ASN   202      64.230  95.870  25.310  0.00  0.00           O
ATOM   3282  N   LEU   203      64.910  95.730  23.210  0.00  0.00           N
ATOM   3283  H   LEU   203      64.820  95.200  22.350  0.00  0.00           H
ATOM   3284  CA  LEU   203      66.080  96.560  23.420  0.00  0.00           C
ATOM   3285  HA  LEU   203      66.090  97.070  24.380  0.00  0.00           H
ATOM   3286  CB  LEU   203      67.320  95.610  23.400  0.00  0.00           C
ATOM   3287  HB2 LEU   203      68.190  96.270  23.380  0.00  0.00           H
ATOM   3288  HB3 LEU   203      67.450  95.020  22.500  0.00  0.00           H
ATOM   3289  CG  LEU   203      67.390  94.650  24.600  0.00  0.00           C
ATOM   3290  HG  LEU   203      66.380  94.290  24.800  0.00  0.00           H
ATOM   3291  CD1 LEU   203      68.270  93.430  24.230  0.00  0.00           C
ATOM   3292 HD11 LEU   203      69.230  93.870  23.940  0.00  0.00           H
ATOM   3293 HD12 LEU   203      68.380  92.830  25.130  0.00  0.00           H
ATOM   3294 HD13 LEU   203      67.830  92.730  23.520  0.00  0.00           H
ATOM   3295  CD2 LEU   203      67.860  95.260  25.950  0.00  0.00           C
ATOM   3296 HD21 LEU   203      67.000  95.790  26.350  0.00  0.00           H
ATOM   3297 HD22 LEU   203      68.210  94.490  26.630  0.00  0.00           H
ATOM   3298 HD23 LEU   203      68.700  95.920  25.720  0.00  0.00           H
ATOM   3299  C   LEU   203      66.220  97.640  22.300  0.00  0.00           C
ATOM   3300  O   LEU   203      67.270  98.290  22.260  0.00  0.00           O
ATOM   3301  N   THR   204      65.050  97.980  21.620  0.00  0.00           N
ATOM   3302  H   THR   204      64.200  97.480  21.820  0.00  0.00           H
ATOM   3303  CA  THR   204      65.120  99.040  20.600  0.00  0.00           C
ATOM   3304  HA  THR   204      65.840  98.700  19.870  0.00  0.00           H
ATOM   3305  CB  THR   204      63.810  99.390  19.870  0.00  0.00           C
ATOM   3306  HB  THR   204      64.060 100.220  19.200  0.00  0.00           H
ATOM   3307  CG2 THR   204      63.340  98.100  19.130  0.00  0.00           C
ATOM   3308 HG21 THR   204      62.370  98.160  18.630  0.00  0.00           H
ATOM   3309 HG22 THR   204      64.130  97.730  18.470  0.00  0.00           H
ATOM   3310 HG23 THR   204      63.200  97.300  19.850  0.00  0.00           H
ATOM   3311  OG1 THR   204      62.730  99.770  20.620  0.00  0.00           O
ATOM   3312  HG1 THR   204      62.190 100.250  20.000  0.00  0.00           H
ATOM   3313  C   THR   204      65.590 100.350  21.250  0.00  0.00           C
ATOM   3314  O   THR   204      66.330 100.990  20.570  0.00  0.00           O
ATOM   3315  N   ALA   205      65.330 100.640  22.530  0.00  0.00           N
ATOM   3316  H   ALA   205      64.680 100.080  23.070  0.00  0.00           H
ATOM   3317  CA  ALA   205      65.800 101.910  23.090  0.00  0.00           C
ATOM   3318  HA  ALA   205      65.470 102.720  22.430  0.00  0.00           H
ATOM   3319  CB  ALA   205      65.140 102.210  24.440  0.00  0.00           C
ATOM   3320  HB1 ALA   205      65.360 103.230  24.740  0.00  0.00           H
ATOM   3321  HB2 ALA   205      64.050 102.200  24.400  0.00  0.00           H
ATOM   3322  HB3 ALA   205      65.530 101.500  25.170  0.00  0.00           H
ATOM   3323  C   ALA   205      67.350 101.980  23.210  0.00  0.00           C
ATOM   3324  O   ALA   205      68.070 103.010  23.150  0.00  0.00           O
ATOM   3325  N   LEU   206      68.000 100.780  23.360  0.00  0.00           N
ATOM   3326  H   LEU   206      67.440  99.950  23.300  0.00  0.00           H
ATOM   3327  CA  LEU   206      69.460 100.490  23.420  0.00  0.00           C
ATOM   3328  HA  LEU   206      69.970 101.190  24.080  0.00  0.00           H
ATOM   3329  CB  LEU   206      69.630  99.130  24.090  0.00  0.00           C
ATOM   3330  HB2 LEU   206      69.420  98.310  23.410  0.00  0.00           H
ATOM   3331  HB3 LEU   206      69.080  99.020  25.030  0.00  0.00           H
ATOM   3332  CG  LEU   206      71.070  98.860  24.350  0.00  0.00           C
ATOM   3333  HG  LEU   206      71.790  99.220  23.620  0.00  0.00           H
ATOM   3334  CD1 LEU   206      71.660  99.450  25.640  0.00  0.00           C
ATOM   3335 HD11 LEU   206      71.270  98.890  26.490  0.00  0.00           H
ATOM   3336 HD12 LEU   206      72.730  99.250  25.680  0.00  0.00           H
ATOM   3337 HD13 LEU   206      71.370 100.500  25.660  0.00  0.00           H
ATOM   3338  CD2 LEU   206      71.290  97.390  24.300  0.00  0.00           C
ATOM   3339 HD21 LEU   206      71.050  97.030  23.290  0.00  0.00           H
ATOM   3340 HD22 LEU   206      72.310  97.120  24.560  0.00  0.00           H
ATOM   3341 HD23 LEU   206      70.630  96.920  25.030  0.00  0.00           H
ATOM   3342  C   LEU   206      70.110 100.560  22.040  0.00  0.00           C
ATOM   3343  O   LEU   206      71.210 101.140  21.880  0.00  0.00           O
ATOM   3344  N   LEU   207      69.390 100.060  21.060  0.00  0.00           N
ATOM   3345  H   LEU   207      68.560  99.600  21.410  0.00  0.00           H
ATOM   3346  CA  LEU   207      69.830 100.100  19.680  0.00  0.00           C
ATOM   3347  HA  LEU   207      70.910  99.940  19.720  0.00  0.00           H
ATOM   3348  CB  LEU   207      69.220  98.930  18.860  0.00  0.00           C
ATOM   3349  HB2 LEU   207      69.270  99.140  17.790  0.00  0.00           H
ATOM   3350  HB3 LEU   207      68.240  98.790  19.320  0.00  0.00           H
ATOM   3351  CG  LEU   207      70.060  97.710  19.180  0.00  0.00           C
ATOM   3352  HG  LEU   207      70.390  97.750  20.220  0.00  0.00           H
ATOM   3353  CD1 LEU   207      69.250  96.480  19.080  0.00  0.00           C
ATOM   3354 HD11 LEU   207      68.760  96.430  18.110  0.00  0.00           H
ATOM   3355 HD12 LEU   207      69.960  95.650  19.130  0.00  0.00           H
ATOM   3356 HD13 LEU   207      68.480  96.420  19.850  0.00  0.00           H
ATOM   3357  CD2 LEU   207      71.330  97.620  18.300  0.00  0.00           C
ATOM   3358 HD21 LEU   207      71.000  97.420  17.280  0.00  0.00           H
ATOM   3359 HD22 LEU   207      71.960  98.510  18.360  0.00  0.00           H
ATOM   3360 HD23 LEU   207      71.880  96.720  18.580  0.00  0.00           H
ATOM   3361  C   LEU   207      69.620 101.450  19.000  0.00  0.00           C
ATOM   3362  O   LEU   207      70.550 101.860  18.340  0.00  0.00           O
ATOM   3363  N   LEU   208      68.610 102.170  19.400  0.00  0.00           N
ATOM   3364  H   LEU   208      67.830 101.740  19.870  0.00  0.00           H
ATOM   3365  CA  LEU   208      68.380 103.610  19.140  0.00  0.00           C
ATOM   3366  HA  LEU   208      68.660 103.700  18.090  0.00  0.00           H
ATOM   3367  CB  LEU   208      66.940 104.010  19.490  0.00  0.00           C
ATOM   3368  HB2 LEU   208      66.790 105.070  19.660  0.00  0.00           H
ATOM   3369  HB3 LEU   208      66.790 103.530  20.450  0.00  0.00           H
ATOM   3370  CG  LEU   208      65.820 103.510  18.540  0.00  0.00           C
ATOM   3371  HG  LEU   208      65.660 102.430  18.550  0.00  0.00           H
ATOM   3372  CD1 LEU   208      64.530 104.080  19.010  0.00  0.00           C
ATOM   3373 HD11 LEU   208      63.720 103.910  18.290  0.00  0.00           H
ATOM   3374 HD12 LEU   208      64.380 103.600  19.980  0.00  0.00           H
ATOM   3375 HD13 LEU   208      64.520 105.170  19.040  0.00  0.00           H
ATOM   3376  CD2 LEU   208      66.080 103.810  17.120  0.00  0.00           C
ATOM   3377 HD21 LEU   208      66.250 104.890  17.100  0.00  0.00           H
ATOM   3378 HD22 LEU   208      66.860 103.230  16.610  0.00  0.00           H
ATOM   3379 HD23 LEU   208      65.160 103.760  16.540  0.00  0.00           H
ATOM   3380  C   LEU   208      69.410 104.510  19.820  0.00  0.00           C
ATOM   3381  O   LEU   208      69.610 105.620  19.290  0.00  0.00           O
ATOM   3382  N   GLU   209      70.130 104.150  20.920  0.00  0.00           N
ATOM   3383  H   GLU   209      69.930 103.270  21.370  0.00  0.00           H
ATOM   3384  CA  GLU   209      71.310 104.870  21.340  0.00  0.00           C
ATOM   3385  HA  GLU   209      71.110 105.920  21.130  0.00  0.00           H
ATOM   3386  CB  GLU   209      71.460 104.820  22.880  0.00  0.00           C
ATOM   3387  HB2 GLU   209      71.420 103.800  23.260  0.00  0.00           H
ATOM   3388  HB3 GLU   209      70.580 105.310  23.300  0.00  0.00           H
ATOM   3389  CG  GLU   209      72.680 105.580  23.410  0.00  0.00           C
ATOM   3390  HG2 GLU   209      72.640 106.590  23.000  0.00  0.00           H
ATOM   3391  HG3 GLU   209      73.580 105.060  23.080  0.00  0.00           H
ATOM   3392  CD  GLU   209      72.720 105.700  24.890  0.00  0.00           C
ATOM   3393  OE1 GLU   209      73.800 106.100  25.390  0.00  0.00           O
ATOM   3394  OE2 GLU   209      71.660 105.520  25.550  0.00  0.00           O
ATOM   3395  C   GLU   209      72.580 104.550  20.500  0.00  0.00           C
ATOM   3396  O   GLU   209      73.490 105.330  20.420  0.00  0.00           O
ATOM   3397  N   ALA   210      72.530 103.500  19.770  0.00  0.00           N
ATOM   3398  H   ALA   210      71.680 102.960  19.850  0.00  0.00           H
ATOM   3399  CA  ALA   210      73.540 102.990  18.810  0.00  0.00           C
ATOM   3400  HA  ALA   210      74.430 103.530  19.130  0.00  0.00           H
ATOM   3401  CB  ALA   210      73.700 101.520  19.020  0.00  0.00           C
ATOM   3402  HB1 ALA   210      74.740 101.220  19.040  0.00  0.00           H
ATOM   3403  HB2 ALA   210      73.250 101.080  19.910  0.00  0.00           H
ATOM   3404  HB3 ALA   210      73.470 100.990  18.090  0.00  0.00           H
ATOM   3405  C   ALA   210      73.240 103.440  17.350  0.00  0.00           C
ATOM   3406  O   ALA   210      74.240 103.520  16.620  0.00  0.00           O
ATOM   3407  N   LYS   211      71.990 103.780  16.930  0.00  0.00           N
ATOM   3408  H   LYS   211      71.260 103.470  17.550  0.00  0.00           H
ATOM   3409  CA  LYS   211      71.730 104.290  15.510  0.00  0.00           C
ATOM   3410  HA  LYS   211      72.480 103.860  14.850  0.00  0.00           H
ATOM   3411  CB  LYS   211      70.350 103.820  15.130  0.00  0.00           C
ATOM   3412  HB2 LYS   211      69.660 104.510  15.600  0.00  0.00           H
ATOM   3413  HB3 LYS   211      70.060 102.890  15.620  0.00  0.00           H
ATOM   3414  CG  LYS   211      70.060 103.740  13.600  0.00  0.00           C
ATOM   3415  HG2 LYS   211      70.620 102.960  13.080  0.00  0.00           H
ATOM   3416  HG3 LYS   211      70.300 104.710  13.170  0.00  0.00           H
ATOM   3417  CD  LYS   211      68.570 103.360  13.440  0.00  0.00           C
ATOM   3418  HD2 LYS   211      68.020 104.090  14.040  0.00  0.00           H
ATOM   3419  HD3 LYS   211      68.360 102.350  13.800  0.00  0.00           H
ATOM   3420  CE  LYS   211      68.340 103.570  11.950  0.00  0.00           C
ATOM   3421  HE2 LYS   211      69.120 103.000  11.450  0.00  0.00           H
ATOM   3422  HE3 LYS   211      68.540 104.610  11.700  0.00  0.00           H
ATOM   3423  NZ  LYS   211      67.050 103.130  11.500  0.00  0.00           N
ATOM   3424  HZ1 LYS   211      67.010 102.130  11.610  0.00  0.00           H
ATOM   3425  HZ2 LYS   211      66.370 103.720  11.960  0.00  0.00           H
ATOM   3426  HZ3 LYS   211      66.870 103.280  10.510  0.00  0.00           H
ATOM   3427  C   LYS   211      71.950 105.800  15.380  0.00  0.00           C
ATOM   3428  O   LYS   211      72.000 106.320  14.270  0.00  0.00           O
ATOM   3429  N   GLU   212      72.110 106.530  16.460  0.00  0.00           N
ATOM   3430  H   GLU   212      72.030 106.100  17.370  0.00  0.00           H
ATOM   3431  CA  GLU   212      72.290 107.990  16.500  0.00  0.00           C
ATOM   3432  HA  GLU   212      71.760 108.300  15.600  0.00  0.00           H
ATOM   3433  CB  GLU   212      71.640 108.610  17.730  0.00  0.00           C
ATOM   3434  HB2 GLU   212      70.620 108.310  17.970  0.00  0.00           H
ATOM   3435  HB3 GLU   212      71.690 109.690  17.630  0.00  0.00           H
ATOM   3436  CG  GLU   212      72.430 108.340  18.990  0.00  0.00           C
ATOM   3437  HG2 GLU   212      73.500 108.500  18.900  0.00  0.00           H
ATOM   3438  HG3 GLU   212      72.440 107.260  19.170  0.00  0.00           H
ATOM   3439  CD  GLU   212      71.850 109.080  20.230  0.00  0.00           C
ATOM   3440  OE1 GLU   212      72.600 109.150  21.240  0.00  0.00           O
ATOM   3441  OE2 GLU   212      70.680 109.520  20.260  0.00  0.00           O
ATOM   3442  C   GLU   212      73.790 108.230  16.390  0.00  0.00           C
ATOM   3443  O   GLU   212      74.130 109.420  16.210  0.00  0.00           O
ATOM   3444  N   LEU   213      74.700 107.280  16.410  0.00  0.00           N
ATOM   3445  H   LEU   213      74.260 106.370  16.470  0.00  0.00           H
ATOM   3446  CA  LEU   213      76.120 107.470  16.520  0.00  0.00           C
ATOM   3447  HA  LEU   213      76.350 108.360  17.090  0.00  0.00           H
ATOM   3448  CB  LEU   213      76.820 106.260  17.230  0.00  0.00           C
ATOM   3449  HB2 LEU   213      77.890 106.260  17.070  0.00  0.00           H
ATOM   3450  HB3 LEU   213      76.460 105.320  16.820  0.00  0.00           H
ATOM   3451  CG  LEU   213      76.630 106.280  18.760  0.00  0.00           C
ATOM   3452  HG  LEU   213      75.560 106.100  18.860  0.00  0.00           H
ATOM   3453  CD1 LEU   213      77.370 105.080  19.560  0.00  0.00           C
ATOM   3454 HD11 LEU   213      77.290 104.170  18.970  0.00  0.00           H
ATOM   3455 HD12 LEU   213      78.390 105.370  19.790  0.00  0.00           H
ATOM   3456 HD13 LEU   213      76.720 104.930  20.410  0.00  0.00           H
ATOM   3457  CD2 LEU   213      77.140 107.540  19.460  0.00  0.00           C
ATOM   3458 HD21 LEU   213      78.130 107.810  19.070  0.00  0.00           H
ATOM   3459 HD22 LEU   213      76.530 108.410  19.220  0.00  0.00           H
ATOM   3460 HD23 LEU   213      77.220 107.520  20.550  0.00  0.00           H
ATOM   3461  C   LEU   213      76.760 107.590  15.100  0.00  0.00           C
ATOM   3462  O   LEU   213      76.130 107.380  14.080  0.00  0.00           O
ATOM   3463  N   GLU   214      78.080 107.770  15.050  0.00  0.00           N
ATOM   3464  H   GLU   214      78.690 107.860  15.850  0.00  0.00           H
ATOM   3465  CA  GLU   214      78.820 107.860  13.780  0.00  0.00           C
ATOM   3466  HA  GLU   214      78.140 108.230  13.010  0.00  0.00           H
ATOM   3467  CB  GLU   214      79.970 108.880  13.930  0.00  0.00           C
ATOM   3468  HB2 GLU   214      80.700 108.460  14.620  0.00  0.00           H
ATOM   3469  HB3 GLU   214      79.560 109.730  14.480  0.00  0.00           H
ATOM   3470  CG  GLU   214      80.680 109.180  12.570  0.00  0.00           C
ATOM   3471  HG2 GLU   214      80.990 108.260  12.070  0.00  0.00           H
ATOM   3472  HG3 GLU   214      81.570 109.680  12.930  0.00  0.00           H
ATOM   3473  CD  GLU   214      79.960 110.080  11.550  0.00  0.00           C
ATOM   3474  OE1 GLU   214      78.820 110.470  11.890  0.00  0.00           O
ATOM   3475  OE2 GLU   214      80.540 110.380  10.440  0.00  0.00           O
ATOM   3476  C   GLU   214      79.450 106.450  13.430  0.00  0.00           C
ATOM   3477  O   GLU   214      79.410 106.020  12.260  0.00  0.00           O
ATOM   3478  N   ALA   215      79.930 105.760  14.450  0.00  0.00           N
ATOM   3479  H   ALA   215      80.160 106.200  15.330  0.00  0.00           H
ATOM   3480  CA  ALA   215      80.310 104.350  14.210  0.00  0.00           C
ATOM   3481  HA  ALA   215      81.020 104.410  13.380  0.00  0.00           H
ATOM   3482  CB  ALA   215      80.940 103.860  15.520  0.00  0.00           C
ATOM   3483  HB1 ALA   215      81.190 102.810  15.410  0.00  0.00           H
ATOM   3484  HB2 ALA   215      81.900 104.240  15.860  0.00  0.00           H
ATOM   3485  HB3 ALA   215      80.200 103.960  16.320  0.00  0.00           H
ATOM   3486  C   ALA   215      79.130 103.380  13.790  0.00  0.00           C
ATOM   3487  O   ALA   215      78.090 103.380  14.440  0.00  0.00           O
ATOM   3488  N   ARG   216      79.410 102.540  12.780  0.00  0.00           N
ATOM   3489  H   ARG   216      80.300 102.610  12.320  0.00  0.00           H
ATOM   3490  CA  ARG   216      78.450 101.490  12.330  0.00  0.00           C
ATOM   3491  HA  ARG   216      77.530 101.450  12.910  0.00  0.00           H
ATOM   3492  CB  ARG   216      78.050 101.980  10.880  0.00  0.00           C
ATOM   3493  HB2 ARG   216      77.430 101.290  10.290  0.00  0.00           H
ATOM   3494  HB3 ARG   216      78.950 102.210  10.320  0.00  0.00           H
ATOM   3495  CG  ARG   216      77.260 103.300  10.950  0.00  0.00           C
ATOM   3496  HG2 ARG   216      77.890 104.130  11.250  0.00  0.00           H
ATOM   3497  HG3 ARG   216      76.410 103.190  11.620  0.00  0.00           H
ATOM   3498  CD  ARG   216      76.750 103.680   9.580  0.00  0.00           C
ATOM   3499  HD2 ARG   216      75.960 102.960   9.380  0.00  0.00           H
ATOM   3500  HD3 ARG   216      77.460 103.570   8.770  0.00  0.00           H
ATOM   3501  NE  ARG   216      76.330 105.120   9.570  0.00  0.00           N
ATOM   3502  HE  ARG   216      75.360 105.320   9.760  0.00  0.00           H
ATOM   3503  CZ  ARG   216      77.100 106.160   9.230  0.00  0.00           C
ATOM   3504  NH1 ARG   216      78.350 106.170   8.790  0.00  0.00           N
ATOM   3505 HH11 ARG   216      78.830 105.280   8.800  0.00  0.00           H
ATOM   3506 HH12 ARG   216      78.740 107.010   8.380  0.00  0.00           H
ATOM   3507  NH2 ARG   216      76.570 107.350   9.250  0.00  0.00           N
ATOM   3508 HH21 ARG   216      75.600 107.460   9.500  0.00  0.00           H
ATOM   3509 HH22 ARG   216      77.240 108.110   9.330  0.00  0.00           H
ATOM   3510  C   ARG   216      79.080 100.070  12.300  0.00  0.00           C
ATOM   3511  O   ARG   216      78.300  99.150  11.980  0.00  0.00           O
ATOM   3512  N   VAL   217      80.400  99.860  12.580  0.00  0.00           N
ATOM   3513  H   VAL   217      80.970 100.690  12.660  0.00  0.00           H
ATOM   3514  CA  VAL   217      80.930  98.540  13.220  0.00  0.00           C
ATOM   3515  HA  VAL   217      80.600  97.680  12.640  0.00  0.00           H
ATOM   3516  CB  VAL   217      82.490  98.470  13.120  0.00  0.00           C
ATOM   3517  HB  VAL   217      82.810  99.240  13.820  0.00  0.00           H
ATOM   3518  CG1 VAL   217      83.090  97.100  13.570  0.00  0.00           C
ATOM   3519 HG11 VAL   217      82.690  96.720  14.500  0.00  0.00           H
ATOM   3520 HG12 VAL   217      82.940  96.350  12.790  0.00  0.00           H
ATOM   3521 HG13 VAL   217      84.160  97.170  13.750  0.00  0.00           H
ATOM   3522  CG2 VAL   217      83.100  98.790  11.710  0.00  0.00           C
ATOM   3523 HG21 VAL   217      82.860  98.020  10.980  0.00  0.00           H
ATOM   3524 HG22 VAL   217      82.670  99.680  11.260  0.00  0.00           H
ATOM   3525 HG23 VAL   217      84.170  98.940  11.830  0.00  0.00           H
ATOM   3526  C   VAL   217      80.240  98.370  14.580  0.00  0.00           C
ATOM   3527  O   VAL   217      80.440  99.100  15.490  0.00  0.00           O
ATOM   3528  N   ILE   218      79.520  97.260  14.740  0.00  0.00           N
ATOM   3529  H   ILE   218      79.410  96.590  13.990  0.00  0.00           H
ATOM   3530  CA  ILE   218      78.920  96.870  15.970  0.00  0.00           C
ATOM   3531  HA  ILE   218      78.970  97.670  16.710  0.00  0.00           H
ATOM   3532  CB  ILE   218      77.490  96.420  15.760  0.00  0.00           C
ATOM   3533  HB  ILE   218      77.420  95.520  15.150  0.00  0.00           H
ATOM   3534  CG2 ILE   218      76.820  96.100  17.130  0.00  0.00           C
ATOM   3535 HG21 ILE   218      75.770  95.820  17.050  0.00  0.00           H
ATOM   3536 HG22 ILE   218      77.280  95.300  17.710  0.00  0.00           H
ATOM   3537 HG23 ILE   218      76.890  97.000  17.740  0.00  0.00           H
ATOM   3538  CG1 ILE   218      76.780  97.510  14.960  0.00  0.00           C
ATOM   3539 HG12 ILE   218      77.000  97.490  13.900  0.00  0.00           H
ATOM   3540 HG13 ILE   218      76.860  98.510  15.380  0.00  0.00           H
ATOM   3541  CD1 ILE   218      75.260  97.440  15.060  0.00  0.00           C
ATOM   3542 HD11 ILE   218      74.900  96.420  15.230  0.00  0.00           H
ATOM   3543 HD12 ILE   218      74.900  97.950  15.950  0.00  0.00           H
ATOM   3544 HD13 ILE   218      74.800  97.800  14.140  0.00  0.00           H
ATOM   3545  C   ILE   218      79.660  95.620  16.470  0.00  0.00           C
ATOM   3546  O   ILE   218      79.620  94.660  15.710  0.00  0.00           O
ATOM   3547  N   ILE   219      80.290  95.640  17.590  0.00  0.00           N
ATOM   3548  H   ILE   219      80.450  96.570  17.970  0.00  0.00           H
ATOM   3549  CA  ILE   219      80.740  94.420  18.360  0.00  0.00           C
ATOM   3550  HA  ILE   219      80.710  93.630  17.600  0.00  0.00           H
ATOM   3551  CB  ILE   219      82.230  94.650  18.890  0.00  0.00           C
ATOM   3552  HB  ILE   219      82.270  95.260  19.790  0.00  0.00           H
ATOM   3553  CG2 ILE   219      82.680  93.260  19.420  0.00  0.00           C
ATOM   3554 HG21 ILE   219      82.030  92.800  20.170  0.00  0.00           H
ATOM   3555 HG22 ILE   219      82.810  92.550  18.600  0.00  0.00           H
ATOM   3556 HG23 ILE   219      83.690  93.290  19.840  0.00  0.00           H
ATOM   3557  CG1 ILE   219      83.260  95.180  17.870  0.00  0.00           C
ATOM   3558 HG12 ILE   219      82.960  96.140  17.460  0.00  0.00           H
ATOM   3559 HG13 ILE   219      83.360  94.480  17.040  0.00  0.00           H
ATOM   3560  CD1 ILE   219      84.680  95.420  18.600  0.00  0.00           C
ATOM   3561 HD11 ILE   219      85.220  96.210  18.080  0.00  0.00           H
ATOM   3562 HD12 ILE   219      84.550  95.670  19.650  0.00  0.00           H
ATOM   3563 HD13 ILE   219      85.180  94.460  18.590  0.00  0.00           H
ATOM   3564  C   ILE   219      79.670  94.020  19.290  0.00  0.00           C
ATOM   3565  O   ILE   219      78.950  94.880  19.800  0.00  0.00           O
ATOM   3566  N   LEU   220      79.510  92.670  19.540  0.00  0.00           N
ATOM   3567  H   LEU   220      80.120  92.030  19.050  0.00  0.00           H
ATOM   3568  CA  LEU   220      78.440  92.030  20.390  0.00  0.00           C
ATOM   3569  HA  LEU   220      78.020  92.820  21.020  0.00  0.00           H
ATOM   3570  CB  LEU   220      77.310  91.600  19.440  0.00  0.00           C
ATOM   3571  HB2 LEU   220      77.770  90.850  18.810  0.00  0.00           H
ATOM   3572  HB3 LEU   220      76.970  92.470  18.870  0.00  0.00           H
ATOM   3573  CG  LEU   220      76.070  90.970  20.120  0.00  0.00           C
ATOM   3574  HG  LEU   220      76.520  90.090  20.590  0.00  0.00           H
ATOM   3575  CD1 LEU   220      75.400  91.820  21.240  0.00  0.00           C
ATOM   3576 HD11 LEU   220      75.150  92.780  20.790  0.00  0.00           H
ATOM   3577 HD12 LEU   220      74.490  91.290  21.520  0.00  0.00           H
ATOM   3578 HD13 LEU   220      76.100  91.970  22.060  0.00  0.00           H
ATOM   3579  CD2 LEU   220      75.100  90.520  19.060  0.00  0.00           C
ATOM   3580 HD21 LEU   220      75.040  89.430  18.970  0.00  0.00           H
ATOM   3581 HD22 LEU   220      74.060  90.670  19.370  0.00  0.00           H
ATOM   3582 HD23 LEU   220      75.270  91.000  18.100  0.00  0.00           H
ATOM   3583  C   LEU   220      79.090  91.000  21.320  0.00  0.00           C
ATOM   3584  O   LEU   220      79.820  90.170  20.880  0.00  0.00           O
ATOM   3585  N   SER   221      78.620  90.910  22.510  0.00  0.00           N
ATOM   3586  H   SER   221      77.960  91.610  22.810  0.00  0.00           H
ATOM   3587  CA  SER   221      78.780  89.650  23.410  0.00  0.00           C
ATOM   3588  HA  SER   221      78.730  88.790  22.740  0.00  0.00           H
ATOM   3589  CB  SER   221      80.070  89.590  24.230  0.00  0.00           C
ATOM   3590  HB2 SER   221      80.100  90.470  24.870  0.00  0.00           H
ATOM   3591  HB3 SER   221      80.980  89.690  23.640  0.00  0.00           H
ATOM   3592  OG  SER   221      80.130  88.430  25.070  0.00  0.00           O
ATOM   3593  HG  SER   221      79.430  88.530  25.720  0.00  0.00           H
ATOM   3594  C   SER   221      77.500  89.430  24.250  0.00  0.00           C
ATOM   3595  O   SER   221      77.130  90.240  25.090  0.00  0.00           O
ATOM   3596  N   ALA   222      76.740  88.350  24.080  0.00  0.00           N
ATOM   3597  H   ALA   222      76.980  87.690  23.350  0.00  0.00           H
ATOM   3598  CA  ALA   222      75.660  87.960  24.980  0.00  0.00           C
ATOM   3599  HA  ALA   222      75.880  88.320  25.990  0.00  0.00           H
ATOM   3600  CB  ALA   222      74.440  88.730  24.450  0.00  0.00           C
ATOM   3601  HB1 ALA   222      74.210  88.330  23.470  0.00  0.00           H
ATOM   3602  HB2 ALA   222      73.620  88.550  25.140  0.00  0.00           H
ATOM   3603  HB3 ALA   222      74.600  89.810  24.390  0.00  0.00           H
ATOM   3604  C   ALA   222      75.340  86.490  24.970  0.00  0.00           C
ATOM   3605  O   ALA   222      76.070  85.710  24.340  0.00  0.00           O
ATOM   3606  N   SER   223      74.480  85.940  25.810  0.00  0.00           N
ATOM   3607  H   SER   223      73.970  86.570  26.400  0.00  0.00           H
ATOM   3608  CA  SER   223      73.990  84.540  25.650  0.00  0.00           C
ATOM   3609  HA  SER   223      74.750  83.760  25.630  0.00  0.00           H
ATOM   3610  CB  SER   223      73.190  84.140  26.910  0.00  0.00           C
ATOM   3611  HB2 SER   223      72.750  83.150  26.790  0.00  0.00           H
ATOM   3612  HB3 SER   223      72.370  84.830  27.100  0.00  0.00           H
ATOM   3613  OG  SER   223      73.950  84.140  28.090  0.00  0.00           O
ATOM   3614  HG  SER   223      73.940  85.040  28.430  0.00  0.00           H
ATOM   3615  C   SER   223      73.040  84.440  24.470  0.00  0.00           C
ATOM   3616  O   SER   223      72.580  85.500  23.970  0.00  0.00           O
ATOM   3617  N   GLU   224      72.730  83.270  24.010  0.00  0.00           N
ATOM   3618  H   GLU   224      73.020  82.450  24.530  0.00  0.00           H
ATOM   3619  CA  GLU   224      71.950  83.000  22.830  0.00  0.00           C
ATOM   3620  HA  GLU   224      72.500  83.260  21.930  0.00  0.00           H
ATOM   3621  CB  GLU   224      71.950  81.460  22.820  0.00  0.00           C
ATOM   3622  HB2 GLU   224      71.320  81.060  23.620  0.00  0.00           H
ATOM   3623  HB3 GLU   224      72.930  81.120  23.170  0.00  0.00           H
ATOM   3624  CG  GLU   224      71.430  80.920  21.510  0.00  0.00           C
ATOM   3625  HG2 GLU   224      72.240  80.840  20.780  0.00  0.00           H
ATOM   3626  HG3 GLU   224      70.700  81.510  20.970  0.00  0.00           H
ATOM   3627  CD  GLU   224      70.960  79.410  21.770  0.00  0.00           C
ATOM   3628  OE1 GLU   224      69.810  79.050  21.490  0.00  0.00           O
ATOM   3629  OE2 GLU   224      71.830  78.640  22.300  0.00  0.00           O
ATOM   3630  C   GLU   224      70.510  83.660  22.920  0.00  0.00           C
ATOM   3631  O   GLU   224      70.160  84.340  21.920  0.00  0.00           O
ATOM   3632  N   ASP   225      69.660  83.390  23.890  0.00  0.00           N
ATOM   3633  H   ASP   225      69.990  82.750  24.590  0.00  0.00           H
ATOM   3634  CA  ASP   225      68.370  84.090  24.090  0.00  0.00           C
ATOM   3635  HA  ASP   225      67.690  83.920  23.260  0.00  0.00           H
ATOM   3636  CB  ASP   225      67.690  83.530  25.360  0.00  0.00           C
ATOM   3637  HB2 ASP   225      66.840  84.180  25.560  0.00  0.00           H
ATOM   3638  HB3 ASP   225      68.410  83.720  26.140  0.00  0.00           H
ATOM   3639  CG  ASP   225      67.180  82.080  25.260  0.00  0.00           C
ATOM   3640  OD1 ASP   225      67.420  81.390  24.240  0.00  0.00           O
ATOM   3641  OD2 ASP   225      66.520  81.640  26.150  0.00  0.00           O
ATOM   3642  C   ASP   225      68.540  85.620  24.190  0.00  0.00           C
ATOM   3643  O   ASP   225      67.630  86.360  23.940  0.00  0.00           O
ATOM   3644  N   ASP   226      69.660  86.110  24.750  0.00  0.00           N
ATOM   3645  H   ASP   226      70.470  85.520  24.860  0.00  0.00           H
ATOM   3646  CA  ASP   226      69.870  87.570  24.760  0.00  0.00           C
ATOM   3647  HA  ASP   226      68.920  88.050  24.950  0.00  0.00           H
ATOM   3648  CB  ASP   226      70.830  87.980  25.960  0.00  0.00           C
ATOM   3649  HB2 ASP   226      70.940  89.070  25.950  0.00  0.00           H
ATOM   3650  HB3 ASP   226      71.790  87.590  25.630  0.00  0.00           H
ATOM   3651  CG  ASP   226      70.420  87.590  27.370  0.00  0.00           C
ATOM   3652  OD1 ASP   226      69.210  87.550  27.680  0.00  0.00           O
ATOM   3653  OD2 ASP   226      71.330  87.310  28.230  0.00  0.00           O
ATOM   3654  C   ASP   226      70.300  88.050  23.350  0.00  0.00           C
ATOM   3655  O   ASP   226      69.890  89.110  22.900  0.00  0.00           O
ATOM   3656  N   ALA   227      70.980  87.300  22.520  0.00  0.00           N
ATOM   3657  H   ALA   227      71.330  86.470  22.980  0.00  0.00           H
ATOM   3658  CA  ALA   227      71.510  87.680  21.200  0.00  0.00           C
ATOM   3659  HA  ALA   227      71.900  88.690  21.180  0.00  0.00           H
ATOM   3660  CB  ALA   227      72.620  86.740  20.890  0.00  0.00           C
ATOM   3661  HB1 ALA   227      73.420  87.050  21.570  0.00  0.00           H
ATOM   3662  HB2 ALA   227      72.350  85.700  21.070  0.00  0.00           H
ATOM   3663  HB3 ALA   227      72.910  86.910  19.860  0.00  0.00           H
ATOM   3664  C   ALA   227      70.360  87.650  20.210  0.00  0.00           C
ATOM   3665  O   ALA   227      70.330  88.520  19.350  0.00  0.00           O
ATOM   3666  N   THR   228      69.400  86.770  20.330  0.00  0.00           N
ATOM   3667  H   THR   228      69.480  86.060  21.040  0.00  0.00           H
ATOM   3668  CA  THR   228      68.080  86.640  19.650  0.00  0.00           C
ATOM   3669  HA  THR   228      68.240  86.580  18.570  0.00  0.00           H
ATOM   3670  CB  THR   228      67.380  85.430  20.220  0.00  0.00           C
ATOM   3671  HB  THR   228      67.170  85.650  21.270  0.00  0.00           H
ATOM   3672  CG2 THR   228      65.980  85.240  19.630  0.00  0.00           C
ATOM   3673 HG21 THR   228      66.030  85.550  18.590  0.00  0.00           H
ATOM   3674 HG22 THR   228      65.820  84.160  19.610  0.00  0.00           H
ATOM   3675 HG23 THR   228      65.200  85.770  20.170  0.00  0.00           H
ATOM   3676  OG1 THR   228      68.130  84.220  20.040  0.00  0.00           O
ATOM   3677  HG1 THR   228      68.650  84.080  20.830  0.00  0.00           H
ATOM   3678  C   THR   228      67.210  87.870  19.920  0.00  0.00           C
ATOM   3679  O   THR   228      66.580  88.430  19.030  0.00  0.00           O
ATOM   3680  N   ALA   229      67.180  88.310  21.240  0.00  0.00           N
ATOM   3681  H   ALA   229      67.710  87.890  21.990  0.00  0.00           H
ATOM   3682  CA  ALA   229      66.520  89.570  21.580  0.00  0.00           C
ATOM   3683  HA  ALA   229      65.520  89.560  21.150  0.00  0.00           H
ATOM   3684  CB  ALA   229      66.530  89.710  23.050  0.00  0.00           C
ATOM   3685  HB1 ALA   229      66.030  88.900  23.590  0.00  0.00           H
ATOM   3686  HB2 ALA   229      67.540  89.920  23.390  0.00  0.00           H
ATOM   3687  HB3 ALA   229      65.920  90.530  23.410  0.00  0.00           H
ATOM   3688  C   ALA   229      67.210  90.820  20.940  0.00  0.00           C
ATOM   3689  O   ALA   229      66.550  91.780  20.520  0.00  0.00           O
ATOM   3690  N   VAL   230      68.510  90.770  20.770  0.00  0.00           N
ATOM   3691  H   VAL   230      69.070  90.110  21.280  0.00  0.00           H
ATOM   3692  CA  VAL   230      69.290  91.940  20.160  0.00  0.00           C
ATOM   3693  HA  VAL   230      68.940  92.880  20.600  0.00  0.00           H
ATOM   3694  CB  VAL   230      70.820  91.910  20.460  0.00  0.00           C
ATOM   3695  HB  VAL   230      71.210  90.900  20.340  0.00  0.00           H
ATOM   3696  CG1 VAL   230      71.800  92.780  19.570  0.00  0.00           C
ATOM   3697 HG11 VAL   230      72.830  92.730  19.930  0.00  0.00           H
ATOM   3698 HG12 VAL   230      71.850  92.310  18.590  0.00  0.00           H
ATOM   3699 HG13 VAL   230      71.530  93.830  19.460  0.00  0.00           H
ATOM   3700  CG2 VAL   230      70.970  92.240  21.910  0.00  0.00           C
ATOM   3701 HG21 VAL   230      70.540  91.490  22.570  0.00  0.00           H
ATOM   3702 HG22 VAL   230      72.040  92.240  22.140  0.00  0.00           H
ATOM   3703 HG23 VAL   230      70.430  93.170  22.060  0.00  0.00           H
ATOM   3704  C   VAL   230      69.060  91.990  18.690  0.00  0.00           C
ATOM   3705  O   VAL   230      68.710  93.020  18.160  0.00  0.00           O
ATOM   3706  N   TYR   231      69.060  90.800  18.070  0.00  0.00           N
ATOM   3707  H   TYR   231      69.190  89.920  18.540  0.00  0.00           H
ATOM   3708  CA  TYR   231      68.890  90.710  16.590  0.00  0.00           C
ATOM   3709  HA  TYR   231      69.550  91.360  16.020  0.00  0.00           H
ATOM   3710  CB  TYR   231      69.280  89.300  16.100  0.00  0.00           C
ATOM   3711  HB2 TYR   231      68.980  89.190  15.060  0.00  0.00           H
ATOM   3712  HB3 TYR   231      68.740  88.540  16.660  0.00  0.00           H
ATOM   3713  CG  TYR   231      70.730  88.810  16.320  0.00  0.00           C
ATOM   3714  CD1 TYR   231      71.830  89.620  16.020  0.00  0.00           C
ATOM   3715  HD1 TYR   231      71.640  90.600  15.610  0.00  0.00           H
ATOM   3716  CE1 TYR   231      73.120  89.080  16.170  0.00  0.00           C
ATOM   3717  HE1 TYR   231      73.960  89.700  15.900  0.00  0.00           H
ATOM   3718  CZ  TYR   231      73.360  87.730  16.610  0.00  0.00           C
ATOM   3719  OH  TYR   231      74.580  87.250  16.780  0.00  0.00           O
ATOM   3720  HH  TYR   231      74.580  86.300  16.720  0.00  0.00           H
ATOM   3721  CE2 TYR   231      72.220  86.920  16.910  0.00  0.00           C
ATOM   3722  HE2 TYR   231      72.450  85.890  17.130  0.00  0.00           H
ATOM   3723  CD2 TYR   231      70.900  87.470  16.740  0.00  0.00           C
ATOM   3724  HD2 TYR   231      70.050  86.820  16.930  0.00  0.00           H
ATOM   3725  C   TYR   231      67.420  91.030  16.200  0.00  0.00           C
ATOM   3726  O   TYR   231      67.140  91.790  15.270  0.00  0.00           O
ATOM   3727  N   LYS   232      66.410  90.670  16.990  0.00  0.00           N
ATOM   3728  H   LYS   232      66.610  90.200  17.860  0.00  0.00           H
ATOM   3729  CA  LYS   232      65.020  90.970  16.680  0.00  0.00           C
ATOM   3730  HA  LYS   232      64.770  90.770  15.640  0.00  0.00           H
ATOM   3731  CB  LYS   232      64.080  90.150  17.510  0.00  0.00           C
ATOM   3732  HB2 LYS   232      63.100  90.610  17.380  0.00  0.00           H
ATOM   3733  HB3 LYS   232      64.370  90.170  18.560  0.00  0.00           H
ATOM   3734  CG  LYS   232      64.080  88.680  17.140  0.00  0.00           C
ATOM   3735  HG2 LYS   232      65.060  88.240  17.310  0.00  0.00           H
ATOM   3736  HG3 LYS   232      63.890  88.510  16.080  0.00  0.00           H
ATOM   3737  CD  LYS   232      63.050  87.910  17.990  0.00  0.00           C
ATOM   3738  HD2 LYS   232      62.040  88.310  17.830  0.00  0.00           H
ATOM   3739  HD3 LYS   232      63.310  88.120  19.030  0.00  0.00           H
ATOM   3740  CE  LYS   232      63.100  86.390  17.760  0.00  0.00           C
ATOM   3741  HE2 LYS   232      63.490  85.850  18.620  0.00  0.00           H
ATOM   3742  HE3 LYS   232      63.830  86.200  16.970  0.00  0.00           H
ATOM   3743  NZ  LYS   232      61.840  85.790  17.270  0.00  0.00           N
ATOM   3744  HZ1 LYS   232      61.380  85.340  18.040  0.00  0.00           H
ATOM   3745  HZ2 LYS   232      61.300  86.510  16.810  0.00  0.00           H
ATOM   3746  HZ3 LYS   232      62.000  85.140  16.510  0.00  0.00           H
ATOM   3747  C   LYS   232      64.760  92.420  17.000  0.00  0.00           C
ATOM   3748  O   LYS   232      64.020  93.060  16.240  0.00  0.00           O
ATOM   3749  N   SER   233      65.390  93.010  17.980  0.00  0.00           N
ATOM   3750  H   SER   233      66.120  92.460  18.420  0.00  0.00           H
ATOM   3751  CA  SER   233      65.240  94.500  18.220  0.00  0.00           C
ATOM   3752  HA  SER   233      64.220  94.880  18.280  0.00  0.00           H
ATOM   3753  CB  SER   233      65.770  94.940  19.620  0.00  0.00           C
ATOM   3754  HB2 SER   233      65.820  96.020  19.700  0.00  0.00           H
ATOM   3755  HB3 SER   233      66.790  94.560  19.520  0.00  0.00           H
ATOM   3756  OG  SER   233      65.050  94.320  20.660  0.00  0.00           O
ATOM   3757  HG  SER   233      65.280  93.380  20.660  0.00  0.00           H
ATOM   3758  C   SER   233      65.990  95.300  17.130  0.00  0.00           C
ATOM   3759  O   SER   233      65.590  96.450  16.840  0.00  0.00           O
ATOM   3760  N   ALA   234      67.000  94.770  16.500  0.00  0.00           N
ATOM   3761  H   ALA   234      67.320  93.880  16.860  0.00  0.00           H
ATOM   3762  CA  ALA   234      67.920  95.490  15.520  0.00  0.00           C
ATOM   3763  HA  ALA   234      67.980  96.550  15.770  0.00  0.00           H
ATOM   3764  CB  ALA   234      69.340  95.010  15.620  0.00  0.00           C
ATOM   3765  HB1 ALA   234      69.380  94.080  15.050  0.00  0.00           H
ATOM   3766  HB2 ALA   234      69.980  95.730  15.120  0.00  0.00           H
ATOM   3767  HB3 ALA   234      69.640  94.990  16.660  0.00  0.00           H
ATOM   3768  C   ALA   234      67.500  95.540  14.060  0.00  0.00           C
ATOM   3769  O   ALA   234      67.320  96.650  13.470  0.00  0.00           O
ATOM   3770  N   ALA   235      67.050  94.370  13.610  0.00  0.00           N
ATOM   3771  H   ALA   235      67.210  93.650  14.300  0.00  0.00           H
ATOM   3772  CA  ALA   235      66.430  94.200  12.290  0.00  0.00           C
ATOM   3773  HA  ALA   235      67.110  94.630  11.550  0.00  0.00           H
ATOM   3774  CB  ALA   235      66.160  92.660  12.080  0.00  0.00           C
ATOM   3775  HB1 ALA   235      67.120  92.160  12.240  0.00  0.00           H
ATOM   3776  HB2 ALA   235      65.430  92.340  12.820  0.00  0.00           H
ATOM   3777  HB3 ALA   235      65.760  92.450  11.090  0.00  0.00           H
ATOM   3778  C   ALA   235      65.110  95.030  12.260  0.00  0.00           C
ATOM   3779  O   ALA   235      64.890  95.780  11.320  0.00  0.00           O
ATOM   3780  N   MET   236      64.300  95.080  13.330  0.00  0.00           N
ATOM   3781  H   MET   236      64.640  94.460  14.040  0.00  0.00           H
ATOM   3782  CA  MET   236      63.100  95.980  13.560  0.00  0.00           C
ATOM   3783  HA  MET   236      62.260  95.730  12.910  0.00  0.00           H
ATOM   3784  CB  MET   236      62.620  95.680  14.980  0.00  0.00           C
ATOM   3785  HB2 MET   236      63.420  95.970  15.660  0.00  0.00           H
ATOM   3786  HB3 MET   236      62.510  94.600  15.110  0.00  0.00           H
ATOM   3787  CG  MET   236      61.270  96.360  15.330  0.00  0.00           C
ATOM   3788  HG2 MET   236      61.410  97.420  15.550  0.00  0.00           H
ATOM   3789  HG3 MET   236      60.950  95.880  16.250  0.00  0.00           H
ATOM   3790  SD  MET   236      59.870  96.300  14.170  0.00  0.00           S
ATOM   3791  CE  MET   236      59.790  94.520  13.860  0.00  0.00           C
ATOM   3792  HE1 MET   236      59.620  94.090  14.840  0.00  0.00           H
ATOM   3793  HE2 MET   236      58.990  94.320  13.140  0.00  0.00           H
ATOM   3794  HE3 MET   236      60.690  94.080  13.410  0.00  0.00           H
ATOM   3795  C   MET   236      63.430  97.450  13.360  0.00  0.00           C
ATOM   3796  O   MET   236      62.530  98.270  13.230  0.00  0.00           O
ATOM   3797  N   LEU   237      64.700  97.830  13.430  0.00  0.00           N
ATOM   3798  H   LEU   237      65.440  97.170  13.630  0.00  0.00           H
ATOM   3799  CA  LEU   237      65.190  99.220  13.380  0.00  0.00           C
ATOM   3800  HA  LEU   237      64.390  99.950  13.410  0.00  0.00           H
ATOM   3801  CB  LEU   237      66.040  99.490  14.600  0.00  0.00           C
ATOM   3802  HB2 LEU   237      66.690 100.330  14.330  0.00  0.00           H
ATOM   3803  HB3 LEU   237      66.760  98.690  14.720  0.00  0.00           H
ATOM   3804  CG  LEU   237      65.310  99.670  15.890  0.00  0.00           C
ATOM   3805  HG  LEU   237      64.670  98.880  16.270  0.00  0.00           H
ATOM   3806  CD1 LEU   237      66.230  99.960  17.070  0.00  0.00           C
ATOM   3807 HD11 LEU   237      67.000 100.680  16.790  0.00  0.00           H
ATOM   3808 HD12 LEU   237      65.710 100.260  17.990  0.00  0.00           H
ATOM   3809 HD13 LEU   237      66.750  99.070  17.410  0.00  0.00           H
ATOM   3810  CD2 LEU   237      64.390 100.930  15.920  0.00  0.00           C
ATOM   3811 HD21 LEU   237      63.870 100.950  16.870  0.00  0.00           H
ATOM   3812 HD22 LEU   237      65.000 101.830  15.890  0.00  0.00           H
ATOM   3813 HD23 LEU   237      63.630 101.000  15.140  0.00  0.00           H
ATOM   3814  C   LEU   237      65.870  99.500  12.030  0.00  0.00           C
ATOM   3815  O   LEU   237      66.410 100.580  11.850  0.00  0.00           O
ATOM   3816  N   ASP   238      66.020  98.570  11.090  0.00  0.00           N
ATOM   3817  H   ASP   238      65.530  97.760  11.450  0.00  0.00           H
ATOM   3818  CA  ASP   238      66.790  98.560   9.830  0.00  0.00           C
ATOM   3819  HA  ASP   238      66.550  97.560   9.450  0.00  0.00           H
ATOM   3820  CB  ASP   238      66.160  99.570   8.970  0.00  0.00           C
ATOM   3821  HB2 ASP   238      66.840  99.590   8.110  0.00  0.00           H
ATOM   3822  HB3 ASP   238      66.050 100.500   9.520  0.00  0.00           H
ATOM   3823  CG  ASP   238      64.780  99.100   8.390  0.00  0.00           C
ATOM   3824  OD1 ASP   238      64.680  97.860   8.220  0.00  0.00           O
ATOM   3825  OD2 ASP   238      63.820  99.920   8.370  0.00  0.00           O
ATOM   3826  C   ASP   238      68.310  98.660   9.940  0.00  0.00           C
ATOM   3827  O   ASP   238      68.960  99.200   9.000  0.00  0.00           O
ATOM   3828  N   MET   239      68.870  98.250  11.130  0.00  0.00           N
ATOM   3829  H   MET   239      68.260  97.890  11.840  0.00  0.00           H
ATOM   3830  CA  MET   239      70.340  98.310  11.380  0.00  0.00           C
ATOM   3831  HA  MET   239      70.640  99.180  10.790  0.00  0.00           H
ATOM   3832  CB  MET   239      70.710  98.600  12.860  0.00  0.00           C
ATOM   3833  HB2 MET   239      71.800  98.640  12.980  0.00  0.00           H
ATOM   3834  HB3 MET   239      70.280  97.850  13.520  0.00  0.00           H
ATOM   3835  CG  MET   239      70.180  99.880  13.480  0.00  0.00           C
ATOM   3836  HG2 MET   239      69.230 100.200  13.050  0.00  0.00           H
ATOM   3837  HG3 MET   239      70.820 100.710  13.200  0.00  0.00           H
ATOM   3838  SD  MET   239      70.020  99.950  15.220  0.00  0.00           S
ATOM   3839  CE  MET   239      71.720 100.410  15.610  0.00  0.00           C
ATOM   3840  HE1 MET   239      71.960 101.400  15.240  0.00  0.00           H
ATOM   3841  HE2 MET   239      71.890 100.400  16.690  0.00  0.00           H
ATOM   3842  HE3 MET   239      72.300  99.610  15.150  0.00  0.00           H
ATOM   3843  C   MET   239      71.070  97.040  10.920  0.00  0.00           C
ATOM   3844  O   MET   239      72.270  96.860  11.300  0.00  0.00           O
ATOM   3845  N   THR   240      70.470  96.190  10.040  0.00  0.00           N
ATOM   3846  H   THR   240      69.570  96.330   9.600  0.00  0.00           H
ATOM   3847  CA  THR   240      71.090  94.870   9.680  0.00  0.00           C
ATOM   3848  HA  THR   240      72.080  94.920  10.120  0.00  0.00           H
ATOM   3849  CB  THR   240      70.180  93.740  10.150  0.00  0.00           C
ATOM   3850  HB  THR   240      70.590  92.810   9.750  0.00  0.00           H
ATOM   3851  CG2 THR   240      70.220  93.580  11.720  0.00  0.00           C
ATOM   3852 HG21 THR   240      70.110  94.580  12.160  0.00  0.00           H
ATOM   3853 HG22 THR   240      69.560  92.800  12.080  0.00  0.00           H
ATOM   3854 HG23 THR   240      71.250  93.300  11.950  0.00  0.00           H
ATOM   3855  OG1 THR   240      68.860  93.930   9.600  0.00  0.00           O
ATOM   3856  HG1 THR   240      68.330  93.140   9.740  0.00  0.00           H
ATOM   3857  C   THR   240      71.320  94.700   8.180  0.00  0.00           C
ATOM   3858  O   THR   240      71.990  93.720   7.800  0.00  0.00           O
ATOM   3859  N   GLY   241      70.890  95.510   7.250  0.00  0.00           N
ATOM   3860  H   GLY   241      70.140  96.100   7.580  0.00  0.00           H
ATOM   3861  CA  GLY   241      71.260  95.570   5.850  0.00  0.00           C
ATOM   3862  HA2 GLY   241      70.480  96.140   5.360  0.00  0.00           H
ATOM   3863  HA3 GLY   241      71.540  94.590   5.460  0.00  0.00           H
ATOM   3864  C   GLY   241      72.470  96.480   5.600  0.00  0.00           C
ATOM   3865  O   GLY   241      73.440  96.290   6.200  0.00  0.00           O
ATOM   3866  N   ALA   242      72.310  97.360   4.590  0.00  0.00           N
ATOM   3867  H   ALA   242      71.490  97.390   4.000  0.00  0.00           H
ATOM   3868  CA  ALA   242      73.490  98.100   4.030  0.00  0.00           C
ATOM   3869  HA  ALA   242      74.340  97.480   3.760  0.00  0.00           H
ATOM   3870  CB  ALA   242      73.110  98.840   2.760  0.00  0.00           C
ATOM   3871  HB1 ALA   242      73.160  98.230   1.870  0.00  0.00           H
ATOM   3872  HB2 ALA   242      72.040  99.030   2.810  0.00  0.00           H
ATOM   3873  HB3 ALA   242      73.660  99.770   2.620  0.00  0.00           H
ATOM   3874  C   ALA   242      74.110  99.200   4.910  0.00  0.00           C
ATOM   3875  O   ALA   242      73.390  99.860   5.580  0.00  0.00           O
ATOM   3876  N   GLY   243      75.430  99.400   4.850  0.00  0.00           N
ATOM   3877  H   GLY   243      75.920  98.840   4.170  0.00  0.00           H
ATOM   3878  CA  GLY   243      76.100 100.510   5.490  0.00  0.00           C
ATOM   3879  HA2 GLY   243      75.570 101.450   5.420  0.00  0.00           H
ATOM   3880  HA3 GLY   243      77.090 100.600   5.050  0.00  0.00           H
ATOM   3881  C   GLY   243      76.410 100.250   6.990  0.00  0.00           C
ATOM   3882  O   GLY   243      76.560 101.240   7.730  0.00  0.00           O
ATOM   3883  N   TYR   244      76.580  98.900   7.360  0.00  0.00           N
ATOM   3884  H   TYR   244      76.500  98.120   6.730  0.00  0.00           H
ATOM   3885  CA  TYR   244      76.800  98.370   8.680  0.00  0.00           C
ATOM   3886  HA  TYR   244      77.380  99.120   9.210  0.00  0.00           H
ATOM   3887  CB  TYR   244      75.520  98.010   9.330  0.00  0.00           C
ATOM   3888  HB2 TYR   244      75.720  97.420  10.220  0.00  0.00           H
ATOM   3889  HB3 TYR   244      74.890  97.480   8.620  0.00  0.00           H
ATOM   3890  CG  TYR   244      74.730  99.270   9.830  0.00  0.00           C
ATOM   3891  CD1 TYR   244      75.040  99.830  11.090  0.00  0.00           C
ATOM   3892  HD1 TYR   244      75.760  99.400  11.760  0.00  0.00           H
ATOM   3893  CE1 TYR   244      74.430 100.960  11.570  0.00  0.00           C
ATOM   3894  HE1 TYR   244      74.790 101.540  12.420  0.00  0.00           H
ATOM   3895  CZ  TYR   244      73.290 101.430  10.830  0.00  0.00           C
ATOM   3896  OH  TYR   244      72.570 102.470  11.260  0.00  0.00           O
ATOM   3897  HH  TYR   244      72.190 102.930  10.510  0.00  0.00           H
ATOM   3898  CE2 TYR   244      72.980 100.880   9.560  0.00  0.00           C
ATOM   3899  HE2 TYR   244      72.160 101.330   9.030  0.00  0.00           H
ATOM   3900  CD2 TYR   244      73.630  99.790   9.080  0.00  0.00           C
ATOM   3901  HD2 TYR   244      73.150  99.250   8.280  0.00  0.00           H
ATOM   3902  C   TYR   244      77.580  97.130   8.720  0.00  0.00           C
ATOM   3903  O   TYR   244      77.650  96.330   7.680  0.00  0.00           O
ATOM   3904  N   VAL   245      78.380  96.890   9.800  0.00  0.00           N
ATOM   3905  H   VAL   245      78.250  97.540  10.570  0.00  0.00           H
ATOM   3906  CA  VAL   245      79.210  95.680  10.020  0.00  0.00           C
ATOM   3907  HA  VAL   245      79.000  94.930   9.260  0.00  0.00           H
ATOM   3908  CB  VAL   245      80.690  95.990   9.810  0.00  0.00           C
ATOM   3909  HB  VAL   245      80.920  96.940  10.300  0.00  0.00           H
ATOM   3910  CG1 VAL   245      81.770  94.970  10.410  0.00  0.00           C
ATOM   3911 HG11 VAL   245      81.640  94.690  11.460  0.00  0.00           H
ATOM   3912 HG12 VAL   245      81.680  94.100   9.770  0.00  0.00           H
ATOM   3913 HG13 VAL   245      82.720  95.490  10.300  0.00  0.00           H
ATOM   3914  CG2 VAL   245      80.990  96.110   8.340  0.00  0.00           C
ATOM   3915 HG21 VAL   245      82.050  96.380   8.310  0.00  0.00           H
ATOM   3916 HG22 VAL   245      80.750  95.160   7.870  0.00  0.00           H
ATOM   3917 HG23 VAL   245      80.420  96.900   7.860  0.00  0.00           H
ATOM   3918  C   VAL   245      78.930  95.150  11.360  0.00  0.00           C
ATOM   3919  O   VAL   245      78.950  95.930  12.320  0.00  0.00           O
ATOM   3920  N   TRP   246      78.720  93.790  11.480  0.00  0.00           N
ATOM   3921  H   TRP   246      78.850  93.220  10.660  0.00  0.00           H
ATOM   3922  CA  TRP   246      78.460  93.040  12.670  0.00  0.00           C
ATOM   3923  HA  TRP   246      78.400  93.720  13.520  0.00  0.00           H
ATOM   3924  CB  TRP   246      77.080  92.430  12.710  0.00  0.00           C
ATOM   3925  HB2 TRP   246      77.000  91.870  13.650  0.00  0.00           H
ATOM   3926  HB3 TRP   246      76.970  91.860  11.780  0.00  0.00           H
ATOM   3927  CG  TRP   246      75.930  93.430  12.780  0.00  0.00           C
ATOM   3928  CD1 TRP   246      75.570  94.290  11.840  0.00  0.00           C
ATOM   3929  HD1 TRP   246      76.040  94.430  10.880  0.00  0.00           H
ATOM   3930  NE1 TRP   246      74.490  95.070  12.190  0.00  0.00           N
ATOM   3931  HE1 TRP   246      73.990  95.740  11.620  0.00  0.00           H
ATOM   3932  CE2 TRP   246      74.050  94.690  13.480  0.00  0.00           C
ATOM   3933  CZ2 TRP   246      73.000  95.080  14.250  0.00  0.00           C
ATOM   3934  HZ2 TRP   246      72.440  95.950  13.960  0.00  0.00           H
ATOM   3935  CH2 TRP   246      72.850  94.470  15.530  0.00  0.00           C
ATOM   3936  HH2 TRP   246      72.070  94.840  16.180  0.00  0.00           H
ATOM   3937  CZ3 TRP   246      73.670  93.470  15.920  0.00  0.00           C
ATOM   3938  HZ3 TRP   246      73.490  93.040  16.900  0.00  0.00           H
ATOM   3939  CE3 TRP   246      74.760  93.040  15.130  0.00  0.00           C
ATOM   3940  HE3 TRP   246      75.450  92.270  15.430  0.00  0.00           H
ATOM   3941  CD2 TRP   246      74.950  93.640  13.890  0.00  0.00           C
ATOM   3942  C   TRP   246      79.510  91.980  12.990  0.00  0.00           C
ATOM   3943  O   TRP   246      79.900  91.160  12.180  0.00  0.00           O
ATOM   3944  N   LEU   247      80.190  92.180  14.160  0.00  0.00           N
ATOM   3945  H   LEU   247      80.040  93.010  14.720  0.00  0.00           H
ATOM   3946  CA  LEU   247      81.270  91.350  14.690  0.00  0.00           C
ATOM   3947  HA  LEU   247      81.410  90.520  14.000  0.00  0.00           H
ATOM   3948  CB  LEU   247      82.460  92.230  14.840  0.00  0.00           C
ATOM   3949  HB2 LEU   247      82.330  92.870  15.710  0.00  0.00           H
ATOM   3950  HB3 LEU   247      82.430  92.920  13.990  0.00  0.00           H
ATOM   3951  CG  LEU   247      83.850  91.520  14.980  0.00  0.00           C
ATOM   3952  HG  LEU   247      83.790  90.720  15.710  0.00  0.00           H
ATOM   3953  CD1 LEU   247      84.130  90.830  13.650  0.00  0.00           C
ATOM   3954 HD11 LEU   247      83.440  89.990  13.530  0.00  0.00           H
ATOM   3955 HD12 LEU   247      84.010  91.470  12.780  0.00  0.00           H
ATOM   3956 HD13 LEU   247      85.110  90.370  13.730  0.00  0.00           H
ATOM   3957  CD2 LEU   247      84.910  92.590  15.290  0.00  0.00           C
ATOM   3958 HD21 LEU   247      84.950  92.870  16.350  0.00  0.00           H
ATOM   3959 HD22 LEU   247      85.920  92.260  15.070  0.00  0.00           H
ATOM   3960 HD23 LEU   247      84.700  93.460  14.660  0.00  0.00           H
ATOM   3961  C   LEU   247      80.940  90.720  16.090  0.00  0.00           C
ATOM   3962  O   LEU   247      80.410  91.330  17.020  0.00  0.00           O
ATOM   3963  N   VAL   248      80.930  89.400  16.220  0.00  0.00           N
ATOM   3964  H   VAL   248      81.090  88.850  15.390  0.00  0.00           H
ATOM   3965  CA  VAL   248      80.520  88.650  17.350  0.00  0.00           C
ATOM   3966  HA  VAL   248      80.620  89.190  18.300  0.00  0.00           H
ATOM   3967  CB  VAL   248      79.100  88.340  17.140  0.00  0.00           C
ATOM   3968  HB  VAL   248      78.660  89.170  16.590  0.00  0.00           H
ATOM   3969  CG1 VAL   248      78.880  87.190  16.130  0.00  0.00           C
ATOM   3970 HG11 VAL   248      79.380  86.310  16.530  0.00  0.00           H
ATOM   3971 HG12 VAL   248      77.840  87.030  15.820  0.00  0.00           H
ATOM   3972 HG13 VAL   248      79.420  87.410  15.220  0.00  0.00           H
ATOM   3973  CG2 VAL   248      78.260  88.130  18.390  0.00  0.00           C
ATOM   3974 HG21 VAL   248      78.560  88.860  19.150  0.00  0.00           H
ATOM   3975 HG22 VAL   248      77.190  88.120  18.230  0.00  0.00           H
ATOM   3976 HG23 VAL   248      78.510  87.170  18.840  0.00  0.00           H
ATOM   3977  C   VAL   248      81.400  87.390  17.590  0.00  0.00           C
ATOM   3978  O   VAL   248      82.310  87.110  16.740  0.00  0.00           O
ATOM   3979  N   GLY   249      81.200  86.670  18.700  0.00  0.00           N
ATOM   3980  H   GLY   249      80.500  86.980  19.360  0.00  0.00           H
ATOM   3981  CA  GLY   249      81.890  85.400  18.930  0.00  0.00           C
ATOM   3982  HA2 GLY   249      82.010  85.190  19.990  0.00  0.00           H
ATOM   3983  HA3 GLY   249      82.880  85.520  18.500  0.00  0.00           H
ATOM   3984  C   GLY   249      81.130  84.260  18.370  0.00  0.00           C
ATOM   3985  O   GLY   249      80.810  84.240  17.200  0.00  0.00           O
ATOM   3986  N   GLU   250      80.870  83.240  19.170  0.00  0.00           N
ATOM   3987  H   GLU   250      81.250  83.380  20.100  0.00  0.00           H
ATOM   3988  CA  GLU   250      80.360  81.910  18.930  0.00  0.00           C
ATOM   3989  HA  GLU   250      80.300  81.700  17.870  0.00  0.00           H
ATOM   3990  CB  GLU   250      81.340  80.850  19.440  0.00  0.00           C
ATOM   3991  HB2 GLU   250      81.290  80.830  20.520  0.00  0.00           H
ATOM   3992  HB3 GLU   250      82.320  81.230  19.130  0.00  0.00           H
ATOM   3993  CG  GLU   250      81.110  79.410  19.040  0.00  0.00           C
ATOM   3994  HG2 GLU   250      81.290  79.190  17.990  0.00  0.00           H
ATOM   3995  HG3 GLU   250      80.080  79.150  19.300  0.00  0.00           H
ATOM   3996  CD  GLU   250      82.100  78.400  19.730  0.00  0.00           C
ATOM   3997  OE1 GLU   250      83.360  78.560  19.760  0.00  0.00           O
ATOM   3998  OE2 GLU   250      81.610  77.380  20.270  0.00  0.00           O
ATOM   3999  C   GLU   250      79.000  81.660  19.550  0.00  0.00           C
ATOM   4000  O   GLU   250      78.190  80.980  18.920  0.00  0.00           O
ATOM   4001  N   ARG   251      78.730  82.130  20.790  0.00  0.00           N
ATOM   4002  H   ARG   251      79.420  82.760  21.190  0.00  0.00           H
ATOM   4003  CA  ARG   251      77.470  81.750  21.460  0.00  0.00           C
ATOM   4004  HA  ARG   251      77.300  80.670  21.430  0.00  0.00           H
ATOM   4005  CB  ARG   251      77.490  82.320  22.820  0.00  0.00           C
ATOM   4006  HB2 ARG   251      76.500  82.360  23.280  0.00  0.00           H
ATOM   4007  HB3 ARG   251      77.810  83.360  22.710  0.00  0.00           H
ATOM   4008  CG  ARG   251      78.420  81.590  23.730  0.00  0.00           C
ATOM   4009  HG2 ARG   251      79.370  82.050  23.470  0.00  0.00           H
ATOM   4010  HG3 ARG   251      78.390  80.520  23.520  0.00  0.00           H
ATOM   4011  CD  ARG   251      78.160  81.810  25.220  0.00  0.00           C
ATOM   4012  HD2 ARG   251      78.980  81.380  25.810  0.00  0.00           H
ATOM   4013  HD3 ARG   251      77.340  81.240  25.660  0.00  0.00           H
ATOM   4014  NE  ARG   251      78.060  83.210  25.530  0.00  0.00           N
ATOM   4015  HE  ARG   251      78.620  83.820  24.950  0.00  0.00           H
ATOM   4016  CZ  ARG   251      77.790  83.830  26.670  0.00  0.00           C
ATOM   4017  NH1 ARG   251      77.300  83.250  27.740  0.00  0.00           N
ATOM   4018 HH11 ARG   251      76.740  82.420  27.610  0.00  0.00           H
ATOM   4019 HH12 ARG   251      76.880  83.860  28.440  0.00  0.00           H
ATOM   4020  NH2 ARG   251      78.130  85.040  26.850  0.00  0.00           N
ATOM   4021 HH21 ARG   251      78.640  85.540  26.130  0.00  0.00           H
ATOM   4022 HH22 ARG   251      78.030  85.460  27.760  0.00  0.00           H
ATOM   4023  C   ARG   251      76.220  82.350  20.720  0.00  0.00           C
ATOM   4024  O   ARG   251      75.120  81.770  20.710  0.00  0.00           O
ATOM   4025  N   GLU   252      76.380  83.420  20.010  0.00  0.00           N
ATOM   4026  H   GLU   252      77.320  83.790  19.960  0.00  0.00           H
ATOM   4027  CA  GLU   252      75.380  84.190  19.290  0.00  0.00           C
ATOM   4028  HA  GLU   252      74.450  83.990  19.820  0.00  0.00           H
ATOM   4029  CB  GLU   252      75.570  85.720  19.380  0.00  0.00           C
ATOM   4030  HB2 GLU   252      74.680  86.240  19.030  0.00  0.00           H
ATOM   4031  HB3 GLU   252      76.340  86.000  18.670  0.00  0.00           H
ATOM   4032  CG  GLU   252      75.990  86.310  20.720  0.00  0.00           C
ATOM   4033  HG2 GLU   252      75.470  85.810  21.530  0.00  0.00           H
ATOM   4034  HG3 GLU   252      75.750  87.370  20.810  0.00  0.00           H
ATOM   4035  CD  GLU   252      77.510  86.090  21.100  0.00  0.00           C
ATOM   4036  OE1 GLU   252      78.010  86.620  22.100  0.00  0.00           O
ATOM   4037  OE2 GLU   252      78.230  85.310  20.400  0.00  0.00           O
ATOM   4038  C   GLU   252      75.210  83.740  17.770  0.00  0.00           C
ATOM   4039  O   GLU   252      74.300  84.260  17.090  0.00  0.00           O
ATOM   4040  N   ILE   253      75.940  82.740  17.240  0.00  0.00           N
ATOM   4041  H   ILE   253      76.630  82.450  17.920  0.00  0.00           H
ATOM   4042  CA  ILE   253      75.800  82.080  15.970  0.00  0.00           C
ATOM   4043  HA  ILE   253      74.820  82.350  15.580  0.00  0.00           H
ATOM   4044  CB  ILE   253      76.930  82.340  14.950  0.00  0.00           C
ATOM   4045  HB  ILE   253      76.800  81.670  14.100  0.00  0.00           H
ATOM   4046  CG2 ILE   253      76.750  83.760  14.330  0.00  0.00           C
ATOM   4047 HG21 ILE   253      76.950  84.530  15.080  0.00  0.00           H
ATOM   4048 HG22 ILE   253      77.400  83.810  13.460  0.00  0.00           H
ATOM   4049 HG23 ILE   253      75.680  83.890  14.160  0.00  0.00           H
ATOM   4050  CG1 ILE   253      78.400  82.150  15.380  0.00  0.00           C
ATOM   4051 HG12 ILE   253      78.440  81.470  16.230  0.00  0.00           H
ATOM   4052 HG13 ILE   253      78.830  83.080  15.760  0.00  0.00           H
ATOM   4053  CD1 ILE   253      79.310  81.460  14.290  0.00  0.00           C
ATOM   4054 HD11 ILE   253      79.160  81.900  13.310  0.00  0.00           H
ATOM   4055 HD12 ILE   253      80.350  81.510  14.590  0.00  0.00           H
ATOM   4056 HD13 ILE   253      79.050  80.410  14.160  0.00  0.00           H
ATOM   4057  C   ILE   253      75.750  80.530  16.180  0.00  0.00           C
ATOM   4058  O   ILE   253      76.250  79.640  15.480  0.00  0.00           O
ATOM   4059  N   SER   254      75.030  80.180  17.220  0.00  0.00           N
ATOM   4060  H   SER   254      74.640  80.920  17.780  0.00  0.00           H
ATOM   4061  CA  SER   254      74.790  78.860  17.800  0.00  0.00           C
ATOM   4062  HA  SER   254      74.950  78.030  17.120  0.00  0.00           H
ATOM   4063  CB  SER   254      75.870  78.680  18.860  0.00  0.00           C
ATOM   4064  HB2 SER   254      75.680  77.740  19.390  0.00  0.00           H
ATOM   4065  HB3 SER   254      75.820  79.530  19.540  0.00  0.00           H
ATOM   4066  OG  SER   254      77.150  78.680  18.340  0.00  0.00           O
ATOM   4067  HG  SER   254      77.510  79.550  18.480  0.00  0.00           H
ATOM   4068  C   SER   254      73.360  78.900  18.380  0.00  0.00           C
ATOM   4069  O   SER   254      72.850  79.960  18.710  0.00  0.00           O
ATOM   4070  N   GLY   255      72.720  77.770  18.430  0.00  0.00           N
ATOM   4071  H   GLY   255      73.160  76.890  18.180  0.00  0.00           H
ATOM   4072  CA  GLY   255      71.290  77.550  18.870  0.00  0.00           C
ATOM   4073  HA2 GLY   255      71.120  77.530  19.940  0.00  0.00           H
ATOM   4074  HA3 GLY   255      71.050  76.560  18.480  0.00  0.00           H
ATOM   4075  C   GLY   255      70.340  78.470  18.050  0.00  0.00           C
ATOM   4076  O   GLY   255      70.450  78.550  16.810  0.00  0.00           O
ATOM   4077  N   SER   256      69.290  78.970  18.730  0.00  0.00           N
ATOM   4078  H   SER   256      69.260  78.650  19.690  0.00  0.00           H
ATOM   4079  CA  SER   256      68.310  79.850  18.130  0.00  0.00           C
ATOM   4080  HA  SER   256      67.930  79.500  17.180  0.00  0.00           H
ATOM   4081  CB  SER   256      67.120  79.880  19.100  0.00  0.00           C
ATOM   4082  HB2 SER   256      66.750  78.870  19.260  0.00  0.00           H
ATOM   4083  HB3 SER   256      66.300  80.540  18.790  0.00  0.00           H
ATOM   4084  OG  SER   256      67.570  80.390  20.310  0.00  0.00           O
ATOM   4085  HG  SER   256      68.290  79.820  20.590  0.00  0.00           H
ATOM   4086  C   SER   256      68.930  81.220  17.870  0.00  0.00           C
ATOM   4087  O   SER   256      68.320  81.920  17.060  0.00  0.00           O
ATOM   4088  N   ALA   257      70.010  81.670  18.540  0.00  0.00           N
ATOM   4089  H   ALA   257      70.600  81.260  19.250  0.00  0.00           H
ATOM   4090  CA  ALA   257      70.470  83.040  18.150  0.00  0.00           C
ATOM   4091  HA  ALA   257      69.740  83.820  18.390  0.00  0.00           H
ATOM   4092  CB  ALA   257      71.670  83.430  19.040  0.00  0.00           C
ATOM   4093  HB1 ALA   257      72.550  82.790  18.950  0.00  0.00           H
ATOM   4094  HB2 ALA   257      71.890  84.410  18.640  0.00  0.00           H
ATOM   4095  HB3 ALA   257      71.400  83.560  20.090  0.00  0.00           H
ATOM   4096  C   ALA   257      70.760  83.180  16.630  0.00  0.00           C
ATOM   4097  O   ALA   257      70.240  84.110  15.950  0.00  0.00           O
ATOM   4098  N   LEU   258      71.430  82.160  16.050  0.00  0.00           N
ATOM   4099  H   LEU   258      71.540  81.320  16.600  0.00  0.00           H
ATOM   4100  CA  LEU   258      71.610  82.070  14.610  0.00  0.00           C
ATOM   4101  HA  LEU   258      72.230  82.900  14.260  0.00  0.00           H
ATOM   4102  CB  LEU   258      72.380  80.770  14.360  0.00  0.00           C
ATOM   4103  HB2 LEU   258      71.880  79.960  14.870  0.00  0.00           H
ATOM   4104  HB3 LEU   258      73.320  80.880  14.890  0.00  0.00           H
ATOM   4105  CG  LEU   258      72.750  80.470  12.830  0.00  0.00           C
ATOM   4106  HG  LEU   258      71.840  80.520  12.240  0.00  0.00           H
ATOM   4107  CD1 LEU   258      73.830  81.400  12.320  0.00  0.00           C
ATOM   4108 HD11 LEU   258      73.830  81.510  11.230  0.00  0.00           H
ATOM   4109 HD12 LEU   258      73.630  82.310  12.870  0.00  0.00           H
ATOM   4110 HD13 LEU   258      74.760  80.980  12.710  0.00  0.00           H
ATOM   4111  CD2 LEU   258      73.180  79.000  12.800  0.00  0.00           C
ATOM   4112 HD21 LEU   258      74.150  78.810  13.260  0.00  0.00           H
ATOM   4113 HD22 LEU   258      72.490  78.390  13.380  0.00  0.00           H
ATOM   4114 HD23 LEU   258      73.190  78.680  11.750  0.00  0.00           H
ATOM   4115  C   LEU   258      70.300  82.150  13.740  0.00  0.00           C
ATOM   4116  O   LEU   258      70.350  82.810  12.740  0.00  0.00           O
ATOM   4117  N   ARG   259      69.150  81.580  14.180  0.00  0.00           N
ATOM   4118  H   ARG   259      69.130  81.070  15.050  0.00  0.00           H
ATOM   4119  CA  ARG   259      67.820  81.650  13.570  0.00  0.00           C
ATOM   4120  HA  ARG   259      67.890  81.380  12.520  0.00  0.00           H
ATOM   4121  CB  ARG   259      66.820  80.760  14.360  0.00  0.00           C
ATOM   4122  HB2 ARG   259      66.840  81.070  15.400  0.00  0.00           H
ATOM   4123  HB3 ARG   259      67.120  79.710  14.350  0.00  0.00           H
ATOM   4124  CG  ARG   259      65.400  80.910  13.800  0.00  0.00           C
ATOM   4125  HG2 ARG   259      65.500  81.080  12.730  0.00  0.00           H
ATOM   4126  HG3 ARG   259      64.910  81.810  14.170  0.00  0.00           H
ATOM   4127  CD  ARG   259      64.630  79.620  14.210  0.00  0.00           C
ATOM   4128  HD2 ARG   259      64.770  79.400  15.270  0.00  0.00           H
ATOM   4129  HD3 ARG   259      65.030  78.730  13.740  0.00  0.00           H
ATOM   4130  NE  ARG   259      63.230  79.650  13.930  0.00  0.00           N
ATOM   4131  HE  ARG   259      62.900  80.500  13.490  0.00  0.00           H
ATOM   4132  CZ  ARG   259      62.260  78.820  14.240  0.00  0.00           C
ATOM   4133  NH1 ARG   259      62.480  77.790  15.020  0.00  0.00           N
ATOM   4134 HH11 ARG   259      63.410  77.500  15.280  0.00  0.00           H
ATOM   4135 HH12 ARG   259      61.710  77.150  15.210  0.00  0.00           H
ATOM   4136  NH2 ARG   259      61.070  79.040  13.730  0.00  0.00           N
ATOM   4137 HH21 ARG   259      60.810  79.940  13.370  0.00  0.00           H
ATOM   4138 HH22 ARG   259      60.310  78.500  14.120  0.00  0.00           H
ATOM   4139  C   ARG   259      67.270  83.080  13.430  0.00  0.00           C
ATOM   4140  O   ARG   259      66.400  83.280  12.560  0.00  0.00           O
ATOM   4141  N   TYR   260      67.950  84.090  14.000  0.00  0.00           N
ATOM   4142  H   TYR   260      68.650  83.770  14.650  0.00  0.00           H
ATOM   4143  CA  TYR   260      67.630  85.550  13.840  0.00  0.00           C
ATOM   4144  HA  TYR   260      66.940  85.590  13.000  0.00  0.00           H
ATOM   4145  CB  TYR   260      66.900  85.980  15.180  0.00  0.00           C
ATOM   4146  HB2 TYR   260      66.690  87.050  15.110  0.00  0.00           H
ATOM   4147  HB3 TYR   260      67.510  85.850  16.070  0.00  0.00           H
ATOM   4148  CG  TYR   260      65.560  85.230  15.350  0.00  0.00           C
ATOM   4149  CD1 TYR   260      64.450  85.550  14.590  0.00  0.00           C
ATOM   4150  HD1 TYR   260      64.420  86.390  13.910  0.00  0.00           H
ATOM   4151  CE1 TYR   260      63.270  84.740  14.710  0.00  0.00           C
ATOM   4152  HE1 TYR   260      62.490  84.800  13.970  0.00  0.00           H
ATOM   4153  CZ  TYR   260      63.180  83.620  15.550  0.00  0.00           C
ATOM   4154  OH  TYR   260      62.080  82.880  15.490  0.00  0.00           O
ATOM   4155  HH  TYR   260      62.020  82.180  16.150  0.00  0.00           H
ATOM   4156  CE2 TYR   260      64.280  83.320  16.310  0.00  0.00           C
ATOM   4157  HE2 TYR   260      64.340  82.350  16.780  0.00  0.00           H
ATOM   4158  CD2 TYR   260      65.480  84.080  16.200  0.00  0.00           C
ATOM   4159  HD2 TYR   260      66.330  83.640  16.700  0.00  0.00           H
ATOM   4160  C   TYR   260      68.840  86.420  13.470  0.00  0.00           C
ATOM   4161  O   TYR   260      68.690  87.530  13.030  0.00  0.00           O
ATOM   4162  N   ALA   261      70.110  85.950  13.660  0.00  0.00           N
ATOM   4163  H   ALA   261      70.220  85.120  14.230  0.00  0.00           H
ATOM   4164  CA  ALA   261      71.360  86.580  13.200  0.00  0.00           C
ATOM   4165  HA  ALA   261      71.600  87.470  13.770  0.00  0.00           H
ATOM   4166  CB  ALA   261      72.520  85.560  13.310  0.00  0.00           C
ATOM   4167  HB1 ALA   261      73.280  86.020  12.690  0.00  0.00           H
ATOM   4168  HB2 ALA   261      72.870  85.310  14.310  0.00  0.00           H
ATOM   4169  HB3 ALA   261      72.350  84.680  12.690  0.00  0.00           H
ATOM   4170  C   ALA   261      71.230  86.980  11.770  0.00  0.00           C
ATOM   4171  O   ALA   261      70.840  86.200  10.910  0.00  0.00           O
ATOM   4172  N   PRO   262      71.630  88.220  11.410  0.00  0.00           N
ATOM   4173  CD  PRO   262      72.450  89.160  12.240  0.00  0.00           C
ATOM   4174  HD2 PRO   262      73.410  88.730  12.550  0.00  0.00           H
ATOM   4175  HD3 PRO   262      71.780  89.430  13.050  0.00  0.00           H
ATOM   4176  CG  PRO   262      72.670  90.380  11.320  0.00  0.00           C
ATOM   4177  HG2 PRO   262      73.680  90.360  10.940  0.00  0.00           H
ATOM   4178  HG3 PRO   262      72.510  91.250  11.960  0.00  0.00           H
ATOM   4179  CB  PRO   262      71.630  90.190  10.230  0.00  0.00           C
ATOM   4180  HB2 PRO   262      72.030  90.690   9.340  0.00  0.00           H
ATOM   4181  HB3 PRO   262      70.690  90.610  10.580  0.00  0.00           H
ATOM   4182  CA  PRO   262      71.620  88.720  10.020  0.00  0.00           C
ATOM   4183  HA  PRO   262      70.710  88.420   9.500  0.00  0.00           H
ATOM   4184  C   PRO   262      72.760  88.400   9.090  0.00  0.00           C
ATOM   4185  O   PRO   262      73.920  88.130   9.530  0.00  0.00           O
ATOM   4186  N   ASP   263      72.480  88.300   7.750  0.00  0.00           N
ATOM   4187  H   ASP   263      71.570  88.490   7.360  0.00  0.00           H
ATOM   4188  CA  ASP   263      73.470  87.880   6.810  0.00  0.00           C
ATOM   4189  HA  ASP   263      73.980  87.050   7.290  0.00  0.00           H
ATOM   4190  CB  ASP   263      72.830  87.460   5.440  0.00  0.00           C
ATOM   4191  HB2 ASP   263      73.480  87.180   4.620  0.00  0.00           H
ATOM   4192  HB3 ASP   263      72.310  88.360   5.110  0.00  0.00           H
ATOM   4193  CG  ASP   263      71.800  86.340   5.580  0.00  0.00           C
ATOM   4194  OD1 ASP   263      71.820  85.570   4.590  0.00  0.00           O
ATOM   4195  OD2 ASP   263      70.900  86.330   6.460  0.00  0.00           O
ATOM   4196  C   ASP   263      74.600  88.860   6.650  0.00  0.00           C
ATOM   4197  O   ASP   263      74.380  90.080   6.560  0.00  0.00           O
ATOM   4198  N   GLY   264      75.750  88.340   6.420  0.00  0.00           N
ATOM   4199  H   GLY   264      75.610  87.380   6.150  0.00  0.00           H
ATOM   4200  CA  GLY   264      77.080  88.970   6.520  0.00  0.00           C
ATOM   4201  HA2 GLY   264      77.150  89.980   6.120  0.00  0.00           H
ATOM   4202  HA3 GLY   264      77.770  88.300   6.000  0.00  0.00           H
ATOM   4203  C   GLY   264      77.660  89.050   7.940  0.00  0.00           C
ATOM   4204  O   GLY   264      78.770  89.640   7.930  0.00  0.00           O
ATOM   4205  N   ILE   265      77.140  88.450   9.010  0.00  0.00           N
ATOM   4206  H   ILE   265      76.240  87.990   8.960  0.00  0.00           H
ATOM   4207  CA  ILE   265      77.720  88.660  10.380  0.00  0.00           C
ATOM   4208  HA  ILE   265      77.970  89.720  10.470  0.00  0.00           H
ATOM   4209  CB  ILE   265      76.630  88.310  11.490  0.00  0.00           C
ATOM   4210  HB  ILE   265      75.730  88.850  11.210  0.00  0.00           H
ATOM   4211  CG2 ILE   265      76.120  86.870  11.510  0.00  0.00           C
ATOM   4212 HG21 ILE   265      76.970  86.220  11.740  0.00  0.00           H
ATOM   4213 HG22 ILE   265      75.380  86.740  12.300  0.00  0.00           H
ATOM   4214 HG23 ILE   265      75.650  86.690  10.550  0.00  0.00           H
ATOM   4215  CG1 ILE   265      77.120  88.570  12.950  0.00  0.00           C
ATOM   4216 HG12 ILE   265      77.780  89.430  12.900  0.00  0.00           H
ATOM   4217 HG13 ILE   265      77.680  87.720  13.360  0.00  0.00           H
ATOM   4218  CD1 ILE   265      75.970  89.020  13.820  0.00  0.00           C
ATOM   4219 HD11 ILE   265      75.330  88.170  14.070  0.00  0.00           H
ATOM   4220 HD12 ILE   265      76.400  89.470  14.710  0.00  0.00           H
ATOM   4221 HD13 ILE   265      75.500  89.840  13.280  0.00  0.00           H
ATOM   4222  C   ILE   265      79.020  87.890  10.490  0.00  0.00           C
ATOM   4223  O   ILE   265      79.050  86.730  10.010  0.00  0.00           O
ATOM   4224  N   ILE   266      80.000  88.510  11.130  0.00  0.00           N
ATOM   4225  H   ILE   266      79.800  89.430  11.500  0.00  0.00           H
ATOM   4226  CA  ILE   266      81.250  87.820  11.410  0.00  0.00           C
ATOM   4227  HA  ILE   266      81.250  86.950  10.750  0.00  0.00           H
ATOM   4228  CB  ILE   266      82.470  88.710  11.050  0.00  0.00           C
ATOM   4229  HB  ILE   266      82.280  89.610  11.630  0.00  0.00           H
ATOM   4230  CG2 ILE   266      83.780  88.080  11.380  0.00  0.00           C
ATOM   4231 HG21 ILE   266      83.810  87.620  12.370  0.00  0.00           H
ATOM   4232 HG22 ILE   266      83.910  87.170  10.780  0.00  0.00           H
ATOM   4233 HG23 ILE   266      84.600  88.790  11.300  0.00  0.00           H
ATOM   4234  CG1 ILE   266      82.440  89.300   9.630  0.00  0.00           C
ATOM   4235 HG12 ILE   266      83.270  90.000   9.500  0.00  0.00           H
ATOM   4236 HG13 ILE   266      81.450  89.750   9.510  0.00  0.00           H
ATOM   4237  CD1 ILE   266      82.420  88.230   8.520  0.00  0.00           C
ATOM   4238 HD11 ILE   266      82.060  88.740   7.630  0.00  0.00           H
ATOM   4239 HD12 ILE   266      83.440  87.830   8.490  0.00  0.00           H
ATOM   4240 HD13 ILE   266      81.690  87.470   8.790  0.00  0.00           H
ATOM   4241  C   ILE   266      81.370  87.270  12.790  0.00  0.00           C
ATOM   4242  O   ILE   266      81.660  87.950  13.720  0.00  0.00           O
ATOM   4243  N   GLY   267      81.100  85.990  12.930  0.00  0.00           N
ATOM   4244  H   GLY   267      81.120  85.460  12.070  0.00  0.00           H
ATOM   4245  CA  GLY   267      81.180  85.250  14.170  0.00  0.00           C
ATOM   4246  HA2 GLY   267      80.450  84.450  14.270  0.00  0.00           H
ATOM   4247  HA3 GLY   267      81.140  85.860  15.070  0.00  0.00           H
ATOM   4248  C   GLY   267      82.460  84.470  14.190  0.00  0.00           C
ATOM   4249  O   GLY   267      83.280  84.540  13.220  0.00  0.00           O
ATOM   4250  N   LEU   268      82.700  83.740  15.260  0.00  0.00           N
ATOM   4251  H   LEU   268      81.900  83.680  15.870  0.00  0.00           H
ATOM   4252  CA  LEU   268      83.790  82.780  15.520  0.00  0.00           C
ATOM   4253  HA  LEU   268      84.310  82.600  14.580  0.00  0.00           H
ATOM   4254  CB  LEU   268      84.710  83.440  16.600  0.00  0.00           C
ATOM   4255  HB2 LEU   268      85.400  82.690  16.990  0.00  0.00           H
ATOM   4256  HB3 LEU   268      84.060  83.530  17.470  0.00  0.00           H
ATOM   4257  CG  LEU   268      85.540  84.780  16.190  0.00  0.00           C
ATOM   4258  HG  LEU   268      84.860  85.420  15.640  0.00  0.00           H
ATOM   4259  CD1 LEU   268      85.990  85.600  17.390  0.00  0.00           C
ATOM   4260 HD11 LEU   268      86.820  85.150  17.940  0.00  0.00           H
ATOM   4261 HD12 LEU   268      86.370  86.560  17.020  0.00  0.00           H
ATOM   4262 HD13 LEU   268      85.160  85.820  18.060  0.00  0.00           H
ATOM   4263  CD2 LEU   268      86.760  84.440  15.330  0.00  0.00           C
ATOM   4264 HD21 LEU   268      86.460  83.740  14.550  0.00  0.00           H
ATOM   4265 HD22 LEU   268      87.200  85.360  14.960  0.00  0.00           H
ATOM   4266 HD23 LEU   268      87.610  84.070  15.910  0.00  0.00           H
ATOM   4267  C   LEU   268      83.320  81.390  15.990  0.00  0.00           C
ATOM   4268  O   LEU   268      82.370  81.330  16.710  0.00  0.00           O
ATOM   4269  N   GLN   269      84.060  80.340  15.730  0.00  0.00           N
ATOM   4270  H   GLN   269      84.880  80.460  15.160  0.00  0.00           H
ATOM   4271  CA  GLN   269      84.060  79.110  16.390  0.00  0.00           C
ATOM   4272  HA  GLN   269      83.510  79.200  17.330  0.00  0.00           H
ATOM   4273  CB  GLN   269      83.430  77.930  15.600  0.00  0.00           C
ATOM   4274  HB2 GLN   269      83.670  76.980  16.090  0.00  0.00           H
ATOM   4275  HB3 GLN   269      83.890  77.840  14.610  0.00  0.00           H
ATOM   4276  CG  GLN   269      81.900  78.020  15.410  0.00  0.00           C
ATOM   4277  HG2 GLN   269      81.530  79.030  15.220  0.00  0.00           H
ATOM   4278  HG3 GLN   269      81.370  77.790  16.330  0.00  0.00           H
ATOM   4279  CD  GLN   269      81.350  77.100  14.340  0.00  0.00           C
ATOM   4280  OE1 GLN   269      82.000  76.240  13.800  0.00  0.00           O
ATOM   4281  NE2 GLN   269      80.130  77.270  13.970  0.00  0.00           N
ATOM   4282 HE21 GLN   269      79.390  77.750  14.470  0.00  0.00           H
ATOM   4283 HE22 GLN   269      79.840  76.860  13.090  0.00  0.00           H
ATOM   4284  C   GLN   269      85.530  78.770  16.750  0.00  0.00           C
ATOM   4285  O   GLN   269      86.460  79.040  16.020  0.00  0.00           O
ATOM   4286  N   LEU   270      85.660  78.280  18.020  0.00  0.00           N
ATOM   4287  H   LEU   270      84.850  78.340  18.610  0.00  0.00           H
ATOM   4288  CA  LEU   270      86.950  77.810  18.550  0.00  0.00           C
ATOM   4289  HA  LEU   270      87.720  78.500  18.210  0.00  0.00           H
ATOM   4290  CB  LEU   270      86.640  77.810  20.080  0.00  0.00           C
ATOM   4291  HB2 LEU   270      85.740  77.210  20.220  0.00  0.00           H
ATOM   4292  HB3 LEU   270      86.610  78.840  20.440  0.00  0.00           H
ATOM   4293  CG  LEU   270      87.880  77.230  20.880  0.00  0.00           C
ATOM   4294  HG  LEU   270      88.180  76.270  20.450  0.00  0.00           H
ATOM   4295  CD1 LEU   270      89.150  78.060  20.790  0.00  0.00           C
ATOM   4296 HD11 LEU   270      89.550  78.190  19.790  0.00  0.00           H
ATOM   4297 HD12 LEU   270      88.850  79.080  21.070  0.00  0.00           H
ATOM   4298 HD13 LEU   270      90.010  77.770  21.390  0.00  0.00           H
ATOM   4299  CD2 LEU   270      87.590  77.100  22.380  0.00  0.00           C
ATOM   4300 HD21 LEU   270      88.260  76.320  22.730  0.00  0.00           H
ATOM   4301 HD22 LEU   270      87.720  78.050  22.910  0.00  0.00           H
ATOM   4302 HD23 LEU   270      86.590  76.680  22.510  0.00  0.00           H
ATOM   4303  C   LEU   270      87.290  76.380  18.000  0.00  0.00           C
ATOM   4304  O   LEU   270      86.490  75.450  18.310  0.00  0.00           O
ATOM   4305  N   ILE   271      88.310  76.330  17.090  0.00  0.00           N
ATOM   4306  H   ILE   271      88.920  77.120  16.900  0.00  0.00           H
ATOM   4307  CA  ILE   271      88.710  75.090  16.400  0.00  0.00           C
ATOM   4308  HA  ILE   271      87.840  74.730  15.850  0.00  0.00           H
ATOM   4309  CB  ILE   271      89.890  75.180  15.350  0.00  0.00           C
ATOM   4310  HB  ILE   271      90.790  75.180  15.960  0.00  0.00           H
ATOM   4311  CG2 ILE   271      89.750  73.940  14.540  0.00  0.00           C
ATOM   4312 HG21 ILE   271      90.580  73.720  13.870  0.00  0.00           H
ATOM   4313 HG22 ILE   271      89.880  73.100  15.220  0.00  0.00           H
ATOM   4314 HG23 ILE   271      88.740  73.770  14.190  0.00  0.00           H
ATOM   4315  CG1 ILE   271      89.820  76.410  14.490  0.00  0.00           C
ATOM   4316 HG12 ILE   271      90.090  77.220  15.170  0.00  0.00           H
ATOM   4317 HG13 ILE   271      88.800  76.640  14.190  0.00  0.00           H
ATOM   4318  CD1 ILE   271      90.730  76.500  13.300  0.00  0.00           C
ATOM   4319 HD11 ILE   271      91.140  77.500  13.140  0.00  0.00           H
ATOM   4320 HD12 ILE   271      91.590  75.840  13.410  0.00  0.00           H
ATOM   4321 HD13 ILE   271      90.220  76.400  12.350  0.00  0.00           H
ATOM   4322  C   ILE   271      88.990  74.080  17.500  0.00  0.00           C
ATOM   4323  O   ILE   271      89.770  74.350  18.450  0.00  0.00           O
ATOM   4324  N   ASN   272      88.300  72.940  17.430  0.00  0.00           N
ATOM   4325  H   ASN   272      87.740  72.780  16.600  0.00  0.00           H
ATOM   4326  CA  ASN   272      88.370  71.790  18.350  0.00  0.00           C
ATOM   4327  HA  ASN   272      87.720  71.040  17.890  0.00  0.00           H
ATOM   4328  CB  ASN   272      89.820  71.250  18.260  0.00  0.00           C
ATOM   4329  HB2 ASN   272      89.950  70.670  19.180  0.00  0.00           H
ATOM   4330  HB3 ASN   272      90.520  72.080  18.340  0.00  0.00           H
ATOM   4331  CG  ASN   272      90.220  70.350  17.060  0.00  0.00           C
ATOM   4332  OD1 ASN   272      89.510  69.350  16.780  0.00  0.00           O
ATOM   4333  ND2 ASN   272      91.180  70.750  16.230  0.00  0.00           N
ATOM   4334 HD21 ASN   272      91.710  71.590  16.370  0.00  0.00           H
ATOM   4335 HD22 ASN   272      91.410  70.040  15.550  0.00  0.00           H
ATOM   4336  C   ASN   272      87.860  71.990  19.780  0.00  0.00           C
ATOM   4337  O   ASN   272      87.850  71.150  20.640  0.00  0.00           O
ATOM   4338  N   GLY   273      87.340  73.180  20.090  0.00  0.00           N
ATOM   4339  H   GLY   273      87.290  73.790  19.290  0.00  0.00           H
ATOM   4340  CA  GLY   273      86.900  73.640  21.420  0.00  0.00           C
ATOM   4341  HA2 GLY   273      86.480  74.650  21.320  0.00  0.00           H
ATOM   4342  HA3 GLY   273      87.740  73.640  22.120  0.00  0.00           H
ATOM   4343  C   GLY   273      85.780  72.760  22.090  0.00  0.00           C
ATOM   4344  O   GLY   273      85.530  72.980  23.250  0.00  0.00           O
ATOM   4345  N   LYS   274      85.210  71.810  21.390  0.00  0.00           N
ATOM   4346  H   LYS   274      85.330  71.910  20.400  0.00  0.00           H
ATOM   4347  CA  LYS   274      84.250  70.750  21.870  0.00  0.00           C
ATOM   4348  HA  LYS   274      84.190  70.880  22.950  0.00  0.00           H
ATOM   4349  CB  LYS   274      82.830  70.830  21.280  0.00  0.00           C
ATOM   4350  HB2 LYS   274      82.130  70.260  21.890  0.00  0.00           H
ATOM   4351  HB3 LYS   274      82.860  70.430  20.260  0.00  0.00           H
ATOM   4352  CG  LYS   274      82.270  72.240  21.150  0.00  0.00           C
ATOM   4353  HG2 LYS   274      83.050  72.740  20.570  0.00  0.00           H
ATOM   4354  HG3 LYS   274      82.250  72.690  22.140  0.00  0.00           H
ATOM   4355  CD  LYS   274      80.830  72.280  20.540  0.00  0.00           C
ATOM   4356  HD2 LYS   274      80.120  71.570  20.960  0.00  0.00           H
ATOM   4357  HD3 LYS   274      80.810  72.020  19.480  0.00  0.00           H
ATOM   4358  CE  LYS   274      80.260  73.710  20.660  0.00  0.00           C
ATOM   4359  HE2 LYS   274      80.460  74.220  21.600  0.00  0.00           H
ATOM   4360  HE3 LYS   274      79.180  73.680  20.550  0.00  0.00           H
ATOM   4361  NZ  LYS   274      80.730  74.560  19.560  0.00  0.00           N
ATOM   4362  HZ1 LYS   274      80.420  74.220  18.660  0.00  0.00           H
ATOM   4363  HZ2 LYS   274      80.480  75.530  19.690  0.00  0.00           H
ATOM   4364  HZ3 LYS   274      81.730  74.470  19.530  0.00  0.00           H
ATOM   4365  C   LYS   274      84.680  69.320  21.580  0.00  0.00           C
ATOM   4366  O   LYS   274      84.050  68.370  22.070  0.00  0.00           O
ATOM   4367  N   ASN   275      85.910  69.070  21.140  0.00  0.00           N
ATOM   4368  H   ASN   275      86.430  69.770  20.630  0.00  0.00           H
ATOM   4369  CA  ASN   275      86.600  67.800  20.950  0.00  0.00           C
ATOM   4370  HA  ASN   275      85.880  67.040  20.650  0.00  0.00           H
ATOM   4371  CB  ASN   275      87.520  67.950  19.730  0.00  0.00           C
ATOM   4372  HB2 ASN   275      88.470  68.430  19.960  0.00  0.00           H
ATOM   4373  HB3 ASN   275      87.150  68.620  18.950  0.00  0.00           H
ATOM   4374  CG  ASN   275      87.810  66.700  18.960  0.00  0.00           C
ATOM   4375  OD1 ASN   275      87.450  65.590  19.310  0.00  0.00           O
ATOM   4376  ND2 ASN   275      88.570  66.750  17.820  0.00  0.00           N
ATOM   4377 HD21 ASN   275      88.960  67.620  17.480  0.00  0.00           H
ATOM   4378 HD22 ASN   275      89.000  65.920  17.460  0.00  0.00           H
ATOM   4379  C   ASN   275      87.200  67.300  22.260  0.00  0.00           C
ATOM   4380  O   ASN   275      88.380  67.570  22.560  0.00  0.00           O
ATOM   4381  N   GLU   276      86.420  66.590  23.020  0.00  0.00           N
ATOM   4382  H   GLU   276      85.450  66.500  22.760  0.00  0.00           H
ATOM   4383  CA  GLU   276      86.830  66.090  24.360  0.00  0.00           C
ATOM   4384  HA  GLU   276      86.980  66.920  25.040  0.00  0.00           H
ATOM   4385  CB  GLU   276      85.740  65.380  25.070  0.00  0.00           C
ATOM   4386  HB2 GLU   276      85.580  64.410  24.600  0.00  0.00           H
ATOM   4387  HB3 GLU   276      84.820  65.930  24.850  0.00  0.00           H
ATOM   4388  CG  GLU   276      86.060  65.250  26.600  0.00  0.00           C
ATOM   4389  HG2 GLU   276      86.370  66.120  27.180  0.00  0.00           H
ATOM   4390  HG3 GLU   276      86.850  64.530  26.770  0.00  0.00           H
ATOM   4391  CD  GLU   276      84.810  64.780  27.280  0.00  0.00           C
ATOM   4392  OE1 GLU   276      83.690  64.990  26.740  0.00  0.00           O
ATOM   4393  OE2 GLU   276      84.870  64.270  28.440  0.00  0.00           O
ATOM   4394  C   GLU   276      88.080  65.210  24.260  0.00  0.00           C
ATOM   4395  O   GLU   276      89.000  65.490  25.020  0.00  0.00           O
ATOM   4396  N   SER   277      88.300  64.460  23.150  0.00  0.00           N
ATOM   4397  H   SER   277      87.570  64.420  22.440  0.00  0.00           H
ATOM   4398  CA  SER   277      89.610  63.810  22.780  0.00  0.00           C
ATOM   4399  HA  SER   277      89.820  63.030  23.510  0.00  0.00           H
ATOM   4400  CB  SER   277      89.320  63.120  21.410  0.00  0.00           C
ATOM   4401  HB2 SER   277      89.160  63.890  20.660  0.00  0.00           H
ATOM   4402  HB3 SER   277      88.450  62.470  21.520  0.00  0.00           H
ATOM   4403  OG  SER   277      90.420  62.320  20.890  0.00  0.00           O
ATOM   4404  HG  SER   277      90.840  62.720  20.120  0.00  0.00           H
ATOM   4405  C   SER   277      90.890  64.660  22.550  0.00  0.00           C
ATOM   4406  O   SER   277      91.950  64.130  22.910  0.00  0.00           O
ATOM   4407  N   ALA   278      90.800  65.850  21.940  0.00  0.00           N
ATOM   4408  H   ALA   278      89.860  66.160  21.720  0.00  0.00           H
ATOM   4409  CA  ALA   278      91.890  66.750  21.820  0.00  0.00           C
ATOM   4410  HA  ALA   278      92.760  66.240  21.420  0.00  0.00           H
ATOM   4411  CB  ALA   278      91.500  67.860  20.830  0.00  0.00           C
ATOM   4412  HB1 ALA   278      92.410  68.460  20.770  0.00  0.00           H
ATOM   4413  HB2 ALA   278      91.230  67.510  19.840  0.00  0.00           H
ATOM   4414  HB3 ALA   278      90.680  68.490  21.170  0.00  0.00           H
ATOM   4415  C   ALA   278      92.290  67.290  23.160  0.00  0.00           C
ATOM   4416  O   ALA   278      93.470  67.320  23.420  0.00  0.00           O
ATOM   4417  N   HIE   279      91.350  67.810  23.910  0.00  0.00           N
ATOM   4418  H   HIE   279      90.390  67.730  23.610  0.00  0.00           H
ATOM   4419  CA  HIE   279      91.790  68.240  25.240  0.00  0.00           C
ATOM   4420  HA  HIE   279      92.660  68.860  25.080  0.00  0.00           H
ATOM   4421  CB  HIE   279      90.740  69.220  25.750  0.00  0.00           C
ATOM   4422  HB2 HIE   279      91.030  69.410  26.780  0.00  0.00           H
ATOM   4423  HB3 HIE   279      89.790  68.690  25.800  0.00  0.00           H
ATOM   4424  CG  HIE   279      90.590  70.450  24.930  0.00  0.00           C
ATOM   4425  ND1 HIE   279      91.280  71.680  25.220  0.00  0.00           N
ATOM   4426  CE1 HIE   279      90.910  72.540  24.250  0.00  0.00           C
ATOM   4427  HE1 HIE   279      91.310  73.540  24.140  0.00  0.00           H
ATOM   4428  NE2 HIE   279      90.200  71.890  23.290  0.00  0.00           N
ATOM   4429  HE2 HIE   279      89.850  72.340  22.460  0.00  0.00           H
ATOM   4430  CD2 HIE   279      90.020  70.570  23.690  0.00  0.00           C
ATOM   4431  HD2 HIE   279      89.710  69.710  23.100  0.00  0.00           H
ATOM   4432  C   HIE   279      92.230  67.150  26.240  0.00  0.00           C
ATOM   4433  O   HIE   279      93.180  67.380  26.980  0.00  0.00           O
ATOM   4434  N   ILE   280      91.650  65.970  26.170  0.00  0.00           N
ATOM   4435  H   ILE   280      90.790  65.880  25.640  0.00  0.00           H
ATOM   4436  CA  ILE   280      92.140  64.810  27.010  0.00  0.00           C
ATOM   4437  HA  ILE   280      92.060  65.170  28.040  0.00  0.00           H
ATOM   4438  CB  ILE   280      91.300  63.610  26.800  0.00  0.00           C
ATOM   4439  HB  ILE   280      91.120  63.500  25.730  0.00  0.00           H
ATOM   4440  CG2 ILE   280      92.060  62.330  27.310  0.00  0.00           C
ATOM   4441 HG21 ILE   280      92.480  62.450  28.310  0.00  0.00           H
ATOM   4442 HG22 ILE   280      91.400  61.470  27.270  0.00  0.00           H
ATOM   4443 HG23 ILE   280      92.840  62.130  26.590  0.00  0.00           H
ATOM   4444  CG1 ILE   280      90.040  63.600  27.550  0.00  0.00           C
ATOM   4445 HG12 ILE   280      89.600  64.580  27.370  0.00  0.00           H
ATOM   4446 HG13 ILE   280      90.220  63.520  28.620  0.00  0.00           H
ATOM   4447  CD1 ILE   280      89.010  62.610  27.070  0.00  0.00           C
ATOM   4448 HD11 ILE   280      89.150  61.610  27.480  0.00  0.00           H
ATOM   4449 HD12 ILE   280      88.050  62.980  27.430  0.00  0.00           H
ATOM   4450 HD13 ILE   280      89.170  62.640  25.990  0.00  0.00           H
ATOM   4451  C   ILE   280      93.620  64.590  26.710  0.00  0.00           C
ATOM   4452  O   ILE   280      94.470  64.790  27.600  0.00  0.00           O
ATOM   4453  N   SER   281      93.960  64.440  25.430  0.00  0.00           N
ATOM   4454  H   SER   281      93.120  64.300  24.880  0.00  0.00           H
ATOM   4455  CA  SER   281      95.330  64.260  24.970  0.00  0.00           C
ATOM   4456  HA  SER   281      95.720  63.320  25.350  0.00  0.00           H
ATOM   4457  CB  SER   281      95.300  64.060  23.460  0.00  0.00           C
ATOM   4458  HB2 SER   281      95.040  65.010  23.000  0.00  0.00           H
ATOM   4459  HB3 SER   281      94.550  63.280  23.300  0.00  0.00           H
ATOM   4460  OG  SER   281      96.570  63.640  22.950  0.00  0.00           O
ATOM   4461  HG  SER   281      97.040  64.390  22.580  0.00  0.00           H
ATOM   4462  C   SER   281      96.280  65.420  25.350  0.00  0.00           C
ATOM   4463  O   SER   281      97.410  65.170  25.780  0.00  0.00           O
ATOM   4464  N   ASP   282      95.830  66.640  25.140  0.00  0.00           N
ATOM   4465  H   ASP   282      94.960  66.890  24.690  0.00  0.00           H
ATOM   4466  CA  ASP   282      96.750  67.780  25.340  0.00  0.00           C
ATOM   4467  HA  ASP   282      97.690  67.420  24.930  0.00  0.00           H
ATOM   4468  CB  ASP   282      96.210  68.950  24.550  0.00  0.00           C
ATOM   4469  HB2 ASP   282      96.680  69.840  24.940  0.00  0.00           H
ATOM   4470  HB3 ASP   282      95.120  69.040  24.630  0.00  0.00           H
ATOM   4471  CG  ASP   282      96.460  68.860  23.100  0.00  0.00           C
ATOM   4472  OD1 ASP   282      97.270  68.040  22.580  0.00  0.00           O
ATOM   4473  OD2 ASP   282      95.900  69.680  22.340  0.00  0.00           O
ATOM   4474  C   ASP   282      97.030  68.120  26.890  0.00  0.00           C
ATOM   4475  O   ASP   282      98.140  68.310  27.380  0.00  0.00           O
ATOM   4476  N   ALA   283      95.960  68.170  27.690  0.00  0.00           N
ATOM   4477  H   ALA   283      95.050  67.940  27.320  0.00  0.00           H
ATOM   4478  CA  ALA   283      95.990  68.250  29.210  0.00  0.00           C
ATOM   4479  HA  ALA   283      96.500  69.160  29.540  0.00  0.00           H
ATOM   4480  CB  ALA   283      94.570  68.270  29.790  0.00  0.00           C
ATOM   4481  HB1 ALA   283      94.670  68.050  30.850  0.00  0.00           H
ATOM   4482  HB2 ALA   283      94.070  69.190  29.470  0.00  0.00           H
ATOM   4483  HB3 ALA   283      93.930  67.520  29.330  0.00  0.00           H
ATOM   4484  C   ALA   283      96.770  67.110  29.850  0.00  0.00           C
ATOM   4485  O   ALA   283      97.270  67.310  30.980  0.00  0.00           O
ATOM   4486  N   VAL   284      96.790  65.880  29.360  0.00  0.00           N
ATOM   4487  H   VAL   284      96.010  65.730  28.740  0.00  0.00           H
ATOM   4488  CA  VAL   284      97.730  64.750  29.750  0.00  0.00           C
ATOM   4489  HA  VAL   284      97.770  64.640  30.840  0.00  0.00           H
ATOM   4490  CB  VAL   284      97.190  63.380  29.240  0.00  0.00           C
ATOM   4491  HB  VAL   284      96.860  63.490  28.200  0.00  0.00           H
ATOM   4492  CG1 VAL   284      98.360  62.390  29.370  0.00  0.00           C
ATOM   4493 HG11 VAL   284      98.090  61.330  29.440  0.00  0.00           H
ATOM   4494 HG12 VAL   284      99.040  62.560  28.540  0.00  0.00           H
ATOM   4495 HG13 VAL   284      98.910  62.550  30.290  0.00  0.00           H
ATOM   4496  CG2 VAL   284      95.950  62.890  30.000  0.00  0.00           C
ATOM   4497 HG21 VAL   284      96.340  62.620  30.980  0.00  0.00           H
ATOM   4498 HG22 VAL   284      95.230  63.720  30.020  0.00  0.00           H
ATOM   4499 HG23 VAL   284      95.340  62.160  29.480  0.00  0.00           H
ATOM   4500  C   VAL   284      99.120  65.100  29.210  0.00  0.00           C
ATOM   4501  O   VAL   284     100.150  64.870  29.850  0.00  0.00           O
ATOM   4502  N   ALA   285      99.300  65.590  27.960  0.00  0.00           N
ATOM   4503  H   ALA   285      98.540  65.540  27.300  0.00  0.00           H
ATOM   4504  CA  ALA   285     100.580  65.940  27.480  0.00  0.00           C
ATOM   4505  HA  ALA   285     101.220  65.050  27.510  0.00  0.00           H
ATOM   4506  CB  ALA   285     100.600  66.240  25.950  0.00  0.00           C
ATOM   4507  HB1 ALA   285     100.040  67.150  25.740  0.00  0.00           H
ATOM   4508  HB2 ALA   285     101.650  66.430  25.730  0.00  0.00           H
ATOM   4509  HB3 ALA   285     100.210  65.430  25.340  0.00  0.00           H
ATOM   4510  C   ALA   285     101.230  67.060  28.290  0.00  0.00           C
ATOM   4511  O   ALA   285     102.450  67.050  28.480  0.00  0.00           O
ATOM   4512  N   VAL   286     100.470  67.910  28.930  0.00  0.00           N
ATOM   4513  H   VAL   286      99.530  68.100  28.610  0.00  0.00           H
ATOM   4514  CA  VAL   286     100.990  68.910  29.890  0.00  0.00           C
ATOM   4515  HA  VAL   286     101.920  69.310  29.490  0.00  0.00           H
ATOM   4516  CB  VAL   286     100.000  70.100  30.170  0.00  0.00           C
ATOM   4517  HB  VAL   286      99.030  69.630  30.350  0.00  0.00           H
ATOM   4518  CG1 VAL   286     100.390  71.090  31.260  0.00  0.00           C
ATOM   4519 HG11 VAL   286     100.340  70.610  32.230  0.00  0.00           H
ATOM   4520 HG12 VAL   286     101.400  71.490  31.160  0.00  0.00           H
ATOM   4521 HG13 VAL   286      99.730  71.960  31.340  0.00  0.00           H
ATOM   4522  CG2 VAL   286      99.900  70.950  28.840  0.00  0.00           C
ATOM   4523 HG21 VAL   286      99.740  70.250  28.020  0.00  0.00           H
ATOM   4524 HG22 VAL   286      98.990  71.540  28.930  0.00  0.00           H
ATOM   4525 HG23 VAL   286     100.770  71.600  28.770  0.00  0.00           H
ATOM   4526  C   VAL   286     101.220  68.280  31.250  0.00  0.00           C
ATOM   4527  O   VAL   286     102.280  68.420  31.810  0.00  0.00           O
ATOM   4528  N   VAL   287     100.170  67.640  31.860  0.00  0.00           N
ATOM   4529  H   VAL   287      99.310  67.520  31.350  0.00  0.00           H
ATOM   4530  CA  VAL   287     100.290  67.060  33.240  0.00  0.00           C
ATOM   4531  HA  VAL   287     100.580  67.890  33.890  0.00  0.00           H
ATOM   4532  CB  VAL   287      98.870  66.590  33.800  0.00  0.00           C
ATOM   4533  HB  VAL   287      98.240  66.060  33.080  0.00  0.00           H
ATOM   4534  CG1 VAL   287      98.920  65.710  35.110  0.00  0.00           C
ATOM   4535 HG11 VAL   287      97.910  65.550  35.480  0.00  0.00           H
ATOM   4536 HG12 VAL   287      99.340  64.730  34.850  0.00  0.00           H
ATOM   4537 HG13 VAL   287      99.370  66.280  35.910  0.00  0.00           H
ATOM   4538  CG2 VAL   287      98.190  67.900  34.180  0.00  0.00           C
ATOM   4539 HG21 VAL   287      97.150  67.590  34.310  0.00  0.00           H
ATOM   4540 HG22 VAL   287      98.410  68.260  35.180  0.00  0.00           H
ATOM   4541 HG23 VAL   287      98.230  68.710  33.450  0.00  0.00           H
ATOM   4542  C   VAL   287     101.390  65.970  33.280  0.00  0.00           C
ATOM   4543  O   VAL   287     102.190  66.030  34.230  0.00  0.00           O
ATOM   4544  N   ALA   288     101.570  65.050  32.270  0.00  0.00           N
ATOM   4545  H   ALA   288     100.870  65.020  31.540  0.00  0.00           H
ATOM   4546  CA  ALA   288     102.680  64.100  32.230  0.00  0.00           C
ATOM   4547  HA  ALA   288     102.460  63.520  33.130  0.00  0.00           H
ATOM   4548  CB  ALA   288     102.690  63.260  30.930  0.00  0.00           C
ATOM   4549  HB1 ALA   288     101.680  62.940  30.710  0.00  0.00           H
ATOM   4550  HB2 ALA   288     103.020  63.790  30.040  0.00  0.00           H
ATOM   4551  HB3 ALA   288     103.200  62.310  31.130  0.00  0.00           H
ATOM   4552  C   ALA   288     103.990  64.860  32.300  0.00  0.00           C
ATOM   4553  O   ALA   288     104.760  64.650  33.210  0.00  0.00           O
ATOM   4554  N   GLN   289     104.170  65.850  31.430  0.00  0.00           N
ATOM   4555  H   GLN   289     103.490  66.090  30.720  0.00  0.00           H
ATOM   4556  CA  GLN   289     105.460  66.570  31.350  0.00  0.00           C
ATOM   4557  HA  GLN   289     106.190  65.770  31.340  0.00  0.00           H
ATOM   4558  CB  GLN   289     105.700  67.280  30.000  0.00  0.00           C
ATOM   4559  HB2 GLN   289     105.280  66.620  29.240  0.00  0.00           H
ATOM   4560  HB3 GLN   289     106.780  67.250  29.870  0.00  0.00           H
ATOM   4561  CG  GLN   289     105.220  68.760  29.800  0.00  0.00           C
ATOM   4562  HG2 GLN   289     105.720  69.400  30.520  0.00  0.00           H
ATOM   4563  HG3 GLN   289     104.140  68.850  29.890  0.00  0.00           H
ATOM   4564  CD  GLN   289     105.600  69.380  28.510  0.00  0.00           C
ATOM   4565  OE1 GLN   289     106.160  68.800  27.580  0.00  0.00           O
ATOM   4566  NE2 GLN   289     105.320  70.660  28.410  0.00  0.00           N
ATOM   4567 HE21 GLN   289     105.000  71.260  29.150  0.00  0.00           H
ATOM   4568 HE22 GLN   289     105.680  71.080  27.560  0.00  0.00           H
ATOM   4569  C   GLN   289     105.870  67.530  32.480  0.00  0.00           C
ATOM   4570  O   GLN   289     107.050  67.630  32.860  0.00  0.00           O
ATOM   4571  N   ALA   290     104.910  68.080  33.220  0.00  0.00           N
ATOM   4572  H   ALA   290     103.990  67.980  32.810  0.00  0.00           H
ATOM   4573  CA  ALA   290     104.970  68.870  34.460  0.00  0.00           C
ATOM   4574  HA  ALA   290     105.790  69.590  34.410  0.00  0.00           H
ATOM   4575  CB  ALA   290     103.650  69.640  34.610  0.00  0.00           C
ATOM   4576  HB1 ALA   290     103.370  70.320  33.810  0.00  0.00           H
ATOM   4577  HB2 ALA   290     102.790  68.960  34.580  0.00  0.00           H
ATOM   4578  HB3 ALA   290     103.620  70.040  35.620  0.00  0.00           H
ATOM   4579  C   ALA   290     105.150  67.960  35.680  0.00  0.00           C
ATOM   4580  O   ALA   290     105.950  68.270  36.570  0.00  0.00           O
ATOM   4581  N   ILE   291     104.690  66.690  35.730  0.00  0.00           N
ATOM   4582  H   ILE   291     103.980  66.410  35.070  0.00  0.00           H
ATOM   4583  CA  ILE   291     105.000  65.770  36.840  0.00  0.00           C
ATOM   4584  HA  ILE   291     104.820  66.260  37.800  0.00  0.00           H
ATOM   4585  CB  ILE   291     104.080  64.550  36.780  0.00  0.00           C
ATOM   4586  HB  ILE   291     104.160  64.270  35.730  0.00  0.00           H
ATOM   4587  CG2 ILE   291     104.680  63.400  37.670  0.00  0.00           C
ATOM   4588 HG21 ILE   291     105.450  62.800  37.180  0.00  0.00           H
ATOM   4589 HG22 ILE   291     105.020  63.740  38.640  0.00  0.00           H
ATOM   4590 HG23 ILE   291     103.870  62.670  37.790  0.00  0.00           H
ATOM   4591  CG1 ILE   291     102.650  64.850  37.220  0.00  0.00           C
ATOM   4592 HG12 ILE   291     102.340  65.750  36.690  0.00  0.00           H
ATOM   4593 HG13 ILE   291     102.590  65.060  38.290  0.00  0.00           H
ATOM   4594  CD1 ILE   291     101.620  63.700  37.000  0.00  0.00           C
ATOM   4595 HD11 ILE   291     101.700  63.400  35.950  0.00  0.00           H
ATOM   4596 HD12 ILE   291     101.810  62.870  37.680  0.00  0.00           H
ATOM   4597 HD13 ILE   291     100.610  64.090  37.010  0.00  0.00           H
ATOM   4598  C   ILE   291     106.500  65.370  36.800  0.00  0.00           C
ATOM   4599  O   ILE   291     107.150  65.250  37.860  0.00  0.00           O
ATOM   4600  N   HIE   292     107.040  65.170  35.590  0.00  0.00           N
ATOM   4601  H   HIE   292     106.370  65.010  34.850  0.00  0.00           H
ATOM   4602  CA  HIE   292     108.440  64.910  35.290  0.00  0.00           C
ATOM   4603  HA  HIE   292     108.800  64.290  36.100  0.00  0.00           H
ATOM   4604  CB  HIE   292     108.680  64.230  33.960  0.00  0.00           C
ATOM   4605  HB2 HIE   292     109.730  64.300  33.700  0.00  0.00           H
ATOM   4606  HB3 HIE   292     108.150  64.740  33.150  0.00  0.00           H
ATOM   4607  CG  HIE   292     108.180  62.800  33.950  0.00  0.00           C
ATOM   4608  ND1 HIE   292     108.870  61.700  34.420  0.00  0.00           N
ATOM   4609  CE1 HIE   292     108.226  60.627  34.092  0.00  0.00           C
ATOM   4610  HE1 HIE   292     108.620  59.635  34.311  0.00  0.00           H
ATOM   4611  NE2 HIE   292     107.074  61.004  33.595  0.00  0.00           N
ATOM   4612  HE2 HIE   292     106.329  60.380  33.323  0.00  0.00           H
ATOM   4613  CD2 HIE   292     107.030  62.360  33.500  0.00  0.00           C
ATOM   4614  HD2 HIE   292     106.180  62.920  33.120  0.00  0.00           H
ATOM   4615  C   HIE   292     109.330  66.140  35.500  0.00  0.00           C
ATOM   4616  O   HIE   292     110.530  65.920  35.720  0.00  0.00           O
ATOM   4617  N   GLU   293     108.790  67.390  35.390  0.00  0.00           N
ATOM   4618  H   GLU   293     107.800  67.530  35.230  0.00  0.00           H
ATOM   4619  CA  GLU   293     109.510  68.580  35.890  0.00  0.00           C
ATOM   4620  HA  GLU   293     110.580  68.510  35.680  0.00  0.00           H
ATOM   4621  CB  GLU   293     109.030  69.680  35.010  0.00  0.00           C
ATOM   4622  HB2 GLU   293     107.960  69.890  35.090  0.00  0.00           H
ATOM   4623  HB3 GLU   293     109.230  69.370  33.990  0.00  0.00           H
ATOM   4624  CG  GLU   293     109.820  70.950  35.180  0.00  0.00           C
ATOM   4625  HG2 GLU   293     110.830  70.650  34.880  0.00  0.00           H
ATOM   4626  HG3 GLU   293     109.710  71.170  36.240  0.00  0.00           H
ATOM   4627  CD  GLU   293     109.430  72.080  34.180  0.00  0.00           C
ATOM   4628  OE1 GLU   293     108.760  71.700  33.180  0.00  0.00           O
ATOM   4629  OE2 GLU   293     110.050  73.170  34.330  0.00  0.00           O
ATOM   4630  C   GLU   293     109.430  68.830  37.400  0.00  0.00           C
ATOM   4631  O   GLU   293     110.430  69.190  38.000  0.00  0.00           O
ATOM   4632  N   LEU   294     108.260  68.620  38.060  0.00  0.00           N
ATOM   4633  H   LEU   294     107.560  68.260  37.420  0.00  0.00           H
ATOM   4634  CA  LEU   294     108.100  68.620  39.520  0.00  0.00           C
ATOM   4635  HA  LEU   294     108.250  69.630  39.890  0.00  0.00           H
ATOM   4636  CB  LEU   294     106.680  68.140  39.930  0.00  0.00           C
ATOM   4637  HB2 LEU   294     106.560  67.070  39.790  0.00  0.00           H
ATOM   4638  HB3 LEU   294     105.980  68.710  39.310  0.00  0.00           H
ATOM   4639  CG  LEU   294     106.340  68.290  41.360  0.00  0.00           C
ATOM   4640  HG  LEU   294     107.100  67.790  41.950  0.00  0.00           H
ATOM   4641  CD1 LEU   294     106.310  69.780  41.750  0.00  0.00           C
ATOM   4642 HD11 LEU   294     107.300  70.230  41.740  0.00  0.00           H
ATOM   4643 HD12 LEU   294     105.590  70.300  41.120  0.00  0.00           H
ATOM   4644 HD13 LEU   294     106.050  69.780  42.810  0.00  0.00           H
ATOM   4645  CD2 LEU   294     104.900  67.780  41.600  0.00  0.00           C
ATOM   4646 HD21 LEU   294     104.700  67.820  42.670  0.00  0.00           H
ATOM   4647 HD22 LEU   294     104.160  68.410  41.100  0.00  0.00           H
ATOM   4648 HD23 LEU   294     104.670  66.770  41.270  0.00  0.00           H
ATOM   4649  C   LEU   294     109.210  67.810  40.310  0.00  0.00           C
ATOM   4650  O   LEU   294     109.870  68.300  41.200  0.00  0.00           O
ATOM   4651  N   PHE   295     109.400  66.590  39.830  0.00  0.00           N
ATOM   4652  H   PHE   295     108.720  66.350  39.110  0.00  0.00           H
ATOM   4653  CA  PHE   295     110.370  65.540  40.270  0.00  0.00           C
ATOM   4654  HA  PHE   295     110.340  65.690  41.350  0.00  0.00           H
ATOM   4655  CB  PHE   295     109.790  64.120  40.100  0.00  0.00           C
ATOM   4656  HB2 PHE   295     110.580  63.420  40.370  0.00  0.00           H
ATOM   4657  HB3 PHE   295     109.380  63.890  39.110  0.00  0.00           H
ATOM   4658  CG  PHE   295     108.720  63.780  41.180  0.00  0.00           C
ATOM   4659  CD1 PHE   295     109.140  63.280  42.390  0.00  0.00           C
ATOM   4660  HD1 PHE   295     110.190  63.330  42.620  0.00  0.00           H
ATOM   4661  CE1 PHE   295     108.140  62.690  43.230  0.00  0.00           C
ATOM   4662  HE1 PHE   295     108.400  62.390  44.240  0.00  0.00           H
ATOM   4663  CZ  PHE   295     106.800  62.730  42.840  0.00  0.00           C
ATOM   4664  HZ  PHE   295     106.040  62.270  43.460  0.00  0.00           H
ATOM   4665  CE2 PHE   295     106.400  63.230  41.610  0.00  0.00           C
ATOM   4666  HE2 PHE   295     105.380  63.190  41.250  0.00  0.00           H
ATOM   4667  CD2 PHE   295     107.410  63.770  40.790  0.00  0.00           C
ATOM   4668  HD2 PHE   295     107.180  64.050  39.770  0.00  0.00           H
ATOM   4669  C   PHE   295     111.790  65.870  39.820  0.00  0.00           C
ATOM   4670  O   PHE   295     112.760  65.120  40.210  0.00  0.00           O
ATOM   4671  N   GLU   296     112.040  66.930  39.100  0.00  0.00           N
ATOM   4672  H   GLU   296     111.350  67.420  38.560  0.00  0.00           H
ATOM   4673  CA  GLU   296     113.390  67.390  38.950  0.00  0.00           C
ATOM   4674  HA  GLU   296     114.110  66.640  38.630  0.00  0.00           H
ATOM   4675  CB  GLU   296     113.500  68.430  37.790  0.00  0.00           C
ATOM   4676  HB2 GLU   296     114.510  68.840  37.900  0.00  0.00           H
ATOM   4677  HB3 GLU   296     112.770  69.220  37.920  0.00  0.00           H
ATOM   4678  CG  GLU   296     113.370  67.870  36.360  0.00  0.00           C
ATOM   4679  HG2 GLU   296     113.300  68.700  35.640  0.00  0.00           H
ATOM   4680  HG3 GLU   296     112.500  67.230  36.190  0.00  0.00           H
ATOM   4681  CD  GLU   296     114.620  67.130  35.920  0.00  0.00           C
ATOM   4682  OE1 GLU   296     114.580  66.550  34.820  0.00  0.00           O
ATOM   4683  OE2 GLU   296     115.690  67.110  36.600  0.00  0.00           O
ATOM   4684  C   GLU   296     113.860  68.090  40.200  0.00  0.00           C
ATOM   4685  O   GLU   296     115.050  68.110  40.430  0.00  0.00           O
ATOM   4686  N   MET   297     112.950  68.790  40.960  0.00  0.00           N
ATOM   4687  H   MET   297     111.990  68.630  40.710  0.00  0.00           H
ATOM   4688  CA  MET   297     113.270  69.500  42.220  0.00  0.00           C
ATOM   4689  HA  MET   297     114.190  70.060  42.040  0.00  0.00           H
ATOM   4690  CB  MET   297     112.280  70.620  42.490  0.00  0.00           C
ATOM   4691  HB2 MET   297     112.700  71.430  43.100  0.00  0.00           H
ATOM   4692  HB3 MET   297     111.480  70.220  43.110  0.00  0.00           H
ATOM   4693  CG  MET   297     111.650  71.240  41.230  0.00  0.00           C
ATOM   4694  HG2 MET   297     111.150  70.550  40.550  0.00  0.00           H
ATOM   4695  HG3 MET   297     112.490  71.610  40.630  0.00  0.00           H
ATOM   4696  SD  MET   297     110.590  72.690  41.710  0.00  0.00           S
ATOM   4697  CE  MET   297     110.040  73.180  40.120  0.00  0.00           C
ATOM   4698  HE1 MET   297     109.570  72.380  39.550  0.00  0.00           H
ATOM   4699  HE2 MET   297     109.290  73.970  40.050  0.00  0.00           H
ATOM   4700  HE3 MET   297     110.860  73.650  39.570  0.00  0.00           H
ATOM   4701  C   MET   297     113.490  68.500  43.450  0.00  0.00           C
ATOM   4702  O   MET   297     113.490  67.310  43.240  0.00  0.00           O
ATOM   4703  N   GLU   298     113.620  69.030  44.650  0.00  0.00           N
ATOM   4704  H   GLU   298     113.760  70.030  44.730  0.00  0.00           H
ATOM   4705  CA  GLU   298     113.710  68.280  45.910  0.00  0.00           C
ATOM   4706  HA  GLU   298     113.390  67.280  45.620  0.00  0.00           H
ATOM   4707  CB  GLU   298     115.190  68.190  46.510  0.00  0.00           C
ATOM   4708  HB2 GLU   298     115.050  67.840  47.540  0.00  0.00           H
ATOM   4709  HB3 GLU   298     115.660  69.170  46.640  0.00  0.00           H
ATOM   4710  CG  GLU   298     116.000  67.110  45.830  0.00  0.00           C
ATOM   4711  HG2 GLU   298     116.250  67.510  44.840  0.00  0.00           H
ATOM   4712  HG3 GLU   298     115.420  66.190  45.740  0.00  0.00           H
ATOM   4713  CD  GLU   298     117.300  66.760  46.520  0.00  0.00           C
ATOM   4714  OE1 GLU   298     118.060  66.000  45.920  0.00  0.00           O
ATOM   4715  OE2 GLU   298     117.510  67.140  47.680  0.00  0.00           O
ATOM   4716  C   GLU   298     112.600  68.680  46.950  0.00  0.00           C
ATOM   4717  O   GLU   298     111.960  69.650  46.730  0.00  0.00           O
ATOM   4718  N   ASN   299     112.460  67.790  47.940  0.00  0.00           N
ATOM   4719  H   ASN   299     113.030  66.960  47.870  0.00  0.00           H
ATOM   4720  CA  ASN   299     111.490  67.810  48.980  0.00  0.00           C
ATOM   4721  HA  ASN   299     111.660  66.880  49.520  0.00  0.00           H
ATOM   4722  CB  ASN   299     111.760  68.920  50.030  0.00  0.00           C
ATOM   4723  HB2 ASN   299     111.260  68.670  50.960  0.00  0.00           H
ATOM   4724  HB3 ASN   299     111.370  69.850  49.620  0.00  0.00           H
ATOM   4725  CG  ASN   299     113.230  69.030  50.290  0.00  0.00           C
ATOM   4726  OD1 ASN   299     114.000  68.070  50.370  0.00  0.00           O
ATOM   4727  ND2 ASN   299     113.770  70.230  50.270  0.00  0.00           N
ATOM   4728 HD21 ASN   299     113.280  71.090  50.110  0.00  0.00           H
ATOM   4729 HD22 ASN   299     114.760  70.220  50.510  0.00  0.00           H
ATOM   4730  C   ASN   299     109.970  67.710  48.530  0.00  0.00           C
ATOM   4731  O   ASN   299     109.120  68.410  49.080  0.00  0.00           O
ATOM   4732  N   ILE   300     109.670  66.930  47.540  0.00  0.00           N
ATOM   4733  H   ILE   300     110.410  66.340  47.190  0.00  0.00           H
ATOM   4734  CA  ILE   300     108.310  66.730  46.860  0.00  0.00           C
ATOM   4735  HA  ILE   300     107.980  67.770  46.830  0.00  0.00           H
ATOM   4736  CB  ILE   300     108.380  66.160  45.420  0.00  0.00           C
ATOM   4737  HB  ILE   300     108.570  65.080  45.440  0.00  0.00           H
ATOM   4738  CG2 ILE   300     107.050  66.230  44.680  0.00  0.00           C
ATOM   4739 HG21 ILE   300     107.220  65.760  43.710  0.00  0.00           H
ATOM   4740 HG22 ILE   300     106.280  65.730  45.270  0.00  0.00           H
ATOM   4741 HG23 ILE   300     106.800  67.290  44.590  0.00  0.00           H
ATOM   4742  CG1 ILE   300     109.460  66.850  44.420  0.00  0.00           C
ATOM   4743 HG12 ILE   300     109.290  66.530  43.400  0.00  0.00           H
ATOM   4744 HG13 ILE   300     110.460  66.490  44.690  0.00  0.00           H
ATOM   4745  CD1 ILE   300     109.540  68.360  44.380  0.00  0.00           C
ATOM   4746 HD11 ILE   300     108.620  68.860  44.080  0.00  0.00           H
ATOM   4747 HD12 ILE   300     109.840  68.720  45.370  0.00  0.00           H
ATOM   4748 HD13 ILE   300     110.320  68.660  43.670  0.00  0.00           H
ATOM   4749  C   ILE   300     107.430  65.910  47.730  0.00  0.00           C
ATOM   4750  O   ILE   300     107.360  64.680  47.710  0.00  0.00           O
ATOM   4751  N   THR   301     106.540  66.550  48.450  0.00  0.00           N
ATOM   4752  H   THR   301     106.450  67.550  48.290  0.00  0.00           H
ATOM   4753  CA  THR   301     105.550  65.970  49.360  0.00  0.00           C
ATOM   4754  HA  THR   301     105.990  65.200  50.000  0.00  0.00           H
ATOM   4755  CB  THR   301     104.990  67.060  50.330  0.00  0.00           C
ATOM   4756  HB  THR   301     104.450  66.530  51.120  0.00  0.00           H
ATOM   4757  CG2 THR   301     106.100  67.840  51.040  0.00  0.00           C
ATOM   4758 HG21 THR   301     106.680  67.230  51.730  0.00  0.00           H
ATOM   4759 HG22 THR   301     106.750  68.240  50.260  0.00  0.00           H
ATOM   4760 HG23 THR   301     105.590  68.640  51.580  0.00  0.00           H
ATOM   4761  OG1 THR   301     104.090  68.000  49.710  0.00  0.00           O
ATOM   4762  HG1 THR   301     104.620  68.300  48.960  0.00  0.00           H
ATOM   4763  C   THR   301     104.430  65.340  48.560  0.00  0.00           C
ATOM   4764  O   THR   301     103.960  65.770  47.530  0.00  0.00           O
ATOM   4765  N   ASP   302     103.810  64.310  49.210  0.00  0.00           N
ATOM   4766  H   ASP   302     104.240  63.950  50.050  0.00  0.00           H
ATOM   4767  CA  ASP   302     102.580  63.610  48.660  0.00  0.00           C
ATOM   4768  HA  ASP   302     102.720  63.710  47.580  0.00  0.00           H
ATOM   4769  CB  ASP   302     102.410  62.200  49.170  0.00  0.00           C
ATOM   4770  HB2 ASP   302     101.440  61.880  48.780  0.00  0.00           H
ATOM   4771  HB3 ASP   302     102.400  62.220  50.260  0.00  0.00           H
ATOM   4772  CG  ASP   302     103.450  61.340  48.510  0.00  0.00           C
ATOM   4773  OD1 ASP   302     103.630  61.410  47.230  0.00  0.00           O
ATOM   4774  OD2 ASP   302     104.240  60.650  49.170  0.00  0.00           O
ATOM   4775  C   ASP   302     101.350  64.460  48.990  0.00  0.00           C
ATOM   4776  O   ASP   302     101.110  64.920  50.100  0.00  0.00           O
ATOM   4777  N   PRO   303     100.330  64.420  48.080  0.00  0.00           N
ATOM   4778  CD  PRO   303     100.340  63.830  46.730  0.00  0.00           C
ATOM   4779  HD2 PRO   303     100.500  62.750  46.730  0.00  0.00           H
ATOM   4780  HD3 PRO   303     101.020  64.320  46.030  0.00  0.00           H
ATOM   4781  CG  PRO   303      98.920  64.020  46.060  0.00  0.00           C
ATOM   4782  HG2 PRO   303      98.460  63.030  45.980  0.00  0.00           H
ATOM   4783  HG3 PRO   303      98.990  64.490  45.080  0.00  0.00           H
ATOM   4784  CB  PRO   303      98.160  64.980  46.950  0.00  0.00           C
ATOM   4785  HB2 PRO   303      97.080  64.830  46.990  0.00  0.00           H
ATOM   4786  HB3 PRO   303      98.300  65.970  46.530  0.00  0.00           H
ATOM   4787  CA  PRO   303      98.920  64.930  48.330  0.00  0.00           C
ATOM   4788  HA  PRO   303      99.130  65.930  48.700  0.00  0.00           H
ATOM   4789  C   PRO   303      98.070  64.130  49.390  0.00  0.00           C
ATOM   4790  O   PRO   303      98.350  62.960  49.680  0.00  0.00           O
ATOM   4791  N   PRO   304      97.020  64.720  49.970  0.00  0.00           N
ATOM   4792  CD  PRO   304      96.430  66.120  49.840  0.00  0.00           C
ATOM   4793  HD2 PRO   304      96.510  66.390  48.780  0.00  0.00           H
ATOM   4794  HD3 PRO   304      97.100  66.750  50.430  0.00  0.00           H
ATOM   4795  CG  PRO   304      95.010  66.060  50.400  0.00  0.00           C
ATOM   4796  HG2 PRO   304      94.330  65.860  49.570  0.00  0.00           H
ATOM   4797  HG3 PRO   304      94.670  66.960  50.920  0.00  0.00           H
ATOM   4798  CB  PRO   304      95.030  64.890  51.340  0.00  0.00           C
ATOM   4799  HB2 PRO   304      94.130  64.280  51.320  0.00  0.00           H
ATOM   4800  HB3 PRO   304      95.270  65.210  52.360  0.00  0.00           H
ATOM   4801  CA  PRO   304      96.150  63.930  50.850  0.00  0.00           C
ATOM   4802  HA  PRO   304      96.680  63.500  51.690  0.00  0.00           H
ATOM   4803  C   PRO   304      95.500  62.730  50.210  0.00  0.00           C
ATOM   4804  O   PRO   304      95.200  62.880  48.980  0.00  0.00           O
ATOM   4805  N   ARG   305      95.480  61.530  50.830  0.00  0.00           N
ATOM   4806  H   ARG   305      95.860  61.470  51.760  0.00  0.00           H
ATOM   4807  CA  ARG   305      94.800  60.310  50.340  0.00  0.00           C
ATOM   4808  HA  ARG   305      94.620  60.350  49.260  0.00  0.00           H
ATOM   4809  CB  ARG   305      95.610  59.020  50.710  0.00  0.00           C
ATOM   4810  HB2 ARG   305      95.800  59.100  51.790  0.00  0.00           H
ATOM   4811  HB3 ARG   305      96.530  59.000  50.130  0.00  0.00           H
ATOM   4812  CG  ARG   305      94.760  57.830  50.430  0.00  0.00           C
ATOM   4813  HG2 ARG   305      94.690  57.760  49.340  0.00  0.00           H
ATOM   4814  HG3 ARG   305      93.740  57.830  50.800  0.00  0.00           H
ATOM   4815  CD  ARG   305      95.620  56.570  50.910  0.00  0.00           C
ATOM   4816  HD2 ARG   305      95.580  56.460  51.990  0.00  0.00           H
ATOM   4817  HD3 ARG   305      96.600  56.750  50.470  0.00  0.00           H
ATOM   4818  NE  ARG   305      94.940  55.370  50.350  0.00  0.00           N
ATOM   4819  HE  ARG   305      93.930  55.360  50.460  0.00  0.00           H
ATOM   4820  CZ  ARG   305      95.450  54.280  49.790  0.00  0.00           C
ATOM   4821  NH1 ARG   305      96.730  54.050  49.850  0.00  0.00           N
ATOM   4822 HH11 ARG   305      97.280  54.800  50.250  0.00  0.00           H
ATOM   4823 HH12 ARG   305      97.110  53.130  49.660  0.00  0.00           H
ATOM   4824  NH2 ARG   305      94.710  53.330  49.380  0.00  0.00           N
ATOM   4825 HH21 ARG   305      93.720  53.470  49.510  0.00  0.00           H
ATOM   4826 HH22 ARG   305      95.060  52.440  49.050  0.00  0.00           H
ATOM   4827  C   ARG   305      93.460  60.370  51.070  0.00  0.00           C
ATOM   4828  O   ARG   305      93.450  60.200  52.290  0.00  0.00           O
ATOM   4829  N   GLY   306      92.450  60.820  50.360  0.00  0.00           N
ATOM   4830  H   GLY   306      92.660  61.040  49.390  0.00  0.00           H
ATOM   4831  CA  GLY   306      91.120  61.000  50.980  0.00  0.00           C
ATOM   4832  HA2 GLY   306      90.860  60.260  51.730  0.00  0.00           H
ATOM   4833  HA3 GLY   306      90.310  60.930  50.250  0.00  0.00           H
ATOM   4834  C   GLY   306      90.880  62.410  51.670  0.00  0.00           C
ATOM   4835  O   GLY   306      91.770  63.120  52.010  0.00  0.00           O
ATOM   4836  N   CYX   307      89.600  62.730  51.870  0.00  0.00           N
ATOM   4837  H   CYX   307      88.900  62.160  51.430  0.00  0.00           H
ATOM   4838  CA  CYX   307      89.210  63.940  52.530  0.00  0.00           C
ATOM   4839  HA  CYX   307      89.990  64.690  52.400  0.00  0.00           H
ATOM   4840  CB  CYX   307      87.960  64.510  51.850  0.00  0.00           C
ATOM   4841  HB2 CYX   307      87.470  65.240  52.500  0.00  0.00           H
ATOM   4842  HB3 CYX   307      87.220  63.700  51.880  0.00  0.00           H
ATOM   4843  SG  CYX   307      88.250  65.000  50.060  0.00  0.00           S
ATOM   4844  C   CYX   307      89.080  63.730  54.050  0.00  0.00           C
ATOM   4845  O   CYX   307      89.740  64.480  54.770  0.00  0.00           O
ATOM   4846  N   VAL   308      88.340  62.690  54.500  0.00  0.00           N
ATOM   4847  H   VAL   308      87.790  62.230  53.780  0.00  0.00           H
ATOM   4848  CA  VAL   308      88.000  62.460  55.940  0.00  0.00           C
ATOM   4849  HA  VAL   308      87.440  63.290  56.360  0.00  0.00           H
ATOM   4850  CB  VAL   308      87.120  61.240  56.160  0.00  0.00           C
ATOM   4851  HB  VAL   308      87.670  60.420  55.700  0.00  0.00           H
ATOM   4852  CG1 VAL   308      86.760  60.930  57.660  0.00  0.00           C
ATOM   4853 HG11 VAL   308      86.270  59.960  57.640  0.00  0.00           H
ATOM   4854 HG12 VAL   308      87.650  60.920  58.290  0.00  0.00           H
ATOM   4855 HG13 VAL   308      86.000  61.640  57.980  0.00  0.00           H
ATOM   4856  CG2 VAL   308      85.800  61.260  55.420  0.00  0.00           C
ATOM   4857 HG21 VAL   308      85.200  62.110  55.730  0.00  0.00           H
ATOM   4858 HG22 VAL   308      86.070  61.420  54.370  0.00  0.00           H
ATOM   4859 HG23 VAL   308      85.240  60.320  55.460  0.00  0.00           H
ATOM   4860  C   VAL   308      89.340  62.330  56.730  0.00  0.00           C
ATOM   4861  O   VAL   308      90.050  61.240  56.860  0.00  0.00           O
ATOM   4862  N   GLY   309      89.530  63.400  57.470  0.00  0.00           N
ATOM   4863  H   GLY   309      88.910  64.180  57.360  0.00  0.00           H
ATOM   4864  CA  GLY   309      90.650  63.590  58.390  0.00  0.00           C
ATOM   4865  HA2 GLY   309      91.000  62.600  58.680  0.00  0.00           H
ATOM   4866  HA3 GLY   309      90.360  64.380  59.080  0.00  0.00           H
ATOM   4867  C   GLY   309      91.900  64.330  57.860  0.00  0.00           C
ATOM   4868  O   GLY   309      92.970  64.180  58.370  0.00  0.00           O
ATOM   4869  N   ASN   310      91.660  65.200  56.810  0.00  0.00           N
ATOM   4870  H   ASN   310      90.730  65.290  56.420  0.00  0.00           H
ATOM   4871  CA  ASN   310      92.660  66.230  56.350  0.00  0.00           C
ATOM   4872  HA  ASN   310      93.460  66.230  57.080  0.00  0.00           H
ATOM   4873  CB  ASN   310      93.240  65.690  55.000  0.00  0.00           C
ATOM   4874  HB2 ASN   310      93.800  66.410  54.390  0.00  0.00           H
ATOM   4875  HB3 ASN   310      92.350  65.540  54.400  0.00  0.00           H
ATOM   4876  CG  ASN   310      93.910  64.250  55.110  0.00  0.00           C
ATOM   4877  OD1 ASN   310      94.780  64.060  55.940  0.00  0.00           O
ATOM   4878  ND2 ASN   310      93.630  63.380  54.210  0.00  0.00           N
ATOM   4879 HD21 ASN   310      93.020  63.490  53.410  0.00  0.00           H
ATOM   4880 HD22 ASN   310      93.890  62.440  54.450  0.00  0.00           H
ATOM   4881  C   ASN   310      91.950  67.540  56.070  0.00  0.00           C
ATOM   4882  O   ASN   310      90.950  67.590  55.310  0.00  0.00           O
ATOM   4883  N   THR   311      92.480  68.640  56.640  0.00  0.00           N
ATOM   4884  H   THR   311      93.200  68.530  57.330  0.00  0.00           H
ATOM   4885  CA  THR   311      92.180  70.020  56.150  0.00  0.00           C
ATOM   4886  HA  THR   311      91.730  70.010  55.150  0.00  0.00           H
ATOM   4887  CB  THR   311      91.260  70.710  57.190  0.00  0.00           C
ATOM   4888  HB  THR   311      90.960  71.680  56.820  0.00  0.00           H
ATOM   4889  CG2 THR   311      89.970  69.910  57.400  0.00  0.00           C
ATOM   4890 HG21 THR   311      90.060  68.920  57.830  0.00  0.00           H
ATOM   4891 HG22 THR   311      89.250  70.420  58.050  0.00  0.00           H
ATOM   4892 HG23 THR   311      89.480  69.880  56.420  0.00  0.00           H
ATOM   4893  OG1 THR   311      91.910  70.780  58.430  0.00  0.00           O
ATOM   4894  HG1 THR   311      91.440  70.220  59.050  0.00  0.00           H
ATOM   4895  C   THR   311      93.320  70.950  55.870  0.00  0.00           C
ATOM   4896  O   THR   311      93.170  71.920  55.160  0.00  0.00           O
ATOM   4897  N   ASN   312      94.550  70.690  56.340  0.00  0.00           N
ATOM   4898  H   ASN   312      94.750  69.890  56.920  0.00  0.00           H
ATOM   4899  CA  ASN   312      95.740  71.320  55.870  0.00  0.00           C
ATOM   4900  HA  ASN   312      95.570  72.380  56.030  0.00  0.00           H
ATOM   4901  CB  ASN   312      97.000  70.870  56.600  0.00  0.00           C
ATOM   4902  HB2 ASN   312      97.880  71.190  56.040  0.00  0.00           H
ATOM   4903  HB3 ASN   312      97.050  69.780  56.640  0.00  0.00           H
ATOM   4904  CG  ASN   312      97.180  71.470  57.990  0.00  0.00           C
ATOM   4905  OD1 ASN   312      96.990  72.620  58.350  0.00  0.00           O
ATOM   4906  ND2 ASN   312      97.850  70.710  58.780  0.00  0.00           N
ATOM   4907 HD21 ASN   312      98.100  69.780  58.470  0.00  0.00           H
ATOM   4908 HD22 ASN   312      98.120  71.050  59.690  0.00  0.00           H
ATOM   4909  C   ASN   312      96.020  71.040  54.370  0.00  0.00           C
ATOM   4910  O   ASN   312      95.970  69.890  53.980  0.00  0.00           O
ATOM   4911  N   ILE   313      96.400  72.060  53.620  0.00  0.00           N
ATOM   4912  H   ILE   313      96.460  72.930  54.130  0.00  0.00           H
ATOM   4913  CA  ILE   313      96.700  72.090  52.210  0.00  0.00           C
ATOM   4914  HA  ILE   313      95.840  71.740  51.650  0.00  0.00           H
ATOM   4915  CB  ILE   313      97.030  73.550  51.710  0.00  0.00           C
ATOM   4916  HB  ILE   313      97.200  73.470  50.630  0.00  0.00           H
ATOM   4917  CG2 ILE   313      95.810  74.470  51.790  0.00  0.00           C
ATOM   4918 HG21 ILE   313      95.460  74.630  52.810  0.00  0.00           H
ATOM   4919 HG22 ILE   313      96.060  75.430  51.340  0.00  0.00           H
ATOM   4920 HG23 ILE   313      94.980  73.920  51.340  0.00  0.00           H
ATOM   4921  CG1 ILE   313      98.220  74.270  52.320  0.00  0.00           C
ATOM   4922 HG12 ILE   313      98.880  73.480  52.680  0.00  0.00           H
ATOM   4923 HG13 ILE   313      98.000  74.870  53.200  0.00  0.00           H
ATOM   4924  CD1 ILE   313      99.120  75.070  51.310  0.00  0.00           C
ATOM   4925 HD11 ILE   313      99.900  75.540  51.910  0.00  0.00           H
ATOM   4926 HD12 ILE   313      99.590  74.370  50.620  0.00  0.00           H
ATOM   4927 HD13 ILE   313      98.640  75.780  50.640  0.00  0.00           H
ATOM   4928  C   ILE   313      97.880  71.130  51.920  0.00  0.00           C
ATOM   4929  O   ILE   313      98.610  70.680  52.750  0.00  0.00           O
ATOM   4930  N   TRP   314      98.110  70.940  50.630  0.00  0.00           N
ATOM   4931  H   TRP   314      97.530  71.470  49.990  0.00  0.00           H
ATOM   4932  CA  TRP   314      99.200  70.060  50.060  0.00  0.00           C
ATOM   4933  HA  TRP   314      99.420  69.250  50.750  0.00  0.00           H
ATOM   4934  CB  TRP   314      98.670  69.300  48.830  0.00  0.00           C
ATOM   4935  HB2 TRP   314      98.300  70.060  48.150  0.00  0.00           H
ATOM   4936  HB3 TRP   314      97.880  68.620  49.140  0.00  0.00           H
ATOM   4937  CG  TRP   314      99.730  68.630  47.980  0.00  0.00           C
ATOM   4938  CD1 TRP   314     100.760  67.920  48.390  0.00  0.00           C
ATOM   4939  HD1 TRP   314     101.020  67.770  49.430  0.00  0.00           H
ATOM   4940  NE1 TRP   314     101.450  67.430  47.350  0.00  0.00           N
ATOM   4941  HE1 TRP   314     102.310  66.890  47.360  0.00  0.00           H
ATOM   4942  CE2 TRP   314     100.830  67.810  46.130  0.00  0.00           C
ATOM   4943  CZ2 TRP   314     101.090  67.500  44.850  0.00  0.00           C
ATOM   4944  HZ2 TRP   314     102.020  66.980  44.670  0.00  0.00           H
ATOM   4945  CH2 TRP   314     100.120  67.690  43.850  0.00  0.00           C
ATOM   4946  HH2 TRP   314     100.380  67.590  42.800  0.00  0.00           H
ATOM   4947  CZ3 TRP   314      99.050  68.520  44.240  0.00  0.00           C
ATOM   4948  HZ3 TRP   314      98.280  68.690  43.500  0.00  0.00           H
ATOM   4949  CE3 TRP   314      98.850  69.020  45.530  0.00  0.00           C
ATOM   4950  HE3 TRP   314      97.930  69.480  45.840  0.00  0.00           H
ATOM   4951  CD2 TRP   314      99.740  68.590  46.520  0.00  0.00           C
ATOM   4952  C   TRP   314     100.420  70.940  49.790  0.00  0.00           C
ATOM   4953  O   TRP   314     100.410  71.720  48.830  0.00  0.00           O
ATOM   4954  N   LYS   315     101.460  70.840  50.620  0.00  0.00           N
ATOM   4955  H   LYS   315     101.420  70.080  51.270  0.00  0.00           H
ATOM   4956  CA  LYS   315     102.680  71.780  50.610  0.00  0.00           C
ATOM   4957  HA  LYS   315     102.320  72.730  50.990  0.00  0.00           H
ATOM   4958  CB  LYS   315     103.850  71.200  51.510  0.00  0.00           C
ATOM   4959  HB2 LYS   315     104.020  70.150  51.300  0.00  0.00           H
ATOM   4960  HB3 LYS   315     103.610  71.470  52.540  0.00  0.00           H
ATOM   4961  CG  LYS   315     105.270  71.660  51.240  0.00  0.00           C
ATOM   4962  HG2 LYS   315     105.660  71.400  50.260  0.00  0.00           H
ATOM   4963  HG3 LYS   315     105.880  71.150  51.980  0.00  0.00           H
ATOM   4964  CD  LYS   315     105.490  73.170  51.460  0.00  0.00           C
ATOM   4965  HD2 LYS   315     105.550  73.380  52.530  0.00  0.00           H
ATOM   4966  HD3 LYS   315     104.760  73.750  50.890  0.00  0.00           H
ATOM   4967  CE  LYS   315     106.780  73.760  50.880  0.00  0.00           C
ATOM   4968  HE2 LYS   315     106.770  74.810  51.170  0.00  0.00           H
ATOM   4969  HE3 LYS   315     106.840  73.570  49.810  0.00  0.00           H
ATOM   4970  NZ  LYS   315     107.980  73.270  51.520  0.00  0.00           N
ATOM   4971  HZ1 LYS   315     107.920  73.280  52.530  0.00  0.00           H
ATOM   4972  HZ2 LYS   315     108.100  72.280  51.330  0.00  0.00           H
ATOM   4973  HZ3 LYS   315     108.810  73.690  51.140  0.00  0.00           H
ATOM   4974  C   LYS   315     103.210  71.960  49.200  0.00  0.00           C
ATOM   4975  O   LYS   315     103.660  73.020  48.810  0.00  0.00           O
ATOM   4976  N   THR   316     103.360  70.850  48.470  0.00  0.00           N
ATOM   4977  H   THR   316     103.140  69.940  48.870  0.00  0.00           H
ATOM   4978  CA  THR   316     103.940  70.940  47.110  0.00  0.00           C
ATOM   4979  HA  THR   316     104.870  71.500  47.140  0.00  0.00           H
ATOM   4980  CB  THR   316     104.430  69.520  46.880  0.00  0.00           C
ATOM   4981  HB  THR   316     103.590  68.890  47.170  0.00  0.00           H
ATOM   4982  CG2 THR   316     104.790  69.220  45.420  0.00  0.00           C
ATOM   4983 HG21 THR   316     103.890  69.380  44.820  0.00  0.00           H
ATOM   4984 HG22 THR   316     105.510  69.930  45.030  0.00  0.00           H
ATOM   4985 HG23 THR   316     105.030  68.160  45.360  0.00  0.00           H
ATOM   4986  OG1 THR   316     105.540  69.290  47.760  0.00  0.00           O
ATOM   4987  HG1 THR   316     106.130  70.050  47.670  0.00  0.00           H
ATOM   4988  C   THR   316     102.990  71.450  46.070  0.00  0.00           C
ATOM   4989  O   THR   316     103.410  71.830  44.980  0.00  0.00           O
ATOM   4990  N   GLY   317     101.680  71.510  46.430  0.00  0.00           N
ATOM   4991  H   GLY   317     101.430  71.150  47.340  0.00  0.00           H
ATOM   4992  CA  GLY   317     100.550  71.950  45.580  0.00  0.00           C
ATOM   4993  HA2 GLY   317      99.700  72.080  46.250  0.00  0.00           H
ATOM   4994  HA3 GLY   317     100.170  71.330  44.770  0.00  0.00           H
ATOM   4995  C   GLY   317     100.810  73.320  44.850  0.00  0.00           C
ATOM   4996  O   GLY   317     100.880  73.320  43.630  0.00  0.00           O
ATOM   4997  N   PRO   318     101.150  74.400  45.590  0.00  0.00           N
ATOM   4998  CD  PRO   318     100.890  74.470  47.040  0.00  0.00           C
ATOM   4999  HD2 PRO   318     101.670  73.940  47.580  0.00  0.00           H
ATOM   5000  HD3 PRO   318      99.990  73.870  47.240  0.00  0.00           H
ATOM   5001  CG  PRO   318     100.580  75.900  47.280  0.00  0.00           C
ATOM   5002  HG2 PRO   318     100.740  76.180  48.320  0.00  0.00           H
ATOM   5003  HG3 PRO   318      99.580  76.210  46.980  0.00  0.00           H
ATOM   5004  CB  PRO   318     101.540  76.610  46.290  0.00  0.00           C
ATOM   5005  HB2 PRO   318     102.540  76.660  46.720  0.00  0.00           H
ATOM   5006  HB3 PRO   318     101.130  77.610  46.110  0.00  0.00           H
ATOM   5007  CA  PRO   318     101.490  75.720  45.040  0.00  0.00           C
ATOM   5008  HA  PRO   318     100.640  76.160  44.520  0.00  0.00           H
ATOM   5009  C   PRO   318     102.730  75.750  44.080  0.00  0.00           C
ATOM   5010  O   PRO   318     102.690  76.420  43.060  0.00  0.00           O
ATOM   5011  N   LEU   319     103.850  75.020  44.320  0.00  0.00           N
ATOM   5012  H   LEU   319     103.960  74.650  45.260  0.00  0.00           H
ATOM   5013  CA  LEU   319     104.990  74.740  43.450  0.00  0.00           C
ATOM   5014  HA  LEU   319     105.430  75.710  43.190  0.00  0.00           H
ATOM   5015  CB  LEU   319     106.030  73.930  44.180  0.00  0.00           C
ATOM   5016  HB2 LEU   319     105.600  72.980  44.480  0.00  0.00           H
ATOM   5017  HB3 LEU   319     106.110  74.510  45.100  0.00  0.00           H
ATOM   5018  CG  LEU   319     107.300  73.820  43.460  0.00  0.00           C
ATOM   5019  HG  LEU   319     107.080  73.090  42.690  0.00  0.00           H
ATOM   5020  CD1 LEU   319     107.960  75.080  42.810  0.00  0.00           C
ATOM   5021 HD11 LEU   319     107.350  75.370  41.950  0.00  0.00           H
ATOM   5022 HD12 LEU   319     108.070  75.840  43.580  0.00  0.00           H
ATOM   5023 HD13 LEU   319     108.980  74.850  42.520  0.00  0.00           H
ATOM   5024  CD2 LEU   319     108.370  73.330  44.440  0.00  0.00           C
ATOM   5025 HD21 LEU   319     109.060  72.750  43.820  0.00  0.00           H
ATOM   5026 HD22 LEU   319     108.860  74.180  44.910  0.00  0.00           H
ATOM   5027 HD23 LEU   319     107.930  72.640  45.150  0.00  0.00           H
ATOM   5028  C   LEU   319     104.580  74.050  42.160  0.00  0.00           C
ATOM   5029  O   LEU   319     104.930  74.410  41.010  0.00  0.00           O
ATOM   5030  N   PHE   320     103.810  72.940  42.240  0.00  0.00           N
ATOM   5031  H   PHE   320     103.790  72.470  43.140  0.00  0.00           H
ATOM   5032  CA  PHE   320     103.390  72.180  41.030  0.00  0.00           C
ATOM   5033  HA  PHE   320     104.220  71.910  40.390  0.00  0.00           H
ATOM   5034  CB  PHE   320     102.610  70.920  41.460  0.00  0.00           C
ATOM   5035  HB2 PHE   320     101.740  71.240  42.040  0.00  0.00           H
ATOM   5036  HB3 PHE   320     103.220  70.260  42.080  0.00  0.00           H
ATOM   5037  CG  PHE   320     101.990  70.050  40.380  0.00  0.00           C
ATOM   5038  CD1 PHE   320     102.710  69.810  39.200  0.00  0.00           C
ATOM   5039  HD1 PHE   320     103.690  70.260  39.180  0.00  0.00           H
ATOM   5040  CE1 PHE   320     102.340  68.830  38.250  0.00  0.00           C
ATOM   5041  HE1 PHE   320     102.940  68.680  37.360  0.00  0.00           H
ATOM   5042  CZ  PHE   320     101.190  68.050  38.480  0.00  0.00           C
ATOM   5043  HZ  PHE   320     100.880  67.370  37.710  0.00  0.00           H
ATOM   5044  CE2 PHE   320     100.420  68.300  39.640  0.00  0.00           C
ATOM   5045  HE2 PHE   320      99.550  67.680  39.750  0.00  0.00           H
ATOM   5046  CD2 PHE   320     100.820  69.310  40.540  0.00  0.00           C
ATOM   5047  HD2 PHE   320     100.290  69.410  41.480  0.00  0.00           H
ATOM   5048  C   PHE   320     102.450  73.030  40.070  0.00  0.00           C
ATOM   5049  O   PHE   320     102.470  72.730  38.890  0.00  0.00           O
ATOM   5050  N   LYS   321     101.710  74.050  40.570  0.00  0.00           N
ATOM   5051  H   LYS   321     101.560  74.040  41.570  0.00  0.00           H
ATOM   5052  CA  LYS   321     100.930  75.050  39.780  0.00  0.00           C
ATOM   5053  HA  LYS   321     100.450  74.470  38.990  0.00  0.00           H
ATOM   5054  CB  LYS   321      99.920  75.850  40.680  0.00  0.00           C
ATOM   5055  HB2 LYS   321     100.450  76.520  41.350  0.00  0.00           H
ATOM   5056  HB3 LYS   321      99.320  75.170  41.280  0.00  0.00           H
ATOM   5057  CG  LYS   321      98.940  76.680  39.830  0.00  0.00           C
ATOM   5058  HG2 LYS   321      98.350  76.030  39.180  0.00  0.00           H
ATOM   5059  HG3 LYS   321      99.450  77.380  39.160  0.00  0.00           H
ATOM   5060  CD  LYS   321      98.060  77.580  40.710  0.00  0.00           C
ATOM   5061  HD2 LYS   321      98.740  78.080  41.400  0.00  0.00           H
[truncated: 7,431,614 more chars]
