# Supplementary material for: Reversible Control of Native GluN2B-Containing NMDA Receptors with Visible Light
Source: ACS Chem Neurosci. 2024 Sep 6;15(18):3321–43. doi: 10.1021/acschemneuro.4c00247 (PMC11413854; doi:10.1021/acschemneuro.4c00247)
Supplement: Supplementary file 3 — cn4c00247_si_003.zip [file cn4c00247_si_003.zip › Dataset-snapshots-QMMM/Snapshots/Rot2/2.pdb]

REMARK   3 REFINEMENT Structure from ORCA job: /scratchbeta/berraudr/orcajob__1942563.mesu2-XXXX/GS-qcg-QMXTB
ATOM      1  N   ASP     1     111.580  49.090  41.490  0.00  0.00           N
ATOM      2  H1  ASP     1     112.270  49.160  40.760  0.00  0.00           H
ATOM      3  H2  ASP     1     111.780  49.780  42.210  0.00  0.00           H
ATOM      4  H3  ASP     1     111.650  48.170  41.920  0.00  0.00           H
ATOM      5  CA  ASP     1     110.220  49.400  40.930  0.00  0.00           C
ATOM      6  HA  ASP     1     110.230  49.060  39.900  0.00  0.00           H
ATOM      7  CB  ASP     1     109.090  48.730  41.740  0.00  0.00           C
ATOM      8  HB2 ASP     1     108.190  48.910  41.160  0.00  0.00           H
ATOM      9  HB3 ASP     1     108.750  49.160  42.690  0.00  0.00           H
ATOM     10  CG  ASP     1     109.210  47.230  41.950  0.00  0.00           C
ATOM     11  OD1 ASP     1     110.190  46.610  41.430  0.00  0.00           O
ATOM     12  OD2 ASP     1     108.310  46.690  42.600  0.00  0.00           O
ATOM     13  C   ASP     1     110.070  50.930  40.940  0.00  0.00           C
ATOM     14  O   ASP     1     110.470  51.530  41.980  0.00  0.00           O
ATOM     15  N   PRO     2     109.550  51.600  39.850  0.00  0.00           N
ATOM     16  CD  PRO     2     109.200  50.960  38.600  0.00  0.00           C
ATOM     17  HD2 PRO     2     108.550  50.080  38.640  0.00  0.00           H
ATOM     18  HD3 PRO     2     110.080  50.750  37.990  0.00  0.00           H
ATOM     19  CG  PRO     2     108.450  52.080  37.840  0.00  0.00           C
ATOM     20  HG2 PRO     2     107.370  52.110  37.980  0.00  0.00           H
ATOM     21  HG3 PRO     2     108.620  52.020  36.760  0.00  0.00           H
ATOM     22  CB  PRO     2     108.930  53.400  38.490  0.00  0.00           C
ATOM     23  HB2 PRO     2     108.320  54.290  38.320  0.00  0.00           H
ATOM     24  HB3 PRO     2     109.920  53.690  38.150  0.00  0.00           H
ATOM     25  CA  PRO     2     109.210  53.020  39.990  0.00  0.00           C
ATOM     26  HA  PRO     2     110.090  53.510  40.390  0.00  0.00           H
ATOM     27  C   PRO     2     108.130  53.450  40.990  0.00  0.00           C
ATOM     28  O   PRO     2     107.370  52.580  41.510  0.00  0.00           O
ATOM     29  N   LYS     3     108.020  54.750  41.270  0.00  0.00           N
ATOM     30  H   LYS     3     108.600  55.330  40.680  0.00  0.00           H
ATOM     31  CA  LYS     3     107.040  55.350  42.200  0.00  0.00           C
ATOM     32  HA  LYS     3     106.730  54.590  42.920  0.00  0.00           H
ATOM     33  CB  LYS     3     107.630  56.520  42.930  0.00  0.00           C
ATOM     34  HB2 LYS     3     107.930  57.180  42.120  0.00  0.00           H
ATOM     35  HB3 LYS     3     108.510  56.300  43.540  0.00  0.00           H
ATOM     36  CG  LYS     3     106.560  57.160  43.850  0.00  0.00           C
ATOM     37  HG2 LYS     3     106.390  56.420  44.630  0.00  0.00           H
ATOM     38  HG3 LYS     3     105.640  57.390  43.330  0.00  0.00           H
ATOM     39  CD  LYS     3     106.980  58.490  44.520  0.00  0.00           C
ATOM     40  HD2 LYS     3     107.540  59.050  43.780  0.00  0.00           H
ATOM     41  HD3 LYS     3     107.740  58.300  45.280  0.00  0.00           H
ATOM     42  CE  LYS     3     105.770  59.250  45.080  0.00  0.00           C
ATOM     43  HE2 LYS     3     104.920  58.850  44.530  0.00  0.00           H
ATOM     44  HE3 LYS     3     105.800  60.340  44.960  0.00  0.00           H
ATOM     45  NZ  LYS     3     105.600  59.080  46.570  0.00  0.00           N
ATOM     46  HZ1 LYS     3     104.750  59.450  46.950  0.00  0.00           H
ATOM     47  HZ2 LYS     3     105.630  58.130  46.920  0.00  0.00           H
ATOM     48  HZ3 LYS     3     106.400  59.440  47.070  0.00  0.00           H
ATOM     49  C   LYS     3     105.810  55.590  41.330  0.00  0.00           C
ATOM     50  O   LYS     3     105.980  56.320  40.360  0.00  0.00           O
ATOM     51  N   ILE     4     104.610  54.970  41.570  0.00  0.00           N
ATOM     52  H   ILE     4     104.540  54.620  42.510  0.00  0.00           H
ATOM     53  CA  ILE     4     103.420  55.230  40.870  0.00  0.00           C
ATOM     54  HA  ILE     4     103.600  55.180  39.800  0.00  0.00           H
ATOM     55  CB  ILE     4     102.340  54.160  41.070  0.00  0.00           C
ATOM     56  HB  ILE     4     102.340  53.900  42.130  0.00  0.00           H
ATOM     57  CG2 ILE     4     100.890  54.550  40.620  0.00  0.00           C
ATOM     58 HG21 ILE     4     100.500  55.320  41.290  0.00  0.00           H
ATOM     59 HG22 ILE     4     100.870  54.850  39.570  0.00  0.00           H
ATOM     60 HG23 ILE     4     100.120  53.790  40.770  0.00  0.00           H
ATOM     61  CG1 ILE     4     102.860  52.880  40.410  0.00  0.00           C
ATOM     62 HG12 ILE     4     103.900  52.690  40.680  0.00  0.00           H
ATOM     63 HG13 ILE     4     102.860  52.930  39.320  0.00  0.00           H
ATOM     64  CD1 ILE     4     102.070  51.660  40.810  0.00  0.00           C
ATOM     65 HD11 ILE     4     102.640  50.800  40.440  0.00  0.00           H
ATOM     66 HD12 ILE     4     102.150  51.580  41.890  0.00  0.00           H
ATOM     67 HD13 ILE     4     101.070  51.590  40.380  0.00  0.00           H
ATOM     68  C   ILE     4     102.950  56.660  41.110  0.00  0.00           C
ATOM     69  O   ILE     4     103.040  57.070  42.280  0.00  0.00           O
ATOM     70  N   VAL     5     102.410  57.240  40.120  0.00  0.00           N
ATOM     71  H   VAL     5     102.380  56.830  39.190  0.00  0.00           H
ATOM     72  CA  VAL     5     101.750  58.540  40.260  0.00  0.00           C
ATOM     73  HA  VAL     5     101.440  58.750  41.280  0.00  0.00           H
ATOM     74  CB  VAL     5     102.660  59.720  39.850  0.00  0.00           C
ATOM     75  HB  VAL     5     102.900  59.610  38.800  0.00  0.00           H
ATOM     76  CG1 VAL     5     101.960  61.120  40.050  0.00  0.00           C
ATOM     77 HG11 VAL     5     101.240  61.230  39.240  0.00  0.00           H
ATOM     78 HG12 VAL     5     101.530  61.220  41.040  0.00  0.00           H
ATOM     79 HG13 VAL     5     102.740  61.850  39.860  0.00  0.00           H
ATOM     80  CG2 VAL     5     104.070  59.760  40.560  0.00  0.00           C
ATOM     81 HG21 VAL     5     104.630  58.870  40.250  0.00  0.00           H
ATOM     82 HG22 VAL     5     104.640  60.650  40.320  0.00  0.00           H
ATOM     83 HG23 VAL     5     103.930  59.780  41.640  0.00  0.00           H
ATOM     84  C   VAL     5     100.440  58.440  39.520  0.00  0.00           C
ATOM     85  O   VAL     5     100.360  58.360  38.320  0.00  0.00           O
ATOM     86  N   ASN     6      99.310  58.710  40.180  0.00  0.00           N
ATOM     87  H   ASN     6      99.440  58.950  41.150  0.00  0.00           H
ATOM     88  CA  ASN     6      97.980  58.710  39.610  0.00  0.00           C
ATOM     89  HA  ASN     6      97.830  57.920  38.880  0.00  0.00           H
ATOM     90  CB  ASN     6      97.110  58.290  40.790  0.00  0.00           C
ATOM     91  HB2 ASN     6      96.070  58.310  40.460  0.00  0.00           H
ATOM     92  HB3 ASN     6      97.140  59.050  41.570  0.00  0.00           H
ATOM     93  CG  ASN     6      97.380  56.890  41.340  0.00  0.00           C
ATOM     94  OD1 ASN     6      96.660  55.920  41.010  0.00  0.00           O
ATOM     95  ND2 ASN     6      98.320  56.690  42.160  0.00  0.00           N
ATOM     96 HD21 ASN     6      98.870  57.500  42.400  0.00  0.00           H
ATOM     97 HD22 ASN     6      98.550  55.740  42.410  0.00  0.00           H
ATOM     98  C   ASN     6      97.580  60.050  38.950  0.00  0.00           C
ATOM     99  O   ASN     6      98.040  61.160  39.350  0.00  0.00           O
ATOM    100  N   ILE     7      96.750  60.080  37.890  0.00  0.00           N
ATOM    101  H   ILE     7      96.440  59.180  37.540  0.00  0.00           H
ATOM    102  CA  ILE     7      96.130  61.250  37.360  0.00  0.00           C
ATOM    103  HA  ILE     7      96.390  62.060  38.050  0.00  0.00           H
ATOM    104  CB  ILE     7      96.500  61.660  35.920  0.00  0.00           C
ATOM    105  HB  ILE     7      96.180  60.840  35.280  0.00  0.00           H
ATOM    106  CG2 ILE     7      95.910  63.000  35.520  0.00  0.00           C
ATOM    107 HG21 ILE     7      96.160  63.060  34.460  0.00  0.00           H
ATOM    108 HG22 ILE     7      94.820  63.050  35.600  0.00  0.00           H
ATOM    109 HG23 ILE     7      96.470  63.770  36.060  0.00  0.00           H
ATOM    110  CG1 ILE     7      98.040  61.750  35.820  0.00  0.00           C
ATOM    111 HG12 ILE     7      98.470  60.790  36.130  0.00  0.00           H
ATOM    112 HG13 ILE     7      98.390  62.500  36.540  0.00  0.00           H
ATOM    113  CD1 ILE     7      98.590  62.040  34.400  0.00  0.00           C
ATOM    114 HD11 ILE     7      99.670  61.940  34.320  0.00  0.00           H
ATOM    115 HD12 ILE     7      98.210  61.280  33.710  0.00  0.00           H
ATOM    116 HD13 ILE     7      98.350  63.010  33.970  0.00  0.00           H
ATOM    117  C   ILE     7      94.650  60.930  37.470  0.00  0.00           C
ATOM    118  O   ILE     7      94.230  59.790  37.110  0.00  0.00           O
ATOM    119  N   GLY     8      93.840  61.890  37.940  0.00  0.00           N
ATOM    120  H   GLY     8      94.270  62.770  38.200  0.00  0.00           H
ATOM    121  CA  GLY     8      92.340  61.920  37.930  0.00  0.00           C
ATOM    122  HA2 GLY     8      92.020  62.490  38.800  0.00  0.00           H
ATOM    123  HA3 GLY     8      92.030  60.890  38.060  0.00  0.00           H
ATOM    124  C   GLY     8      91.790  62.530  36.630  0.00  0.00           C
ATOM    125  O   GLY     8      92.410  63.460  35.990  0.00  0.00           O
ATOM    126  N   ALA     9      90.570  62.070  36.220  0.00  0.00           N
ATOM    127  H   ALA     9      90.080  61.490  36.890  0.00  0.00           H
ATOM    128  CA  ALA     9      89.750  62.640  35.100  0.00  0.00           C
ATOM    129  HA  ALA     9      89.930  63.720  35.140  0.00  0.00           H
ATOM    130  CB  ALA     9      90.100  62.110  33.680  0.00  0.00           C
ATOM    131  HB1 ALA     9      89.980  62.850  32.890  0.00  0.00           H
ATOM    132  HB2 ALA     9      91.180  62.030  33.720  0.00  0.00           H
ATOM    133  HB3 ALA     9      89.600  61.170  33.460  0.00  0.00           H
ATOM    134  C   ALA     9      88.240  62.400  35.410  0.00  0.00           C
ATOM    135  O   ALA     9      87.860  61.270  35.740  0.00  0.00           O
ATOM    136  N   VAL    10      87.490  63.490  35.220  0.00  0.00           N
ATOM    137  H   VAL    10      88.010  64.320  34.960  0.00  0.00           H
ATOM    138  CA  VAL    10      85.990  63.530  35.230  0.00  0.00           C
ATOM    139  HA  VAL    10      85.690  62.510  35.430  0.00  0.00           H
ATOM    140  CB  VAL    10      85.460  64.530  36.240  0.00  0.00           C
ATOM    141  HB  VAL    10      85.840  65.490  35.890  0.00  0.00           H
ATOM    142  CG1 VAL    10      83.880  64.570  36.270  0.00  0.00           C
ATOM    143 HG11 VAL    10      83.530  63.610  36.630  0.00  0.00           H
ATOM    144 HG12 VAL    10      83.510  65.420  36.850  0.00  0.00           H
ATOM    145 HG13 VAL    10      83.490  64.660  35.250  0.00  0.00           H
ATOM    146  CG2 VAL    10      86.060  64.330  37.600  0.00  0.00           C
ATOM    147 HG21 VAL    10      85.880  63.340  38.020  0.00  0.00           H
ATOM    148 HG22 VAL    10      87.140  64.470  37.610  0.00  0.00           H
ATOM    149 HG23 VAL    10      85.700  65.110  38.270  0.00  0.00           H
ATOM    150  C   VAL    10      85.520  63.820  33.790  0.00  0.00           C
ATOM    151  O   VAL    10      85.780  64.940  33.340  0.00  0.00           O
ATOM    152  N   LEU    11      85.100  62.770  33.110  0.00  0.00           N
ATOM    153  H   LEU    11      84.730  61.960  33.590  0.00  0.00           H
ATOM    154  CA  LEU    11      84.920  62.710  31.650  0.00  0.00           C
ATOM    155  HA  LEU    11      85.130  63.630  31.100  0.00  0.00           H
ATOM    156  CB  LEU    11      85.910  61.730  31.000  0.00  0.00           C
ATOM    157  HB2 LEU    11      85.840  61.700  29.910  0.00  0.00           H
ATOM    158  HB3 LEU    11      85.810  60.730  31.410  0.00  0.00           H
ATOM    159  CG  LEU    11      87.430  62.000  31.280  0.00  0.00           C
ATOM    160  HG  LEU    11      87.450  62.090  32.360  0.00  0.00           H
ATOM    161  CD1 LEU    11      88.290  60.860  30.720  0.00  0.00           C
ATOM    162 HD11 LEU    11      87.810  59.920  30.980  0.00  0.00           H
ATOM    163 HD12 LEU    11      88.540  61.000  29.670  0.00  0.00           H
ATOM    164 HD13 LEU    11      89.270  60.910  31.200  0.00  0.00           H
ATOM    165  CD2 LEU    11      87.860  63.300  30.750  0.00  0.00           C
ATOM    166 HD21 LEU    11      87.440  63.480  29.760  0.00  0.00           H
ATOM    167 HD22 LEU    11      87.400  64.020  31.430  0.00  0.00           H
ATOM    168 HD23 LEU    11      88.940  63.410  30.790  0.00  0.00           H
ATOM    169  C   LEU    11      83.520  62.170  31.200  0.00  0.00           C
ATOM    170  O   LEU    11      82.780  61.570  31.980  0.00  0.00           O
ATOM    171  N   SER    12      83.090  62.300  29.970  0.00  0.00           N
ATOM    172  H   SER    12      83.730  62.530  29.220  0.00  0.00           H
ATOM    173  CA  SER    12      81.580  62.230  29.730  0.00  0.00           C
ATOM    174  HA  SER    12      80.970  62.670  30.530  0.00  0.00           H
ATOM    175  CB  SER    12      81.260  63.090  28.530  0.00  0.00           C
ATOM    176  HB2 SER    12      81.580  64.120  28.690  0.00  0.00           H
ATOM    177  HB3 SER    12      80.200  63.040  28.270  0.00  0.00           H
ATOM    178  OG  SER    12      82.030  62.610  27.450  0.00  0.00           O
ATOM    179  HG  SER    12      82.860  63.070  27.320  0.00  0.00           H
ATOM    180  C   SER    12      80.980  60.860  29.510  0.00  0.00           C
ATOM    181  O   SER    12      79.860  60.570  29.980  0.00  0.00           O
ATOM    182  N   THR    13      81.730  59.940  28.900  0.00  0.00           N
ATOM    183  H   THR    13      82.700  60.200  28.780  0.00  0.00           H
ATOM    184  CA  THR    13      81.340  58.520  28.640  0.00  0.00           C
ATOM    185  HA  THR    13      80.600  58.150  29.350  0.00  0.00           H
ATOM    186  CB  THR    13      80.720  58.430  27.220  0.00  0.00           C
ATOM    187  HB  THR    13      80.360  57.410  27.080  0.00  0.00           H
ATOM    188  CG2 THR    13      79.500  59.420  27.040  0.00  0.00           C
ATOM    189 HG21 THR    13      79.740  60.430  26.710  0.00  0.00           H
ATOM    190 HG22 THR    13      78.990  59.010  26.170  0.00  0.00           H
ATOM    191 HG23 THR    13      78.830  59.530  27.890  0.00  0.00           H
ATOM    192  OG1 THR    13      81.650  58.620  26.220  0.00  0.00           O
ATOM    193  HG1 THR    13      81.300  58.200  25.430  0.00  0.00           H
ATOM    194  C   THR    13      82.460  57.510  28.780  0.00  0.00           C
ATOM    195  O   THR    13      83.620  57.900  28.740  0.00  0.00           O
ATOM    196  N   LYS    14      82.160  56.220  28.930  0.00  0.00           N
ATOM    197  H   LYS    14      81.180  55.970  28.850  0.00  0.00           H
ATOM    198  CA  LYS    14      83.130  55.200  29.130  0.00  0.00           C
ATOM    199  HA  LYS    14      83.570  55.120  30.120  0.00  0.00           H
ATOM    200  CB  LYS    14      82.270  53.950  28.760  0.00  0.00           C
ATOM    201  HB2 LYS    14      82.930  53.080  28.800  0.00  0.00           H
ATOM    202  HB3 LYS    14      81.890  54.010  27.740  0.00  0.00           H
ATOM    203  CG  LYS    14      81.090  53.650  29.840  0.00  0.00           C
ATOM    204  HG2 LYS    14      80.760  52.640  29.600  0.00  0.00           H
ATOM    205  HG3 LYS    14      80.180  54.230  29.710  0.00  0.00           H
ATOM    206  CD  LYS    14      81.440  53.760  31.370  0.00  0.00           C
ATOM    207  HD2 LYS    14      80.540  53.520  31.950  0.00  0.00           H
ATOM    208  HD3 LYS    14      81.790  54.770  31.600  0.00  0.00           H
ATOM    209  CE  LYS    14      82.580  52.820  31.630  0.00  0.00           C
ATOM    210  HE2 LYS    14      83.350  53.040  30.890  0.00  0.00           H
ATOM    211  HE3 LYS    14      82.230  51.810  31.420  0.00  0.00           H
ATOM    212  NZ  LYS    14      83.130  52.950  33.050  0.00  0.00           N
ATOM    213  HZ1 LYS    14      83.750  52.230  33.400  0.00  0.00           H
ATOM    214  HZ2 LYS    14      83.510  53.880  33.180  0.00  0.00           H
ATOM    215  HZ3 LYS    14      82.340  52.890  33.680  0.00  0.00           H
ATOM    216  C   LYS    14      84.200  55.230  27.990  0.00  0.00           C
ATOM    217  O   LYS    14      85.370  55.090  28.200  0.00  0.00           O
ATOM    218  N   LYS    15      83.710  55.450  26.680  0.00  0.00           N
ATOM    219  H   LYS    15      82.710  55.480  26.530  0.00  0.00           H
ATOM    220  CA  LYS    15      84.530  55.650  25.450  0.00  0.00           C
ATOM    221  HA  LYS    15      85.090  54.730  25.250  0.00  0.00           H
ATOM    222  CB  LYS    15      83.580  55.750  24.270  0.00  0.00           C
ATOM    223  HB2 LYS    15      84.160  56.020  23.390  0.00  0.00           H
ATOM    224  HB3 LYS    15      82.840  56.510  24.530  0.00  0.00           H
ATOM    225  CG  LYS    15      82.930  54.460  23.990  0.00  0.00           C
ATOM    226  HG2 LYS    15      82.280  54.210  24.820  0.00  0.00           H
ATOM    227  HG3 LYS    15      83.630  53.640  23.810  0.00  0.00           H
ATOM    228  CD  LYS    15      81.930  54.620  22.860  0.00  0.00           C
ATOM    229  HD2 LYS    15      82.360  54.670  21.860  0.00  0.00           H
ATOM    230  HD3 LYS    15      81.320  55.500  23.060  0.00  0.00           H
ATOM    231  CE  LYS    15      81.090  53.330  22.790  0.00  0.00           C
ATOM    232  HE2 LYS    15      80.990  53.010  23.830  0.00  0.00           H
ATOM    233  HE3 LYS    15      81.700  52.550  22.340  0.00  0.00           H
ATOM    234  NZ  LYS    15      79.930  53.550  21.990  0.00  0.00           N
ATOM    235  HZ1 LYS    15      80.220  53.970  21.120  0.00  0.00           H
ATOM    236  HZ2 LYS    15      79.440  52.680  21.830  0.00  0.00           H
ATOM    237  HZ3 LYS    15      79.400  54.220  22.530  0.00  0.00           H
ATOM    238  C   LYS    15      85.630  56.760  25.630  0.00  0.00           C
ATOM    239  O   LYS    15      86.690  56.660  25.010  0.00  0.00           O
ATOM    240  N   HIE    16      85.310  57.780  26.430  0.00  0.00           N
ATOM    241  H   HIE    16      84.430  57.780  26.920  0.00  0.00           H
ATOM    242  CA  HIE    16      86.250  58.770  26.850  0.00  0.00           C
ATOM    243  HA  HIE    16      86.950  58.930  26.030  0.00  0.00           H
ATOM    244  CB  HIE    16      85.530  60.090  26.990  0.00  0.00           C
ATOM    245  HB2 HIE    16      86.320  60.800  27.250  0.00  0.00           H
ATOM    246  HB3 HIE    16      84.910  59.990  27.880  0.00  0.00           H
ATOM    247  CG  HIE    16      84.850  60.610  25.800  0.00  0.00           C
ATOM    248  ND1 HIE    16      83.590  60.390  25.410  0.00  0.00           N
ATOM    249  CE1 HIE    16      83.410  61.512  24.419  0.00  0.00           C
ATOM    250  HE1 HIE    16      82.433  61.797  24.029  0.00  0.00           H
ATOM    251  NE2 HIE    16      84.616  61.728  23.956  0.00  0.00           N
ATOM    252  HE2 HIE    16      84.829  62.228  23.104  0.00  0.00           H
ATOM    253  CD2 HIE    16      85.540  61.180  24.790  0.00  0.00           C
ATOM    254  HD2 HIE    16      86.610  61.330  24.800  0.00  0.00           H
ATOM    255  C   HIE    16      87.210  58.380  28.030  0.00  0.00           C
ATOM    256  O   HIE    16      88.430  58.640  28.030  0.00  0.00           O
ATOM    257  N   GLU    17      86.690  57.630  29.070  0.00  0.00           N
ATOM    258  H   GLU    17      85.710  57.400  29.130  0.00  0.00           H
ATOM    259  CA  GLU    17      87.430  56.940  30.110  0.00  0.00           C
ATOM    260  HA  GLU    17      87.900  57.700  30.740  0.00  0.00           H
ATOM    261  CB  GLU    17      86.560  56.070  31.090  0.00  0.00           C
ATOM    262  HB2 GLU    17      87.160  55.550  31.830  0.00  0.00           H
ATOM    263  HB3 GLU    17      86.120  55.250  30.530  0.00  0.00           H
ATOM    264  CG  GLU    17      85.430  56.880  31.630  0.00  0.00           C
ATOM    265  HG2 GLU    17      84.630  56.990  30.890  0.00  0.00           H
ATOM    266  HG3 GLU    17      85.880  57.840  31.890  0.00  0.00           H
ATOM    267  CD  GLU    17      84.920  56.180  32.910  0.00  0.00           C
ATOM    268  OE1 GLU    17      85.570  56.260  33.930  0.00  0.00           O
ATOM    269  OE2 GLU    17      83.860  55.500  32.850  0.00  0.00           O
ATOM    270  C   GLU    17      88.550  56.070  29.530  0.00  0.00           C
ATOM    271  O   GLU    17      89.750  56.150  29.790  0.00  0.00           O
ATOM    272  N   GLN    18      88.190  55.270  28.520  0.00  0.00           N
ATOM    273  H   GLN    18      87.220  55.090  28.290  0.00  0.00           H
ATOM    274  CA  GLN    18      89.100  54.440  27.770  0.00  0.00           C
ATOM    275  HA  GLN    18      89.580  53.690  28.400  0.00  0.00           H
ATOM    276  CB  GLN    18      88.360  53.660  26.600  0.00  0.00           C
ATOM    277  HB2 GLN    18      87.750  54.330  26.010  0.00  0.00           H
ATOM    278  HB3 GLN    18      87.720  52.930  27.090  0.00  0.00           H
ATOM    279  CG  GLN    18      89.290  52.930  25.670  0.00  0.00           C
ATOM    280  HG2 GLN    18      89.980  53.650  25.230  0.00  0.00           H
ATOM    281  HG3 GLN    18      88.680  52.470  24.890  0.00  0.00           H
ATOM    282  CD  GLN    18      90.060  51.760  26.220  0.00  0.00           C
ATOM    283  OE1 GLN    18      89.830  51.270  27.330  0.00  0.00           O
ATOM    284  NE2 GLN    18      91.050  51.330  25.470  0.00  0.00           N
ATOM    285 HE21 GLN    18      91.170  51.820  24.590  0.00  0.00           H
ATOM    286 HE22 GLN    18      91.790  50.700  25.740  0.00  0.00           H
ATOM    287  C   GLN    18      90.210  55.380  27.190  0.00  0.00           C
ATOM    288  O   GLN    18      91.430  55.100  27.350  0.00  0.00           O
ATOM    289  N   ILE    19      89.770  56.520  26.540  0.00  0.00           N
ATOM    290  H   ILE    19      88.800  56.790  26.650  0.00  0.00           H
ATOM    291  CA  ILE    19      90.720  57.420  25.780  0.00  0.00           C
ATOM    292  HA  ILE    19      91.330  56.850  25.080  0.00  0.00           H
ATOM    293  CB  ILE    19      89.950  58.380  24.880  0.00  0.00           C
ATOM    294  HB  ILE    19      89.080  58.780  25.400  0.00  0.00           H
ATOM    295  CG2 ILE    19      90.710  59.680  24.470  0.00  0.00           C
ATOM    296 HG21 ILE    19      91.360  59.520  23.610  0.00  0.00           H
ATOM    297 HG22 ILE    19      89.990  60.480  24.260  0.00  0.00           H
ATOM    298 HG23 ILE    19      91.230  60.100  25.330  0.00  0.00           H
ATOM    299  CG1 ILE    19      89.450  57.680  23.610  0.00  0.00           C
ATOM    300 HG12 ILE    19      89.110  56.690  23.940  0.00  0.00           H
ATOM    301 HG13 ILE    19      90.300  57.530  22.950  0.00  0.00           H
ATOM    302  CD1 ILE    19      88.380  58.520  22.910  0.00  0.00           C
ATOM    303 HD11 ILE    19      88.840  59.280  22.290  0.00  0.00           H
ATOM    304 HD12 ILE    19      87.740  57.890  22.300  0.00  0.00           H
ATOM    305 HD13 ILE    19      87.730  58.930  23.690  0.00  0.00           H
ATOM    306  C   ILE    19      91.780  58.060  26.700  0.00  0.00           C
ATOM    307  O   ILE    19      92.940  58.150  26.320  0.00  0.00           O
ATOM    308  N   PHE    20      91.320  58.300  27.890  0.00  0.00           N
ATOM    309  H   PHE    20      90.360  58.000  28.030  0.00  0.00           H
ATOM    310  CA  PHE    20      92.180  58.730  28.980  0.00  0.00           C
ATOM    311  HA  PHE    20      92.740  59.600  28.630  0.00  0.00           H
ATOM    312  CB  PHE    20      91.400  59.280  30.140  0.00  0.00           C
ATOM    313  HB2 PHE    20      90.560  58.600  30.300  0.00  0.00           H
ATOM    314  HB3 PHE    20      90.910  60.160  29.730  0.00  0.00           H
ATOM    315  CG  PHE    20      92.150  59.630  31.350  0.00  0.00           C
ATOM    316  CD1 PHE    20      93.170  60.620  31.310  0.00  0.00           C
ATOM    317  HD1 PHE    20      93.530  61.040  30.390  0.00  0.00           H
ATOM    318  CE1 PHE    20      93.870  60.890  32.500  0.00  0.00           C
ATOM    319  HE1 PHE    20      94.740  61.520  32.590  0.00  0.00           H
ATOM    320  CZ  PHE    20      93.580  60.250  33.700  0.00  0.00           C
ATOM    321  HZ  PHE    20      94.110  60.490  34.610  0.00  0.00           H
ATOM    322  CE2 PHE    20      92.590  59.240  33.650  0.00  0.00           C
ATOM    323  HE2 PHE    20      92.330  58.770  34.580  0.00  0.00           H
ATOM    324  CD2 PHE    20      91.850  58.970  32.530  0.00  0.00           C
ATOM    325  HD2 PHE    20      90.970  58.360  32.620  0.00  0.00           H
ATOM    326  C   PHE    20      93.160  57.610  29.470  0.00  0.00           C
ATOM    327  O   PHE    20      94.330  57.890  29.710  0.00  0.00           O
ATOM    328  N   ARG    21      92.640  56.410  29.710  0.00  0.00           N
ATOM    329  H   ARG    21      91.640  56.270  29.740  0.00  0.00           H
ATOM    330  CA  ARG    21      93.410  55.290  30.290  0.00  0.00           C
ATOM    331  HA  ARG    21      93.740  55.620  31.280  0.00  0.00           H
ATOM    332  CB  ARG    21      92.560  53.940  30.460  0.00  0.00           C
ATOM    333  HB2 ARG    21      93.260  53.140  30.700  0.00  0.00           H
ATOM    334  HB3 ARG    21      91.990  53.730  29.560  0.00  0.00           H
ATOM    335  CG  ARG    21      91.640  54.020  31.670  0.00  0.00           C
ATOM    336  HG2 ARG    21      90.820  54.730  31.560  0.00  0.00           H
ATOM    337  HG3 ARG    21      92.180  54.310  32.570  0.00  0.00           H
ATOM    338  CD  ARG    21      91.020  52.620  31.820  0.00  0.00           C
ATOM    339  HD2 ARG    21      90.410  52.540  32.720  0.00  0.00           H
ATOM    340  HD3 ARG    21      91.830  51.890  31.900  0.00  0.00           H
ATOM    341  NE  ARG    21      90.170  52.160  30.720  0.00  0.00           N
ATOM    342  HE  ARG    21      90.600  51.510  30.080  0.00  0.00           H
ATOM    343  CZ  ARG    21      88.870  52.290  30.650  0.00  0.00           C
ATOM    344  NH1 ARG    21      88.210  52.950  31.540  0.00  0.00           N
ATOM    345 HH11 ARG    21      88.730  53.420  32.270  0.00  0.00           H
ATOM    346 HH12 ARG    21      87.250  52.650  31.660  0.00  0.00           H
ATOM    347  NH2 ARG    21      88.140  51.730  29.750  0.00  0.00           N
ATOM    348 HH21 ARG    21      88.640  51.220  29.030  0.00  0.00           H
ATOM    349 HH22 ARG    21      87.130  51.750  29.840  0.00  0.00           H
ATOM    350  C   ARG    21      94.590  54.920  29.360  0.00  0.00           C
ATOM    351  O   ARG    21      95.740  54.890  29.820  0.00  0.00           O
ATOM    352  N   GLU    22      94.220  54.860  28.080  0.00  0.00           N
ATOM    353  H   GLU    22      93.290  55.170  27.820  0.00  0.00           H
ATOM    354  CA  GLU    22      95.190  54.570  27.010  0.00  0.00           C
ATOM    355  HA  GLU    22      95.840  53.790  27.390  0.00  0.00           H
ATOM    356  CB  GLU    22      94.450  54.090  25.790  0.00  0.00           C
ATOM    357  HB2 GLU    22      94.010  54.980  25.350  0.00  0.00           H
ATOM    358  HB3 GLU    22      93.690  53.420  26.180  0.00  0.00           H
ATOM    359  CG  GLU    22      95.350  53.540  24.660  0.00  0.00           C
ATOM    360  HG2 GLU    22      96.130  54.270  24.430  0.00  0.00           H
ATOM    361  HG3 GLU    22      94.720  53.350  23.790  0.00  0.00           H
ATOM    362  CD  GLU    22      96.170  52.270  25.050  0.00  0.00           C
ATOM    363  OE1 GLU    22      96.200  51.830  26.210  0.00  0.00           O
ATOM    364  OE2 GLU    22      96.820  51.700  24.140  0.00  0.00           O
ATOM    365  C   GLU    22      96.110  55.750  26.750  0.00  0.00           C
ATOM    366  O   GLU    22      97.250  55.440  26.570  0.00  0.00           O
ATOM    367  N   ALA    23      95.680  57.030  26.830  0.00  0.00           N
ATOM    368  H   ALA    23      94.710  57.260  26.680  0.00  0.00           H
ATOM    369  CA  ALA    23      96.560  58.110  26.640  0.00  0.00           C
ATOM    370  HA  ALA    23      97.020  58.000  25.660  0.00  0.00           H
ATOM    371  CB  ALA    23      95.750  59.400  26.470  0.00  0.00           C
ATOM    372  HB1 ALA    23      96.440  60.240  26.510  0.00  0.00           H
ATOM    373  HB2 ALA    23      95.290  59.540  25.490  0.00  0.00           H
ATOM    374  HB3 ALA    23      95.040  59.520  27.290  0.00  0.00           H
ATOM    375  C   ALA    23      97.640  58.170  27.760  0.00  0.00           C
ATOM    376  O   ALA    23      98.720  58.620  27.530  0.00  0.00           O
ATOM    377  N   VAL    24      97.420  57.510  28.930  0.00  0.00           N
ATOM    378  H   VAL    24      96.490  57.220  29.190  0.00  0.00           H
ATOM    379  CA  VAL    24      98.380  57.370  30.000  0.00  0.00           C
ATOM    380  HA  VAL    24      99.060  58.210  29.870  0.00  0.00           H
ATOM    381  CB  VAL    24      97.650  57.300  31.400  0.00  0.00           C
ATOM    382  HB  VAL    24      96.770  56.650  31.410  0.00  0.00           H
ATOM    383  CG1 VAL    24      98.530  56.960  32.560  0.00  0.00           C
ATOM    384 HG11 VAL    24      98.570  55.870  32.540  0.00  0.00           H
ATOM    385 HG12 VAL    24      99.530  57.360  32.370  0.00  0.00           H
ATOM    386 HG13 VAL    24      98.260  57.320  33.550  0.00  0.00           H
ATOM    387  CG2 VAL    24      97.070  58.690  31.650  0.00  0.00           C
ATOM    388 HG21 VAL    24      96.880  58.850  32.710  0.00  0.00           H
ATOM    389 HG22 VAL    24      97.810  59.480  31.470  0.00  0.00           H
ATOM    390 HG23 VAL    24      96.160  58.730  31.050  0.00  0.00           H
ATOM    391  C   VAL    24      99.320  56.150  29.780  0.00  0.00           C
ATOM    392  O   VAL    24     100.520  56.240  30.030  0.00  0.00           O
ATOM    393  N   ASN    25      98.850  55.100  29.100  0.00  0.00           N
ATOM    394  H   ASN    25      97.880  54.860  28.960  0.00  0.00           H
ATOM    395  CA  ASN    25      99.710  54.100  28.480  0.00  0.00           C
ATOM    396  HA  ASN    25     100.280  53.610  29.270  0.00  0.00           H
ATOM    397  CB  ASN    25      98.730  53.030  27.900  0.00  0.00           C
ATOM    398  HB2 ASN    25      98.310  53.410  26.970  0.00  0.00           H
ATOM    399  HB3 ASN    25      97.910  52.880  28.600  0.00  0.00           H
ATOM    400  CG  ASN    25      99.310  51.650  27.590  0.00  0.00           C
ATOM    401  OD1 ASN    25     100.530  51.390  27.710  0.00  0.00           O
ATOM    402  ND2 ASN    25      98.520  50.730  27.130  0.00  0.00           N
ATOM    403 HD21 ASN    25      97.600  51.010  26.840  0.00  0.00           H
ATOM    404 HD22 ASN    25      98.910  49.840  26.890  0.00  0.00           H
ATOM    405  C   ASN    25     100.630  54.630  27.430  0.00  0.00           C
ATOM    406  O   ASN    25     101.820  54.280  27.450  0.00  0.00           O
ATOM    407  N   GLN    26     100.210  55.370  26.420  0.00  0.00           N
ATOM    408  H   GLN    26      99.230  55.600  26.360  0.00  0.00           H
ATOM    409  CA  GLN    26     101.100  56.000  25.500  0.00  0.00           C
ATOM    410  HA  GLN    26     101.610  55.190  24.960  0.00  0.00           H
ATOM    411  CB  GLN    26     100.230  56.800  24.600  0.00  0.00           C
ATOM    412  HB2 GLN    26     100.790  57.440  23.920  0.00  0.00           H
ATOM    413  HB3 GLN    26      99.580  57.540  25.060  0.00  0.00           H
ATOM    414  CG  GLN    26      99.460  55.820  23.680  0.00  0.00           C
ATOM    415  HG2 GLN    26      99.120  54.970  24.270  0.00  0.00           H
ATOM    416  HG3 GLN    26     100.170  55.570  22.890  0.00  0.00           H
ATOM    417  CD  GLN    26      98.300  56.370  22.920  0.00  0.00           C
ATOM    418  OE1 GLN    26      97.790  57.480  23.060  0.00  0.00           O
ATOM    419  NE2 GLN    26      97.710  55.500  22.100  0.00  0.00           N
ATOM    420 HE21 GLN    26      98.010  54.540  21.970  0.00  0.00           H
ATOM    421 HE22 GLN    26      96.930  55.810  21.540  0.00  0.00           H
ATOM    422  C   GLN    26     102.210  56.900  26.070  0.00  0.00           C
ATOM    423  O   GLN    26     103.400  56.870  25.750  0.00  0.00           O
ATOM    424  N   ALA    27     101.810  57.650  27.070  0.00  0.00           N
ATOM    425  H   ALA    27     100.830  57.710  27.290  0.00  0.00           H
ATOM    426  CA  ALA    27     102.760  58.560  27.780  0.00  0.00           C
ATOM    427  HA  ALA    27     103.260  59.240  27.100  0.00  0.00           H
ATOM    428  CB  ALA    27     101.960  59.380  28.810  0.00  0.00           C
ATOM    429  HB1 ALA    27     101.350  58.790  29.500  0.00  0.00           H
ATOM    430  HB2 ALA    27     102.720  59.870  29.420  0.00  0.00           H
ATOM    431  HB3 ALA    27     101.320  60.060  28.260  0.00  0.00           H
ATOM    432  C   ALA    27     103.800  57.730  28.530  0.00  0.00           C
ATOM    433  O   ALA    27     104.960  57.980  28.380  0.00  0.00           O
ATOM    434  N   ASN    28     103.440  56.630  29.160  0.00  0.00           N
ATOM    435  H   ASN    28     102.470  56.400  29.320  0.00  0.00           H
ATOM    436  CA  ASN    28     104.330  55.670  29.830  0.00  0.00           C
ATOM    437  HA  ASN    28     105.030  56.150  30.500  0.00  0.00           H
ATOM    438  CB  ASN    28     103.430  54.740  30.670  0.00  0.00           C
ATOM    439  HB2 ASN    28     103.890  53.750  30.710  0.00  0.00           H
ATOM    440  HB3 ASN    28     102.560  54.580  30.030  0.00  0.00           H
ATOM    441  CG  ASN    28     103.010  55.020  32.080  0.00  0.00           C
ATOM    442  OD1 ASN    28     103.580  55.870  32.690  0.00  0.00           O
ATOM    443  ND2 ASN    28     102.010  54.330  32.650  0.00  0.00           N
ATOM    444 HD21 ASN    28     101.450  53.680  32.110  0.00  0.00           H
ATOM    445 HD22 ASN    28     101.760  54.550  33.600  0.00  0.00           H
ATOM    446  C   ASN    28     105.190  54.870  28.840  0.00  0.00           C
ATOM    447  O   ASN    28     105.960  54.040  29.350  0.00  0.00           O
ATOM    448  N   LYS    29     105.100  55.060  27.530  0.00  0.00           N
ATOM    449  H   LYS    29     104.380  55.680  27.190  0.00  0.00           H
ATOM    450  CA  LYS    29     105.910  54.480  26.450  0.00  0.00           C
ATOM    451  HA  LYS    29     106.580  53.700  26.820  0.00  0.00           H
ATOM    452  CB  LYS    29     104.920  53.780  25.440  0.00  0.00           C
ATOM    453  HB2 LYS    29     105.340  53.860  24.440  0.00  0.00           H
ATOM    454  HB3 LYS    29     104.080  54.440  25.220  0.00  0.00           H
ATOM    455  CG  LYS    29     104.300  52.450  26.010  0.00  0.00           C
ATOM    456  HG2 LYS    29     103.810  52.730  26.940  0.00  0.00           H
ATOM    457  HG3 LYS    29     105.010  51.630  26.130  0.00  0.00           H
ATOM    458  CD  LYS    29     103.260  51.930  24.990  0.00  0.00           C
ATOM    459  HD2 LYS    29     103.770  51.910  24.030  0.00  0.00           H
ATOM    460  HD3 LYS    29     102.540  52.750  24.890  0.00  0.00           H
ATOM    461  CE  LYS    29     102.530  50.660  25.320  0.00  0.00           C
ATOM    462  HE2 LYS    29     102.060  50.680  26.300  0.00  0.00           H
ATOM    463  HE3 LYS    29     103.350  49.940  25.200  0.00  0.00           H
ATOM    464  NZ  LYS    29     101.450  50.340  24.320  0.00  0.00           N
ATOM    465  HZ1 LYS    29     101.030  49.440  24.510  0.00  0.00           H
ATOM    466  HZ2 LYS    29     100.730  51.050  24.320  0.00  0.00           H
ATOM    467  HZ3 LYS    29     101.850  50.350  23.390  0.00  0.00           H
ATOM    468  C   LYS    29     106.840  55.570  25.860  0.00  0.00           C
ATOM    469  O   LYS    29     108.090  55.340  25.830  0.00  0.00           O
ATOM    470  N   ARG    30     106.290  56.750  25.630  0.00  0.00           N
ATOM    471  H   ARG    30     105.290  56.790  25.590  0.00  0.00           H
ATOM    472  CA  ARG    30     107.060  57.950  25.250  0.00  0.00           C
ATOM    473  HA  ARG    30     107.490  57.900  24.250  0.00  0.00           H
ATOM    474  CB  ARG    30     106.020  59.210  25.290  0.00  0.00           C
ATOM    475  HB2 ARG    30     105.890  59.290  26.370  0.00  0.00           H
ATOM    476  HB3 ARG    30     105.100  58.870  24.830  0.00  0.00           H
ATOM    477  CG  ARG    30     106.590  60.490  24.620  0.00  0.00           C
ATOM    478  HG2 ARG    30     106.900  60.230  23.610  0.00  0.00           H
ATOM    479  HG3 ARG    30     107.510  60.840  25.090  0.00  0.00           H
ATOM    480  CD  ARG    30     105.530  61.610  24.550  0.00  0.00           C
ATOM    481  HD2 ARG    30     106.040  62.350  23.940  0.00  0.00           H
ATOM    482  HD3 ARG    30     105.380  62.060  25.540  0.00  0.00           H
ATOM    483  NE  ARG    30     104.180  61.190  24.010  0.00  0.00           N
ATOM    484  HE  ARG    30     104.250  60.770  23.100  0.00  0.00           H
ATOM    485  CZ  ARG    30     103.030  61.220  24.540  0.00  0.00           C
ATOM    486  NH1 ARG    30     102.720  61.780  25.620  0.00  0.00           N
ATOM    487 HH11 ARG    30     103.450  62.290  26.100  0.00  0.00           H
ATOM    488 HH12 ARG    30     101.750  61.860  25.880  0.00  0.00           H
ATOM    489  NH2 ARG    30     102.040  60.620  24.010  0.00  0.00           N
ATOM    490 HH21 ARG    30     102.220  60.020  23.220  0.00  0.00           H
ATOM    491 HH22 ARG    30     101.210  60.620  24.590  0.00  0.00           H
ATOM    492  C   ARG    30     108.140  58.270  26.200  0.00  0.00           C
ATOM    493  O   ARG    30     109.260  58.510  25.810  0.00  0.00           O
ATOM    494  N   HIE    31     107.850  58.250  27.490  0.00  0.00           N
ATOM    495  H   HIE    31     106.890  58.100  27.760  0.00  0.00           H
ATOM    496  CA  HIE    31     108.750  58.810  28.530  0.00  0.00           C
ATOM    497  HA  HIE    31     109.390  59.550  28.060  0.00  0.00           H
ATOM    498  CB  HIE    31     107.910  59.580  29.620  0.00  0.00           C
ATOM    499  HB2 HIE    31     108.550  60.080  30.340  0.00  0.00           H
ATOM    500  HB3 HIE    31     107.260  58.870  30.130  0.00  0.00           H
ATOM    501  CG  HIE    31     107.130  60.720  29.020  0.00  0.00           C
ATOM    502  ND1 HIE    31     107.680  61.770  28.250  0.00  0.00           N
ATOM    503  CE1 HIE    31     106.730  62.540  27.880  0.00  0.00           C
ATOM    504  HE1 HIE    31     106.830  63.460  27.320  0.00  0.00           H
ATOM    505  NE2 HIE    31     105.550  62.190  28.470  0.00  0.00           N
ATOM    506  HE2 HIE    31     104.650  62.610  28.270  0.00  0.00           H
ATOM    507  CD2 HIE    31     105.860  61.090  29.280  0.00  0.00           C
ATOM    508  HD2 HIE    31     105.250  60.500  29.950  0.00  0.00           H
ATOM    509  C   HIE    31     109.690  57.860  29.240  0.00  0.00           C
ATOM    510  O   HIE    31     109.380  56.690  29.250  0.00  0.00           O
ATOM    511  N   PHE    32     110.720  58.390  29.890  0.00  0.00           N
ATOM    512  H   PHE    32     110.940  59.370  29.860  0.00  0.00           H
ATOM    513  CA  PHE    32     111.630  57.480  30.630  0.00  0.00           C
ATOM    514  HA  PHE    32     111.630  56.590  30.000  0.00  0.00           H
ATOM    515  CB  PHE    32     113.070  57.990  30.600  0.00  0.00           C
ATOM    516  HB2 PHE    32     113.030  59.060  30.810  0.00  0.00           H
ATOM    517  HB3 PHE    32     113.340  57.890  29.550  0.00  0.00           H
ATOM    518  CG  PHE    32     113.950  57.320  31.630  0.00  0.00           C
ATOM    519  CD1 PHE    32     114.510  56.050  31.320  0.00  0.00           C
ATOM    520  HD1 PHE    32     114.160  55.610  30.400  0.00  0.00           H
ATOM    521  CE1 PHE    32     115.410  55.520  32.190  0.00  0.00           C
ATOM    522  HE1 PHE    32     115.730  54.500  32.060  0.00  0.00           H
ATOM    523  CZ  PHE    32     115.860  56.190  33.370  0.00  0.00           C
ATOM    524  HZ  PHE    32     116.620  55.730  33.980  0.00  0.00           H
ATOM    525  CE2 PHE    32     115.250  57.420  33.710  0.00  0.00           C
ATOM    526  HE2 PHE    32     115.450  58.070  34.550  0.00  0.00           H
ATOM    527  CD2 PHE    32     114.370  58.090  32.780  0.00  0.00           C
ATOM    528  HD2 PHE    32     113.980  59.050  33.050  0.00  0.00           H
ATOM    529  C   PHE    32     111.100  57.200  32.060  0.00  0.00           C
ATOM    530  O   PHE    32     111.040  58.100  32.880  0.00  0.00           O
ATOM    531  N   THR    33     110.520  56.070  32.330  0.00  0.00           N
ATOM    532  H   THR    33     110.660  55.280  31.720  0.00  0.00           H
ATOM    533  CA  THR    33     109.680  55.810  33.450  0.00  0.00           C
ATOM    534  HA  THR    33     109.340  56.750  33.880  0.00  0.00           H
ATOM    535  CB  THR    33     108.390  55.030  33.170  0.00  0.00           C
ATOM    536  HB  THR    33     107.890  54.860  34.130  0.00  0.00           H
ATOM    537  CG2 THR    33     107.410  55.750  32.280  0.00  0.00           C
ATOM    538 HG21 THR    33     107.750  55.720  31.240  0.00  0.00           H
ATOM    539 HG22 THR    33     106.420  55.300  32.340  0.00  0.00           H
ATOM    540 HG23 THR    33     107.270  56.770  32.640  0.00  0.00           H
ATOM    541  OG1 THR    33     108.700  53.740  32.590  0.00  0.00           O
ATOM    542  HG1 THR    33     108.940  53.140  33.300  0.00  0.00           H
ATOM    543  C   THR    33     110.330  55.180  34.680  0.00  0.00           C
ATOM    544  O   THR    33     109.650  54.700  35.570  0.00  0.00           O
ATOM    545  N   ARG    34     111.660  55.140  34.770  0.00  0.00           N
ATOM    546  H   ARG    34     112.210  55.520  34.010  0.00  0.00           H
ATOM    547  CA  ARG    34     112.350  54.400  35.830  0.00  0.00           C
ATOM    548  HA  ARG    34     111.860  53.430  35.810  0.00  0.00           H
ATOM    549  CB  ARG    34     113.800  54.300  35.290  0.00  0.00           C
ATOM    550  HB2 ARG    34     114.160  55.320  35.410  0.00  0.00           H
ATOM    551  HB3 ARG    34     113.720  53.940  34.260  0.00  0.00           H
ATOM    552  CG  ARG    34     114.680  53.310  36.090  0.00  0.00           C
ATOM    553  HG2 ARG    34     114.410  52.320  35.720  0.00  0.00           H
ATOM    554  HG3 ARG    34     114.510  53.370  37.170  0.00  0.00           H
ATOM    555  CD  ARG    34     116.230  53.430  35.900  0.00  0.00           C
ATOM    556  HD2 ARG    34     116.420  53.270  34.840  0.00  0.00           H
ATOM    557  HD3 ARG    34     116.680  52.630  36.500  0.00  0.00           H
ATOM    558  NE  ARG    34     116.870  54.660  36.300  0.00  0.00           N
ATOM    559  HE  ARG    34     116.430  55.220  37.010  0.00  0.00           H
ATOM    560  CZ  ARG    34     118.100  55.060  36.230  0.00  0.00           C
ATOM    561  NH1 ARG    34     119.090  54.390  35.710  0.00  0.00           N
ATOM    562 HH11 ARG    34     118.950  53.530  35.200  0.00  0.00           H
ATOM    563 HH12 ARG    34     119.940  54.930  35.590  0.00  0.00           H
ATOM    564  NH2 ARG    34     118.490  56.200  36.750  0.00  0.00           N
ATOM    565 HH21 ARG    34     117.840  56.700  37.340  0.00  0.00           H
ATOM    566 HH22 ARG    34     119.410  56.620  36.730  0.00  0.00           H
ATOM    567  C   ARG    34     112.270  55.020  37.260  0.00  0.00           C
ATOM    568  O   ARG    34     112.130  54.250  38.180  0.00  0.00           O
ATOM    569  N   LYS    35     112.170  56.340  37.460  0.00  0.00           N
ATOM    570  H   LYS    35     112.220  56.970  36.680  0.00  0.00           H
ATOM    571  CA  LYS    35     111.830  56.970  38.780  0.00  0.00           C
ATOM    572  HA  LYS    35     112.330  56.360  39.530  0.00  0.00           H
ATOM    573  CB  LYS    35     112.510  58.410  38.850  0.00  0.00           C
ATOM    574  HB2 LYS    35     111.990  59.120  38.210  0.00  0.00           H
ATOM    575  HB3 LYS    35     113.550  58.350  38.540  0.00  0.00           H
ATOM    576  CG  LYS    35     112.520  58.900  40.300  0.00  0.00           C
ATOM    577  HG2 LYS    35     113.070  58.190  40.920  0.00  0.00           H
ATOM    578  HG3 LYS    35     111.530  58.950  40.760  0.00  0.00           H
ATOM    579  CD  LYS    35     113.140  60.280  40.280  0.00  0.00           C
ATOM    580  HD2 LYS    35     112.480  60.820  39.600  0.00  0.00           H
ATOM    581  HD3 LYS    35     114.160  60.350  39.890  0.00  0.00           H
ATOM    582  CE  LYS    35     113.190  60.770  41.710  0.00  0.00           C
ATOM    583  HE2 LYS    35     113.660  60.000  42.330  0.00  0.00           H
ATOM    584  HE3 LYS    35     112.180  60.910  42.110  0.00  0.00           H
ATOM    585  NZ  LYS    35     113.820  62.070  41.780  0.00  0.00           N
ATOM    586  HZ1 LYS    35     114.750  61.910  41.440  0.00  0.00           H
ATOM    587  HZ2 LYS    35     113.410  62.830  41.250  0.00  0.00           H
ATOM    588  HZ3 LYS    35     113.750  62.240  42.770  0.00  0.00           H
ATOM    589  C   LYS    35     110.270  57.010  39.040  0.00  0.00           C
ATOM    590  O   LYS    35     109.870  56.460  40.080  0.00  0.00           O
ATOM    591  N   ILE    36     109.540  57.570  38.100  0.00  0.00           N
ATOM    592  H   ILE    36     109.920  57.790  37.190  0.00  0.00           H
ATOM    593  CA  ILE    36     108.050  57.680  38.150  0.00  0.00           C
ATOM    594  HA  ILE    36     107.710  57.090  39.000  0.00  0.00           H
ATOM    595  CB  ILE    36     107.530  59.070  38.480  0.00  0.00           C
ATOM    596  HB  ILE    36     106.570  58.910  38.990  0.00  0.00           H
ATOM    597  CG2 ILE    36     108.400  59.670  39.580  0.00  0.00           C
ATOM    598 HG21 ILE    36     108.340  58.980  40.430  0.00  0.00           H
ATOM    599 HG22 ILE    36     109.430  59.950  39.370  0.00  0.00           H
ATOM    600 HG23 ILE    36     107.900  60.550  39.980  0.00  0.00           H
ATOM    601  CG1 ILE    36     107.290  60.140  37.380  0.00  0.00           C
ATOM    602 HG12 ILE    36     108.070  60.090  36.620  0.00  0.00           H
ATOM    603 HG13 ILE    36     107.290  61.080  37.930  0.00  0.00           H
ATOM    604  CD1 ILE    36     105.980  60.040  36.710  0.00  0.00           C
ATOM    605 HD11 ILE    36     105.810  59.120  36.140  0.00  0.00           H
ATOM    606 HD12 ILE    36     105.150  60.200  37.410  0.00  0.00           H
ATOM    607 HD13 ILE    36     106.030  60.740  35.880  0.00  0.00           H
ATOM    608  C   ILE    36     107.320  57.140  36.940  0.00  0.00           C
ATOM    609  O   ILE    36     107.690  57.270  35.720  0.00  0.00           O
ATOM    610  N   GLN    37     106.150  56.510  37.200  0.00  0.00           N
ATOM    611  H   GLN    37     105.910  56.410  38.170  0.00  0.00           H
ATOM    612  CA  GLN    37     105.300  55.770  36.190  0.00  0.00           C
ATOM    613  HA  GLN    37     105.540  56.030  35.160  0.00  0.00           H
ATOM    614  CB  GLN    37     105.660  54.270  36.390  0.00  0.00           C
ATOM    615  HB2 GLN    37     105.570  53.890  37.410  0.00  0.00           H
ATOM    616  HB3 GLN    37     106.750  54.370  36.330  0.00  0.00           H
ATOM    617  CG  GLN    37     105.170  53.400  35.190  0.00  0.00           C
ATOM    618  HG2 GLN    37     106.110  53.130  34.700  0.00  0.00           H
ATOM    619  HG3 GLN    37     104.640  53.990  34.450  0.00  0.00           H
ATOM    620  CD  GLN    37     104.180  52.180  35.530  0.00  0.00           C
ATOM    621  OE1 GLN    37     104.500  51.050  35.190  0.00  0.00           O
ATOM    622  NE2 GLN    37     103.090  52.420  36.180  0.00  0.00           N
ATOM    623 HE21 GLN    37     103.050  53.340  36.590  0.00  0.00           H
ATOM    624 HE22 GLN    37     102.430  51.700  36.430  0.00  0.00           H
ATOM    625  C   GLN    37     103.860  56.140  36.430  0.00  0.00           C
ATOM    626  O   GLN    37     103.400  55.830  37.530  0.00  0.00           O
ATOM    627  N   LEU    38     103.170  56.760  35.420  0.00  0.00           N
ATOM    628  H   LEU    38     103.630  56.690  34.530  0.00  0.00           H
ATOM    629  CA  LEU    38     101.790  57.160  35.500  0.00  0.00           C
ATOM    630  HA  LEU    38     101.700  57.820  36.360  0.00  0.00           H
ATOM    631  CB  LEU    38     101.480  58.080  34.300  0.00  0.00           C
ATOM    632  HB2 LEU    38     100.500  58.540  34.430  0.00  0.00           H
ATOM    633  HB3 LEU    38     101.480  57.510  33.370  0.00  0.00           H
ATOM    634  CG  LEU    38     102.520  59.190  34.090  0.00  0.00           C
ATOM    635  HG  LEU    38     103.490  58.730  33.890  0.00  0.00           H
ATOM    636  CD1 LEU    38     102.120  59.890  32.830  0.00  0.00           C
ATOM    637 HD11 LEU    38     102.940  60.540  32.530  0.00  0.00           H
ATOM    638 HD12 LEU    38     101.930  59.160  32.040  0.00  0.00           H
ATOM    639 HD13 LEU    38     101.220  60.470  33.040  0.00  0.00           H
ATOM    640  CD2 LEU    38     102.710  60.200  35.200  0.00  0.00           C
ATOM    641 HD21 LEU    38     103.020  59.710  36.120  0.00  0.00           H
ATOM    642 HD22 LEU    38     103.350  61.050  34.950  0.00  0.00           H
ATOM    643 HD23 LEU    38     101.750  60.680  35.400  0.00  0.00           H
ATOM    644  C   LEU    38     100.770  56.020  35.530  0.00  0.00           C
ATOM    645  O   LEU    38     100.950  54.850  35.120  0.00  0.00           O
ATOM    646  N   GLN    39      99.590  56.390  36.020  0.00  0.00           N
ATOM    647  H   GLN    39      99.520  57.300  36.450  0.00  0.00           H
ATOM    648  CA  GLN    39      98.350  55.560  36.110  0.00  0.00           C
ATOM    649  HA  GLN    39      98.330  54.790  35.350  0.00  0.00           H
ATOM    650  CB  GLN    39      98.360  54.750  37.430  0.00  0.00           C
ATOM    651  HB2 GLN    39      98.450  55.530  38.190  0.00  0.00           H
ATOM    652  HB3 GLN    39      99.230  54.100  37.360  0.00  0.00           H
ATOM    653  CG  GLN    39      97.140  53.870  37.700  0.00  0.00           C
ATOM    654  HG2 GLN    39      97.020  53.220  36.830  0.00  0.00           H
ATOM    655  HG3 GLN    39      96.270  54.450  38.000  0.00  0.00           H
ATOM    656  CD  GLN    39      97.330  52.960  38.880  0.00  0.00           C
ATOM    657  OE1 GLN    39      97.730  51.800  38.710  0.00  0.00           O
ATOM    658  NE2 GLN    39      97.210  53.290  40.140  0.00  0.00           N
ATOM    659 HE21 GLN    39      96.840  54.200  40.360  0.00  0.00           H
ATOM    660 HE22 GLN    39      97.520  52.650  40.860  0.00  0.00           H
ATOM    661  C   GLN    39      97.120  56.510  36.040  0.00  0.00           C
ATOM    662  O   GLN    39      97.090  57.510  36.700  0.00  0.00           O
ATOM    663  N   ALA    40      96.140  56.090  35.230  0.00  0.00           N
ATOM    664  H   ALA    40      96.170  55.170  34.810  0.00  0.00           H
ATOM    665  CA  ALA    40      94.840  56.780  35.060  0.00  0.00           C
ATOM    666  HA  ALA    40      94.990  57.850  35.170  0.00  0.00           H
ATOM    667  CB  ALA    40      94.250  56.630  33.660  0.00  0.00           C
ATOM    668  HB1 ALA    40      94.580  57.510  33.100  0.00  0.00           H
ATOM    669  HB2 ALA    40      94.700  55.770  33.160  0.00  0.00           H
ATOM    670  HB3 ALA    40      93.160  56.540  33.670  0.00  0.00           H
ATOM    671  C   ALA    40      93.840  56.350  36.110  0.00  0.00           C
ATOM    672  O   ALA    40      93.750  55.190  36.440  0.00  0.00           O
ATOM    673  N   THR    41      93.150  57.300  36.760  0.00  0.00           N
ATOM    674  H   THR    41      93.340  58.280  36.620  0.00  0.00           H
ATOM    675  CA  THR    41      91.860  57.030  37.370  0.00  0.00           C
ATOM    676  HA  THR    41      91.560  56.000  37.180  0.00  0.00           H
ATOM    677  CB  THR    41      92.130  57.110  38.860  0.00  0.00           C
ATOM    678  HB  THR    41      91.180  56.830  39.330  0.00  0.00           H
ATOM    679  CG2 THR    41      93.210  56.230  39.350  0.00  0.00           C
ATOM    680 HG21 THR    41      92.970  56.090  40.410  0.00  0.00           H
ATOM    681 HG22 THR    41      93.240  55.250  38.870  0.00  0.00           H
ATOM    682 HG23 THR    41      94.200  56.680  39.270  0.00  0.00           H
ATOM    683  OG1 THR    41      92.540  58.320  39.390  0.00  0.00           O
ATOM    684  HG1 THR    41      93.030  58.740  38.680  0.00  0.00           H
ATOM    685  C   THR    41      90.750  57.970  36.950  0.00  0.00           C
ATOM    686  O   THR    41      91.040  59.160  36.850  0.00  0.00           O
ATOM    687  N   SER    42      89.570  57.510  36.740  0.00  0.00           N
ATOM    688  H   SER    42      89.450  56.510  36.870  0.00  0.00           H
ATOM    689  CA  SER    42      88.510  58.350  36.180  0.00  0.00           C
ATOM    690  HA  SER    42      88.730  59.340  36.590  0.00  0.00           H
ATOM    691  CB  SER    42      88.430  58.280  34.670  0.00  0.00           C
ATOM    692  HB2 SER    42      89.360  58.590  34.200  0.00  0.00           H
ATOM    693  HB3 SER    42      87.670  58.960  34.290  0.00  0.00           H
ATOM    694  OG  SER    42      88.240  56.940  34.320  0.00  0.00           O
ATOM    695  HG  SER    42      87.320  56.680  34.360  0.00  0.00           H
ATOM    696  C   SER    42      87.090  58.000  36.730  0.00  0.00           C
ATOM    697  O   SER    42      86.850  56.950  37.290  0.00  0.00           O
ATOM    698  N   VAL    43      86.160  58.870  36.400  0.00  0.00           N
ATOM    699  H   VAL    43      86.470  59.760  36.030  0.00  0.00           H
ATOM    700  CA  VAL    43      84.720  58.720  36.730  0.00  0.00           C
ATOM    701  HA  VAL    43      84.430  57.680  36.840  0.00  0.00           H
ATOM    702  CB  VAL    43      84.290  59.340  38.020  0.00  0.00           C
ATOM    703  HB  VAL    43      83.210  59.380  38.090  0.00  0.00           H
ATOM    704  CG1 VAL    43      84.690  58.510  39.230  0.00  0.00           C
ATOM    705 HG11 VAL    43      84.200  58.920  40.110  0.00  0.00           H
ATOM    706 HG12 VAL    43      84.470  57.450  39.100  0.00  0.00           H
ATOM    707 HG13 VAL    43      85.770  58.540  39.320  0.00  0.00           H
ATOM    708  CG2 VAL    43      84.840  60.700  38.280  0.00  0.00           C
ATOM    709 HG21 VAL    43      84.590  61.120  39.260  0.00  0.00           H
ATOM    710 HG22 VAL    43      85.920  60.640  38.190  0.00  0.00           H
ATOM    711 HG23 VAL    43      84.390  61.380  37.550  0.00  0.00           H
ATOM    712  C   VAL    43      83.920  59.410  35.570  0.00  0.00           C
ATOM    713  O   VAL    43      84.270  60.480  35.180  0.00  0.00           O
ATOM    714  N   THR    44      82.720  58.890  35.200  0.00  0.00           N
ATOM    715  H   THR    44      82.390  57.970  35.470  0.00  0.00           H
ATOM    716  CA  THR    44      81.730  59.670  34.440  0.00  0.00           C
ATOM    717  HA  THR    44      82.210  60.330  33.710  0.00  0.00           H
ATOM    718  CB  THR    44      80.720  58.820  33.710  0.00  0.00           C
ATOM    719  HB  THR    44      79.930  59.470  33.340  0.00  0.00           H
ATOM    720  CG2 THR    44      81.230  58.150  32.450  0.00  0.00           C
ATOM    721 HG21 THR    44      82.120  57.520  32.560  0.00  0.00           H
ATOM    722 HG22 THR    44      80.550  57.420  32.020  0.00  0.00           H
ATOM    723 HG23 THR    44      81.300  58.910  31.670  0.00  0.00           H
ATOM    724  OG1 THR    44      80.120  57.780  34.500  0.00  0.00           O
ATOM    725  HG1 THR    44      79.590  58.190  35.180  0.00  0.00           H
ATOM    726  C   THR    44      80.950  60.550  35.360  0.00  0.00           C
ATOM    727  O   THR    44      80.910  60.290  36.580  0.00  0.00           O
ATOM    728  N   HIE    45      80.380  61.690  34.920  0.00  0.00           N
ATOM    729  H   HIE    45      80.610  61.930  33.960  0.00  0.00           H
ATOM    730  CA  HIE    45      79.840  62.750  35.800  0.00  0.00           C
ATOM    731  HA  HIE    45      80.560  63.060  36.560  0.00  0.00           H
ATOM    732  CB  HIE    45      79.410  64.030  34.950  0.00  0.00           C
ATOM    733  HB2 HIE    45      79.030  64.770  35.640  0.00  0.00           H
ATOM    734  HB3 HIE    45      78.590  63.660  34.330  0.00  0.00           H
ATOM    735  CG  HIE    45      80.430  64.600  33.990  0.00  0.00           C
ATOM    736  ND1 HIE    45      80.700  63.980  32.760  0.00  0.00           N
ATOM    737  CE1 HIE    45      81.600  64.780  32.140  0.00  0.00           C
ATOM    738  HE1 HIE    45      81.940  64.610  31.130  0.00  0.00           H
ATOM    739  NE2 HIE    45      81.970  65.780  32.930  0.00  0.00           N
ATOM    740  HE2 HIE    45      82.680  66.460  32.690  0.00  0.00           H
ATOM    741  CD2 HIE    45      81.230  65.700  34.100  0.00  0.00           C
ATOM    742  HD2 HIE    45      81.130  66.430  34.890  0.00  0.00           H
ATOM    743  C   HIE    45      78.640  62.290  36.550  0.00  0.00           C
ATOM    744  O   HIE    45      77.800  61.500  36.040  0.00  0.00           O
ATOM    745  N   ARG    46      78.470  62.790  37.780  0.00  0.00           N
ATOM    746  H   ARG    46      79.110  63.480  38.160  0.00  0.00           H
ATOM    747  CA  ARG    46      77.380  62.370  38.590  0.00  0.00           C
ATOM    748  HA  ARG    46      77.130  61.340  38.320  0.00  0.00           H
ATOM    749  CB  ARG    46      77.920  62.400  40.120  0.00  0.00           C
ATOM    750  HB2 ARG    46      77.060  62.420  40.780  0.00  0.00           H
ATOM    751  HB3 ARG    46      78.530  63.290  40.250  0.00  0.00           H
ATOM    752  CG  ARG    46      78.830  61.130  40.480  0.00  0.00           C
ATOM    753  HG2 ARG    46      78.260  60.240  40.740  0.00  0.00           H
ATOM    754  HG3 ARG    46      79.340  61.330  41.430  0.00  0.00           H
ATOM    755  CD  ARG    46      79.850  60.710  39.450  0.00  0.00           C
ATOM    756  HD2 ARG    46      80.480  61.580  39.260  0.00  0.00           H
ATOM    757  HD3 ARG    46      79.400  60.280  38.550  0.00  0.00           H
ATOM    758  NE  ARG    46      80.760  59.670  40.000  0.00  0.00           N
ATOM    759  HE  ARG    46      81.540  60.030  40.550  0.00  0.00           H
ATOM    760  CZ  ARG    46      80.920  58.460  39.610  0.00  0.00           C
ATOM    761  NH1 ARG    46      80.500  57.960  38.520  0.00  0.00           N
ATOM    762 HH11 ARG    46      80.200  58.640  37.840  0.00  0.00           H
ATOM    763 HH12 ARG    46      80.670  57.000  38.250  0.00  0.00           H
ATOM    764  NH2 ARG    46      81.620  57.640  40.360  0.00  0.00           N
ATOM    765 HH21 ARG    46      82.180  57.990  41.120  0.00  0.00           H
ATOM    766 HH22 ARG    46      81.760  56.680  40.080  0.00  0.00           H
ATOM    767  C   ARG    46      76.090  63.190  38.430  0.00  0.00           C
ATOM    768  O   ARG    46      76.180  64.360  38.010  0.00  0.00           O
ATOM    769  N   PRO    47      74.900  62.710  38.830  0.00  0.00           N
ATOM    770  CD  PRO    47      74.590  61.530  39.660  0.00  0.00           C
ATOM    771  HD2 PRO    47      74.650  61.850  40.700  0.00  0.00           H
ATOM    772  HD3 PRO    47      75.290  60.720  39.440  0.00  0.00           H
ATOM    773  CG  PRO    47      73.170  61.080  39.280  0.00  0.00           C
ATOM    774  HG2 PRO    47      72.650  60.620  40.120  0.00  0.00           H
ATOM    775  HG3 PRO    47      73.100  60.630  38.290  0.00  0.00           H
ATOM    776  CB  PRO    47      72.540  62.460  39.170  0.00  0.00           C
ATOM    777  HB2 PRO    47      72.310  62.790  40.190  0.00  0.00           H
ATOM    778  HB3 PRO    47      71.680  62.450  38.500  0.00  0.00           H
ATOM    779  CA  PRO    47      73.620  63.470  38.610  0.00  0.00           C
ATOM    780  HA  PRO    47      73.500  63.630  37.540  0.00  0.00           H
ATOM    781  C   PRO    47      73.540  64.820  39.230  0.00  0.00           C
ATOM    782  O   PRO    47      72.770  65.700  38.730  0.00  0.00           O
ATOM    783  N   ASN    48      74.280  65.100  40.280  0.00  0.00           N
ATOM    784  H   ASN    48      75.030  64.470  40.560  0.00  0.00           H
ATOM    785  CA  ASN    48      74.240  66.380  40.990  0.00  0.00           C
ATOM    786  HA  ASN    48      74.010  67.130  40.230  0.00  0.00           H
ATOM    787  CB  ASN    48      73.140  66.380  42.000  0.00  0.00           C
ATOM    788  HB2 ASN    48      72.150  66.200  41.560  0.00  0.00           H
ATOM    789  HB3 ASN    48      73.060  67.260  42.640  0.00  0.00           H
ATOM    790  CG  ASN    48      73.250  65.190  42.930  0.00  0.00           C
ATOM    791  OD1 ASN    48      74.160  65.090  43.730  0.00  0.00           O
ATOM    792  ND2 ASN    48      72.330  64.330  42.820  0.00  0.00           N
ATOM    793 HD21 ASN    48      71.460  64.650  42.410  0.00  0.00           H
ATOM    794 HD22 ASN    48      72.560  63.410  43.170  0.00  0.00           H
ATOM    795  C   ASN    48      75.620  66.780  41.590  0.00  0.00           C
ATOM    796  O   ASN    48      76.540  65.920  41.680  0.00  0.00           O
ATOM    797  N   ALA    49      75.840  68.040  41.840  0.00  0.00           N
ATOM    798  H   ALA    49      75.040  68.650  41.770  0.00  0.00           H
ATOM    799  CA  ALA    49      77.080  68.540  42.370  0.00  0.00           C
ATOM    800  HA  ALA    49      77.890  68.400  41.650  0.00  0.00           H
ATOM    801  CB  ALA    49      76.840  70.090  42.420  0.00  0.00           C
ATOM    802  HB1 ALA    49      76.450  70.390  41.440  0.00  0.00           H
ATOM    803  HB2 ALA    49      76.040  70.260  43.140  0.00  0.00           H
ATOM    804  HB3 ALA    49      77.820  70.530  42.610  0.00  0.00           H
ATOM    805  C   ALA    49      77.520  67.960  43.740  0.00  0.00           C
ATOM    806  O   ALA    49      78.700  67.840  43.960  0.00  0.00           O
ATOM    807  N   ILE    50      76.580  67.600  44.630  0.00  0.00           N
ATOM    808  H   ILE    50      75.630  67.910  44.450  0.00  0.00           H
ATOM    809  CA  ILE    50      76.930  67.070  45.920  0.00  0.00           C
ATOM    810  HA  ILE    50      77.700  67.720  46.340  0.00  0.00           H
ATOM    811  CB  ILE    50      75.850  67.150  47.000  0.00  0.00           C
ATOM    812  HB  ILE    50      74.960  66.690  46.570  0.00  0.00           H
ATOM    813  CG2 ILE    50      76.320  66.300  48.180  0.00  0.00           C
ATOM    814 HG21 ILE    50      75.810  66.670  49.070  0.00  0.00           H
ATOM    815 HG22 ILE    50      75.850  65.340  48.000  0.00  0.00           H
ATOM    816 HG23 ILE    50      77.380  66.250  48.380  0.00  0.00           H
ATOM    817  CG1 ILE    50      75.500  68.660  47.340  0.00  0.00           C
ATOM    818 HG12 ILE    50      75.320  69.240  46.440  0.00  0.00           H
ATOM    819 HG13 ILE    50      76.380  69.070  47.820  0.00  0.00           H
ATOM    820  CD1 ILE    50      74.340  68.970  48.230  0.00  0.00           C
ATOM    821 HD11 ILE    50      74.300  70.060  48.270  0.00  0.00           H
ATOM    822 HD12 ILE    50      73.380  68.760  47.770  0.00  0.00           H
ATOM    823 HD13 ILE    50      74.520  68.650  49.250  0.00  0.00           H
ATOM    824  C   ILE    50      77.430  65.630  45.680  0.00  0.00           C
ATOM    825  O   ILE    50      78.550  65.290  46.140  0.00  0.00           O
ATOM    826  N   GLN    51      76.830  64.820  44.770  0.00  0.00           N
ATOM    827  H   GLN    51      75.960  65.190  44.400  0.00  0.00           H
ATOM    828  CA  GLN    51      77.330  63.460  44.460  0.00  0.00           C
ATOM    829  HA  GLN    51      77.620  62.900  45.350  0.00  0.00           H
ATOM    830  CB  GLN    51      76.360  62.580  43.660  0.00  0.00           C
ATOM    831  HB2 GLN    51      76.930  61.710  43.330  0.00  0.00           H
ATOM    832  HB3 GLN    51      76.090  63.010  42.700  0.00  0.00           H
ATOM    833  CG  GLN    51      75.180  62.150  44.490  0.00  0.00           C
ATOM    834  HG2 GLN    51      74.550  62.990  44.780  0.00  0.00           H
ATOM    835  HG3 GLN    51      75.570  61.670  45.390  0.00  0.00           H
ATOM    836  CD  GLN    51      74.270  61.210  43.690  0.00  0.00           C
ATOM    837  OE1 GLN    51      73.260  61.680  43.160  0.00  0.00           O
ATOM    838  NE2 GLN    51      74.520  59.940  43.640  0.00  0.00           N
ATOM    839 HE21 GLN    51      75.320  59.560  44.120  0.00  0.00           H
ATOM    840 HE22 GLN    51      73.970  59.400  42.990  0.00  0.00           H
ATOM    841  C   GLN    51      78.660  63.610  43.730  0.00  0.00           C
ATOM    842  O   GLN    51      79.550  62.720  43.860  0.00  0.00           O
ATOM    843  N   MET    52      78.910  64.690  42.950  0.00  0.00           N
ATOM    844  H   MET    52      78.150  65.280  42.630  0.00  0.00           H
ATOM    845  CA  MET    52      80.200  64.930  42.280  0.00  0.00           C
ATOM    846  HA  MET    52      80.470  63.960  41.860  0.00  0.00           H
ATOM    847  CB  MET    52      80.060  65.890  41.090  0.00  0.00           C
ATOM    848  HB2 MET    52      79.610  66.830  41.420  0.00  0.00           H
ATOM    849  HB3 MET    52      79.380  65.400  40.400  0.00  0.00           H
ATOM    850  CG  MET    52      81.360  66.200  40.370  0.00  0.00           C
ATOM    851  HG2 MET    52      82.260  66.310  40.970  0.00  0.00           H
ATOM    852  HG3 MET    52      80.960  67.140  39.980  0.00  0.00           H
ATOM    853  SD  MET    52      81.500  64.980  38.950  0.00  0.00           S
ATOM    854  CE  MET    52      82.590  63.700  39.670  0.00  0.00           C
ATOM    855  HE1 MET    52      82.450  62.750  39.160  0.00  0.00           H
ATOM    856  HE2 MET    52      83.580  64.160  39.720  0.00  0.00           H
ATOM    857  HE3 MET    52      82.290  63.430  40.690  0.00  0.00           H
ATOM    858  C   MET    52      81.280  65.320  43.300  0.00  0.00           C
ATOM    859  O   MET    52      82.270  64.600  43.410  0.00  0.00           O
ATOM    860  N   ALA    53      81.090  66.350  44.100  0.00  0.00           N
ATOM    861  H   ALA    53      80.300  66.970  43.970  0.00  0.00           H
ATOM    862  CA  ALA    53      82.060  66.700  45.180  0.00  0.00           C
ATOM    863  HA  ALA    53      82.970  67.120  44.740  0.00  0.00           H
ATOM    864  CB  ALA    53      81.420  67.800  46.080  0.00  0.00           C
ATOM    865  HB1 ALA    53      82.190  68.190  46.760  0.00  0.00           H
ATOM    866  HB2 ALA    53      80.950  68.620  45.540  0.00  0.00           H
ATOM    867  HB3 ALA    53      80.560  67.390  46.610  0.00  0.00           H
ATOM    868  C   ALA    53      82.470  65.470  46.080  0.00  0.00           C
ATOM    869  O   ALA    53      83.680  65.400  46.400  0.00  0.00           O
ATOM    870  N   LEU    54      81.490  64.680  46.490  0.00  0.00           N
ATOM    871  H   LEU    54      80.570  65.010  46.230  0.00  0.00           H
ATOM    872  CA  LEU    54      81.680  63.440  47.230  0.00  0.00           C
ATOM    873  HA  LEU    54      82.190  63.590  48.180  0.00  0.00           H
ATOM    874  CB  LEU    54      80.280  62.870  47.560  0.00  0.00           C
ATOM    875  HB2 LEU    54      80.330  61.810  47.790  0.00  0.00           H
ATOM    876  HB3 LEU    54      79.740  62.960  46.620  0.00  0.00           H
ATOM    877  CG  LEU    54      79.470  63.570  48.730  0.00  0.00           C
ATOM    878  HG  LEU    54      79.290  64.640  48.570  0.00  0.00           H
ATOM    879  CD1 LEU    54      78.070  62.990  48.690  0.00  0.00           C
ATOM    880 HD11 LEU    54      77.600  63.250  47.740  0.00  0.00           H
ATOM    881 HD12 LEU    54      78.010  61.930  48.900  0.00  0.00           H
ATOM    882 HD13 LEU    54      77.420  63.460  49.430  0.00  0.00           H
ATOM    883  CD2 LEU    54      80.070  63.340  50.160  0.00  0.00           C
ATOM    884 HD21 LEU    54      80.600  62.390  50.260  0.00  0.00           H
ATOM    885 HD22 LEU    54      80.830  64.100  50.360  0.00  0.00           H
ATOM    886 HD23 LEU    54      79.320  63.580  50.920  0.00  0.00           H
ATOM    887  C   LEU    54      82.480  62.400  46.470  0.00  0.00           C
ATOM    888  O   LEU    54      83.290  61.710  47.070  0.00  0.00           O
ATOM    889  N   SER    55      82.220  62.260  45.180  0.00  0.00           N
ATOM    890  H   SER    55      81.590  62.920  44.740  0.00  0.00           H
ATOM    891  CA  SER    55      82.890  61.410  44.210  0.00  0.00           C
ATOM    892  HA  SER    55      82.890  60.360  44.490  0.00  0.00           H
ATOM    893  CB  SER    55      82.060  61.400  42.930  0.00  0.00           C
ATOM    894  HB2 SER    55      81.800  62.370  42.520  0.00  0.00           H
ATOM    895  HB3 SER    55      81.140  60.850  43.180  0.00  0.00           H
ATOM    896  OG  SER    55      82.720  60.820  41.810  0.00  0.00           O
ATOM    897  HG  SER    55      83.130  60.040  42.200  0.00  0.00           H
ATOM    898  C   SER    55      84.270  61.820  43.870  0.00  0.00           C
ATOM    899  O   SER    55      85.170  60.950  43.970  0.00  0.00           O
ATOM    900  N   VAL    56      84.720  63.110  43.750  0.00  0.00           N
ATOM    901  H   VAL    56      84.040  63.860  43.820  0.00  0.00           H
ATOM    902  CA  VAL    56      86.130  63.450  43.630  0.00  0.00           C
ATOM    903  HA  VAL    56      86.590  62.890  42.830  0.00  0.00           H
ATOM    904  CB  VAL    56      86.290  64.980  43.310  0.00  0.00           C
ATOM    905  HB  VAL    56      86.100  65.530  44.230  0.00  0.00           H
ATOM    906  CG1 VAL    56      87.680  65.270  42.960  0.00  0.00           C
ATOM    907 HG11 VAL    56      88.030  64.730  42.080  0.00  0.00           H
ATOM    908 HG12 VAL    56      87.700  66.360  42.880  0.00  0.00           H
ATOM    909 HG13 VAL    56      88.360  64.830  43.690  0.00  0.00           H
ATOM    910  CG2 VAL    56      85.420  65.430  42.080  0.00  0.00           C
ATOM    911 HG21 VAL    56      85.590  64.720  41.270  0.00  0.00           H
ATOM    912 HG22 VAL    56      84.370  65.460  42.390  0.00  0.00           H
ATOM    913 HG23 VAL    56      85.670  66.460  41.860  0.00  0.00           H
ATOM    914  C   VAL    56      86.940  62.910  44.860  0.00  0.00           C
ATOM    915  O   VAL    56      88.050  62.450  44.690  0.00  0.00           O
ATOM    916  N   CYX    57      86.380  62.950  46.050  0.00  0.00           N
ATOM    917  H   CYX    57      85.420  63.260  46.140  0.00  0.00           H
ATOM    918  CA  CYX    57      87.010  62.500  47.310  0.00  0.00           C
ATOM    919  HA  CYX    57      88.040  62.830  47.470  0.00  0.00           H
ATOM    920  CB  CYX    57      86.120  63.070  48.430  0.00  0.00           C
ATOM    921  HB2 CYX    57      86.360  62.490  49.320  0.00  0.00           H
ATOM    922  HB3 CYX    57      85.090  62.980  48.080  0.00  0.00           H
ATOM    923  SG  CYX    57      86.460  64.860  48.670  0.00  0.00           S
ATOM    924  C   CYX    57      87.000  60.950  47.410  0.00  0.00           C
ATOM    925  O   CYX    57      88.060  60.350  47.550  0.00  0.00           O
ATOM    926  N   GLU    58      85.850  60.370  47.130  0.00  0.00           N
ATOM    927  H   GLU    58      85.050  60.940  46.920  0.00  0.00           H
ATOM    928  CA  GLU    58      85.630  58.850  47.230  0.00  0.00           C
ATOM    929  HA  GLU    58      85.980  58.540  48.210  0.00  0.00           H
ATOM    930  CB  GLU    58      84.120  58.690  47.010  0.00  0.00           C
ATOM    931  HB2 GLU    58      83.920  59.180  46.060  0.00  0.00           H
ATOM    932  HB3 GLU    58      83.640  59.270  47.790  0.00  0.00           H
ATOM    933  CG  GLU    58      83.720  57.150  47.030  0.00  0.00           C
ATOM    934  HG2 GLU    58      84.520  56.500  46.680  0.00  0.00           H
ATOM    935  HG3 GLU    58      82.890  56.950  46.350  0.00  0.00           H
ATOM    936  CD  GLU    58      83.420  56.670  48.460  0.00  0.00           C
ATOM    937  OE1 GLU    58      83.810  55.490  48.680  0.00  0.00           O
ATOM    938  OE2 GLU    58      82.920  57.390  49.360  0.00  0.00           O
ATOM    939  C   GLU    58      86.490  58.080  46.110  0.00  0.00           C
ATOM    940  O   GLU    58      87.050  56.980  46.380  0.00  0.00           O
ATOM    941  N   ASP    59      86.510  58.650  44.920  0.00  0.00           N
ATOM    942  H   ASP    59      85.970  59.490  44.780  0.00  0.00           H
ATOM    943  CA  ASP    59      86.850  57.910  43.680  0.00  0.00           C
ATOM    944  HA  ASP    59      86.850  56.830  43.780  0.00  0.00           H
ATOM    945  CB  ASP    59      85.820  57.990  42.580  0.00  0.00           C
ATOM    946  HB2 ASP    59      86.210  57.340  41.800  0.00  0.00           H
ATOM    947  HB3 ASP    59      85.840  59.000  42.180  0.00  0.00           H
ATOM    948  CG  ASP    59      84.380  57.580  42.870  0.00  0.00           C
ATOM    949  OD1 ASP    59      84.200  56.480  43.450  0.00  0.00           O
ATOM    950  OD2 ASP    59      83.410  58.280  42.440  0.00  0.00           O
ATOM    951  C   ASP    59      88.250  58.220  43.160  0.00  0.00           C
ATOM    952  O   ASP    59      89.010  57.350  42.880  0.00  0.00           O
ATOM    953  N   LEU    60      88.590  59.500  43.140  0.00  0.00           N
ATOM    954  H   LEU    60      88.020  60.110  43.710  0.00  0.00           H
ATOM    955  CA  LEU    60      89.840  60.070  42.570  0.00  0.00           C
ATOM    956  HA  LEU    60      90.270  59.250  41.990  0.00  0.00           H
ATOM    957  CB  LEU    60      89.500  61.220  41.570  0.00  0.00           C
ATOM    958  HB2 LEU    60      90.400  61.580  41.070  0.00  0.00           H
ATOM    959  HB3 LEU    60      89.200  61.980  42.290  0.00  0.00           H
ATOM    960  CG  LEU    60      88.390  60.980  40.550  0.00  0.00           C
ATOM    961  HG  LEU    60      87.420  60.860  41.030  0.00  0.00           H
ATOM    962  CD1 LEU    60      88.280  62.330  39.820  0.00  0.00           C
ATOM    963 HD11 LEU    60      89.240  62.850  39.760  0.00  0.00           H
ATOM    964 HD12 LEU    60      87.810  62.080  38.870  0.00  0.00           H
ATOM    965 HD13 LEU    60      87.530  62.910  40.350  0.00  0.00           H
ATOM    966  CD2 LEU    60      88.740  59.770  39.630  0.00  0.00           C
ATOM    967 HD21 LEU    60      88.060  59.730  38.780  0.00  0.00           H
ATOM    968 HD22 LEU    60      89.800  59.740  39.360  0.00  0.00           H
ATOM    969 HD23 LEU    60      88.600  58.830  40.160  0.00  0.00           H
ATOM    970  C   LEU    60      90.870  60.330  43.730  0.00  0.00           C
ATOM    971  O   LEU    60      91.940  59.770  43.710  0.00  0.00           O
ATOM    972  N   ILE    61      90.590  61.280  44.640  0.00  0.00           N
ATOM    973  H   ILE    61      89.680  61.720  44.650  0.00  0.00           H
ATOM    974  CA  ILE    61      91.510  61.730  45.560  0.00  0.00           C
ATOM    975  HA  ILE    61      92.470  62.080  45.180  0.00  0.00           H
ATOM    976  CB  ILE    61      91.020  63.090  46.180  0.00  0.00           C
ATOM    977  HB  ILE    61      89.960  62.980  46.390  0.00  0.00           H
ATOM    978  CG2 ILE    61      91.650  63.240  47.480  0.00  0.00           C
ATOM    979 HG21 ILE    61      91.230  64.150  47.910  0.00  0.00           H
ATOM    980 HG22 ILE    61      91.320  62.430  48.140  0.00  0.00           H
ATOM    981 HG23 ILE    61      92.730  63.310  47.450  0.00  0.00           H
ATOM    982  CG1 ILE    61      91.280  64.280  45.240  0.00  0.00           C
ATOM    983 HG12 ILE    61      90.940  63.980  44.250  0.00  0.00           H
ATOM    984 HG13 ILE    61      92.370  64.290  45.160  0.00  0.00           H
ATOM    985  CD1 ILE    61      90.550  65.510  45.670  0.00  0.00           C
ATOM    986 HD11 ILE    61      89.520  65.230  45.910  0.00  0.00           H
ATOM    987 HD12 ILE    61      91.130  65.970  46.470  0.00  0.00           H
ATOM    988 HD13 ILE    61      90.430  66.170  44.810  0.00  0.00           H
ATOM    989  C   ILE    61      91.840  60.530  46.510  0.00  0.00           C
ATOM    990  O   ILE    61      92.910  60.460  47.080  0.00  0.00           O
ATOM    991  N   SER    62      90.960  59.580  46.830  0.00  0.00           N
ATOM    992  H   SER    62      90.000  59.700  46.540  0.00  0.00           H
ATOM    993  CA  SER    62      91.310  58.380  47.600  0.00  0.00           C
ATOM    994  HA  SER    62      91.700  58.620  48.590  0.00  0.00           H
ATOM    995  CB  SER    62      90.090  57.530  47.720  0.00  0.00           C
ATOM    996  HB2 SER    62      89.260  58.050  48.200  0.00  0.00           H
ATOM    997  HB3 SER    62      90.290  56.700  48.400  0.00  0.00           H
ATOM    998  OG  SER    62      89.630  57.050  46.450  0.00  0.00           O
ATOM    999  HG  SER    62      88.670  57.090  46.410  0.00  0.00           H
ATOM   1000  C   SER    62      92.440  57.660  46.890  0.00  0.00           C
ATOM   1001  O   SER    62      93.350  57.020  47.530  0.00  0.00           O
ATOM   1002  N   SER    63      92.580  57.780  45.560  0.00  0.00           N
ATOM   1003  H   SER    63      91.880  58.360  45.120  0.00  0.00           H
ATOM   1004  CA  SER    63      93.680  57.290  44.680  0.00  0.00           C
ATOM   1005  HA  SER    63      94.070  56.420  45.220  0.00  0.00           H
ATOM   1006  CB  SER    63      93.050  56.870  43.360  0.00  0.00           C
ATOM   1007  HB2 SER    63      93.760  56.290  42.780  0.00  0.00           H
ATOM   1008  HB3 SER    63      92.660  57.760  42.880  0.00  0.00           H
ATOM   1009  OG  SER    63      91.930  56.000  43.590  0.00  0.00           O
ATOM   1010  HG  SER    63      91.240  56.640  43.780  0.00  0.00           H
ATOM   1011  C   SER    63      94.840  58.220  44.550  0.00  0.00           C
ATOM   1012  O   SER    63      95.730  58.020  43.750  0.00  0.00           O
ATOM   1013  N   GLN    64      94.930  59.270  45.400  0.00  0.00           N
ATOM   1014  H   GLN    64      94.220  59.260  46.120  0.00  0.00           H
ATOM   1015  CA  GLN    64      96.160  60.030  45.640  0.00  0.00           C
ATOM   1016  HA  GLN    64      95.950  60.860  46.310  0.00  0.00           H
ATOM   1017  CB  GLN    64      97.190  59.170  46.400  0.00  0.00           C
ATOM   1018  HB2 GLN    64      97.770  58.660  45.630  0.00  0.00           H
ATOM   1019  HB3 GLN    64      96.610  58.410  46.920  0.00  0.00           H
ATOM   1020  CG  GLN    64      98.160  60.020  47.270  0.00  0.00           C
ATOM   1021  HG2 GLN    64      97.450  60.680  47.760  0.00  0.00           H
ATOM   1022  HG3 GLN    64      98.820  60.580  46.610  0.00  0.00           H
ATOM   1023  CD  GLN    64      99.020  59.220  48.220  0.00  0.00           C
ATOM   1024  OE1 GLN    64      99.080  58.000  48.180  0.00  0.00           O
ATOM   1025  NE2 GLN    64      99.620  59.900  49.120  0.00  0.00           N
ATOM   1026 HE21 GLN    64      99.700  60.910  49.090  0.00  0.00           H
ATOM   1027 HE22 GLN    64     100.180  59.390  49.780  0.00  0.00           H
ATOM   1028  C   GLN    64      96.610  60.760  44.340  0.00  0.00           C
ATOM   1029  O   GLN    64      97.810  60.740  44.070  0.00  0.00           O
ATOM   1030  N   VAL    65      95.660  61.290  43.540  0.00  0.00           N
ATOM   1031  H   VAL    65      94.750  61.340  43.980  0.00  0.00           H
ATOM   1032  CA  VAL    65      95.970  61.950  42.310  0.00  0.00           C
ATOM   1033  HA  VAL    65      96.690  61.220  41.950  0.00  0.00           H
ATOM   1034  CB  VAL    65      94.800  62.050  41.370  0.00  0.00           C
ATOM   1035  HB  VAL    65      95.030  62.590  40.460  0.00  0.00           H
ATOM   1036  CG1 VAL    65      94.350  60.680  40.880  0.00  0.00           C
ATOM   1037 HG11 VAL    65      94.230  59.950  41.680  0.00  0.00           H
ATOM   1038 HG12 VAL    65      93.330  60.760  40.490  0.00  0.00           H
ATOM   1039 HG13 VAL    65      95.070  60.270  40.170  0.00  0.00           H
ATOM   1040  CG2 VAL    65      93.570  62.790  41.890  0.00  0.00           C
ATOM   1041 HG21 VAL    65      92.880  62.770  41.040  0.00  0.00           H
ATOM   1042 HG22 VAL    65      93.070  62.320  42.740  0.00  0.00           H
ATOM   1043 HG23 VAL    65      93.770  63.810  42.200  0.00  0.00           H
ATOM   1044  C   VAL    65      96.720  63.300  42.390  0.00  0.00           C
ATOM   1045  O   VAL    65      96.360  64.210  43.130  0.00  0.00           O
ATOM   1046  N   TYR    66      97.810  63.370  41.540  0.00  0.00           N
ATOM   1047  H   TYR    66      97.950  62.560  40.970  0.00  0.00           H
ATOM   1048  CA  TYR    66      98.510  64.640  41.440  0.00  0.00           C
ATOM   1049  HA  TYR    66      98.650  64.970  42.470  0.00  0.00           H
ATOM   1050  CB  TYR    66      99.960  64.350  40.940  0.00  0.00           C
ATOM   1051  HB2 TYR    66     100.370  65.290  40.570  0.00  0.00           H
ATOM   1052  HB3 TYR    66      99.990  63.780  40.010  0.00  0.00           H
ATOM   1053  CG  TYR    66     100.910  63.780  42.010  0.00  0.00           C
ATOM   1054  CD1 TYR    66     100.620  62.710  42.930  0.00  0.00           C
ATOM   1055  HD1 TYR    66      99.600  62.360  42.950  0.00  0.00           H
ATOM   1056  CE1 TYR    66     101.640  62.130  43.720  0.00  0.00           C
ATOM   1057  HE1 TYR    66     101.460  61.480  44.560  0.00  0.00           H
ATOM   1058  CZ  TYR    66     102.980  62.590  43.530  0.00  0.00           C
ATOM   1059  OH  TYR    66     103.950  62.080  44.300  0.00  0.00           O
ATOM   1060  HH  TYR    66     103.480  61.790  45.090  0.00  0.00           H
ATOM   1061  CE2 TYR    66     103.260  63.640  42.730  0.00  0.00           C
ATOM   1062  HE2 TYR    66     104.310  63.930  42.690  0.00  0.00           H
ATOM   1063  CD2 TYR    66     102.240  64.180  41.960  0.00  0.00           C
ATOM   1064  HD2 TYR    66     102.530  64.810  41.140  0.00  0.00           H
ATOM   1065  C   TYR    66      97.810  65.810  40.720  0.00  0.00           C
ATOM   1066  O   TYR    66      98.110  66.980  40.930  0.00  0.00           O
ATOM   1067  N   ALA    67      96.920  65.530  39.740  0.00  0.00           N
ATOM   1068  H   ALA    67      96.670  64.560  39.600  0.00  0.00           H
ATOM   1069  CA  ALA    67      96.290  66.450  38.740  0.00  0.00           C
ATOM   1070  HA  ALA    67      96.290  67.450  39.170  0.00  0.00           H
ATOM   1071  CB  ALA    67      97.110  66.540  37.450  0.00  0.00           C
ATOM   1072  HB1 ALA    67      96.550  67.060  36.670  0.00  0.00           H
ATOM   1073  HB2 ALA    67      98.060  67.060  37.580  0.00  0.00           H
ATOM   1074  HB3 ALA    67      97.230  65.580  36.950  0.00  0.00           H
ATOM   1075  C   ALA    67      94.940  65.930  38.380  0.00  0.00           C
ATOM   1076  O   ALA    67      94.810  64.700  38.570  0.00  0.00           O
ATOM   1077  N   ILE    68      93.980  66.800  38.040  0.00  0.00           N
ATOM   1078  H   ILE    68      94.270  67.760  37.970  0.00  0.00           H
ATOM   1079  CA  ILE    68      92.620  66.450  37.680  0.00  0.00           C
ATOM   1080  HA  ILE    68      92.560  65.360  37.640  0.00  0.00           H
ATOM   1081  CB  ILE    68      91.620  66.870  38.800  0.00  0.00           C
ATOM   1082  HB  ILE    68      91.680  67.960  38.850  0.00  0.00           H
ATOM   1083  CG2 ILE    68      90.230  66.350  38.450  0.00  0.00           C
ATOM   1084 HG21 ILE    68      89.540  66.540  39.270  0.00  0.00           H
ATOM   1085 HG22 ILE    68      89.920  66.860  37.530  0.00  0.00           H
ATOM   1086 HG23 ILE    68      90.270  65.260  38.380  0.00  0.00           H
ATOM   1087  CG1 ILE    68      92.110  66.250  40.070  0.00  0.00           C
ATOM   1088 HG12 ILE    68      93.100  66.560  40.410  0.00  0.00           H
ATOM   1089 HG13 ILE    68      92.010  65.170  39.990  0.00  0.00           H
ATOM   1090  CD1 ILE    68      91.170  66.800  41.140  0.00  0.00           C
ATOM   1091 HD11 ILE    68      90.310  66.140  41.200  0.00  0.00           H
ATOM   1092 HD12 ILE    68      91.570  66.580  42.130  0.00  0.00           H
ATOM   1093 HD13 ILE    68      90.920  67.850  41.000  0.00  0.00           H
ATOM   1094  C   ILE    68      92.200  66.980  36.260  0.00  0.00           C
ATOM   1095  O   ILE    68      92.220  68.160  36.060  0.00  0.00           O
ATOM   1096  N   LEU    69      91.790  66.080  35.350  0.00  0.00           N
ATOM   1097  H   LEU    69      91.570  65.170  35.750  0.00  0.00           H
ATOM   1098  CA  LEU    69      91.140  66.420  34.080  0.00  0.00           C
ATOM   1099  HA  LEU    69      91.500  67.390  33.730  0.00  0.00           H
ATOM   1100  CB  LEU    69      91.510  65.390  33.000  0.00  0.00           C
ATOM   1101  HB2 LEU    69      90.740  65.350  32.230  0.00  0.00           H
ATOM   1102  HB3 LEU    69      91.310  64.430  33.470  0.00  0.00           H
ATOM   1103  CG  LEU    69      92.920  65.460  32.390  0.00  0.00           C
ATOM   1104  HG  LEU    69      92.940  66.360  31.780  0.00  0.00           H
ATOM   1105  CD1 LEU    69      94.100  65.690  33.330  0.00  0.00           C
ATOM   1106 HD11 LEU    69      94.000  66.600  33.920  0.00  0.00           H
ATOM   1107 HD12 LEU    69      94.260  64.850  34.010  0.00  0.00           H
ATOM   1108 HD13 LEU    69      94.990  65.900  32.740  0.00  0.00           H
ATOM   1109  CD2 LEU    69      93.240  64.250  31.510  0.00  0.00           C
ATOM   1110 HD21 LEU    69      94.280  64.330  31.180  0.00  0.00           H
ATOM   1111 HD22 LEU    69      93.260  63.410  32.200  0.00  0.00           H
ATOM   1112 HD23 LEU    69      92.540  64.080  30.680  0.00  0.00           H
ATOM   1113  C   LEU    69      89.600  66.560  34.140  0.00  0.00           C
ATOM   1114  O   LEU    69      88.980  65.770  34.850  0.00  0.00           O
ATOM   1115  N   VAL    70      88.970  67.580  33.530  0.00  0.00           N
ATOM   1116  H   VAL    70      89.630  68.270  33.200  0.00  0.00           H
ATOM   1117  CA  VAL    70      87.480  67.730  33.460  0.00  0.00           C
ATOM   1118  HA  VAL    70      87.080  66.720  33.530  0.00  0.00           H
ATOM   1119  CB  VAL    70      86.920  68.400  34.770  0.00  0.00           C
ATOM   1120  HB  VAL    70      87.270  67.850  35.650  0.00  0.00           H
ATOM   1121  CG1 VAL    70      87.340  69.850  34.860  0.00  0.00           C
ATOM   1122 HG11 VAL    70      88.430  69.940  34.860  0.00  0.00           H
ATOM   1123 HG12 VAL    70      86.840  70.340  34.030  0.00  0.00           H
ATOM   1124 HG13 VAL    70      86.990  70.340  35.770  0.00  0.00           H
ATOM   1125  CG2 VAL    70      85.450  68.360  34.640  0.00  0.00           C
ATOM   1126 HG21 VAL    70      85.020  69.030  35.380  0.00  0.00           H
ATOM   1127 HG22 VAL    70      85.050  68.690  33.680  0.00  0.00           H
ATOM   1128 HG23 VAL    70      84.990  67.390  34.840  0.00  0.00           H
ATOM   1129  C   VAL    70      86.970  68.300  32.090  0.00  0.00           C
ATOM   1130  O   VAL    70      87.530  69.260  31.520  0.00  0.00           O
ATOM   1131  N   SER    71      85.970  67.590  31.480  0.00  0.00           N
ATOM   1132  H   SER    71      85.660  66.710  31.870  0.00  0.00           H
ATOM   1133  CA  SER    71      85.220  67.900  30.220  0.00  0.00           C
ATOM   1134  HA  SER    71      85.600  68.830  29.790  0.00  0.00           H
ATOM   1135  CB  SER    71      85.400  66.650  29.300  0.00  0.00           C
ATOM   1136  HB2 SER    71      86.470  66.530  29.140  0.00  0.00           H
ATOM   1137  HB3 SER    71      84.880  66.880  28.360  0.00  0.00           H
ATOM   1138  OG  SER    71      84.800  65.500  29.840  0.00  0.00           O
ATOM   1139  HG  SER    71      84.690  64.850  29.140  0.00  0.00           H
ATOM   1140  C   SER    71      83.740  68.050  30.640  0.00  0.00           C
ATOM   1141  O   SER    71      83.260  67.770  31.770  0.00  0.00           O
ATOM   1142  N   HIE    72      82.930  68.510  29.640  0.00  0.00           N
ATOM   1143  H   HIE    72      83.300  68.630  28.710  0.00  0.00           H
ATOM   1144  CA  HIE    72      81.490  68.720  29.870  0.00  0.00           C
ATOM   1145  HA  HIE    72      81.360  69.060  30.890  0.00  0.00           H
ATOM   1146  CB  HIE    72      80.910  69.800  28.920  0.00  0.00           C
ATOM   1147  HB2 HIE    72      79.870  69.570  28.690  0.00  0.00           H
ATOM   1148  HB3 HIE    72      81.480  69.830  27.990  0.00  0.00           H
ATOM   1149  CG  HIE    72      80.910  71.230  29.470  0.00  0.00           C
ATOM   1150  ND1 HIE    72      82.050  71.910  29.790  0.00  0.00           N
ATOM   1151  CE1 HIE    72      81.590  73.050  30.300  0.00  0.00           C
ATOM   1152  HE1 HIE    72      82.190  73.880  30.640  0.00  0.00           H
ATOM   1153  NE2 HIE    72      80.280  73.130  30.230  0.00  0.00           N
ATOM   1154  HE2 HIE    72      79.740  73.970  30.390  0.00  0.00           H
ATOM   1155  CD2 HIE    72      79.790  72.010  29.640  0.00  0.00           C
ATOM   1156  HD2 HIE    72      78.770  71.670  29.570  0.00  0.00           H
ATOM   1157  C   HIE    72      80.720  67.430  29.690  0.00  0.00           C
ATOM   1158  O   HIE    72      81.270  66.450  29.130  0.00  0.00           O
ATOM   1159  N   PRO    73      79.610  67.300  30.470  0.00  0.00           N
ATOM   1160  CD  PRO    73      78.950  68.310  31.300  0.00  0.00           C
ATOM   1161  HD2 PRO    73      79.020  69.300  30.840  0.00  0.00           H
ATOM   1162  HD3 PRO    73      79.370  68.220  32.300  0.00  0.00           H
ATOM   1163  CG  PRO    73      77.460  67.970  31.310  0.00  0.00           C
ATOM   1164  HG2 PRO    73      77.030  68.430  30.420  0.00  0.00           H
ATOM   1165  HG3 PRO    73      76.920  68.410  32.160  0.00  0.00           H
ATOM   1166  CB  PRO    73      77.520  66.420  31.200  0.00  0.00           C
ATOM   1167  HB2 PRO    73      76.570  65.990  30.880  0.00  0.00           H
ATOM   1168  HB3 PRO    73      77.750  66.020  32.190  0.00  0.00           H
ATOM   1169  CA  PRO    73      78.690  66.150  30.210  0.00  0.00           C
ATOM   1170  HA  PRO    73      79.250  65.240  30.460  0.00  0.00           H
ATOM   1171  C   PRO    73      78.140  66.110  28.730  0.00  0.00           C
ATOM   1172  O   PRO    73      78.440  67.080  27.980  0.00  0.00           O
ATOM   1173  N   PRO    74      77.380  65.060  28.360  0.00  0.00           N
ATOM   1174  CD  PRO    74      77.500  63.680  28.860  0.00  0.00           C
ATOM   1175  HD2 PRO    74      76.690  63.520  29.580  0.00  0.00           H
ATOM   1176  HD3 PRO    74      78.480  63.440  29.270  0.00  0.00           H
ATOM   1177  CG  PRO    74      77.150  62.750  27.690  0.00  0.00           C
ATOM   1178  HG2 PRO    74      76.480  61.940  27.960  0.00  0.00           H
ATOM   1179  HG3 PRO    74      78.080  62.490  27.190  0.00  0.00           H
ATOM   1180  CB  PRO    74      76.340  63.610  26.720  0.00  0.00           C
ATOM   1181  HB2 PRO    74      75.270  63.550  26.900  0.00  0.00           H
ATOM   1182  HB3 PRO    74      76.620  63.330  25.700  0.00  0.00           H
ATOM   1183  CA  PRO    74      76.830  65.030  27.030  0.00  0.00           C
ATOM   1184  HA  PRO    74      77.690  65.200  26.390  0.00  0.00           H
ATOM   1185  C   PRO    74      75.790  66.120  26.770  0.00  0.00           C
ATOM   1186  O   PRO    74      75.490  66.410  25.610  0.00  0.00           O
ATOM   1187  N   ALA    75      75.080  66.510  27.830  0.00  0.00           N
ATOM   1188  H   ALA    75      75.370  66.040  28.680  0.00  0.00           H
ATOM   1189  CA  ALA    75      73.800  67.220  27.770  0.00  0.00           C
ATOM   1190  HA  ALA    75      73.670  67.720  26.810  0.00  0.00           H
ATOM   1191  CB  ALA    75      72.770  66.040  27.770  0.00  0.00           C
ATOM   1192  HB1 ALA    75      71.780  66.370  28.080  0.00  0.00           H
ATOM   1193  HB2 ALA    75      72.620  65.550  26.810  0.00  0.00           H
ATOM   1194  HB3 ALA    75      73.020  65.340  28.570  0.00  0.00           H
ATOM   1195  C   ALA    75      73.560  68.200  28.950  0.00  0.00           C
ATOM   1196  O   ALA    75      72.640  67.950  29.760  0.00  0.00           O
ATOM   1197  N   PRO    76      74.240  69.330  29.030  0.00  0.00           N
ATOM   1198  CD  PRO    76      75.090  69.810  28.010  0.00  0.00           C
ATOM   1199  HD2 PRO    76      74.540  69.820  27.060  0.00  0.00           H
ATOM   1200  HD3 PRO    76      75.890  69.090  27.900  0.00  0.00           H
ATOM   1201  CG  PRO    76      75.520  71.240  28.440  0.00  0.00           C
ATOM   1202  HG2 PRO    76      74.830  71.920  27.930  0.00  0.00           H
ATOM   1203  HG3 PRO    76      76.560  71.380  28.180  0.00  0.00           H
ATOM   1204  CB  PRO    76      75.350  71.290  29.970  0.00  0.00           C
ATOM   1205  HB2 PRO    76      75.110  72.280  30.360  0.00  0.00           H
ATOM   1206  HB3 PRO    76      76.230  70.840  30.440  0.00  0.00           H
ATOM   1207  CA  PRO    76      74.200  70.270  30.180  0.00  0.00           C
ATOM   1208  HA  PRO    76      74.400  69.660  31.060  0.00  0.00           H
ATOM   1209  C   PRO    76      72.820  70.930  30.330  0.00  0.00           C
ATOM   1210  O   PRO    76      72.210  71.380  29.350  0.00  0.00           O
ATOM   1211  N   THR    77      72.480  70.980  31.610  0.00  0.00           N
ATOM   1212  H   THR    77      73.110  70.590  32.310  0.00  0.00           H
ATOM   1213  CA  THR    77      71.310  71.750  32.110  0.00  0.00           C
ATOM   1214  HA  THR    77      70.660  71.980  31.260  0.00  0.00           H
ATOM   1215  CB  THR    77      70.460  70.990  33.180  0.00  0.00           C
ATOM   1216  HB  THR    77      69.660  71.610  33.600  0.00  0.00           H
ATOM   1217  CG2 THR    77      69.860  69.750  32.640  0.00  0.00           C
ATOM   1218 HG21 THR    77      69.390  69.290  33.510  0.00  0.00           H
ATOM   1219 HG22 THR    77      69.080  69.990  31.920  0.00  0.00           H
ATOM   1220 HG23 THR    77      70.520  69.040  32.150  0.00  0.00           H
ATOM   1221  OG1 THR    77      71.350  70.690  34.200  0.00  0.00           O
ATOM   1222  HG1 THR    77      71.610  71.490  34.660  0.00  0.00           H
ATOM   1223  C   THR    77      71.650  73.130  32.670  0.00  0.00           C
ATOM   1224  O   THR    77      70.790  73.860  33.110  0.00  0.00           O
ATOM   1225  N   ASP    78      72.940  73.380  32.830  0.00  0.00           N
ATOM   1226  H   ASP    78      73.550  72.600  32.600  0.00  0.00           H
ATOM   1227  CA  ASP    78      73.610  74.480  33.480  0.00  0.00           C
ATOM   1228  HA  ASP    78      72.980  75.370  33.430  0.00  0.00           H
ATOM   1229  CB  ASP    78      73.940  74.060  34.900  0.00  0.00           C
ATOM   1230  HB2 ASP    78      74.460  74.870  35.400  0.00  0.00           H
ATOM   1231  HB3 ASP    78      74.520  73.140  34.880  0.00  0.00           H
ATOM   1232  CG  ASP    78      72.740  73.670  35.720  0.00  0.00           C
ATOM   1233  OD1 ASP    78      72.040  74.590  36.220  0.00  0.00           O
ATOM   1234  OD2 ASP    78      72.470  72.490  35.910  0.00  0.00           O
ATOM   1235  C   ASP    78      74.910  74.800  32.710  0.00  0.00           C
ATOM   1236  O   ASP    78      75.440  73.970  31.990  0.00  0.00           O
ATOM   1237  N   HIE    79      75.520  75.940  33.000  0.00  0.00           N
ATOM   1238  H   HIE    79      75.020  76.660  33.510  0.00  0.00           H
ATOM   1239  CA  HIE    79      76.800  76.330  32.460  0.00  0.00           C
ATOM   1240  HA  HIE    79      76.950  75.940  31.450  0.00  0.00           H
ATOM   1241  CB  HIE    79      76.860  77.870  32.140  0.00  0.00           C
ATOM   1242  HB2 HIE    79      77.880  78.210  31.980  0.00  0.00           H
ATOM   1243  HB3 HIE    79      76.460  78.470  32.950  0.00  0.00           H
ATOM   1244  CG  HIE    79      76.120  78.110  30.880  0.00  0.00           C
ATOM   1245  ND1 HIE    79      76.780  78.210  29.660  0.00  0.00           N
ATOM   1246  CE1 HIE    79      75.830  78.420  28.760  0.00  0.00           C
ATOM   1247  HE1 HIE    79      75.960  78.560  27.690  0.00  0.00           H
ATOM   1248  NE2 HIE    79      74.670  78.600  29.410  0.00  0.00           N
ATOM   1249  HE2 HIE    79      73.760  78.530  28.980  0.00  0.00           H
ATOM   1250  CD2 HIE    79      74.810  78.320  30.720  0.00  0.00           C
ATOM   1251  HD2 HIE    79      74.070  78.260  31.510  0.00  0.00           H
ATOM   1252  C   HIE    79      78.020  75.870  33.330  0.00  0.00           C
ATOM   1253  O   HIE    79      78.990  75.380  32.740  0.00  0.00           O
ATOM   1254  N   LEU    80      78.000  76.030  34.590  0.00  0.00           N
ATOM   1255  H   LEU    80      77.110  76.350  34.960  0.00  0.00           H
ATOM   1256  CA  LEU    80      79.120  75.980  35.570  0.00  0.00           C
ATOM   1257  HA  LEU    80      80.020  76.200  34.990  0.00  0.00           H
ATOM   1258  CB  LEU    80      78.870  77.180  36.540  0.00  0.00           C
ATOM   1259  HB2 LEU    80      79.740  77.210  37.190  0.00  0.00           H
ATOM   1260  HB3 LEU    80      78.000  76.930  37.150  0.00  0.00           H
ATOM   1261  CG  LEU    80      78.760  78.680  36.110  0.00  0.00           C
ATOM   1262  HG  LEU    80      77.780  78.690  35.630  0.00  0.00           H
ATOM   1263  CD1 LEU    80      78.560  79.570  37.340  0.00  0.00           C
ATOM   1264 HD11 LEU    80      77.630  79.380  37.870  0.00  0.00           H
ATOM   1265 HD12 LEU    80      79.430  79.360  37.980  0.00  0.00           H
ATOM   1266 HD13 LEU    80      78.550  80.620  37.040  0.00  0.00           H
ATOM   1267  CD2 LEU    80      79.910  79.120  35.140  0.00  0.00           C
ATOM   1268 HD21 LEU    80      80.920  78.830  35.410  0.00  0.00           H
ATOM   1269 HD22 LEU    80      79.700  78.770  34.130  0.00  0.00           H
ATOM   1270 HD23 LEU    80      79.800  80.210  35.100  0.00  0.00           H
ATOM   1271  C   LEU    80      79.480  74.620  36.290  0.00  0.00           C
ATOM   1272  O   LEU    80      79.610  74.590  37.460  0.00  0.00           O
ATOM   1273  N   THR    81      79.580  73.550  35.440  0.00  0.00           N
ATOM   1274  H   THR    81      79.170  73.590  34.520  0.00  0.00           H
ATOM   1275  CA  THR    81      79.790  72.170  35.940  0.00  0.00           C
ATOM   1276  HA  THR    81      79.100  72.110  36.780  0.00  0.00           H
ATOM   1277  CB  THR    81      79.420  71.240  34.810  0.00  0.00           C
ATOM   1278  HB  THR    81      79.410  70.230  35.230  0.00  0.00           H
ATOM   1279  CG2 THR    81      78.060  71.520  34.190  0.00  0.00           C
ATOM   1280 HG21 THR    81      77.850  70.750  33.450  0.00  0.00           H
ATOM   1281 HG22 THR    81      77.280  71.410  34.950  0.00  0.00           H
ATOM   1282 HG23 THR    81      77.950  72.430  33.610  0.00  0.00           H
ATOM   1283  OG1 THR    81      80.380  71.390  33.750  0.00  0.00           O
ATOM   1284  HG1 THR    81      80.890  70.580  33.860  0.00  0.00           H
ATOM   1285  C   THR    81      81.240  71.810  36.520  0.00  0.00           C
ATOM   1286  O   THR    81      81.280  70.960  37.420  0.00  0.00           O
ATOM   1287  N   PRO    82      82.330  72.520  36.180  0.00  0.00           N
ATOM   1288  CD  PRO    82      82.600  73.330  35.050  0.00  0.00           C
ATOM   1289  HD2 PRO    82      82.310  74.360  35.270  0.00  0.00           H
ATOM   1290  HD3 PRO    82      82.080  73.060  34.130  0.00  0.00           H
ATOM   1291  CG  PRO    82      84.080  73.310  34.860  0.00  0.00           C
ATOM   1292  HG2 PRO    82      84.390  74.270  34.450  0.00  0.00           H
ATOM   1293  HG3 PRO    82      84.330  72.500  34.170  0.00  0.00           H
ATOM   1294  CB  PRO    82      84.780  72.970  36.140  0.00  0.00           C
ATOM   1295  HB2 PRO    82      84.850  73.890  36.730  0.00  0.00           H
ATOM   1296  HB3 PRO    82      85.590  72.270  35.960  0.00  0.00           H
ATOM   1297  CA  PRO    82      83.610  72.210  36.810  0.00  0.00           C
ATOM   1298  HA  PRO    82      83.750  71.130  36.770  0.00  0.00           H
ATOM   1299  C   PRO    82      83.670  72.590  38.320  0.00  0.00           C
ATOM   1300  O   PRO    82      84.530  72.040  39.060  0.00  0.00           O
ATOM   1301  N   THR    83      82.820  73.460  38.820  0.00  0.00           N
ATOM   1302  H   THR    83      82.080  73.710  38.180  0.00  0.00           H
ATOM   1303  CA  THR    83      82.860  74.110  40.120  0.00  0.00           C
ATOM   1304  HA  THR    83      83.750  74.730  40.060  0.00  0.00           H
ATOM   1305  CB  THR    83      81.640  75.160  40.340  0.00  0.00           C
ATOM   1306  HB  THR    83      80.710  74.720  39.990  0.00  0.00           H
ATOM   1307  CG2 THR    83      81.380  75.610  41.810  0.00  0.00           C
ATOM   1308 HG21 THR    83      80.570  76.320  41.880  0.00  0.00           H
ATOM   1309 HG22 THR    83      81.250  74.730  42.440  0.00  0.00           H
ATOM   1310 HG23 THR    83      82.350  76.060  42.040  0.00  0.00           H
ATOM   1311  OG1 THR    83      81.990  76.300  39.520  0.00  0.00           O
ATOM   1312  HG1 THR    83      81.240  76.880  39.650  0.00  0.00           H
ATOM   1313  C   THR    83      82.970  73.120  41.320  0.00  0.00           C
ATOM   1314  O   THR    83      83.950  73.390  42.060  0.00  0.00           O
ATOM   1315  N   PRO    84      82.230  71.950  41.350  0.00  0.00           N
ATOM   1316  CD  PRO    84      80.950  71.690  40.720  0.00  0.00           C
ATOM   1317  HD2 PRO    84      80.930  72.030  39.680  0.00  0.00           H
ATOM   1318  HD3 PRO    84      80.130  72.060  41.340  0.00  0.00           H
ATOM   1319  CG  PRO    84      80.770  70.140  40.740  0.00  0.00           C
ATOM   1320  HG2 PRO    84      81.270  69.670  39.890  0.00  0.00           H
ATOM   1321  HG3 PRO    84      79.750  69.780  40.650  0.00  0.00           H
ATOM   1322  CB  PRO    84      81.480  69.790  42.040  0.00  0.00           C
ATOM   1323  HB2 PRO    84      81.980  68.830  41.920  0.00  0.00           H
ATOM   1324  HB3 PRO    84      80.850  69.760  42.930  0.00  0.00           H
ATOM   1325  CA  PRO    84      82.560  70.890  42.340  0.00  0.00           C
ATOM   1326  HA  PRO    84      82.410  71.290  43.340  0.00  0.00           H
ATOM   1327  C   PRO    84      83.900  70.220  42.330  0.00  0.00           C
ATOM   1328  O   PRO    84      84.530  70.030  43.360  0.00  0.00           O
ATOM   1329  N   ILE    85      84.520  70.050  41.170  0.00  0.00           N
ATOM   1330  H   ILE    85      84.140  70.610  40.420  0.00  0.00           H
ATOM   1331  CA  ILE    85      85.860  69.530  41.040  0.00  0.00           C
ATOM   1332  HA  ILE    85      85.900  68.670  41.700  0.00  0.00           H
ATOM   1333  CB  ILE    85      86.140  68.950  39.630  0.00  0.00           C
ATOM   1334  HB  ILE    85      86.130  69.830  38.990  0.00  0.00           H
ATOM   1335  CG2 ILE    85      87.530  68.330  39.640  0.00  0.00           C
ATOM   1336 HG21 ILE    85      87.500  67.350  40.120  0.00  0.00           H
ATOM   1337 HG22 ILE    85      87.860  68.010  38.650  0.00  0.00           H
ATOM   1338 HG23 ILE    85      88.360  68.860  40.110  0.00  0.00           H
ATOM   1339  CG1 ILE    85      85.140  67.890  39.110  0.00  0.00           C
ATOM   1340 HG12 ILE    85      84.830  67.140  39.830  0.00  0.00           H
ATOM   1341 HG13 ILE    85      85.610  67.450  38.220  0.00  0.00           H
ATOM   1342  CD1 ILE    85      83.920  68.430  38.460  0.00  0.00           C
ATOM   1343 HD11 ILE    85      83.320  67.600  38.080  0.00  0.00           H
ATOM   1344 HD12 ILE    85      83.370  69.000  39.200  0.00  0.00           H
ATOM   1345 HD13 ILE    85      84.100  69.160  37.680  0.00  0.00           H
ATOM   1346  C   ILE    85      86.790  70.640  41.560  0.00  0.00           C
ATOM   1347  O   ILE    85      87.680  70.360  42.400  0.00  0.00           O
ATOM   1348  N   SER    86      86.620  71.840  41.050  0.00  0.00           N
ATOM   1349  H   SER    86      85.790  72.050  40.500  0.00  0.00           H
ATOM   1350  CA  SER    86      87.480  72.970  41.250  0.00  0.00           C
ATOM   1351  HA  SER    86      88.470  72.740  40.860  0.00  0.00           H
ATOM   1352  CB  SER    86      86.970  74.270  40.540  0.00  0.00           C
ATOM   1353  HB2 SER    86      86.000  74.670  40.820  0.00  0.00           H
ATOM   1354  HB3 SER    86      86.800  74.060  39.480  0.00  0.00           H
ATOM   1355  OG  SER    86      87.960  75.290  40.700  0.00  0.00           O
ATOM   1356  HG  SER    86      88.790  74.810  40.650  0.00  0.00           H
ATOM   1357  C   SER    86      87.620  73.290  42.780  0.00  0.00           C
ATOM   1358  O   SER    86      88.690  73.600  43.280  0.00  0.00           O
ATOM   1359  N   TYR    87      86.450  73.250  43.500  0.00  0.00           N
ATOM   1360  H   TYR    87      85.610  73.030  42.990  0.00  0.00           H
ATOM   1361  CA  TYR    87      86.350  73.570  44.920  0.00  0.00           C
ATOM   1362  HA  TYR    87      86.850  74.510  45.130  0.00  0.00           H
ATOM   1363  CB  TYR    87      84.840  73.760  45.260  0.00  0.00           C
ATOM   1364  HB2 TYR    87      84.700  73.560  46.320  0.00  0.00           H
ATOM   1365  HB3 TYR    87      84.270  73.070  44.640  0.00  0.00           H
ATOM   1366  CG  TYR    87      84.290  75.160  45.030  0.00  0.00           C
ATOM   1367  CD1 TYR    87      84.970  76.240  44.390  0.00  0.00           C
ATOM   1368  HD1 TYR    87      85.970  76.110  44.010  0.00  0.00           H
ATOM   1369  CE1 TYR    87      84.430  77.560  44.370  0.00  0.00           C
ATOM   1370  HE1 TYR    87      84.920  78.380  43.880  0.00  0.00           H
ATOM   1371  CZ  TYR    87      83.100  77.740  44.770  0.00  0.00           C
ATOM   1372  OH  TYR    87      82.540  78.930  44.500  0.00  0.00           O
ATOM   1373  HH  TYR    87      81.580  79.030  44.580  0.00  0.00           H
ATOM   1374  CE2 TYR    87      82.310  76.700  45.340  0.00  0.00           C
ATOM   1375  HE2 TYR    87      81.290  76.890  45.640  0.00  0.00           H
ATOM   1376  CD2 TYR    87      82.970  75.420  45.440  0.00  0.00           C
ATOM   1377  HD2 TYR    87      82.430  74.600  45.890  0.00  0.00           H
ATOM   1378  C   TYR    87      87.020  72.530  45.750  0.00  0.00           C
ATOM   1379  O   TYR    87      87.810  72.760  46.650  0.00  0.00           O
ATOM   1380  N   THR    88      86.760  71.220  45.460  0.00  0.00           N
ATOM   1381  H   THR    88      86.070  71.110  44.740  0.00  0.00           H
ATOM   1382  CA  THR    88      87.490  70.050  46.060  0.00  0.00           C
ATOM   1383  HA  THR    88      87.460  70.150  47.140  0.00  0.00           H
ATOM   1384  CB  THR    88      86.800  68.680  45.680  0.00  0.00           C
ATOM   1385  HB  THR    88      86.740  68.480  44.610  0.00  0.00           H
ATOM   1386  CG2 THR    88      87.330  67.460  46.420  0.00  0.00           C
ATOM   1387 HG21 THR    88      88.390  67.530  46.160  0.00  0.00           H
ATOM   1388 HG22 THR    88      87.150  67.540  47.490  0.00  0.00           H
ATOM   1389 HG23 THR    88      86.810  66.550  46.130  0.00  0.00           H
ATOM   1390  OG1 THR    88      85.490  68.680  46.070  0.00  0.00           O
ATOM   1391  HG1 THR    88      85.090  69.170  45.350  0.00  0.00           H
ATOM   1392  C   THR    88      89.010  69.980  45.810  0.00  0.00           C
ATOM   1393  O   THR    88      89.720  69.640  46.730  0.00  0.00           O
ATOM   1394  N   ALA    89      89.530  70.460  44.680  0.00  0.00           N
ATOM   1395  H   ALA    89      88.970  70.640  43.860  0.00  0.00           H
ATOM   1396  CA  ALA    89      90.980  70.430  44.430  0.00  0.00           C
ATOM   1397  HA  ALA    89      91.320  69.500  44.880  0.00  0.00           H
ATOM   1398  CB  ALA    89      91.100  70.300  42.860  0.00  0.00           C
ATOM   1399  HB1 ALA    89      90.810  71.220  42.350  0.00  0.00           H
ATOM   1400  HB2 ALA    89      92.150  70.250  42.550  0.00  0.00           H
ATOM   1401  HB3 ALA    89      90.490  69.500  42.470  0.00  0.00           H
ATOM   1402  C   ALA    89      91.610  71.770  44.950  0.00  0.00           C
ATOM   1403  O   ALA    89      92.700  71.700  45.500  0.00  0.00           O
ATOM   1404  N   GLY    90      90.890  72.910  44.950  0.00  0.00           N
ATOM   1405  H   GLY    90      90.010  72.910  44.450  0.00  0.00           H
ATOM   1406  CA  GLY    90      91.400  74.170  45.520  0.00  0.00           C
ATOM   1407  HA2 GLY    90      90.820  75.020  45.190  0.00  0.00           H
ATOM   1408  HA3 GLY    90      92.380  74.280  45.060  0.00  0.00           H
ATOM   1409  C   GLY    90      91.550  74.170  47.060  0.00  0.00           C
ATOM   1410  O   GLY    90      92.540  74.790  47.470  0.00  0.00           O
ATOM   1411  N   PHE    91      90.660  73.450  47.740  0.00  0.00           N
ATOM   1412  H   PHE    91      89.890  73.020  47.240  0.00  0.00           H
ATOM   1413  CA  PHE    91      90.750  73.090  49.140  0.00  0.00           C
ATOM   1414  HA  PHE    91      90.760  74.010  49.720  0.00  0.00           H
ATOM   1415  CB  PHE    91      89.470  72.280  49.500  0.00  0.00           C
ATOM   1416  HB2 PHE    91      89.270  71.330  49.010  0.00  0.00           H
ATOM   1417  HB3 PHE    91      88.630  72.890  49.180  0.00  0.00           H
ATOM   1418  CG  PHE    91      89.380  71.970  50.990  0.00  0.00           C
ATOM   1419  CD1 PHE    91      89.780  70.660  51.360  0.00  0.00           C
ATOM   1420  HD1 PHE    91      90.010  69.910  50.620  0.00  0.00           H
ATOM   1421  CE1 PHE    91      89.790  70.260  52.720  0.00  0.00           C
ATOM   1422  HE1 PHE    91      90.140  69.280  52.990  0.00  0.00           H
ATOM   1423  CZ  PHE    91      89.230  71.140  53.720  0.00  0.00           C
ATOM   1424  HZ  PHE    91      89.130  70.810  54.740  0.00  0.00           H
ATOM   1425  CE2 PHE    91      88.770  72.410  53.300  0.00  0.00           C
ATOM   1426  HE2 PHE    91      88.290  73.030  54.040  0.00  0.00           H
ATOM   1427  CD2 PHE    91      88.960  72.890  51.960  0.00  0.00           C
ATOM   1428  HD2 PHE    91      88.660  73.880  51.650  0.00  0.00           H
ATOM   1429  C   PHE    91      92.040  72.350  49.550  0.00  0.00           C
ATOM   1430  O   PHE    91      92.510  72.370  50.740  0.00  0.00           O
ATOM   1431  N   TYR    92      92.720  71.720  48.540  0.00  0.00           N
ATOM   1432  H   TYR    92      92.320  71.600  47.620  0.00  0.00           H
ATOM   1433  CA  TYR    92      94.010  71.040  48.790  0.00  0.00           C
ATOM   1434  HA  TYR    92      94.370  71.090  49.820  0.00  0.00           H
ATOM   1435  CB  TYR    92      93.680  69.550  48.530  0.00  0.00           C
ATOM   1436  HB2 TYR    92      94.640  69.030  48.490  0.00  0.00           H
ATOM   1437  HB3 TYR    92      93.140  69.580  47.590  0.00  0.00           H
ATOM   1438  CG  TYR    92      92.920  68.750  49.570  0.00  0.00           C
ATOM   1439  CD1 TYR    92      93.340  68.790  50.950  0.00  0.00           C
ATOM   1440  HD1 TYR    92      94.210  69.350  51.270  0.00  0.00           H
ATOM   1441  CE1 TYR    92      92.490  68.130  51.910  0.00  0.00           C
ATOM   1442  HE1 TYR    92      92.800  68.190  52.950  0.00  0.00           H
ATOM   1443  CZ  TYR    92      91.420  67.300  51.520  0.00  0.00           C
ATOM   1444  OH  TYR    92      90.600  66.850  52.480  0.00  0.00           O
ATOM   1445  HH  TYR    92      90.920  66.890  53.380  0.00  0.00           H
ATOM   1446  CE2 TYR    92      91.030  67.320  50.180  0.00  0.00           C
ATOM   1447  HE2 TYR    92      90.110  66.850  49.870  0.00  0.00           H
ATOM   1448  CD2 TYR    92      91.790  67.960  49.180  0.00  0.00           C
ATOM   1449  HD2 TYR    92      91.420  68.040  48.170  0.00  0.00           H
ATOM   1450  C   TYR    92      95.150  71.570  47.870  0.00  0.00           C
ATOM   1451  O   TYR    92      96.210  70.920  47.810  0.00  0.00           O
ATOM   1452  N   ARG    93      94.970  72.680  47.180  0.00  0.00           N
ATOM   1453  H   ARG    93      94.070  73.130  47.260  0.00  0.00           H
ATOM   1454  CA  ARG    93      95.850  73.230  46.120  0.00  0.00           C
ATOM   1455  HA  ARG    93      95.250  74.030  45.710  0.00  0.00           H
ATOM   1456  CB  ARG    93      97.050  73.900  46.800  0.00  0.00           C
ATOM   1457  HB2 ARG    93      97.730  74.380  46.090  0.00  0.00           H
ATOM   1458  HB3 ARG    93      97.550  73.130  47.380  0.00  0.00           H
ATOM   1459  CG  ARG    93      96.620  74.980  47.770  0.00  0.00           C
ATOM   1460  HG2 ARG    93      97.400  75.290  48.460  0.00  0.00           H
ATOM   1461  HG3 ARG    93      95.880  74.590  48.470  0.00  0.00           H
ATOM   1462  CD  ARG    93      96.070  76.280  47.170  0.00  0.00           C
ATOM   1463  HD2 ARG    93      95.260  76.150  46.460  0.00  0.00           H
ATOM   1464  HD3 ARG    93      96.830  76.690  46.520  0.00  0.00           H
ATOM   1465  NE  ARG    93      95.920  77.300  48.210  0.00  0.00           N
ATOM   1466  HE  ARG    93      96.610  78.030  48.260  0.00  0.00           H
ATOM   1467  CZ  ARG    93      95.040  77.230  49.240  0.00  0.00           C
ATOM   1468  NH1 ARG    93      93.930  76.540  49.130  0.00  0.00           N
ATOM   1469 HH11 ARG    93      93.700  76.040  48.280  0.00  0.00           H
ATOM   1470 HH12 ARG    93      93.340  76.320  49.930  0.00  0.00           H
ATOM   1471  NH2 ARG    93      95.230  77.940  50.310  0.00  0.00           N
ATOM   1472 HH21 ARG    93      95.850  78.740  50.360  0.00  0.00           H
ATOM   1473 HH22 ARG    93      94.550  77.780  51.030  0.00  0.00           H
ATOM   1474  C   ARG    93      96.230  72.360  44.940  0.00  0.00           C
ATOM   1475  O   ARG    93      97.260  72.590  44.260  0.00  0.00           O
ATOM   1476  N   ILE    94      95.480  71.310  44.710  0.00  0.00           N
ATOM   1477  H   ILE    94      94.610  71.350  45.230  0.00  0.00           H
ATOM   1478  CA  ILE    94      95.620  70.360  43.600  0.00  0.00           C
ATOM   1479  HA  ILE    94      96.660  70.080  43.430  0.00  0.00           H
ATOM   1480  CB  ILE    94      94.680  69.090  43.780  0.00  0.00           C
ATOM   1481  HB  ILE    94      93.640  69.370  43.960  0.00  0.00           H
ATOM   1482  CG2 ILE    94      94.680  68.190  42.500  0.00  0.00           C
ATOM   1483 HG21 ILE    94      95.650  67.710  42.350  0.00  0.00           H
ATOM   1484 HG22 ILE    94      94.030  67.320  42.600  0.00  0.00           H
ATOM   1485 HG23 ILE    94      94.410  68.530  41.500  0.00  0.00           H
ATOM   1486  CG1 ILE    94      95.100  68.270  45.020  0.00  0.00           C
ATOM   1487 HG12 ILE    94      95.360  69.010  45.770  0.00  0.00           H
ATOM   1488 HG13 ILE    94      95.980  67.630  44.910  0.00  0.00           H
ATOM   1489  CD1 ILE    94      94.040  67.260  45.550  0.00  0.00           C
ATOM   1490 HD11 ILE    94      93.900  66.410  44.880  0.00  0.00           H
ATOM   1491 HD12 ILE    94      94.400  66.910  46.520  0.00  0.00           H
ATOM   1492 HD13 ILE    94      93.090  67.760  45.740  0.00  0.00           H
ATOM   1493  C   ILE    94      95.210  71.110  42.300  0.00  0.00           C
ATOM   1494  O   ILE    94      94.170  71.700  42.340  0.00  0.00           O
ATOM   1495  N   PRO    95      95.890  70.890  41.110  0.00  0.00           N
ATOM   1496  CD  PRO    95      97.150  70.210  40.910  0.00  0.00           C
ATOM   1497  HD2 PRO    95      97.040  69.140  41.020  0.00  0.00           H
ATOM   1498  HD3 PRO    95      97.800  70.490  41.740  0.00  0.00           H
ATOM   1499  CG  PRO    95      97.560  70.490  39.460  0.00  0.00           C
ATOM   1500  HG2 PRO    95      97.240  69.640  38.860  0.00  0.00           H
ATOM   1501  HG3 PRO    95      98.620  70.660  39.250  0.00  0.00           H
ATOM   1502  CB  PRO    95      96.740  71.730  39.180  0.00  0.00           C
ATOM   1503  HB2 PRO    95      96.590  71.740  38.100  0.00  0.00           H
ATOM   1504  HB3 PRO    95      97.330  72.610  39.430  0.00  0.00           H
ATOM   1505  CA  PRO    95      95.490  71.590  39.960  0.00  0.00           C
ATOM   1506  HA  PRO    95      95.150  72.590  40.250  0.00  0.00           H
ATOM   1507  C   PRO    95      94.340  70.900  39.210  0.00  0.00           C
ATOM   1508  O   PRO    95      94.380  69.660  39.120  0.00  0.00           O
ATOM   1509  N   VAL    96      93.440  71.590  38.520  0.00  0.00           N
ATOM   1510  H   VAL    96      93.800  72.500  38.260  0.00  0.00           H
ATOM   1511  CA  VAL    96      92.330  71.080  37.680  0.00  0.00           C
ATOM   1512  HA  VAL    96      92.520  70.010  37.640  0.00  0.00           H
ATOM   1513  CB  VAL    96      90.990  71.410  38.290  0.00  0.00           C
ATOM   1514  HB  VAL    96      90.860  72.490  38.280  0.00  0.00           H
ATOM   1515  CG1 VAL    96      89.860  70.780  37.550  0.00  0.00           C
ATOM   1516 HG11 VAL    96      89.750  69.700  37.560  0.00  0.00           H
ATOM   1517 HG12 VAL    96      88.920  71.090  38.010  0.00  0.00           H
ATOM   1518 HG13 VAL    96      89.740  71.130  36.520  0.00  0.00           H
ATOM   1519  CG2 VAL    96      91.010  70.880  39.770  0.00  0.00           C
ATOM   1520 HG21 VAL    96      90.880  69.800  39.760  0.00  0.00           H
ATOM   1521 HG22 VAL    96      91.910  70.970  40.380  0.00  0.00           H
ATOM   1522 HG23 VAL    96      90.280  71.460  40.350  0.00  0.00           H
ATOM   1523  C   VAL    96      92.610  71.660  36.300  0.00  0.00           C
ATOM   1524  O   VAL    96      92.960  72.810  36.180  0.00  0.00           O
ATOM   1525  N   ILE    97      92.420  70.820  35.240  0.00  0.00           N
ATOM   1526  H   ILE    97      92.380  69.830  35.460  0.00  0.00           H
ATOM   1527  CA  ILE    97      92.730  71.130  33.820  0.00  0.00           C
ATOM   1528  HA  ILE    97      93.080  72.160  33.840  0.00  0.00           H
ATOM   1529  CB  ILE    97      93.900  70.240  33.330  0.00  0.00           C
ATOM   1530  HB  ILE    97      93.660  69.180  33.420  0.00  0.00           H
ATOM   1531  CG2 ILE    97      94.220  70.580  31.830  0.00  0.00           C
ATOM   1532 HG21 ILE    97      94.930  69.840  31.480  0.00  0.00           H
ATOM   1533 HG22 ILE    97      93.340  70.360  31.230  0.00  0.00           H
ATOM   1534 HG23 ILE    97      94.520  71.610  31.630  0.00  0.00           H
ATOM   1535  CG1 ILE    97      95.190  70.540  34.160  0.00  0.00           C
ATOM   1536 HG12 ILE    97      95.100  71.570  34.510  0.00  0.00           H
ATOM   1537 HG13 ILE    97      96.050  70.420  33.500  0.00  0.00           H
ATOM   1538  CD1 ILE    97      95.420  69.570  35.310  0.00  0.00           C
ATOM   1539 HD11 ILE    97      95.080  68.550  35.100  0.00  0.00           H
ATOM   1540 HD12 ILE    97      96.460  69.460  35.620  0.00  0.00           H
ATOM   1541 HD13 ILE    97      94.890  69.860  36.210  0.00  0.00           H
ATOM   1542  C   ILE    97      91.440  71.110  33.030  0.00  0.00           C
ATOM   1543  O   ILE    97      91.010  70.020  32.640  0.00  0.00           O
ATOM   1544  N   GLY    98      90.850  72.240  32.750  0.00  0.00           N
ATOM   1545  H   GLY    98      91.160  73.120  33.130  0.00  0.00           H
ATOM   1546  CA  GLY    98      89.590  72.250  32.010  0.00  0.00           C
ATOM   1547  HA2 GLY    98      89.100  73.220  32.120  0.00  0.00           H
ATOM   1548  HA3 GLY    98      88.930  71.480  32.410  0.00  0.00           H
ATOM   1549  C   GLY    98      89.860  71.910  30.530  0.00  0.00           C
ATOM   1550  O   GLY    98      90.500  72.670  29.810  0.00  0.00           O
ATOM   1551  N   LEU    99      89.290  70.820  30.110  0.00  0.00           N
ATOM   1552  H   LEU    99      88.710  70.300  30.750  0.00  0.00           H
ATOM   1553  CA  LEU    99      89.410  70.300  28.720  0.00  0.00           C
ATOM   1554  HA  LEU    99      90.380  70.600  28.310  0.00  0.00           H
ATOM   1555  CB  LEU    99      89.260  68.740  28.750  0.00  0.00           C
ATOM   1556  HB2 LEU    99      89.650  68.390  27.800  0.00  0.00           H
ATOM   1557  HB3 LEU    99      88.220  68.430  28.820  0.00  0.00           H
ATOM   1558  CG  LEU    99      90.140  67.970  29.790  0.00  0.00           C
ATOM   1559  HG  LEU    99      89.870  68.300  30.790  0.00  0.00           H
ATOM   1560  CD1 LEU    99      89.910  66.460  29.630  0.00  0.00           C
ATOM   1561 HD11 LEU    99      89.900  66.130  28.590  0.00  0.00           H
ATOM   1562 HD12 LEU    99      90.800  66.010  30.080  0.00  0.00           H
ATOM   1563 HD13 LEU    99      89.030  66.050  30.130  0.00  0.00           H
ATOM   1564  CD2 LEU    99      91.600  68.350  29.610  0.00  0.00           C
ATOM   1565 HD21 LEU    99      91.980  68.110  28.620  0.00  0.00           H
ATOM   1566 HD22 LEU    99      91.780  69.400  29.810  0.00  0.00           H
ATOM   1567 HD23 LEU    99      92.180  67.730  30.290  0.00  0.00           H
ATOM   1568  C   LEU    99      88.360  70.950  27.830  0.00  0.00           C
ATOM   1569  O   LEU    99      88.510  71.060  26.590  0.00  0.00           O
ATOM   1570  N   THR   100      87.250  71.440  28.390  0.00  0.00           N
ATOM   1571  H   THR   100      87.150  71.490  29.400  0.00  0.00           H
ATOM   1572  CA  THR   100      86.040  71.870  27.650  0.00  0.00           C
ATOM   1573  HA  THR   100      86.440  72.070  26.660  0.00  0.00           H
ATOM   1574  CB  THR   100      84.990  70.810  27.680  0.00  0.00           C
ATOM   1575  HB  THR   100      84.590  70.630  28.680  0.00  0.00           H
ATOM   1576  CG2 THR   100      83.920  71.200  26.630  0.00  0.00           C
ATOM   1577 HG21 THR   100      84.360  71.710  25.780  0.00  0.00           H
ATOM   1578 HG22 THR   100      83.460  70.280  26.270  0.00  0.00           H
ATOM   1579 HG23 THR   100      83.080  71.770  27.040  0.00  0.00           H
ATOM   1580  OG1 THR   100      85.570  69.620  27.320  0.00  0.00           O
ATOM   1581  HG1 THR   100      86.050  69.700  26.490  0.00  0.00           H
ATOM   1582  C   THR   100      85.370  73.180  28.160  0.00  0.00           C
ATOM   1583  O   THR   100      84.810  73.830  27.330  0.00  0.00           O
ATOM   1584  N   THR   101      85.530  73.580  29.430  0.00  0.00           N
ATOM   1585  H   THR   101      86.140  73.000  29.990  0.00  0.00           H
ATOM   1586  CA  THR   101      85.000  74.900  29.890  0.00  0.00           C
ATOM   1587  HA  THR   101      83.960  74.940  29.560  0.00  0.00           H
ATOM   1588  CB  THR   101      84.850  74.980  31.410  0.00  0.00           C
ATOM   1589  HB  THR   101      84.230  74.160  31.780  0.00  0.00           H
ATOM   1590  CG2 THR   101      86.180  74.870  32.150  0.00  0.00           C
ATOM   1591 HG21 THR   101      86.740  75.760  31.880  0.00  0.00           H
ATOM   1592 HG22 THR   101      86.080  74.890  33.230  0.00  0.00           H
ATOM   1593 HG23 THR   101      86.660  73.910  31.930  0.00  0.00           H
ATOM   1594  OG1 THR   101      84.280  76.230  31.770  0.00  0.00           O
ATOM   1595  HG1 THR   101      83.370  76.140  32.060  0.00  0.00           H
ATOM   1596  C   THR   101      85.600  76.240  29.240  0.00  0.00           C
ATOM   1597  O   THR   101      86.750  76.660  29.420  0.00  0.00           O
ATOM   1598  N   ARG   102      84.650  76.970  28.660  0.00  0.00           N
ATOM   1599  H   ARG   102      83.750  76.510  28.610  0.00  0.00           H
ATOM   1600  CA  ARG   102      84.900  78.330  28.060  0.00  0.00           C
ATOM   1601  HA  ARG   102      85.950  78.580  28.250  0.00  0.00           H
ATOM   1602  CB  ARG   102      84.790  78.220  26.600  0.00  0.00           C
ATOM   1603  HB2 ARG   102      85.030  79.190  26.180  0.00  0.00           H
ATOM   1604  HB3 ARG   102      83.760  77.990  26.320  0.00  0.00           H
ATOM   1605  CG  ARG   102      85.720  77.150  26.040  0.00  0.00           C
ATOM   1606  HG2 ARG   102      85.560  76.160  26.450  0.00  0.00           H
ATOM   1607  HG3 ARG   102      86.750  77.500  26.140  0.00  0.00           H
ATOM   1608  CD  ARG   102      85.370  76.960  24.550  0.00  0.00           C
ATOM   1609  HD2 ARG   102      84.290  76.830  24.450  0.00  0.00           H
ATOM   1610  HD3 ARG   102      85.990  76.100  24.290  0.00  0.00           H
ATOM   1611  NE  ARG   102      85.730  78.070  23.720  0.00  0.00           N
ATOM   1612  HE  ARG   102      86.340  78.750  24.160  0.00  0.00           H
ATOM   1613  CZ  ARG   102      85.230  78.380  22.540  0.00  0.00           C
ATOM   1614  NH1 ARG   102      84.500  77.510  21.950  0.00  0.00           N
ATOM   1615 HH11 ARG   102      84.250  76.620  22.370  0.00  0.00           H
ATOM   1616 HH12 ARG   102      84.010  77.690  21.080  0.00  0.00           H
ATOM   1617  NH2 ARG   102      85.580  79.430  21.830  0.00  0.00           N
ATOM   1618 HH21 ARG   102      86.250  80.020  22.300  0.00  0.00           H
ATOM   1619 HH22 ARG   102      85.290  79.540  20.880  0.00  0.00           H
ATOM   1620  C   ARG   102      84.170  79.470  28.770  0.00  0.00           C
ATOM   1621  O   ARG   102      84.280  80.610  28.360  0.00  0.00           O
ATOM   1622  N   MET   103      83.490  79.210  29.880  0.00  0.00           N
ATOM   1623  H   MET   103      83.360  78.250  30.160  0.00  0.00           H
ATOM   1624  CA  MET   103      83.060  80.260  30.740  0.00  0.00           C
ATOM   1625  HA  MET   103      82.600  81.090  30.200  0.00  0.00           H
ATOM   1626  CB  MET   103      82.160  79.690  31.870  0.00  0.00           C
ATOM   1627  HB2 MET   103      81.820  80.420  32.600  0.00  0.00           H
ATOM   1628  HB3 MET   103      82.600  78.860  32.430  0.00  0.00           H
ATOM   1629  CG  MET   103      80.810  79.200  31.190  0.00  0.00           C
ATOM   1630  HG2 MET   103      80.100  78.910  31.960  0.00  0.00           H
ATOM   1631  HG3 MET   103      81.070  78.360  30.540  0.00  0.00           H
ATOM   1632  SD  MET   103      79.850  80.330  30.150  0.00  0.00           S
ATOM   1633  CE  MET   103      79.280  81.580  31.340  0.00  0.00           C
ATOM   1634  HE1 MET   103      80.100  82.240  31.620  0.00  0.00           H
ATOM   1635  HE2 MET   103      78.500  82.100  30.780  0.00  0.00           H
ATOM   1636  HE3 MET   103      78.860  81.080  32.210  0.00  0.00           H
ATOM   1637  C   MET   103      84.210  80.910  31.490  0.00  0.00           C
ATOM   1638  O   MET   103      84.940  80.280  32.270  0.00  0.00           O
ATOM   1639  N   SER   104      84.380  82.200  31.280  0.00  0.00           N
ATOM   1640  H   SER   104      83.720  82.670  30.680  0.00  0.00           H
ATOM   1641  CA  SER   104      85.440  83.050  31.840  0.00  0.00           C
ATOM   1642  HA  SER   104      86.350  82.660  31.390  0.00  0.00           H
ATOM   1643  CB  SER   104      85.280  84.530  31.400  0.00  0.00           C
ATOM   1644  HB2 SER   104      85.970  85.240  31.840  0.00  0.00           H
ATOM   1645  HB3 SER   104      84.250  84.820  31.600  0.00  0.00           H
ATOM   1646  OG  SER   104      85.420  84.650  29.990  0.00  0.00           O
ATOM   1647  HG  SER   104      84.600  84.290  29.660  0.00  0.00           H
ATOM   1648  C   SER   104      85.570  83.140  33.400  0.00  0.00           C
ATOM   1649  O   SER   104      86.590  83.580  33.880  0.00  0.00           O
ATOM   1650  N   ILE   105      84.600  82.670  34.180  0.00  0.00           N
ATOM   1651  H   ILE   105      83.780  82.240  33.770  0.00  0.00           H
ATOM   1652  CA  ILE   105      84.790  82.670  35.670  0.00  0.00           C
ATOM   1653  HA  ILE   105      85.110  83.690  35.900  0.00  0.00           H
ATOM   1654  CB  ILE   105      83.380  82.410  36.390  0.00  0.00           C
ATOM   1655  HB  ILE   105      82.690  83.140  35.960  0.00  0.00           H
ATOM   1656  CG2 ILE   105      82.790  81.020  36.020  0.00  0.00           C
ATOM   1657 HG21 ILE   105      82.750  80.860  34.940  0.00  0.00           H
ATOM   1658 HG22 ILE   105      83.340  80.250  36.560  0.00  0.00           H
ATOM   1659 HG23 ILE   105      81.750  81.090  36.330  0.00  0.00           H
ATOM   1660  CG1 ILE   105      83.340  82.510  37.880  0.00  0.00           C
ATOM   1661 HG12 ILE   105      83.870  81.690  38.370  0.00  0.00           H
ATOM   1662 HG13 ILE   105      82.300  82.520  38.180  0.00  0.00           H
ATOM   1663  CD1 ILE   105      84.030  83.810  38.460  0.00  0.00           C
ATOM   1664 HD11 ILE   105      83.610  84.680  37.960  0.00  0.00           H
ATOM   1665 HD12 ILE   105      83.880  83.740  39.540  0.00  0.00           H
ATOM   1666 HD13 ILE   105      85.080  83.860  38.170  0.00  0.00           H
ATOM   1667  C   ILE   105      85.960  81.830  36.160  0.00  0.00           C
ATOM   1668  O   ILE   105      86.670  82.190  37.130  0.00  0.00           O
ATOM   1669  N   TYR   106      86.230  80.670  35.530  0.00  0.00           N
ATOM   1670  H   TYR   106      85.730  80.530  34.660  0.00  0.00           H
ATOM   1671  CA  TYR   106      87.330  79.730  35.830  0.00  0.00           C
ATOM   1672  HA  TYR   106      87.270  79.490  36.890  0.00  0.00           H
ATOM   1673  CB  TYR   106      87.070  78.410  34.960  0.00  0.00           C
ATOM   1674  HB2 TYR   106      87.940  77.740  35.010  0.00  0.00           H
ATOM   1675  HB3 TYR   106      86.890  78.910  34.020  0.00  0.00           H
ATOM   1676  CG  TYR   106      85.870  77.650  35.420  0.00  0.00           C
ATOM   1677  CD1 TYR   106      85.750  77.170  36.760  0.00  0.00           C
ATOM   1678  HD1 TYR   106      86.520  77.350  37.500  0.00  0.00           H
ATOM   1679  CE1 TYR   106      84.530  76.650  37.240  0.00  0.00           C
ATOM   1680  HE1 TYR   106      84.330  76.380  38.270  0.00  0.00           H
ATOM   1681  CZ  TYR   106      83.460  76.580  36.260  0.00  0.00           C
ATOM   1682  OH  TYR   106      82.270  76.120  36.780  0.00  0.00           O
ATOM   1683  HH  TYR   106      82.200  76.110  37.730  0.00  0.00           H
ATOM   1684  CE2 TYR   106      83.560  77.060  34.930  0.00  0.00           C
ATOM   1685  HE2 TYR   106      82.720  76.930  34.270  0.00  0.00           H
ATOM   1686  CD2 TYR   106      84.760  77.610  34.580  0.00  0.00           C
ATOM   1687  HD2 TYR   106      84.850  78.030  33.580  0.00  0.00           H
ATOM   1688  C   TYR   106      88.750  80.280  35.650  0.00  0.00           C
ATOM   1689  O   TYR   106      89.690  79.580  36.000  0.00  0.00           O
ATOM   1690  N   SER   107      88.900  81.480  35.150  0.00  0.00           N
ATOM   1691  H   SER   107      87.990  81.850  34.910  0.00  0.00           H
ATOM   1692  CA  SER   107      90.070  82.380  35.270  0.00  0.00           C
ATOM   1693  HA  SER   107      91.030  81.950  34.990  0.00  0.00           H
ATOM   1694  CB  SER   107      89.930  83.390  34.170  0.00  0.00           C
ATOM   1695  HB2 SER   107      90.890  83.910  34.200  0.00  0.00           H
ATOM   1696  HB3 SER   107      89.070  83.950  34.520  0.00  0.00           H
ATOM   1697  OG  SER   107      89.660  82.720  32.920  0.00  0.00           O
ATOM   1698  HG  SER   107      90.480  82.580  32.430  0.00  0.00           H
ATOM   1699  C   SER   107      90.250  83.150  36.520  0.00  0.00           C
ATOM   1700  O   SER   107      91.420  83.370  36.830  0.00  0.00           O
ATOM   1701  N   ASP   108      89.210  83.520  37.260  0.00  0.00           N
ATOM   1702  H   ASP   108      88.350  83.410  36.750  0.00  0.00           H
ATOM   1703  CA  ASP   108      89.430  84.230  38.540  0.00  0.00           C
ATOM   1704  HA  ASP   108      90.090  85.100  38.450  0.00  0.00           H
ATOM   1705  CB  ASP   108      88.060  84.880  38.950  0.00  0.00           C
ATOM   1706  HB2 ASP   108      87.410  84.170  39.450  0.00  0.00           H
ATOM   1707  HB3 ASP   108      87.620  85.380  38.080  0.00  0.00           H
ATOM   1708  CG  ASP   108      88.310  85.930  40.030  0.00  0.00           C
ATOM   1709  OD1 ASP   108      89.250  85.780  40.860  0.00  0.00           O
ATOM   1710  OD2 ASP   108      87.610  86.910  40.060  0.00  0.00           O
ATOM   1711  C   ASP   108      90.060  83.340  39.650  0.00  0.00           C
ATOM   1712  O   ASP   108      89.340  82.610  40.370  0.00  0.00           O
ATOM   1713  N   LYS   109      91.330  83.510  39.950  0.00  0.00           N
ATOM   1714  H   LYS   109      91.860  84.050  39.280  0.00  0.00           H
ATOM   1715  CA  LYS   109      92.130  82.830  40.930  0.00  0.00           C
ATOM   1716  HA  LYS   109      91.680  81.840  40.890  0.00  0.00           H
ATOM   1717  CB  LYS   109      93.620  82.910  40.550  0.00  0.00           C
ATOM   1718  HB2 LYS   109      93.740  82.530  39.540  0.00  0.00           H
ATOM   1719  HB3 LYS   109      94.080  82.170  41.210  0.00  0.00           H
ATOM   1720  CG  LYS   109      94.190  84.320  40.650  0.00  0.00           C
ATOM   1721  HG2 LYS   109      94.350  84.610  41.690  0.00  0.00           H
ATOM   1722  HG3 LYS   109      93.620  85.050  40.070  0.00  0.00           H
ATOM   1723  CD  LYS   109      95.640  84.270  40.050  0.00  0.00           C
ATOM   1724  HD2 LYS   109      95.660  84.020  38.990  0.00  0.00           H
ATOM   1725  HD3 LYS   109      96.230  83.530  40.590  0.00  0.00           H
ATOM   1726  CE  LYS   109      96.290  85.630  40.330  0.00  0.00           C
ATOM   1727  HE2 LYS   109      96.480  85.760  41.400  0.00  0.00           H
ATOM   1728  HE3 LYS   109      95.620  86.450  40.070  0.00  0.00           H
ATOM   1729  NZ  LYS   109      97.540  85.790  39.560  0.00  0.00           N
ATOM   1730  HZ1 LYS   109      98.180  85.050  39.830  0.00  0.00           H
ATOM   1731  HZ2 LYS   109      97.450  85.550  38.580  0.00  0.00           H
ATOM   1732  HZ3 LYS   109      97.970  86.690  39.730  0.00  0.00           H
ATOM   1733  C   LYS   109      91.870  83.270  42.400  0.00  0.00           C
ATOM   1734  O   LYS   109      92.470  82.650  43.280  0.00  0.00           O
ATOM   1735  N   SER   110      90.950  84.210  42.660  0.00  0.00           N
ATOM   1736  H   SER   110      90.370  84.570  41.910  0.00  0.00           H
ATOM   1737  CA  SER   110      90.390  84.270  44.040  0.00  0.00           C
ATOM   1738  HA  SER   110      91.240  84.180  44.710  0.00  0.00           H
ATOM   1739  CB  SER   110      89.670  85.620  44.230  0.00  0.00           C
ATOM   1740  HB2 SER   110      90.410  86.400  44.010  0.00  0.00           H
ATOM   1741  HB3 SER   110      89.450  85.750  45.290  0.00  0.00           H
ATOM   1742  OG  SER   110      88.560  85.840  43.410  0.00  0.00           O
ATOM   1743  HG  SER   110      88.740  85.760  42.470  0.00  0.00           H
ATOM   1744  C   SER   110      89.440  83.060  44.360  0.00  0.00           C
ATOM   1745  O   SER   110      89.680  82.380  45.370  0.00  0.00           O
ATOM   1746  N   ILE   111      88.480  82.720  43.480  0.00  0.00           N
ATOM   1747  H   ILE   111      88.420  83.340  42.680  0.00  0.00           H
ATOM   1748  CA  ILE   111      87.540  81.620  43.640  0.00  0.00           C
ATOM   1749  HA  ILE   111      87.350  81.560  44.710  0.00  0.00           H
ATOM   1750  CB  ILE   111      86.190  82.120  43.020  0.00  0.00           C
ATOM   1751  HB  ILE   111      86.360  82.480  42.000  0.00  0.00           H
ATOM   1752  CG2 ILE   111      85.140  81.010  42.980  0.00  0.00           C
ATOM   1753 HG21 ILE   111      85.440  80.410  42.120  0.00  0.00           H
ATOM   1754 HG22 ILE   111      85.160  80.510  43.950  0.00  0.00           H
ATOM   1755 HG23 ILE   111      84.140  81.410  42.820  0.00  0.00           H
ATOM   1756  CG1 ILE   111      85.680  83.450  43.740  0.00  0.00           C
ATOM   1757 HG12 ILE   111      86.470  84.190  43.860  0.00  0.00           H
ATOM   1758 HG13 ILE   111      85.490  83.170  44.770  0.00  0.00           H
ATOM   1759  CD1 ILE   111      84.510  84.230  43.030  0.00  0.00           C
ATOM   1760 HD11 ILE   111      84.640  84.320  41.950  0.00  0.00           H
ATOM   1761 HD12 ILE   111      83.540  83.750  43.180  0.00  0.00           H
ATOM   1762 HD13 ILE   111      84.310  85.210  43.470  0.00  0.00           H
ATOM   1763  C   ILE   111      88.140  80.310  43.120  0.00  0.00           C
ATOM   1764  O   ILE   111      87.970  79.300  43.730  0.00  0.00           O
ATOM   1765  N   HIE   112      88.780  80.250  41.920  0.00  0.00           N
ATOM   1766  H   HIE   112      88.870  81.200  41.590  0.00  0.00           H
ATOM   1767  CA  HIE   112      89.300  79.070  41.180  0.00  0.00           C
ATOM   1768  HA  HIE   112      88.950  78.150  41.640  0.00  0.00           H
ATOM   1769  CB  HIE   112      88.700  78.970  39.780  0.00  0.00           C
ATOM   1770  HB2 HIE   112      89.110  78.040  39.390  0.00  0.00           H
ATOM   1771  HB3 HIE   112      88.850  79.840  39.150  0.00  0.00           H
ATOM   1772  CG  HIE   112      87.180  78.820  39.950  0.00  0.00           C
ATOM   1773  ND1 HIE   112      86.480  77.720  40.460  0.00  0.00           N
ATOM   1774  CE1 HIE   112      85.169  78.130  40.515  0.00  0.00           C
ATOM   1775  HE1 HIE   112      84.425  77.447  40.926  0.00  0.00           H
ATOM   1776  NE2 HIE   112      85.041  79.314  39.970  0.00  0.00           N
ATOM   1777  HE2 HIE   112      84.166  79.801  39.843  0.00  0.00           H
ATOM   1778  CD2 HIE   112      86.260  79.790  39.600  0.00  0.00           C
ATOM   1779  HD2 HIE   112      86.480  80.740  39.130  0.00  0.00           H
ATOM   1780  C   HIE   112      90.850  79.130  41.240  0.00  0.00           C
ATOM   1781  O   HIE   112      91.580  79.500  40.290  0.00  0.00           O
ATOM   1782  N   LEU   113      91.330  78.820  42.460  0.00  0.00           N
ATOM   1783  H   LEU   113      90.660  78.400  43.090  0.00  0.00           H
ATOM   1784  CA  LEU   113      92.710  79.010  42.930  0.00  0.00           C
ATOM   1785  HA  LEU   113      92.970  80.070  42.850  0.00  0.00           H
ATOM   1786  CB  LEU   113      92.730  78.820  44.460  0.00  0.00           C
ATOM   1787  HB2 LEU   113      92.550  77.750  44.550  0.00  0.00           H
ATOM   1788  HB3 LEU   113      91.860  79.270  44.950  0.00  0.00           H
ATOM   1789  CG  LEU   113      93.960  79.260  45.260  0.00  0.00           C
ATOM   1790  HG  LEU   113      94.910  78.860  44.900  0.00  0.00           H
ATOM   1791  CD1 LEU   113      93.970  80.780  45.290  0.00  0.00           C
ATOM   1792 HD11 LEU   113      94.160  81.250  44.320  0.00  0.00           H
ATOM   1793 HD12 LEU   113      93.000  81.180  45.580  0.00  0.00           H
ATOM   1794 HD13 LEU   113      94.820  81.070  45.910  0.00  0.00           H
ATOM   1795  CD2 LEU   113      93.750  78.770  46.650  0.00  0.00           C
ATOM   1796 HD21 LEU   113      92.810  79.130  47.080  0.00  0.00           H
ATOM   1797 HD22 LEU   113      93.720  77.680  46.600  0.00  0.00           H
ATOM   1798 HD23 LEU   113      94.540  79.110  47.320  0.00  0.00           H
ATOM   1799  C   LEU   113      93.800  78.070  42.280  0.00  0.00           C
ATOM   1800  O   LEU   113      94.970  78.490  42.030  0.00  0.00           O
ATOM   1801  N   SER   114      93.350  76.910  41.790  0.00  0.00           N
ATOM   1802  H   SER   114      92.440  76.640  42.150  0.00  0.00           H
ATOM   1803  CA  SER   114      94.190  75.920  41.120  0.00  0.00           C
ATOM   1804  HA  SER   114      95.100  76.420  40.780  0.00  0.00           H
ATOM   1805  CB  SER   114      94.520  74.850  42.110  0.00  0.00           C
ATOM   1806  HB2 SER   114      95.410  74.290  41.830  0.00  0.00           H
ATOM   1807  HB3 SER   114      93.620  74.240  42.120  0.00  0.00           H
ATOM   1808  OG  SER   114      94.750  75.450  43.410  0.00  0.00           O
ATOM   1809  HG  SER   114      95.660  75.760  43.420  0.00  0.00           H
ATOM   1810  C   SER   114      93.360  75.420  39.860  0.00  0.00           C
ATOM   1811  O   SER   114      92.970  74.260  39.820  0.00  0.00           O
ATOM   1812  N   PHE   115      93.120  76.230  38.840  0.00  0.00           N
ATOM   1813  H   PHE   115      93.600  77.120  38.870  0.00  0.00           H
ATOM   1814  CA  PHE   115      92.430  75.870  37.580  0.00  0.00           C
ATOM   1815  HA  PHE   115      92.430  74.790  37.480  0.00  0.00           H
ATOM   1816  CB  PHE   115      90.980  76.310  37.610  0.00  0.00           C
ATOM   1817  HB2 PHE   115      90.870  77.380  37.470  0.00  0.00           H
ATOM   1818  HB3 PHE   115      90.630  76.180  38.640  0.00  0.00           H
ATOM   1819  CG  PHE   115      89.920  75.550  36.730  0.00  0.00           C
ATOM   1820  CD1 PHE   115      89.940  75.800  35.370  0.00  0.00           C
ATOM   1821  HD1 PHE   115      90.650  76.490  34.940  0.00  0.00           H
ATOM   1822  CE1 PHE   115      89.160  75.080  34.460  0.00  0.00           C
ATOM   1823  HE1 PHE   115      89.160  75.320  33.400  0.00  0.00           H
ATOM   1824  CZ  PHE   115      88.320  74.040  35.030  0.00  0.00           C
ATOM   1825  HZ  PHE   115      87.670  73.430  34.420  0.00  0.00           H
ATOM   1826  CE2 PHE   115      88.320  73.720  36.370  0.00  0.00           C
ATOM   1827  HE2 PHE   115      87.780  72.840  36.680  0.00  0.00           H
ATOM   1828  CD2 PHE   115      89.160  74.430  37.260  0.00  0.00           C
ATOM   1829  HD2 PHE   115      89.300  74.160  38.290  0.00  0.00           H
ATOM   1830  C   PHE   115      93.260  76.440  36.420  0.00  0.00           C
ATOM   1831  O   PHE   115      93.620  77.600  36.360  0.00  0.00           O
ATOM   1832  N   LEU   116      93.670  75.520  35.520  0.00  0.00           N
ATOM   1833  H   LEU   116      93.360  74.570  35.680  0.00  0.00           H
ATOM   1834  CA  LEU   116      94.210  75.680  34.150  0.00  0.00           C
ATOM   1835  HA  LEU   116      94.490  76.710  33.940  0.00  0.00           H
ATOM   1836  CB  LEU   116      95.510  74.910  33.980  0.00  0.00           C
ATOM   1837  HB2 LEU   116      95.810  74.970  32.930  0.00  0.00           H
ATOM   1838  HB3 LEU   116      95.410  73.850  34.220  0.00  0.00           H
ATOM   1839  CG  LEU   116      96.560  75.590  34.880  0.00  0.00           C
ATOM   1840  HG  LEU   116      96.330  76.650  34.900  0.00  0.00           H
ATOM   1841  CD1 LEU   116      96.600  75.190  36.360  0.00  0.00           C
ATOM   1842 HD11 LEU   116      97.630  75.100  36.690  0.00  0.00           H
ATOM   1843 HD12 LEU   116      96.270  76.030  36.960  0.00  0.00           H
ATOM   1844 HD13 LEU   116      96.000  74.280  36.480  0.00  0.00           H
ATOM   1845  CD2 LEU   116      97.920  75.330  34.140  0.00  0.00           C
ATOM   1846 HD21 LEU   116      98.200  74.290  33.950  0.00  0.00           H
ATOM   1847 HD22 LEU   116      97.910  75.850  33.190  0.00  0.00           H
ATOM   1848 HD23 LEU   116      98.630  75.800  34.830  0.00  0.00           H
ATOM   1849  C   LEU   116      93.200  75.150  33.180  0.00  0.00           C
ATOM   1850  O   LEU   116      92.340  74.390  33.460  0.00  0.00           O
ATOM   1851  N   ARG   117      93.280  75.510  31.880  0.00  0.00           N
ATOM   1852  H   ARG   117      94.060  76.080  31.590  0.00  0.00           H
ATOM   1853  CA  ARG   117      92.460  74.880  30.760  0.00  0.00           C
ATOM   1854  HA  ARG   117      92.350  73.850  31.100  0.00  0.00           H
ATOM   1855  CB  ARG   117      91.050  75.420  30.580  0.00  0.00           C
ATOM   1856  HB2 ARG   117      90.330  74.800  31.110  0.00  0.00           H
ATOM   1857  HB3 ARG   117      90.690  75.460  29.550  0.00  0.00           H
ATOM   1858  CG  ARG   117      90.930  76.930  30.990  0.00  0.00           C
ATOM   1859  HG2 ARG   117      91.720  77.520  30.530  0.00  0.00           H
ATOM   1860  HG3 ARG   117      91.150  76.960  32.050  0.00  0.00           H
ATOM   1861  CD  ARG   117      89.490  77.400  30.800  0.00  0.00           C
ATOM   1862  HD2 ARG   117      88.800  76.800  31.390  0.00  0.00           H
ATOM   1863  HD3 ARG   117      89.240  77.440  29.740  0.00  0.00           H
ATOM   1864  NE  ARG   117      89.230  78.800  31.240  0.00  0.00           N
ATOM   1865  HE  ARG   117      89.950  79.460  31.480  0.00  0.00           H
ATOM   1866  CZ  ARG   117      88.030  79.270  31.430  0.00  0.00           C
ATOM   1867  NH1 ARG   117      86.890  78.610  31.330  0.00  0.00           N
ATOM   1868 HH11 ARG   117      86.820  77.820  30.710  0.00  0.00           H
ATOM   1869 HH12 ARG   117      86.000  78.890  31.730  0.00  0.00           H
ATOM   1870  NH2 ARG   117      87.830  80.400  32.050  0.00  0.00           N
ATOM   1871 HH21 ARG   117      88.590  80.870  32.530  0.00  0.00           H
ATOM   1872 HH22 ARG   117      86.890  80.720  32.240  0.00  0.00           H
ATOM   1873  C   ARG   117      93.170  74.790  29.420  0.00  0.00           C
ATOM   1874  O   ARG   117      94.030  75.620  29.170  0.00  0.00           O
ATOM   1875  N   THR   118      92.870  73.780  28.550  0.00  0.00           N
ATOM   1876  H   THR   118      92.180  73.100  28.840  0.00  0.00           H
ATOM   1877  CA  THR   118      93.360  73.580  27.200  0.00  0.00           C
ATOM   1878  HA  THR   118      94.330  74.060  27.090  0.00  0.00           H
ATOM   1879  CB  THR   118      93.540  72.120  26.980  0.00  0.00           C
ATOM   1880  HB  THR   118      93.850  71.950  25.940  0.00  0.00           H
ATOM   1881  CG2 THR   118      94.590  71.510  27.870  0.00  0.00           C
ATOM   1882 HG21 THR   118      94.960  70.520  27.610  0.00  0.00           H
ATOM   1883 HG22 THR   118      95.370  72.260  28.040  0.00  0.00           H
ATOM   1884 HG23 THR   118      94.090  71.350  28.830  0.00  0.00           H
ATOM   1885  OG1 THR   118      92.320  71.370  27.090  0.00  0.00           O
ATOM   1886  HG1 THR   118      92.000  71.350  26.180  0.00  0.00           H
ATOM   1887  C   THR   118      92.310  74.080  26.150  0.00  0.00           C
ATOM   1888  O   THR   118      92.580  73.960  24.940  0.00  0.00           O
ATOM   1889  N   VAL   119      91.240  74.760  26.550  0.00  0.00           N
ATOM   1890  H   VAL   119      90.980  74.750  27.520  0.00  0.00           H
ATOM   1891  CA  VAL   119      90.390  75.700  25.730  0.00  0.00           C
ATOM   1892  HA  VAL   119      90.790  75.590  24.720  0.00  0.00           H
ATOM   1893  CB  VAL   119      88.880  75.310  25.740  0.00  0.00           C
ATOM   1894  HB  VAL   119      88.300  76.030  25.160  0.00  0.00           H
ATOM   1895  CG1 VAL   119      88.700  73.990  25.010  0.00  0.00           C
ATOM   1896 HG11 VAL   119      89.270  73.220  25.540  0.00  0.00           H
ATOM   1897 HG12 VAL   119      87.640  73.750  25.090  0.00  0.00           H
ATOM   1898 HG13 VAL   119      89.010  74.080  23.970  0.00  0.00           H
ATOM   1899  CG2 VAL   119      88.390  75.380  27.160  0.00  0.00           C
ATOM   1900 HG21 VAL   119      87.420  74.900  27.240  0.00  0.00           H
ATOM   1901 HG22 VAL   119      89.000  74.780  27.840  0.00  0.00           H
ATOM   1902 HG23 VAL   119      88.440  76.410  27.510  0.00  0.00           H
ATOM   1903  C   VAL   119      90.500  77.130  26.220  0.00  0.00           C
ATOM   1904  O   VAL   119      90.700  77.330  27.480  0.00  0.00           O
ATOM   1905  N   PRO   120      90.380  78.130  25.300  0.00  0.00           N
ATOM   1906  CD  PRO   120      90.780  77.980  23.930  0.00  0.00           C
ATOM   1907  HD2 PRO   120      90.260  77.160  23.430  0.00  0.00           H
ATOM   1908  HD3 PRO   120      91.840  77.820  23.740  0.00  0.00           H
ATOM   1909  CG  PRO   120      90.430  79.330  23.270  0.00  0.00           C
ATOM   1910  HG2 PRO   120      89.400  79.430  22.920  0.00  0.00           H
ATOM   1911  HG3 PRO   120      91.130  79.570  22.480  0.00  0.00           H
ATOM   1912  CB  PRO   120      90.710  80.340  24.440  0.00  0.00           C
ATOM   1913  HB2 PRO   120      90.120  81.260  24.410  0.00  0.00           H
ATOM   1914  HB3 PRO   120      91.770  80.550  24.560  0.00  0.00           H
ATOM   1915  CA  PRO   120      90.320  79.550  25.670  0.00  0.00           C
ATOM   1916  HA  PRO   120      91.040  79.870  26.420  0.00  0.00           H
ATOM   1917  C   PRO   120      88.850  79.970  26.100  0.00  0.00           C
ATOM   1918  O   PRO   120      87.900  79.470  25.530  0.00  0.00           O
ATOM   1919  N   PRO   121      88.690  80.900  27.050  0.00  0.00           N
ATOM   1920  CD  PRO   121      89.720  81.560  27.820  0.00  0.00           C
ATOM   1921  HD2 PRO   121      90.210  82.240  27.130  0.00  0.00           H
ATOM   1922  HD3 PRO   121      90.230  80.780  28.380  0.00  0.00           H
ATOM   1923  CG  PRO   121      89.000  82.360  28.910  0.00  0.00           C
ATOM   1924  HG2 PRO   121      89.360  83.380  29.000  0.00  0.00           H
ATOM   1925  HG3 PRO   121      88.950  81.840  29.860  0.00  0.00           H
ATOM   1926  CB  PRO   121      87.550  82.560  28.500  0.00  0.00           C
ATOM   1927  HB2 PRO   121      87.420  83.580  28.130  0.00  0.00           H
ATOM   1928  HB3 PRO   121      86.830  82.280  29.260  0.00  0.00           H
ATOM   1929  CA  PRO   121      87.370  81.520  27.370  0.00  0.00           C
ATOM   1930  HA  PRO   121      86.660  80.760  27.700  0.00  0.00           H
ATOM   1931  C   PRO   121      86.720  82.210  26.130  0.00  0.00           C
ATOM   1932  O   PRO   121      87.400  82.710  25.260  0.00  0.00           O
ATOM   1933  N   TYR   122      85.410  82.290  26.050  0.00  0.00           N
ATOM   1934  H   TYR   122      84.860  81.950  26.830  0.00  0.00           H
ATOM   1935  CA  TYR   122      84.800  83.070  24.980  0.00  0.00           C
ATOM   1936  HA  TYR   122      85.090  82.680  24.000  0.00  0.00           H
ATOM   1937  CB  TYR   122      83.280  82.910  25.020  0.00  0.00           C
ATOM   1938  HB2 TYR   122      82.910  83.670  24.330  0.00  0.00           H
ATOM   1939  HB3 TYR   122      82.970  83.240  26.020  0.00  0.00           H
ATOM   1940  CG  TYR   122      82.690  81.550  24.900  0.00  0.00           C
ATOM   1941  CD1 TYR   122      82.690  80.860  23.610  0.00  0.00           C
ATOM   1942  HD1 TYR   122      83.090  81.370  22.740  0.00  0.00           H
ATOM   1943  CE1 TYR   122      81.900  79.700  23.360  0.00  0.00           C
ATOM   1944  HE1 TYR   122      81.920  79.110  22.460  0.00  0.00           H
ATOM   1945  CZ  TYR   122      81.150  79.190  24.500  0.00  0.00           C
ATOM   1946  OH  TYR   122      80.270  78.130  24.360  0.00  0.00           O
ATOM   1947  HH  TYR   122      80.270  77.950  23.410  0.00  0.00           H
ATOM   1948  CE2 TYR   122      81.180  79.810  25.730  0.00  0.00           C
ATOM   1949  HE2 TYR   122      80.620  79.450  26.580  0.00  0.00           H
ATOM   1950  CD2 TYR   122      81.900  80.990  25.900  0.00  0.00           C
ATOM   1951  HD2 TYR   122      81.910  81.480  26.860  0.00  0.00           H
ATOM   1952  C   TYR   122      85.170  84.520  24.910  0.00  0.00           C
ATOM   1953  O   TYR   122      85.150  85.050  23.780  0.00  0.00           O
ATOM   1954  N   SER   123      85.480  85.140  26.020  0.00  0.00           N
ATOM   1955  H   SER   123      85.080  84.770  26.870  0.00  0.00           H
ATOM   1956  CA  SER   123      86.000  86.540  26.080  0.00  0.00           C
ATOM   1957  HA  SER   123      85.260  87.230  25.680  0.00  0.00           H
ATOM   1958  CB  SER   123      86.220  86.850  27.550  0.00  0.00           C
ATOM   1959  HB2 SER   123      85.240  86.760  28.020  0.00  0.00           H
ATOM   1960  HB3 SER   123      86.560  87.880  27.680  0.00  0.00           H
ATOM   1961  OG  SER   123      87.040  85.970  28.270  0.00  0.00           O
ATOM   1962  HG  SER   123      86.410  85.520  28.840  0.00  0.00           H
ATOM   1963  C   SER   123      87.280  86.720  25.250  0.00  0.00           C
ATOM   1964  O   SER   123      87.640  87.870  24.930  0.00  0.00           O
ATOM   1965  N   HIE   124      88.130  85.680  25.030  0.00  0.00           N
ATOM   1966  H   HIE   124      87.750  84.760  25.170  0.00  0.00           H
ATOM   1967  CA  HIE   124      89.440  85.840  24.390  0.00  0.00           C
ATOM   1968  HA  HIE   124      89.860  86.800  24.680  0.00  0.00           H
ATOM   1969  CB  HIE   124      90.350  84.650  24.830  0.00  0.00           C
ATOM   1970  HB2 HIE   124      91.160  84.570  24.090  0.00  0.00           H
ATOM   1971  HB3 HIE   124      89.770  83.730  24.890  0.00  0.00           H
ATOM   1972  CG  HIE   124      90.930  84.870  26.190  0.00  0.00           C
ATOM   1973  ND1 HIE   124      92.120  84.290  26.710  0.00  0.00           N
ATOM   1974  CE1 HIE   124      92.270  84.910  27.880  0.00  0.00           C
ATOM   1975  HE1 HIE   124      93.170  84.830  28.470  0.00  0.00           H
ATOM   1976  NE2 HIE   124      91.280  85.670  28.160  0.00  0.00           N
ATOM   1977  HE2 HIE   124      91.180  86.180  29.030  0.00  0.00           H
ATOM   1978  CD2 HIE   124      90.420  85.720  27.120  0.00  0.00           C
ATOM   1979  HD2 HIE   124      89.470  86.210  27.250  0.00  0.00           H
ATOM   1980  C   HIE   124      89.370  85.940  22.890  0.00  0.00           C
ATOM   1981  O   HIE   124      90.280  86.480  22.220  0.00  0.00           O
ATOM   1982  N   GLN   125      88.190  85.640  22.330  0.00  0.00           N
ATOM   1983  H   GLN   125      87.500  85.260  22.960  0.00  0.00           H
ATOM   1984  CA  GLN   125      87.810  85.880  20.960  0.00  0.00           C
ATOM   1985  HA  GLN   125      88.440  85.350  20.250  0.00  0.00           H
ATOM   1986  CB  GLN   125      86.340  85.460  20.790  0.00  0.00           C
ATOM   1987  HB2 GLN   125      85.970  85.890  19.860  0.00  0.00           H
ATOM   1988  HB3 GLN   125      85.710  85.810  21.610  0.00  0.00           H
ATOM   1989  CG  GLN   125      86.140  83.890  20.770  0.00  0.00           C
ATOM   1990  HG2 GLN   125      86.340  83.510  21.770  0.00  0.00           H
ATOM   1991  HG3 GLN   125      86.720  83.380  20.000  0.00  0.00           H
ATOM   1992  CD  GLN   125      84.660  83.460  20.500  0.00  0.00           C
ATOM   1993  OE1 GLN   125      84.290  82.820  19.550  0.00  0.00           O
ATOM   1994  NE2 GLN   125      83.840  83.860  21.420  0.00  0.00           N
ATOM   1995 HE21 GLN   125      84.200  84.320  22.240  0.00  0.00           H
ATOM   1996 HE22 GLN   125      82.870  83.700  21.180  0.00  0.00           H
ATOM   1997  C   GLN   125      88.000  87.360  20.640  0.00  0.00           C
ATOM   1998  O   GLN   125      88.340  87.600  19.500  0.00  0.00           O
ATOM   1999  N   ALA   126      87.910  88.320  21.590  0.00  0.00           N
ATOM   2000  H   ALA   126      87.830  88.090  22.570  0.00  0.00           H
ATOM   2001  CA  ALA   126      88.380  89.670  21.320  0.00  0.00           C
ATOM   2002  HA  ALA   126      87.630  90.040  20.610  0.00  0.00           H
ATOM   2003  CB  ALA   126      88.170  90.480  22.680  0.00  0.00           C
ATOM   2004  HB1 ALA   126      88.470  91.520  22.490  0.00  0.00           H
ATOM   2005  HB2 ALA   126      87.110  90.510  22.930  0.00  0.00           H
ATOM   2006  HB3 ALA   126      88.680  90.040  23.530  0.00  0.00           H
ATOM   2007  C   ALA   126      89.740  89.930  20.740  0.00  0.00           C
ATOM   2008  O   ALA   126      89.900  90.940  20.070  0.00  0.00           O
ATOM   2009  N   LEU   127      90.760  89.040  20.810  0.00  0.00           N
ATOM   2010  H   LEU   127      90.580  88.140  21.230  0.00  0.00           H
ATOM   2011  CA  LEU   127      92.080  89.170  20.070  0.00  0.00           C
ATOM   2012  HA  LEU   127      92.480  90.150  20.320  0.00  0.00           H
ATOM   2013  CB  LEU   127      92.960  88.040  20.700  0.00  0.00           C
ATOM   2014  HB2 LEU   127      93.730  87.750  19.980  0.00  0.00           H
ATOM   2015  HB3 LEU   127      92.300  87.180  20.800  0.00  0.00           H
ATOM   2016  CG  LEU   127      93.640  88.410  22.040  0.00  0.00           C
ATOM   2017  HG  LEU   127      93.460  89.470  22.190  0.00  0.00           H
ATOM   2018  CD1 LEU   127      93.140  87.560  23.260  0.00  0.00           C
ATOM   2019 HD11 LEU   127      93.830  87.860  24.050  0.00  0.00           H
ATOM   2020 HD12 LEU   127      92.120  87.810  23.550  0.00  0.00           H
ATOM   2021 HD13 LEU   127      93.170  86.530  22.910  0.00  0.00           H
ATOM   2022  CD2 LEU   127      95.130  88.240  21.990  0.00  0.00           C
ATOM   2023 HD21 LEU   127      95.620  88.630  22.890  0.00  0.00           H
ATOM   2024 HD22 LEU   127      95.370  87.180  21.900  0.00  0.00           H
ATOM   2025 HD23 LEU   127      95.540  88.830  21.170  0.00  0.00           H
ATOM   2026  C   LEU   127      91.890  89.060  18.560  0.00  0.00           C
ATOM   2027  O   LEU   127      92.520  89.770  17.770  0.00  0.00           O
ATOM   2028  N   VAL   128      91.100  88.080  18.110  0.00  0.00           N
ATOM   2029  H   VAL   128      90.790  87.370  18.760  0.00  0.00           H
ATOM   2030  CA  VAL   128      90.620  87.930  16.700  0.00  0.00           C
ATOM   2031  HA  VAL   128      91.540  87.980  16.110  0.00  0.00           H
ATOM   2032  CB  VAL   128      89.930  86.580  16.570  0.00  0.00           C
ATOM   2033  HB  VAL   128      88.890  86.610  16.910  0.00  0.00           H
ATOM   2034  CG1 VAL   128      89.850  86.270  15.060  0.00  0.00           C
ATOM   2035 HG11 VAL   128      89.610  85.210  15.020  0.00  0.00           H
ATOM   2036 HG12 VAL   128      89.030  86.880  14.670  0.00  0.00           H
ATOM   2037 HG13 VAL   128      90.760  86.480  14.500  0.00  0.00           H
ATOM   2038  CG2 VAL   128      90.660  85.470  17.260  0.00  0.00           C
ATOM   2039 HG21 VAL   128      90.450  84.470  16.870  0.00  0.00           H
ATOM   2040 HG22 VAL   128      91.710  85.650  17.040  0.00  0.00           H
ATOM   2041 HG23 VAL   128      90.500  85.490  18.340  0.00  0.00           H
ATOM   2042  C   VAL   128      89.700  89.060  16.310  0.00  0.00           C
ATOM   2043  O   VAL   128      89.640  89.390  15.110  0.00  0.00           O
ATOM   2044  N   TRP   129      88.900  89.660  17.150  0.00  0.00           N
ATOM   2045  H   TRP   129      88.700  89.240  18.040  0.00  0.00           H
ATOM   2046  CA  TRP   129      88.170  90.860  16.820  0.00  0.00           C
ATOM   2047  HA  TRP   129      87.640  90.630  15.890  0.00  0.00           H
ATOM   2048  CB  TRP   129      87.160  91.150  17.810  0.00  0.00           C
ATOM   2049  HB2 TRP   129      86.560  92.040  17.650  0.00  0.00           H
ATOM   2050  HB3 TRP   129      87.590  91.350  18.790  0.00  0.00           H
ATOM   2051  CG  TRP   129      86.090  90.170  17.990  0.00  0.00           C
ATOM   2052  CD1 TRP   129      85.770  89.080  17.250  0.00  0.00           C
ATOM   2053  HD1 TRP   129      86.110  88.960  16.230  0.00  0.00           H
ATOM   2054  NE1 TRP   129      84.740  88.360  17.810  0.00  0.00           N
ATOM   2055  HE1 TRP   129      84.410  87.520  17.350  0.00  0.00           H
ATOM   2056  CE2 TRP   129      84.380  88.850  19.040  0.00  0.00           C
ATOM   2057  CZ2 TRP   129      83.610  88.440  20.180  0.00  0.00           C
ATOM   2058  HZ2 TRP   129      83.040  87.520  20.180  0.00  0.00           H
ATOM   2059  CH2 TRP   129      83.550  89.270  21.320  0.00  0.00           C
ATOM   2060  HH2 TRP   129      82.840  89.140  22.120  0.00  0.00           H
ATOM   2061  CZ3 TRP   129      84.320  90.440  21.450  0.00  0.00           C
ATOM   2062  HZ3 TRP   129      84.350  91.020  22.360  0.00  0.00           H
ATOM   2063  CE3 TRP   129      85.160  90.710  20.390  0.00  0.00           C
ATOM   2064  HE3 TRP   129      85.820  91.560  20.360  0.00  0.00           H
ATOM   2065  CD2 TRP   129      85.160  90.010  19.200  0.00  0.00           C
ATOM   2066  C   TRP   129      89.070  92.090  16.580  0.00  0.00           C
ATOM   2067  O   TRP   129      88.760  92.800  15.640  0.00  0.00           O
ATOM   2068  N   PHE   130      90.130  92.250  17.330  0.00  0.00           N
ATOM   2069  H   PHE   130      90.260  91.640  18.120  0.00  0.00           H
ATOM   2070  CA  PHE   130      91.030  93.360  17.130  0.00  0.00           C
ATOM   2071  HA  PHE   130      90.500  94.270  16.870  0.00  0.00           H
ATOM   2072  CB  PHE   130      91.720  93.580  18.480  0.00  0.00           C
ATOM   2073  HB2 PHE   130      92.100  92.630  18.870  0.00  0.00           H
ATOM   2074  HB3 PHE   130      91.040  93.950  19.240  0.00  0.00           H
ATOM   2075  CG  PHE   130      92.890  94.560  18.450  0.00  0.00           C
ATOM   2076  CD1 PHE   130      92.700  95.940  18.600  0.00  0.00           C
ATOM   2077  HD1 PHE   130      91.690  96.270  18.810  0.00  0.00           H
ATOM   2078  CE1 PHE   130      93.800  96.810  18.510  0.00  0.00           C
ATOM   2079  HE1 PHE   130      93.660  97.860  18.690  0.00  0.00           H
ATOM   2080  CZ  PHE   130      95.100  96.210  18.450  0.00  0.00           C
ATOM   2081  HZ  PHE   130      95.940  96.890  18.340  0.00  0.00           H
ATOM   2082  CE2 PHE   130      95.290  94.830  18.450  0.00  0.00           C
ATOM   2083  HE2 PHE   130      96.290  94.430  18.410  0.00  0.00           H
ATOM   2084  CD2 PHE   130      94.160  94.010  18.490  0.00  0.00           C
ATOM   2085  HD2 PHE   130      94.300  92.950  18.330  0.00  0.00           H
ATOM   2086  C   PHE   130      92.020  93.140  16.000  0.00  0.00           C
ATOM   2087  O   PHE   130      92.470  94.050  15.350  0.00  0.00           O
ATOM   2088  N   GLU   131      92.410  91.880  15.740  0.00  0.00           N
ATOM   2089  H   GLU   131      92.250  91.130  16.400  0.00  0.00           H
ATOM   2090  CA  GLU   131      93.230  91.640  14.560  0.00  0.00           C
ATOM   2091  HA  GLU   131      94.010  92.400  14.630  0.00  0.00           H
ATOM   2092  CB  GLU   131      93.800  90.210  14.630  0.00  0.00           C
ATOM   2093  HB2 GLU   131      94.110  89.960  13.620  0.00  0.00           H
ATOM   2094  HB3 GLU   131      93.050  89.550  15.060  0.00  0.00           H
ATOM   2095  CG  GLU   131      95.010  90.010  15.540  0.00  0.00           C
ATOM   2096  HG2 GLU   131      95.360  88.980  15.470  0.00  0.00           H
ATOM   2097  HG3 GLU   131      94.860  90.150  16.610  0.00  0.00           H
ATOM   2098  CD  GLU   131      96.210  90.960  15.080  0.00  0.00           C
ATOM   2099  OE1 GLU   131      96.900  91.600  15.870  0.00  0.00           O
ATOM   2100  OE2 GLU   131      96.440  91.070  13.880  0.00  0.00           O
ATOM   2101  C   GLU   131      92.450  91.860  13.270  0.00  0.00           C
ATOM   2102  O   GLU   131      93.120  92.110  12.290  0.00  0.00           O
ATOM   2103  N   MET   132      91.100  91.770  13.210  0.00  0.00           N
ATOM   2104  H   MET   132      90.660  91.350  14.010  0.00  0.00           H
ATOM   2105  CA  MET   132      90.300  92.180  12.050  0.00  0.00           C
ATOM   2106  HA  MET   132      90.670  91.800  11.100  0.00  0.00           H
ATOM   2107  CB  MET   132      88.940  91.600  12.300  0.00  0.00           C
ATOM   2108  HB2 MET   132      88.200  92.100  11.670  0.00  0.00           H
ATOM   2109  HB3 MET   132      88.520  91.810  13.290  0.00  0.00           H
ATOM   2110  CG  MET   132      88.860  90.080  11.970  0.00  0.00           C
ATOM   2111  HG2 MET   132      87.890  89.710  12.290  0.00  0.00           H
ATOM   2112  HG3 MET   132      89.640  89.620  12.580  0.00  0.00           H
ATOM   2113  SD  MET   132      89.140  89.800  10.200  0.00  0.00           S
ATOM   2114  CE  MET   132      88.120  88.350   9.830  0.00  0.00           C
ATOM   2115  HE1 MET   132      88.130  87.630  10.650  0.00  0.00           H
ATOM   2116  HE2 MET   132      87.140  88.660   9.470  0.00  0.00           H
ATOM   2117  HE3 MET   132      88.610  87.810   9.020  0.00  0.00           H
ATOM   2118  C   MET   132      90.340  93.650  11.980  0.00  0.00           C
ATOM   2119  O   MET   132      90.610  94.170  10.920  0.00  0.00           O
ATOM   2120  N   MET   133      90.330  94.370  13.160  0.00  0.00           N
ATOM   2121  H   MET   133      90.100  93.850  14.000  0.00  0.00           H
ATOM   2122  CA  MET   133      90.300  95.810  13.150  0.00  0.00           C
ATOM   2123  HA  MET   133      89.420  96.080  12.560  0.00  0.00           H
ATOM   2124  CB  MET   133      90.000  96.410  14.520  0.00  0.00           C
ATOM   2125  HB2 MET   133      90.080  97.490  14.430  0.00  0.00           H
ATOM   2126  HB3 MET   133      90.790  96.120  15.210  0.00  0.00           H
ATOM   2127  CG  MET   133      88.580  96.050  15.070  0.00  0.00           C
ATOM   2128  HG2 MET   133      88.380  95.000  14.840  0.00  0.00           H
ATOM   2129  HG3 MET   133      87.820  96.730  14.670  0.00  0.00           H
ATOM   2130  SD  MET   133      88.350  96.200  16.840  0.00  0.00           S
ATOM   2131  CE  MET   133      88.560  98.020  17.040  0.00  0.00           C
ATOM   2132  HE1 MET   133      87.800  98.660  16.590  0.00  0.00           H
ATOM   2133  HE2 MET   133      88.700  98.320  18.070  0.00  0.00           H
ATOM   2134  HE3 MET   133      89.530  98.140  16.550  0.00  0.00           H
ATOM   2135  C   MET   133      91.590  96.410  12.550  0.00  0.00           C
ATOM   2136  O   MET   133      91.690  97.460  11.980  0.00  0.00           O
ATOM   2137  N   ARG   134      92.640  95.620  12.580  0.00  0.00           N
ATOM   2138  H   ARG   134      92.590  94.700  12.990  0.00  0.00           H
ATOM   2139  CA  ARG   134      93.890  95.870  11.840  0.00  0.00           C
ATOM   2140  HA  ARG   134      94.070  96.950  11.870  0.00  0.00           H
ATOM   2141  CB  ARG   134      95.060  95.110  12.550  0.00  0.00           C
ATOM   2142  HB2 ARG   134      95.970  95.340  11.990  0.00  0.00           H
ATOM   2143  HB3 ARG   134      94.860  94.040  12.530  0.00  0.00           H
ATOM   2144  CG  ARG   134      95.280  95.490  14.090  0.00  0.00           C
ATOM   2145  HG2 ARG   134      94.450  95.070  14.650  0.00  0.00           H
ATOM   2146  HG3 ARG   134      95.280  96.570  14.240  0.00  0.00           H
ATOM   2147  CD  ARG   134      96.450  94.690  14.620  0.00  0.00           C
ATOM   2148  HD2 ARG   134      96.200  93.650  14.400  0.00  0.00           H
ATOM   2149  HD3 ARG   134      96.380  94.850  15.700  0.00  0.00           H
ATOM   2150  NE  ARG   134      97.760  94.990  14.110  0.00  0.00           N
ATOM   2151  HE  ARG   134      97.920  95.950  13.810  0.00  0.00           H
ATOM   2152  CZ  ARG   134      98.790  94.160  14.020  0.00  0.00           C
ATOM   2153  NH1 ARG   134      98.820  92.970  14.480  0.00  0.00           N
ATOM   2154 HH11 ARG   134      97.990  92.480  14.780  0.00  0.00           H
ATOM   2155 HH12 ARG   134      99.610  92.370  14.310  0.00  0.00           H
ATOM   2156  NH2 ARG   134      99.860  94.600  13.460  0.00  0.00           N
ATOM   2157 HH21 ARG   134      99.960  95.540  13.080  0.00  0.00           H
ATOM   2158 HH22 ARG   134     100.730  94.270  13.850  0.00  0.00           H
ATOM   2159  C   ARG   134      93.710  95.400  10.370  0.00  0.00           C
ATOM   2160  O   ARG   134      94.010  96.170   9.470  0.00  0.00           O
ATOM   2161  N   LEU   135      93.160  94.240  10.110  0.00  0.00           N
ATOM   2162  H   LEU   135      93.130  93.660  10.940  0.00  0.00           H
ATOM   2163  CA  LEU   135      93.160  93.620   8.710  0.00  0.00           C
ATOM   2164  HA  LEU   135      94.130  93.740   8.240  0.00  0.00           H
ATOM   2165  CB  LEU   135      92.860  92.080   8.800  0.00  0.00           C
ATOM   2166  HB2 LEU   135      91.830  91.990   9.140  0.00  0.00           H
ATOM   2167  HB3 LEU   135      93.540  91.770   9.590  0.00  0.00           H
ATOM   2168  CG  LEU   135      92.890  91.190   7.550  0.00  0.00           C
ATOM   2169  HG  LEU   135      92.210  91.640   6.820  0.00  0.00           H
ATOM   2170  CD1 LEU   135      94.290  91.170   6.830  0.00  0.00           C
ATOM   2171 HD11 LEU   135      94.070  90.800   5.830  0.00  0.00           H
ATOM   2172 HD12 LEU   135      94.710  92.160   6.710  0.00  0.00           H
ATOM   2173 HD13 LEU   135      94.980  90.490   7.320  0.00  0.00           H
ATOM   2174  CD2 LEU   135      92.560  89.740   7.870  0.00  0.00           C
ATOM   2175 HD21 LEU   135      93.330  89.390   8.550  0.00  0.00           H
ATOM   2176 HD22 LEU   135      91.630  89.660   8.440  0.00  0.00           H
ATOM   2177 HD23 LEU   135      92.510  89.120   6.970  0.00  0.00           H
ATOM   2178  C   LEU   135      92.150  94.370   7.720  0.00  0.00           C
ATOM   2179  O   LEU   135      92.470  94.280   6.560  0.00  0.00           O
ATOM   2180  N   PHE   136      91.190  95.070   8.260  0.00  0.00           N
ATOM   2181  H   PHE   136      91.010  95.020   9.250  0.00  0.00           H
ATOM   2182  CA  PHE   136      90.270  95.960   7.530  0.00  0.00           C
ATOM   2183  HA  PHE   136      90.460  95.950   6.450  0.00  0.00           H
ATOM   2184  CB  PHE   136      88.850  95.310   7.410  0.00  0.00           C
ATOM   2185  HB2 PHE   136      88.420  96.040   6.730  0.00  0.00           H
ATOM   2186  HB3 PHE   136      88.320  95.390   8.360  0.00  0.00           H
ATOM   2187  CG  PHE   136      88.770  93.940   6.840  0.00  0.00           C
ATOM   2188  CD1 PHE   136      88.580  93.870   5.470  0.00  0.00           C
ATOM   2189  HD1 PHE   136      88.480  94.750   4.850  0.00  0.00           H
ATOM   2190  CE1 PHE   136      88.740  92.680   4.780  0.00  0.00           C
ATOM   2191  HE1 PHE   136      88.600  92.680   3.710  0.00  0.00           H
ATOM   2192  CZ  PHE   136      89.070  91.480   5.460  0.00  0.00           C
ATOM   2193  HZ  PHE   136      89.270  90.530   4.990  0.00  0.00           H
ATOM   2194  CE2 PHE   136      89.170  91.500   6.930  0.00  0.00           C
ATOM   2195  HE2 PHE   136      89.490  90.620   7.460  0.00  0.00           H
ATOM   2196  CD2 PHE   136      88.990  92.770   7.580  0.00  0.00           C
ATOM   2197  HD2 PHE   136      89.220  92.960   8.620  0.00  0.00           H
ATOM   2198  C   PHE   136      90.210  97.510   7.910  0.00  0.00           C
ATOM   2199  O   PHE   136      89.360  98.260   7.440  0.00  0.00           O
ATOM   2200  N   ASN   137      91.120  97.880   8.810  0.00  0.00           N
ATOM   2201  H   ASN   137      91.770  97.200   9.180  0.00  0.00           H
ATOM   2202  CA  ASN   137      91.300  99.280   9.150  0.00  0.00           C
ATOM   2203  HA  ASN   137      92.150  99.180   9.810  0.00  0.00           H
ATOM   2204  CB  ASN   137      92.000 100.140   8.170  0.00  0.00           C
ATOM   2205  HB2 ASN   137      92.040 101.110   8.660  0.00  0.00           H
ATOM   2206  HB3 ASN   137      91.390 100.300   7.280  0.00  0.00           H
ATOM   2207  CG  ASN   137      93.410  99.680   7.820  0.00  0.00           C
ATOM   2208  OD1 ASN   137      94.410 100.100   8.420  0.00  0.00           O
ATOM   2209  ND2 ASN   137      93.500  98.860   6.780  0.00  0.00           N
ATOM   2210 HD21 ASN   137      92.710  98.540   6.240  0.00  0.00           H
ATOM   2211 HD22 ASN   137      94.440  98.550   6.600  0.00  0.00           H
ATOM   2212  C   ASN   137      90.130  99.920   9.970  0.00  0.00           C
ATOM   2213  O   ASN   137      89.840 101.090   9.650  0.00  0.00           O
ATOM   2214  N   TRP   138      89.400  99.170  10.800  0.00  0.00           N
ATOM   2215  H   TRP   138      89.850  98.310  11.100  0.00  0.00           H
ATOM   2216  CA  TRP   138      88.210  99.540  11.460  0.00  0.00           C
ATOM   2217  HA  TRP   138      87.540 100.080  10.800  0.00  0.00           H
ATOM   2218  CB  TRP   138      87.400  98.320  11.860  0.00  0.00           C
ATOM   2219  HB2 TRP   138      86.520  98.680  12.400  0.00  0.00           H
ATOM   2220  HB3 TRP   138      87.940  97.690  12.580  0.00  0.00           H
ATOM   2221  CG  TRP   138      86.820  97.460  10.790  0.00  0.00           C
ATOM   2222  CD1 TRP   138      86.580  97.890   9.550  0.00  0.00           C
ATOM   2223  HD1 TRP   138      86.700  98.890   9.170  0.00  0.00           H
ATOM   2224  NE1 TRP   138      86.030  96.820   8.890  0.00  0.00           N
ATOM   2225  HE1 TRP   138      85.710  96.880   7.930  0.00  0.00           H
ATOM   2226  CE2 TRP   138      85.870  95.650   9.620  0.00  0.00           C
ATOM   2227  CZ2 TRP   138      85.590  94.300   9.370  0.00  0.00           C
ATOM   2228  HZ2 TRP   138      85.220  93.900   8.430  0.00  0.00           H
ATOM   2229  CH2 TRP   138      85.490  93.370  10.460  0.00  0.00           C
ATOM   2230  HH2 TRP   138      85.380  92.310  10.340  0.00  0.00           H
ATOM   2231  CZ3 TRP   138      86.050  93.790  11.690  0.00  0.00           C
ATOM   2232  HZ3 TRP   138      86.160  93.080  12.500  0.00  0.00           H
ATOM   2233  CE3 TRP   138      86.430  95.130  11.940  0.00  0.00           C
ATOM   2234  HE3 TRP   138      86.850  95.450  12.880  0.00  0.00           H
ATOM   2235  CD2 TRP   138      86.340  96.080  10.910  0.00  0.00           C
ATOM   2236  C   TRP   138      88.540 100.450  12.680  0.00  0.00           C
ATOM   2237  O   TRP   138      88.450 100.040  13.840  0.00  0.00           O
ATOM   2238  N   ASN   139      89.000 101.690  12.390  0.00  0.00           N
ATOM   2239  H   ASN   139      88.880 102.090  11.470  0.00  0.00           H
ATOM   2240  CA  ASN   139      89.560 102.570  13.420  0.00  0.00           C
ATOM   2241  HA  ASN   139      90.160 101.960  14.110  0.00  0.00           H
ATOM   2242  CB  ASN   139      90.450 103.630  12.780  0.00  0.00           C
ATOM   2243  HB2 ASN   139      90.830 104.310  13.540  0.00  0.00           H
ATOM   2244  HB3 ASN   139      89.900 104.260  12.080  0.00  0.00           H
ATOM   2245  CG  ASN   139      91.710 103.120  12.150  0.00  0.00           C
ATOM   2246  OD1 ASN   139      92.040 101.940  12.260  0.00  0.00           O
ATOM   2247  ND2 ASN   139      92.480 103.910  11.470  0.00  0.00           N
ATOM   2248 HD21 ASN   139      92.140 104.850  11.340  0.00  0.00           H
ATOM   2249 HD22 ASN   139      93.250 103.500  10.960  0.00  0.00           H
ATOM   2250  C   ASN   139      88.460 103.130  14.390  0.00  0.00           C
ATOM   2251  O   ASN   139      88.840 103.600  15.460  0.00  0.00           O
ATOM   2252  N   HIE   140      87.180 102.970  14.070  0.00  0.00           N
ATOM   2253  H   HIE   140      86.930 102.600  13.170  0.00  0.00           H
ATOM   2254  CA  HIE   140      86.070 103.280  14.940  0.00  0.00           C
ATOM   2255  HA  HIE   140      86.420 103.300  15.970  0.00  0.00           H
ATOM   2256  CB  HIE   140      85.510 104.650  14.600  0.00  0.00           C
ATOM   2257  HB2 HIE   140      84.730 104.760  15.360  0.00  0.00           H
ATOM   2258  HB3 HIE   140      85.020 104.620  13.630  0.00  0.00           H
ATOM   2259  CG  HIE   140      86.300 105.860  14.770  0.00  0.00           C
ATOM   2260  ND1 HIE   140      86.380 106.670  15.870  0.00  0.00           N
ATOM   2261  CE1 HIE   140      87.311 107.718  15.398  0.00  0.00           C
ATOM   2262  HE1 HIE   140      87.571 108.530  16.076  0.00  0.00           H
ATOM   2263  NE2 HIE   140      87.692 107.469  14.169  0.00  0.00           N
ATOM   2264  HE2 HIE   140      88.330 108.040  13.634  0.00  0.00           H
ATOM   2265  CD2 HIE   140      87.100 106.330  13.720  0.00  0.00           C
ATOM   2266  HD2 HIE   140      87.200 105.840  12.760  0.00  0.00           H
ATOM   2267  C   HIE   140      84.990 102.160  14.880  0.00  0.00           C
ATOM   2268  O   HIE   140      84.570 101.730  13.800  0.00  0.00           O
ATOM   2269  N   VAL   141      84.480 101.670  16.030  0.00  0.00           N
ATOM   2270  H   VAL   141      84.840 102.120  16.870  0.00  0.00           H
ATOM   2271  CA  VAL   141      83.560 100.510  16.240  0.00  0.00           C
ATOM   2272  HA  VAL   141      82.930 100.290  15.370  0.00  0.00           H
ATOM   2273  CB  VAL   141      84.310  99.270  16.480  0.00  0.00           C
ATOM   2274  HB  VAL   141      83.600  98.440  16.490  0.00  0.00           H
ATOM   2275  CG1 VAL   141      85.300  98.840  15.380  0.00  0.00           C
ATOM   2276 HG11 VAL   141      86.100  99.550  15.210  0.00  0.00           H
ATOM   2277 HG12 VAL   141      85.640  97.810  15.530  0.00  0.00           H
ATOM   2278 HG13 VAL   141      84.740  98.790  14.450  0.00  0.00           H
ATOM   2279  CG2 VAL   141      85.060  99.290  17.840  0.00  0.00           C
ATOM   2280 HG21 VAL   141      85.780  98.470  17.820  0.00  0.00           H
ATOM   2281 HG22 VAL   141      85.670 100.190  17.900  0.00  0.00           H
ATOM   2282 HG23 VAL   141      84.290  99.190  18.590  0.00  0.00           H
ATOM   2283  C   VAL   141      82.560 100.800  17.350  0.00  0.00           C
ATOM   2284  O   VAL   141      82.820 101.590  18.210  0.00  0.00           O
ATOM   2285  N   ILE   142      81.510 100.020  17.420  0.00  0.00           N
ATOM   2286  H   ILE   142      81.510  99.240  16.780  0.00  0.00           H
ATOM   2287  CA  ILE   142      80.520 100.020  18.510  0.00  0.00           C
ATOM   2288  HA  ILE   142      80.800 100.810  19.200  0.00  0.00           H
ATOM   2289  CB  ILE   142      79.140 100.240  17.940  0.00  0.00           C
ATOM   2290  HB  ILE   142      78.900  99.400  17.290  0.00  0.00           H
ATOM   2291  CG2 ILE   142      77.980 100.240  18.990  0.00  0.00           C
ATOM   2292 HG21 ILE   142      77.840  99.250  19.420  0.00  0.00           H
ATOM   2293 HG22 ILE   142      78.200 101.030  19.710  0.00  0.00           H
ATOM   2294 HG23 ILE   142      77.020 100.600  18.600  0.00  0.00           H
ATOM   2295  CG1 ILE   142      78.940 101.580  17.160  0.00  0.00           C
ATOM   2296 HG12 ILE   142      79.860 101.660  16.590  0.00  0.00           H
ATOM   2297 HG13 ILE   142      79.100 102.480  17.750  0.00  0.00           H
ATOM   2298  CD1 ILE   142      77.720 101.600  16.270  0.00  0.00           C
ATOM   2299 HD11 ILE   142      77.830 101.100  15.310  0.00  0.00           H
ATOM   2300 HD12 ILE   142      76.810 101.250  16.760  0.00  0.00           H
ATOM   2301 HD13 ILE   142      77.520 102.600  15.900  0.00  0.00           H
ATOM   2302  C   ILE   142      80.700  98.690  19.170  0.00  0.00           C
ATOM   2303  O   ILE   142      80.720  97.680  18.540  0.00  0.00           O
ATOM   2304  N   LEU   143      80.640  98.710  20.470  0.00  0.00           N
ATOM   2305  H   LEU   143      80.450  99.570  20.970  0.00  0.00           H
ATOM   2306  CA  LEU   143      80.500  97.460  21.210  0.00  0.00           C
ATOM   2307  HA  LEU   143      80.510  96.620  20.520  0.00  0.00           H
ATOM   2308  CB  LEU   143      81.730  97.390  22.170  0.00  0.00           C
ATOM   2309  HB2 LEU   143      81.600  98.220  22.870  0.00  0.00           H
ATOM   2310  HB3 LEU   143      82.670  97.390  21.610  0.00  0.00           H
ATOM   2311  CG  LEU   143      81.640  96.130  23.150  0.00  0.00           C
ATOM   2312  HG  LEU   143      80.680  96.070  23.670  0.00  0.00           H
ATOM   2313  CD1 LEU   143      81.850  94.810  22.410  0.00  0.00           C
ATOM   2314 HD11 LEU   143      81.690  93.990  23.100  0.00  0.00           H
ATOM   2315 HD12 LEU   143      81.040  94.780  21.670  0.00  0.00           H
ATOM   2316 HD13 LEU   143      82.830  94.720  21.940  0.00  0.00           H
ATOM   2317  CD2 LEU   143      82.890  96.090  24.100  0.00  0.00           C
ATOM   2318 HD21 LEU   143      83.780  96.500  23.620  0.00  0.00           H
ATOM   2319 HD22 LEU   143      82.770  96.800  24.920  0.00  0.00           H
ATOM   2320 HD23 LEU   143      82.950  95.110  24.560  0.00  0.00           H
ATOM   2321  C   LEU   143      79.110  97.340  21.880  0.00  0.00           C
ATOM   2322  O   LEU   143      78.610  98.200  22.520  0.00  0.00           O
ATOM   2323  N   ILE   144      78.530  96.140  21.790  0.00  0.00           N
ATOM   2324  H   ILE   144      78.930  95.470  21.150  0.00  0.00           H
ATOM   2325  CA  ILE   144      77.320  95.700  22.580  0.00  0.00           C
ATOM   2326  HA  ILE   144      77.100  96.440  23.350  0.00  0.00           H
ATOM   2327  CB  ILE   144      76.050  95.420  21.750  0.00  0.00           C
ATOM   2328  HB  ILE   144      76.300  94.570  21.120  0.00  0.00           H
ATOM   2329  CG2 ILE   144      74.810  94.920  22.480  0.00  0.00           C
ATOM   2330 HG21 ILE   144      73.970  94.740  21.820  0.00  0.00           H
ATOM   2331 HG22 ILE   144      75.130  94.000  22.970  0.00  0.00           H
ATOM   2332 HG23 ILE   144      74.620  95.720  23.190  0.00  0.00           H
ATOM   2333  CG1 ILE   144      75.730  96.710  20.880  0.00  0.00           C
ATOM   2334 HG12 ILE   144      76.530  97.000  20.200  0.00  0.00           H
ATOM   2335 HG13 ILE   144      75.630  97.580  21.530  0.00  0.00           H
ATOM   2336  CD1 ILE   144      74.360  96.710  20.110  0.00  0.00           C
ATOM   2337 HD11 ILE   144      73.530  96.460  20.750  0.00  0.00           H
ATOM   2338 HD12 ILE   144      74.200  97.720  19.710  0.00  0.00           H
ATOM   2339 HD13 ILE   144      74.370  96.010  19.270  0.00  0.00           H
ATOM   2340  C   ILE   144      77.770  94.470  23.380  0.00  0.00           C
ATOM   2341  O   ILE   144      78.300  93.560  22.760  0.00  0.00           O
ATOM   2342  N   VAL   145      77.560  94.420  24.730  0.00  0.00           N
ATOM   2343  H   VAL   145      77.000  95.120  25.200  0.00  0.00           H
ATOM   2344  CA  VAL   145      77.720  93.260  25.610  0.00  0.00           C
ATOM   2345  HA  VAL   145      77.540  92.380  25.010  0.00  0.00           H
ATOM   2346  CB  VAL   145      79.150  93.150  26.240  0.00  0.00           C
ATOM   2347  HB  VAL   145      79.340  92.110  26.500  0.00  0.00           H
ATOM   2348  CG1 VAL   145      80.410  93.250  25.340  0.00  0.00           C
ATOM   2349 HG11 VAL   145      81.290  93.140  25.960  0.00  0.00           H
ATOM   2350 HG12 VAL   145      80.310  92.560  24.500  0.00  0.00           H
ATOM   2351 HG13 VAL   145      80.420  94.210  24.820  0.00  0.00           H
ATOM   2352  CG2 VAL   145      79.390  94.040  27.460  0.00  0.00           C
ATOM   2353 HG21 VAL   145      79.130  95.060  27.180  0.00  0.00           H
ATOM   2354 HG22 VAL   145      78.700  93.630  28.200  0.00  0.00           H
ATOM   2355 HG23 VAL   145      80.330  94.070  28.020  0.00  0.00           H
ATOM   2356  C   VAL   145      76.610  93.230  26.670  0.00  0.00           C
ATOM   2357  O   VAL   145      75.980  94.300  27.070  0.00  0.00           O
ATOM   2358  N   SER   146      76.310  92.050  27.170  0.00  0.00           N
ATOM   2359  H   SER   146      76.690  91.290  26.620  0.00  0.00           H
ATOM   2360  CA  SER   146      75.420  91.690  28.320  0.00  0.00           C
ATOM   2361  HA  SER   146      74.470  92.180  28.100  0.00  0.00           H
ATOM   2362  CB  SER   146      75.070  90.150  28.300  0.00  0.00           C
ATOM   2363  HB2 SER   146      75.970  89.540  28.280  0.00  0.00           H
ATOM   2364  HB3 SER   146      74.540  89.850  27.390  0.00  0.00           H
ATOM   2365  OG  SER   146      74.300  89.840  29.440  0.00  0.00           O
ATOM   2366  HG  SER   146      74.590  88.970  29.730  0.00  0.00           H
ATOM   2367  C   SER   146      75.960  92.160  29.670  0.00  0.00           C
ATOM   2368  O   SER   146      77.130  91.990  29.930  0.00  0.00           O
ATOM   2369  N   ASP   147      75.160  92.590  30.600  0.00  0.00           N
ATOM   2370  H   ASP   147      74.170  92.720  30.490  0.00  0.00           H
ATOM   2371  CA  ASP   147      75.510  92.930  31.910  0.00  0.00           C
ATOM   2372  HA  ASP   147      76.450  93.480  31.900  0.00  0.00           H
ATOM   2373  CB  ASP   147      74.500  93.850  32.480  0.00  0.00           C
ATOM   2374  HB2 ASP   147      73.580  93.350  32.790  0.00  0.00           H
ATOM   2375  HB3 ASP   147      74.210  94.600  31.750  0.00  0.00           H
ATOM   2376  CG  ASP   147      75.050  94.640  33.770  0.00  0.00           C
ATOM   2377  OD1 ASP   147      76.290  94.610  33.970  0.00  0.00           O
ATOM   2378  OD2 ASP   147      74.240  95.230  34.470  0.00  0.00           O
ATOM   2379  C   ASP   147      75.630  91.620  32.800  0.00  0.00           C
ATOM   2380  O   ASP   147      75.290  91.660  33.970  0.00  0.00           O
ATOM   2381  N   ASP   148      76.270  90.540  32.270  0.00  0.00           N
ATOM   2382  H   ASP   148      76.690  90.620  31.360  0.00  0.00           H
ATOM   2383  CA  ASP   148      76.730  89.350  33.050  0.00  0.00           C
ATOM   2384  HA  ASP   148      76.530  89.580  34.100  0.00  0.00           H
ATOM   2385  CB  ASP   148      75.950  88.110  32.590  0.00  0.00           C
ATOM   2386  HB2 ASP   148      74.890  88.320  32.770  0.00  0.00           H
ATOM   2387  HB3 ASP   148      76.080  87.220  33.200  0.00  0.00           H
ATOM   2388  CG  ASP   148      76.250  87.630  31.080  0.00  0.00           C
ATOM   2389  OD1 ASP   148      77.420  87.410  30.790  0.00  0.00           O
ATOM   2390  OD2 ASP   148      75.300  87.550  30.220  0.00  0.00           O
ATOM   2391  C   ASP   148      78.260  89.130  32.930  0.00  0.00           C
ATOM   2392  O   ASP   148      78.840  89.740  32.030  0.00  0.00           O
ATOM   2393  N   HIE   149      78.850  88.310  33.790  0.00  0.00           N
ATOM   2394  H   HIE   149      78.260  87.820  34.450  0.00  0.00           H
ATOM   2395  CA  HIE   149      80.290  88.040  33.780  0.00  0.00           C
ATOM   2396  HA  HIE   149      80.750  89.020  33.930  0.00  0.00           H
ATOM   2397  CB  HIE   149      80.670  86.990  34.830  0.00  0.00           C
ATOM   2398  HB2 HIE   149      80.120  86.090  34.570  0.00  0.00           H
ATOM   2399  HB3 HIE   149      80.230  87.280  35.780  0.00  0.00           H
ATOM   2400  CG  HIE   149      82.180  86.630  35.050  0.00  0.00           C
ATOM   2401  ND1 HIE   149      83.040  85.910  34.180  0.00  0.00           N
ATOM   2402  CE1 HIE   149      84.280  85.950  34.750  0.00  0.00           C
ATOM   2403  HE1 HIE   149      85.210  85.640  34.300  0.00  0.00           H
ATOM   2404  NE2 HIE   149      84.200  86.470  35.950  0.00  0.00           N
ATOM   2405  HE2 HIE   149      84.930  86.620  36.630  0.00  0.00           H
ATOM   2406  CD2 HIE   149      82.940  87.010  36.080  0.00  0.00           C
ATOM   2407  HD2 HIE   149      82.560  87.650  36.860  0.00  0.00           H
ATOM   2408  C   HIE   149      80.960  87.740  32.390  0.00  0.00           C
ATOM   2409  O   HIE   149      82.050  88.200  32.190  0.00  0.00           O
ATOM   2410  N   GLU   150      80.270  86.960  31.520  0.00  0.00           N
ATOM   2411  H   GLU   150      79.320  86.670  31.710  0.00  0.00           H
ATOM   2412  CA  GLU   150      80.850  86.610  30.210  0.00  0.00           C
ATOM   2413  HA  GLU   150      81.910  86.360  30.230  0.00  0.00           H
ATOM   2414  CB  GLU   150      80.150  85.380  29.640  0.00  0.00           C
ATOM   2415  HB2 GLU   150      79.180  85.650  29.220  0.00  0.00           H
ATOM   2416  HB3 GLU   150      80.140  84.670  30.470  0.00  0.00           H
ATOM   2417  CG  GLU   150      80.880  84.640  28.550  0.00  0.00           C
ATOM   2418  HG2 GLU   150      80.900  85.230  27.640  0.00  0.00           H
ATOM   2419  HG3 GLU   150      80.400  83.680  28.360  0.00  0.00           H
ATOM   2420  CD  GLU   150      82.340  84.360  28.930  0.00  0.00           C
ATOM   2421  OE1 GLU   150      82.570  83.830  30.050  0.00  0.00           O
ATOM   2422  OE2 GLU   150      83.300  84.720  28.190  0.00  0.00           O
ATOM   2423  C   GLU   150      80.740  87.830  29.210  0.00  0.00           C
ATOM   2424  O   GLU   150      81.660  88.160  28.390  0.00  0.00           O
ATOM   2425  N   GLY   151      79.610  88.610  29.330  0.00  0.00           N
ATOM   2426  H   GLY   151      78.860  88.360  29.960  0.00  0.00           H
ATOM   2427  CA  GLY   151      79.520  89.900  28.640  0.00  0.00           C
ATOM   2428  HA2 GLY   151      78.610  90.420  28.930  0.00  0.00           H
ATOM   2429  HA3 GLY   151      79.670  89.740  27.580  0.00  0.00           H
ATOM   2430  C   GLY   151      80.580  90.880  28.970  0.00  0.00           C
ATOM   2431  O   GLY   151      81.320  91.410  28.090  0.00  0.00           O
ATOM   2432  N   ARG   152      80.760  91.150  30.260  0.00  0.00           N
ATOM   2433  H   ARG   152      80.080  90.710  30.860  0.00  0.00           H
ATOM   2434  CA  ARG   152      81.680  92.130  30.820  0.00  0.00           C
ATOM   2435  HA  ARG   152      81.530  93.040  30.240  0.00  0.00           H
ATOM   2436  CB  ARG   152      81.370  92.410  32.270  0.00  0.00           C
ATOM   2437  HB2 ARG   152      82.160  93.050  32.640  0.00  0.00           H
ATOM   2438  HB3 ARG   152      81.400  91.470  32.830  0.00  0.00           H
ATOM   2439  CG  ARG   152      80.060  93.230  32.420  0.00  0.00           C
ATOM   2440  HG2 ARG   152      79.180  92.680  32.080  0.00  0.00           H
ATOM   2441  HG3 ARG   152      80.140  94.180  31.890  0.00  0.00           H
ATOM   2442  CD  ARG   152      79.870  93.470  33.940  0.00  0.00           C
ATOM   2443  HD2 ARG   152      78.900  93.960  34.050  0.00  0.00           H
ATOM   2444  HD3 ARG   152      80.560  94.250  34.280  0.00  0.00           H
ATOM   2445  NE  ARG   152      79.930  92.200  34.730  0.00  0.00           N
ATOM   2446  HE  ARG   152      80.780  91.650  34.730  0.00  0.00           H
ATOM   2447  CZ  ARG   152      78.950  91.600  35.360  0.00  0.00           C
ATOM   2448  NH1 ARG   152      77.770  92.090  35.480  0.00  0.00           N
ATOM   2449 HH11 ARG   152      77.520  92.890  34.920  0.00  0.00           H
ATOM   2450 HH12 ARG   152      77.120  91.520  36.010  0.00  0.00           H
ATOM   2451  NH2 ARG   152      79.090  90.500  35.960  0.00  0.00           N
ATOM   2452 HH21 ARG   152      80.060  90.270  36.090  0.00  0.00           H
ATOM   2453 HH22 ARG   152      78.350  90.060  36.490  0.00  0.00           H
ATOM   2454  C   ARG   152      83.110  91.540  30.640  0.00  0.00           C
ATOM   2455  O   ARG   152      84.130  92.290  30.490  0.00  0.00           O
ATOM   2456  N   ALA   153      83.270  90.180  30.630  0.00  0.00           N
ATOM   2457  H   ALA   153      82.460  89.580  30.710  0.00  0.00           H
ATOM   2458  CA  ALA   153      84.660  89.590  30.380  0.00  0.00           C
ATOM   2459  HA  ALA   153      85.450  89.840  31.090  0.00  0.00           H
ATOM   2460  CB  ALA   153      84.560  88.030  30.390  0.00  0.00           C
ATOM   2461  HB1 ALA   153      84.270  87.850  31.430  0.00  0.00           H
ATOM   2462  HB2 ALA   153      83.820  87.520  29.770  0.00  0.00           H
ATOM   2463  HB3 ALA   153      85.590  87.690  30.260  0.00  0.00           H
ATOM   2464  C   ALA   153      85.230  90.020  29.030  0.00  0.00           C
ATOM   2465  O   ALA   153      86.380  90.430  28.950  0.00  0.00           O
ATOM   2466  N   ALA   154      84.460  89.830  27.940  0.00  0.00           N
ATOM   2467  H   ALA   154      83.570  89.380  28.090  0.00  0.00           H
ATOM   2468  CA  ALA   154      84.740  90.350  26.600  0.00  0.00           C
ATOM   2469  HA  ALA   154      85.670  89.830  26.360  0.00  0.00           H
ATOM   2470  CB  ALA   154      83.480  89.920  25.760  0.00  0.00           C
ATOM   2471  HB1 ALA   154      83.590  90.170  24.710  0.00  0.00           H
ATOM   2472  HB2 ALA   154      83.330  88.840  25.830  0.00  0.00           H
ATOM   2473  HB3 ALA   154      82.630  90.380  26.280  0.00  0.00           H
ATOM   2474  C   ALA   154      84.950  91.910  26.370  0.00  0.00           C
ATOM   2475  O   ALA   154      85.700  92.310  25.480  0.00  0.00           O
ATOM   2476  N   GLN   155      84.210  92.720  27.130  0.00  0.00           N
ATOM   2477  H   GLN   155      83.480  92.330  27.710  0.00  0.00           H
ATOM   2478  CA  GLN   155      84.540  94.130  27.270  0.00  0.00           C
ATOM   2479  HA  GLN   155      84.560  94.680  26.320  0.00  0.00           H
ATOM   2480  CB  GLN   155      83.470  94.780  28.010  0.00  0.00           C
ATOM   2481  HB2 GLN   155      83.330  94.330  29.000  0.00  0.00           H
ATOM   2482  HB3 GLN   155      82.530  94.620  27.490  0.00  0.00           H
ATOM   2483  CG  GLN   155      83.800  96.240  28.100  0.00  0.00           C
ATOM   2484  HG2 GLN   155      83.940  96.660  27.110  0.00  0.00           H
ATOM   2485  HG3 GLN   155      84.740  96.370  28.630  0.00  0.00           H
ATOM   2486  CD  GLN   155      82.720  97.030  28.770  0.00  0.00           C
ATOM   2487  OE1 GLN   155      81.560  96.640  29.020  0.00  0.00           O
ATOM   2488  NE2 GLN   155      83.010  98.230  29.190  0.00  0.00           N
ATOM   2489 HE21 GLN   155      83.860  98.660  28.870  0.00  0.00           H
ATOM   2490 HE22 GLN   155      82.260  98.750  29.620  0.00  0.00           H
ATOM   2491  C   GLN   155      85.950  94.320  27.830  0.00  0.00           C
ATOM   2492  O   GLN   155      86.810  94.830  27.070  0.00  0.00           O
ATOM   2493  N   LYS   156      86.280  93.830  29.020  0.00  0.00           N
ATOM   2494  H   LYS   156      85.430  93.570  29.510  0.00  0.00           H
ATOM   2495  CA  LYS   156      87.550  93.990  29.680  0.00  0.00           C
ATOM   2496  HA  LYS   156      87.790  95.050  29.800  0.00  0.00           H
ATOM   2497  CB  LYS   156      87.560  93.390  31.080  0.00  0.00           C
ATOM   2498  HB2 LYS   156      88.570  93.380  31.490  0.00  0.00           H
ATOM   2499  HB3 LYS   156      87.120  92.400  31.010  0.00  0.00           H
ATOM   2500  CG  LYS   156      86.660  94.230  32.020  0.00  0.00           C
ATOM   2501  HG2 LYS   156      85.730  94.430  31.490  0.00  0.00           H
ATOM   2502  HG3 LYS   156      87.020  95.230  32.290  0.00  0.00           H
ATOM   2503  CD  LYS   156      86.520  93.410  33.290  0.00  0.00           C
ATOM   2504  HD2 LYS   156      85.930  93.970  34.020  0.00  0.00           H
ATOM   2505  HD3 LYS   156      87.530  93.340  33.700  0.00  0.00           H
ATOM   2506  CE  LYS   156      85.840  92.040  33.170  0.00  0.00           C
ATOM   2507  HE2 LYS   156      86.400  91.420  32.460  0.00  0.00           H
ATOM   2508  HE3 LYS   156      84.830  92.150  32.770  0.00  0.00           H
ATOM   2509  NZ  LYS   156      85.610  91.370  34.480  0.00  0.00           N
ATOM   2510  HZ1 LYS   156      86.450  91.200  35.010  0.00  0.00           H
ATOM   2511  HZ2 LYS   156      84.940  91.920  34.990  0.00  0.00           H
ATOM   2512  HZ3 LYS   156      85.170  90.520  34.160  0.00  0.00           H
ATOM   2513  C   LYS   156      88.740  93.390  28.910  0.00  0.00           C
ATOM   2514  O   LYS   156      89.830  93.950  29.030  0.00  0.00           O
ATOM   2515  N   LYS   157      88.650  92.230  28.180  0.00  0.00           N
ATOM   2516  H   LYS   157      87.920  91.560  28.340  0.00  0.00           H
ATOM   2517  CA  LYS   157      89.640  91.890  27.270  0.00  0.00           C
ATOM   2518  HA  LYS   157      90.570  91.970  27.820  0.00  0.00           H
ATOM   2519  CB  LYS   157      89.450  90.440  26.860  0.00  0.00           C
ATOM   2520  HB2 LYS   157      88.470  90.450  26.380  0.00  0.00           H
ATOM   2521  HB3 LYS   157      89.330  89.740  27.690  0.00  0.00           H
ATOM   2522  CG  LYS   157      90.560  89.940  25.870  0.00  0.00           C
ATOM   2523  HG2 LYS   157      90.470  90.420  24.900  0.00  0.00           H
ATOM   2524  HG3 LYS   157      90.170  88.950  25.620  0.00  0.00           H
ATOM   2525  CD  LYS   157      91.970  89.890  26.430  0.00  0.00           C
ATOM   2526  HD2 LYS   157      92.360  90.900  26.540  0.00  0.00           H
ATOM   2527  HD3 LYS   157      92.680  89.330  25.820  0.00  0.00           H
ATOM   2528  CE  LYS   157      92.020  89.230  27.830  0.00  0.00           C
ATOM   2529  HE2 LYS   157      91.640  88.220  27.730  0.00  0.00           H
ATOM   2530  HE3 LYS   157      91.350  89.760  28.510  0.00  0.00           H
ATOM   2531  NZ  LYS   157      93.430  89.150  28.400  0.00  0.00           N
ATOM   2532  HZ1 LYS   157      93.720  90.040  28.790  0.00  0.00           H
ATOM   2533  HZ2 LYS   157      93.430  88.490  29.160  0.00  0.00           H
ATOM   2534  HZ3 LYS   157      94.060  88.810  27.690  0.00  0.00           H
ATOM   2535  C   LYS   157      89.780  92.910  26.160  0.00  0.00           C
ATOM   2536  O   LYS   157      90.810  93.460  25.980  0.00  0.00           O
ATOM   2537  N   LEU   158      88.760  93.300  25.440  0.00  0.00           N
ATOM   2538  H   LEU   158      87.830  93.020  25.720  0.00  0.00           H
ATOM   2539  CA  LEU   158      88.790  94.170  24.260  0.00  0.00           C
ATOM   2540  HA  LEU   158      89.520  93.770  23.550  0.00  0.00           H
ATOM   2541  CB  LEU   158      87.390  94.200  23.700  0.00  0.00           C
ATOM   2542  HB2 LEU   158      86.670  94.460  24.480  0.00  0.00           H
ATOM   2543  HB3 LEU   158      87.070  93.230  23.310  0.00  0.00           H
ATOM   2544  CG  LEU   158      87.260  95.210  22.480  0.00  0.00           C
ATOM   2545  HG  LEU   158      87.320  96.240  22.830  0.00  0.00           H
ATOM   2546  CD1 LEU   158      88.240  94.930  21.430  0.00  0.00           C
ATOM   2547 HD11 LEU   158      88.260  93.930  21.000  0.00  0.00           H
ATOM   2548 HD12 LEU   158      87.920  95.650  20.680  0.00  0.00           H
ATOM   2549 HD13 LEU   158      89.230  95.200  21.810  0.00  0.00           H
ATOM   2550  CD2 LEU   158      85.880  95.000  21.890  0.00  0.00           C
ATOM   2551 HD21 LEU   158      85.160  94.830  22.700  0.00  0.00           H
ATOM   2552 HD22 LEU   158      85.570  95.860  21.300  0.00  0.00           H
ATOM   2553 HD23 LEU   158      85.700  94.180  21.200  0.00  0.00           H
ATOM   2554  C   LEU   158      89.290  95.610  24.540  0.00  0.00           C
ATOM   2555  O   LEU   158      90.210  96.100  23.890  0.00  0.00           O
ATOM   2556  N   GLU   159      88.740  96.340  25.520  0.00  0.00           N
ATOM   2557  H   GLU   159      87.850  96.030  25.880  0.00  0.00           H
ATOM   2558  CA  GLU   159      89.380  97.600  25.880  0.00  0.00           C
ATOM   2559  HA  GLU   159      89.500  98.160  24.950  0.00  0.00           H
ATOM   2560  CB  GLU   159      88.520  98.380  26.890  0.00  0.00           C
ATOM   2561  HB2 GLU   159      88.970  99.370  26.980  0.00  0.00           H
ATOM   2562  HB3 GLU   159      88.610  97.970  27.890  0.00  0.00           H
ATOM   2563  CG  GLU   159      86.970  98.640  26.640  0.00  0.00           C
ATOM   2564  HG2 GLU   159      86.460  97.730  26.300  0.00  0.00           H
ATOM   2565  HG3 GLU   159      86.920  99.320  25.790  0.00  0.00           H
ATOM   2566  CD  GLU   159      86.200  99.330  27.780  0.00  0.00           C
ATOM   2567  OE1 GLU   159      85.680  98.670  28.700  0.00  0.00           O
ATOM   2568  OE2 GLU   159      86.030 100.530  27.760  0.00  0.00           O
ATOM   2569  C   GLU   159      90.850  97.520  26.340  0.00  0.00           C
ATOM   2570  O   GLU   159      91.640  98.450  26.190  0.00  0.00           O
ATOM   2571  N   THR   160      91.290  96.360  26.920  0.00  0.00           N
ATOM   2572  H   THR   160      90.700  95.560  27.080  0.00  0.00           H
ATOM   2573  CA  THR   160      92.730  96.110  27.260  0.00  0.00           C
ATOM   2574  HA  THR   160      93.090  96.930  27.880  0.00  0.00           H
ATOM   2575  CB  THR   160      92.940  94.830  28.050  0.00  0.00           C
ATOM   2576  HB  THR   160      92.700  93.960  27.430  0.00  0.00           H
ATOM   2577  CG2 THR   160      94.310  94.720  28.630  0.00  0.00           C
ATOM   2578 HG21 THR   160      94.490  95.570  29.290  0.00  0.00           H
ATOM   2579 HG22 THR   160      94.340  93.910  29.360  0.00  0.00           H
ATOM   2580 HG23 THR   160      95.060  94.620  27.850  0.00  0.00           H
ATOM   2581  OG1 THR   160      92.270  94.760  29.240  0.00  0.00           O
ATOM   2582  HG1 THR   160      91.360  94.480  29.090  0.00  0.00           H
ATOM   2583  C   THR   160      93.580  96.100  25.970  0.00  0.00           C
ATOM   2584  O   THR   160      94.720  96.520  26.040  0.00  0.00           O
ATOM   2585  N   LEU   161      93.070  95.560  24.870  0.00  0.00           N
ATOM   2586  H   LEU   161      92.100  95.270  24.930  0.00  0.00           H
ATOM   2587  CA  LEU   161      93.740  95.470  23.550  0.00  0.00           C
ATOM   2588  HA  LEU   161      94.760  95.110  23.700  0.00  0.00           H
ATOM   2589  CB  LEU   161      93.050  94.520  22.550  0.00  0.00           C
ATOM   2590  HB2 LEU   161      93.470  94.480  21.540  0.00  0.00           H
ATOM   2591  HB3 LEU   161      92.040  94.900  22.450  0.00  0.00           H
ATOM   2592  CG  LEU   161      92.860  93.120  23.110  0.00  0.00           C
ATOM   2593  HG  LEU   161      92.390  93.130  24.100  0.00  0.00           H
ATOM   2594  CD1 LEU   161      91.880  92.260  22.340  0.00  0.00           C
ATOM   2595 HD11 LEU   161      90.980  92.810  22.100  0.00  0.00           H
ATOM   2596 HD12 LEU   161      92.260  91.950  21.360  0.00  0.00           H
ATOM   2597 HD13 LEU   161      91.580  91.380  22.920  0.00  0.00           H
ATOM   2598  CD2 LEU   161      94.160  92.380  23.170  0.00  0.00           C
ATOM   2599 HD21 LEU   161      95.000  93.000  23.500  0.00  0.00           H
ATOM   2600 HD22 LEU   161      94.100  91.620  23.960  0.00  0.00           H
ATOM   2601 HD23 LEU   161      94.270  91.910  22.190  0.00  0.00           H
ATOM   2602  C   LEU   161      93.950  96.860  22.900  0.00  0.00           C
ATOM   2603  O   LEU   161      95.050  97.100  22.400  0.00  0.00           O
ATOM   2604  N   LEU   162      92.980  97.740  23.040  0.00  0.00           N
ATOM   2605  H   LEU   162      92.190  97.480  23.610  0.00  0.00           H
ATOM   2606  CA  LEU   162      93.070  99.070  22.490  0.00  0.00           C
ATOM   2607  HA  LEU   162      93.490  99.050  21.480  0.00  0.00           H
ATOM   2608  CB  LEU   162      91.700  99.690  22.610  0.00  0.00           C
ATOM   2609  HB2 LEU   162      91.700 100.720  22.260  0.00  0.00           H
ATOM   2610  HB3 LEU   162      91.310  99.730  23.630  0.00  0.00           H
ATOM   2611  CG  LEU   162      90.600  98.840  21.880  0.00  0.00           C
ATOM   2612  HG  LEU   162      90.480  97.860  22.340  0.00  0.00           H
ATOM   2613  CD1 LEU   162      89.220  99.510  21.980  0.00  0.00           C
ATOM   2614 HD11 LEU   162      89.310 100.580  21.830  0.00  0.00           H
ATOM   2615 HD12 LEU   162      88.490  98.990  21.350  0.00  0.00           H
ATOM   2616 HD13 LEU   162      88.820  99.430  22.990  0.00  0.00           H
ATOM   2617  CD2 LEU   162      90.870  98.690  20.360  0.00  0.00           C
ATOM   2618 HD21 LEU   162      90.040  98.190  19.860  0.00  0.00           H
ATOM   2619 HD22 LEU   162      90.980  99.660  19.870  0.00  0.00           H
ATOM   2620 HD23 LEU   162      91.830  98.190  20.230  0.00  0.00           H
ATOM   2621  C   LEU   162      93.920  99.850  23.430  0.00  0.00           C
ATOM   2622  O   LEU   162      94.680 100.690  22.900  0.00  0.00           O
ATOM   2623  N   GLU   163      93.940  99.640  24.740  0.00  0.00           N
ATOM   2624  H   GLU   163      93.250  99.020  25.140  0.00  0.00           H
ATOM   2625  CA  GLU   163      94.910 100.270  25.640  0.00  0.00           C
ATOM   2626  HA  GLU   163      94.780 101.340  25.470  0.00  0.00           H
ATOM   2627  CB  GLU   163      94.500 100.010  27.130  0.00  0.00           C
ATOM   2628  HB2 GLU   163      94.400  98.930  27.290  0.00  0.00           H
ATOM   2629  HB3 GLU   163      93.480 100.370  27.290  0.00  0.00           H
ATOM   2630  CG  GLU   163      95.380 100.840  28.010  0.00  0.00           C
ATOM   2631  HG2 GLU   163      95.320 101.920  27.850  0.00  0.00           H
ATOM   2632  HG3 GLU   163      96.420 100.550  27.860  0.00  0.00           H
ATOM   2633  CD  GLU   163      94.970 100.670  29.510  0.00  0.00           C
ATOM   2634  OE1 GLU   163      93.860 100.240  29.780  0.00  0.00           O
ATOM   2635  OE2 GLU   163      95.880 100.830  30.360  0.00  0.00           O
ATOM   2636  C   GLU   163      96.330  99.980  25.350  0.00  0.00           C
ATOM   2637  O   GLU   163      97.160 100.900  25.470  0.00  0.00           O
ATOM   2638  N   GLU   164      96.680  98.680  25.090  0.00  0.00           N
ATOM   2639  H   GLU   164      95.980  97.950  25.050  0.00  0.00           H
ATOM   2640  CA  GLU   164      98.020  98.260  25.030  0.00  0.00           C
ATOM   2641  HA  GLU   164      98.530  98.730  25.870  0.00  0.00           H
ATOM   2642  CB  GLU   164      98.100  96.770  25.150  0.00  0.00           C
ATOM   2643  HB2 GLU   164      97.710  96.320  24.240  0.00  0.00           H
ATOM   2644  HB3 GLU   164      97.600  96.520  26.090  0.00  0.00           H
ATOM   2645  CG  GLU   164      99.550  96.300  25.190  0.00  0.00           C
ATOM   2646  HG2 GLU   164     100.090  97.130  25.630  0.00  0.00           H
ATOM   2647  HG3 GLU   164      99.970  96.100  24.210  0.00  0.00           H
ATOM   2648  CD  GLU   164      99.620  94.990  25.960  0.00  0.00           C
ATOM   2649  OE1 GLU   164     100.120  94.990  27.130  0.00  0.00           O
ATOM   2650  OE2 GLU   164      99.160  93.930  25.510  0.00  0.00           O
ATOM   2651  C   GLU   164      98.610  98.800  23.660  0.00  0.00           C
ATOM   2652  O   GLU   164      99.730  99.200  23.630  0.00  0.00           O
ATOM   2653  N   LYS   165      97.760  98.950  22.670  0.00  0.00           N
ATOM   2654  H   LYS   165      96.800  98.640  22.720  0.00  0.00           H
ATOM   2655  CA  LYS   165      98.090  99.640  21.420  0.00  0.00           C
ATOM   2656  HA  LYS   165      98.970  99.120  21.060  0.00  0.00           H
ATOM   2657  CB  LYS   165      97.000  99.480  20.370  0.00  0.00           C
ATOM   2658  HB2 LYS   165      96.070  99.890  20.760  0.00  0.00           H
ATOM   2659  HB3 LYS   165      96.950  98.440  20.040  0.00  0.00           H
ATOM   2660  CG  LYS   165      97.320 100.290  19.080  0.00  0.00           C
ATOM   2661  HG2 LYS   165      97.290 101.340  19.360  0.00  0.00           H
ATOM   2662  HG3 LYS   165      96.510 100.090  18.370  0.00  0.00           H
ATOM   2663  CD  LYS   165      98.620  99.860  18.390  0.00  0.00           C
ATOM   2664  HD2 LYS   165      98.530  98.830  18.060  0.00  0.00           H
ATOM   2665  HD3 LYS   165      99.480  99.950  19.060  0.00  0.00           H
ATOM   2666  CE  LYS   165      98.880 100.780  17.250  0.00  0.00           C
ATOM   2667  HE2 LYS   165      98.920 101.790  17.670  0.00  0.00           H
ATOM   2668  HE3 LYS   165      98.050 100.580  16.570  0.00  0.00           H
ATOM   2669  NZ  LYS   165     100.270 100.420  16.660  0.00  0.00           N
ATOM   2670  HZ1 LYS   165     100.960 100.820  17.280  0.00  0.00           H
ATOM   2671  HZ2 LYS   165     100.490  99.440  16.550  0.00  0.00           H
ATOM   2672  HZ3 LYS   165     100.370 100.880  15.770  0.00  0.00           H
ATOM   2673  C   LYS   165      98.420 101.130  21.710  0.00  0.00           C
ATOM   2674  O   LYS   165      99.470 101.540  21.350  0.00  0.00           O
ATOM   2675  N   GLU   166      97.530 101.880  22.430  0.00  0.00           N
ATOM   2676  H   GLU   166      96.770 101.360  22.840  0.00  0.00           H
ATOM   2677  CA  GLU   166      97.770 103.280  22.790  0.00  0.00           C
ATOM   2678  HA  GLU   166      97.770 103.970  21.940  0.00  0.00           H
ATOM   2679  CB  GLU   166      96.540 103.730  23.650  0.00  0.00           C
ATOM   2680  HB2 GLU   166      96.500 103.150  24.570  0.00  0.00           H
ATOM   2681  HB3 GLU   166      95.660 103.510  23.060  0.00  0.00           H
ATOM   2682  CG  GLU   166      96.480 105.190  23.990  0.00  0.00           C
ATOM   2683  HG2 GLU   166      97.480 105.570  24.220  0.00  0.00           H
ATOM   2684  HG3 GLU   166      95.810 105.350  24.840  0.00  0.00           H
ATOM   2685  CD  GLU   166      96.040 106.150  22.850  0.00  0.00           C
ATOM   2686  OE1 GLU   166      95.860 105.650  21.690  0.00  0.00           O
ATOM   2687  OE2 GLU   166      96.080 107.360  23.110  0.00  0.00           O
ATOM   2688  C   GLU   166      99.110 103.420  23.660  0.00  0.00           C
ATOM   2689  O   GLU   166      99.900 104.280  23.310  0.00  0.00           O
ATOM   2690  N   SER   167      99.330 102.560  24.650  0.00  0.00           N
ATOM   2691  H   SER   167      98.620 101.860  24.840  0.00  0.00           H
ATOM   2692  CA  SER   167     100.580 102.420  25.330  0.00  0.00           C
ATOM   2693  HA  SER   167     100.780 103.380  25.800  0.00  0.00           H
ATOM   2694  CB  SER   167     100.400 101.460  26.550  0.00  0.00           C
ATOM   2695  HB2 SER   167     100.060 100.490  26.180  0.00  0.00           H
ATOM   2696  HB3 SER   167      99.660 101.770  27.300  0.00  0.00           H
ATOM   2697  OG  SER   167     101.660 101.430  27.180  0.00  0.00           O
ATOM   2698  HG  SER   167     101.730 100.480  27.330  0.00  0.00           H
ATOM   2699  C   SER   167     101.860 102.110  24.580  0.00  0.00           C
ATOM   2700  O   SER   167     102.900 102.770  24.750  0.00  0.00           O
ATOM   2701  N   LYS   168     101.830 101.140  23.700  0.00  0.00           N
ATOM   2702  H   LYS   168     101.180 100.380  23.800  0.00  0.00           H
ATOM   2703  CA  LYS   168     102.960 100.800  22.780  0.00  0.00           C
ATOM   2704  HA  LYS   168     103.870 100.670  23.370  0.00  0.00           H
ATOM   2705  CB  LYS   168     102.560  99.540  21.880  0.00  0.00           C
ATOM   2706  HB2 LYS   168     103.210  99.530  21.010  0.00  0.00           H
ATOM   2707  HB3 LYS   168     101.550  99.760  21.540  0.00  0.00           H
ATOM   2708  CG  LYS   168     102.550  98.120  22.590  0.00  0.00           C
ATOM   2709  HG2 LYS   168     102.140  98.240  23.590  0.00  0.00           H
ATOM   2710  HG3 LYS   168     103.580  97.850  22.790  0.00  0.00           H
ATOM   2711  CD  LYS   168     101.910  97.010  21.770  0.00  0.00           C
ATOM   2712  HD2 LYS   168     102.320  97.060  20.760  0.00  0.00           H
ATOM   2713  HD3 LYS   168     100.830  97.200  21.760  0.00  0.00           H
ATOM   2714  CE  LYS   168     102.170  95.610  22.370  0.00  0.00           C
ATOM   2715  HE2 LYS   168     101.510  94.820  22.020  0.00  0.00           H
ATOM   2716  HE3 LYS   168     102.150  95.710  23.460  0.00  0.00           H
ATOM   2717  NZ  LYS   168     103.610  95.110  22.170  0.00  0.00           N
ATOM   2718  HZ1 LYS   168     104.250  95.700  22.680  0.00  0.00           H
ATOM   2719  HZ2 LYS   168     103.760  94.160  22.490  0.00  0.00           H
ATOM   2720  HZ3 LYS   168     103.840  95.070  21.190  0.00  0.00           H
ATOM   2721  C   LYS   168     103.330 101.910  21.800  0.00  0.00           C
ATOM   2722  O   LYS   168     104.450 102.250  21.560  0.00  0.00           O
ATOM   2723  N   SER   169     102.230 102.560  21.290  0.00  0.00           N
ATOM   2724  H   SER   169     101.320 102.170  21.500  0.00  0.00           H
ATOM   2725  CA  SER   169     102.430 103.710  20.340  0.00  0.00           C
ATOM   2726  HA  SER   169     103.130 103.460  19.540  0.00  0.00           H
ATOM   2727  CB  SER   169     101.120 104.110  19.700  0.00  0.00           C
ATOM   2728  HB2 SER   169     100.320 104.120  20.440  0.00  0.00           H
ATOM   2729  HB3 SER   169     100.910 103.370  18.930  0.00  0.00           H
ATOM   2730  OG  SER   169     101.140 105.400  19.030  0.00  0.00           O
ATOM   2731  HG  SER   169     100.370 105.410  18.460  0.00  0.00           H
ATOM   2732  C   SER   169     102.990 104.910  21.190  0.00  0.00           C
ATOM   2733  O   SER   169     103.920 105.500  20.820  0.00  0.00           O
ATOM   2734  N   LYS   170     102.520 105.230  22.410  0.00  0.00           N
ATOM   2735  H   LYS   170     101.830 104.570  22.760  0.00  0.00           H
ATOM   2736  CA  LYS   170     103.000 106.370  23.240  0.00  0.00           C
ATOM   2737  HA  LYS   170     102.790 107.330  22.760  0.00  0.00           H
ATOM   2738  CB  LYS   170     102.230 106.430  24.580  0.00  0.00           C
ATOM   2739  HB2 LYS   170     102.900 106.850  25.340  0.00  0.00           H
ATOM   2740  HB3 LYS   170     101.960 105.440  24.950  0.00  0.00           H
ATOM   2741  CG  LYS   170     100.960 107.220  24.730  0.00  0.00           C
ATOM   2742  HG2 LYS   170     100.200 106.910  24.010  0.00  0.00           H
ATOM   2743  HG3 LYS   170     101.110 108.290  24.580  0.00  0.00           H
ATOM   2744  CD  LYS   170     100.330 106.980  26.130  0.00  0.00           C
ATOM   2745  HD2 LYS   170     100.970 107.340  26.930  0.00  0.00           H
ATOM   2746  HD3 LYS   170     100.280 105.910  26.350  0.00  0.00           H
ATOM   2747  CE  LYS   170      98.930 107.690  26.250  0.00  0.00           C
ATOM   2748  HE2 LYS   170      98.270 107.400  25.430  0.00  0.00           H
ATOM   2749  HE3 LYS   170      99.000 108.780  26.210  0.00  0.00           H
ATOM   2750  NZ  LYS   170      98.290 107.380  27.510  0.00  0.00           N
ATOM   2751  HZ1 LYS   170      98.970 107.460  28.260  0.00  0.00           H
ATOM   2752  HZ2 LYS   170      97.510 108.000  27.610  0.00  0.00           H
ATOM   2753  HZ3 LYS   170      97.990 106.420  27.590  0.00  0.00           H
ATOM   2754  C   LYS   170     104.550 106.220  23.510  0.00  0.00           C
ATOM   2755  O   LYS   170     105.370 107.170  23.380  0.00  0.00           O
ATOM   2756  N   LYS   171     104.970 105.030  23.970  0.00  0.00           N
ATOM   2757  H   LYS   171     104.280 104.290  24.000  0.00  0.00           H
ATOM   2758  CA  LYS   171     106.350 104.690  24.350  0.00  0.00           C
ATOM   2759  HA  LYS   171     106.680 105.450  25.050  0.00  0.00           H
ATOM   2760  CB  LYS   171     106.440 103.390  25.200  0.00  0.00           C
ATOM   2761  HB2 LYS   171     107.460 103.050  25.350  0.00  0.00           H
ATOM   2762  HB3 LYS   171     105.810 102.610  24.770  0.00  0.00           H
ATOM   2763  CG  LYS   171     105.830 103.670  26.530  0.00  0.00           C
ATOM   2764  HG2 LYS   171     104.870 104.180  26.480  0.00  0.00           H
ATOM   2765  HG3 LYS   171     106.450 104.320  27.160  0.00  0.00           H
ATOM   2766  CD  LYS   171     105.690 102.340  27.290  0.00  0.00           C
ATOM   2767  HD2 LYS   171     106.630 102.260  27.830  0.00  0.00           H
ATOM   2768  HD3 LYS   171     105.620 101.450  26.670  0.00  0.00           H
ATOM   2769  CE  LYS   171     104.570 102.380  28.300  0.00  0.00           C
ATOM   2770  HE2 LYS   171     103.670 102.700  27.770  0.00  0.00           H
ATOM   2771  HE3 LYS   171     104.790 103.130  29.060  0.00  0.00           H
ATOM   2772  NZ  LYS   171     104.340 101.120  29.110  0.00  0.00           N
ATOM   2773  HZ1 LYS   171     104.930 101.230  29.920  0.00  0.00           H
ATOM   2774  HZ2 LYS   171     103.480 101.050  29.630  0.00  0.00           H
ATOM   2775  HZ3 LYS   171     104.560 100.260  28.610  0.00  0.00           H
ATOM   2776  C   LYS   171     107.210 104.550  23.110  0.00  0.00           C
ATOM   2777  O   LYS   171     108.350 104.820  23.360  0.00  0.00           O
ATOM   2778  N   ARG   172     106.690 104.130  21.910  0.00  0.00           N
ATOM   2779  H   ARG   172     105.690 104.000  21.880  0.00  0.00           H
ATOM   2780  CA  ARG   172     107.440 104.030  20.680  0.00  0.00           C
ATOM   2781  HA  ARG   172     108.420 103.730  21.040  0.00  0.00           H
ATOM   2782  CB  ARG   172     106.890 103.000  19.650  0.00  0.00           C
ATOM   2783  HB2 ARG   172     106.020 103.470  19.190  0.00  0.00           H
ATOM   2784  HB3 ARG   172     106.580 102.190  20.310  0.00  0.00           H
ATOM   2785  CG  ARG   172     108.030 102.580  18.740  0.00  0.00           C
ATOM   2786  HG2 ARG   172     108.780 102.090  19.370  0.00  0.00           H
ATOM   2787  HG3 ARG   172     108.450 103.450  18.230  0.00  0.00           H
ATOM   2788  CD  ARG   172     107.460 101.570  17.710  0.00  0.00           C
ATOM   2789  HD2 ARG   172     106.610 101.990  17.190  0.00  0.00           H
ATOM   2790  HD3 ARG   172     107.090 100.720  18.280  0.00  0.00           H
ATOM   2791  NE  ARG   172     108.510 101.100  16.820  0.00  0.00           N
ATOM   2792  HE  ARG   172     109.370 100.700  17.180  0.00  0.00           H
ATOM   2793  CZ  ARG   172     108.700 101.390  15.580  0.00  0.00           C
ATOM   2794  NH1 ARG   172     107.890 102.090  14.790  0.00  0.00           N
ATOM   2795 HH11 ARG   172     107.030 102.410  15.210  0.00  0.00           H
ATOM   2796 HH12 ARG   172     108.060 102.250  13.800  0.00  0.00           H
ATOM   2797  NH2 ARG   172     109.770 100.980  15.040  0.00  0.00           N
ATOM   2798 HH21 ARG   172     110.370 100.330  15.520  0.00  0.00           H
ATOM   2799 HH22 ARG   172     109.940 101.130  14.050  0.00  0.00           H
ATOM   2800  C   ARG   172     107.700 105.380  20.050  0.00  0.00           C
ATOM   2801  O   ARG   172     108.860 105.690  19.780  0.00  0.00           O
ATOM   2802  N   ASN   173     106.690 106.300  20.020  0.00  0.00           N
ATOM   2803  H   ASN   173     105.740 106.060  20.280  0.00  0.00           H
ATOM   2804  CA  ASN   173     106.860 107.680  19.540  0.00  0.00           C
ATOM   2805  HA  ASN   173     107.240 107.710  18.520  0.00  0.00           H
ATOM   2806  CB  ASN   173     105.470 108.430  19.640  0.00  0.00           C
ATOM   2807  HB2 ASN   173     105.650 109.510  19.630  0.00  0.00           H
ATOM   2808  HB3 ASN   173     104.990 108.130  20.570  0.00  0.00           H
ATOM   2809  CG  ASN   173     104.420 108.030  18.560  0.00  0.00           C
ATOM   2810  OD1 ASN   173     104.670 107.240  17.700  0.00  0.00           O
ATOM   2811  ND2 ASN   173     103.260 108.550  18.640  0.00  0.00           N
ATOM   2812 HD21 ASN   173     103.040 109.160  19.420  0.00  0.00           H
ATOM   2813 HD22 ASN   173     102.600 108.320  17.920  0.00  0.00           H
ATOM   2814  C   ASN   173     107.950 108.510  20.300  0.00  0.00           C
ATOM   2815  O   ASN   173     108.510 109.390  19.690  0.00  0.00           O
ATOM   2816  N   TYR   174     108.170 108.310  21.640  0.00  0.00           N
ATOM   2817  H   TYR   174     107.570 107.680  22.160  0.00  0.00           H
ATOM   2818  CA  TYR   174     108.970 109.250  22.530  0.00  0.00           C
ATOM   2819  HA  TYR   174     108.390 110.170  22.460  0.00  0.00           H
ATOM   2820  CB  TYR   174     108.770 108.760  24.030  0.00  0.00           C
ATOM   2821  HB2 TYR   174     109.400 107.880  24.170  0.00  0.00           H
ATOM   2822  HB3 TYR   174     107.740 108.410  24.050  0.00  0.00           H
ATOM   2823  CG  TYR   174     109.030 109.730  25.200  0.00  0.00           C
ATOM   2824  CD1 TYR   174     109.920 109.420  26.230  0.00  0.00           C
ATOM   2825  HD1 TYR   174     110.480 108.490  26.230  0.00  0.00           H
ATOM   2826  CE1 TYR   174     110.120 110.350  27.330  0.00  0.00           C
ATOM   2827  HE1 TYR   174     110.830 110.170  28.130  0.00  0.00           H
ATOM   2828  CZ  TYR   174     109.310 111.460  27.470  0.00  0.00           C
ATOM   2829  OH  TYR   174     109.380 112.160  28.610  0.00  0.00           O
ATOM   2830  HH  TYR   174     109.800 111.800  29.400  0.00  0.00           H
ATOM   2831  CE2 TYR   174     108.300 111.770  26.460  0.00  0.00           C
ATOM   2832  HE2 TYR   174     107.660 112.620  26.590  0.00  0.00           H
ATOM   2833  CD2 TYR   174     108.270 110.920  25.370  0.00  0.00           C
ATOM   2834  HD2 TYR   174     107.490 111.150  24.660  0.00  0.00           H
ATOM   2835  C   TYR   174     110.400 109.440  22.090  0.00  0.00           C
ATOM   2836  O   TYR   174     110.990 110.440  22.500  0.00  0.00           O
ATOM   2837  N   GLU   175     110.880 108.550  21.320  0.00  0.00           N
ATOM   2838  H   GLU   175     110.250 107.940  20.810  0.00  0.00           H
ATOM   2839  CA  GLU   175     112.230 108.560  20.870  0.00  0.00           C
ATOM   2840  HA  GLU   175     112.800 108.730  21.780  0.00  0.00           H
ATOM   2841  CB  GLU   175     112.610 107.230  20.160  0.00  0.00           C
ATOM   2842  HB2 GLU   175     113.540 107.350  19.600  0.00  0.00           H
ATOM   2843  HB3 GLU   175     111.830 106.960  19.440  0.00  0.00           H
ATOM   2844  CG  GLU   175     112.600 106.000  21.080  0.00  0.00           C
ATOM   2845  HG2 GLU   175     112.460 105.090  20.500  0.00  0.00           H
ATOM   2846  HG3 GLU   175     111.780 106.020  21.800  0.00  0.00           H
ATOM   2847  CD  GLU   175     113.930 105.770  21.840  0.00  0.00           C
ATOM   2848  OE1 GLU   175     115.010 106.110  21.300  0.00  0.00           O
ATOM   2849  OE2 GLU   175     113.890 105.200  22.970  0.00  0.00           O
ATOM   2850  C   GLU   175     112.540 109.760  19.970  0.00  0.00           C
ATOM   2851  O   GLU   175     113.690 110.260  19.910  0.00  0.00           O
ATOM   2852  N   ASN   176     111.570 110.270  19.160  0.00  0.00           N
ATOM   2853  H   ASN   176     110.710 109.750  19.240  0.00  0.00           H
ATOM   2854  CA  ASN   176     111.810 111.000  17.930  0.00  0.00           C
ATOM   2855  HA  ASN   176     112.840 111.330  17.970  0.00  0.00           H
ATOM   2856  CB  ASN   176     111.600 110.060  16.820  0.00  0.00           C
ATOM   2857  HB2 ASN   176     111.780 110.530  15.850  0.00  0.00           H
ATOM   2858  HB3 ASN   176     110.560 109.740  16.820  0.00  0.00           H
ATOM   2859  CG  ASN   176     112.540 108.870  16.830  0.00  0.00           C
ATOM   2860  OD1 ASN   176     113.700 108.990  17.040  0.00  0.00           O
ATOM   2861  ND2 ASN   176     112.080 107.720  16.350  0.00  0.00           N
ATOM   2862 HD21 ASN   176     111.130 107.690  16.010  0.00  0.00           H
ATOM   2863 HD22 ASN   176     112.750 107.080  15.950  0.00  0.00           H
ATOM   2864  C   ASN   176     110.870 112.220  17.900  0.00  0.00           C
ATOM   2865  O   ASN   176     109.680 112.120  18.140  0.00  0.00           O
ATOM   2866  N   LEU   177     111.430 113.320  17.490  0.00  0.00           N
ATOM   2867  H   LEU   177     112.410 113.210  17.280  0.00  0.00           H
ATOM   2868  CA  LEU   177     110.990 114.690  17.830  0.00  0.00           C
ATOM   2869  HA  LEU   177     110.370 114.600  18.720  0.00  0.00           H
ATOM   2870  CB  LEU   177     112.260 115.510  17.990  0.00  0.00           C
ATOM   2871  HB2 LEU   177     112.040 116.570  18.110  0.00  0.00           H
ATOM   2872  HB3 LEU   177     112.810 115.460  17.050  0.00  0.00           H
ATOM   2873  CG  LEU   177     113.140 115.090  19.200  0.00  0.00           C
ATOM   2874  HG  LEU   177     113.480 114.060  19.180  0.00  0.00           H
ATOM   2875  CD1 LEU   177     114.360 115.990  19.250  0.00  0.00           C
ATOM   2876 HD11 LEU   177     114.030 117.020  19.360  0.00  0.00           H
ATOM   2877 HD12 LEU   177     115.050 115.830  20.080  0.00  0.00           H
ATOM   2878 HD13 LEU   177     114.920 115.910  18.320  0.00  0.00           H
ATOM   2879  CD2 LEU   177     112.450 115.290  20.550  0.00  0.00           C
ATOM   2880 HD21 LEU   177     111.870 116.210  20.540  0.00  0.00           H
ATOM   2881 HD22 LEU   177     111.700 114.490  20.630  0.00  0.00           H
ATOM   2882 HD23 LEU   177     113.150 115.290  21.380  0.00  0.00           H
ATOM   2883  C   LEU   177     110.040 115.290  16.760  0.00  0.00           C
ATOM   2884  O   LEU   177     109.240 116.130  17.120  0.00  0.00           O
ATOM   2885  N   ASP   178     110.080 114.900  15.470  0.00  0.00           N
ATOM   2886  H   ASP   178     110.860 114.280  15.300  0.00  0.00           H
ATOM   2887  CA  ASP   178     109.310 115.450  14.330  0.00  0.00           C
ATOM   2888  HA  ASP   178     109.610 116.480  14.170  0.00  0.00           H
ATOM   2889  CB  ASP   178     109.830 114.730  13.050  0.00  0.00           C
ATOM   2890  HB2 ASP   178     109.050 114.710  12.290  0.00  0.00           H
ATOM   2891  HB3 ASP   178     110.000 113.660  13.130  0.00  0.00           H
ATOM   2892  CG  ASP   178     111.200 115.230  12.540  0.00  0.00           C
ATOM   2893  OD1 ASP   178     111.970 115.850  13.300  0.00  0.00           O
ATOM   2894  OD2 ASP   178     111.440 115.090  11.300  0.00  0.00           O
ATOM   2895  C   ASP   178     107.780 115.240  14.470  0.00  0.00           C
ATOM   2896  O   ASP   178     107.250 114.250  14.000  0.00  0.00           O
ATOM   2897  N   GLN   179     107.100 116.330  14.840  0.00  0.00           N
ATOM   2898  H   GLN   179     107.620 117.140  15.170  0.00  0.00           H
ATOM   2899  CA  GLN   179     105.660 116.430  14.930  0.00  0.00           C
ATOM   2900  HA  GLN   179     105.270 115.590  15.500  0.00  0.00           H
ATOM   2901  CB  GLN   179     105.400 117.690  15.830  0.00  0.00           C
ATOM   2902  HB2 GLN   179     104.340 117.670  16.070  0.00  0.00           H
ATOM   2903  HB3 GLN   179     105.390 118.620  15.260  0.00  0.00           H
ATOM   2904  CG  GLN   179     105.940 117.710  17.300  0.00  0.00           C
ATOM   2905  HG2 GLN   179     106.090 116.690  17.650  0.00  0.00           H
ATOM   2906  HG3 GLN   179     105.220 118.180  17.960  0.00  0.00           H
ATOM   2907  CD  GLN   179     107.140 118.630  17.530  0.00  0.00           C
ATOM   2908  OE1 GLN   179     107.760 119.150  16.650  0.00  0.00           O
ATOM   2909  NE2 GLN   179     107.570 118.610  18.730  0.00  0.00           N
ATOM   2910 HE21 GLN   179     107.010 118.230  19.470  0.00  0.00           H
ATOM   2911 HE22 GLN   179     108.360 119.240  18.850  0.00  0.00           H
ATOM   2912  C   GLN   179     104.880 116.430  13.600  0.00  0.00           C
ATOM   2913  O   GLN   179     103.620 116.170  13.590  0.00  0.00           O
ATOM   2914  N   LEU   180     105.660 116.530  12.460  0.00  0.00           N
ATOM   2915  H   LEU   180     106.650 116.650  12.600  0.00  0.00           H
ATOM   2916  CA  LEU   180     105.100 116.760  11.060  0.00  0.00           C
ATOM   2917  HA  LEU   180     104.320 117.490  11.240  0.00  0.00           H
ATOM   2918  CB  LEU   180     106.210 117.520  10.270  0.00  0.00           C
ATOM   2919  HB2 LEU   180     106.320 117.300   9.210  0.00  0.00           H
ATOM   2920  HB3 LEU   180     107.170 117.180  10.660  0.00  0.00           H
ATOM   2921  CG  LEU   180     106.030 119.060  10.410  0.00  0.00           C
ATOM   2922  HG  LEU   180     105.590 119.130  11.400  0.00  0.00           H
ATOM   2923  CD1 LEU   180     107.350 119.760  10.300  0.00  0.00           C
ATOM   2924 HD11 LEU   180     107.940 119.500  11.190  0.00  0.00           H
ATOM   2925 HD12 LEU   180     107.920 119.360   9.460  0.00  0.00           H
ATOM   2926 HD13 LEU   180     107.260 120.830  10.130  0.00  0.00           H
ATOM   2927  CD2 LEU   180     105.010 119.640   9.490  0.00  0.00           C
ATOM   2928 HD21 LEU   180     104.170 118.980   9.310  0.00  0.00           H
ATOM   2929 HD22 LEU   180     104.710 120.600   9.900  0.00  0.00           H
ATOM   2930 HD23 LEU   180     105.490 119.780   8.520  0.00  0.00           H
ATOM   2931  C   LEU   180     104.530 115.510  10.390  0.00  0.00           C
ATOM   2932  O   LEU   180     103.750 115.620   9.390  0.00  0.00           O
ATOM   2933  N   SER   181     104.750 114.280  10.910  0.00  0.00           N
ATOM   2934  H   SER   181     105.430 114.230  11.650  0.00  0.00           H
ATOM   2935  CA  SER   181     104.010 113.060  10.630  0.00  0.00           C
ATOM   2936  HA  SER   181     103.190 113.370   9.970  0.00  0.00           H
ATOM   2937  CB  SER   181     104.970 112.070  10.000  0.00  0.00           C
ATOM   2938  HB2 SER   181     105.600 111.600  10.760  0.00  0.00           H
ATOM   2939  HB3 SER   181     105.600 112.600   9.300  0.00  0.00           H
ATOM   2940  OG  SER   181     104.250 111.090   9.350  0.00  0.00           O
ATOM   2941  HG  SER   181     104.940 110.640   8.850  0.00  0.00           H
ATOM   2942  C   SER   181     103.380 112.520  11.990  0.00  0.00           C
ATOM   2943  O   SER   181     104.080 111.840  12.750  0.00  0.00           O
ATOM   2944  N   TYR   182     102.060 112.620  12.050  0.00  0.00           N
ATOM   2945  H   TYR   182     101.560 112.990  11.250  0.00  0.00           H
ATOM   2946  CA  TYR   182     101.240 112.190  13.180  0.00  0.00           C
ATOM   2947  HA  TYR   182     101.890 111.580  13.810  0.00  0.00           H
ATOM   2948  CB  TYR   182     101.020 113.480  14.040  0.00  0.00           C
ATOM   2949  HB2 TYR   182     100.320 114.150  13.540  0.00  0.00           H
ATOM   2950  HB3 TYR   182     101.950 114.040  14.110  0.00  0.00           H
ATOM   2951  CG  TYR   182     100.790 113.240  15.490  0.00  0.00           C
ATOM   2952  CD1 TYR   182      99.510 113.420  15.990  0.00  0.00           C
ATOM   2953  HD1 TYR   182      98.800 113.940  15.360  0.00  0.00           H
ATOM   2954  CE1 TYR   182      99.230 113.070  17.370  0.00  0.00           C
ATOM   2955  HE1 TYR   182      98.260 113.200  17.830  0.00  0.00           H
ATOM   2956  CZ  TYR   182     100.250 112.590  18.200  0.00  0.00           C
ATOM   2957  OH  TYR   182     100.010 112.320  19.530  0.00  0.00           O
ATOM   2958  HH  TYR   182      99.160 112.540  19.910  0.00  0.00           H
ATOM   2959  CE2 TYR   182     101.590 112.580  17.710  0.00  0.00           C
ATOM   2960  HE2 TYR   182     102.370 112.280  18.390  0.00  0.00           H
ATOM   2961  CD2 TYR   182     101.820 112.790  16.340  0.00  0.00           C
ATOM   2962  HD2 TYR   182     102.780 112.620  15.890  0.00  0.00           H
ATOM   2963  C   TYR   182      99.890 111.530  12.900  0.00  0.00           C
ATOM   2964  O   TYR   182      99.480 110.630  13.580  0.00  0.00           O
ATOM   2965  N   ASP   183      99.200 111.980  11.810  0.00  0.00           N
ATOM   2966  H   ASP   183      99.790 112.500  11.180  0.00  0.00           H
ATOM   2967  CA  ASP   183      98.030 111.370  11.190  0.00  0.00           C
ATOM   2968  HA  ASP   183      97.250 111.400  11.960  0.00  0.00           H
ATOM   2969  CB  ASP   183      97.520 112.270  10.070  0.00  0.00           C
ATOM   2970  HB2 ASP   183      96.620 111.790   9.700  0.00  0.00           H
ATOM   2971  HB3 ASP   183      98.340 112.330   9.350  0.00  0.00           H
ATOM   2972  CG  ASP   183      97.270 113.730  10.440  0.00  0.00           C
ATOM   2973  OD1 ASP   183      96.510 114.070  11.320  0.00  0.00           O
ATOM   2974  OD2 ASP   183      97.930 114.570   9.810  0.00  0.00           O
ATOM   2975  C   ASP   183      98.150 109.920  10.690  0.00  0.00           C
ATOM   2976  O   ASP   183      97.140 109.240  10.510  0.00  0.00           O
ATOM   2977  N   ASN   184      99.410 109.550  10.340  0.00  0.00           N
ATOM   2978  H   ASN   184     100.200 110.160  10.510  0.00  0.00           H
ATOM   2979  CA  ASN   184      99.570 108.210   9.720  0.00  0.00           C
ATOM   2980  HA  ASN   184      98.830 108.080   8.940  0.00  0.00           H
ATOM   2981  CB  ASN   184     100.950 108.150   9.110  0.00  0.00           C
ATOM   2982  HB2 ASN   184     101.150 107.140   8.770  0.00  0.00           H
ATOM   2983  HB3 ASN   184     101.740 108.500   9.770  0.00  0.00           H
ATOM   2984  CG  ASN   184     101.130 109.060   7.900  0.00  0.00           C
ATOM   2985  OD1 ASN   184     100.350 108.980   6.980  0.00  0.00           O
ATOM   2986  ND2 ASN   184     102.190 109.820   7.700  0.00  0.00           N
ATOM   2987 HD21 ASN   184     102.920 109.870   8.390  0.00  0.00           H
ATOM   2988 HD22 ASN   184     102.320 110.400   6.870  0.00  0.00           H
ATOM   2989  C   ASN   184      99.310 107.160  10.770  0.00  0.00           C
ATOM   2990  O   ASN   184      99.610 107.330  11.940  0.00  0.00           O
ATOM   2991  N   LYS   185      98.600 106.060  10.370  0.00  0.00           N
ATOM   2992  H   LYS   185      98.270 105.970   9.410  0.00  0.00           H
ATOM   2993  CA  LYS   185      98.440 104.840  11.200  0.00  0.00           C
ATOM   2994  HA  LYS   185      97.600 104.310  10.760  0.00  0.00           H
ATOM   2995  CB  LYS   185      99.640 103.900  10.980  0.00  0.00           C
ATOM   2996  HB2 LYS   185     100.360 104.030  11.780  0.00  0.00           H
ATOM   2997  HB3 LYS   185     100.130 104.130  10.030  0.00  0.00           H
ATOM   2998  CG  LYS   185      99.290 102.420  10.950  0.00  0.00           C
ATOM   2999  HG2 LYS   185      98.750 102.250  10.020  0.00  0.00           H
ATOM   3000  HG3 LYS   185      98.680 102.180  11.820  0.00  0.00           H
ATOM   3001  CD  LYS   185     100.450 101.450  10.900  0.00  0.00           C
ATOM   3002  HD2 LYS   185     101.090 101.440  11.780  0.00  0.00           H
ATOM   3003  HD3 LYS   185     101.190 101.750  10.160  0.00  0.00           H
ATOM   3004  CE  LYS   185      99.980 100.020  10.620  0.00  0.00           C
ATOM   3005  HE2 LYS   185      99.280 100.040   9.790  0.00  0.00           H
ATOM   3006  HE3 LYS   185      99.390  99.570  11.420  0.00  0.00           H
ATOM   3007  NZ  LYS   185     101.080  99.130  10.320  0.00  0.00           N
ATOM   3008  HZ1 LYS   185     101.840  99.310  10.960  0.00  0.00           H
ATOM   3009  HZ2 LYS   185     100.750  98.190  10.470  0.00  0.00           H
ATOM   3010  HZ3 LYS   185     101.390  99.290   9.370  0.00  0.00           H
ATOM   3011  C   LYS   185      97.990 105.020  12.670  0.00  0.00           C
ATOM   3012  O   LYS   185      98.530 104.500  13.620  0.00  0.00           O
ATOM   3013  N   ARG   186      96.840 105.710  12.830  0.00  0.00           N
ATOM   3014  H   ARG   186      96.470 105.970  11.920  0.00  0.00           H
ATOM   3015  CA  ARG   186      95.970 105.800  14.080  0.00  0.00           C
ATOM   3016  HA  ARG   186      96.530 106.340  14.840  0.00  0.00           H
ATOM   3017  CB  ARG   186      94.680 106.540  13.880  0.00  0.00           C
ATOM   3018  HB2 ARG   186      94.030 106.550  14.750  0.00  0.00           H
ATOM   3019  HB3 ARG   186      94.060 106.030  13.150  0.00  0.00           H
ATOM   3020  CG  ARG   186      95.020 107.940  13.410  0.00  0.00           C
ATOM   3021  HG2 ARG   186      95.370 108.060  12.380  0.00  0.00           H
ATOM   3022  HG3 ARG   186      95.830 108.310  14.040  0.00  0.00           H
ATOM   3023  CD  ARG   186      93.780 108.770  13.570  0.00  0.00           C
ATOM   3024  HD2 ARG   186      93.120 108.370  14.340  0.00  0.00           H
ATOM   3025  HD3 ARG   186      93.300 108.650  12.600  0.00  0.00           H
ATOM   3026  NE  ARG   186      94.110 110.210  13.770  0.00  0.00           N
ATOM   3027  HE  ARG   186      95.020 110.460  14.120  0.00  0.00           H
ATOM   3028  CZ  ARG   186      93.230 111.180  13.670  0.00  0.00           C
ATOM   3029  NH1 ARG   186      91.960 111.080  13.450  0.00  0.00           N
ATOM   3030 HH11 ARG   186      91.610 110.180  13.130  0.00  0.00           H
ATOM   3031 HH12 ARG   186      91.380 111.900  13.360  0.00  0.00           H
ATOM   3032  NH2 ARG   186      93.550 112.450  14.000  0.00  0.00           N
ATOM   3033 HH21 ARG   186      94.510 112.750  14.120  0.00  0.00           H
ATOM   3034 HH22 ARG   186      92.870 113.180  13.860  0.00  0.00           H
ATOM   3035  C   ARG   186      95.680 104.370  14.650  0.00  0.00           C
ATOM   3036  O   ARG   186      95.420 103.410  13.840  0.00  0.00           O
ATOM   3037  N   GLY   187      95.640 104.280  15.990  0.00  0.00           N
ATOM   3038  H   GLY   187      95.710 105.100  16.570  0.00  0.00           H
ATOM   3039  CA  GLY   187      95.090 103.070  16.600  0.00  0.00           C
ATOM   3040  HA2 GLY   187      95.510 102.940  17.590  0.00  0.00           H
ATOM   3041  HA3 GLY   187      95.380 102.230  15.960  0.00  0.00           H
ATOM   3042  C   GLY   187      93.490 103.020  16.740  0.00  0.00           C
ATOM   3043  O   GLY   187      92.990 104.060  17.070  0.00  0.00           O
ATOM   3044  N   PRO   188      92.850 101.840  16.520  0.00  0.00           N
ATOM   3045  CD  PRO   188      93.360 100.600  15.990  0.00  0.00           C
ATOM   3046  HD2 PRO   188      93.640  99.830  16.710  0.00  0.00           H
ATOM   3047  HD3 PRO   188      94.150 100.800  15.270  0.00  0.00           H
ATOM   3048  CG  PRO   188      92.140  99.960  15.300  0.00  0.00           C
ATOM   3049  HG2 PRO   188      92.160  98.880  15.150  0.00  0.00           H
ATOM   3050  HG3 PRO   188      91.980 100.350  14.290  0.00  0.00           H
ATOM   3051  CB  PRO   188      91.040 100.410  16.200  0.00  0.00           C
ATOM   3052  HB2 PRO   188      91.090  99.760  17.070  0.00  0.00           H
ATOM   3053  HB3 PRO   188      90.050 100.420  15.730  0.00  0.00           H
ATOM   3054  CA  PRO   188      91.430 101.790  16.700  0.00  0.00           C
ATOM   3055  HA  PRO   188      90.940 102.520  16.060  0.00  0.00           H
ATOM   3056  C   PRO   188      90.900 102.210  18.110  0.00  0.00           C
ATOM   3057  O   PRO   188      91.580 102.120  19.120  0.00  0.00           O
ATOM   3058  N   LYS   189      89.620 102.610  18.120  0.00  0.00           N
ATOM   3059  H   LYS   189      89.220 102.760  17.200  0.00  0.00           H
ATOM   3060  CA  LYS   189      88.820 103.160  19.200  0.00  0.00           C
ATOM   3061  HA  LYS   189      89.290 103.010  20.170  0.00  0.00           H
ATOM   3062  CB  LYS   189      88.710 104.700  19.110  0.00  0.00           C
ATOM   3063  HB2 LYS   189      88.130 104.930  20.010  0.00  0.00           H
ATOM   3064  HB3 LYS   189      88.120 105.020  18.250  0.00  0.00           H
ATOM   3065  CG  LYS   189      89.990 105.560  19.140  0.00  0.00           C
ATOM   3066  HG2 LYS   189      89.780 106.600  18.870  0.00  0.00           H
ATOM   3067  HG3 LYS   189      90.660 105.110  18.400  0.00  0.00           H
ATOM   3068  CD  LYS   189      90.830 105.450  20.420  0.00  0.00           C
ATOM   3069  HD2 LYS   189      90.810 104.390  20.680  0.00  0.00           H
ATOM   3070  HD3 LYS   189      90.400 106.020  21.240  0.00  0.00           H
ATOM   3071  CE  LYS   189      92.340 105.690  20.160  0.00  0.00           C
ATOM   3072  HE2 LYS   189      92.300 106.540  19.480  0.00  0.00           H
ATOM   3073  HE3 LYS   189      92.720 104.860  19.560  0.00  0.00           H
ATOM   3074  NZ  LYS   189      93.080 105.990  21.420  0.00  0.00           N
ATOM   3075  HZ1 LYS   189      94.020 106.180  21.130  0.00  0.00           H
ATOM   3076  HZ2 LYS   189      92.650 106.740  21.940  0.00  0.00           H
ATOM   3077  HZ3 LYS   189      93.120 105.260  22.120  0.00  0.00           H
ATOM   3078  C   LYS   189      87.350 102.610  19.190  0.00  0.00           C
ATOM   3079  O   LYS   189      86.560 102.860  18.240  0.00  0.00           O
ATOM   3080  N   ALA   190      86.980 101.960  20.250  0.00  0.00           N
ATOM   3081  H   ALA   190      87.560 102.170  21.040  0.00  0.00           H
ATOM   3082  CA  ALA   190      85.530 101.770  20.480  0.00  0.00           C
ATOM   3083  HA  ALA   190      85.040 101.460  19.560  0.00  0.00           H
ATOM   3084  CB  ALA   190      85.270 100.720  21.570  0.00  0.00           C
ATOM   3085  HB1 ALA   190      85.790  99.780  21.390  0.00  0.00           H
ATOM   3086  HB2 ALA   190      85.400 101.220  22.540  0.00  0.00           H
ATOM   3087  HB3 ALA   190      84.200 100.570  21.500  0.00  0.00           H
ATOM   3088  C   ALA   190      84.890 103.120  20.950  0.00  0.00           C
ATOM   3089  O   ALA   190      85.260 103.690  22.020  0.00  0.00           O
ATOM   3090  N   ASP   191      84.020 103.610  20.050  0.00  0.00           N
ATOM   3091  H   ASP   191      83.700 103.070  19.260  0.00  0.00           H
ATOM   3092  CA  ASP   191      83.500 105.030  20.250  0.00  0.00           C
ATOM   3093  HA  ASP   191      84.290 105.690  20.620  0.00  0.00           H
ATOM   3094  CB  ASP   191      82.860 105.590  18.950  0.00  0.00           C
ATOM   3095  HB2 ASP   191      82.380 106.540  19.190  0.00  0.00           H
ATOM   3096  HB3 ASP   191      82.240 104.820  18.490  0.00  0.00           H
ATOM   3097  CG  ASP   191      83.890 106.000  17.870  0.00  0.00           C
ATOM   3098  OD1 ASP   191      85.040 106.360  18.220  0.00  0.00           O
ATOM   3099  OD2 ASP   191      83.530 106.280  16.720  0.00  0.00           O
ATOM   3100  C   ASP   191      82.450 105.050  21.370  0.00  0.00           C
ATOM   3101  O   ASP   191      82.160 106.150  21.890  0.00  0.00           O
ATOM   3102  N   LYS   192      81.850 103.900  21.630  0.00  0.00           N
ATOM   3103  H   LYS   192      82.130 103.100  21.090  0.00  0.00           H
ATOM   3104  CA  LYS   192      80.960 103.680  22.780  0.00  0.00           C
ATOM   3105  HA  LYS   192      81.460 104.050  23.670  0.00  0.00           H
ATOM   3106  CB  LYS   192      79.600 104.220  22.420  0.00  0.00           C
ATOM   3107  HB2 LYS   192      79.340 103.900  21.420  0.00  0.00           H
ATOM   3108  HB3 LYS   192      79.680 105.310  22.430  0.00  0.00           H
ATOM   3109  CG  LYS   192      78.490 103.890  23.390  0.00  0.00           C
ATOM   3110  HG2 LYS   192      78.870 104.100  24.390  0.00  0.00           H
ATOM   3111  HG3 LYS   192      78.320 102.820  23.510  0.00  0.00           H
ATOM   3112  CD  LYS   192      77.120 104.630  23.200  0.00  0.00           C
ATOM   3113  HD2 LYS   192      76.340 104.170  23.800  0.00  0.00           H
ATOM   3114  HD3 LYS   192      76.780 104.490  22.170  0.00  0.00           H
ATOM   3115  CE  LYS   192      77.230 106.180  23.420  0.00  0.00           C
ATOM   3116  HE2 LYS   192      77.830 106.550  22.590  0.00  0.00           H
ATOM   3117  HE3 LYS   192      77.730 106.400  24.370  0.00  0.00           H
ATOM   3118  NZ  LYS   192      75.890 106.840  23.300  0.00  0.00           N
ATOM   3119  HZ1 LYS   192      75.580 106.770  22.350  0.00  0.00           H
ATOM   3120  HZ2 LYS   192      75.300 106.470  24.040  0.00  0.00           H
ATOM   3121  HZ3 LYS   192      76.030 107.820  23.450  0.00  0.00           H
ATOM   3122  C   LYS   192      80.890 102.170  22.970  0.00  0.00           C
ATOM   3123  O   LYS   192      80.900 101.410  21.970  0.00  0.00           O
ATOM   3124  N   VAL   193      80.660 101.780  24.170  0.00  0.00           N
ATOM   3125  H   VAL   193      80.750 102.420  24.950  0.00  0.00           H
ATOM   3126  CA  VAL   193      80.280 100.400  24.560  0.00  0.00           C
ATOM   3127  HA  VAL   193      80.300  99.730  23.700  0.00  0.00           H
ATOM   3128  CB  VAL   193      81.260  99.840  25.580  0.00  0.00           C
ATOM   3129  HB  VAL   193      81.250 100.460  26.480  0.00  0.00           H
ATOM   3130  CG1 VAL   193      80.790  98.470  26.000  0.00  0.00           C
ATOM   3131 HG11 VAL   193      80.000  98.450  26.760  0.00  0.00           H
ATOM   3132 HG12 VAL   193      80.470  97.890  25.130  0.00  0.00           H
ATOM   3133 HG13 VAL   193      81.650  97.920  26.390  0.00  0.00           H
ATOM   3134  CG2 VAL   193      82.650  99.820  24.930  0.00  0.00           C
ATOM   3135 HG21 VAL   193      83.300  99.250  25.590  0.00  0.00           H
ATOM   3136 HG22 VAL   193      82.680  99.460  23.900  0.00  0.00           H
ATOM   3137 HG23 VAL   193      83.010 100.850  24.840  0.00  0.00           H
ATOM   3138  C   VAL   193      78.870 100.420  25.290  0.00  0.00           C
ATOM   3139  O   VAL   193      78.720 101.160  26.220  0.00  0.00           O
ATOM   3140  N   LEU   194      77.860  99.710  24.780  0.00  0.00           N
ATOM   3141  H   LEU   194      78.100  99.030  24.080  0.00  0.00           H
ATOM   3142  CA  LEU   194      76.430  99.620  25.270  0.00  0.00           C
ATOM   3143  HA  LEU   194      76.280 100.420  25.990  0.00  0.00           H
ATOM   3144  CB  LEU   194      75.440  99.900  24.180  0.00  0.00           C
ATOM   3145  HB2 LEU   194      74.490 100.040  24.700  0.00  0.00           H
ATOM   3146  HB3 LEU   194      75.380  98.980  23.590  0.00  0.00           H
ATOM   3147  CG  LEU   194      75.710 101.210  23.340  0.00  0.00           C
ATOM   3148  HG  LEU   194      76.240 101.800  24.090  0.00  0.00           H
ATOM   3149  CD1 LEU   194      76.450 100.970  22.100  0.00  0.00           C
ATOM   3150 HD11 LEU   194      75.830 100.400  21.400  0.00  0.00           H
ATOM   3151 HD12 LEU   194      76.600 101.970  21.700  0.00  0.00           H
ATOM   3152 HD13 LEU   194      77.370 100.410  22.240  0.00  0.00           H
ATOM   3153  CD2 LEU   194      74.450 102.050  22.950  0.00  0.00           C
ATOM   3154 HD21 LEU   194      73.610 102.110  23.650  0.00  0.00           H
ATOM   3155 HD22 LEU   194      74.740 103.100  22.810  0.00  0.00           H
ATOM   3156 HD23 LEU   194      74.130 101.690  21.980  0.00  0.00           H
ATOM   3157  C   LEU   194      76.030  98.380  26.020  0.00  0.00           C
ATOM   3158  O   LEU   194      76.340  97.280  25.480  0.00  0.00           O
ATOM   3159  N   GLN   195      75.390  98.430  27.210  0.00  0.00           N
ATOM   3160  H   GLN   195      75.050  99.290  27.600  0.00  0.00           H
ATOM   3161  CA  GLN   195      74.970  97.310  28.030  0.00  0.00           C
ATOM   3162  HA  GLN   195      75.300  96.380  27.560  0.00  0.00           H
ATOM   3163  CB  GLN   195      75.730  97.150  29.350  0.00  0.00           C
ATOM   3164  HB2 GLN   195      75.410  96.230  29.850  0.00  0.00           H
ATOM   3165  HB3 GLN   195      75.390  97.960  29.990  0.00  0.00           H
ATOM   3166  CG  GLN   195      77.260  97.120  29.300  0.00  0.00           C
ATOM   3167  HG2 GLN   195      77.610  98.060  28.860  0.00  0.00           H
ATOM   3168  HG3 GLN   195      77.730  96.360  28.680  0.00  0.00           H
ATOM   3169  CD  GLN   195      78.020  97.060  30.700  0.00  0.00           C
ATOM   3170  OE1 GLN   195      77.540  96.950  31.820  0.00  0.00           O
ATOM   3171  NE2 GLN   195      79.310  96.940  30.620  0.00  0.00           N
ATOM   3172 HE21 GLN   195      79.670  96.730  29.700  0.00  0.00           H
ATOM   3173 HE22 GLN   195      79.810  96.820  31.480  0.00  0.00           H
ATOM   3174  C   GLN   195      73.410  97.030  28.350  0.00  0.00           C
ATOM   3175  O   GLN   195      72.650  97.960  28.270  0.00  0.00           O
ATOM   3176  N   PHE   196      73.010  95.770  28.610  0.00  0.00           N
ATOM   3177  H   PHE   196      73.740  95.070  28.560  0.00  0.00           H
ATOM   3178  CA  PHE   196      71.630  95.330  28.890  0.00  0.00           C
ATOM   3179  HA  PHE   196      71.050  96.140  29.320  0.00  0.00           H
ATOM   3180  CB  PHE   196      71.070  94.900  27.530  0.00  0.00           C
ATOM   3181  HB2 PHE   196      71.060  95.820  26.950  0.00  0.00           H
ATOM   3182  HB3 PHE   196      70.020  94.680  27.700  0.00  0.00           H
ATOM   3183  CG  PHE   196      71.720  93.660  26.810  0.00  0.00           C
ATOM   3184  CD1 PHE   196      72.690  93.800  25.840  0.00  0.00           C
ATOM   3185  HD1 PHE   196      72.880  94.760  25.380  0.00  0.00           H
ATOM   3186  CE1 PHE   196      73.270  92.750  25.210  0.00  0.00           C
ATOM   3187  HE1 PHE   196      74.130  92.960  24.590  0.00  0.00           H
ATOM   3188  CZ  PHE   196      72.910  91.390  25.590  0.00  0.00           C
ATOM   3189  HZ  PHE   196      73.540  90.600  25.200  0.00  0.00           H
ATOM   3190  CE2 PHE   196      71.820  91.230  26.460  0.00  0.00           C
ATOM   3191  HE2 PHE   196      71.510  90.280  26.840  0.00  0.00           H
ATOM   3192  CD2 PHE   196      71.280  92.370  27.120  0.00  0.00           C
ATOM   3193  HD2 PHE   196      70.440  92.260  27.790  0.00  0.00           H
ATOM   3194  C   PHE   196      71.520  94.200  29.910  0.00  0.00           C
ATOM   3195  O   PHE   196      72.520  93.530  30.110  0.00  0.00           O
ATOM   3196  N   GLU   197      70.360  94.090  30.570  0.00  0.00           N
ATOM   3197  H   GLU   197      69.560  94.570  30.190  0.00  0.00           H
ATOM   3198  CA  GLU   197      70.170  92.910  31.380  0.00  0.00           C
ATOM   3199  HA  GLU   197      71.030  92.770  32.040  0.00  0.00           H
ATOM   3200  CB  GLU   197      69.060  93.340  32.330  0.00  0.00           C
ATOM   3201  HB2 GLU   197      68.150  93.660  31.830  0.00  0.00           H
ATOM   3202  HB3 GLU   197      69.360  94.260  32.840  0.00  0.00           H
ATOM   3203  CG  GLU   197      68.650  92.270  33.430  0.00  0.00           C
ATOM   3204  HG2 GLU   197      68.310  91.330  33.010  0.00  0.00           H
ATOM   3205  HG3 GLU   197      67.750  92.700  33.880  0.00  0.00           H
ATOM   3206  CD  GLU   197      69.700  92.020  34.570  0.00  0.00           C
ATOM   3207  OE1 GLU   197      69.480  91.140  35.390  0.00  0.00           O
ATOM   3208  OE2 GLU   197      70.740  92.680  34.570  0.00  0.00           O
ATOM   3209  C   GLU   197      69.770  91.590  30.650  0.00  0.00           C
ATOM   3210  O   GLU   197      68.890  91.610  29.830  0.00  0.00           O
ATOM   3211  N   PRO   198      70.360  90.480  30.980  0.00  0.00           N
ATOM   3212  CD  PRO   198      71.390  90.290  31.980  0.00  0.00           C
ATOM   3213  HD2 PRO   198      71.340  90.720  32.980  0.00  0.00           H
ATOM   3214  HD3 PRO   198      72.250  90.750  31.500  0.00  0.00           H
ATOM   3215  CG  PRO   198      71.610  88.770  32.110  0.00  0.00           C
ATOM   3216  HG2 PRO   198      70.880  88.320  32.780  0.00  0.00           H
ATOM   3217  HG3 PRO   198      72.650  88.570  32.380  0.00  0.00           H
ATOM   3218  CB  PRO   198      71.270  88.210  30.720  0.00  0.00           C
ATOM   3219  HB2 PRO   198      70.970  87.160  30.680  0.00  0.00           H
ATOM   3220  HB3 PRO   198      72.100  88.290  30.010  0.00  0.00           H
ATOM   3221  CA  PRO   198      70.090  89.210  30.310  0.00  0.00           C
ATOM   3222  HA  PRO   198      70.260  89.340  29.240  0.00  0.00           H
ATOM   3223  C   PRO   198      68.680  88.650  30.560  0.00  0.00           C
ATOM   3224  O   PRO   198      68.230  88.660  31.700  0.00  0.00           O
ATOM   3225  N   GLY   199      67.950  88.170  29.560  0.00  0.00           N
ATOM   3226  H   GLY   199      68.370  88.230  28.640  0.00  0.00           H
ATOM   3227  CA  GLY   199      66.480  87.870  29.620  0.00  0.00           C
ATOM   3228  HA2 GLY   199      66.080  87.810  30.630  0.00  0.00           H
ATOM   3229  HA3 GLY   199      66.360  86.940  29.070  0.00  0.00           H
ATOM   3230  C   GLY   199      65.690  88.980  28.970  0.00  0.00           C
ATOM   3231  O   GLY   199      64.450  88.850  28.940  0.00  0.00           O
ATOM   3232  N   THR   200      66.240  90.150  28.490  0.00  0.00           N
ATOM   3233  H   THR   200      67.220  90.350  28.680  0.00  0.00           H
ATOM   3234  CA  THR   200      65.350  91.250  27.830  0.00  0.00           C
ATOM   3235  HA  THR   200      64.470  91.400  28.450  0.00  0.00           H
ATOM   3236  CB  THR   200      66.150  92.500  27.650  0.00  0.00           C
ATOM   3237  HB  THR   200      66.990  92.390  26.960  0.00  0.00           H
ATOM   3238  CG2 THR   200      65.290  93.670  27.200  0.00  0.00           C
ATOM   3239 HG21 THR   200      64.620  93.470  26.370  0.00  0.00           H
ATOM   3240 HG22 THR   200      64.640  94.070  27.980  0.00  0.00           H
ATOM   3241 HG23 THR   200      65.940  94.490  26.890  0.00  0.00           H
ATOM   3242  OG1 THR   200      66.660  92.870  28.910  0.00  0.00           O
ATOM   3243  HG1 THR   200      67.470  92.350  28.930  0.00  0.00           H
ATOM   3244  C   THR   200      64.880  90.880  26.400  0.00  0.00           C
ATOM   3245  O   THR   200      65.770  90.700  25.590  0.00  0.00           O
ATOM   3246  N   LYS   201      63.600  90.630  26.070  0.00  0.00           N
ATOM   3247  H   LYS   201      62.890  90.830  26.760  0.00  0.00           H
ATOM   3248  CA  LYS   201      63.180  90.240  24.670  0.00  0.00           C
ATOM   3249  HA  LYS   201      63.890  89.570  24.180  0.00  0.00           H
ATOM   3250  CB  LYS   201      61.770  89.480  24.720  0.00  0.00           C
ATOM   3251  HB2 LYS   201      61.620  88.960  23.770  0.00  0.00           H
ATOM   3252  HB3 LYS   201      60.990  90.240  24.780  0.00  0.00           H
ATOM   3253  CG  LYS   201      61.630  88.360  25.800  0.00  0.00           C
ATOM   3254  HG2 LYS   201      60.710  87.830  25.590  0.00  0.00           H
ATOM   3255  HG3 LYS   201      61.600  88.920  26.730  0.00  0.00           H
ATOM   3256  CD  LYS   201      62.820  87.350  25.690  0.00  0.00           C
ATOM   3257  HD2 LYS   201      63.740  87.920  25.750  0.00  0.00           H
ATOM   3258  HD3 LYS   201      62.790  86.770  24.770  0.00  0.00           H
ATOM   3259  CE  LYS   201      62.900  86.480  26.960  0.00  0.00           C
ATOM   3260  HE2 LYS   201      61.960  85.930  27.010  0.00  0.00           H
ATOM   3261  HE3 LYS   201      63.160  87.020  27.870  0.00  0.00           H
ATOM   3262  NZ  LYS   201      64.050  85.580  26.720  0.00  0.00           N
ATOM   3263  HZ1 LYS   201      64.110  84.930  27.490  0.00  0.00           H
ATOM   3264  HZ2 LYS   201      63.930  85.030  25.890  0.00  0.00           H
ATOM   3265  HZ3 LYS   201      64.930  86.070  26.660  0.00  0.00           H
ATOM   3266  C   LYS   201      63.080  91.370  23.690  0.00  0.00           C
ATOM   3267  O   LYS   201      63.070  91.110  22.530  0.00  0.00           O
ATOM   3268  N   ASN   202      63.010  92.650  24.080  0.00  0.00           N
ATOM   3269  H   ASN   202      62.810  92.820  25.060  0.00  0.00           H
ATOM   3270  CA  ASN   202      63.110  93.810  23.130  0.00  0.00           C
ATOM   3271  HA  ASN   202      63.430  93.500  22.130  0.00  0.00           H
ATOM   3272  CB  ASN   202      61.690  94.370  22.980  0.00  0.00           C
ATOM   3273  HB2 ASN   202      61.230  94.520  23.960  0.00  0.00           H
ATOM   3274  HB3 ASN   202      61.070  93.640  22.470  0.00  0.00           H
ATOM   3275  CG  ASN   202      61.600  95.660  22.210  0.00  0.00           C
ATOM   3276  OD1 ASN   202      62.490  96.490  22.110  0.00  0.00           O
ATOM   3277  ND2 ASN   202      60.420  95.970  21.720  0.00  0.00           N
ATOM   3278 HD21 ASN   202      59.590  95.450  21.950  0.00  0.00           H
ATOM   3279 HD22 ASN   202      60.570  96.750  21.100  0.00  0.00           H
ATOM   3280  C   ASN   202      64.160  94.810  23.560  0.00  0.00           C
ATOM   3281  O   ASN   202      64.000  95.450  24.560  0.00  0.00           O
ATOM   3282  N   LEU   203      65.140  95.000  22.740  0.00  0.00           N
ATOM   3283  H   LEU   203      65.240  94.420  21.910  0.00  0.00           H
ATOM   3284  CA  LEU   203      66.200  95.940  23.170  0.00  0.00           C
ATOM   3285  HA  LEU   203      66.050  96.230  24.210  0.00  0.00           H
ATOM   3286  CB  LEU   203      67.520  95.110  23.200  0.00  0.00           C
ATOM   3287  HB2 LEU   203      68.290  95.780  23.570  0.00  0.00           H
ATOM   3288  HB3 LEU   203      67.820  94.810  22.190  0.00  0.00           H
ATOM   3289  CG  LEU   203      67.620  93.850  24.010  0.00  0.00           C
ATOM   3290  HG  LEU   203      66.950  93.960  24.860  0.00  0.00           H
ATOM   3291  CD1 LEU   203      67.320  92.610  23.170  0.00  0.00           C
ATOM   3292 HD11 LEU   203      67.500  91.700  23.760  0.00  0.00           H
ATOM   3293 HD12 LEU   203      66.270  92.630  22.870  0.00  0.00           H
ATOM   3294 HD13 LEU   203      67.960  92.710  22.290  0.00  0.00           H
ATOM   3295  CD2 LEU   203      68.960  93.580  24.670  0.00  0.00           C
ATOM   3296 HD21 LEU   203      68.890  92.710  25.320  0.00  0.00           H
ATOM   3297 HD22 LEU   203      69.760  93.610  23.930  0.00  0.00           H
ATOM   3298 HD23 LEU   203      69.080  94.460  25.300  0.00  0.00           H
ATOM   3299  C   LEU   203      66.370  97.170  22.250  0.00  0.00           C
ATOM   3300  O   LEU   203      67.460  97.620  21.930  0.00  0.00           O
ATOM   3301  N   THR   204      65.200  97.630  21.820  0.00  0.00           N
ATOM   3302  H   THR   204      64.340  97.190  22.080  0.00  0.00           H
ATOM   3303  CA  THR   204      65.120  98.690  20.760  0.00  0.00           C
ATOM   3304  HA  THR   204      65.910  98.470  20.040  0.00  0.00           H
ATOM   3305  CB  THR   204      63.750  98.790  20.050  0.00  0.00           C
ATOM   3306  HB  THR   204      63.830  99.610  19.330  0.00  0.00           H
ATOM   3307  CG2 THR   204      63.580  97.550  19.230  0.00  0.00           C
ATOM   3308 HG21 THR   204      63.610  96.640  19.820  0.00  0.00           H
ATOM   3309 HG22 THR   204      62.610  97.490  18.730  0.00  0.00           H
ATOM   3310 HG23 THR   204      64.350  97.510  18.460  0.00  0.00           H
ATOM   3311  OG1 THR   204      62.750  98.990  20.940  0.00  0.00           O
ATOM   3312  HG1 THR   204      62.480  98.090  21.130  0.00  0.00           H
ATOM   3313  C   THR   204      65.500 100.050  21.370  0.00  0.00           C
ATOM   3314  O   THR   204      66.050 100.840  20.610  0.00  0.00           O
ATOM   3315  N   ALA   205      65.310 100.330  22.650  0.00  0.00           N
ATOM   3316  H   ALA   205      64.880  99.670  23.290  0.00  0.00           H
ATOM   3317  CA  ALA   205      65.940 101.520  23.220  0.00  0.00           C
ATOM   3318  HA  ALA   205      65.700 102.430  22.670  0.00  0.00           H
ATOM   3319  CB  ALA   205      65.500 101.690  24.670  0.00  0.00           C
ATOM   3320  HB1 ALA   205      65.670 102.680  25.100  0.00  0.00           H
ATOM   3321  HB2 ALA   205      64.420 101.590  24.820  0.00  0.00           H
ATOM   3322  HB3 ALA   205      66.000 100.940  25.290  0.00  0.00           H
ATOM   3323  C   ALA   205      67.470 101.570  23.160  0.00  0.00           C
ATOM   3324  O   ALA   205      68.010 102.590  22.640  0.00  0.00           O
ATOM   3325  N   LEU   206      68.190 100.470  23.400  0.00  0.00           N
ATOM   3326  H   LEU   206      67.750  99.670  23.850  0.00  0.00           H
ATOM   3327  CA  LEU   206      69.650 100.490  23.210  0.00  0.00           C
ATOM   3328  HA  LEU   206      70.010 101.370  23.730  0.00  0.00           H
ATOM   3329  CB  LEU   206      70.240  99.210  23.960  0.00  0.00           C
ATOM   3330  HB2 LEU   206      69.600  98.410  23.570  0.00  0.00           H
ATOM   3331  HB3 LEU   206      70.040  99.270  25.030  0.00  0.00           H
ATOM   3332  CG  LEU   206      71.730  98.870  23.920  0.00  0.00           C
ATOM   3333  HG  LEU   206      72.310  99.670  24.380  0.00  0.00           H
ATOM   3334  CD1 LEU   206      71.900  97.490  24.650  0.00  0.00           C
ATOM   3335 HD11 LEU   206      71.400  96.640  24.180  0.00  0.00           H
ATOM   3336 HD12 LEU   206      72.970  97.300  24.640  0.00  0.00           H
ATOM   3337 HD13 LEU   206      71.560  97.500  25.690  0.00  0.00           H
ATOM   3338  CD2 LEU   206      72.300  98.600  22.540  0.00  0.00           C
ATOM   3339 HD21 LEU   206      73.170  97.940  22.490  0.00  0.00           H
ATOM   3340 HD22 LEU   206      71.530  97.980  22.080  0.00  0.00           H
ATOM   3341 HD23 LEU   206      72.530  99.500  21.980  0.00  0.00           H
ATOM   3342  C   LEU   206      70.080 100.600  21.750  0.00  0.00           C
ATOM   3343  O   LEU   206      70.870 101.450  21.350  0.00  0.00           O
ATOM   3344  N   LEU   207      69.480  99.790  20.880  0.00  0.00           N
ATOM   3345  H   LEU   207      68.840  99.090  21.240  0.00  0.00           H
ATOM   3346  CA  LEU   207      69.790  99.650  19.420  0.00  0.00           C
ATOM   3347  HA  LEU   207      70.880  99.600  19.330  0.00  0.00           H
ATOM   3348  CB  LEU   207      69.050  98.470  18.810  0.00  0.00           C
ATOM   3349  HB2 LEU   207      69.220  98.500  17.730  0.00  0.00           H
ATOM   3350  HB3 LEU   207      68.010  98.590  19.110  0.00  0.00           H
ATOM   3351  CG  LEU   207      69.560  97.150  19.360  0.00  0.00           C
ATOM   3352  HG  LEU   207      69.740  97.170  20.440  0.00  0.00           H
ATOM   3353  CD1 LEU   207      68.540  96.150  19.230  0.00  0.00           C
ATOM   3354 HD11 LEU   207      68.200  96.030  18.200  0.00  0.00           H
ATOM   3355 HD12 LEU   207      68.820  95.180  19.660  0.00  0.00           H
ATOM   3356 HD13 LEU   207      67.580  96.410  19.680  0.00  0.00           H
ATOM   3357  CD2 LEU   207      70.850  96.660  18.670  0.00  0.00           C
ATOM   3358 HD21 LEU   207      71.380  96.010  19.360  0.00  0.00           H
ATOM   3359 HD22 LEU   207      70.720  96.240  17.680  0.00  0.00           H
ATOM   3360 HD23 LEU   207      71.500  97.540  18.640  0.00  0.00           H
ATOM   3361  C   LEU   207      69.440 100.980  18.720  0.00  0.00           C
ATOM   3362  O   LEU   207      70.120 101.390  17.800  0.00  0.00           O
ATOM   3363  N   LEU   208      68.470 101.840  19.220  0.00  0.00           N
ATOM   3364  H   LEU   208      67.990 101.530  20.060  0.00  0.00           H
ATOM   3365  CA  LEU   208      68.300 103.240  18.770  0.00  0.00           C
ATOM   3366  HA  LEU   208      68.380 103.220  17.690  0.00  0.00           H
ATOM   3367  CB  LEU   208      66.900 103.750  19.110  0.00  0.00           C
ATOM   3368  HB2 LEU   208      66.930 104.820  18.870  0.00  0.00           H
ATOM   3369  HB3 LEU   208      66.820 103.650  20.190  0.00  0.00           H
ATOM   3370  CG  LEU   208      65.790 103.280  18.200  0.00  0.00           C
ATOM   3371  HG  LEU   208      65.860 102.210  17.980  0.00  0.00           H
ATOM   3372  CD1 LEU   208      64.390 103.400  18.850  0.00  0.00           C
ATOM   3373 HD11 LEU   208      64.230 102.440  19.340  0.00  0.00           H
ATOM   3374 HD12 LEU   208      64.400 104.200  19.590  0.00  0.00           H
ATOM   3375 HD13 LEU   208      63.510 103.560  18.220  0.00  0.00           H
ATOM   3376  CD2 LEU   208      65.740 104.050  16.930  0.00  0.00           C
ATOM   3377 HD21 LEU   208      65.140 103.530  16.170  0.00  0.00           H
ATOM   3378 HD22 LEU   208      65.350 105.030  17.180  0.00  0.00           H
ATOM   3379 HD23 LEU   208      66.690 104.260  16.450  0.00  0.00           H
ATOM   3380  C   LEU   208      69.390 104.230  19.290  0.00  0.00           C
ATOM   3381  O   LEU   208      69.980 105.030  18.500  0.00  0.00           O
ATOM   3382  N   GLU   209      69.860 104.070  20.610  0.00  0.00           N
ATOM   3383  H   GLU   209      69.580 103.360  21.270  0.00  0.00           H
ATOM   3384  CA  GLU   209      71.060 104.840  20.970  0.00  0.00           C
ATOM   3385  HA  GLU   209      70.930 105.880  20.690  0.00  0.00           H
ATOM   3386  CB  GLU   209      71.280 104.660  22.480  0.00  0.00           C
ATOM   3387  HB2 GLU   209      71.590 103.640  22.690  0.00  0.00           H
ATOM   3388  HB3 GLU   209      70.380 104.880  23.050  0.00  0.00           H
ATOM   3389  CG  GLU   209      72.520 105.470  22.880  0.00  0.00           C
ATOM   3390  HG2 GLU   209      72.310 106.470  22.500  0.00  0.00           H
ATOM   3391  HG3 GLU   209      73.390 105.120  22.330  0.00  0.00           H
ATOM   3392  CD  GLU   209      72.810 105.510  24.390  0.00  0.00           C
ATOM   3393  OE1 GLU   209      74.010 105.640  24.710  0.00  0.00           O
ATOM   3394  OE2 GLU   209      71.780 105.710  25.130  0.00  0.00           O
ATOM   3395  C   GLU   209      72.280 104.290  20.220  0.00  0.00           C
ATOM   3396  O   GLU   209      73.080 105.110  19.870  0.00  0.00           O
ATOM   3397  N   ALA   210      72.510 102.990  19.820  0.00  0.00           N
ATOM   3398  H   ALA   210      71.820 102.310  20.110  0.00  0.00           H
ATOM   3399  CA  ALA   210      73.490 102.590  18.830  0.00  0.00           C
ATOM   3400  HA  ALA   210      74.430 103.000  19.220  0.00  0.00           H
ATOM   3401  CB  ALA   210      73.470 101.090  18.820  0.00  0.00           C
ATOM   3402  HB1 ALA   210      73.790 100.760  19.810  0.00  0.00           H
ATOM   3403  HB2 ALA   210      72.450 100.740  18.650  0.00  0.00           H
ATOM   3404  HB3 ALA   210      74.150 100.620  18.110  0.00  0.00           H
ATOM   3405  C   ALA   210      73.310 103.330  17.450  0.00  0.00           C
ATOM   3406  O   ALA   210      74.340 103.940  17.040  0.00  0.00           O
ATOM   3407  N   LYS   211      72.100 103.230  16.800  0.00  0.00           N
ATOM   3408  H   LYS   211      71.500 102.570  17.260  0.00  0.00           H
ATOM   3409  CA  LYS   211      71.810 103.840  15.470  0.00  0.00           C
ATOM   3410  HA  LYS   211      72.400 103.240  14.780  0.00  0.00           H
ATOM   3411  CB  LYS   211      70.270 103.650  15.320  0.00  0.00           C
ATOM   3412  HB2 LYS   211      69.700 104.400  15.860  0.00  0.00           H
ATOM   3413  HB3 LYS   211      70.150 102.620  15.640  0.00  0.00           H
ATOM   3414  CG  LYS   211      70.000 103.560  13.750  0.00  0.00           C
ATOM   3415  HG2 LYS   211      70.890 103.050  13.360  0.00  0.00           H
ATOM   3416  HG3 LYS   211      70.090 104.570  13.340  0.00  0.00           H
ATOM   3417  CD  LYS   211      68.650 102.980  13.280  0.00  0.00           C
ATOM   3418  HD2 LYS   211      67.850 103.490  13.820  0.00  0.00           H
ATOM   3419  HD3 LYS   211      68.580 101.920  13.520  0.00  0.00           H
ATOM   3420  CE  LYS   211      68.590 103.220  11.790  0.00  0.00           C
ATOM   3421  HE2 LYS   211      69.380 102.630  11.330  0.00  0.00           H
ATOM   3422  HE3 LYS   211      68.830 104.260  11.580  0.00  0.00           H
ATOM   3423  NZ  LYS   211      67.290 102.880  11.250  0.00  0.00           N
ATOM   3424  HZ1 LYS   211      66.560 103.280  11.820  0.00  0.00           H
ATOM   3425  HZ2 LYS   211      67.150 103.190  10.300  0.00  0.00           H
ATOM   3426  HZ3 LYS   211      67.160 101.890  11.400  0.00  0.00           H
ATOM   3427  C   LYS   211      72.120 105.350  15.260  0.00  0.00           C
ATOM   3428  O   LYS   211      72.260 105.750  14.150  0.00  0.00           O
ATOM   3429  N   GLU   212      72.210 106.080  16.330  0.00  0.00           N
ATOM   3430  H   GLU   212      71.950 105.660  17.210  0.00  0.00           H
ATOM   3431  CA  GLU   212      72.630 107.480  16.300  0.00  0.00           C
ATOM   3432  HA  GLU   212      71.940 107.900  15.560  0.00  0.00           H
ATOM   3433  CB  GLU   212      72.300 108.000  17.720  0.00  0.00           C
ATOM   3434  HB2 GLU   212      73.030 107.580  18.400  0.00  0.00           H
ATOM   3435  HB3 GLU   212      71.320 107.620  18.010  0.00  0.00           H
ATOM   3436  CG  GLU   212      72.220 109.490  17.910  0.00  0.00           C
ATOM   3437  HG2 GLU   212      71.800 109.960  17.020  0.00  0.00           H
ATOM   3438  HG3 GLU   212      73.230 109.910  17.970  0.00  0.00           H
ATOM   3439  CD  GLU   212      71.520 110.000  19.170  0.00  0.00           C
ATOM   3440  OE1 GLU   212      71.990 111.010  19.750  0.00  0.00           O
ATOM   3441  OE2 GLU   212      70.450 109.450  19.490  0.00  0.00           O
ATOM   3442  C   GLU   212      74.120 107.800  15.970  0.00  0.00           C
ATOM   3443  O   GLU   212      74.460 108.940  15.550  0.00  0.00           O
ATOM   3444  N   LEU   213      74.990 106.850  16.280  0.00  0.00           N
ATOM   3445  H   LEU   213      74.620 106.000  16.690  0.00  0.00           H
ATOM   3446  CA  LEU   213      76.440 107.060  16.150  0.00  0.00           C
ATOM   3447  HA  LEU   213      76.660 108.040  16.580  0.00  0.00           H
ATOM   3448  CB  LEU   213      77.180 105.960  17.020  0.00  0.00           C
ATOM   3449  HB2 LEU   213      78.240 106.050  16.820  0.00  0.00           H
ATOM   3450  HB3 LEU   213      76.920 104.920  16.810  0.00  0.00           H
ATOM   3451  CG  LEU   213      76.970 106.080  18.590  0.00  0.00           C
ATOM   3452  HG  LEU   213      75.890 106.110  18.710  0.00  0.00           H
ATOM   3453  CD1 LEU   213      77.720 104.920  19.220  0.00  0.00           C
ATOM   3454 HD11 LEU   213      77.430 105.040  20.270  0.00  0.00           H
ATOM   3455 HD12 LEU   213      77.340 104.040  18.720  0.00  0.00           H
ATOM   3456 HD13 LEU   213      78.810 104.930  19.200  0.00  0.00           H
ATOM   3457  CD2 LEU   213      77.620 107.380  19.160  0.00  0.00           C
ATOM   3458 HD21 LEU   213      78.450 107.570  18.490  0.00  0.00           H
ATOM   3459 HD22 LEU   213      76.920 108.210  19.050  0.00  0.00           H
ATOM   3460 HD23 LEU   213      77.980 107.320  20.190  0.00  0.00           H
ATOM   3461  C   LEU   213      76.940 107.160  14.680  0.00  0.00           C
ATOM   3462  O   LEU   213      76.330 106.830  13.650  0.00  0.00           O
ATOM   3463  N   GLU   214      78.150 107.740  14.560  0.00  0.00           N
ATOM   3464  H   GLU   214      78.410 108.230  15.400  0.00  0.00           H
ATOM   3465  CA  GLU   214      78.920 107.820  13.290  0.00  0.00           C
ATOM   3466  HA  GLU   214      78.290 108.290  12.530  0.00  0.00           H
ATOM   3467  CB  GLU   214      80.110 108.730  13.510  0.00  0.00           C
ATOM   3468  HB2 GLU   214      80.710 108.360  14.340  0.00  0.00           H
ATOM   3469  HB3 GLU   214      79.690 109.690  13.810  0.00  0.00           H
ATOM   3470  CG  GLU   214      81.070 108.880  12.270  0.00  0.00           C
ATOM   3471  HG2 GLU   214      81.550 107.920  12.070  0.00  0.00           H
ATOM   3472  HG3 GLU   214      81.930 109.450  12.630  0.00  0.00           H
ATOM   3473  CD  GLU   214      80.430 109.360  10.940  0.00  0.00           C
ATOM   3474  OE1 GLU   214      80.930 109.060   9.830  0.00  0.00           O
ATOM   3475  OE2 GLU   214      79.520 110.220  11.000  0.00  0.00           O
ATOM   3476  C   GLU   214      79.440 106.500  12.730  0.00  0.00           C
ATOM   3477  O   GLU   214      79.580 106.310  11.530  0.00  0.00           O
ATOM   3478  N   ALA   215      79.780 105.580  13.670  0.00  0.00           N
ATOM   3479  H   ALA   215      79.530 105.820  14.620  0.00  0.00           H
ATOM   3480  CA  ALA   215      80.440 104.290  13.510  0.00  0.00           C
ATOM   3481  HA  ALA   215      81.140 104.410  12.690  0.00  0.00           H
ATOM   3482  CB  ALA   215      81.310 103.970  14.730  0.00  0.00           C
ATOM   3483  HB1 ALA   215      81.730 102.980  14.570  0.00  0.00           H
ATOM   3484  HB2 ALA   215      82.110 104.710  14.730  0.00  0.00           H
ATOM   3485  HB3 ALA   215      80.810 103.810  15.690  0.00  0.00           H
ATOM   3486  C   ALA   215      79.390 103.200  13.070  0.00  0.00           C
ATOM   3487  O   ALA   215      78.250 103.160  13.580  0.00  0.00           O
ATOM   3488  N   ARG   216      79.830 102.220  12.240  0.00  0.00           N
ATOM   3489  H   ARG   216      80.810 102.250  12.000  0.00  0.00           H
ATOM   3490  CA  ARG   216      78.940 101.270  11.550  0.00  0.00           C
ATOM   3491  HA  ARG   216      78.000 101.290  12.110  0.00  0.00           H
ATOM   3492  CB  ARG   216      78.670 101.770  10.150  0.00  0.00           C
ATOM   3493  HB2 ARG   216      77.960 101.100   9.660  0.00  0.00           H
ATOM   3494  HB3 ARG   216      79.580 101.690   9.550  0.00  0.00           H
ATOM   3495  CG  ARG   216      78.050 103.140  10.060  0.00  0.00           C
ATOM   3496  HG2 ARG   216      78.000 103.390   9.000  0.00  0.00           H
ATOM   3497  HG3 ARG   216      78.750 103.880  10.470  0.00  0.00           H
ATOM   3498  CD  ARG   216      76.630 103.290  10.700  0.00  0.00           C
ATOM   3499  HD2 ARG   216      76.600 102.690  11.610  0.00  0.00           H
ATOM   3500  HD3 ARG   216      75.800 102.940  10.090  0.00  0.00           H
ATOM   3501  NE  ARG   216      76.490 104.690  11.030  0.00  0.00           N
ATOM   3502  HE  ARG   216      76.530 104.940  12.000  0.00  0.00           H
ATOM   3503  CZ  ARG   216      76.370 105.720  10.210  0.00  0.00           C
ATOM   3504  NH1 ARG   216      76.290 105.610   8.900  0.00  0.00           N
ATOM   3505 HH11 ARG   216      76.620 104.720   8.550  0.00  0.00           H
ATOM   3506 HH12 ARG   216      75.910 106.390   8.380  0.00  0.00           H
ATOM   3507  NH2 ARG   216      76.170 106.920  10.680  0.00  0.00           N
ATOM   3508 HH21 ARG   216      76.090 107.070  11.680  0.00  0.00           H
ATOM   3509 HH22 ARG   216      76.300 107.750  10.130  0.00  0.00           H
ATOM   3510  C   ARG   216      79.320  99.810  11.580  0.00  0.00           C
ATOM   3511  O   ARG   216      78.540  98.970  11.180  0.00  0.00           O
ATOM   3512  N   VAL   217      80.490  99.460  12.200  0.00  0.00           N
ATOM   3513  H   VAL   217      80.990 100.220  12.630  0.00  0.00           H
ATOM   3514  CA  VAL   217      80.810  98.100  12.620  0.00  0.00           C
ATOM   3515  HA  VAL   217      80.250  97.400  12.000  0.00  0.00           H
ATOM   3516  CB  VAL   217      82.340  97.820  12.470  0.00  0.00           C
ATOM   3517  HB  VAL   217      82.870  98.560  13.070  0.00  0.00           H
ATOM   3518  CG1 VAL   217      82.740  96.430  12.980  0.00  0.00           C
ATOM   3519 HG11 VAL   217      83.830  96.400  12.930  0.00  0.00           H
ATOM   3520 HG12 VAL   217      82.380  96.280  14.000  0.00  0.00           H
ATOM   3521 HG13 VAL   217      82.410  95.670  12.260  0.00  0.00           H
ATOM   3522  CG2 VAL   217      82.860  98.090  11.010  0.00  0.00           C
ATOM   3523 HG21 VAL   217      82.710  99.140  10.780  0.00  0.00           H
ATOM   3524 HG22 VAL   217      83.860  97.690  10.860  0.00  0.00           H
ATOM   3525 HG23 VAL   217      82.240  97.530  10.310  0.00  0.00           H
ATOM   3526  C   VAL   217      80.300  97.950  14.060  0.00  0.00           C
ATOM   3527  O   VAL   217      80.650  98.820  14.920  0.00  0.00           O
ATOM   3528  N   ILE   218      79.680  96.830  14.300  0.00  0.00           N
ATOM   3529  H   ILE   218      79.600  96.180  13.530  0.00  0.00           H
ATOM   3530  CA  ILE   218      79.250  96.400  15.650  0.00  0.00           C
ATOM   3531  HA  ILE   218      79.750  97.140  16.280  0.00  0.00           H
ATOM   3532  CB  ILE   218      77.730  96.400  15.810  0.00  0.00           C
ATOM   3533  HB  ILE   218      77.310  95.570  15.240  0.00  0.00           H
ATOM   3534  CG2 ILE   218      77.360  96.140  17.290  0.00  0.00           C
ATOM   3535 HG21 ILE   218      78.060  96.610  17.990  0.00  0.00           H
ATOM   3536 HG22 ILE   218      76.350  96.480  17.500  0.00  0.00           H
ATOM   3537 HG23 ILE   218      77.500  95.090  17.540  0.00  0.00           H
ATOM   3538  CG1 ILE   218      76.960  97.740  15.390  0.00  0.00           C
ATOM   3539 HG12 ILE   218      77.240  98.020  14.370  0.00  0.00           H
ATOM   3540 HG13 ILE   218      77.330  98.530  16.040  0.00  0.00           H
ATOM   3541  CD1 ILE   218      75.440  97.840  15.410  0.00  0.00           C
ATOM   3542 HD11 ILE   218      75.100  97.060  14.730  0.00  0.00           H
ATOM   3543 HD12 ILE   218      75.130  97.870  16.460  0.00  0.00           H
ATOM   3544 HD13 ILE   218      75.130  98.780  14.950  0.00  0.00           H
ATOM   3545  C   ILE   218      79.760  95.020  16.040  0.00  0.00           C
ATOM   3546  O   ILE   218      79.510  93.980  15.420  0.00  0.00           O
ATOM   3547  N   ILE   219      80.450  95.020  17.150  0.00  0.00           N
ATOM   3548  H   ILE   219      80.540  95.920  17.610  0.00  0.00           H
ATOM   3549  CA  ILE   219      81.050  93.870  17.820  0.00  0.00           C
ATOM   3550  HA  ILE   219      81.180  93.100  17.070  0.00  0.00           H
ATOM   3551  CB  ILE   219      82.420  94.310  18.450  0.00  0.00           C
ATOM   3552  HB  ILE   219      82.210  94.980  19.290  0.00  0.00           H
ATOM   3553  CG2 ILE   219      83.090  93.100  19.080  0.00  0.00           C
ATOM   3554 HG21 ILE   219      82.400  92.670  19.800  0.00  0.00           H
ATOM   3555 HG22 ILE   219      83.340  92.370  18.300  0.00  0.00           H
ATOM   3556 HG23 ILE   219      84.030  93.310  19.600  0.00  0.00           H
ATOM   3557  CG1 ILE   219      83.320  95.030  17.410  0.00  0.00           C
ATOM   3558 HG12 ILE   219      82.930  96.030  17.210  0.00  0.00           H
ATOM   3559 HG13 ILE   219      83.250  94.460  16.470  0.00  0.00           H
ATOM   3560  CD1 ILE   219      84.740  95.240  18.040  0.00  0.00           C
ATOM   3561 HD11 ILE   219      84.720  95.470  19.100  0.00  0.00           H
ATOM   3562 HD12 ILE   219      85.390  94.380  17.870  0.00  0.00           H
ATOM   3563 HD13 ILE   219      85.300  96.050  17.580  0.00  0.00           H
ATOM   3564  C   ILE   219      80.080  93.380  18.910  0.00  0.00           C
ATOM   3565  O   ILE   219      79.570  94.240  19.650  0.00  0.00           O
ATOM   3566  N   LEU   220      79.840  92.100  19.070  0.00  0.00           N
ATOM   3567  H   LEU   220      80.240  91.420  18.450  0.00  0.00           H
ATOM   3568  CA  LEU   220      78.800  91.630  20.020  0.00  0.00           C
ATOM   3569  HA  LEU   220      78.520  92.470  20.650  0.00  0.00           H
ATOM   3570  CB  LEU   220      77.560  91.250  19.110  0.00  0.00           C
ATOM   3571  HB2 LEU   220      77.840  90.490  18.390  0.00  0.00           H
ATOM   3572  HB3 LEU   220      77.160  92.120  18.600  0.00  0.00           H
ATOM   3573  CG  LEU   220      76.330  90.550  19.890  0.00  0.00           C
ATOM   3574  HG  LEU   220      76.690  89.630  20.360  0.00  0.00           H
ATOM   3575  CD1 LEU   220      75.620  91.560  20.860  0.00  0.00           C
ATOM   3576 HD11 LEU   220      74.720  91.100  21.270  0.00  0.00           H
ATOM   3577 HD12 LEU   220      76.270  91.790  21.700  0.00  0.00           H
ATOM   3578 HD13 LEU   220      75.280  92.490  20.390  0.00  0.00           H
ATOM   3579  CD2 LEU   220      75.300  90.160  18.910  0.00  0.00           C
ATOM   3580 HD21 LEU   220      74.380  89.870  19.410  0.00  0.00           H
ATOM   3581 HD22 LEU   220      75.070  91.010  18.270  0.00  0.00           H
ATOM   3582 HD23 LEU   220      75.500  89.270  18.310  0.00  0.00           H
ATOM   3583  C   LEU   220      79.270  90.580  20.940  0.00  0.00           C
ATOM   3584  O   LEU   220      80.090  89.780  20.540  0.00  0.00           O
ATOM   3585  N   SER   221      78.810  90.600  22.210  0.00  0.00           N
ATOM   3586  H   SER   221      78.260  91.380  22.540  0.00  0.00           H
ATOM   3587  CA  SER   221      78.980  89.430  23.050  0.00  0.00           C
ATOM   3588  HA  SER   221      79.260  88.540  22.470  0.00  0.00           H
ATOM   3589  CB  SER   221      80.100  89.580  24.110  0.00  0.00           C
ATOM   3590  HB2 SER   221      79.920  90.370  24.840  0.00  0.00           H
ATOM   3591  HB3 SER   221      81.040  89.720  23.580  0.00  0.00           H
ATOM   3592  OG  SER   221      80.100  88.390  24.840  0.00  0.00           O
ATOM   3593  HG  SER   221      80.780  88.480  25.510  0.00  0.00           H
ATOM   3594  C   SER   221      77.670  89.080  23.840  0.00  0.00           C
ATOM   3595  O   SER   221      77.110  89.970  24.500  0.00  0.00           O
ATOM   3596  N   ALA   222      77.060  87.900  23.710  0.00  0.00           N
ATOM   3597  H   ALA   222      77.540  87.200  23.150  0.00  0.00           H
ATOM   3598  CA  ALA   222      75.860  87.400  24.440  0.00  0.00           C
ATOM   3599  HA  ALA   222      75.980  87.740  25.470  0.00  0.00           H
ATOM   3600  CB  ALA   222      74.730  88.170  23.830  0.00  0.00           C
ATOM   3601  HB1 ALA   222      73.750  88.000  24.260  0.00  0.00           H
ATOM   3602  HB2 ALA   222      74.960  89.210  24.080  0.00  0.00           H
ATOM   3603  HB3 ALA   222      74.710  88.040  22.750  0.00  0.00           H
ATOM   3604  C   ALA   222      75.630  85.880  24.320  0.00  0.00           C
ATOM   3605  O   ALA   222      76.260  85.160  23.590  0.00  0.00           O
ATOM   3606  N   SER   223      74.640  85.390  25.110  0.00  0.00           N
ATOM   3607  H   SER   223      74.250  86.080  25.740  0.00  0.00           H
ATOM   3608  CA  SER   223      74.150  84.010  24.990  0.00  0.00           C
ATOM   3609  HA  SER   223      74.970  83.290  24.960  0.00  0.00           H
ATOM   3610  CB  SER   223      73.240  83.660  26.230  0.00  0.00           C
ATOM   3611  HB2 SER   223      73.720  83.800  27.200  0.00  0.00           H
ATOM   3612  HB3 SER   223      73.160  82.570  26.230  0.00  0.00           H
ATOM   3613  OG  SER   223      71.910  84.240  26.200  0.00  0.00           O
ATOM   3614  HG  SER   223      71.700  84.720  27.010  0.00  0.00           H
ATOM   3615  C   SER   223      73.390  83.820  23.690  0.00  0.00           C
ATOM   3616  O   SER   223      72.870  84.810  23.230  0.00  0.00           O
ATOM   3617  N   GLU   224      73.120  82.550  23.250  0.00  0.00           N
ATOM   3618  H   GLU   224      73.470  81.780  23.800  0.00  0.00           H
ATOM   3619  CA  GLU   224      72.240  82.230  22.130  0.00  0.00           C
ATOM   3620  HA  GLU   224      72.670  82.590  21.200  0.00  0.00           H
ATOM   3621  CB  GLU   224      72.100  80.660  22.230  0.00  0.00           C
ATOM   3622  HB2 GLU   224      71.390  80.520  23.050  0.00  0.00           H
ATOM   3623  HB3 GLU   224      73.110  80.270  22.390  0.00  0.00           H
ATOM   3624  CG  GLU   224      71.440  80.000  20.970  0.00  0.00           C
ATOM   3625  HG2 GLU   224      72.010  80.240  20.070  0.00  0.00           H
ATOM   3626  HG3 GLU   224      70.430  80.400  20.880  0.00  0.00           H
ATOM   3627  CD  GLU   224      71.330  78.490  21.140  0.00  0.00           C
ATOM   3628  OE1 GLU   224      70.200  77.900  20.930  0.00  0.00           O
ATOM   3629  OE2 GLU   224      72.280  77.780  21.550  0.00  0.00           O
ATOM   3630  C   GLU   224      70.840  82.970  22.350  0.00  0.00           C
ATOM   3631  O   GLU   224      70.200  83.570  21.490  0.00  0.00           O
ATOM   3632  N   ASP   225      70.270  82.980  23.540  0.00  0.00           N
ATOM   3633  H   ASP   225      70.710  82.460  24.280  0.00  0.00           H
ATOM   3634  CA  ASP   225      68.910  83.510  23.730  0.00  0.00           C
ATOM   3635  HA  ASP   225      68.230  83.200  22.940  0.00  0.00           H
ATOM   3636  CB  ASP   225      68.370  82.920  25.030  0.00  0.00           C
ATOM   3637  HB2 ASP   225      67.420  83.390  25.290  0.00  0.00           H
ATOM   3638  HB3 ASP   225      69.090  83.230  25.780  0.00  0.00           H
ATOM   3639  CG  ASP   225      68.240  81.400  24.870  0.00  0.00           C
ATOM   3640  OD1 ASP   225      67.200  80.910  24.500  0.00  0.00           O
ATOM   3641  OD2 ASP   225      69.110  80.640  25.390  0.00  0.00           O
ATOM   3642  C   ASP   225      68.770  85.030  23.840  0.00  0.00           C
ATOM   3643  O   ASP   225      67.800  85.520  23.360  0.00  0.00           O
ATOM   3644  N   ASP   226      69.750  85.760  24.330  0.00  0.00           N
ATOM   3645  H   ASP   226      70.500  85.250  24.770  0.00  0.00           H
ATOM   3646  CA  ASP   226      69.870  87.240  24.150  0.00  0.00           C
ATOM   3647  HA  ASP   226      68.860  87.590  24.340  0.00  0.00           H
ATOM   3648  CB  ASP   226      70.860  87.730  25.220  0.00  0.00           C
ATOM   3649  HB2 ASP   226      70.940  88.810  25.080  0.00  0.00           H
ATOM   3650  HB3 ASP   226      71.900  87.440  25.160  0.00  0.00           H
ATOM   3651  CG  ASP   226      70.410  87.480  26.660  0.00  0.00           C
ATOM   3652  OD1 ASP   226      69.160  87.540  26.940  0.00  0.00           O
ATOM   3653  OD2 ASP   226      71.300  87.350  27.550  0.00  0.00           O
ATOM   3654  C   ASP   226      70.390  87.810  22.860  0.00  0.00           C
ATOM   3655  O   ASP   226      69.970  88.820  22.360  0.00  0.00           O
ATOM   3656  N   ALA   227      71.280  87.050  22.190  0.00  0.00           N
ATOM   3657  H   ALA   227      71.720  86.300  22.710  0.00  0.00           H
ATOM   3658  CA  ALA   227      71.710  87.310  20.840  0.00  0.00           C
ATOM   3659  HA  ALA   227      72.060  88.340  20.780  0.00  0.00           H
ATOM   3660  CB  ALA   227      72.890  86.350  20.510  0.00  0.00           C
ATOM   3661  HB1 ALA   227      73.280  86.400  19.490  0.00  0.00           H
ATOM   3662  HB2 ALA   227      73.670  86.500  21.260  0.00  0.00           H
ATOM   3663  HB3 ALA   227      72.480  85.360  20.670  0.00  0.00           H
ATOM   3664  C   ALA   227      70.560  87.200  19.900  0.00  0.00           C
ATOM   3665  O   ALA   227      70.420  87.970  18.900  0.00  0.00           O
ATOM   3666  N   THR   228      69.600  86.200  20.080  0.00  0.00           N
ATOM   3667  H   THR   228      69.860  85.410  20.660  0.00  0.00           H
ATOM   3668  CA  THR   228      68.320  86.120  19.420  0.00  0.00           C
ATOM   3669  HA  THR   228      68.420  86.040  18.340  0.00  0.00           H
ATOM   3670  CB  THR   228      67.490  84.870  19.870  0.00  0.00           C
ATOM   3671  HB  THR   228      67.360  84.800  20.950  0.00  0.00           H
ATOM   3672  CG2 THR   228      66.080  84.940  19.230  0.00  0.00           C
ATOM   3673 HG21 THR   228      66.120  85.310  18.200  0.00  0.00           H
ATOM   3674 HG22 THR   228      65.630  83.970  19.420  0.00  0.00           H
ATOM   3675 HG23 THR   228      65.490  85.620  19.840  0.00  0.00           H
ATOM   3676  OG1 THR   228      67.930  83.600  19.500  0.00  0.00           O
ATOM   3677  HG1 THR   228      68.670  83.520  20.110  0.00  0.00           H
ATOM   3678  C   THR   228      67.630  87.430  19.690  0.00  0.00           C
ATOM   3679  O   THR   228      67.060  88.000  18.740  0.00  0.00           O
ATOM   3680  N   ALA   229      67.640  88.000  20.900  0.00  0.00           N
ATOM   3681  H   ALA   229      68.220  87.630  21.640  0.00  0.00           H
ATOM   3682  CA  ALA   229      66.730  89.100  21.180  0.00  0.00           C
ATOM   3683  HA  ALA   229      65.740  88.980  20.760  0.00  0.00           H
ATOM   3684  CB  ALA   229      66.540  89.140  22.660  0.00  0.00           C
ATOM   3685  HB1 ALA   229      66.280  88.110  22.910  0.00  0.00           H
ATOM   3686  HB2 ALA   229      67.440  89.410  23.210  0.00  0.00           H
ATOM   3687  HB3 ALA   229      65.860  89.920  22.990  0.00  0.00           H
ATOM   3688  C   ALA   229      67.390  90.350  20.640  0.00  0.00           C
ATOM   3689  O   ALA   229      66.670  91.150  20.110  0.00  0.00           O
ATOM   3690  N   VAL   230      68.720  90.500  20.600  0.00  0.00           N
ATOM   3691  H   VAL   230      69.230  89.780  21.090  0.00  0.00           H
ATOM   3692  CA  VAL   230      69.540  91.480  19.880  0.00  0.00           C
ATOM   3693  HA  VAL   230      69.410  92.520  20.190  0.00  0.00           H
ATOM   3694  CB  VAL   230      71.030  91.270  20.140  0.00  0.00           C
ATOM   3695  HB  VAL   230      71.240  90.200  20.090  0.00  0.00           H
ATOM   3696  CG1 VAL   230      72.040  91.940  19.120  0.00  0.00           C
ATOM   3697 HG11 VAL   230      73.080  91.750  19.410  0.00  0.00           H
ATOM   3698 HG12 VAL   230      71.780  91.550  18.140  0.00  0.00           H
ATOM   3699 HG13 VAL   230      72.040  93.020  19.240  0.00  0.00           H
ATOM   3700  CG2 VAL   230      71.300  91.720  21.620  0.00  0.00           C
ATOM   3701 HG21 VAL   230      72.260  91.340  21.940  0.00  0.00           H
ATOM   3702 HG22 VAL   230      71.160  92.800  21.620  0.00  0.00           H
ATOM   3703 HG23 VAL   230      70.620  91.260  22.340  0.00  0.00           H
ATOM   3704  C   VAL   230      69.250  91.480  18.370  0.00  0.00           C
ATOM   3705  O   VAL   230      68.670  92.450  17.880  0.00  0.00           O
ATOM   3706  N   TYR   231      69.460  90.360  17.620  0.00  0.00           N
ATOM   3707  H   TYR   231      69.880  89.560  18.070  0.00  0.00           H
ATOM   3708  CA  TYR   231      69.260  90.240  16.190  0.00  0.00           C
ATOM   3709  HA  TYR   231      69.890  90.940  15.640  0.00  0.00           H
ATOM   3710  CB  TYR   231      69.530  88.830  15.680  0.00  0.00           C
ATOM   3711  HB2 TYR   231      69.290  88.790  14.620  0.00  0.00           H
ATOM   3712  HB3 TYR   231      68.890  88.060  16.100  0.00  0.00           H
ATOM   3713  CG  TYR   231      70.950  88.330  15.890  0.00  0.00           C
ATOM   3714  CD1 TYR   231      72.090  89.150  15.590  0.00  0.00           C
ATOM   3715  HD1 TYR   231      71.970  90.090  15.080  0.00  0.00           H
ATOM   3716  CE1 TYR   231      73.350  88.650  15.960  0.00  0.00           C
ATOM   3717  HE1 TYR   231      74.190  89.270  15.700  0.00  0.00           H
ATOM   3718  CZ  TYR   231      73.490  87.270  16.270  0.00  0.00           C
ATOM   3719  OH  TYR   231      74.690  86.630  16.280  0.00  0.00           O
ATOM   3720  HH  TYR   231      74.670  85.680  16.400  0.00  0.00           H
ATOM   3721  CE2 TYR   231      72.390  86.420  16.370  0.00  0.00           C
ATOM   3722  HE2 TYR   231      72.500  85.350  16.410  0.00  0.00           H
ATOM   3723  CD2 TYR   231      71.120  87.020  16.260  0.00  0.00           C
ATOM   3724  HD2 TYR   231      70.260  86.400  16.460  0.00  0.00           H
ATOM   3725  C   TYR   231      67.860  90.560  15.720  0.00  0.00           C
ATOM   3726  O   TYR   231      67.690  91.460  14.860  0.00  0.00           O
ATOM   3727  N   LYS   232      66.860  90.000  16.350  0.00  0.00           N
ATOM   3728  H   LYS   232      67.010  89.420  17.170  0.00  0.00           H
ATOM   3729  CA  LYS   232      65.400  90.290  16.140  0.00  0.00           C
ATOM   3730  HA  LYS   232      65.170  90.130  15.090  0.00  0.00           H
ATOM   3731  CB  LYS   232      64.470  89.510  17.140  0.00  0.00           C
ATOM   3732  HB2 LYS   232      63.490  89.970  17.250  0.00  0.00           H
ATOM   3733  HB3 LYS   232      64.900  89.540  18.140  0.00  0.00           H
ATOM   3734  CG  LYS   232      64.290  88.030  16.820  0.00  0.00           C
ATOM   3735  HG2 LYS   232      65.230  87.480  16.790  0.00  0.00           H
ATOM   3736  HG3 LYS   232      64.010  88.040  15.760  0.00  0.00           H
ATOM   3737  CD  LYS   232      63.270  87.320  17.760  0.00  0.00           C
ATOM   3738  HD2 LYS   232      62.380  87.940  17.750  0.00  0.00           H
ATOM   3739  HD3 LYS   232      63.610  87.240  18.790  0.00  0.00           H
ATOM   3740  CE  LYS   232      63.080  85.870  17.370  0.00  0.00           C
ATOM   3741  HE2 LYS   232      63.960  85.410  17.820  0.00  0.00           H
ATOM   3742  HE3 LYS   232      63.120  85.790  16.280  0.00  0.00           H
ATOM   3743  NZ  LYS   232      61.880  85.170  17.870  0.00  0.00           N
ATOM   3744  HZ1 LYS   232      61.010  85.580  17.550  0.00  0.00           H
ATOM   3745  HZ2 LYS   232      61.880  84.200  17.590  0.00  0.00           H
ATOM   3746  HZ3 LYS   232      61.950  85.180  18.880  0.00  0.00           H
ATOM   3747  C   LYS   232      65.040  91.790  16.270  0.00  0.00           C
ATOM   3748  O   LYS   232      64.150  92.310  15.590  0.00  0.00           O
ATOM   3749  N   SER   233      65.630  92.480  17.260  0.00  0.00           N
ATOM   3750  H   SER   233      66.330  92.010  17.810  0.00  0.00           H
ATOM   3751  CA  SER   233      65.300  93.900  17.560  0.00  0.00           C
ATOM   3752  HA  SER   233      64.250  94.090  17.360  0.00  0.00           H
ATOM   3753  CB  SER   233      65.620  94.180  19.070  0.00  0.00           C
ATOM   3754  HB2 SER   233      65.280  95.200  19.270  0.00  0.00           H
ATOM   3755  HB3 SER   233      66.700  94.090  19.210  0.00  0.00           H
ATOM   3756  OG  SER   233      64.920  93.350  19.970  0.00  0.00           O
ATOM   3757  HG  SER   233      65.550  92.620  20.010  0.00  0.00           H
ATOM   3758  C   SER   233      66.070  94.840  16.650  0.00  0.00           C
ATOM   3759  O   SER   233      65.560  95.890  16.380  0.00  0.00           O
ATOM   3760  N   ALA   234      67.250  94.450  16.110  0.00  0.00           N
ATOM   3761  H   ALA   234      67.510  93.520  16.390  0.00  0.00           H
ATOM   3762  CA  ALA   234      68.130  95.010  15.050  0.00  0.00           C
ATOM   3763  HA  ALA   234      68.210  96.080  15.260  0.00  0.00           H
ATOM   3764  CB  ALA   234      69.550  94.450  15.100  0.00  0.00           C
ATOM   3765  HB1 ALA   234      69.810  94.400  16.160  0.00  0.00           H
ATOM   3766  HB2 ALA   234      69.690  93.540  14.520  0.00  0.00           H
ATOM   3767  HB3 ALA   234      70.180  95.250  14.700  0.00  0.00           H
ATOM   3768  C   ALA   234      67.500  94.840  13.680  0.00  0.00           C
ATOM   3769  O   ALA   234      67.610  95.770  12.900  0.00  0.00           O
ATOM   3770  N   ALA   235      66.800  93.710  13.450  0.00  0.00           N
ATOM   3771  H   ALA   235      66.800  92.980  14.140  0.00  0.00           H
ATOM   3772  CA  ALA   235      65.990  93.560  12.210  0.00  0.00           C
ATOM   3773  HA  ALA   235      66.600  93.900  11.370  0.00  0.00           H
ATOM   3774  CB  ALA   235      65.450  92.130  12.000  0.00  0.00           C
ATOM   3775  HB1 ALA   235      64.780  91.840  12.810  0.00  0.00           H
ATOM   3776  HB2 ALA   235      64.830  92.210  11.100  0.00  0.00           H
ATOM   3777  HB3 ALA   235      66.320  91.480  12.040  0.00  0.00           H
ATOM   3778  C   ALA   235      64.660  94.430  12.130  0.00  0.00           C
ATOM   3779  O   ALA   235      64.090  94.790  11.070  0.00  0.00           O
ATOM   3780  N   MET   236      64.180  94.810  13.310  0.00  0.00           N
ATOM   3781  H   MET   236      64.710  94.470  14.100  0.00  0.00           H
ATOM   3782  CA  MET   236      63.120  95.790  13.570  0.00  0.00           C
ATOM   3783  HA  MET   236      62.440  95.720  12.730  0.00  0.00           H
ATOM   3784  CB  MET   236      62.320  95.390  14.860  0.00  0.00           C
ATOM   3785  HB2 MET   236      61.730  96.200  15.290  0.00  0.00           H
ATOM   3786  HB3 MET   236      63.040  95.050  15.600  0.00  0.00           H
ATOM   3787  CG  MET   236      61.360  94.170  14.470  0.00  0.00           C
ATOM   3788  HG2 MET   236      60.860  93.780  15.350  0.00  0.00           H
ATOM   3789  HG3 MET   236      62.020  93.390  14.100  0.00  0.00           H
ATOM   3790  SD  MET   236      60.190  94.570  13.220  0.00  0.00           S
ATOM   3791  CE  MET   236      59.360  95.750  14.320  0.00  0.00           C
ATOM   3792  HE1 MET   236      59.860  96.720  14.230  0.00  0.00           H
ATOM   3793  HE2 MET   236      58.340  95.960  14.020  0.00  0.00           H
ATOM   3794  HE3 MET   236      59.060  95.330  15.280  0.00  0.00           H
ATOM   3795  C   MET   236      63.540  97.270  13.440  0.00  0.00           C
ATOM   3796  O   MET   236      62.660  98.110  13.490  0.00  0.00           O
ATOM   3797  N   LEU   237      64.790  97.590  13.200  0.00  0.00           N
ATOM   3798  H   LEU   237      65.460  96.860  13.000  0.00  0.00           H
ATOM   3799  CA  LEU   237      65.280  98.950  12.940  0.00  0.00           C
ATOM   3800  HA  LEU   237      64.470  99.660  12.790  0.00  0.00           H
ATOM   3801  CB  LEU   237      66.070  99.220  14.230  0.00  0.00           C
ATOM   3802  HB2 LEU   237      66.510 100.220  14.150  0.00  0.00           H
ATOM   3803  HB3 LEU   237      66.900  98.520  14.340  0.00  0.00           H
ATOM   3804  CG  LEU   237      65.390  99.290  15.600  0.00  0.00           C
ATOM   3805  HG  LEU   237      64.850  98.350  15.710  0.00  0.00           H
ATOM   3806  CD1 LEU   237      66.310  99.470  16.780  0.00  0.00           C
ATOM   3807 HD11 LEU   237      66.750  98.490  17.000  0.00  0.00           H
ATOM   3808 HD12 LEU   237      66.990 100.210  16.360  0.00  0.00           H
ATOM   3809 HD13 LEU   237      65.810  99.800  17.690  0.00  0.00           H
ATOM   3810  CD2 LEU   237      64.300 100.370  15.500  0.00  0.00           C
ATOM   3811 HD21 LEU   237      64.670 101.380  15.320  0.00  0.00           H
ATOM   3812 HD22 LEU   237      63.570 100.190  14.720  0.00  0.00           H
ATOM   3813 HD23 LEU   237      63.720 100.520  16.410  0.00  0.00           H
ATOM   3814  C   LEU   237      66.200  99.140  11.670  0.00  0.00           C
ATOM   3815  O   LEU   237      67.010 100.070  11.610  0.00  0.00           O
ATOM   3816  N   ASP   238      66.180  98.120  10.830  0.00  0.00           N
ATOM   3817  H   ASP   238      65.520  97.370  11.000  0.00  0.00           H
ATOM   3818  CA  ASP   238      66.920  97.910   9.560  0.00  0.00           C
ATOM   3819  HA  ASP   238      66.700  96.900   9.200  0.00  0.00           H
ATOM   3820  CB  ASP   238      66.450  98.780   8.360  0.00  0.00           C
ATOM   3821  HB2 ASP   238      66.920  98.420   7.440  0.00  0.00           H
ATOM   3822  HB3 ASP   238      66.880  99.760   8.570  0.00  0.00           H
ATOM   3823  CG  ASP   238      64.980  98.910   8.060  0.00  0.00           C
ATOM   3824  OD1 ASP   238      64.430  97.910   7.480  0.00  0.00           O
ATOM   3825  OD2 ASP   238      64.380  99.970   8.340  0.00  0.00           O
ATOM   3826  C   ASP   238      68.450  97.850   9.620  0.00  0.00           C
ATOM   3827  O   ASP   238      69.150  97.880   8.610  0.00  0.00           O
ATOM   3828  N   MET   239      69.020  97.790  10.800  0.00  0.00           N
ATOM   3829  H   MET   239      68.420  97.660  11.600  0.00  0.00           H
ATOM   3830  CA  MET   239      70.480  97.670  11.060  0.00  0.00           C
ATOM   3831  HA  MET   239      70.920  98.440  10.430  0.00  0.00           H
ATOM   3832  CB  MET   239      70.890  97.960  12.540  0.00  0.00           C
ATOM   3833  HB2 MET   239      71.860  98.450  12.590  0.00  0.00           H
ATOM   3834  HB3 MET   239      70.910  96.990  13.030  0.00  0.00           H
ATOM   3835  CG  MET   239      69.910  98.790  13.370  0.00  0.00           C
ATOM   3836  HG2 MET   239      68.850  98.570  13.250  0.00  0.00           H
ATOM   3837  HG3 MET   239      69.890  99.820  13.000  0.00  0.00           H
ATOM   3838  SD  MET   239      70.240  98.650  15.150  0.00  0.00           S
ATOM   3839  CE  MET   239      72.010  99.150  15.440  0.00  0.00           C
ATOM   3840  HE1 MET   239      72.480  99.750  14.660  0.00  0.00           H
ATOM   3841  HE2 MET   239      72.190  99.550  16.450  0.00  0.00           H
ATOM   3842  HE3 MET   239      72.620  98.250  15.480  0.00  0.00           H
ATOM   3843  C   MET   239      71.110  96.280  10.640  0.00  0.00           C
ATOM   3844  O   MET   239      72.310  96.070  10.620  0.00  0.00           O
ATOM   3845  N   THR   240      70.260  95.350  10.220  0.00  0.00           N
ATOM   3846  H   THR   240      69.310  95.690  10.220  0.00  0.00           H
ATOM   3847  CA  THR   240      70.610  94.150   9.430  0.00  0.00           C
ATOM   3848  HA  THR   240      71.540  93.710   9.800  0.00  0.00           H
ATOM   3849  CB  THR   240      69.560  93.100   9.600  0.00  0.00           C
ATOM   3850  HB  THR   240      69.770  92.190   9.020  0.00  0.00           H
ATOM   3851  CG2 THR   240      69.430  92.740  11.120  0.00  0.00           C
ATOM   3852 HG21 THR   240      68.800  91.860  11.260  0.00  0.00           H
ATOM   3853 HG22 THR   240      70.470  92.490  11.320  0.00  0.00           H
ATOM   3854 HG23 THR   240      69.050  93.560  11.730  0.00  0.00           H
ATOM   3855  OG1 THR   240      68.290  93.530   9.210  0.00  0.00           O
ATOM   3856  HG1 THR   240      67.650  92.860   9.460  0.00  0.00           H
ATOM   3857  C   THR   240      70.820  94.430   7.990  0.00  0.00           C
ATOM   3858  O   THR   240      71.430  93.660   7.260  0.00  0.00           O
ATOM   3859  N   GLY   241      70.240  95.410   7.390  0.00  0.00           N
ATOM   3860  H   GLY   241      69.700  96.070   7.930  0.00  0.00           H
ATOM   3861  CA  GLY   241      70.520  95.690   5.970  0.00  0.00           C
ATOM   3862  HA2 GLY   241      69.670  96.140   5.450  0.00  0.00           H
ATOM   3863  HA3 GLY   241      70.680  94.750   5.430  0.00  0.00           H
ATOM   3864  C   GLY   241      71.850  96.420   5.740  0.00  0.00           C
ATOM   3865  O   GLY   241      72.770  96.360   6.570  0.00  0.00           O
ATOM   3866  N   ALA   242      71.920  97.130   4.600  0.00  0.00           N
ATOM   3867  H   ALA   242      71.090  97.140   4.020  0.00  0.00           H
ATOM   3868  CA  ALA   242      73.170  97.700   4.110  0.00  0.00           C
ATOM   3869  HA  ALA   242      73.940  96.940   4.210  0.00  0.00           H
ATOM   3870  CB  ALA   242      72.840  98.110   2.690  0.00  0.00           C
ATOM   3871  HB1 ALA   242      72.040  98.840   2.740  0.00  0.00           H
ATOM   3872  HB2 ALA   242      73.640  98.660   2.190  0.00  0.00           H
ATOM   3873  HB3 ALA   242      72.570  97.260   2.060  0.00  0.00           H
ATOM   3874  C   ALA   242      73.660  98.920   4.990  0.00  0.00           C
ATOM   3875  O   ALA   242      72.950  99.390   5.870  0.00  0.00           O
ATOM   3876  N   GLY   243      74.970  99.270   4.890  0.00  0.00           N
ATOM   3877  H   GLY   243      75.510  98.840   4.160  0.00  0.00           H
ATOM   3878  CA  GLY   243      75.540 100.290   5.690  0.00  0.00           C
ATOM   3879  HA2 GLY   243      74.860 101.150   5.670  0.00  0.00           H
ATOM   3880  HA3 GLY   243      76.470 100.660   5.260  0.00  0.00           H
ATOM   3881  C   GLY   243      75.810  99.910   7.190  0.00  0.00           C
ATOM   3882  O   GLY   243      75.710 100.810   8.030  0.00  0.00           O
ATOM   3883  N   TYR   244      76.230  98.690   7.510  0.00  0.00           N
ATOM   3884  H   TYR   244      76.230  98.010   6.770  0.00  0.00           H
ATOM   3885  CA  TYR   244      76.540  98.100   8.830  0.00  0.00           C
ATOM   3886  HA  TYR   244      77.020  98.860   9.440  0.00  0.00           H
ATOM   3887  CB  TYR   244      75.260  97.740   9.670  0.00  0.00           C
ATOM   3888  HB2 TYR   244      75.620  97.230  10.570  0.00  0.00           H
ATOM   3889  HB3 TYR   244      74.630  97.110   9.050  0.00  0.00           H
ATOM   3890  CG  TYR   244      74.320  98.890  10.040  0.00  0.00           C
ATOM   3891  CD1 TYR   244      74.580  99.720  11.150  0.00  0.00           C
ATOM   3892  HD1 TYR   244      75.440  99.390  11.720  0.00  0.00           H
ATOM   3893  CE1 TYR   244      73.850 100.900  11.410  0.00  0.00           C
ATOM   3894  HE1 TYR   244      74.180 101.640  12.120  0.00  0.00           H
ATOM   3895  CZ  TYR   244      72.810 101.200  10.490  0.00  0.00           C
ATOM   3896  OH  TYR   244      72.180 102.360  10.720  0.00  0.00           O
ATOM   3897  HH  TYR   244      72.810 102.970  11.110  0.00  0.00           H
ATOM   3898  CE2 TYR   244      72.450 100.350   9.410  0.00  0.00           C
ATOM   3899  HE2 TYR   244      71.550 100.540   8.850  0.00  0.00           H
ATOM   3900  CD2 TYR   244      73.270  99.240   9.150  0.00  0.00           C
ATOM   3901  HD2 TYR   244      73.060  98.510   8.380  0.00  0.00           H
ATOM   3902  C   TYR   244      77.400  96.810   8.670  0.00  0.00           C
ATOM   3903  O   TYR   244      77.360  96.240   7.590  0.00  0.00           O
ATOM   3904  N   VAL   245      78.140  96.440   9.710  0.00  0.00           N
ATOM   3905  H   VAL   245      78.070  97.060  10.500  0.00  0.00           H
ATOM   3906  CA  VAL   245      78.870  95.170   9.740  0.00  0.00           C
ATOM   3907  HA  VAL   245      78.580  94.430   8.990  0.00  0.00           H
ATOM   3908  CB  VAL   245      80.380  95.480   9.530  0.00  0.00           C
ATOM   3909  HB  VAL   245      80.480  96.340  10.190  0.00  0.00           H
ATOM   3910  CG1 VAL   245      81.450  94.370   9.890  0.00  0.00           C
ATOM   3911 HG11 VAL   245      81.240  93.400   9.440  0.00  0.00           H
ATOM   3912 HG12 VAL   245      82.400  94.750   9.530  0.00  0.00           H
ATOM   3913 HG13 VAL   245      81.540  94.260  10.970  0.00  0.00           H
ATOM   3914  CG2 VAL   245      80.710  95.930   8.090  0.00  0.00           C
ATOM   3915 HG21 VAL   245      81.630  96.510   8.180  0.00  0.00           H
ATOM   3916 HG22 VAL   245      80.740  95.100   7.380  0.00  0.00           H
ATOM   3917 HG23 VAL   245      79.890  96.560   7.740  0.00  0.00           H
ATOM   3918  C   VAL   245      78.660  94.570  11.170  0.00  0.00           C
ATOM   3919  O   VAL   245      78.790  95.200  12.180  0.00  0.00           O
ATOM   3920  N   TRP   246      78.550  93.240  11.140  0.00  0.00           N
ATOM   3921  H   TRP   246      78.580  92.750  10.260  0.00  0.00           H
ATOM   3922  CA  TRP   246      78.410  92.400  12.330  0.00  0.00           C
ATOM   3923  HA  TRP   246      78.590  93.090  13.160  0.00  0.00           H
ATOM   3924  CB  TRP   246      77.020  91.800  12.330  0.00  0.00           C
ATOM   3925  HB2 TRP   246      77.010  91.220  13.250  0.00  0.00           H
ATOM   3926  HB3 TRP   246      76.980  91.220  11.410  0.00  0.00           H
ATOM   3927  CG  TRP   246      75.880  92.750  12.410  0.00  0.00           C
ATOM   3928  CD1 TRP   246      75.280  93.310  11.350  0.00  0.00           C
ATOM   3929  HD1 TRP   246      75.660  93.220  10.340  0.00  0.00           H
ATOM   3930  NE1 TRP   246      74.320  94.240  11.750  0.00  0.00           N
ATOM   3931  HE1 TRP   246      73.680  94.660  11.090  0.00  0.00           H
ATOM   3932  CE2 TRP   246      74.190  94.250  13.130  0.00  0.00           C
ATOM   3933  CZ2 TRP   246      73.340  94.930  13.990  0.00  0.00           C
ATOM   3934  HZ2 TRP   246      72.630  95.670  13.650  0.00  0.00           H
ATOM   3935  CH2 TRP   246      73.460  94.610  15.370  0.00  0.00           C
ATOM   3936  HH2 TRP   246      72.830  95.090  16.110  0.00  0.00           H
ATOM   3937  CZ3 TRP   246      74.360  93.640  15.790  0.00  0.00           C
ATOM   3938  HZ3 TRP   246      74.550  93.420  16.830  0.00  0.00           H
ATOM   3939  CE3 TRP   246      75.130  92.870  14.930  0.00  0.00           C
ATOM   3940  HE3 TRP   246      75.870  92.170  15.290  0.00  0.00           H
ATOM   3941  CD2 TRP   246      75.110  93.240  13.600  0.00  0.00           C
ATOM   3942  C   TRP   246      79.630  91.430  12.520  0.00  0.00           C
ATOM   3943  O   TRP   246      80.010  90.650  11.600  0.00  0.00           O
ATOM   3944  N   LEU   247      80.170  91.500  13.740  0.00  0.00           N
ATOM   3945  H   LEU   247      79.860  92.250  14.340  0.00  0.00           H
ATOM   3946  CA  LEU   247      81.420  90.870  14.220  0.00  0.00           C
ATOM   3947  HA  LEU   247      81.690  89.980  13.640  0.00  0.00           H
ATOM   3948  CB  LEU   247      82.540  91.930  14.230  0.00  0.00           C
ATOM   3949  HB2 LEU   247      82.330  92.680  14.990  0.00  0.00           H
ATOM   3950  HB3 LEU   247      82.470  92.460  13.280  0.00  0.00           H
ATOM   3951  CG  LEU   247      83.990  91.280  14.490  0.00  0.00           C
ATOM   3952  HG  LEU   247      83.920  90.620  15.360  0.00  0.00           H
ATOM   3953  CD1 LEU   247      84.490  90.400  13.350  0.00  0.00           C
ATOM   3954 HD11 LEU   247      85.450  89.910  13.510  0.00  0.00           H
ATOM   3955 HD12 LEU   247      83.750  89.620  13.160  0.00  0.00           H
ATOM   3956 HD13 LEU   247      84.580  90.990  12.440  0.00  0.00           H
ATOM   3957  CD2 LEU   247      84.900  92.410  14.920  0.00  0.00           C
ATOM   3958 HD21 LEU   247      84.660  92.600  15.970  0.00  0.00           H
ATOM   3959 HD22 LEU   247      85.930  92.050  14.890  0.00  0.00           H
ATOM   3960 HD23 LEU   247      84.660  93.250  14.280  0.00  0.00           H
ATOM   3961  C   LEU   247      81.170  90.290  15.610  0.00  0.00           C
ATOM   3962  O   LEU   247      80.770  90.930  16.580  0.00  0.00           O
ATOM   3963  N   VAL   248      81.330  89.000  15.780  0.00  0.00           N
ATOM   3964  H   VAL   248      81.720  88.440  15.040  0.00  0.00           H
ATOM   3965  CA  VAL   248      80.850  88.200  16.950  0.00  0.00           C
ATOM   3966  HA  VAL   248      81.120  88.710  17.870  0.00  0.00           H
ATOM   3967  CB  VAL   248      79.330  87.980  16.740  0.00  0.00           C
ATOM   3968  HB  VAL   248      78.830  88.870  16.370  0.00  0.00           H
ATOM   3969  CG1 VAL   248      79.020  86.790  15.770  0.00  0.00           C
ATOM   3970 HG11 VAL   248      77.940  86.720  15.600  0.00  0.00           H
ATOM   3971 HG12 VAL   248      79.520  86.970  14.820  0.00  0.00           H
ATOM   3972 HG13 VAL   248      79.400  85.870  16.220  0.00  0.00           H
ATOM   3973  CG2 VAL   248      78.630  87.710  18.100  0.00  0.00           C
ATOM   3974 HG21 VAL   248      77.560  87.920  18.100  0.00  0.00           H
ATOM   3975 HG22 VAL   248      78.630  86.670  18.430  0.00  0.00           H
ATOM   3976 HG23 VAL   248      78.950  88.380  18.900  0.00  0.00           H
ATOM   3977  C   VAL   248      81.620  86.830  17.060  0.00  0.00           C
ATOM   3978  O   VAL   248      82.360  86.430  16.120  0.00  0.00           O
ATOM   3979  N   GLY   249      81.530  86.140  18.180  0.00  0.00           N
ATOM   3980  H   GLY   249      80.950  86.550  18.910  0.00  0.00           H
ATOM   3981  CA  GLY   249      82.270  84.910  18.540  0.00  0.00           C
ATOM   3982  HA2 GLY   249      82.360  85.050  19.610  0.00  0.00           H
ATOM   3983  HA3 GLY   249      83.310  84.980  18.220  0.00  0.00           H
ATOM   3984  C   GLY   249      81.580  83.610  18.080  0.00  0.00           C
ATOM   3985  O   GLY   249      81.330  83.470  16.890  0.00  0.00           O
ATOM   3986  N   GLU   250      81.310  82.750  18.970  0.00  0.00           N
ATOM   3987  H   GLU   250      81.570  83.020  19.910  0.00  0.00           H
ATOM   3988  CA  GLU   250      80.790  81.360  18.730  0.00  0.00           C
ATOM   3989  HA  GLU   250      80.720  81.250  17.650  0.00  0.00           H
ATOM   3990  CB  GLU   250      81.810  80.420  19.320  0.00  0.00           C
ATOM   3991  HB2 GLU   250      81.680  80.420  20.400  0.00  0.00           H
ATOM   3992  HB3 GLU   250      82.820  80.690  19.030  0.00  0.00           H
ATOM   3993  CG  GLU   250      81.460  78.960  18.800  0.00  0.00           C
ATOM   3994  HG2 GLU   250      81.270  79.020  17.730  0.00  0.00           H
ATOM   3995  HG3 GLU   250      80.550  78.630  19.310  0.00  0.00           H
ATOM   3996  CD  GLU   250      82.580  77.970  19.020  0.00  0.00           C
ATOM   3997  OE1 GLU   250      83.680  78.290  19.540  0.00  0.00           O
ATOM   3998  OE2 GLU   250      82.320  76.740  18.910  0.00  0.00           O
ATOM   3999  C   GLU   250      79.340  81.010  19.280  0.00  0.00           C
ATOM   4000  O   GLU   250      78.610  80.200  18.630  0.00  0.00           O
ATOM   4001  N   ARG   251      78.880  81.580  20.390  0.00  0.00           N
ATOM   4002  H   ARG   251      79.520  82.260  20.780  0.00  0.00           H
ATOM   4003  CA  ARG   251      77.660  81.250  21.130  0.00  0.00           C
ATOM   4004  HA  ARG   251      77.700  80.160  21.150  0.00  0.00           H
ATOM   4005  CB  ARG   251      77.720  81.930  22.510  0.00  0.00           C
ATOM   4006  HB2 ARG   251      76.840  81.630  23.080  0.00  0.00           H
ATOM   4007  HB3 ARG   251      77.700  83.020  22.430  0.00  0.00           H
ATOM   4008  CG  ARG   251      78.880  81.530  23.440  0.00  0.00           C
ATOM   4009  HG2 ARG   251      79.840  81.960  23.140  0.00  0.00           H
ATOM   4010  HG3 ARG   251      78.880  80.440  23.430  0.00  0.00           H
ATOM   4011  CD  ARG   251      78.620  82.060  24.920  0.00  0.00           C
ATOM   4012  HD2 ARG   251      79.300  81.550  25.600  0.00  0.00           H
ATOM   4013  HD3 ARG   251      77.630  81.720  25.190  0.00  0.00           H
ATOM   4014  NE  ARG   251      78.750  83.560  25.060  0.00  0.00           N
ATOM   4015  HE  ARG   251      79.300  84.010  24.340  0.00  0.00           H
ATOM   4016  CZ  ARG   251      78.220  84.420  25.940  0.00  0.00           C
ATOM   4017  NH1 ARG   251      77.550  83.940  26.920  0.00  0.00           N
ATOM   4018 HH11 ARG   251      77.260  82.970  26.830  0.00  0.00           H
ATOM   4019 HH12 ARG   251      76.890  84.470  27.470  0.00  0.00           H
ATOM   4020  NH2 ARG   251      78.430  85.680  25.830  0.00  0.00           N
ATOM   4021 HH21 ARG   251      79.080  85.960  25.120  0.00  0.00           H
ATOM   4022 HH22 ARG   251      78.120  86.170  26.660  0.00  0.00           H
ATOM   4023  C   ARG   251      76.500  81.740  20.280  0.00  0.00           C
ATOM   4024  O   ARG   251      75.470  81.020  20.090  0.00  0.00           O
ATOM   4025  N   GLU   252      76.650  82.910  19.690  0.00  0.00           N
ATOM   4026  H   GLU   252      77.600  83.250  19.830  0.00  0.00           H
ATOM   4027  CA  GLU   252      75.680  83.810  19.040  0.00  0.00           C
ATOM   4028  HA  GLU   252      74.750  83.730  19.600  0.00  0.00           H
ATOM   4029  CB  GLU   252      76.080  85.270  19.160  0.00  0.00           C
ATOM   4030  HB2 GLU   252      75.340  85.980  18.780  0.00  0.00           H
ATOM   4031  HB3 GLU   252      76.920  85.410  18.490  0.00  0.00           H
ATOM   4032  CG  GLU   252      76.480  85.820  20.550  0.00  0.00           C
ATOM   4033  HG2 GLU   252      75.790  85.350  21.250  0.00  0.00           H
ATOM   4034  HG3 GLU   252      76.310  86.900  20.450  0.00  0.00           H
ATOM   4035  CD  GLU   252      77.960  85.560  20.910  0.00  0.00           C
ATOM   4036  OE1 GLU   252      78.390  86.320  21.890  0.00  0.00           O
ATOM   4037  OE2 GLU   252      78.660  84.610  20.400  0.00  0.00           O
ATOM   4038  C   GLU   252      75.420  83.490  17.540  0.00  0.00           C
ATOM   4039  O   GLU   252      74.290  83.740  17.070  0.00  0.00           O
ATOM   4040  N   ILE   253      76.340  82.870  16.820  0.00  0.00           N
ATOM   4041  H   ILE   253      77.240  82.790  17.270  0.00  0.00           H
ATOM   4042  CA  ILE   253      76.150  82.230  15.540  0.00  0.00           C
ATOM   4043  HA  ILE   253      75.260  82.610  15.040  0.00  0.00           H
ATOM   4044  CB  ILE   253      77.300  82.530  14.560  0.00  0.00           C
ATOM   4045  HB  ILE   253      77.060  81.860  13.730  0.00  0.00           H
ATOM   4046  CG2 ILE   253      77.100  83.910  13.980  0.00  0.00           C
ATOM   4047 HG21 ILE   253      76.180  84.000  13.400  0.00  0.00           H
ATOM   4048 HG22 ILE   253      77.100  84.650  14.780  0.00  0.00           H
ATOM   4049 HG23 ILE   253      77.950  84.200  13.370  0.00  0.00           H
ATOM   4050  CG1 ILE   253      78.600  82.100  15.190  0.00  0.00           C
ATOM   4051 HG12 ILE   253      78.440  81.550  16.120  0.00  0.00           H
ATOM   4052 HG13 ILE   253      79.210  82.970  15.450  0.00  0.00           H
ATOM   4053  CD1 ILE   253      79.420  81.170  14.330  0.00  0.00           C
ATOM   4054 HD11 ILE   253      80.490  81.200  14.490  0.00  0.00           H
ATOM   4055 HD12 ILE   253      78.960  80.200  14.510  0.00  0.00           H
ATOM   4056 HD13 ILE   253      79.290  81.290  13.250  0.00  0.00           H
ATOM   4057  C   ILE   253      75.870  80.690  15.570  0.00  0.00           C
ATOM   4058  O   ILE   253      76.090  79.930  14.580  0.00  0.00           O
ATOM   4059  N   SER   254      75.240  80.220  16.650  0.00  0.00           N
ATOM   4060  H   SER   254      75.090  80.890  17.400  0.00  0.00           H
ATOM   4061  CA  SER   254      75.020  78.830  16.990  0.00  0.00           C
ATOM   4062  HA  SER   254      75.200  78.300  16.060  0.00  0.00           H
ATOM   4063  CB  SER   254      75.970  78.370  18.110  0.00  0.00           C
ATOM   4064  HB2 SER   254      75.750  77.400  18.560  0.00  0.00           H
ATOM   4065  HB3 SER   254      75.940  79.050  18.960  0.00  0.00           H
ATOM   4066  OG  SER   254      77.220  78.440  17.520  0.00  0.00           O
ATOM   4067  HG  SER   254      77.760  79.150  17.880  0.00  0.00           H
ATOM   4068  C   SER   254      73.550  78.510  17.470  0.00  0.00           C
ATOM   4069  O   SER   254      72.800  79.360  17.890  0.00  0.00           O
ATOM   4070  N   GLY   255      73.190  77.210  17.420  0.00  0.00           N
ATOM   4071  H   GLY   255      73.800  76.640  16.850  0.00  0.00           H
ATOM   4072  CA  GLY   255      71.900  76.660  17.900  0.00  0.00           C
ATOM   4073  HA2 GLY   255      71.860  76.680  18.990  0.00  0.00           H
ATOM   4074  HA3 GLY   255      71.900  75.640  17.530  0.00  0.00           H
ATOM   4075  C   GLY   255      70.700  77.480  17.370  0.00  0.00           C
ATOM   4076  O   GLY   255      70.740  77.940  16.210  0.00  0.00           O
ATOM   4077  N   SER   256      69.770  77.940  18.190  0.00  0.00           N
ATOM   4078  H   SER   256      69.970  77.780  19.170  0.00  0.00           H
ATOM   4079  CA  SER   256      68.550  78.660  17.850  0.00  0.00           C
ATOM   4080  HA  SER   256      68.060  78.100  17.060  0.00  0.00           H
ATOM   4081  CB  SER   256      67.610  78.640  19.110  0.00  0.00           C
ATOM   4082  HB2 SER   256      67.510  77.590  19.360  0.00  0.00           H
ATOM   4083  HB3 SER   256      66.640  79.030  18.780  0.00  0.00           H
ATOM   4084  OG  SER   256      68.130  79.400  20.200  0.00  0.00           O
ATOM   4085  HG  SER   256      68.860  78.890  20.550  0.00  0.00           H
ATOM   4086  C   SER   256      68.690  80.140  17.480  0.00  0.00           C
ATOM   4087  O   SER   256      67.720  80.750  17.080  0.00  0.00           O
ATOM   4088  N   ALA   257      69.850  80.730  17.690  0.00  0.00           N
ATOM   4089  H   ALA   257      70.570  80.050  17.910  0.00  0.00           H
ATOM   4090  CA  ALA   257      70.210  82.080  17.310  0.00  0.00           C
ATOM   4091  HA  ALA   257      69.350  82.710  17.540  0.00  0.00           H
ATOM   4092  CB  ALA   257      71.290  82.580  18.210  0.00  0.00           C
ATOM   4093  HB1 ALA   257      71.480  83.620  17.960  0.00  0.00           H
ATOM   4094  HB2 ALA   257      70.980  82.630  19.260  0.00  0.00           H
ATOM   4095  HB3 ALA   257      72.250  82.080  18.120  0.00  0.00           H
ATOM   4096  C   ALA   257      70.610  82.170  15.810  0.00  0.00           C
ATOM   4097  O   ALA   257      70.390  83.270  15.280  0.00  0.00           O
ATOM   4098  N   LEU   258      71.150  81.140  15.180  0.00  0.00           N
ATOM   4099  H   LEU   258      71.450  80.350  15.730  0.00  0.00           H
ATOM   4100  CA  LEU   258      71.670  81.190  13.840  0.00  0.00           C
ATOM   4101  HA  LEU   258      72.280  82.080  13.740  0.00  0.00           H
ATOM   4102  CB  LEU   258      72.550  79.920  13.610  0.00  0.00           C
ATOM   4103  HB2 LEU   258      71.880  79.100  13.890  0.00  0.00           H
ATOM   4104  HB3 LEU   258      73.420  80.010  14.260  0.00  0.00           H
ATOM   4105  CG  LEU   258      73.230  79.690  12.260  0.00  0.00           C
ATOM   4106  HG  LEU   258      72.440  79.580  11.520  0.00  0.00           H
ATOM   4107  CD1 LEU   258      74.160  80.740  11.900  0.00  0.00           C
ATOM   4108 HD11 LEU   258      74.830  80.940  12.740  0.00  0.00           H
ATOM   4109 HD12 LEU   258      74.780  80.390  11.080  0.00  0.00           H
ATOM   4110 HD13 LEU   258      73.750  81.730  11.700  0.00  0.00           H
ATOM   4111  CD2 LEU   258      73.980  78.340  12.240  0.00  0.00           C
ATOM   4112 HD21 LEU   258      74.810  78.440  12.940  0.00  0.00           H
ATOM   4113 HD22 LEU   258      73.280  77.570  12.550  0.00  0.00           H
ATOM   4114 HD23 LEU   258      74.440  78.190  11.260  0.00  0.00           H
ATOM   4115  C   LEU   258      70.510  81.160  12.770  0.00  0.00           C
ATOM   4116  O   LEU   258      70.730  81.460  11.630  0.00  0.00           O
ATOM   4117  N   ARG   259      69.250  80.860  13.240  0.00  0.00           N
ATOM   4118  H   ARG   259      69.260  80.310  14.080  0.00  0.00           H
ATOM   4119  CA  ARG   259      67.870  81.050  12.590  0.00  0.00           C
ATOM   4120  HA  ARG   259      67.850  80.590  11.600  0.00  0.00           H
ATOM   4121  CB  ARG   259      66.830  80.380  13.510  0.00  0.00           C
ATOM   4122  HB2 ARG   259      66.620  80.980  14.410  0.00  0.00           H
ATOM   4123  HB3 ARG   259      67.210  79.410  13.830  0.00  0.00           H
ATOM   4124  CG  ARG   259      65.460  80.270  12.760  0.00  0.00           C
ATOM   4125  HG2 ARG   259      65.460  79.620  11.890  0.00  0.00           H
ATOM   4126  HG3 ARG   259      65.050  81.280  12.680  0.00  0.00           H
ATOM   4127  CD  ARG   259      64.500  79.520  13.730  0.00  0.00           C
ATOM   4128  HD2 ARG   259      64.700  79.820  14.750  0.00  0.00           H
ATOM   4129  HD3 ARG   259      64.620  78.440  13.690  0.00  0.00           H
ATOM   4130  NE  ARG   259      63.050  79.730  13.420  0.00  0.00           N
ATOM   4131  HE  ARG   259      62.730  80.680  13.280  0.00  0.00           H
ATOM   4132  CZ  ARG   259      62.160  78.760  13.350  0.00  0.00           C
ATOM   4133  NH1 ARG   259      62.390  77.570  13.750  0.00  0.00           N
ATOM   4134 HH11 ARG   259      63.270  77.210  14.090  0.00  0.00           H
ATOM   4135 HH12 ARG   259      61.620  76.930  13.630  0.00  0.00           H
ATOM   4136  NH2 ARG   259      60.900  78.910  13.060  0.00  0.00           N
ATOM   4137 HH21 ARG   259      60.570  79.740  12.610  0.00  0.00           H
ATOM   4138 HH22 ARG   259      60.310  78.090  13.000  0.00  0.00           H
ATOM   4139  C   ARG   259      67.570  82.590  12.420  0.00  0.00           C
ATOM   4140  O   ARG   259      66.810  82.950  11.530  0.00  0.00           O
ATOM   4141  N   TYR   260      68.250  83.430  13.170  0.00  0.00           N
ATOM   4142  H   TYR   260      68.940  82.950  13.740  0.00  0.00           H
ATOM   4143  CA  TYR   260      67.960  84.870  13.380  0.00  0.00           C
ATOM   4144  HA  TYR   260      67.140  85.190  12.750  0.00  0.00           H
ATOM   4145  CB  TYR   260      67.150  85.140  14.720  0.00  0.00           C
ATOM   4146  HB2 TYR   260      66.830  86.180  14.790  0.00  0.00           H
ATOM   4147  HB3 TYR   260      67.840  84.970  15.550  0.00  0.00           H
ATOM   4148  CG  TYR   260      65.910  84.270  14.910  0.00  0.00           C
ATOM   4149  CD1 TYR   260      64.720  84.540  14.170  0.00  0.00           C
ATOM   4150  HD1 TYR   260      64.760  85.320  13.430  0.00  0.00           H
ATOM   4151  CE1 TYR   260      63.600  83.750  14.360  0.00  0.00           C
ATOM   4152  HE1 TYR   260      62.680  83.910  13.820  0.00  0.00           H
ATOM   4153  CZ  TYR   260      63.630  82.620  15.170  0.00  0.00           C
ATOM   4154  OH  TYR   260      62.570  81.890  15.450  0.00  0.00           O
ATOM   4155  HH  TYR   260      61.840  82.200  14.910  0.00  0.00           H
ATOM   4156  CE2 TYR   260      64.800  82.390  15.940  0.00  0.00           C
ATOM   4157  HE2 TYR   260      64.810  81.600  16.690  0.00  0.00           H
ATOM   4158  CD2 TYR   260      65.940  83.210  15.770  0.00  0.00           C
ATOM   4159  HD2 TYR   260      66.840  83.090  16.360  0.00  0.00           H
ATOM   4160  C   TYR   260      69.130  85.840  13.300  0.00  0.00           C
ATOM   4161  O   TYR   260      68.940  87.020  12.960  0.00  0.00           O
ATOM   4162  N   ALA   261      70.340  85.370  13.570  0.00  0.00           N
ATOM   4163  H   ALA   261      70.390  84.510  14.080  0.00  0.00           H
ATOM   4164  CA  ALA   261      71.610  85.980  13.090  0.00  0.00           C
ATOM   4165  HA  ALA   261      71.770  86.840  13.740  0.00  0.00           H
ATOM   4166  CB  ALA   261      72.720  84.940  13.100  0.00  0.00           C
ATOM   4167  HB1 ALA   261      72.640  84.280  12.240  0.00  0.00           H
ATOM   4168  HB2 ALA   261      73.660  85.490  12.980  0.00  0.00           H
ATOM   4169  HB3 ALA   261      72.620  84.360  14.010  0.00  0.00           H
ATOM   4170  C   ALA   261      71.540  86.650  11.670  0.00  0.00           C
ATOM   4171  O   ALA   261      70.940  86.020  10.780  0.00  0.00           O
ATOM   4172  N   PRO   262      72.210  87.850  11.420  0.00  0.00           N
ATOM   4173  CD  PRO   262      73.110  88.600  12.340  0.00  0.00           C
ATOM   4174  HD2 PRO   262      73.990  87.990  12.530  0.00  0.00           H
ATOM   4175  HD3 PRO   262      72.640  88.700  13.320  0.00  0.00           H
ATOM   4176  CG  PRO   262      73.280  89.960  11.670  0.00  0.00           C
ATOM   4177  HG2 PRO   262      74.270  90.110  11.240  0.00  0.00           H
ATOM   4178  HG3 PRO   262      73.290  90.740  12.440  0.00  0.00           H
ATOM   4179  CB  PRO   262      72.110  90.030  10.640  0.00  0.00           C
ATOM   4180  HB2 PRO   262      72.290  90.720   9.810  0.00  0.00           H
ATOM   4181  HB3 PRO   262      71.270  90.310  11.280  0.00  0.00           H
ATOM   4182  CA  PRO   262      71.900  88.620  10.210  0.00  0.00           C
ATOM   4183  HA  PRO   262      70.830  88.530  10.030  0.00  0.00           H
ATOM   4184  C   PRO   262      72.780  88.190   9.060  0.00  0.00           C
ATOM   4185  O   PRO   262      73.950  87.900   9.270  0.00  0.00           O
ATOM   4186  N   ASP   263      72.290  88.070   7.850  0.00  0.00           N
ATOM   4187  H   ASP   263      71.370  88.480   7.720  0.00  0.00           H
ATOM   4188  CA  ASP   263      73.080  87.830   6.540  0.00  0.00           C
ATOM   4189  HA  ASP   263      73.490  86.830   6.500  0.00  0.00           H
ATOM   4190  CB  ASP   263      72.160  87.980   5.260  0.00  0.00           C
ATOM   4191  HB2 ASP   263      72.750  87.580   4.430  0.00  0.00           H
ATOM   4192  HB3 ASP   263      72.070  89.050   5.070  0.00  0.00           H
ATOM   4193  CG  ASP   263      70.800  87.220   5.310  0.00  0.00           C
ATOM   4194  OD1 ASP   263      69.800  87.990   5.190  0.00  0.00           O
ATOM   4195  OD2 ASP   263      70.700  86.030   5.630  0.00  0.00           O
ATOM   4196  C   ASP   263      74.310  88.660   6.460  0.00  0.00           C
ATOM   4197  O   ASP   263      74.240  89.840   6.790  0.00  0.00           O
ATOM   4198  N   GLY   264      75.460  88.080   6.090  0.00  0.00           N
ATOM   4199  H   GLY   264      75.390  87.100   5.850  0.00  0.00           H
ATOM   4200  CA  GLY   264      76.770  88.780   6.130  0.00  0.00           C
ATOM   4201  HA2 GLY   264      76.610  89.770   5.680  0.00  0.00           H
ATOM   4202  HA3 GLY   264      77.510  88.230   5.540  0.00  0.00           H
ATOM   4203  C   GLY   264      77.430  89.090   7.450  0.00  0.00           C
ATOM   4204  O   GLY   264      78.520  89.690   7.500  0.00  0.00           O
ATOM   4205  N   ILE   265      76.920  88.630   8.600  0.00  0.00           N
ATOM   4206  H   ILE   265      76.000  88.220   8.610  0.00  0.00           H
ATOM   4207  CA  ILE   265      77.660  88.520   9.850  0.00  0.00           C
ATOM   4208  HA  ILE   265      78.000  89.520  10.100  0.00  0.00           H
ATOM   4209  CB  ILE   265      76.780  88.030  11.070  0.00  0.00           C
ATOM   4210  HB  ILE   265      75.930  88.720  11.080  0.00  0.00           H
ATOM   4211  CG2 ILE   265      76.120  86.590  10.830  0.00  0.00           C
ATOM   4212 HG21 ILE   265      76.860  85.790  10.880  0.00  0.00           H
ATOM   4213 HG22 ILE   265      75.300  86.410  11.520  0.00  0.00           H
ATOM   4214 HG23 ILE   265      75.930  86.390   9.770  0.00  0.00           H
ATOM   4215  CG1 ILE   265      77.460  88.220  12.380  0.00  0.00           C
ATOM   4216 HG12 ILE   265      77.960  89.180  12.240  0.00  0.00           H
ATOM   4217 HG13 ILE   265      78.200  87.450  12.580  0.00  0.00           H
ATOM   4218  CD1 ILE   265      76.380  88.430  13.550  0.00  0.00           C
ATOM   4219 HD11 ILE   265      75.820  87.500  13.700  0.00  0.00           H
ATOM   4220 HD12 ILE   265      76.920  88.840  14.400  0.00  0.00           H
ATOM   4221 HD13 ILE   265      75.720  89.240  13.220  0.00  0.00           H
ATOM   4222  C   ILE   265      78.880  87.610   9.780  0.00  0.00           C
ATOM   4223  O   ILE   265      78.810  86.530   9.160  0.00  0.00           O
ATOM   4224  N   ILE   266      79.920  87.980  10.490  0.00  0.00           N
ATOM   4225  H   ILE   266      79.980  88.820  11.050  0.00  0.00           H
ATOM   4226  CA  ILE   266      81.180  87.350  10.700  0.00  0.00           C
ATOM   4227  HA  ILE   266      81.380  86.570   9.960  0.00  0.00           H
ATOM   4228  CB  ILE   266      82.350  88.300  10.590  0.00  0.00           C
ATOM   4229  HB  ILE   266      82.200  89.050  11.370  0.00  0.00           H
ATOM   4230  CG2 ILE   266      83.780  87.590  10.740  0.00  0.00           C
ATOM   4231 HG21 ILE   266      83.880  87.230  11.760  0.00  0.00           H
ATOM   4232 HG22 ILE   266      83.770  86.760  10.020  0.00  0.00           H
ATOM   4233 HG23 ILE   266      84.580  88.280  10.480  0.00  0.00           H
ATOM   4234  CG1 ILE   266      82.390  89.050   9.330  0.00  0.00           C
ATOM   4235 HG12 ILE   266      83.270  89.690   9.290  0.00  0.00           H
ATOM   4236 HG13 ILE   266      81.510  89.700   9.210  0.00  0.00           H
ATOM   4237  CD1 ILE   266      82.440  88.270   8.030  0.00  0.00           C
ATOM   4238 HD11 ILE   266      81.740  87.450   8.140  0.00  0.00           H
ATOM   4239 HD12 ILE   266      82.190  88.900   7.170  0.00  0.00           H
ATOM   4240 HD13 ILE   266      83.450  87.940   7.820  0.00  0.00           H
ATOM   4241  C   ILE   266      81.280  86.640  12.090  0.00  0.00           C
ATOM   4242  O   ILE   266      81.300  87.270  13.140  0.00  0.00           O
ATOM   4243  N   GLY   267      81.410  85.300  12.100  0.00  0.00           N
ATOM   4244  H   GLY   267      81.410  84.790  11.230  0.00  0.00           H
ATOM   4245  CA  GLY   267      81.610  84.450  13.260  0.00  0.00           C
ATOM   4246  HA2 GLY   267      80.960  83.580  13.220  0.00  0.00           H
ATOM   4247  HA3 GLY   267      81.370  84.940  14.210  0.00  0.00           H
ATOM   4248  C   GLY   267      83.070  83.940  13.520  0.00  0.00           C
ATOM   4249  O   GLY   267      83.930  84.030  12.650  0.00  0.00           O
ATOM   4250  N   LEU   268      83.140  83.190  14.670  0.00  0.00           N
ATOM   4251  H   LEU   268      82.280  83.020  15.180  0.00  0.00           H
ATOM   4252  CA  LEU   268      84.260  82.280  15.020  0.00  0.00           C
ATOM   4253  HA  LEU   268      84.920  82.250  14.160  0.00  0.00           H
ATOM   4254  CB  LEU   268      85.070  82.860  16.180  0.00  0.00           C
ATOM   4255  HB2 LEU   268      85.690  82.080  16.610  0.00  0.00           H
ATOM   4256  HB3 LEU   268      84.270  83.100  16.880  0.00  0.00           H
ATOM   4257  CG  LEU   268      85.940  84.080  15.770  0.00  0.00           C
ATOM   4258  HG  LEU   268      85.450  84.690  15.000  0.00  0.00           H
ATOM   4259  CD1 LEU   268      86.210  84.930  17.040  0.00  0.00           C
ATOM   4260 HD11 LEU   268      85.290  85.000  17.610  0.00  0.00           H
ATOM   4261 HD12 LEU   268      86.840  84.280  17.640  0.00  0.00           H
ATOM   4262 HD13 LEU   268      86.660  85.890  16.790  0.00  0.00           H
ATOM   4263  CD2 LEU   268      87.250  83.730  15.040  0.00  0.00           C
ATOM   4264 HD21 LEU   268      87.110  83.000  14.230  0.00  0.00           H
ATOM   4265 HD22 LEU   268      87.430  84.650  14.470  0.00  0.00           H
ATOM   4266 HD23 LEU   268      88.090  83.600  15.720  0.00  0.00           H
ATOM   4267  C   LEU   268      83.660  80.950  15.500  0.00  0.00           C
ATOM   4268  O   LEU   268      82.650  80.860  16.190  0.00  0.00           O
ATOM   4269  N   GLN   269      84.420  79.890  15.090  0.00  0.00           N
ATOM   4270  H   GLN   269      85.190  80.090  14.460  0.00  0.00           H
ATOM   4271  CA  GLN   269      84.290  78.570  15.720  0.00  0.00           C
ATOM   4272  HA  GLN   269      83.600  78.670  16.550  0.00  0.00           H
ATOM   4273  CB  GLN   269      83.550  77.490  14.830  0.00  0.00           C
ATOM   4274  HB2 GLN   269      83.460  76.580  15.430  0.00  0.00           H
ATOM   4275  HB3 GLN   269      84.120  77.370  13.900  0.00  0.00           H
ATOM   4276  CG  GLN   269      82.060  77.810  14.490  0.00  0.00           C
ATOM   4277  HG2 GLN   269      82.040  78.610  13.750  0.00  0.00           H
ATOM   4278  HG3 GLN   269      81.510  77.960  15.410  0.00  0.00           H
ATOM   4279  CD  GLN   269      81.480  76.680  13.670  0.00  0.00           C
ATOM   4280  OE1 GLN   269      82.100  75.730  13.180  0.00  0.00           O
ATOM   4281  NE2 GLN   269      80.190  76.660  13.610  0.00  0.00           N
ATOM   4282 HE21 GLN   269      79.680  77.330  14.170  0.00  0.00           H
ATOM   4283 HE22 GLN   269      79.780  75.840  13.180  0.00  0.00           H
ATOM   4284  C   GLN   269      85.670  78.050  16.220  0.00  0.00           C
ATOM   4285  O   GLN   269      86.620  78.130  15.420  0.00  0.00           O
ATOM   4286  N   LEU   270      85.810  77.580  17.500  0.00  0.00           N
ATOM   4287  H   LEU   270      85.010  77.640  18.110  0.00  0.00           H
ATOM   4288  CA  LEU   270      87.090  77.090  18.060  0.00  0.00           C
ATOM   4289  HA  LEU   270      87.880  77.790  17.790  0.00  0.00           H
ATOM   4290  CB  LEU   270      86.980  77.030  19.580  0.00  0.00           C
ATOM   4291  HB2 LEU   270      86.090  76.470  19.850  0.00  0.00           H
ATOM   4292  HB3 LEU   270      87.000  78.050  19.960  0.00  0.00           H
ATOM   4293  CG  LEU   270      88.160  76.430  20.350  0.00  0.00           C
ATOM   4294  HG  LEU   270      88.350  75.450  19.910  0.00  0.00           H
ATOM   4295  CD1 LEU   270      89.410  77.280  20.300  0.00  0.00           C
ATOM   4296 HD11 LEU   270      89.280  78.240  20.800  0.00  0.00           H
ATOM   4297 HD12 LEU   270      90.250  76.760  20.740  0.00  0.00           H
ATOM   4298 HD13 LEU   270      89.670  77.560  19.280  0.00  0.00           H
ATOM   4299  CD2 LEU   270      87.810  76.180  21.810  0.00  0.00           C
ATOM   4300 HD21 LEU   270      88.540  75.510  22.260  0.00  0.00           H
ATOM   4301 HD22 LEU   270      87.810  77.100  22.400  0.00  0.00           H
ATOM   4302 HD23 LEU   270      86.820  75.730  21.860  0.00  0.00           H
ATOM   4303  C   LEU   270      87.440  75.700  17.470  0.00  0.00           C
ATOM   4304  O   LEU   270      86.670  74.770  17.700  0.00  0.00           O
ATOM   4305  N   ILE   271      88.520  75.550  16.620  0.00  0.00           N
ATOM   4306  H   ILE   271      89.050  76.400  16.490  0.00  0.00           H
ATOM   4307  CA  ILE   271      88.920  74.250  16.020  0.00  0.00           C
ATOM   4308  HA  ILE   271      88.050  73.870  15.480  0.00  0.00           H
ATOM   4309  CB  ILE   271      90.090  74.430  14.970  0.00  0.00           C
ATOM   4310  HB  ILE   271      90.930  74.780  15.570  0.00  0.00           H
ATOM   4311  CG2 ILE   271      90.400  73.110  14.270  0.00  0.00           C
ATOM   4312 HG21 ILE   271      89.710  72.950  13.440  0.00  0.00           H
ATOM   4313 HG22 ILE   271      91.420  73.100  13.880  0.00  0.00           H
ATOM   4314 HG23 ILE   271      90.300  72.300  14.990  0.00  0.00           H
ATOM   4315  CG1 ILE   271      89.800  75.540  13.930  0.00  0.00           C
ATOM   4316 HG12 ILE   271      89.440  76.440  14.420  0.00  0.00           H
ATOM   4317 HG13 ILE   271      89.000  75.220  13.260  0.00  0.00           H
ATOM   4318  CD1 ILE   271      90.850  75.840  12.950  0.00  0.00           C
ATOM   4319 HD11 ILE   271      91.790  76.040  13.450  0.00  0.00           H
ATOM   4320 HD12 ILE   271      91.150  74.930  12.430  0.00  0.00           H
ATOM   4321 HD13 ILE   271      90.590  76.550  12.160  0.00  0.00           H
ATOM   4322  C   ILE   271      89.270  73.300  17.150  0.00  0.00           C
ATOM   4323  O   ILE   271      90.040  73.570  18.060  0.00  0.00           O
ATOM   4324  N   ASN   272      88.710  72.070  17.040  0.00  0.00           N
ATOM   4325  H   ASN   272      88.170  71.910  16.200  0.00  0.00           H
ATOM   4326  CA  ASN   272      88.740  71.080  18.130  0.00  0.00           C
ATOM   4327  HA  ASN   272      88.190  70.210  17.760  0.00  0.00           H
ATOM   4328  CB  ASN   272      90.230  70.540  18.350  0.00  0.00           C
ATOM   4329  HB2 ASN   272      90.250  69.770  19.120  0.00  0.00           H
ATOM   4330  HB3 ASN   272      90.900  71.340  18.640  0.00  0.00           H
ATOM   4331  CG  ASN   272      90.810  69.940  17.100  0.00  0.00           C
ATOM   4332  OD1 ASN   272      90.280  68.920  16.680  0.00  0.00           O
ATOM   4333  ND2 ASN   272      91.920  70.450  16.570  0.00  0.00           N
ATOM   4334 HD21 ASN   272      92.250  71.390  16.790  0.00  0.00           H
ATOM   4335 HD22 ASN   272      92.290  69.980  15.760  0.00  0.00           H
ATOM   4336  C   ASN   272      88.040  71.440  19.450  0.00  0.00           C
ATOM   4337  O   ASN   272      88.250  70.700  20.430  0.00  0.00           O
ATOM   4338  N   GLY   273      87.300  72.550  19.510  0.00  0.00           N
ATOM   4339  H   GLY   273      87.130  73.040  18.640  0.00  0.00           H
ATOM   4340  CA  GLY   273      86.670  72.950  20.820  0.00  0.00           C
ATOM   4341  HA2 GLY   273      86.290  73.970  20.730  0.00  0.00           H
ATOM   4342  HA3 GLY   273      87.450  73.170  21.560  0.00  0.00           H
ATOM   4343  C   GLY   273      85.710  71.920  21.500  0.00  0.00           C
ATOM   4344  O   GLY   273      85.510  71.960  22.670  0.00  0.00           O
ATOM   4345  N   LYS   274      85.080  71.030  20.740  0.00  0.00           N
ATOM   4346  H   LYS   274      85.220  71.170  19.750  0.00  0.00           H
ATOM   4347  CA  LYS   274      84.130  69.980  21.190  0.00  0.00           C
ATOM   4348  HA  LYS   274      83.920  70.000  22.260  0.00  0.00           H
ATOM   4349  CB  LYS   274      82.810  70.020  20.380  0.00  0.00           C
ATOM   4350  HB2 LYS   274      82.250  69.140  20.700  0.00  0.00           H
ATOM   4351  HB3 LYS   274      82.900  69.840  19.310  0.00  0.00           H
ATOM   4352  CG  LYS   274      82.060  71.360  20.720  0.00  0.00           C
ATOM   4353  HG2 LYS   274      82.750  72.180  20.900  0.00  0.00           H
ATOM   4354  HG3 LYS   274      81.430  71.280  21.610  0.00  0.00           H
ATOM   4355  CD  LYS   274      81.330  71.850  19.500  0.00  0.00           C
ATOM   4356  HD2 LYS   274      80.590  71.120  19.180  0.00  0.00           H
ATOM   4357  HD3 LYS   274      81.950  71.990  18.610  0.00  0.00           H
ATOM   4358  CE  LYS   274      80.670  73.170  19.820  0.00  0.00           C
ATOM   4359  HE2 LYS   274      81.430  73.890  20.100  0.00  0.00           H
ATOM   4360  HE3 LYS   274      79.940  72.980  20.610  0.00  0.00           H
ATOM   4361  NZ  LYS   274      80.030  73.730  18.600  0.00  0.00           N
ATOM   4362  HZ1 LYS   274      80.630  74.160  17.910  0.00  0.00           H
ATOM   4363  HZ2 LYS   274      79.440  73.070  18.120  0.00  0.00           H
ATOM   4364  HZ3 LYS   274      79.420  74.490  18.860  0.00  0.00           H
ATOM   4365  C   LYS   274      84.800  68.570  20.960  0.00  0.00           C
ATOM   4366  O   LYS   274      84.150  67.540  21.230  0.00  0.00           O
ATOM   4367  N   ASN   275      86.060  68.570  20.490  0.00  0.00           N
ATOM   4368  H   ASN   275      86.650  69.390  20.500  0.00  0.00           H
ATOM   4369  CA  ASN   275      86.750  67.330  20.240  0.00  0.00           C
ATOM   4370  HA  ASN   275      85.970  66.670  19.860  0.00  0.00           H
ATOM   4371  CB  ASN   275      87.730  67.510  19.100  0.00  0.00           C
ATOM   4372  HB2 ASN   275      88.550  68.120  19.460  0.00  0.00           H
ATOM   4373  HB3 ASN   275      87.290  68.040  18.250  0.00  0.00           H
ATOM   4374  CG  ASN   275      88.250  66.240  18.540  0.00  0.00           C
ATOM   4375  OD1 ASN   275      88.130  65.130  18.970  0.00  0.00           O
ATOM   4376  ND2 ASN   275      89.110  66.440  17.530  0.00  0.00           N
ATOM   4377 HD21 ASN   275      89.310  67.350  17.130  0.00  0.00           H
ATOM   4378 HD22 ASN   275      89.740  65.680  17.330  0.00  0.00           H
ATOM   4379  C   ASN   275      87.400  66.790  21.590  0.00  0.00           C
ATOM   4380  O   ASN   275      88.640  66.850  21.790  0.00  0.00           O
ATOM   4381  N   GLU   276      86.620  66.300  22.570  0.00  0.00           N
ATOM   4382  H   GLU   276      85.650  66.320  22.310  0.00  0.00           H
ATOM   4383  CA  GLU   276      86.950  65.790  23.940  0.00  0.00           C
ATOM   4384  HA  GLU   276      87.360  66.540  24.620  0.00  0.00           H
ATOM   4385  CB  GLU   276      85.720  65.170  24.590  0.00  0.00           C
ATOM   4386  HB2 GLU   276      85.380  64.380  23.930  0.00  0.00           H
ATOM   4387  HB3 GLU   276      84.930  65.930  24.670  0.00  0.00           H
ATOM   4388  CG  GLU   276      85.840  64.580  26.010  0.00  0.00           C
ATOM   4389  HG2 GLU   276      86.390  65.300  26.610  0.00  0.00           H
ATOM   4390  HG3 GLU   276      86.460  63.690  25.960  0.00  0.00           H
ATOM   4391  CD  GLU   276      84.480  64.240  26.750  0.00  0.00           C
ATOM   4392  OE1 GLU   276      83.420  64.510  26.140  0.00  0.00           O
ATOM   4393  OE2 GLU   276      84.450  63.640  27.810  0.00  0.00           O
ATOM   4394  C   GLU   276      88.070  64.680  23.890  0.00  0.00           C
ATOM   4395  O   GLU   276      89.060  64.800  24.610  0.00  0.00           O
ATOM   4396  N   SER   277      88.120  63.930  22.780  0.00  0.00           N
ATOM   4397  H   SER   277      87.270  63.940  22.240  0.00  0.00           H
ATOM   4398  CA  SER   277      89.140  63.000  22.410  0.00  0.00           C
ATOM   4399  HA  SER   277      89.290  62.220  23.160  0.00  0.00           H
ATOM   4400  CB  SER   277      88.690  62.190  21.170  0.00  0.00           C
ATOM   4401  HB2 SER   277      89.450  61.470  20.890  0.00  0.00           H
ATOM   4402  HB3 SER   277      88.590  62.880  20.320  0.00  0.00           H
ATOM   4403  OG  SER   277      87.460  61.450  21.380  0.00  0.00           O
ATOM   4404  HG  SER   277      86.790  62.130  21.300  0.00  0.00           H
ATOM   4405  C   SER   277      90.510  63.640  22.130  0.00  0.00           C
ATOM   4406  O   SER   277      91.550  63.010  22.300  0.00  0.00           O
ATOM   4407  N   ALA   278      90.610  64.860  21.600  0.00  0.00           N
ATOM   4408  H   ALA   278      89.780  65.430  21.450  0.00  0.00           H
ATOM   4409  CA  ALA   278      91.900  65.480  21.280  0.00  0.00           C
ATOM   4410  HA  ALA   278      92.660  64.750  21.030  0.00  0.00           H
ATOM   4411  CB  ALA   278      91.810  66.420  20.080  0.00  0.00           C
ATOM   4412  HB1 ALA   278      91.710  65.730  19.240  0.00  0.00           H
ATOM   4413  HB2 ALA   278      90.870  66.980  20.080  0.00  0.00           H
ATOM   4414  HB3 ALA   278      92.700  67.050  20.140  0.00  0.00           H
ATOM   4415  C   ALA   278      92.350  66.250  22.520  0.00  0.00           C
ATOM   4416  O   ALA   278      93.510  66.190  22.830  0.00  0.00           O
ATOM   4417  N   HIE   279      91.480  66.920  23.310  0.00  0.00           N
ATOM   4418  H   HIE   279      90.510  67.000  23.040  0.00  0.00           H
ATOM   4419  CA  HIE   279      91.880  67.660  24.530  0.00  0.00           C
ATOM   4420  HA  HIE   279      92.780  68.220  24.300  0.00  0.00           H
ATOM   4421  CB  HIE   279      90.910  68.730  25.060  0.00  0.00           C
ATOM   4422  HB2 HIE   279      91.140  69.000  26.090  0.00  0.00           H
ATOM   4423  HB3 HIE   279      89.950  68.220  25.050  0.00  0.00           H
ATOM   4424  CG  HIE   279      90.770  69.960  24.180  0.00  0.00           C
ATOM   4425  ND1 HIE   279      91.210  71.230  24.530  0.00  0.00           N
ATOM   4426  CE1 HIE   279      90.830  71.990  23.470  0.00  0.00           C
ATOM   4427  HE1 HIE   279      91.260  72.970  23.310  0.00  0.00           H
ATOM   4428  NE2 HIE   279      90.190  71.250  22.550  0.00  0.00           N
ATOM   4429  HE2 HIE   279      89.970  71.500  21.590  0.00  0.00           H
ATOM   4430  CD2 HIE   279      90.160  69.920  22.960  0.00  0.00           C
ATOM   4431  HD2 HIE   279      89.790  69.030  22.480  0.00  0.00           H
ATOM   4432  C   HIE   279      92.230  66.750  25.730  0.00  0.00           C
ATOM   4433  O   HIE   279      93.160  67.160  26.450  0.00  0.00           O
ATOM   4434  N   ILE   280      91.690  65.510  25.800  0.00  0.00           N
ATOM   4435  H   ILE   280      90.920  65.300  25.180  0.00  0.00           H
ATOM   4436  CA  ILE   280      92.200  64.390  26.600  0.00  0.00           C
ATOM   4437  HA  ILE   280      92.330  64.700  27.640  0.00  0.00           H
ATOM   4438  CB  ILE   280      91.370  63.060  26.580  0.00  0.00           C
ATOM   4439  HB  ILE   280      91.010  62.910  25.560  0.00  0.00           H
ATOM   4440  CG2 ILE   280      92.160  61.850  27.140  0.00  0.00           C
ATOM   4441 HG21 ILE   280      92.560  62.180  28.090  0.00  0.00           H
ATOM   4442 HG22 ILE   280      91.500  61.050  27.490  0.00  0.00           H
ATOM   4443 HG23 ILE   280      93.010  61.490  26.550  0.00  0.00           H
ATOM   4444  CG1 ILE   280      90.090  63.210  27.390  0.00  0.00           C
ATOM   4445 HG12 ILE   280      89.680  64.200  27.180  0.00  0.00           H
ATOM   4446 HG13 ILE   280      90.450  63.120  28.420  0.00  0.00           H
ATOM   4447  CD1 ILE   280      88.940  62.220  27.080  0.00  0.00           C
ATOM   4448 HD11 ILE   280      88.120  62.550  27.710  0.00  0.00           H
ATOM   4449 HD12 ILE   280      88.670  62.210  26.020  0.00  0.00           H
ATOM   4450 HD13 ILE   280      89.180  61.220  27.450  0.00  0.00           H
ATOM   4451  C   ILE   280      93.610  64.010  26.080  0.00  0.00           C
ATOM   4452  O   ILE   280      94.470  63.940  26.950  0.00  0.00           O
ATOM   4453  N   SER   281      93.840  63.910  24.760  0.00  0.00           N
ATOM   4454  H   SER   281      93.100  63.700  24.110  0.00  0.00           H
ATOM   4455  CA  SER   281      95.160  63.490  24.300  0.00  0.00           C
ATOM   4456  HA  SER   281      95.410  62.490  24.650  0.00  0.00           H
ATOM   4457  CB  SER   281      95.140  63.290  22.800  0.00  0.00           C
ATOM   4458  HB2 SER   281      95.200  64.260  22.310  0.00  0.00           H
ATOM   4459  HB3 SER   281      94.300  62.720  22.400  0.00  0.00           H
ATOM   4460  OG  SER   281      96.310  62.510  22.580  0.00  0.00           O
ATOM   4461  HG  SER   281      96.320  62.250  21.650  0.00  0.00           H
ATOM   4462  C   SER   281      96.180  64.480  24.740  0.00  0.00           C
ATOM   4463  O   SER   281      96.990  64.220  25.630  0.00  0.00           O
ATOM   4464  N   ASP   282      96.000  65.730  24.310  0.00  0.00           N
ATOM   4465  H   ASP   282      95.150  65.810  23.780  0.00  0.00           H
ATOM   4466  CA  ASP   282      96.870  66.940  24.550  0.00  0.00           C
ATOM   4467  HA  ASP   282      97.900  66.810  24.220  0.00  0.00           H
ATOM   4468  CB  ASP   282      96.290  68.180  23.810  0.00  0.00           C
ATOM   4469  HB2 ASP   282      96.760  69.080  24.210  0.00  0.00           H
ATOM   4470  HB3 ASP   282      95.220  68.310  23.970  0.00  0.00           H
ATOM   4471  CG  ASP   282      96.580  68.090  22.310  0.00  0.00           C
ATOM   4472  OD1 ASP   282      97.310  67.130  21.900  0.00  0.00           O
ATOM   4473  OD2 ASP   282      96.060  68.860  21.490  0.00  0.00           O
ATOM   4474  C   ASP   282      97.120  67.170  26.010  0.00  0.00           C
ATOM   4475  O   ASP   282      98.330  67.320  26.400  0.00  0.00           O
ATOM   4476  N   ALA   283      96.090  67.250  26.870  0.00  0.00           N
ATOM   4477  H   ALA   283      95.230  67.010  26.410  0.00  0.00           H
ATOM   4478  CA  ALA   283      96.170  67.280  28.390  0.00  0.00           C
ATOM   4479  HA  ALA   283      96.590  68.240  28.690  0.00  0.00           H
ATOM   4480  CB  ALA   283      94.760  67.270  29.050  0.00  0.00           C
ATOM   4481  HB1 ALA   283      95.030  67.200  30.100  0.00  0.00           H
ATOM   4482  HB2 ALA   283      94.330  68.240  28.790  0.00  0.00           H
ATOM   4483  HB3 ALA   283      94.070  66.480  28.760  0.00  0.00           H
ATOM   4484  C   ALA   283      97.000  66.170  29.090  0.00  0.00           C
ATOM   4485  O   ALA   283      97.950  66.470  29.840  0.00  0.00           O
ATOM   4486  N   VAL   284      96.700  64.890  28.920  0.00  0.00           N
ATOM   4487  H   VAL   284      95.900  64.650  28.350  0.00  0.00           H
ATOM   4488  CA  VAL   284      97.610  63.830  29.280  0.00  0.00           C
ATOM   4489  HA  VAL   284      97.650  63.910  30.370  0.00  0.00           H
ATOM   4490  CB  VAL   284      97.160  62.390  28.960  0.00  0.00           C
ATOM   4491  HB  VAL   284      96.770  62.420  27.940  0.00  0.00           H
ATOM   4492  CG1 VAL   284      98.230  61.310  29.170  0.00  0.00           C
ATOM   4493 HG11 VAL   284      98.650  61.410  30.170  0.00  0.00           H
ATOM   4494 HG12 VAL   284      97.880  60.270  29.140  0.00  0.00           H
ATOM   4495 HG13 VAL   284      98.940  61.540  28.380  0.00  0.00           H
ATOM   4496  CG2 VAL   284      96.080  62.210  29.970  0.00  0.00           C
ATOM   4497 HG21 VAL   284      95.210  62.800  29.690  0.00  0.00           H
ATOM   4498 HG22 VAL   284      95.720  61.190  29.980  0.00  0.00           H
ATOM   4499 HG23 VAL   284      96.390  62.440  31.000  0.00  0.00           H
ATOM   4500  C   VAL   284      99.040  64.100  28.800  0.00  0.00           C
ATOM   4501  O   VAL   284      99.930  64.000  29.670  0.00  0.00           O
ATOM   4502  N   ALA   285      99.350  64.470  27.550  0.00  0.00           N
ATOM   4503  H   ALA   285      98.610  64.710  26.900  0.00  0.00           H
ATOM   4504  CA  ALA   285     100.740  64.790  27.190  0.00  0.00           C
ATOM   4505  HA  ALA   285     101.400  63.940  27.380  0.00  0.00           H
ATOM   4506  CB  ALA   285     100.690  65.150  25.730  0.00  0.00           C
ATOM   4507  HB1 ALA   285     101.690  65.120  25.300  0.00  0.00           H
ATOM   4508  HB2 ALA   285     100.110  64.420  25.170  0.00  0.00           H
ATOM   4509  HB3 ALA   285     100.180  66.100  25.610  0.00  0.00           H
ATOM   4510  C   ALA   285     101.410  65.890  28.010  0.00  0.00           C
ATOM   4511  O   ALA   285     102.520  65.640  28.530  0.00  0.00           O
ATOM   4512  N   VAL   286     100.810  67.060  28.050  0.00  0.00           N
ATOM   4513  H   VAL   286     100.000  67.210  27.460  0.00  0.00           H
ATOM   4514  CA  VAL   286     101.240  68.160  28.880  0.00  0.00           C
ATOM   4515  HA  VAL   286     102.100  68.660  28.410  0.00  0.00           H
ATOM   4516  CB  VAL   286     100.210  69.280  28.870  0.00  0.00           C
ATOM   4517  HB  VAL   286      99.230  68.810  28.760  0.00  0.00           H
ATOM   4518  CG1 VAL   286     100.150  70.220  30.080  0.00  0.00           C
ATOM   4519 HG11 VAL   286     101.120  70.710  30.170  0.00  0.00           H
ATOM   4520 HG12 VAL   286      99.380  70.990  29.970  0.00  0.00           H
ATOM   4521 HG13 VAL   286      99.840  69.640  30.950  0.00  0.00           H
ATOM   4522  CG2 VAL   286     100.480  70.230  27.680  0.00  0.00           C
ATOM   4523 HG21 VAL   286     101.310  70.920  27.840  0.00  0.00           H
ATOM   4524 HG22 VAL   286     100.730  69.650  26.790  0.00  0.00           H
ATOM   4525 HG23 VAL   286      99.540  70.740  27.490  0.00  0.00           H
ATOM   4526  C   VAL   286     101.400  67.750  30.370  0.00  0.00           C
ATOM   4527  O   VAL   286     102.380  68.040  31.080  0.00  0.00           O
ATOM   4528  N   VAL   287     100.410  67.000  30.930  0.00  0.00           N
ATOM   4529  H   VAL   287      99.730  66.580  30.320  0.00  0.00           H
ATOM   4530  CA  VAL   287     100.470  66.700  32.430  0.00  0.00           C
ATOM   4531  HA  VAL   287     100.720  67.630  32.940  0.00  0.00           H
ATOM   4532  CB  VAL   287      99.100  66.190  33.000  0.00  0.00           C
ATOM   4533  HB  VAL   287      98.730  65.470  32.260  0.00  0.00           H
ATOM   4534  CG1 VAL   287      99.250  65.510  34.360  0.00  0.00           C
ATOM   4535 HG11 VAL   287      98.290  65.170  34.740  0.00  0.00           H
ATOM   4536 HG12 VAL   287      99.920  64.650  34.290  0.00  0.00           H
ATOM   4537 HG13 VAL   287      99.620  66.260  35.070  0.00  0.00           H
ATOM   4538  CG2 VAL   287      98.130  67.380  33.100  0.00  0.00           C
ATOM   4539 HG21 VAL   287      98.390  67.900  34.030  0.00  0.00           H
ATOM   4540 HG22 VAL   287      98.170  67.990  32.200  0.00  0.00           H
ATOM   4541 HG23 VAL   287      97.120  66.990  33.240  0.00  0.00           H
ATOM   4542  C   VAL   287     101.450  65.580  32.680  0.00  0.00           C
ATOM   4543  O   VAL   287     102.150  65.670  33.650  0.00  0.00           O
ATOM   4544  N   ALA   288     101.640  64.580  31.800  0.00  0.00           N
ATOM   4545  H   ALA   288     101.000  64.520  31.020  0.00  0.00           H
ATOM   4546  CA  ALA   288     102.700  63.560  31.880  0.00  0.00           C
ATOM   4547  HA  ALA   288     102.630  63.080  32.860  0.00  0.00           H
ATOM   4548  CB  ALA   288     102.550  62.550  30.760  0.00  0.00           C
ATOM   4549  HB1 ALA   288     103.440  62.010  30.440  0.00  0.00           H
ATOM   4550  HB2 ALA   288     101.680  61.890  30.880  0.00  0.00           H
ATOM   4551  HB3 ALA   288     102.280  63.150  29.890  0.00  0.00           H
ATOM   4552  C   ALA   288     104.080  64.290  31.850  0.00  0.00           C
ATOM   4553  O   ALA   288     104.770  64.300  32.890  0.00  0.00           O
ATOM   4554  N   GLN   289     104.420  65.000  30.780  0.00  0.00           N
ATOM   4555  H   GLN   289     103.720  65.150  30.060  0.00  0.00           H
ATOM   4556  CA  GLN   289     105.680  65.750  30.660  0.00  0.00           C
ATOM   4557  HA  GLN   289     106.450  64.980  30.550  0.00  0.00           H
ATOM   4558  CB  GLN   289     105.750  66.480  29.240  0.00  0.00           C
ATOM   4559  HB2 GLN   289     105.190  65.940  28.480  0.00  0.00           H
ATOM   4560  HB3 GLN   289     106.800  66.600  28.970  0.00  0.00           H
ATOM   4561  CG  GLN   289     105.090  67.810  29.200  0.00  0.00           C
ATOM   4562  HG2 GLN   289     105.330  68.480  30.020  0.00  0.00           H
ATOM   4563  HG3 GLN   289     104.020  67.620  29.180  0.00  0.00           H
ATOM   4564  CD  GLN   289     105.420  68.470  27.900  0.00  0.00           C
ATOM   4565  OE1 GLN   289     106.070  67.980  26.980  0.00  0.00           O
ATOM   4566  NE2 GLN   289     105.020  69.660  27.690  0.00  0.00           N
ATOM   4567 HE21 GLN   289     104.430  70.100  28.390  0.00  0.00           H
ATOM   4568 HE22 GLN   289     105.280  70.240  26.900  0.00  0.00           H
ATOM   4569  C   GLN   289     105.950  66.680  31.830  0.00  0.00           C
ATOM   4570  O   GLN   289     107.060  66.720  32.320  0.00  0.00           O
ATOM   4571  N   ALA   290     104.950  67.410  32.330  0.00  0.00           N
ATOM   4572  H   ALA   290     104.040  67.320  31.890  0.00  0.00           H
ATOM   4573  CA  ALA   290     105.120  68.240  33.570  0.00  0.00           C
ATOM   4574  HA  ALA   290     105.990  68.880  33.470  0.00  0.00           H
ATOM   4575  CB  ALA   290     103.990  69.240  33.640  0.00  0.00           C
ATOM   4576  HB1 ALA   290     104.260  69.950  34.420  0.00  0.00           H
ATOM   4577  HB2 ALA   290     103.780  69.740  32.690  0.00  0.00           H
ATOM   4578  HB3 ALA   290     103.060  68.770  33.950  0.00  0.00           H
ATOM   4579  C   ALA   290     105.270  67.460  34.950  0.00  0.00           C
ATOM   4580  O   ALA   290     105.860  68.080  35.820  0.00  0.00           O
ATOM   4581  N   ILE   291     104.870  66.200  35.090  0.00  0.00           N
ATOM   4582  H   ILE   291     104.280  65.920  34.320  0.00  0.00           H
ATOM   4583  CA  ILE   291     105.200  65.270  36.220  0.00  0.00           C
ATOM   4584  HA  ILE   291     105.170  65.810  37.170  0.00  0.00           H
ATOM   4585  CB  ILE   291     104.110  64.130  36.420  0.00  0.00           C
ATOM   4586  HB  ILE   291     104.060  63.570  35.480  0.00  0.00           H
ATOM   4587  CG2 ILE   291     104.560  63.200  37.580  0.00  0.00           C
ATOM   4588 HG21 ILE   291     104.710  63.700  38.540  0.00  0.00           H
ATOM   4589 HG22 ILE   291     103.890  62.350  37.700  0.00  0.00           H
ATOM   4590 HG23 ILE   291     105.500  62.710  37.310  0.00  0.00           H
ATOM   4591  CG1 ILE   291     102.740  64.800  36.800  0.00  0.00           C
ATOM   4592 HG12 ILE   291     102.550  65.710  36.220  0.00  0.00           H
ATOM   4593 HG13 ILE   291     102.700  65.070  37.850  0.00  0.00           H
ATOM   4594  CD1 ILE   291     101.560  63.760  36.600  0.00  0.00           C
ATOM   4595 HD11 ILE   291     100.610  64.160  36.940  0.00  0.00           H
ATOM   4596 HD12 ILE   291     101.560  63.480  35.550  0.00  0.00           H
ATOM   4597 HD13 ILE   291     101.790  62.850  37.150  0.00  0.00           H
ATOM   4598  C   ILE   291     106.660  64.800  36.150  0.00  0.00           C
ATOM   4599  O   ILE   291     107.410  64.830  37.090  0.00  0.00           O
ATOM   4600  N   HIE   292     107.100  64.540  34.890  0.00  0.00           N
ATOM   4601  H   HIE   292     106.480  64.550  34.090  0.00  0.00           H
ATOM   4602  CA  HIE   292     108.540  64.210  34.660  0.00  0.00           C
ATOM   4603  HA  HIE   292     108.820  63.610  35.520  0.00  0.00           H
ATOM   4604  CB  HIE   292     108.690  63.680  33.250  0.00  0.00           C
ATOM   4605  HB2 HIE   292     109.760  63.620  33.040  0.00  0.00           H
ATOM   4606  HB3 HIE   292     108.210  64.400  32.580  0.00  0.00           H
ATOM   4607  CG  HIE   292     108.100  62.300  33.010  0.00  0.00           C
ATOM   4608  ND1 HIE   292     108.470  61.210  33.710  0.00  0.00           N
ATOM   4609  CE1 HIE   292     107.854  60.120  32.923  0.00  0.00           C
ATOM   4610  HE1 HIE   292     108.108  59.075  33.098  0.00  0.00           H
ATOM   4611  NE2 HIE   292     106.831  60.665  32.311  0.00  0.00           N
ATOM   4612  HE2 HIE   292     106.073  60.153  31.882  0.00  0.00           H
ATOM   4613  CD2 HIE   292     106.940  62.020  32.340  0.00  0.00           C
ATOM   4614  HD2 HIE   292     106.390  62.730  31.730  0.00  0.00           H
ATOM   4615  C   HIE   292     109.410  65.430  34.800  0.00  0.00           C
ATOM   4616  O   HIE   292     110.580  65.310  35.110  0.00  0.00           O
ATOM   4617  N   GLU   293     108.880  66.640  34.690  0.00  0.00           N
ATOM   4618  H   GLU   293     107.900  66.760  34.470  0.00  0.00           H
ATOM   4619  CA  GLU   293     109.700  67.800  35.000  0.00  0.00           C
ATOM   4620  HA  GLU   293     110.700  67.610  34.620  0.00  0.00           H
ATOM   4621  CB  GLU   293     109.090  69.110  34.380  0.00  0.00           C
ATOM   4622  HB2 GLU   293     108.020  69.100  34.600  0.00  0.00           H
ATOM   4623  HB3 GLU   293     109.270  69.050  33.310  0.00  0.00           H
ATOM   4624  CG  GLU   293     109.730  70.370  34.840  0.00  0.00           C
ATOM   4625  HG2 GLU   293     110.780  70.110  34.670  0.00  0.00           H
ATOM   4626  HG3 GLU   293     109.470  70.550  35.880  0.00  0.00           H
ATOM   4627  CD  GLU   293     109.450  71.570  33.920  0.00  0.00           C
ATOM   4628  OE1 GLU   293     108.430  71.620  33.200  0.00  0.00           O
ATOM   4629  OE2 GLU   293     110.280  72.480  33.930  0.00  0.00           O
ATOM   4630  C   GLU   293     109.900  67.790  36.520  0.00  0.00           C
ATOM   4631  O   GLU   293     111.010  68.150  37.010  0.00  0.00           O
ATOM   4632  N   LEU   294     108.810  67.710  37.250  0.00  0.00           N
ATOM   4633  H   LEU   294     107.950  67.450  36.780  0.00  0.00           H
ATOM   4634  CA  LEU   294     108.770  68.060  38.690  0.00  0.00           C
ATOM   4635  HA  LEU   294     109.230  69.050  38.730  0.00  0.00           H
ATOM   4636  CB  LEU   294     107.300  68.140  39.130  0.00  0.00           C
ATOM   4637  HB2 LEU   294     106.820  67.240  38.740  0.00  0.00           H
ATOM   4638  HB3 LEU   294     106.690  68.890  38.630  0.00  0.00           H
ATOM   4639  CG  LEU   294     107.120  68.230  40.660  0.00  0.00           C
ATOM   4640  HG  LEU   294     107.690  67.460  41.180  0.00  0.00           H
ATOM   4641  CD1 LEU   294     107.500  69.570  41.220  0.00  0.00           C
ATOM   4642 HD11 LEU   294     107.560  69.550  42.310  0.00  0.00           H
ATOM   4643 HD12 LEU   294     108.460  69.790  40.770  0.00  0.00           H
ATOM   4644 HD13 LEU   294     106.750  70.310  40.940  0.00  0.00           H
ATOM   4645  CD2 LEU   294     105.670  67.920  41.010  0.00  0.00           C
ATOM   4646 HD21 LEU   294     105.480  66.890  40.720  0.00  0.00           H
ATOM   4647 HD22 LEU   294     105.570  67.900  42.090  0.00  0.00           H
ATOM   4648 HD23 LEU   294     105.010  68.630  40.510  0.00  0.00           H
ATOM   4649  C   LEU   294     109.620  67.080  39.520  0.00  0.00           C
ATOM   4650  O   LEU   294     110.170  67.540  40.490  0.00  0.00           O
ATOM   4651  N   PHE   295     109.630  65.770  39.280  0.00  0.00           N
ATOM   4652  H   PHE   295     109.080  65.420  38.510  0.00  0.00           H
ATOM   4653  CA  PHE   295     110.570  64.790  39.920  0.00  0.00           C
ATOM   4654  HA  PHE   295     110.480  65.020  40.980  0.00  0.00           H
ATOM   4655  CB  PHE   295     110.070  63.320  39.710  0.00  0.00           C
ATOM   4656  HB2 PHE   295     110.840  62.560  39.810  0.00  0.00           H
ATOM   4657  HB3 PHE   295     109.550  63.170  38.760  0.00  0.00           H
ATOM   4658  CG  PHE   295     108.960  63.010  40.640  0.00  0.00           C
ATOM   4659  CD1 PHE   295     109.310  62.340  41.830  0.00  0.00           C
ATOM   4660  HD1 PHE   295     110.320  62.010  42.010  0.00  0.00           H
ATOM   4661  CE1 PHE   295     108.370  61.920  42.800  0.00  0.00           C
ATOM   4662  HE1 PHE   295     108.650  61.360  43.680  0.00  0.00           H
ATOM   4663  CZ  PHE   295     107.070  62.270  42.630  0.00  0.00           C
ATOM   4664  HZ  PHE   295     106.330  62.020  43.380  0.00  0.00           H
ATOM   4665  CE2 PHE   295     106.690  62.910  41.460  0.00  0.00           C
ATOM   4666  HE2 PHE   295     105.640  62.990  41.240  0.00  0.00           H
ATOM   4667  CD2 PHE   295     107.610  63.330  40.450  0.00  0.00           C
ATOM   4668  HD2 PHE   295     107.340  63.760  39.500  0.00  0.00           H
ATOM   4669  C   PHE   295     112.110  64.910  39.730  0.00  0.00           C
ATOM   4670  O   PHE   295     112.800  64.210  40.430  0.00  0.00           O
ATOM   4671  N   GLU   296     112.520  65.830  38.850  0.00  0.00           N
ATOM   4672  H   GLU   296     111.840  66.460  38.440  0.00  0.00           H
ATOM   4673  CA  GLU   296     113.910  66.320  38.770  0.00  0.00           C
ATOM   4674  HA  GLU   296     114.600  65.480  38.750  0.00  0.00           H
ATOM   4675  CB  GLU   296     114.220  67.100  37.480  0.00  0.00           C
ATOM   4676  HB2 GLU   296     115.260  67.380  37.340  0.00  0.00           H
ATOM   4677  HB3 GLU   296     113.640  68.020  37.450  0.00  0.00           H
ATOM   4678  CG  GLU   296     113.930  66.330  36.200  0.00  0.00           C
ATOM   4679  HG2 GLU   296     112.890  66.050  36.010  0.00  0.00           H
ATOM   4680  HG3 GLU   296     114.500  65.410  36.230  0.00  0.00           H
ATOM   4681  CD  GLU   296     114.300  67.070  34.920  0.00  0.00           C
ATOM   4682  OE1 GLU   296     114.500  66.500  33.810  0.00  0.00           O
ATOM   4683  OE2 GLU   296     114.370  68.330  34.880  0.00  0.00           O
ATOM   4684  C   GLU   296     114.240  67.270  39.960  0.00  0.00           C
ATOM   4685  O   GLU   296     115.400  67.680  40.110  0.00  0.00           O
ATOM   4686  N   MET   297     113.210  67.640  40.780  0.00  0.00           N
ATOM   4687  H   MET   297     112.280  67.240  40.710  0.00  0.00           H
ATOM   4688  CA  MET   297     113.370  68.620  41.890  0.00  0.00           C
ATOM   4689  HA  MET   297     114.240  69.190  41.600  0.00  0.00           H
ATOM   4690  CB  MET   297     112.150  69.600  42.050  0.00  0.00           C
ATOM   4691  HB2 MET   297     112.560  70.280  42.800  0.00  0.00           H
ATOM   4692  HB3 MET   297     111.210  69.060  42.170  0.00  0.00           H
ATOM   4693  CG  MET   297     112.090  70.480  40.810  0.00  0.00           C
ATOM   4694  HG2 MET   297     111.770  69.870  39.960  0.00  0.00           H
ATOM   4695  HG3 MET   297     113.080  70.860  40.590  0.00  0.00           H
ATOM   4696  SD  MET   297     110.700  71.690  40.970  0.00  0.00           S
ATOM   4697  CE  MET   297     110.530  72.050  39.150  0.00  0.00           C
ATOM   4698  HE1 MET   297     111.520  72.310  38.780  0.00  0.00           H
ATOM   4699  HE2 MET   297     110.110  71.140  38.720  0.00  0.00           H
ATOM   4700  HE3 MET   297     109.870  72.920  39.050  0.00  0.00           H
ATOM   4701  C   MET   297     113.490  67.860  43.220  0.00  0.00           C
ATOM   4702  O   MET   297     113.440  66.620  43.360  0.00  0.00           O
ATOM   4703  N   GLU   298     113.610  68.650  44.280  0.00  0.00           N
ATOM   4704  H   GLU   298     113.630  69.640  44.110  0.00  0.00           H
ATOM   4705  CA  GLU   298     113.650  68.200  45.690  0.00  0.00           C
ATOM   4706  HA  GLU   298     113.590  67.110  45.680  0.00  0.00           H
ATOM   4707  CB  GLU   298     115.030  68.600  46.240  0.00  0.00           C
ATOM   4708  HB2 GLU   298     115.000  68.220  47.260  0.00  0.00           H
ATOM   4709  HB3 GLU   298     115.210  69.670  46.270  0.00  0.00           H
ATOM   4710  CG  GLU   298     116.180  68.040  45.510  0.00  0.00           C
ATOM   4711  HG2 GLU   298     117.040  68.390  46.080  0.00  0.00           H
ATOM   4712  HG3 GLU   298     116.140  68.340  44.470  0.00  0.00           H
ATOM   4713  CD  GLU   298     116.260  66.540  45.430  0.00  0.00           C
ATOM   4714  OE1 GLU   298     115.820  65.840  46.350  0.00  0.00           O
ATOM   4715  OE2 GLU   298     116.750  66.020  44.380  0.00  0.00           O
ATOM   4716  C   GLU   298     112.480  68.760  46.560  0.00  0.00           C
ATOM   4717  O   GLU   298     111.740  69.670  46.170  0.00  0.00           O
ATOM   4718  N   ASN   299     112.370  68.200  47.830  0.00  0.00           N
ATOM   4719  H   ASN   299     113.060  67.470  47.990  0.00  0.00           H
ATOM   4720  CA  ASN   299     111.350  68.400  48.880  0.00  0.00           C
ATOM   4721  HA  ASN   299     111.520  67.630  49.630  0.00  0.00           H
ATOM   4722  CB  ASN   299     111.560  69.710  49.710  0.00  0.00           C
ATOM   4723  HB2 ASN   299     110.860  69.610  50.540  0.00  0.00           H
ATOM   4724  HB3 ASN   299     111.290  70.550  49.070  0.00  0.00           H
ATOM   4725  CG  ASN   299     113.000  69.940  50.170  0.00  0.00           C
ATOM   4726  OD1 ASN   299     113.630  69.060  50.770  0.00  0.00           O
ATOM   4727  ND2 ASN   299     113.630  71.000  49.810  0.00  0.00           N
ATOM   4728 HD21 ASN   299     113.050  71.650  49.300  0.00  0.00           H
ATOM   4729 HD22 ASN   299     114.610  71.120  50.020  0.00  0.00           H
ATOM   4730  C   ASN   299     109.860  68.090  48.390  0.00  0.00           C
ATOM   4731  O   ASN   299     108.860  68.690  48.770  0.00  0.00           O
ATOM   4732  N   ILE   300     109.720  67.160  47.420  0.00  0.00           N
ATOM   4733  H   ILE   300     110.570  66.720  47.130  0.00  0.00           H
ATOM   4734  CA  ILE   300     108.460  66.590  46.860  0.00  0.00           C
ATOM   4735  HA  ILE   300     107.920  67.450  46.470  0.00  0.00           H
ATOM   4736  CB  ILE   300     108.700  65.530  45.780  0.00  0.00           C
ATOM   4737  HB  ILE   300     109.230  64.730  46.290  0.00  0.00           H
ATOM   4738  CG2 ILE   300     107.430  64.920  45.310  0.00  0.00           C
ATOM   4739 HG21 ILE   300     106.650  65.680  45.200  0.00  0.00           H
ATOM   4740 HG22 ILE   300     107.490  64.390  44.360  0.00  0.00           H
ATOM   4741 HG23 ILE   300     107.070  64.210  46.060  0.00  0.00           H
ATOM   4742  CG1 ILE   300     109.460  66.060  44.570  0.00  0.00           C
ATOM   4743 HG12 ILE   300     109.490  65.220  43.870  0.00  0.00           H
ATOM   4744 HG13 ILE   300     110.480  66.260  44.930  0.00  0.00           H
ATOM   4745  CD1 ILE   300     108.980  67.280  43.900  0.00  0.00           C
ATOM   4746 HD11 ILE   300     109.130  68.180  44.500  0.00  0.00           H
ATOM   4747 HD12 ILE   300     109.610  67.400  43.010  0.00  0.00           H
ATOM   4748 HD13 ILE   300     107.910  67.210  43.700  0.00  0.00           H
ATOM   4749  C   ILE   300     107.640  66.020  47.940  0.00  0.00           C
ATOM   4750  O   ILE   300     108.000  65.020  48.600  0.00  0.00           O
ATOM   4751  N   THR   301     106.480  66.610  48.150  0.00  0.00           N
ATOM   4752  H   THR   301     106.290  67.490  47.680  0.00  0.00           H
ATOM   4753  CA  THR   301     105.430  66.050  48.960  0.00  0.00           C
ATOM   4754  HA  THR   301     105.820  65.320  49.660  0.00  0.00           H
ATOM   4755  CB  THR   301     104.870  67.150  49.870  0.00  0.00           C
ATOM   4756  HB  THR   301     104.170  66.680  50.560  0.00  0.00           H
ATOM   4757  CG2 THR   301     106.020  67.900  50.640  0.00  0.00           C
ATOM   4758 HG21 THR   301     106.590  68.490  49.920  0.00  0.00           H
ATOM   4759 HG22 THR   301     105.600  68.570  51.400  0.00  0.00           H
ATOM   4760 HG23 THR   301     106.700  67.200  51.110  0.00  0.00           H
ATOM   4761  OG1 THR   301     104.100  68.150  49.270  0.00  0.00           O
ATOM   4762  HG1 THR   301     104.790  68.750  48.990  0.00  0.00           H
ATOM   4763  C   THR   301     104.350  65.390  48.150  0.00  0.00           C
ATOM   4764  O   THR   301     104.020  65.720  47.030  0.00  0.00           O
ATOM   4765  N   ASP   302     103.790  64.340  48.680  0.00  0.00           N
ATOM   4766  H   ASP   302     104.190  63.930  49.510  0.00  0.00           H
ATOM   4767  CA  ASP   302     102.680  63.690  48.050  0.00  0.00           C
ATOM   4768  HA  ASP   302     102.890  63.720  46.990  0.00  0.00           H
ATOM   4769  CB  ASP   302     102.500  62.150  48.440  0.00  0.00           C
ATOM   4770  HB2 ASP   302     101.490  61.870  48.150  0.00  0.00           H
ATOM   4771  HB3 ASP   302     102.550  62.000  49.510  0.00  0.00           H
ATOM   4772  CG  ASP   302     103.450  61.140  47.770  0.00  0.00           C
ATOM   4773  OD1 ASP   302     103.220  60.900  46.580  0.00  0.00           O
ATOM   4774  OD2 ASP   302     104.220  60.480  48.490  0.00  0.00           O
ATOM   4775  C   ASP   302     101.350  64.360  48.400  0.00  0.00           C
ATOM   4776  O   ASP   302     101.230  65.020  49.470  0.00  0.00           O
ATOM   4777  N   PRO   303     100.370  64.370  47.520  0.00  0.00           N
ATOM   4778  CD  PRO   303     100.440  63.780  46.180  0.00  0.00           C
ATOM   4779  HD2 PRO   303     100.920  62.810  46.080  0.00  0.00           H
ATOM   4780  HD3 PRO   303     100.970  64.450  45.500  0.00  0.00           H
ATOM   4781  CG  PRO   303      98.940  63.670  45.760  0.00  0.00           C
ATOM   4782  HG2 PRO   303      98.470  62.720  46.050  0.00  0.00           H
ATOM   4783  HG3 PRO   303      98.870  63.920  44.700  0.00  0.00           H
ATOM   4784  CB  PRO   303      98.250  64.810  46.460  0.00  0.00           C
ATOM   4785  HB2 PRO   303      97.170  64.700  46.590  0.00  0.00           H
ATOM   4786  HB3 PRO   303      98.450  65.610  45.750  0.00  0.00           H
ATOM   4787  CA  PRO   303      99.050  64.860  47.780  0.00  0.00           C
ATOM   4788  HA  PRO   303      99.130  65.920  48.010  0.00  0.00           H
ATOM   4789  C   PRO   303      98.360  64.040  48.870  0.00  0.00           C
ATOM   4790  O   PRO   303      98.860  62.960  49.270  0.00  0.00           O
ATOM   4791  N   PRO   304      97.250  64.580  49.460  0.00  0.00           N
ATOM   4792  CD  PRO   304      96.700  65.890  49.380  0.00  0.00           C
ATOM   4793  HD2 PRO   304      96.580  66.290  48.370  0.00  0.00           H
ATOM   4794  HD3 PRO   304      97.200  66.720  49.880  0.00  0.00           H
ATOM   4795  CG  PRO   304      95.260  65.830  49.930  0.00  0.00           C
ATOM   4796  HG2 PRO   304      94.640  65.550  49.070  0.00  0.00           H
ATOM   4797  HG3 PRO   304      95.080  66.800  50.390  0.00  0.00           H
ATOM   4798  CB  PRO   304      95.400  64.780  50.960  0.00  0.00           C
ATOM   4799  HB2 PRO   304      94.420  64.350  51.190  0.00  0.00           H
ATOM   4800  HB3 PRO   304      95.840  65.260  51.830  0.00  0.00           H
ATOM   4801  CA  PRO   304      96.530  63.830  50.440  0.00  0.00           C
ATOM   4802  HA  PRO   304      97.260  63.580  51.210  0.00  0.00           H
ATOM   4803  C   PRO   304      96.020  62.470  49.870  0.00  0.00           C
ATOM   4804  O   PRO   304      95.520  62.390  48.750  0.00  0.00           O
ATOM   4805  N   ARG   305      96.000  61.420  50.690  0.00  0.00           N
ATOM   4806  H   ARG   305      96.540  61.480  51.550  0.00  0.00           H
ATOM   4807  CA  ARG   305      95.260  60.170  50.360  0.00  0.00           C
ATOM   4808  HA  ARG   305      95.160  60.050  49.280  0.00  0.00           H
ATOM   4809  CB  ARG   305      95.970  58.930  50.800  0.00  0.00           C
ATOM   4810  HB2 ARG   305      95.880  58.810  51.880  0.00  0.00           H
ATOM   4811  HB3 ARG   305      97.020  59.030  50.540  0.00  0.00           H
ATOM   4812  CG  ARG   305      95.510  57.740  50.010  0.00  0.00           C
ATOM   4813  HG2 ARG   305      95.630  57.930  48.950  0.00  0.00           H
ATOM   4814  HG3 ARG   305      94.470  57.460  50.170  0.00  0.00           H
ATOM   4815  CD  ARG   305      96.260  56.370  50.290  0.00  0.00           C
ATOM   4816  HD2 ARG   305      97.340  56.550  50.290  0.00  0.00           H
ATOM   4817  HD3 ARG   305      96.080  55.760  49.400  0.00  0.00           H
ATOM   4818  NE  ARG   305      95.860  55.730  51.520  0.00  0.00           N
ATOM   4819  HE  ARG   305      96.410  55.950  52.340  0.00  0.00           H
ATOM   4820  CZ  ARG   305      94.990  54.740  51.650  0.00  0.00           C
ATOM   4821  NH1 ARG   305      94.250  54.280  50.730  0.00  0.00           N
ATOM   4822 HH11 ARG   305      94.460  54.530  49.770  0.00  0.00           H
ATOM   4823 HH12 ARG   305      93.700  53.470  51.000  0.00  0.00           H
ATOM   4824  NH2 ARG   305      94.730  54.320  52.770  0.00  0.00           N
ATOM   4825 HH21 ARG   305      95.270  54.660  53.550  0.00  0.00           H
ATOM   4826 HH22 ARG   305      93.940  53.720  52.970  0.00  0.00           H
ATOM   4827  C   ARG   305      93.820  60.250  50.870  0.00  0.00           C
ATOM   4828  O   ARG   305      93.500  59.990  52.080  0.00  0.00           O
ATOM   4829  N   GLY   306      92.860  60.660  49.980  0.00  0.00           N
ATOM   4830  H   GLY   306      93.120  61.100  49.100  0.00  0.00           H
ATOM   4831  CA  GLY   306      91.530  60.790  50.330  0.00  0.00           C
ATOM   4832  HA2 GLY   306      91.150  59.930  50.890  0.00  0.00           H
ATOM   4833  HA3 GLY   306      90.970  60.830  49.390  0.00  0.00           H
ATOM   4834  C   GLY   306      91.250  62.050  51.150  0.00  0.00           C
ATOM   4835  O   GLY   306      92.130  62.620  51.800  0.00  0.00           O
ATOM   4836  N   CYX   307      89.970  62.490  51.150  0.00  0.00           N
ATOM   4837  H   CYX   307      89.260  61.900  50.750  0.00  0.00           H
ATOM   4838  CA  CYX   307      89.520  63.730  51.780  0.00  0.00           C
ATOM   4839  HA  CYX   307      90.340  64.430  51.630  0.00  0.00           H
ATOM   4840  CB  CYX   307      88.300  64.240  51.090  0.00  0.00           C
ATOM   4841  HB2 CYX   307      87.890  65.070  51.670  0.00  0.00           H
ATOM   4842  HB3 CYX   307      87.560  63.440  51.080  0.00  0.00           H
ATOM   4843  SG  CYX   307      88.400  64.780  49.340  0.00  0.00           S
ATOM   4844  C   CYX   307      89.410  63.610  53.270  0.00  0.00           C
ATOM   4845  O   CYX   307      89.900  64.400  54.060  0.00  0.00           O
ATOM   4846  N   VAL   308      88.680  62.530  53.710  0.00  0.00           N
ATOM   4847  H   VAL   308      88.210  61.930  53.050  0.00  0.00           H
ATOM   4848  CA  VAL   308      88.470  62.180  55.110  0.00  0.00           C
ATOM   4849  HA  VAL   308      87.710  62.790  55.600  0.00  0.00           H
ATOM   4850  CB  VAL   308      87.830  60.760  55.320  0.00  0.00           C
ATOM   4851  HB  VAL   308      88.620  60.010  55.280  0.00  0.00           H
ATOM   4852  CG1 VAL   308      87.130  60.600  56.720  0.00  0.00           C
ATOM   4853 HG11 VAL   308      87.750  60.960  57.540  0.00  0.00           H
ATOM   4854 HG12 VAL   308      86.280  61.270  56.800  0.00  0.00           H
ATOM   4855 HG13 VAL   308      86.680  59.620  56.900  0.00  0.00           H
ATOM   4856  CG2 VAL   308      86.780  60.410  54.290  0.00  0.00           C
ATOM   4857 HG21 VAL   308      86.130  59.560  54.490  0.00  0.00           H
ATOM   4858 HG22 VAL   308      86.200  61.340  54.250  0.00  0.00           H
ATOM   4859 HG23 VAL   308      87.270  60.190  53.340  0.00  0.00           H
ATOM   4860  C   VAL   308      89.660  62.370  56.010  0.00  0.00           C
ATOM   4861  O   VAL   308      90.710  61.690  55.890  0.00  0.00           O
ATOM   4862  N   GLY   309      89.600  63.350  56.950  0.00  0.00           N
ATOM   4863  H   GLY   309      88.870  64.040  56.900  0.00  0.00           H
ATOM   4864  CA  GLY   309      90.710  63.520  57.880  0.00  0.00           C
ATOM   4865  HA2 GLY   309      91.000  62.520  58.220  0.00  0.00           H
ATOM   4866  HA3 GLY   309      90.340  63.940  58.820  0.00  0.00           H
ATOM   4867  C   GLY   309      91.910  64.300  57.470  0.00  0.00           C
ATOM   4868  O   GLY   309      92.820  64.370  58.330  0.00  0.00           O
ATOM   4869  N   ASN   310      91.920  64.790  56.200  0.00  0.00           N
ATOM   4870  H   ASN   310      91.120  64.580  55.620  0.00  0.00           H
ATOM   4871  CA  ASN   310      92.960  65.720  55.670  0.00  0.00           C
ATOM   4872  HA  ASN   310      93.750  65.760  56.420  0.00  0.00           H
ATOM   4873  CB  ASN   310      93.460  65.120  54.320  0.00  0.00           C
ATOM   4874  HB2 ASN   310      94.250  65.760  53.920  0.00  0.00           H
ATOM   4875  HB3 ASN   310      92.580  64.940  53.700  0.00  0.00           H
ATOM   4876  CG  ASN   310      94.040  63.740  54.610  0.00  0.00           C
ATOM   4877  OD1 ASN   310      94.620  63.500  55.680  0.00  0.00           O
ATOM   4878  ND2 ASN   310      93.870  62.690  53.840  0.00  0.00           N
ATOM   4879 HD21 ASN   310      93.240  62.710  53.040  0.00  0.00           H
ATOM   4880 HD22 ASN   310      94.370  61.820  53.940  0.00  0.00           H
ATOM   4881  C   ASN   310      92.410  67.170  55.520  0.00  0.00           C
ATOM   4882  O   ASN   310      91.370  67.240  54.930  0.00  0.00           O
ATOM   4883  N   THR   311      93.040  68.220  55.990  0.00  0.00           N
ATOM   4884  H   THR   311      93.900  68.120  56.510  0.00  0.00           H
ATOM   4885  CA  THR   311      92.430  69.550  55.820  0.00  0.00           C
ATOM   4886  HA  THR   311      91.700  69.440  55.030  0.00  0.00           H
ATOM   4887  CB  THR   311      91.810  70.090  57.130  0.00  0.00           C
ATOM   4888  HB  THR   311      91.650  71.160  57.010  0.00  0.00           H
ATOM   4889  CG2 THR   311      90.530  69.330  57.450  0.00  0.00           C
ATOM   4890 HG21 THR   311      90.710  68.290  57.740  0.00  0.00           H
ATOM   4891 HG22 THR   311      89.890  69.920  58.100  0.00  0.00           H
ATOM   4892 HG23 THR   311      90.000  69.360  56.500  0.00  0.00           H
ATOM   4893  OG1 THR   311      92.780  69.920  58.210  0.00  0.00           O
ATOM   4894  HG1 THR   311      92.820  68.970  58.310  0.00  0.00           H
ATOM   4895  C   THR   311      93.430  70.630  55.410  0.00  0.00           C
ATOM   4896  O   THR   311      93.070  71.560  54.710  0.00  0.00           O
ATOM   4897  N   ASN   312      94.710  70.330  55.730  0.00  0.00           N
ATOM   4898  H   ASN   312      94.940  69.510  56.270  0.00  0.00           H
ATOM   4899  CA  ASN   312      95.860  71.120  55.370  0.00  0.00           C
ATOM   4900  HA  ASN   312      95.640  72.170  55.530  0.00  0.00           H
ATOM   4901  CB  ASN   312      97.080  70.650  56.190  0.00  0.00           C
ATOM   4902  HB2 ASN   312      98.000  71.170  55.930  0.00  0.00           H
ATOM   4903  HB3 ASN   312      97.120  69.570  56.010  0.00  0.00           H
ATOM   4904  CG  ASN   312      96.900  70.800  57.740  0.00  0.00           C
ATOM   4905  OD1 ASN   312      96.840  71.870  58.330  0.00  0.00           O
ATOM   4906  ND2 ASN   312      96.810  69.690  58.360  0.00  0.00           N
ATOM   4907 HD21 ASN   312      96.920  68.860  57.800  0.00  0.00           H
ATOM   4908 HD22 ASN   312      96.480  69.600  59.310  0.00  0.00           H
ATOM   4909  C   ASN   312      96.140  70.920  53.840  0.00  0.00           C
ATOM   4910  O   ASN   312      95.970  69.850  53.250  0.00  0.00           O
ATOM   4911  N   ILE   313      96.660  71.990  53.160  0.00  0.00           N
ATOM   4912  H   ILE   313      96.760  72.880  53.630  0.00  0.00           H
ATOM   4913  CA  ILE   313      97.000  71.990  51.730  0.00  0.00           C
ATOM   4914  HA  ILE   313      96.220  71.460  51.190  0.00  0.00           H
ATOM   4915  CB  ILE   313      96.930  73.460  51.110  0.00  0.00           C
ATOM   4916  HB  ILE   313      96.920  73.480  50.020  0.00  0.00           H
ATOM   4917  CG2 ILE   313      95.630  74.190  51.310  0.00  0.00           C
ATOM   4918 HG21 ILE   313      94.790  73.540  51.070  0.00  0.00           H
ATOM   4919 HG22 ILE   313      95.520  74.440  52.370  0.00  0.00           H
ATOM   4920 HG23 ILE   313      95.620  75.030  50.620  0.00  0.00           H
ATOM   4921  CG1 ILE   313      98.080  74.400  51.540  0.00  0.00           C
ATOM   4922 HG12 ILE   313      98.250  74.420  52.620  0.00  0.00           H
ATOM   4923 HG13 ILE   313      97.770  75.420  51.330  0.00  0.00           H
ATOM   4924  CD1 ILE   313      99.400  74.160  50.730  0.00  0.00           C
ATOM   4925 HD11 ILE   313     100.070  74.990  50.940  0.00  0.00           H
ATOM   4926 HD12 ILE   313      99.980  73.280  51.030  0.00  0.00           H
ATOM   4927 HD13 ILE   313      99.150  74.150  49.670  0.00  0.00           H
ATOM   4928  C   ILE   313      98.240  71.170  51.330  0.00  0.00           C
ATOM   4929  O   ILE   313      99.130  71.010  52.210  0.00  0.00           O
ATOM   4930  N   TRP   314      98.360  70.690  50.120  0.00  0.00           N
ATOM   4931  H   TRP   314      97.580  70.800  49.490  0.00  0.00           H
ATOM   4932  CA  TRP   314      99.440  69.900  49.550  0.00  0.00           C
ATOM   4933  HA  TRP   314      99.760  69.230  50.350  0.00  0.00           H
ATOM   4934  CB  TRP   314      98.870  69.080  48.420  0.00  0.00           C
ATOM   4935  HB2 TRP   314      98.320  69.720  47.730  0.00  0.00           H
ATOM   4936  HB3 TRP   314      98.330  68.240  48.850  0.00  0.00           H
ATOM   4937  CG  TRP   314      99.870  68.500  47.550  0.00  0.00           C
ATOM   4938  CD1 TRP   314     101.040  67.970  47.980  0.00  0.00           C
ATOM   4939  HD1 TRP   314     101.410  68.050  48.990  0.00  0.00           H
ATOM   4940  NE1 TRP   314     101.720  67.320  46.950  0.00  0.00           N
ATOM   4941  HE1 TRP   314     102.610  66.840  47.030  0.00  0.00           H
ATOM   4942  CE2 TRP   314     100.940  67.460  45.800  0.00  0.00           C
ATOM   4943  CZ2 TRP   314     101.100  66.990  44.490  0.00  0.00           C
ATOM   4944  HZ2 TRP   314     101.950  66.430  44.130  0.00  0.00           H
ATOM   4945  CH2 TRP   314     100.090  67.360  43.540  0.00  0.00           C
ATOM   4946  HH2 TRP   314     100.210  66.940  42.560  0.00  0.00           H
ATOM   4947  CZ3 TRP   314      99.060  68.250  43.880  0.00  0.00           C
ATOM   4948  HZ3 TRP   314      98.400  68.610  43.100  0.00  0.00           H
ATOM   4949  CE3 TRP   314      98.860  68.680  45.180  0.00  0.00           C
ATOM   4950  HE3 TRP   314      98.040  69.340  45.430  0.00  0.00           H
ATOM   4951  CD2 TRP   314      99.800  68.270  46.130  0.00  0.00           C
ATOM   4952  C   TRP   314     100.580  70.840  49.200  0.00  0.00           C
ATOM   4953  O   TRP   314     100.400  71.790  48.370  0.00  0.00           O
ATOM   4954  N   LYS   315     101.680  70.760  49.930  0.00  0.00           N
ATOM   4955  H   LYS   315     101.680  69.970  50.560  0.00  0.00           H
ATOM   4956  CA  LYS   315     102.790  71.700  49.850  0.00  0.00           C
ATOM   4957  HA  LYS   315     102.270  72.650  49.970  0.00  0.00           H
ATOM   4958  CB  LYS   315     103.880  71.490  50.950  0.00  0.00           C
ATOM   4959  HB2 LYS   315     104.440  70.580  50.740  0.00  0.00           H
ATOM   4960  HB3 LYS   315     103.380  71.410  51.920  0.00  0.00           H
ATOM   4961  CG  LYS   315     104.870  72.630  50.950  0.00  0.00           C
ATOM   4962  HG2 LYS   315     104.350  73.550  51.190  0.00  0.00           H
ATOM   4963  HG3 LYS   315     105.260  72.850  49.960  0.00  0.00           H
ATOM   4964  CD  LYS   315     106.060  72.370  51.870  0.00  0.00           C
ATOM   4965  HD2 LYS   315     105.800  71.930  52.830  0.00  0.00           H
ATOM   4966  HD3 LYS   315     106.520  73.360  51.960  0.00  0.00           H
ATOM   4967  CE  LYS   315     106.980  71.390  51.230  0.00  0.00           C
ATOM   4968  HE2 LYS   315     107.390  71.880  50.350  0.00  0.00           H
ATOM   4969  HE3 LYS   315     106.450  70.450  51.050  0.00  0.00           H
ATOM   4970  NZ  LYS   315     108.140  71.010  52.130  0.00  0.00           N
ATOM   4971  HZ1 LYS   315     108.000  71.080  53.130  0.00  0.00           H
ATOM   4972  HZ2 LYS   315     108.460  70.060  51.990  0.00  0.00           H
ATOM   4973  HZ3 LYS   315     108.980  71.490  51.860  0.00  0.00           H
ATOM   4974  C   LYS   315     103.460  71.730  48.440  0.00  0.00           C
ATOM   4975  O   LYS   315     103.950  72.810  48.050  0.00  0.00           O
ATOM   4976  N   THR   316     103.360  70.720  47.580  0.00  0.00           N
ATOM   4977  H   THR   316     102.990  69.830  47.900  0.00  0.00           H
ATOM   4978  CA  THR   316     103.960  70.770  46.260  0.00  0.00           C
ATOM   4979  HA  THR   316     104.760  71.510  46.230  0.00  0.00           H
ATOM   4980  CB  THR   316     104.630  69.390  46.000  0.00  0.00           C
ATOM   4981  HB  THR   316     103.850  68.630  45.970  0.00  0.00           H
ATOM   4982  CG2 THR   316     105.670  69.220  44.940  0.00  0.00           C
ATOM   4983 HG21 THR   316     105.420  69.410  43.890  0.00  0.00           H
ATOM   4984 HG22 THR   316     106.560  69.840  45.050  0.00  0.00           H
ATOM   4985 HG23 THR   316     106.070  68.200  44.940  0.00  0.00           H
ATOM   4986  OG1 THR   316     105.480  69.200  47.100  0.00  0.00           O
ATOM   4987  HG1 THR   316     106.220  69.770  46.890  0.00  0.00           H
ATOM   4988  C   THR   316     102.910  71.110  45.160  0.00  0.00           C
ATOM   4989  O   THR   316     103.320  71.260  44.020  0.00  0.00           O
ATOM   4990  N   GLY   317     101.650  71.310  45.540  0.00  0.00           N
ATOM   4991  H   GLY   317     101.430  71.300  46.530  0.00  0.00           H
ATOM   4992  CA  GLY   317     100.650  71.660  44.610  0.00  0.00           C
ATOM   4993  HA2 GLY   317      99.750  71.490  45.210  0.00  0.00           H
ATOM   4994  HA3 GLY   317     100.800  70.950  43.800  0.00  0.00           H
ATOM   4995  C   GLY   317     100.890  73.120  44.150  0.00  0.00           C
ATOM   4996  O   GLY   317     100.710  73.330  42.940  0.00  0.00           O
ATOM   4997  N   PRO   318     101.360  74.100  45.060  0.00  0.00           N
ATOM   4998  CD  PRO   318     101.100  74.230  46.490  0.00  0.00           C
ATOM   4999  HD2 PRO   318     101.940  73.820  47.060  0.00  0.00           H
ATOM   5000  HD3 PRO   318     100.190  73.730  46.810  0.00  0.00           H
ATOM   5001  CG  PRO   318     100.910  75.690  46.800  0.00  0.00           C
ATOM   5002  HG2 PRO   318     101.280  75.970  47.780  0.00  0.00           H
ATOM   5003  HG3 PRO   318      99.900  76.070  46.640  0.00  0.00           H
ATOM   5004  CB  PRO   318     101.810  76.300  45.750  0.00  0.00           C
ATOM   5005  HB2 PRO   318     102.860  76.320  46.060  0.00  0.00           H
ATOM   5006  HB3 PRO   318     101.380  77.280  45.560  0.00  0.00           H
ATOM   5007  CA  PRO   318     101.600  75.480  44.510  0.00  0.00           C
ATOM   5008  HA  PRO   318     100.760  75.900  43.950  0.00  0.00           H
ATOM   5009  C   PRO   318     102.790  75.510  43.560  0.00  0.00           C
ATOM   5010  O   PRO   318     102.710  76.120  42.480  0.00  0.00           O
ATOM   5011  N   LEU   319     103.780  74.640  43.870  0.00  0.00           N
ATOM   5012  H   LEU   319     103.750  74.390  44.840  0.00  0.00           H
ATOM   5013  CA  LEU   319     104.930  74.440  43.010  0.00  0.00           C
ATOM   5014  HA  LEU   319     105.350  75.410  42.750  0.00  0.00           H
ATOM   5015  CB  LEU   319     106.020  73.600  43.790  0.00  0.00           C
ATOM   5016  HB2 LEU   319     105.610  72.630  44.070  0.00  0.00           H
ATOM   5017  HB3 LEU   319     106.190  74.090  44.740  0.00  0.00           H
ATOM   5018  CG  LEU   319     107.260  73.230  42.960  0.00  0.00           C
ATOM   5019  HG  LEU   319     107.070  72.570  42.110  0.00  0.00           H
ATOM   5020  CD1 LEU   319     108.070  74.470  42.460  0.00  0.00           C
ATOM   5021 HD11 LEU   319     107.400  74.930  41.740  0.00  0.00           H
ATOM   5022 HD12 LEU   319     108.160  75.190  43.270  0.00  0.00           H
ATOM   5023 HD13 LEU   319     109.040  74.180  42.070  0.00  0.00           H
ATOM   5024  CD2 LEU   319     108.140  72.380  43.900  0.00  0.00           C
ATOM   5025 HD21 LEU   319     108.970  72.110  43.250  0.00  0.00           H
ATOM   5026 HD22 LEU   319     108.520  72.920  44.760  0.00  0.00           H
ATOM   5027 HD23 LEU   319     107.540  71.530  44.220  0.00  0.00           H
ATOM   5028  C   LEU   319     104.470  73.780  41.680  0.00  0.00           C
ATOM   5029  O   LEU   319     104.900  74.260  40.650  0.00  0.00           O
ATOM   5030  N   PHE   320     103.670  72.730  41.710  0.00  0.00           N
ATOM   5031  H   PHE   320     103.380  72.490  42.650  0.00  0.00           H
ATOM   5032  CA  PHE   320     103.220  72.010  40.530  0.00  0.00           C
ATOM   5033  HA  PHE   320     104.110  71.680  39.990  0.00  0.00           H
ATOM   5034  CB  PHE   320     102.520  70.710  40.930  0.00  0.00           C
ATOM   5035  HB2 PHE   320     101.650  71.050  41.490  0.00  0.00           H
ATOM   5036  HB3 PHE   320     103.170  70.120  41.570  0.00  0.00           H
ATOM   5037  CG  PHE   320     102.100  69.820  39.830  0.00  0.00           C
ATOM   5038  CD1 PHE   320     102.840  69.680  38.680  0.00  0.00           C
ATOM   5039  HD1 PHE   320     103.730  70.270  38.520  0.00  0.00           H
ATOM   5040  CE1 PHE   320     102.380  68.820  37.670  0.00  0.00           C
ATOM   5041  HE1 PHE   320     103.050  68.660  36.830  0.00  0.00           H
ATOM   5042  CZ  PHE   320     101.180  68.090  37.860  0.00  0.00           C
ATOM   5043  HZ  PHE   320     100.800  67.430  37.100  0.00  0.00           H
ATOM   5044  CE2 PHE   320     100.480  68.160  39.070  0.00  0.00           C
ATOM   5045  HE2 PHE   320      99.590  67.570  39.210  0.00  0.00           H
ATOM   5046  CD2 PHE   320     100.930  69.060  40.000  0.00  0.00           C
ATOM   5047  HD2 PHE   320     100.430  69.200  40.950  0.00  0.00           H
ATOM   5048  C   PHE   320     102.400  72.900  39.550  0.00  0.00           C
ATOM   5049  O   PHE   320     102.510  72.730  38.340  0.00  0.00           O
ATOM   5050  N   LYS   321     101.780  73.940  40.120  0.00  0.00           N
ATOM   5051  H   LYS   321     101.920  74.160  41.090  0.00  0.00           H
ATOM   5052  CA  LYS   321     101.160  74.980  39.290  0.00  0.00           C
ATOM   5053  HA  LYS   321     100.600  74.440  38.520  0.00  0.00           H
ATOM   5054  CB  LYS   321     100.190  75.780  40.210  0.00  0.00           C
ATOM   5055  HB2 LYS   321     100.750  76.310  40.980  0.00  0.00           H
ATOM   5056  HB3 LYS   321      99.430  75.130  40.650  0.00  0.00           H
ATOM   5057  CG  LYS   321      99.450  76.860  39.390  0.00  0.00           C
ATOM   5058  HG2 LYS   321      99.050  76.410  38.480  0.00  0.00           H
ATOM   5059  HG3 LYS   321     100.180  77.590  39.030  0.00  0.00           H
ATOM   5060  CD  LYS   321      98.350  77.550  40.150  0.00  0.00           C
ATOM   5061  HD2 LYS   321      98.850  78.030  40.990  0.00  0.00           H
[truncated: 7,431,614 more chars]
