# Supplementary material for: Reversible Control of Native GluN2B-Containing NMDA Receptors with Visible Light
Source: ACS Chem Neurosci. 2024 Sep 6;15(18):3321–43. doi: 10.1021/acschemneuro.4c00247 (PMC11413854; doi:10.1021/acschemneuro.4c00247)
Supplement: Supplementary file 3 — cn4c00247_si_003.zip [file cn4c00247_si_003.zip › Dataset-snapshots-QMMM/Snapshots/Rot2/3.pdb]

REMARK   3 REFINEMENT Structure from ORCA job: /scratch/rbp/orcajob_GS-qcg-QMXTB_24686/GS-qcg-QMXTB
ATOM      1  N   ASP     1     111.280  49.360  40.860  0.00  0.00           N
ATOM      2  H1  ASP     1     111.580  49.840  40.020  0.00  0.00           H
ATOM      3  H2  ASP     1     111.810  49.750  41.640  0.00  0.00           H
ATOM      4  H3  ASP     1     111.500  48.380  40.850  0.00  0.00           H
ATOM      5  CA  ASP     1     109.830  49.630  41.050  0.00  0.00           C
ATOM      6  HA  ASP     1     109.380  49.260  40.130  0.00  0.00           H
ATOM      7  CB  ASP     1     109.240  48.910  42.230  0.00  0.00           C
ATOM      8  HB2 ASP     1     108.150  49.020  42.180  0.00  0.00           H
ATOM      9  HB3 ASP     1     109.540  49.430  43.130  0.00  0.00           H
ATOM     10  CG  ASP     1     109.610  47.440  42.340  0.00  0.00           C
ATOM     11  OD1 ASP     1     110.040  46.920  41.310  0.00  0.00           O
ATOM     12  OD2 ASP     1     109.360  46.820  43.420  0.00  0.00           O
ATOM     13  C   ASP     1     109.510  51.160  41.040  0.00  0.00           C
ATOM     14  O   ASP     1     109.930  51.790  42.000  0.00  0.00           O
ATOM     15  N   PRO     2     108.860  51.770  40.040  0.00  0.00           N
ATOM     16  CD  PRO     2     108.330  51.080  38.850  0.00  0.00           C
ATOM     17  HD2 PRO     2     107.780  50.190  39.150  0.00  0.00           H
ATOM     18  HD3 PRO     2     109.100  50.830  38.120  0.00  0.00           H
ATOM     19  CG  PRO     2     107.360  52.130  38.230  0.00  0.00           C
ATOM     20  HG2 PRO     2     106.340  52.020  38.580  0.00  0.00           H
ATOM     21  HG3 PRO     2     107.430  52.070  37.140  0.00  0.00           H
ATOM     22  CB  PRO     2     107.940  53.470  38.720  0.00  0.00           C
ATOM     23  HB2 PRO     2     107.140  54.200  38.820  0.00  0.00           H
ATOM     24  HB3 PRO     2     108.750  53.750  38.050  0.00  0.00           H
ATOM     25  CA  PRO     2     108.490  53.170  40.050  0.00  0.00           C
ATOM     26  HA  PRO     2     109.310  53.880  40.090  0.00  0.00           H
ATOM     27  C   PRO     2     107.490  53.500  41.080  0.00  0.00           C
ATOM     28  O   PRO     2     106.610  52.700  41.380  0.00  0.00           O
ATOM     29  N   LYS     3     107.660  54.700  41.600  0.00  0.00           N
ATOM     30  H   LYS     3     108.540  55.140  41.350  0.00  0.00           H
ATOM     31  CA  LYS     3     106.590  55.420  42.290  0.00  0.00           C
ATOM     32  HA  LYS     3     106.360  54.800  43.160  0.00  0.00           H
ATOM     33  CB  LYS     3     107.140  56.680  42.950  0.00  0.00           C
ATOM     34  HB2 LYS     3     107.440  57.400  42.190  0.00  0.00           H
ATOM     35  HB3 LYS     3     107.970  56.470  43.630  0.00  0.00           H
ATOM     36  CG  LYS     3     106.000  57.320  43.720  0.00  0.00           C
ATOM     37  HG2 LYS     3     105.550  56.690  44.490  0.00  0.00           H
ATOM     38  HG3 LYS     3     105.220  57.550  43.000  0.00  0.00           H
ATOM     39  CD  LYS     3     106.370  58.690  44.320  0.00  0.00           C
ATOM     40  HD2 LYS     3     106.550  59.390  43.500  0.00  0.00           H
ATOM     41  HD3 LYS     3     107.350  58.680  44.790  0.00  0.00           H
ATOM     42  CE  LYS     3     105.310  59.190  45.300  0.00  0.00           C
ATOM     43  HE2 LYS     3     104.370  58.870  44.850  0.00  0.00           H
ATOM     44  HE3 LYS     3     105.350  60.270  45.210  0.00  0.00           H
ATOM     45  NZ  LYS     3     105.480  58.680  46.740  0.00  0.00           N
ATOM     46  HZ1 LYS     3     105.250  57.700  46.800  0.00  0.00           H
ATOM     47  HZ2 LYS     3     106.440  58.840  47.030  0.00  0.00           H
ATOM     48  HZ3 LYS     3     104.810  59.240  47.250  0.00  0.00           H
ATOM     49  C   LYS     3     105.370  55.660  41.420  0.00  0.00           C
ATOM     50  O   LYS     3     105.520  56.370  40.430  0.00  0.00           O
ATOM     51  N   ILE     4     104.200  55.080  41.780  0.00  0.00           N
ATOM     52  H   ILE     4     104.210  54.380  42.500  0.00  0.00           H
ATOM     53  CA  ILE     4     102.980  55.260  41.130  0.00  0.00           C
ATOM     54  HA  ILE     4     103.190  55.410  40.070  0.00  0.00           H
ATOM     55  CB  ILE     4     102.010  54.060  41.440  0.00  0.00           C
ATOM     56  HB  ILE     4     102.240  53.710  42.440  0.00  0.00           H
ATOM     57  CG2 ILE     4     100.540  54.420  41.300  0.00  0.00           C
ATOM     58 HG21 ILE     4     100.230  54.780  40.320  0.00  0.00           H
ATOM     59 HG22 ILE     4      99.950  53.510  41.450  0.00  0.00           H
ATOM     60 HG23 ILE     4     100.240  55.040  42.140  0.00  0.00           H
ATOM     61  CG1 ILE     4     102.520  52.940  40.490  0.00  0.00           C
ATOM     62 HG12 ILE     4     102.310  51.990  40.980  0.00  0.00           H
ATOM     63 HG13 ILE     4     103.610  52.900  40.410  0.00  0.00           H
ATOM     64  CD1 ILE     4     101.970  52.990  39.040  0.00  0.00           C
ATOM     65 HD11 ILE     4     102.150  53.990  38.650  0.00  0.00           H
ATOM     66 HD12 ILE     4     102.450  52.230  38.420  0.00  0.00           H
ATOM     67 HD13 ILE     4     100.920  52.700  39.010  0.00  0.00           H
ATOM     68  C   ILE     4     102.360  56.610  41.530  0.00  0.00           C
ATOM     69  O   ILE     4     102.340  56.950  42.720  0.00  0.00           O
ATOM     70  N   VAL     5     101.920  57.340  40.510  0.00  0.00           N
ATOM     71  H   VAL     5     102.080  56.950  39.590  0.00  0.00           H
ATOM     72  CA  VAL     5     101.260  58.680  40.520  0.00  0.00           C
ATOM     73  HA  VAL     5     101.080  58.900  41.570  0.00  0.00           H
ATOM     74  CB  VAL     5     102.290  59.720  39.920  0.00  0.00           C
ATOM     75  HB  VAL     5     102.540  59.440  38.900  0.00  0.00           H
ATOM     76  CG1 VAL     5     101.600  61.050  39.830  0.00  0.00           C
ATOM     77 HG11 VAL     5     102.280  61.850  39.540  0.00  0.00           H
ATOM     78 HG12 VAL     5     100.720  60.910  39.200  0.00  0.00           H
ATOM     79 HG13 VAL     5     101.240  61.380  40.800  0.00  0.00           H
ATOM     80  CG2 VAL     5     103.610  59.910  40.690  0.00  0.00           C
ATOM     81 HG21 VAL     5     103.430  60.570  41.530  0.00  0.00           H
ATOM     82 HG22 VAL     5     104.050  58.980  41.040  0.00  0.00           H
ATOM     83 HG23 VAL     5     104.230  60.420  39.950  0.00  0.00           H
ATOM     84  C   VAL     5      99.940  58.700  39.810  0.00  0.00           C
ATOM     85  O   VAL     5      99.930  58.510  38.610  0.00  0.00           O
ATOM     86  N   ASN     6      98.860  59.010  40.520  0.00  0.00           N
ATOM     87  H   ASN     6      99.020  59.300  41.480  0.00  0.00           H
ATOM     88  CA  ASN     6      97.530  58.950  40.040  0.00  0.00           C
ATOM     89  HA  ASN     6      97.590  58.120  39.340  0.00  0.00           H
ATOM     90  CB  ASN     6      96.520  58.380  40.980  0.00  0.00           C
ATOM     91  HB2 ASN     6      95.550  58.390  40.490  0.00  0.00           H
ATOM     92  HB3 ASN     6      96.530  59.090  41.810  0.00  0.00           H
ATOM     93  CG  ASN     6      96.710  56.960  41.350  0.00  0.00           C
ATOM     94  OD1 ASN     6      95.930  56.090  40.970  0.00  0.00           O
ATOM     95  ND2 ASN     6      97.720  56.620  42.050  0.00  0.00           N
ATOM     96 HD21 ASN     6      98.370  57.320  42.370  0.00  0.00           H
ATOM     97 HD22 ASN     6      97.710  55.730  42.530  0.00  0.00           H
ATOM     98  C   ASN     6      97.030  60.240  39.340  0.00  0.00           C
ATOM     99  O   ASN     6      97.260  61.350  39.850  0.00  0.00           O
ATOM    100  N   ILE     7      96.260  60.050  38.310  0.00  0.00           N
ATOM    101  H   ILE     7      96.110  59.090  38.050  0.00  0.00           H
ATOM    102  CA  ILE     7      95.560  61.110  37.630  0.00  0.00           C
ATOM    103  HA  ILE     7      95.740  62.110  38.030  0.00  0.00           H
ATOM    104  CB  ILE     7      96.180  61.260  36.200  0.00  0.00           C
ATOM    105  HB  ILE     7      95.990  60.300  35.710  0.00  0.00           H
ATOM    106  CG2 ILE     7      95.640  62.520  35.460  0.00  0.00           C
ATOM    107 HG21 ILE     7      96.180  63.380  35.860  0.00  0.00           H
ATOM    108 HG22 ILE     7      95.670  62.360  34.390  0.00  0.00           H
ATOM    109 HG23 ILE     7      94.610  62.690  35.790  0.00  0.00           H
ATOM    110  CG1 ILE     7      97.650  61.450  36.340  0.00  0.00           C
ATOM    111 HG12 ILE     7      98.140  60.670  36.920  0.00  0.00           H
ATOM    112 HG13 ILE     7      97.820  62.370  36.910  0.00  0.00           H
ATOM    113  CD1 ILE     7      98.280  61.550  34.950  0.00  0.00           C
ATOM    114 HD11 ILE     7      98.000  62.430  34.370  0.00  0.00           H
ATOM    115 HD12 ILE     7      99.360  61.690  35.040  0.00  0.00           H
ATOM    116 HD13 ILE     7      98.060  60.710  34.290  0.00  0.00           H
ATOM    117  C   ILE     7      94.080  60.840  37.710  0.00  0.00           C
ATOM    118  O   ILE     7      93.640  59.760  37.270  0.00  0.00           O
ATOM    119  N   GLY     8      93.320  61.810  38.280  0.00  0.00           N
ATOM    120  H   GLY     8      93.710  62.730  38.380  0.00  0.00           H
ATOM    121  CA  GLY     8      91.830  61.710  38.460  0.00  0.00           C
ATOM    122  HA2 GLY     8      91.480  62.240  39.350  0.00  0.00           H
ATOM    123  HA3 GLY     8      91.450  60.680  38.480  0.00  0.00           H
ATOM    124  C   GLY     8      91.140  62.450  37.300  0.00  0.00           C
ATOM    125  O   GLY     8      91.630  63.460  36.740  0.00  0.00           O
ATOM    126  N   ALA     9      90.030  61.940  36.760  0.00  0.00           N
ATOM    127  H   ALA     9      89.630  61.100  37.150  0.00  0.00           H
ATOM    128  CA  ALA     9      89.230  62.690  35.740  0.00  0.00           C
ATOM    129  HA  ALA     9      89.540  63.740  35.780  0.00  0.00           H
ATOM    130  CB  ALA     9      89.500  62.160  34.360  0.00  0.00           C
ATOM    131  HB1 ALA     9      89.000  62.840  33.670  0.00  0.00           H
ATOM    132  HB2 ALA     9      90.570  62.040  34.230  0.00  0.00           H
ATOM    133  HB3 ALA     9      89.020  61.180  34.270  0.00  0.00           H
ATOM    134  C   ALA     9      87.710  62.530  36.020  0.00  0.00           C
ATOM    135  O   ALA     9      87.290  61.540  36.580  0.00  0.00           O
ATOM    136  N   VAL    10      86.990  63.430  35.470  0.00  0.00           N
ATOM    137  H   VAL    10      87.420  64.300  35.180  0.00  0.00           H
ATOM    138  CA  VAL    10      85.500  63.380  35.480  0.00  0.00           C
ATOM    139  HA  VAL    10      85.150  62.400  35.810  0.00  0.00           H
ATOM    140  CB  VAL    10      85.030  64.360  36.530  0.00  0.00           C
ATOM    141  HB  VAL    10      85.380  65.310  36.140  0.00  0.00           H
ATOM    142  CG1 VAL    10      83.530  64.280  36.600  0.00  0.00           C
ATOM    143 HG11 VAL    10      83.130  64.970  37.350  0.00  0.00           H
ATOM    144 HG12 VAL    10      83.070  64.580  35.650  0.00  0.00           H
ATOM    145 HG13 VAL    10      83.190  63.300  36.940  0.00  0.00           H
ATOM    146  CG2 VAL    10      85.710  64.210  37.940  0.00  0.00           C
ATOM    147 HG21 VAL    10      85.240  63.310  38.340  0.00  0.00           H
ATOM    148 HG22 VAL    10      86.800  64.250  37.900  0.00  0.00           H
ATOM    149 HG23 VAL    10      85.410  64.990  38.640  0.00  0.00           H
ATOM    150  C   VAL    10      84.970  63.780  34.130  0.00  0.00           C
ATOM    151  O   VAL    10      85.240  64.830  33.560  0.00  0.00           O
ATOM    152  N   LEU    11      84.370  62.760  33.460  0.00  0.00           N
ATOM    153  H   LEU    11      84.210  61.870  33.920  0.00  0.00           H
ATOM    154  CA  LEU    11      84.310  62.570  31.980  0.00  0.00           C
ATOM    155  HA  LEU    11      84.550  63.570  31.600  0.00  0.00           H
ATOM    156  CB  LEU    11      85.410  61.560  31.520  0.00  0.00           C
ATOM    157  HB2 LEU    11      85.380  61.480  30.430  0.00  0.00           H
ATOM    158  HB3 LEU    11      85.140  60.630  32.010  0.00  0.00           H
ATOM    159  CG  LEU    11      86.840  61.950  31.930  0.00  0.00           C
ATOM    160  HG  LEU    11      86.940  61.980  33.020  0.00  0.00           H
ATOM    161  CD1 LEU    11      87.880  61.010  31.340  0.00  0.00           C
ATOM    162 HD11 LEU    11      87.850  61.220  30.270  0.00  0.00           H
ATOM    163 HD12 LEU    11      88.810  61.350  31.780  0.00  0.00           H
ATOM    164 HD13 LEU    11      87.630  59.980  31.580  0.00  0.00           H
ATOM    165  CD2 LEU    11      87.350  63.340  31.560  0.00  0.00           C
ATOM    166 HD21 LEU    11      87.110  63.530  30.520  0.00  0.00           H
ATOM    167 HD22 LEU    11      86.790  64.040  32.170  0.00  0.00           H
ATOM    168 HD23 LEU    11      88.420  63.520  31.700  0.00  0.00           H
ATOM    169  C   LEU    11      82.880  62.240  31.540  0.00  0.00           C
ATOM    170  O   LEU    11      82.100  61.650  32.310  0.00  0.00           O
ATOM    171  N   SER    12      82.480  62.530  30.250  0.00  0.00           N
ATOM    172  H   SER    12      83.080  62.940  29.550  0.00  0.00           H
ATOM    173  CA  SER    12      81.090  62.330  29.790  0.00  0.00           C
ATOM    174  HA  SER    12      80.420  62.940  30.390  0.00  0.00           H
ATOM    175  CB  SER    12      80.800  63.030  28.460  0.00  0.00           C
ATOM    176  HB2 SER    12      81.110  64.070  28.380  0.00  0.00           H
ATOM    177  HB3 SER    12      79.730  63.220  28.350  0.00  0.00           H
ATOM    178  OG  SER    12      81.450  62.400  27.350  0.00  0.00           O
ATOM    179  HG  SER    12      82.200  62.960  27.170  0.00  0.00           H
ATOM    180  C   SER    12      80.430  60.920  30.000  0.00  0.00           C
ATOM    181  O   SER    12      79.350  60.770  30.460  0.00  0.00           O
ATOM    182  N   THR    13      81.280  59.940  29.780  0.00  0.00           N
ATOM    183  H   THR    13      82.260  60.170  29.700  0.00  0.00           H
ATOM    184  CA  THR    13      80.880  58.530  29.510  0.00  0.00           C
ATOM    185  HA  THR    13      80.150  58.190  30.260  0.00  0.00           H
ATOM    186  CB  THR    13      80.290  58.390  28.120  0.00  0.00           C
ATOM    187  HB  THR    13      79.930  57.380  27.930  0.00  0.00           H
ATOM    188  CG2 THR    13      79.070  59.220  27.710  0.00  0.00           C
ATOM    189 HG21 THR    13      79.490  60.230  27.640  0.00  0.00           H
ATOM    190 HG22 THR    13      78.730  59.140  26.680  0.00  0.00           H
ATOM    191 HG23 THR    13      78.200  59.010  28.350  0.00  0.00           H
ATOM    192  OG1 THR    13      81.270  58.430  27.080  0.00  0.00           O
ATOM    193  HG1 THR    13      80.890  58.520  26.200  0.00  0.00           H
ATOM    194  C   THR    13      82.090  57.610  29.550  0.00  0.00           C
ATOM    195  O   THR    13      83.250  58.060  29.470  0.00  0.00           O
ATOM    196  N   LYS    14      81.780  56.360  29.730  0.00  0.00           N
ATOM    197  H   LYS    14      80.800  56.120  29.760  0.00  0.00           H
ATOM    198  CA  LYS    14      82.800  55.310  29.770  0.00  0.00           C
ATOM    199  HA  LYS    14      83.420  55.610  30.610  0.00  0.00           H
ATOM    200  CB  LYS    14      82.060  53.970  30.120  0.00  0.00           C
ATOM    201  HB2 LYS    14      81.230  53.790  29.440  0.00  0.00           H
ATOM    202  HB3 LYS    14      81.560  54.090  31.080  0.00  0.00           H
ATOM    203  CG  LYS    14      82.910  52.750  30.320  0.00  0.00           C
ATOM    204  HG2 LYS    14      83.410  52.610  29.370  0.00  0.00           H
ATOM    205  HG3 LYS    14      82.280  51.870  30.480  0.00  0.00           H
ATOM    206  CD  LYS    14      83.860  52.850  31.570  0.00  0.00           C
ATOM    207  HD2 LYS    14      84.320  53.830  31.440  0.00  0.00           H
ATOM    208  HD3 LYS    14      84.610  52.060  31.600  0.00  0.00           H
ATOM    209  CE  LYS    14      82.990  52.750  32.810  0.00  0.00           C
ATOM    210  HE2 LYS    14      82.810  51.710  33.090  0.00  0.00           H
ATOM    211  HE3 LYS    14      82.020  53.150  32.510  0.00  0.00           H
ATOM    212  NZ  LYS    14      83.470  53.510  33.990  0.00  0.00           N
ATOM    213  HZ1 LYS    14      82.950  53.110  34.760  0.00  0.00           H
ATOM    214  HZ2 LYS    14      84.420  53.200  34.150  0.00  0.00           H
ATOM    215  HZ3 LYS    14      83.310  54.510  34.000  0.00  0.00           H
ATOM    216  C   LYS    14      83.740  55.260  28.510  0.00  0.00           C
ATOM    217  O   LYS    14      84.910  54.840  28.680  0.00  0.00           O
ATOM    218  N   LYS    15      83.220  55.700  27.380  0.00  0.00           N
ATOM    219  H   LYS    15      82.240  55.910  27.350  0.00  0.00           H
ATOM    220  CA  LYS    15      84.130  55.840  26.170  0.00  0.00           C
ATOM    221  HA  LYS    15      84.580  54.860  26.010  0.00  0.00           H
ATOM    222  CB  LYS    15      83.260  56.290  24.960  0.00  0.00           C
ATOM    223  HB2 LYS    15      83.830  56.810  24.190  0.00  0.00           H
ATOM    224  HB3 LYS    15      82.560  57.030  25.340  0.00  0.00           H
ATOM    225  CG  LYS    15      82.510  55.120  24.340  0.00  0.00           C
ATOM    226  HG2 LYS    15      81.980  54.530  25.080  0.00  0.00           H
ATOM    227  HG3 LYS    15      83.310  54.510  23.920  0.00  0.00           H
ATOM    228  CD  LYS    15      81.500  55.520  23.310  0.00  0.00           C
ATOM    229  HD2 LYS    15      81.300  54.580  22.800  0.00  0.00           H
ATOM    230  HD3 LYS    15      81.870  56.250  22.580  0.00  0.00           H
ATOM    231  CE  LYS    15      80.280  56.120  23.910  0.00  0.00           C
ATOM    232  HE2 LYS    15      80.580  57.030  24.430  0.00  0.00           H
ATOM    233  HE3 LYS    15      79.780  55.530  24.670  0.00  0.00           H
ATOM    234  NZ  LYS    15      79.380  56.540  22.870  0.00  0.00           N
ATOM    235  HZ1 LYS    15      78.560  57.050  23.180  0.00  0.00           H
ATOM    236  HZ2 LYS    15      79.820  57.220  22.260  0.00  0.00           H
ATOM    237  HZ3 LYS    15      79.060  55.780  22.290  0.00  0.00           H
ATOM    238  C   LYS    15      85.290  56.800  26.420  0.00  0.00           C
ATOM    239  O   LYS    15      86.340  56.580  25.840  0.00  0.00           O
ATOM    240  N   HIE    16      85.090  57.890  27.140  0.00  0.00           N
ATOM    241  H   HIE    16      84.230  57.880  27.660  0.00  0.00           H
ATOM    242  CA  HIE    16      86.120  58.840  27.440  0.00  0.00           C
ATOM    243  HA  HIE    16      86.800  59.040  26.610  0.00  0.00           H
ATOM    244  CB  HIE    16      85.390  60.160  27.720  0.00  0.00           C
ATOM    245  HB2 HIE    16      86.110  60.890  28.080  0.00  0.00           H
ATOM    246  HB3 HIE    16      84.700  59.960  28.530  0.00  0.00           H
ATOM    247  CG  HIE    16      84.680  60.720  26.460  0.00  0.00           C
ATOM    248  ND1 HIE    16      83.330  60.790  26.170  0.00  0.00           N
ATOM    249  CE1 HIE    16      83.131  61.441  25.093  0.00  0.00           C
ATOM    250  HE1 HIE    16      82.127  61.693  24.752  0.00  0.00           H
ATOM    251  NE2 HIE    16      84.293  61.541  24.495  0.00  0.00           N
ATOM    252  HE2 HIE    16      84.434  61.894  23.560  0.00  0.00           H
ATOM    253  CD2 HIE    16      85.280  61.100  25.320  0.00  0.00           C
ATOM    254  HD2 HIE    16      86.350  61.160  25.150  0.00  0.00           H
ATOM    255  C   HIE    16      87.010  58.440  28.610  0.00  0.00           C
ATOM    256  O   HIE    16      88.250  58.720  28.610  0.00  0.00           O
ATOM    257  N   GLU    17      86.510  57.580  29.520  0.00  0.00           N
ATOM    258  H   GLU    17      85.500  57.540  29.610  0.00  0.00           H
ATOM    259  CA  GLU    17      87.390  56.900  30.490  0.00  0.00           C
ATOM    260  HA  GLU    17      88.010  57.550  31.110  0.00  0.00           H
ATOM    261  CB  GLU    17      86.450  56.240  31.490  0.00  0.00           C
ATOM    262  HB2 GLU    17      87.140  55.950  32.280  0.00  0.00           H
ATOM    263  HB3 GLU    17      86.130  55.330  30.990  0.00  0.00           H
ATOM    264  CG  GLU    17      85.320  57.130  32.090  0.00  0.00           C
ATOM    265  HG2 GLU    17      84.500  57.320  31.400  0.00  0.00           H
ATOM    266  HG3 GLU    17      85.820  58.080  32.290  0.00  0.00           H
ATOM    267  CD  GLU    17      84.660  56.580  33.370  0.00  0.00           C
ATOM    268  OE1 GLU    17      85.460  56.340  34.360  0.00  0.00           O
ATOM    269  OE2 GLU    17      83.500  56.190  33.220  0.00  0.00           O
ATOM    270  C   GLU    17      88.410  55.860  29.900  0.00  0.00           C
ATOM    271  O   GLU    17      89.540  55.830  30.320  0.00  0.00           O
ATOM    272  N   GLN    18      87.990  55.180  28.850  0.00  0.00           N
ATOM    273  H   GLN    18      87.020  55.250  28.570  0.00  0.00           H
ATOM    274  CA  GLN    18      88.880  54.420  27.930  0.00  0.00           C
ATOM    275  HA  GLN    18      89.470  53.780  28.590  0.00  0.00           H
ATOM    276  CB  GLN    18      88.090  53.490  27.010  0.00  0.00           C
ATOM    277  HB2 GLN    18      87.580  54.150  26.310  0.00  0.00           H
ATOM    278  HB3 GLN    18      87.340  52.950  27.590  0.00  0.00           H
ATOM    279  CG  GLN    18      88.920  52.460  26.170  0.00  0.00           C
ATOM    280  HG2 GLN    18      89.490  52.940  25.370  0.00  0.00           H
ATOM    281  HG3 GLN    18      88.180  51.750  25.800  0.00  0.00           H
ATOM    282  CD  GLN    18      89.900  51.660  27.130  0.00  0.00           C
ATOM    283  OE1 GLN    18      89.460  51.170  28.160  0.00  0.00           O
ATOM    284  NE2 GLN    18      91.130  51.500  26.810  0.00  0.00           N
ATOM    285 HE21 GLN    18      91.310  51.610  25.820  0.00  0.00           H
ATOM    286 HE22 GLN    18      91.750  51.210  27.550  0.00  0.00           H
ATOM    287  C   GLN    18      89.810  55.340  27.200  0.00  0.00           C
ATOM    288  O   GLN    18      91.030  55.230  27.460  0.00  0.00           O
ATOM    289  N   ILE    19      89.300  56.270  26.410  0.00  0.00           N
ATOM    290  H   ILE    19      88.290  56.380  26.430  0.00  0.00           H
ATOM    291  CA  ILE    19      90.100  57.340  25.750  0.00  0.00           C
ATOM    292  HA  ILE    19      90.790  56.820  25.080  0.00  0.00           H
ATOM    293  CB  ILE    19      89.220  58.290  24.880  0.00  0.00           C
ATOM    294  HB  ILE    19      88.510  58.680  25.610  0.00  0.00           H
ATOM    295  CG2 ILE    19      89.900  59.560  24.400  0.00  0.00           C
ATOM    296 HG21 ILE    19      90.790  59.390  23.790  0.00  0.00           H
ATOM    297 HG22 ILE    19      89.190  60.120  23.790  0.00  0.00           H
ATOM    298 HG23 ILE    19      90.060  60.130  25.320  0.00  0.00           H
ATOM    299  CG1 ILE    19      88.440  57.540  23.660  0.00  0.00           C
ATOM    300 HG12 ILE    19      88.020  56.600  24.010  0.00  0.00           H
ATOM    301 HG13 ILE    19      89.200  57.390  22.890  0.00  0.00           H
ATOM    302  CD1 ILE    19      87.140  58.290  23.170  0.00  0.00           C
ATOM    303 HD11 ILE    19      86.770  57.730  22.310  0.00  0.00           H
ATOM    304 HD12 ILE    19      86.480  58.250  24.030  0.00  0.00           H
ATOM    305 HD13 ILE    19      87.390  59.300  22.860  0.00  0.00           H
ATOM    306  C   ILE    19      91.120  58.110  26.670  0.00  0.00           C
ATOM    307  O   ILE    19      92.150  58.560  26.210  0.00  0.00           O
ATOM    308  N   PHE    20      90.920  58.090  28.020  0.00  0.00           N
ATOM    309  H   PHE    20      89.990  57.820  28.300  0.00  0.00           H
ATOM    310  CA  PHE    20      91.790  58.600  29.040  0.00  0.00           C
ATOM    311  HA  PHE    20      92.430  59.360  28.590  0.00  0.00           H
ATOM    312  CB  PHE    20      90.950  59.230  30.130  0.00  0.00           C
ATOM    313  HB2 PHE    20      90.100  58.610  30.430  0.00  0.00           H
ATOM    314  HB3 PHE    20      90.400  60.090  29.730  0.00  0.00           H
ATOM    315  CG  PHE    20      91.630  59.610  31.360  0.00  0.00           C
ATOM    316  CD1 PHE    20      92.320  60.790  31.390  0.00  0.00           C
ATOM    317  HD1 PHE    20      92.380  61.520  30.590  0.00  0.00           H
ATOM    318  CE1 PHE    20      93.110  61.000  32.520  0.00  0.00           C
ATOM    319  HE1 PHE    20      93.640  61.940  32.570  0.00  0.00           H
ATOM    320  CZ  PHE    20      93.010  60.190  33.650  0.00  0.00           C
ATOM    321  HZ  PHE    20      93.510  60.490  34.560  0.00  0.00           H
ATOM    322  CE2 PHE    20      92.250  59.000  33.620  0.00  0.00           C
ATOM    323  HE2 PHE    20      92.210  58.370  34.500  0.00  0.00           H
ATOM    324  CD2 PHE    20      91.590  58.710  32.460  0.00  0.00           C
ATOM    325  HD2 PHE    20      91.060  57.760  32.430  0.00  0.00           H
ATOM    326  C   PHE    20      92.780  57.630  29.610  0.00  0.00           C
ATOM    327  O   PHE    20      93.920  57.930  29.830  0.00  0.00           O
ATOM    328  N   ARG    21      92.390  56.330  29.810  0.00  0.00           N
ATOM    329  H   ARG    21      91.420  56.060  29.720  0.00  0.00           H
ATOM    330  CA  ARG    21      93.400  55.270  30.150  0.00  0.00           C
ATOM    331  HA  ARG    21      93.940  55.650  31.010  0.00  0.00           H
ATOM    332  CB  ARG    21      92.740  53.900  30.510  0.00  0.00           C
ATOM    333  HB2 ARG    21      93.530  53.150  30.600  0.00  0.00           H
ATOM    334  HB3 ARG    21      92.020  53.550  29.770  0.00  0.00           H
ATOM    335  CG  ARG    21      92.080  53.980  31.870  0.00  0.00           C
ATOM    336  HG2 ARG    21      91.480  54.890  31.900  0.00  0.00           H
ATOM    337  HG3 ARG    21      92.790  54.170  32.670  0.00  0.00           H
ATOM    338  CD  ARG    21      91.310  52.720  32.160  0.00  0.00           C
ATOM    339  HD2 ARG    21      90.860  52.840  33.150  0.00  0.00           H
ATOM    340  HD3 ARG    21      92.080  51.950  32.260  0.00  0.00           H
ATOM    341  NE  ARG    21      90.210  52.400  31.270  0.00  0.00           N
ATOM    342  HE  ARG    21      90.520  52.040  30.380  0.00  0.00           H
ATOM    343  CZ  ARG    21      88.920  52.410  31.520  0.00  0.00           C
ATOM    344  NH1 ARG    21      88.450  53.000  32.580  0.00  0.00           N
ATOM    345 HH11 ARG    21      89.000  53.530  33.250  0.00  0.00           H
ATOM    346 HH12 ARG    21      87.450  53.080  32.700  0.00  0.00           H
ATOM    347  NH2 ARG    21      88.100  52.000  30.580  0.00  0.00           N
ATOM    348 HH21 ARG    21      88.530  51.650  29.740  0.00  0.00           H
ATOM    349 HH22 ARG    21      87.120  52.220  30.740  0.00  0.00           H
ATOM    350  C   ARG    21      94.420  54.990  29.010  0.00  0.00           C
ATOM    351  O   ARG    21      95.600  54.840  29.320  0.00  0.00           O
ATOM    352  N   GLU    22      93.860  54.910  27.800  0.00  0.00           N
ATOM    353  H   GLU    22      92.870  55.110  27.680  0.00  0.00           H
ATOM    354  CA  GLU    22      94.710  54.810  26.630  0.00  0.00           C
ATOM    355  HA  GLU    22      95.430  54.010  26.830  0.00  0.00           H
ATOM    356  CB  GLU    22      93.770  54.610  25.420  0.00  0.00           C
ATOM    357  HB2 GLU    22      93.000  55.380  25.340  0.00  0.00           H
ATOM    358  HB3 GLU    22      93.320  53.630  25.510  0.00  0.00           H
ATOM    359  CG  GLU    22      94.550  54.590  24.090  0.00  0.00           C
ATOM    360  HG2 GLU    22      94.860  55.620  23.900  0.00  0.00           H
ATOM    361  HG3 GLU    22      93.810  54.390  23.320  0.00  0.00           H
ATOM    362  CD  GLU    22      95.750  53.620  23.950  0.00  0.00           C
ATOM    363  OE1 GLU    22      95.850  52.590  24.630  0.00  0.00           O
ATOM    364  OE2 GLU    22      96.430  53.710  22.940  0.00  0.00           O
ATOM    365  C   GLU    22      95.520  56.050  26.480  0.00  0.00           C
ATOM    366  O   GLU    22      96.700  55.990  26.100  0.00  0.00           O
ATOM    367  N   ALA    23      95.140  57.270  26.910  0.00  0.00           N
ATOM    368  H   ALA    23      94.180  57.450  27.160  0.00  0.00           H
ATOM    369  CA  ALA    23      96.100  58.410  26.940  0.00  0.00           C
ATOM    370  HA  ALA    23      96.530  58.470  25.940  0.00  0.00           H
ATOM    371  CB  ALA    23      95.350  59.770  27.030  0.00  0.00           C
ATOM    372  HB1 ALA    23      94.790  60.010  26.130  0.00  0.00           H
ATOM    373  HB2 ALA    23      94.690  59.800  27.900  0.00  0.00           H
ATOM    374  HB3 ALA    23      96.090  60.560  27.160  0.00  0.00           H
ATOM    375  C   ALA    23      97.210  58.220  28.020  0.00  0.00           C
ATOM    376  O   ALA    23      98.370  58.410  27.780  0.00  0.00           O
ATOM    377  N   VAL    24      96.880  57.930  29.290  0.00  0.00           N
ATOM    378  H   VAL    24      95.920  57.850  29.590  0.00  0.00           H
ATOM    379  CA  VAL    24      98.010  57.590  30.260  0.00  0.00           C
ATOM    380  HA  VAL    24      98.700  58.420  30.390  0.00  0.00           H
ATOM    381  CB  VAL    24      97.350  57.300  31.600  0.00  0.00           C
ATOM    382  HB  VAL    24      96.730  56.400  31.540  0.00  0.00           H
ATOM    383  CG1 VAL    24      98.420  57.060  32.690  0.00  0.00           C
ATOM    384 HG11 VAL    24      98.850  56.080  32.510  0.00  0.00           H
ATOM    385 HG12 VAL    24      99.170  57.830  32.520  0.00  0.00           H
ATOM    386 HG13 VAL    24      98.110  57.230  33.730  0.00  0.00           H
ATOM    387  CG2 VAL    24      96.660  58.620  32.020  0.00  0.00           C
ATOM    388 HG21 VAL    24      97.340  59.450  32.220  0.00  0.00           H
ATOM    389 HG22 VAL    24      95.970  59.120  31.340  0.00  0.00           H
ATOM    390 HG23 VAL    24      96.240  58.540  33.020  0.00  0.00           H
ATOM    391  C   VAL    24      98.890  56.510  29.850  0.00  0.00           C
ATOM    392  O   VAL    24     100.090  56.570  30.140  0.00  0.00           O
ATOM    393  N   ASN    25      98.350  55.450  29.240  0.00  0.00           N
ATOM    394  H   ASN    25      97.360  55.490  29.040  0.00  0.00           H
ATOM    395  CA  ASN    25      99.160  54.330  28.790  0.00  0.00           C
ATOM    396  HA  ASN    25      99.720  53.990  29.660  0.00  0.00           H
ATOM    397  CB  ASN    25      98.250  53.130  28.410  0.00  0.00           C
ATOM    398  HB2 ASN    25      97.800  53.440  27.460  0.00  0.00           H
ATOM    399  HB3 ASN    25      97.510  52.970  29.200  0.00  0.00           H
ATOM    400  CG  ASN    25      98.980  51.810  28.300  0.00  0.00           C
ATOM    401  OD1 ASN    25      98.990  51.140  27.280  0.00  0.00           O
ATOM    402  ND2 ASN    25      99.600  51.390  29.370  0.00  0.00           N
ATOM    403 HD21 ASN    25      99.530  51.820  30.280  0.00  0.00           H
ATOM    404 HD22 ASN    25     100.040  50.490  29.250  0.00  0.00           H
ATOM    405  C   ASN    25     100.110  54.760  27.660  0.00  0.00           C
ATOM    406  O   ASN    25     101.320  54.540  27.650  0.00  0.00           O
ATOM    407  N   GLN    26      99.720  55.610  26.750  0.00  0.00           N
ATOM    408  H   GLN    26      98.740  55.850  26.680  0.00  0.00           H
ATOM    409  CA  GLN    26     100.580  56.200  25.740  0.00  0.00           C
ATOM    410  HA  GLN    26     101.120  55.400  25.230  0.00  0.00           H
ATOM    411  CB  GLN    26      99.680  56.890  24.750  0.00  0.00           C
ATOM    412  HB2 GLN    26     100.260  57.530  24.080  0.00  0.00           H
ATOM    413  HB3 GLN    26      99.040  57.650  25.220  0.00  0.00           H
ATOM    414  CG  GLN    26      98.860  56.070  23.730  0.00  0.00           C
ATOM    415  HG2 GLN    26      98.290  55.300  24.240  0.00  0.00           H
ATOM    416  HG3 GLN    26      99.610  55.550  23.140  0.00  0.00           H
ATOM    417  CD  GLN    26      97.960  56.940  22.840  0.00  0.00           C
ATOM    418  OE1 GLN    26      98.210  58.070  22.630  0.00  0.00           O
ATOM    419  NE2 GLN    26      96.980  56.380  22.160  0.00  0.00           N
ATOM    420 HE21 GLN    26      96.780  55.420  22.430  0.00  0.00           H
ATOM    421 HE22 GLN    26      96.260  56.870  21.650  0.00  0.00           H
ATOM    422  C   GLN    26     101.670  57.140  26.390  0.00  0.00           C
ATOM    423  O   GLN    26     102.770  57.370  25.830  0.00  0.00           O
ATOM    424  N   ALA    27     101.390  57.880  27.500  0.00  0.00           N
ATOM    425  H   ALA    27     100.470  57.780  27.900  0.00  0.00           H
ATOM    426  CA  ALA    27     102.330  58.660  28.270  0.00  0.00           C
ATOM    427  HA  ALA    27     102.920  59.360  27.670  0.00  0.00           H
ATOM    428  CB  ALA    27     101.630  59.370  29.420  0.00  0.00           C
ATOM    429  HB1 ALA    27     100.800  59.960  29.040  0.00  0.00           H
ATOM    430  HB2 ALA    27     101.250  58.700  30.190  0.00  0.00           H
ATOM    431  HB3 ALA    27     102.330  59.980  29.990  0.00  0.00           H
ATOM    432  C   ALA    27     103.440  57.700  28.800  0.00  0.00           C
ATOM    433  O   ALA    27     104.610  58.050  28.640  0.00  0.00           O
ATOM    434  N   ASN    28     103.090  56.590  29.480  0.00  0.00           N
ATOM    435  H   ASN    28     102.090  56.490  29.600  0.00  0.00           H
ATOM    436  CA  ASN    28     104.010  55.650  30.070  0.00  0.00           C
ATOM    437  HA  ASN    28     104.750  56.220  30.630  0.00  0.00           H
ATOM    438  CB  ASN    28     103.310  54.580  30.960  0.00  0.00           C
ATOM    439  HB2 ASN    28     104.060  53.800  31.090  0.00  0.00           H
ATOM    440  HB3 ASN    28     102.470  54.080  30.480  0.00  0.00           H
ATOM    441  CG  ASN    28     102.870  55.100  32.340  0.00  0.00           C
ATOM    442  OD1 ASN    28     103.580  55.820  33.030  0.00  0.00           O
ATOM    443  ND2 ASN    28     101.620  54.830  32.700  0.00  0.00           N
ATOM    444 HD21 ASN    28     101.240  54.040  32.200  0.00  0.00           H
ATOM    445 HD22 ASN    28     101.280  55.060  33.620  0.00  0.00           H
ATOM    446  C   ASN    28     104.910  54.940  29.000  0.00  0.00           C
ATOM    447  O   ASN    28     106.090  54.640  29.290  0.00  0.00           O
ATOM    448  N   LYS    29     104.290  54.820  27.760  0.00  0.00           N
ATOM    449  H   LYS    29     103.290  54.960  27.680  0.00  0.00           H
ATOM    450  CA  LYS    29     105.020  54.500  26.520  0.00  0.00           C
ATOM    451  HA  LYS    29     105.720  53.680  26.710  0.00  0.00           H
ATOM    452  CB  LYS    29     104.110  54.000  25.400  0.00  0.00           C
ATOM    453  HB2 LYS    29     104.640  54.090  24.450  0.00  0.00           H
ATOM    454  HB3 LYS    29     103.310  54.730  25.280  0.00  0.00           H
ATOM    455  CG  LYS    29     103.450  52.620  25.500  0.00  0.00           C
ATOM    456  HG2 LYS    29     102.840  52.680  26.400  0.00  0.00           H
ATOM    457  HG3 LYS    29     104.170  51.800  25.540  0.00  0.00           H
ATOM    458  CD  LYS    29     102.490  52.370  24.330  0.00  0.00           C
ATOM    459  HD2 LYS    29     103.040  52.240  23.400  0.00  0.00           H
ATOM    460  HD3 LYS    29     101.830  53.230  24.190  0.00  0.00           H
ATOM    461  CE  LYS    29     101.740  51.070  24.650  0.00  0.00           C
ATOM    462  HE2 LYS    29     101.480  51.080  25.710  0.00  0.00           H
ATOM    463  HE3 LYS    29     102.440  50.240  24.610  0.00  0.00           H
ATOM    464  NZ  LYS    29     100.550  50.860  23.830  0.00  0.00           N
ATOM    465  HZ1 LYS    29     100.690  50.830  22.820  0.00  0.00           H
ATOM    466  HZ2 LYS    29     100.150  49.960  24.030  0.00  0.00           H
ATOM    467  HZ3 LYS    29      99.850  51.580  23.910  0.00  0.00           H
ATOM    468  C   LYS    29     106.020  55.620  26.010  0.00  0.00           C
ATOM    469  O   LYS    29     107.170  55.310  25.840  0.00  0.00           O
ATOM    470  N   ARG    30     105.520  56.880  25.970  0.00  0.00           N
ATOM    471  H   ARG    30     104.550  57.020  26.200  0.00  0.00           H
ATOM    472  CA  ARG    30     106.250  58.010  25.450  0.00  0.00           C
ATOM    473  HA  ARG    30     106.580  57.800  24.430  0.00  0.00           H
ATOM    474  CB  ARG    30     105.290  59.240  25.360  0.00  0.00           C
ATOM    475  HB2 ARG    30     105.030  59.720  26.300  0.00  0.00           H
ATOM    476  HB3 ARG    30     104.380  58.860  24.900  0.00  0.00           H
ATOM    477  CG  ARG    30     105.900  60.430  24.560  0.00  0.00           C
ATOM    478  HG2 ARG    30     106.300  60.080  23.600  0.00  0.00           H
ATOM    479  HG3 ARG    30     106.800  60.760  25.070  0.00  0.00           H
ATOM    480  CD  ARG    30     105.060  61.740  24.420  0.00  0.00           C
ATOM    481  HD2 ARG    30     105.530  62.480  23.760  0.00  0.00           H
ATOM    482  HD3 ARG    30     105.090  62.080  25.450  0.00  0.00           H
ATOM    483  NE  ARG    30     103.700  61.480  23.920  0.00  0.00           N
ATOM    484  HE  ARG    30     103.660  61.060  23.010  0.00  0.00           H
ATOM    485  CZ  ARG    30     102.580  61.440  24.600  0.00  0.00           C
ATOM    486  NH1 ARG    30     102.400  62.080  25.740  0.00  0.00           N
ATOM    487 HH11 ARG    30     103.140  62.730  25.960  0.00  0.00           H
ATOM    488 HH12 ARG    30     101.500  61.970  26.190  0.00  0.00           H
ATOM    489  NH2 ARG    30     101.480  61.060  24.060  0.00  0.00           N
ATOM    490 HH21 ARG    30     101.450  60.580  23.170  0.00  0.00           H
ATOM    491 HH22 ARG    30     100.570  61.260  24.440  0.00  0.00           H
ATOM    492  C   ARG    30     107.560  58.210  26.300  0.00  0.00           C
ATOM    493  O   ARG    30     108.620  58.580  25.690  0.00  0.00           O
ATOM    494  N   HIE    31     107.480  58.040  27.620  0.00  0.00           N
ATOM    495  H   HIE    31     106.710  57.480  27.930  0.00  0.00           H
ATOM    496  CA  HIE    31     108.280  58.690  28.650  0.00  0.00           C
ATOM    497  HA  HIE    31     108.950  59.390  28.150  0.00  0.00           H
ATOM    498  CB  HIE    31     107.400  59.590  29.520  0.00  0.00           C
ATOM    499  HB2 HIE    31     108.030  59.930  30.340  0.00  0.00           H
ATOM    500  HB3 HIE    31     106.650  58.900  29.910  0.00  0.00           H
ATOM    501  CG  HIE    31     106.780  60.820  28.950  0.00  0.00           C
ATOM    502  ND1 HIE    31     107.490  61.860  28.260  0.00  0.00           N
ATOM    503  CE1 HIE    31     106.470  62.610  27.770  0.00  0.00           C
ATOM    504  HE1 HIE    31     106.570  63.470  27.120  0.00  0.00           H
ATOM    505  NE2 HIE    31     105.230  62.220  28.200  0.00  0.00           N
ATOM    506  HE2 HIE    31     104.410  62.780  28.050  0.00  0.00           H
ATOM    507  CD2 HIE    31     105.430  61.060  28.930  0.00  0.00           C
ATOM    508  HD2 HIE    31     104.630  60.490  29.390  0.00  0.00           H
ATOM    509  C   HIE    31     109.230  57.760  29.430  0.00  0.00           C
ATOM    510  O   HIE    31     109.140  56.510  29.380  0.00  0.00           O
ATOM    511  N   PHE    32     110.140  58.300  30.260  0.00  0.00           N
ATOM    512  H   PHE    32     110.190  59.310  30.230  0.00  0.00           H
ATOM    513  CA  PHE    32     110.940  57.510  31.090  0.00  0.00           C
ATOM    514  HA  PHE    32     111.220  56.650  30.480  0.00  0.00           H
ATOM    515  CB  PHE    32     112.230  58.310  31.290  0.00  0.00           C
ATOM    516  HB2 PHE    32     111.980  59.310  31.650  0.00  0.00           H
ATOM    517  HB3 PHE    32     112.810  58.560  30.400  0.00  0.00           H
ATOM    518  CG  PHE    32     113.160  57.710  32.300  0.00  0.00           C
ATOM    519  CD1 PHE    32     114.090  56.690  31.850  0.00  0.00           C
ATOM    520  HD1 PHE    32     113.970  56.240  30.870  0.00  0.00           H
ATOM    521  CE1 PHE    32     115.110  56.200  32.730  0.00  0.00           C
ATOM    522  HE1 PHE    32     115.870  55.500  32.400  0.00  0.00           H
ATOM    523  CZ  PHE    32     115.290  56.840  33.970  0.00  0.00           C
ATOM    524  HZ  PHE    32     116.090  56.540  34.620  0.00  0.00           H
ATOM    525  CE2 PHE    32     114.430  57.920  34.330  0.00  0.00           C
ATOM    526  HE2 PHE    32     114.580  58.470  35.250  0.00  0.00           H
ATOM    527  CD2 PHE    32     113.390  58.340  33.530  0.00  0.00           C
ATOM    528  HD2 PHE    32     112.810  59.210  33.810  0.00  0.00           H
ATOM    529  C   PHE    32     110.240  57.140  32.450  0.00  0.00           C
ATOM    530  O   PHE    32     109.730  58.080  33.160  0.00  0.00           O
ATOM    531  N   THR    33     110.310  55.850  32.870  0.00  0.00           N
ATOM    532  H   THR    33     110.630  55.100  32.270  0.00  0.00           H
ATOM    533  CA  THR    33     109.430  55.410  34.000  0.00  0.00           C
ATOM    534  HA  THR    33     109.060  56.290  34.540  0.00  0.00           H
ATOM    535  CB  THR    33     108.130  54.750  33.490  0.00  0.00           C
ATOM    536  HB  THR    33     107.530  54.640  34.390  0.00  0.00           H
ATOM    537  CG2 THR    33     107.200  55.620  32.580  0.00  0.00           C
ATOM    538 HG21 THR    33     107.630  55.790  31.590  0.00  0.00           H
ATOM    539 HG22 THR    33     106.260  55.100  32.360  0.00  0.00           H
ATOM    540 HG23 THR    33     107.010  56.630  32.930  0.00  0.00           H
ATOM    541  OG1 THR    33     108.370  53.500  32.880  0.00  0.00           O
ATOM    542  HG1 THR    33     107.530  53.030  32.950  0.00  0.00           H
ATOM    543  C   THR    33     110.160  54.600  35.040  0.00  0.00           C
ATOM    544  O   THR    33     109.540  53.810  35.770  0.00  0.00           O
ATOM    545  N   ARG    34     111.450  54.830  35.310  0.00  0.00           N
ATOM    546  H   ARG    34     111.900  55.560  34.770  0.00  0.00           H
ATOM    547  CA  ARG    34     112.220  54.140  36.400  0.00  0.00           C
ATOM    548  HA  ARG    34     111.800  53.140  36.450  0.00  0.00           H
ATOM    549  CB  ARG    34     113.740  54.230  36.180  0.00  0.00           C
ATOM    550  HB2 ARG    34     114.100  55.250  36.110  0.00  0.00           H
ATOM    551  HB3 ARG    34     113.960  53.750  35.220  0.00  0.00           H
ATOM    552  CG  ARG    34     114.440  53.510  37.340  0.00  0.00           C
ATOM    553  HG2 ARG    34     114.040  52.490  37.340  0.00  0.00           H
ATOM    554  HG3 ARG    34     114.310  53.960  38.320  0.00  0.00           H
ATOM    555  CD  ARG    34     115.900  53.380  36.970  0.00  0.00           C
ATOM    556  HD2 ARG    34     116.010  53.060  35.930  0.00  0.00           H
ATOM    557  HD3 ARG    34     116.310  52.710  37.720  0.00  0.00           H
ATOM    558  NE  ARG    34     116.540  54.730  37.130  0.00  0.00           N
ATOM    559  HE  ARG    34     115.980  55.440  37.580  0.00  0.00           H
ATOM    560  CZ  ARG    34     117.780  54.980  36.790  0.00  0.00           C
ATOM    561  NH1 ARG    34     118.570  54.170  36.190  0.00  0.00           N
ATOM    562 HH11 ARG    34     118.240  53.220  36.090  0.00  0.00           H
ATOM    563 HH12 ARG    34     119.530  54.440  36.000  0.00  0.00           H
ATOM    564  NH2 ARG    34     118.320  56.110  37.090  0.00  0.00           N
ATOM    565 HH21 ARG    34     117.770  56.880  37.430  0.00  0.00           H
ATOM    566 HH22 ARG    34     119.270  56.170  36.740  0.00  0.00           H
ATOM    567  C   ARG    34     111.770  54.730  37.700  0.00  0.00           C
ATOM    568  O   ARG    34     111.580  54.020  38.680  0.00  0.00           O
ATOM    569  N   LYS    35     111.710  56.050  37.780  0.00  0.00           N
ATOM    570  H   LYS    35     111.860  56.530  36.900  0.00  0.00           H
ATOM    571  CA  LYS    35     111.600  56.850  38.990  0.00  0.00           C
ATOM    572  HA  LYS    35     112.010  56.270  39.810  0.00  0.00           H
ATOM    573  CB  LYS    35     112.310  58.170  38.790  0.00  0.00           C
ATOM    574  HB2 LYS    35     111.550  58.720  38.240  0.00  0.00           H
ATOM    575  HB3 LYS    35     113.270  58.020  38.300  0.00  0.00           H
ATOM    576  CG  LYS    35     112.610  58.900  40.120  0.00  0.00           C
ATOM    577  HG2 LYS    35     113.290  58.310  40.740  0.00  0.00           H
ATOM    578  HG3 LYS    35     111.700  59.080  40.680  0.00  0.00           H
ATOM    579  CD  LYS    35     113.210  60.220  39.900  0.00  0.00           C
ATOM    580  HD2 LYS    35     112.520  60.820  39.310  0.00  0.00           H
ATOM    581  HD3 LYS    35     114.040  60.080  39.210  0.00  0.00           H
ATOM    582  CE  LYS    35     113.670  61.050  41.080  0.00  0.00           C
ATOM    583  HE2 LYS    35     114.590  60.620  41.460  0.00  0.00           H
ATOM    584  HE3 LYS    35     112.930  61.010  41.880  0.00  0.00           H
ATOM    585  NZ  LYS    35     114.100  62.430  40.670  0.00  0.00           N
ATOM    586  HZ1 LYS    35     113.340  63.060  40.890  0.00  0.00           H
ATOM    587  HZ2 LYS    35     114.980  62.670  41.120  0.00  0.00           H
ATOM    588  HZ3 LYS    35     114.350  62.620  39.710  0.00  0.00           H
ATOM    589  C   LYS    35     110.070  57.000  39.440  0.00  0.00           C
ATOM    590  O   LYS    35     109.720  56.460  40.440  0.00  0.00           O
ATOM    591  N   ILE    36     109.220  57.390  38.470  0.00  0.00           N
ATOM    592  H   ILE    36     109.640  57.560  37.570  0.00  0.00           H
ATOM    593  CA  ILE    36     107.750  57.470  38.560  0.00  0.00           C
ATOM    594  HA  ILE    36     107.460  56.930  39.470  0.00  0.00           H
ATOM    595  CB  ILE    36     107.210  58.920  38.770  0.00  0.00           C
ATOM    596  HB  ILE    36     106.140  58.850  38.930  0.00  0.00           H
ATOM    597  CG2 ILE    36     107.920  59.670  39.950  0.00  0.00           C
ATOM    598 HG21 ILE    36     107.400  60.600  40.180  0.00  0.00           H
ATOM    599 HG22 ILE    36     108.120  59.030  40.800  0.00  0.00           H
ATOM    600 HG23 ILE    36     108.860  60.000  39.500  0.00  0.00           H
ATOM    601  CG1 ILE    36     107.330  59.850  37.530  0.00  0.00           C
ATOM    602 HG12 ILE    36     106.770  59.280  36.790  0.00  0.00           H
ATOM    603 HG13 ILE    36     108.360  59.920  37.170  0.00  0.00           H
ATOM    604  CD1 ILE    36     106.560  61.150  37.450  0.00  0.00           C
ATOM    605 HD11 ILE    36     107.110  61.980  37.910  0.00  0.00           H
ATOM    606 HD12 ILE    36     106.480  61.560  36.440  0.00  0.00           H
ATOM    607 HD13 ILE    36     105.690  60.960  38.080  0.00  0.00           H
ATOM    608  C   ILE    36     107.040  56.730  37.410  0.00  0.00           C
ATOM    609  O   ILE    36     107.560  56.470  36.340  0.00  0.00           O
ATOM    610  N   GLN    37     105.760  56.440  37.580  0.00  0.00           N
ATOM    611  H   GLN    37     105.380  56.630  38.500  0.00  0.00           H
ATOM    612  CA  GLN    37     104.900  55.830  36.610  0.00  0.00           C
ATOM    613  HA  GLN    37     105.190  56.160  35.610  0.00  0.00           H
ATOM    614  CB  GLN    37     104.880  54.260  36.700  0.00  0.00           C
ATOM    615  HB2 GLN    37     104.830  53.840  37.710  0.00  0.00           H
ATOM    616  HB3 GLN    37     105.930  54.100  36.430  0.00  0.00           H
ATOM    617  CG  GLN    37     103.880  53.520  35.810  0.00  0.00           C
ATOM    618  HG2 GLN    37     103.760  54.090  34.890  0.00  0.00           H
ATOM    619  HG3 GLN    37     102.930  53.400  36.330  0.00  0.00           H
ATOM    620  CD  GLN    37     104.270  52.150  35.350  0.00  0.00           C
ATOM    621  OE1 GLN    37     105.320  51.790  35.040  0.00  0.00           O
ATOM    622  NE2 GLN    37     103.280  51.260  35.230  0.00  0.00           N
ATOM    623 HE21 GLN    37     102.290  51.440  35.310  0.00  0.00           H
ATOM    624 HE22 GLN    37     103.660  50.400  34.860  0.00  0.00           H
ATOM    625  C   GLN    37     103.430  56.290  36.740  0.00  0.00           C
ATOM    626  O   GLN    37     102.970  56.460  37.860  0.00  0.00           O
ATOM    627  N   LEU    38     102.740  56.660  35.620  0.00  0.00           N
ATOM    628  H   LEU    38     103.020  56.270  34.740  0.00  0.00           H
ATOM    629  CA  LEU    38     101.430  57.270  35.680  0.00  0.00           C
ATOM    630  HA  LEU    38     101.320  57.980  36.500  0.00  0.00           H
ATOM    631  CB  LEU    38     101.180  58.240  34.530  0.00  0.00           C
ATOM    632  HB2 LEU    38     100.270  58.780  34.790  0.00  0.00           H
ATOM    633  HB3 LEU    38     101.080  57.690  33.600  0.00  0.00           H
ATOM    634  CG  LEU    38     102.380  59.150  34.330  0.00  0.00           C
ATOM    635  HG  LEU    38     103.280  58.620  34.020  0.00  0.00           H
ATOM    636  CD1 LEU    38     102.130  60.130  33.240  0.00  0.00           C
ATOM    637 HD11 LEU    38     101.120  60.520  33.180  0.00  0.00           H
ATOM    638 HD12 LEU    38     102.810  60.980  33.250  0.00  0.00           H
ATOM    639 HD13 LEU    38     102.280  59.520  32.340  0.00  0.00           H
ATOM    640  CD2 LEU    38     102.590  59.990  35.660  0.00  0.00           C
ATOM    641 HD21 LEU    38     101.730  60.650  35.750  0.00  0.00           H
ATOM    642 HD22 LEU    38     102.660  59.410  36.580  0.00  0.00           H
ATOM    643 HD23 LEU    38     103.500  60.580  35.520  0.00  0.00           H
ATOM    644  C   LEU    38     100.390  56.190  35.880  0.00  0.00           C
ATOM    645  O   LEU    38     100.470  55.150  35.220  0.00  0.00           O
ATOM    646  N   GLN    39      99.380  56.410  36.680  0.00  0.00           N
ATOM    647  H   GLN    39      99.370  57.300  37.160  0.00  0.00           H
ATOM    648  CA  GLN    39      98.210  55.640  36.830  0.00  0.00           C
ATOM    649  HA  GLN    39      98.250  54.860  36.060  0.00  0.00           H
ATOM    650  CB  GLN    39      98.200  55.000  38.200  0.00  0.00           C
ATOM    651  HB2 GLN    39      98.410  55.580  39.090  0.00  0.00           H
ATOM    652  HB3 GLN    39      99.110  54.390  38.210  0.00  0.00           H
ATOM    653  CG  GLN    39      97.020  54.120  38.440  0.00  0.00           C
ATOM    654  HG2 GLN    39      96.700  53.530  37.580  0.00  0.00           H
ATOM    655  HG3 GLN    39      96.130  54.680  38.710  0.00  0.00           H
ATOM    656  CD  GLN    39      97.230  53.130  39.540  0.00  0.00           C
ATOM    657  OE1 GLN    39      97.650  51.990  39.380  0.00  0.00           O
ATOM    658  NE2 GLN    39      97.130  53.550  40.790  0.00  0.00           N
ATOM    659 HE21 GLN    39      96.850  54.500  40.990  0.00  0.00           H
ATOM    660 HE22 GLN    39      97.400  52.950  41.550  0.00  0.00           H
ATOM    661  C   GLN    39      96.850  56.350  36.600  0.00  0.00           C
ATOM    662  O   GLN    39      96.610  57.490  37.000  0.00  0.00           O
ATOM    663  N   ALA    40      95.970  55.710  35.830  0.00  0.00           N
ATOM    664  H   ALA    40      96.120  54.770  35.490  0.00  0.00           H
ATOM    665  CA  ALA    40      94.630  56.290  35.510  0.00  0.00           C
ATOM    666  HA  ALA    40      94.700  57.370  35.380  0.00  0.00           H
ATOM    667  CB  ALA    40      94.110  55.780  34.250  0.00  0.00           C
ATOM    668  HB1 ALA    40      93.140  56.170  33.950  0.00  0.00           H
ATOM    669  HB2 ALA    40      94.800  56.040  33.450  0.00  0.00           H
ATOM    670  HB3 ALA    40      94.010  54.690  34.340  0.00  0.00           H
ATOM    671  C   ALA    40      93.540  55.970  36.550  0.00  0.00           C
ATOM    672  O   ALA    40      93.350  54.820  36.880  0.00  0.00           O
ATOM    673  N   THR    41      92.720  56.960  36.980  0.00  0.00           N
ATOM    674  H   THR    41      92.930  57.890  36.650  0.00  0.00           H
ATOM    675  CA  THR    41      91.440  56.750  37.630  0.00  0.00           C
ATOM    676  HA  THR    41      91.010  55.820  37.250  0.00  0.00           H
ATOM    677  CB  THR    41      91.550  56.560  39.160  0.00  0.00           C
ATOM    678  HB  THR    41      92.120  55.630  39.270  0.00  0.00           H
ATOM    679  CG2 THR    41      92.330  57.650  39.910  0.00  0.00           C
ATOM    680 HG21 THR    41      92.250  58.520  39.270  0.00  0.00           H
ATOM    681 HG22 THR    41      91.940  57.860  40.900  0.00  0.00           H
ATOM    682 HG23 THR    41      93.380  57.350  39.870  0.00  0.00           H
ATOM    683  OG1 THR    41      90.310  56.370  39.720  0.00  0.00           O
ATOM    684  HG1 THR    41      90.370  56.420  40.670  0.00  0.00           H
ATOM    685  C   THR    41      90.410  57.790  37.260  0.00  0.00           C
ATOM    686  O   THR    41      90.740  58.950  37.060  0.00  0.00           O
ATOM    687  N   SER    42      89.120  57.440  37.080  0.00  0.00           N
ATOM    688  H   SER    42      88.820  56.510  37.320  0.00  0.00           H
ATOM    689  CA  SER    42      88.070  58.350  36.550  0.00  0.00           C
ATOM    690  HA  SER    42      88.330  59.390  36.730  0.00  0.00           H
ATOM    691  CB  SER    42      88.160  58.360  35.010  0.00  0.00           C
ATOM    692  HB2 SER    42      89.140  58.670  34.640  0.00  0.00           H
ATOM    693  HB3 SER    42      87.380  59.020  34.630  0.00  0.00           H
ATOM    694  OG  SER    42      87.910  56.990  34.630  0.00  0.00           O
ATOM    695  HG  SER    42      86.980  56.740  34.610  0.00  0.00           H
ATOM    696  C   SER    42      86.670  58.020  36.980  0.00  0.00           C
ATOM    697  O   SER    42      86.440  56.900  37.410  0.00  0.00           O
ATOM    698  N   VAL    43      85.730  58.900  36.720  0.00  0.00           N
ATOM    699  H   VAL    43      86.060  59.820  36.490  0.00  0.00           H
ATOM    700  CA  VAL    43      84.250  58.700  36.940  0.00  0.00           C
ATOM    701  HA  VAL    43      84.110  57.620  36.890  0.00  0.00           H
ATOM    702  CB  VAL    43      83.760  59.200  38.340  0.00  0.00           C
ATOM    703  HB  VAL    43      82.670  59.090  38.280  0.00  0.00           H
ATOM    704  CG1 VAL    43      84.170  58.410  39.530  0.00  0.00           C
ATOM    705 HG11 VAL    43      83.810  58.980  40.390  0.00  0.00           H
ATOM    706 HG12 VAL    43      83.730  57.410  39.570  0.00  0.00           H
ATOM    707 HG13 VAL    43      85.250  58.320  39.660  0.00  0.00           H
ATOM    708  CG2 VAL    43      84.070  60.690  38.480  0.00  0.00           C
ATOM    709 HG21 VAL    43      83.720  61.180  37.570  0.00  0.00           H
ATOM    710 HG22 VAL    43      83.540  61.140  39.320  0.00  0.00           H
ATOM    711 HG23 VAL    43      85.120  60.970  38.560  0.00  0.00           H
ATOM    712  C   VAL    43      83.450  59.410  35.820  0.00  0.00           C
ATOM    713  O   VAL    43      83.940  60.330  35.080  0.00  0.00           O
ATOM    714  N   THR    44      82.140  59.140  35.740  0.00  0.00           N
ATOM    715  H   THR    44      81.820  58.230  36.050  0.00  0.00           H
ATOM    716  CA  THR    44      81.290  60.100  35.000  0.00  0.00           C
ATOM    717  HA  THR    44      81.910  60.640  34.280  0.00  0.00           H
ATOM    718  CB  THR    44      80.210  59.370  34.170  0.00  0.00           C
ATOM    719  HB  THR    44      79.560  60.110  33.700  0.00  0.00           H
ATOM    720  CG2 THR    44      80.890  58.440  33.150  0.00  0.00           C
ATOM    721 HG21 THR    44      80.300  57.620  32.750  0.00  0.00           H
ATOM    722 HG22 THR    44      81.300  59.040  32.340  0.00  0.00           H
ATOM    723 HG23 THR    44      81.650  57.880  33.690  0.00  0.00           H
ATOM    724  OG1 THR    44      79.440  58.550  35.010  0.00  0.00           O
ATOM    725  HG1 THR    44      78.630  59.020  35.220  0.00  0.00           H
ATOM    726  C   THR    44      80.670  61.130  35.950  0.00  0.00           C
ATOM    727  O   THR    44      80.840  61.050  37.190  0.00  0.00           O
ATOM    728  N   HIE    45      79.980  62.150  35.320  0.00  0.00           N
ATOM    729  H   HIE    45      79.820  62.040  34.330  0.00  0.00           H
ATOM    730  CA  HIE    45      79.300  63.200  36.010  0.00  0.00           C
ATOM    731  HA  HIE    45      80.050  63.660  36.650  0.00  0.00           H
ATOM    732  CB  HIE    45      78.890  64.370  35.110  0.00  0.00           C
ATOM    733  HB2 HIE    45      78.390  65.210  35.590  0.00  0.00           H
ATOM    734  HB3 HIE    45      78.180  63.860  34.460  0.00  0.00           H
ATOM    735  CG  HIE    45      80.000  64.830  34.270  0.00  0.00           C
ATOM    736  ND1 HIE    45      80.270  64.410  32.940  0.00  0.00           N
ATOM    737  CE1 HIE    45      81.360  65.180  32.520  0.00  0.00           C
ATOM    738  HE1 HIE    45      81.750  65.180  31.510  0.00  0.00           H
ATOM    739  NE2 HIE    45      81.630  66.100  33.440  0.00  0.00           N
ATOM    740  HE2 HIE    45      82.300  66.840  33.330  0.00  0.00           H
ATOM    741  CD2 HIE    45      80.860  65.890  34.590  0.00  0.00           C
ATOM    742  HD2 HIE    45      80.790  66.540  35.460  0.00  0.00           H
ATOM    743  C   HIE    45      78.130  62.650  36.840  0.00  0.00           C
ATOM    744  O   HIE    45      77.280  61.950  36.280  0.00  0.00           O
ATOM    745  N   ARG    46      78.070  62.910  38.100  0.00  0.00           N
ATOM    746  H   ARG    46      78.890  63.380  38.460  0.00  0.00           H
ATOM    747  CA  ARG    46      76.960  62.420  38.960  0.00  0.00           C
ATOM    748  HA  ARG    46      76.670  61.410  38.640  0.00  0.00           H
ATOM    749  CB  ARG    46      77.490  62.330  40.410  0.00  0.00           C
ATOM    750  HB2 ARG    46      76.670  61.940  41.010  0.00  0.00           H
ATOM    751  HB3 ARG    46      77.580  63.350  40.790  0.00  0.00           H
ATOM    752  CG  ARG    46      78.830  61.590  40.590  0.00  0.00           C
ATOM    753  HG2 ARG    46      78.980  61.560  41.670  0.00  0.00           H
ATOM    754  HG3 ARG    46      79.640  62.240  40.250  0.00  0.00           H
ATOM    755  CD  ARG    46      78.790  60.220  39.920  0.00  0.00           C
ATOM    756  HD2 ARG    46      78.890  60.350  38.850  0.00  0.00           H
ATOM    757  HD3 ARG    46      77.850  59.710  40.170  0.00  0.00           H
ATOM    758  NE  ARG    46      79.850  59.260  40.310  0.00  0.00           N
ATOM    759  HE  ARG    46      80.330  59.370  41.200  0.00  0.00           H
ATOM    760  CZ  ARG    46      80.150  58.090  39.640  0.00  0.00           C
ATOM    761  NH1 ARG    46      79.480  57.690  38.590  0.00  0.00           N
ATOM    762 HH11 ARG    46      78.710  58.260  38.270  0.00  0.00           H
ATOM    763 HH12 ARG    46      79.860  57.000  37.960  0.00  0.00           H
ATOM    764  NH2 ARG    46      81.120  57.330  39.850  0.00  0.00           N
ATOM    765 HH21 ARG    46      81.830  57.580  40.520  0.00  0.00           H
ATOM    766 HH22 ARG    46      81.210  56.380  39.530  0.00  0.00           H
ATOM    767  C   ARG    46      75.680  63.270  38.820  0.00  0.00           C
ATOM    768  O   ARG    46      75.810  64.440  38.460  0.00  0.00           O
ATOM    769  N   PRO    47      74.510  62.840  39.190  0.00  0.00           N
ATOM    770  CD  PRO    47      74.290  61.570  39.840  0.00  0.00           C
ATOM    771  HD2 PRO    47      74.440  61.630  40.910  0.00  0.00           H
ATOM    772  HD3 PRO    47      74.940  60.780  39.460  0.00  0.00           H
ATOM    773  CG  PRO    47      72.800  61.330  39.390  0.00  0.00           C
ATOM    774  HG2 PRO    47      72.400  60.570  40.070  0.00  0.00           H
ATOM    775  HG3 PRO    47      72.820  60.920  38.380  0.00  0.00           H
ATOM    776  CB  PRO    47      72.140  62.640  39.380  0.00  0.00           C
ATOM    777  HB2 PRO    47      71.780  62.860  40.380  0.00  0.00           H
ATOM    778  HB3 PRO    47      71.300  62.700  38.690  0.00  0.00           H
ATOM    779  CA  PRO    47      73.270  63.530  38.850  0.00  0.00           C
ATOM    780  HA  PRO    47      73.200  63.560  37.760  0.00  0.00           H
ATOM    781  C   PRO    47      73.080  64.960  39.420  0.00  0.00           C
ATOM    782  O   PRO    47      72.240  65.760  38.980  0.00  0.00           O
ATOM    783  N   ASN    48      73.780  65.240  40.500  0.00  0.00           N
ATOM    784  H   ASN    48      74.370  64.570  40.960  0.00  0.00           H
ATOM    785  CA  ASN    48      73.610  66.560  41.100  0.00  0.00           C
ATOM    786  HA  ASN    48      73.410  67.300  40.320  0.00  0.00           H
ATOM    787  CB  ASN    48      72.400  66.520  42.090  0.00  0.00           C
ATOM    788  HB2 ASN    48      71.520  66.240  41.520  0.00  0.00           H
ATOM    789  HB3 ASN    48      72.350  67.480  42.600  0.00  0.00           H
ATOM    790  CG  ASN    48      72.460  65.410  43.120  0.00  0.00           C
ATOM    791  OD1 ASN    48      73.320  65.430  43.990  0.00  0.00           O
ATOM    792  ND2 ASN    48      71.670  64.380  43.070  0.00  0.00           N
ATOM    793 HD21 ASN    48      71.000  64.280  42.320  0.00  0.00           H
ATOM    794 HD22 ASN    48      71.790  63.690  43.790  0.00  0.00           H
ATOM    795  C   ASN    48      74.860  66.980  41.860  0.00  0.00           C
ATOM    796  O   ASN    48      75.770  66.180  42.040  0.00  0.00           O
ATOM    797  N   ALA    49      75.000  68.260  42.200  0.00  0.00           N
ATOM    798  H   ALA    49      74.160  68.750  42.480  0.00  0.00           H
ATOM    799  CA  ALA    49      76.210  68.860  42.550  0.00  0.00           C
ATOM    800  HA  ALA    49      76.970  68.720  41.780  0.00  0.00           H
ATOM    801  CB  ALA    49      76.030  70.390  42.670  0.00  0.00           C
ATOM    802  HB1 ALA    49      75.230  70.640  43.360  0.00  0.00           H
ATOM    803  HB2 ALA    49      76.930  70.920  42.980  0.00  0.00           H
ATOM    804  HB3 ALA    49      75.720  70.700  41.680  0.00  0.00           H
ATOM    805  C   ALA    49      76.670  68.260  43.870  0.00  0.00           C
ATOM    806  O   ALA    49      77.910  67.970  44.020  0.00  0.00           O
ATOM    807  N   ILE    50      75.760  68.060  44.860  0.00  0.00           N
ATOM    808  H   ILE    50      74.780  68.280  44.760  0.00  0.00           H
ATOM    809  CA  ILE    50      76.250  67.460  46.150  0.00  0.00           C
ATOM    810  HA  ILE    50      77.130  68.020  46.460  0.00  0.00           H
ATOM    811  CB  ILE    50      75.160  67.480  47.280  0.00  0.00           C
ATOM    812  HB  ILE    50      74.430  66.750  46.950  0.00  0.00           H
ATOM    813  CG2 ILE    50      75.700  66.920  48.590  0.00  0.00           C
ATOM    814 HG21 ILE    50      76.590  67.490  48.840  0.00  0.00           H
ATOM    815 HG22 ILE    50      75.020  66.830  49.440  0.00  0.00           H
ATOM    816 HG23 ILE    50      75.870  65.850  48.540  0.00  0.00           H
ATOM    817  CG1 ILE    50      74.550  68.940  47.510  0.00  0.00           C
ATOM    818 HG12 ILE    50      74.590  69.510  46.590  0.00  0.00           H
ATOM    819 HG13 ILE    50      75.110  69.510  48.260  0.00  0.00           H
ATOM    820  CD1 ILE    50      73.130  68.830  48.000  0.00  0.00           C
ATOM    821 HD11 ILE    50      72.570  68.120  47.400  0.00  0.00           H
ATOM    822 HD12 ILE    50      73.160  68.490  49.040  0.00  0.00           H
ATOM    823 HD13 ILE    50      72.520  69.730  48.010  0.00  0.00           H
ATOM    824  C   ILE    50      76.800  66.010  45.970  0.00  0.00           C
ATOM    825  O   ILE    50      77.800  65.700  46.570  0.00  0.00           O
ATOM    826  N   GLN    51      76.160  65.130  45.160  0.00  0.00           N
ATOM    827  H   GLN    51      75.310  65.390  44.680  0.00  0.00           H
ATOM    828  CA  GLN    51      76.720  63.880  44.880  0.00  0.00           C
ATOM    829  HA  GLN    51      76.990  63.350  45.800  0.00  0.00           H
ATOM    830  CB  GLN    51      75.690  62.940  44.260  0.00  0.00           C
ATOM    831  HB2 GLN    51      75.500  63.340  43.260  0.00  0.00           H
ATOM    832  HB3 GLN    51      74.800  63.030  44.890  0.00  0.00           H
ATOM    833  CG  GLN    51      75.990  61.440  44.100  0.00  0.00           C
ATOM    834  HG2 GLN    51      76.370  60.940  45.000  0.00  0.00           H
ATOM    835  HG3 GLN    51      76.790  61.370  43.370  0.00  0.00           H
ATOM    836  CD  GLN    51      74.820  60.670  43.500  0.00  0.00           C
ATOM    837  OE1 GLN    51      73.670  61.050  43.370  0.00  0.00           O
ATOM    838  NE2 GLN    51      75.180  59.530  42.910  0.00  0.00           N
ATOM    839 HE21 GLN    51      76.130  59.230  42.750  0.00  0.00           H
ATOM    840 HE22 GLN    51      74.400  59.000  42.550  0.00  0.00           H
ATOM    841  C   GLN    51      78.040  63.910  44.150  0.00  0.00           C
ATOM    842  O   GLN    51      78.920  63.040  44.340  0.00  0.00           O
ATOM    843  N   MET    52      78.200  64.920  43.330  0.00  0.00           N
ATOM    844  H   MET    52      77.400  65.530  43.250  0.00  0.00           H
ATOM    845  CA  MET    52      79.430  65.080  42.560  0.00  0.00           C
ATOM    846  HA  MET    52      79.780  64.120  42.160  0.00  0.00           H
ATOM    847  CB  MET    52      79.110  66.030  41.410  0.00  0.00           C
ATOM    848  HB2 MET    52      78.910  67.030  41.800  0.00  0.00           H
ATOM    849  HB3 MET    52      78.190  65.720  40.930  0.00  0.00           H
ATOM    850  CG  MET    52      80.250  66.370  40.460  0.00  0.00           C
ATOM    851  HG2 MET    52      81.100  66.730  41.040  0.00  0.00           H
ATOM    852  HG3 MET    52      80.020  67.220  39.820  0.00  0.00           H
ATOM    853  SD  MET    52      80.600  65.090  39.270  0.00  0.00           S
ATOM    854  CE  MET    52      81.830  64.090  40.160  0.00  0.00           C
ATOM    855  HE1 MET    52      81.410  63.600  41.040  0.00  0.00           H
ATOM    856  HE2 MET    52      82.300  63.370  39.500  0.00  0.00           H
ATOM    857  HE3 MET    52      82.560  64.750  40.620  0.00  0.00           H
ATOM    858  C   MET    52      80.610  65.590  43.450  0.00  0.00           C
ATOM    859  O   MET    52      81.720  65.110  43.300  0.00  0.00           O
ATOM    860  N   ALA    53      80.340  66.390  44.490  0.00  0.00           N
ATOM    861  H   ALA    53      79.430  66.820  44.470  0.00  0.00           H
ATOM    862  CA  ALA    53      81.380  66.780  45.470  0.00  0.00           C
ATOM    863  HA  ALA    53      82.220  67.150  44.880  0.00  0.00           H
ATOM    864  CB  ALA    53      80.950  67.950  46.370  0.00  0.00           C
ATOM    865  HB1 ALA    53      80.370  67.480  47.170  0.00  0.00           H
ATOM    866  HB2 ALA    53      81.850  68.390  46.780  0.00  0.00           H
ATOM    867  HB3 ALA    53      80.300  68.660  45.860  0.00  0.00           H
ATOM    868  C   ALA    53      81.930  65.640  46.310  0.00  0.00           C
ATOM    869  O   ALA    53      83.130  65.470  46.570  0.00  0.00           O
ATOM    870  N   LEU    54      80.960  64.760  46.630  0.00  0.00           N
ATOM    871  H   LEU    54      79.980  64.970  46.470  0.00  0.00           H
ATOM    872  CA  LEU    54      81.270  63.450  47.370  0.00  0.00           C
ATOM    873  HA  LEU    54      81.980  63.650  48.180  0.00  0.00           H
ATOM    874  CB  LEU    54      79.950  62.930  47.920  0.00  0.00           C
ATOM    875  HB2 LEU    54      79.880  61.850  47.950  0.00  0.00           H
ATOM    876  HB3 LEU    54      79.120  63.160  47.250  0.00  0.00           H
ATOM    877  CG  LEU    54      79.570  63.480  49.310  0.00  0.00           C
ATOM    878  HG  LEU    54      79.760  64.540  49.500  0.00  0.00           H
ATOM    879  CD1 LEU    54      78.040  63.300  49.440  0.00  0.00           C
ATOM    880 HD11 LEU    54      77.620  63.850  48.600  0.00  0.00           H
ATOM    881 HD12 LEU    54      77.650  62.290  49.340  0.00  0.00           H
ATOM    882 HD13 LEU    54      77.770  63.810  50.360  0.00  0.00           H
ATOM    883  CD2 LEU    54      80.300  62.830  50.540  0.00  0.00           C
ATOM    884 HD21 LEU    54      79.680  63.120  51.380  0.00  0.00           H
ATOM    885 HD22 LEU    54      80.250  61.740  50.570  0.00  0.00           H
ATOM    886 HD23 LEU    54      81.300  63.210  50.770  0.00  0.00           H
ATOM    887  C   LEU    54      82.040  62.390  46.550  0.00  0.00           C
ATOM    888  O   LEU    54      83.010  61.780  47.030  0.00  0.00           O
ATOM    889  N   SER    55      81.780  62.300  45.250  0.00  0.00           N
ATOM    890  H   SER    55      81.000  62.850  44.930  0.00  0.00           H
ATOM    891  CA  SER    55      82.370  61.230  44.390  0.00  0.00           C
ATOM    892  HA  SER    55      82.450  60.310  44.960  0.00  0.00           H
ATOM    893  CB  SER    55      81.480  61.070  43.140  0.00  0.00           C
ATOM    894  HB2 SER    55      81.340  62.080  42.770  0.00  0.00           H
ATOM    895  HB3 SER    55      80.500  60.680  43.420  0.00  0.00           H
ATOM    896  OG  SER    55      82.020  60.180  42.170  0.00  0.00           O
ATOM    897  HG  SER    55      82.450  59.420  42.560  0.00  0.00           H
ATOM    898  C   SER    55      83.820  61.650  44.060  0.00  0.00           C
ATOM    899  O   SER    55      84.700  60.820  43.870  0.00  0.00           O
ATOM    900  N   VAL    56      84.120  62.930  43.910  0.00  0.00           N
ATOM    901  H   VAL    56      83.420  63.650  44.020  0.00  0.00           H
ATOM    902  CA  VAL    56      85.590  63.420  43.820  0.00  0.00           C
ATOM    903  HA  VAL    56      86.080  62.830  43.040  0.00  0.00           H
ATOM    904  CB  VAL    56      85.620  64.900  43.540  0.00  0.00           C
ATOM    905  HB  VAL    56      85.190  65.380  44.420  0.00  0.00           H
ATOM    906  CG1 VAL    56      87.120  65.400  43.420  0.00  0.00           C
ATOM    907 HG11 VAL    56      87.640  64.890  42.610  0.00  0.00           H
ATOM    908 HG12 VAL    56      87.160  66.420  43.050  0.00  0.00           H
ATOM    909 HG13 VAL    56      87.710  65.360  44.340  0.00  0.00           H
ATOM    910  CG2 VAL    56      84.940  65.260  42.260  0.00  0.00           C
ATOM    911 HG21 VAL    56      83.860  65.370  42.410  0.00  0.00           H
ATOM    912 HG22 VAL    56      85.330  66.220  41.930  0.00  0.00           H
ATOM    913 HG23 VAL    56      85.190  64.590  41.440  0.00  0.00           H
ATOM    914  C   VAL    56      86.400  63.160  45.140  0.00  0.00           C
ATOM    915  O   VAL    56      87.610  62.960  45.020  0.00  0.00           O
ATOM    916  N   CYX    57      85.740  63.090  46.260  0.00  0.00           N
ATOM    917  H   CYX    57      84.730  63.130  46.240  0.00  0.00           H
ATOM    918  CA  CYX    57      86.400  62.560  47.450  0.00  0.00           C
ATOM    919  HA  CYX    57      87.390  63.020  47.530  0.00  0.00           H
ATOM    920  CB  CYX    57      85.720  63.070  48.760  0.00  0.00           C
ATOM    921  HB2 CYX    57      86.060  62.370  49.520  0.00  0.00           H
ATOM    922  HB3 CYX    57      84.640  62.950  48.700  0.00  0.00           H
ATOM    923  SG  CYX    57      86.150  64.770  49.360  0.00  0.00           S
ATOM    924  C   CYX    57      86.620  61.090  47.330  0.00  0.00           C
ATOM    925  O   CYX    57      87.790  60.710  47.340  0.00  0.00           O
ATOM    926  N   GLU    58      85.520  60.310  47.230  0.00  0.00           N
ATOM    927  H   GLU    58      84.600  60.740  47.240  0.00  0.00           H
ATOM    928  CA  GLU    58      85.650  58.860  47.470  0.00  0.00           C
ATOM    929  HA  GLU    58      86.440  58.720  48.210  0.00  0.00           H
ATOM    930  CB  GLU    58      84.370  58.280  48.150  0.00  0.00           C
ATOM    931  HB2 GLU    58      84.570  57.280  48.560  0.00  0.00           H
ATOM    932  HB3 GLU    58      83.570  58.230  47.410  0.00  0.00           H
ATOM    933  CG  GLU    58      84.000  59.140  49.340  0.00  0.00           C
ATOM    934  HG2 GLU    58      83.640  60.110  49.020  0.00  0.00           H
ATOM    935  HG3 GLU    58      84.900  59.380  49.910  0.00  0.00           H
ATOM    936  CD  GLU    58      82.920  58.400  50.170  0.00  0.00           C
ATOM    937  OE1 GLU    58      81.810  58.350  49.620  0.00  0.00           O
ATOM    938  OE2 GLU    58      83.200  57.830  51.260  0.00  0.00           O
ATOM    939  C   GLU    58      85.980  57.960  46.280  0.00  0.00           C
ATOM    940  O   GLU    58      86.540  56.850  46.470  0.00  0.00           O
ATOM    941  N   ASP    59      85.890  58.550  45.090  0.00  0.00           N
ATOM    942  H   ASP    59      85.390  59.410  44.930  0.00  0.00           H
ATOM    943  CA  ASP    59      86.370  57.810  43.810  0.00  0.00           C
ATOM    944  HA  ASP    59      86.490  56.760  44.040  0.00  0.00           H
ATOM    945  CB  ASP    59      85.260  57.870  42.770  0.00  0.00           C
ATOM    946  HB2 ASP    59      85.600  57.330  41.890  0.00  0.00           H
ATOM    947  HB3 ASP    59      85.100  58.920  42.520  0.00  0.00           H
ATOM    948  CG  ASP    59      83.930  57.260  43.190  0.00  0.00           C
ATOM    949  OD1 ASP    59      83.880  56.240  43.960  0.00  0.00           O
ATOM    950  OD2 ASP    59      82.870  57.660  42.710  0.00  0.00           O
ATOM    951  C   ASP    59      87.740  58.290  43.340  0.00  0.00           C
ATOM    952  O   ASP    59      88.510  57.510  42.820  0.00  0.00           O
ATOM    953  N   LEU    60      88.080  59.560  43.690  0.00  0.00           N
ATOM    954  H   LEU    60      87.510  60.170  44.260  0.00  0.00           H
ATOM    955  CA  LEU    60      89.390  60.190  43.220  0.00  0.00           C
ATOM    956  HA  LEU    60      89.960  59.450  42.650  0.00  0.00           H
ATOM    957  CB  LEU    60      89.090  61.310  42.290  0.00  0.00           C
ATOM    958  HB2 LEU    60      89.880  62.010  42.040  0.00  0.00           H
ATOM    959  HB3 LEU    60      88.470  61.950  42.920  0.00  0.00           H
ATOM    960  CG  LEU    60      88.290  60.980  41.000  0.00  0.00           C
ATOM    961  HG  LEU    60      87.240  60.760  41.170  0.00  0.00           H
ATOM    962  CD1 LEU    60      88.310  62.220  40.050  0.00  0.00           C
ATOM    963 HD11 LEU    60      87.580  62.010  39.260  0.00  0.00           H
ATOM    964 HD12 LEU    60      88.010  63.140  40.570  0.00  0.00           H
ATOM    965 HD13 LEU    60      89.310  62.520  39.740  0.00  0.00           H
ATOM    966  CD2 LEU    60      88.890  59.870  40.230  0.00  0.00           C
ATOM    967 HD21 LEU    60      88.680  58.880  40.630  0.00  0.00           H
ATOM    968 HD22 LEU    60      88.470  59.890  39.220  0.00  0.00           H
ATOM    969 HD23 LEU    60      89.930  59.990  39.960  0.00  0.00           H
ATOM    970  C   LEU    60      90.410  60.460  44.330  0.00  0.00           C
ATOM    971  O   LEU    60      91.320  59.660  44.530  0.00  0.00           O
ATOM    972  N   ILE    61      90.230  61.530  45.100  0.00  0.00           N
ATOM    973  H   ILE    61      89.440  62.140  44.910  0.00  0.00           H
ATOM    974  CA  ILE    61      91.140  61.890  46.270  0.00  0.00           C
ATOM    975  HA  ILE    61      92.060  62.190  45.770  0.00  0.00           H
ATOM    976  CB  ILE    61      90.660  63.130  47.000  0.00  0.00           C
ATOM    977  HB  ILE    61      89.620  62.920  47.230  0.00  0.00           H
ATOM    978  CG2 ILE    61      91.380  63.370  48.300  0.00  0.00           C
ATOM    979 HG21 ILE    61      92.440  63.570  48.130  0.00  0.00           H
ATOM    980 HG22 ILE    61      90.890  64.150  48.880  0.00  0.00           H
ATOM    981 HG23 ILE    61      91.240  62.540  48.990  0.00  0.00           H
ATOM    982  CG1 ILE    61      90.820  64.280  45.910  0.00  0.00           C
ATOM    983 HG12 ILE    61      90.800  64.000  44.860  0.00  0.00           H
ATOM    984 HG13 ILE    61      91.820  64.650  46.130  0.00  0.00           H
ATOM    985  CD1 ILE    61      89.950  65.490  46.240  0.00  0.00           C
ATOM    986 HD11 ILE    61      90.180  66.440  45.750  0.00  0.00           H
ATOM    987 HD12 ILE    61      88.910  65.210  46.090  0.00  0.00           H
ATOM    988 HD13 ILE    61      90.030  65.700  47.310  0.00  0.00           H
ATOM    989  C   ILE    61      91.470  60.740  47.230  0.00  0.00           C
ATOM    990  O   ILE    61      92.510  60.670  47.820  0.00  0.00           O
ATOM    991  N   SER    62      90.620  59.700  47.320  0.00  0.00           N
ATOM    992  H   SER    62      89.670  59.790  46.970  0.00  0.00           H
ATOM    993  CA  SER    62      90.940  58.420  48.070  0.00  0.00           C
ATOM    994  HA  SER    62      91.190  58.710  49.090  0.00  0.00           H
ATOM    995  CB  SER    62      89.680  57.610  48.210  0.00  0.00           C
ATOM    996  HB2 SER    62      88.960  58.240  48.730  0.00  0.00           H
ATOM    997  HB3 SER    62      89.750  56.680  48.760  0.00  0.00           H
ATOM    998  OG  SER    62      89.160  57.140  46.870  0.00  0.00           O
ATOM    999  HG  SER    62      88.220  56.950  46.930  0.00  0.00           H
ATOM   1000  C   SER    62      92.030  57.480  47.410  0.00  0.00           C
ATOM   1001  O   SER    62      92.470  56.480  47.990  0.00  0.00           O
ATOM   1002  N   SER    63      92.580  57.970  46.340  0.00  0.00           N
ATOM   1003  H   SER    63      92.110  58.780  45.970  0.00  0.00           H
ATOM   1004  CA  SER    63      93.710  57.460  45.600  0.00  0.00           C
ATOM   1005  HA  SER    63      94.170  56.710  46.230  0.00  0.00           H
ATOM   1006  CB  SER    63      93.260  56.860  44.200  0.00  0.00           C
ATOM   1007  HB2 SER    63      94.050  56.530  43.530  0.00  0.00           H
ATOM   1008  HB3 SER    63      92.740  57.670  43.680  0.00  0.00           H
ATOM   1009  OG  SER    63      92.290  55.810  44.430  0.00  0.00           O
ATOM   1010  HG  SER    63      92.610  55.190  45.090  0.00  0.00           H
ATOM   1011  C   SER    63      94.880  58.420  45.280  0.00  0.00           C
ATOM   1012  O   SER    63      95.650  58.170  44.370  0.00  0.00           O
ATOM   1013  N   GLN    64      94.970  59.550  46.050  0.00  0.00           N
ATOM   1014  H   GLN    64      94.240  59.730  46.730  0.00  0.00           H
ATOM   1015  CA  GLN    64      96.160  60.410  46.040  0.00  0.00           C
ATOM   1016  HA  GLN    64      95.980  61.210  46.750  0.00  0.00           H
ATOM   1017  CB  GLN    64      97.390  59.760  46.650  0.00  0.00           C
ATOM   1018  HB2 GLN    64      98.160  60.530  46.640  0.00  0.00           H
ATOM   1019  HB3 GLN    64      97.750  58.930  46.040  0.00  0.00           H
ATOM   1020  CG  GLN    64      97.040  59.240  48.070  0.00  0.00           C
ATOM   1021  HG2 GLN    64      96.460  58.320  48.040  0.00  0.00           H
ATOM   1022  HG3 GLN    64      96.430  60.000  48.570  0.00  0.00           H
ATOM   1023  CD  GLN    64      98.270  59.010  48.960  0.00  0.00           C
ATOM   1024  OE1 GLN    64      98.620  57.930  49.390  0.00  0.00           O
ATOM   1025  NE2 GLN    64      98.960  60.060  49.280  0.00  0.00           N
ATOM   1026 HE21 GLN    64      98.650  60.970  48.970  0.00  0.00           H
ATOM   1027 HE22 GLN    64      99.760  60.000  49.900  0.00  0.00           H
ATOM   1028  C   GLN    64      96.430  61.020  44.640  0.00  0.00           C
ATOM   1029  O   GLN    64      97.510  60.730  44.000  0.00  0.00           O
ATOM   1030  N   VAL    65      95.570  61.750  44.000  0.00  0.00           N
ATOM   1031  H   VAL    65      94.800  62.000  44.600  0.00  0.00           H
ATOM   1032  CA  VAL    65      95.580  62.240  42.590  0.00  0.00           C
ATOM   1033  HA  VAL    65      96.190  61.510  42.050  0.00  0.00           H
ATOM   1034  CB  VAL    65      94.150  62.290  41.990  0.00  0.00           C
ATOM   1035  HB  VAL    65      94.100  62.910  41.100  0.00  0.00           H
ATOM   1036  CG1 VAL    65      93.880  60.870  41.520  0.00  0.00           C
ATOM   1037 HG11 VAL    65      94.610  60.630  40.750  0.00  0.00           H
ATOM   1038 HG12 VAL    65      93.930  60.130  42.320  0.00  0.00           H
ATOM   1039 HG13 VAL    65      92.880  60.820  41.100  0.00  0.00           H
ATOM   1040  CG2 VAL    65      93.000  62.720  42.970  0.00  0.00           C
ATOM   1041 HG21 VAL    65      92.070  62.800  42.410  0.00  0.00           H
ATOM   1042 HG22 VAL    65      92.840  61.890  43.650  0.00  0.00           H
ATOM   1043 HG23 VAL    65      93.370  63.650  43.410  0.00  0.00           H
ATOM   1044  C   VAL    65      96.330  63.540  42.580  0.00  0.00           C
ATOM   1045  O   VAL    65      95.960  64.510  43.320  0.00  0.00           O
ATOM   1046  N   TYR    66      97.300  63.650  41.670  0.00  0.00           N
ATOM   1047  H   TYR    66      97.500  62.830  41.120  0.00  0.00           H
ATOM   1048  CA  TYR    66      98.110  64.850  41.440  0.00  0.00           C
ATOM   1049  HA  TYR    66      98.140  65.360  42.400  0.00  0.00           H
ATOM   1050  CB  TYR    66      99.540  64.480  40.900  0.00  0.00           C
ATOM   1051  HB2 TYR    66      99.930  65.380  40.440  0.00  0.00           H
ATOM   1052  HB3 TYR    66      99.470  63.800  40.050  0.00  0.00           H
ATOM   1053  CG  TYR    66     100.550  63.890  41.910  0.00  0.00           C
ATOM   1054  CD1 TYR    66     100.270  62.650  42.570  0.00  0.00           C
ATOM   1055  HD1 TYR    66      99.320  62.170  42.390  0.00  0.00           H
ATOM   1056  CE1 TYR    66     101.200  62.100  43.480  0.00  0.00           C
ATOM   1057  HE1 TYR    66     100.930  61.220  44.030  0.00  0.00           H
ATOM   1058  CZ  TYR    66     102.390  62.800  43.780  0.00  0.00           C
ATOM   1059  OH  TYR    66     103.210  62.250  44.610  0.00  0.00           O
ATOM   1060  HH  TYR    66     102.850  61.440  44.980  0.00  0.00           H
ATOM   1061  CE2 TYR    66     102.680  64.050  43.120  0.00  0.00           C
ATOM   1062  HE2 TYR    66     103.610  64.570  43.290  0.00  0.00           H
ATOM   1063  CD2 TYR    66     101.710  64.620  42.250  0.00  0.00           C
ATOM   1064  HD2 TYR    66     101.920  65.540  41.740  0.00  0.00           H
ATOM   1065  C   TYR    66      97.440  65.910  40.550  0.00  0.00           C
ATOM   1066  O   TYR    66      97.780  67.130  40.630  0.00  0.00           O
ATOM   1067  N   ALA    67      96.550  65.440  39.720  0.00  0.00           N
ATOM   1068  H   ALA    67      96.240  64.480  39.720  0.00  0.00           H
ATOM   1069  CA  ALA    67      95.780  66.310  38.780  0.00  0.00           C
ATOM   1070  HA  ALA    67      95.770  67.340  39.120  0.00  0.00           H
ATOM   1071  CB  ALA    67      96.500  66.180  37.420  0.00  0.00           C
ATOM   1072  HB1 ALA    67      97.590  66.100  37.480  0.00  0.00           H
ATOM   1073  HB2 ALA    67      96.040  65.380  36.840  0.00  0.00           H
ATOM   1074  HB3 ALA    67      96.330  67.100  36.860  0.00  0.00           H
ATOM   1075  C   ALA    67      94.350  65.850  38.630  0.00  0.00           C
ATOM   1076  O   ALA    67      94.030  64.710  38.680  0.00  0.00           O
ATOM   1077  N   ILE    68      93.480  66.840  38.330  0.00  0.00           N
ATOM   1078  H   ILE    68      93.800  67.790  38.380  0.00  0.00           H
ATOM   1079  CA  ILE    68      92.060  66.500  37.900  0.00  0.00           C
ATOM   1080  HA  ILE    68      92.050  65.430  37.700  0.00  0.00           H
ATOM   1081  CB  ILE    68      91.150  66.760  39.130  0.00  0.00           C
ATOM   1082  HB  ILE    68      91.370  67.780  39.430  0.00  0.00           H
ATOM   1083  CG2 ILE    68      89.690  66.820  38.790  0.00  0.00           C
ATOM   1084 HG21 ILE    68      89.110  67.150  39.640  0.00  0.00           H
ATOM   1085 HG22 ILE    68      89.510  67.480  37.940  0.00  0.00           H
ATOM   1086 HG23 ILE    68      89.260  65.830  38.630  0.00  0.00           H
ATOM   1087  CG1 ILE    68      91.380  65.720  40.290  0.00  0.00           C
ATOM   1088 HG12 ILE    68      92.440  65.680  40.530  0.00  0.00           H
ATOM   1089 HG13 ILE    68      91.250  64.720  39.890  0.00  0.00           H
ATOM   1090  CD1 ILE    68      90.520  65.930  41.520  0.00  0.00           C
ATOM   1091 HD11 ILE    68      90.770  66.940  41.860  0.00  0.00           H
ATOM   1092 HD12 ILE    68      89.440  65.920  41.360  0.00  0.00           H
ATOM   1093 HD13 ILE    68      90.750  65.210  42.300  0.00  0.00           H
ATOM   1094  C   ILE    68      91.640  67.110  36.540  0.00  0.00           C
ATOM   1095  O   ILE    68      91.850  68.340  36.340  0.00  0.00           O
ATOM   1096  N   LEU    69      91.060  66.310  35.640  0.00  0.00           N
ATOM   1097  H   LEU    69      90.970  65.360  35.970  0.00  0.00           H
ATOM   1098  CA  LEU    69      90.500  66.740  34.370  0.00  0.00           C
ATOM   1099  HA  LEU    69      90.920  67.730  34.170  0.00  0.00           H
ATOM   1100  CB  LEU    69      90.880  65.760  33.250  0.00  0.00           C
ATOM   1101  HB2 LEU    69      90.390  66.260  32.420  0.00  0.00           H
ATOM   1102  HB3 LEU    69      90.340  64.820  33.400  0.00  0.00           H
ATOM   1103  CG  LEU    69      92.420  65.590  32.970  0.00  0.00           C
ATOM   1104  HG  LEU    69      92.800  66.600  33.070  0.00  0.00           H
ATOM   1105  CD1 LEU    69      93.090  64.620  33.980  0.00  0.00           C
ATOM   1106 HD11 LEU    69      93.060  65.020  35.000  0.00  0.00           H
ATOM   1107 HD12 LEU    69      92.550  63.670  33.900  0.00  0.00           H
ATOM   1108 HD13 LEU    69      94.130  64.590  33.670  0.00  0.00           H
ATOM   1109  CD2 LEU    69      92.630  65.110  31.510  0.00  0.00           C
ATOM   1110 HD21 LEU    69      93.630  65.430  31.190  0.00  0.00           H
ATOM   1111 HD22 LEU    69      92.380  64.050  31.510  0.00  0.00           H
ATOM   1112 HD23 LEU    69      92.010  65.580  30.750  0.00  0.00           H
ATOM   1113  C   LEU    69      89.030  66.820  34.550  0.00  0.00           C
ATOM   1114  O   LEU    69      88.480  66.050  35.390  0.00  0.00           O
ATOM   1115  N   VAL    70      88.320  67.610  33.780  0.00  0.00           N
ATOM   1116  H   VAL    70      88.790  68.150  33.060  0.00  0.00           H
ATOM   1117  CA  VAL    70      86.830  67.540  33.800  0.00  0.00           C
ATOM   1118  HA  VAL    70      86.550  66.500  33.940  0.00  0.00           H
ATOM   1119  CB  VAL    70      86.260  68.350  35.040  0.00  0.00           C
ATOM   1120  HB  VAL    70      86.630  67.800  35.910  0.00  0.00           H
ATOM   1121  CG1 VAL    70      86.690  69.820  35.070  0.00  0.00           C
ATOM   1122 HG11 VAL    70      86.150  70.380  34.300  0.00  0.00           H
ATOM   1123 HG12 VAL    70      86.420  70.180  36.070  0.00  0.00           H
ATOM   1124 HG13 VAL    70      87.760  69.920  34.890  0.00  0.00           H
ATOM   1125  CG2 VAL    70      84.690  68.350  35.140  0.00  0.00           C
ATOM   1126 HG21 VAL    70      84.370  69.120  35.840  0.00  0.00           H
ATOM   1127 HG22 VAL    70      84.150  68.520  34.210  0.00  0.00           H
ATOM   1128 HG23 VAL    70      84.390  67.420  35.610  0.00  0.00           H
ATOM   1129  C   VAL    70      86.190  67.990  32.530  0.00  0.00           C
ATOM   1130  O   VAL    70      86.460  69.050  32.050  0.00  0.00           O
ATOM   1131  N   SER    71      85.300  67.190  31.930  0.00  0.00           N
ATOM   1132  H   SER    71      85.120  66.230  32.210  0.00  0.00           H
ATOM   1133  CA  SER    71      84.610  67.620  30.680  0.00  0.00           C
ATOM   1134  HA  SER    71      85.080  68.450  30.140  0.00  0.00           H
ATOM   1135  CB  SER    71      84.810  66.520  29.650  0.00  0.00           C
ATOM   1136  HB2 SER    71      85.890  66.390  29.510  0.00  0.00           H
ATOM   1137  HB3 SER    71      84.340  66.790  28.710  0.00  0.00           H
ATOM   1138  OG  SER    71      84.290  65.290  30.220  0.00  0.00           O
ATOM   1139  HG  SER    71      84.330  64.630  29.520  0.00  0.00           H
ATOM   1140  C   SER    71      83.140  68.050  30.960  0.00  0.00           C
ATOM   1141  O   SER    71      82.870  68.680  32.000  0.00  0.00           O
ATOM   1142  N   HIE    72      82.130  67.910  30.060  0.00  0.00           N
ATOM   1143  H   HIE    72      82.330  67.420  29.200  0.00  0.00           H
ATOM   1144  CA  HIE    72      80.690  68.250  30.250  0.00  0.00           C
ATOM   1145  HA  HIE    72      80.510  68.730  31.210  0.00  0.00           H
ATOM   1146  CB  HIE    72      80.500  69.420  29.250  0.00  0.00           C
ATOM   1147  HB2 HIE    72      80.300  69.000  28.260  0.00  0.00           H
ATOM   1148  HB3 HIE    72      81.440  69.930  29.020  0.00  0.00           H
ATOM   1149  CG  HIE    72      79.470  70.450  29.650  0.00  0.00           C
ATOM   1150  ND1 HIE    72      79.680  71.200  30.840  0.00  0.00           N
ATOM   1151  CE1 HIE    72      78.750  72.160  30.780  0.00  0.00           C
ATOM   1152  HE1 HIE    72      78.640  72.950  31.510  0.00  0.00           H
ATOM   1153  NE2 HIE    72      78.060  72.180  29.610  0.00  0.00           N
ATOM   1154  HE2 HIE    72      77.480  72.940  29.300  0.00  0.00           H
ATOM   1155  CD2 HIE    72      78.490  71.030  28.890  0.00  0.00           C
ATOM   1156  HD2 HIE    72      78.310  70.870  27.840  0.00  0.00           H
ATOM   1157  C   HIE    72      79.750  67.100  30.040  0.00  0.00           C
ATOM   1158  O   HIE    72      80.090  66.280  29.150  0.00  0.00           O
ATOM   1159  N   PRO    73      78.610  66.960  30.710  0.00  0.00           N
ATOM   1160  CD  PRO    73      78.310  67.740  31.910  0.00  0.00           C
ATOM   1161  HD2 PRO    73      77.910  68.700  31.570  0.00  0.00           H
ATOM   1162  HD3 PRO    73      79.160  67.890  32.570  0.00  0.00           H
ATOM   1163  CG  PRO    73      77.130  67.020  32.620  0.00  0.00           C
ATOM   1164  HG2 PRO    73      76.360  67.750  32.850  0.00  0.00           H
ATOM   1165  HG3 PRO    73      77.520  66.530  33.520  0.00  0.00           H
ATOM   1166  CB  PRO    73      76.530  66.080  31.570  0.00  0.00           C
ATOM   1167  HB2 PRO    73      75.620  66.520  31.160  0.00  0.00           H
ATOM   1168  HB3 PRO    73      76.300  65.150  32.090  0.00  0.00           H
ATOM   1169  CA  PRO    73      77.660  65.910  30.530  0.00  0.00           C
ATOM   1170  HA  PRO    73      78.220  65.010  30.790  0.00  0.00           H
ATOM   1171  C   PRO    73      77.090  65.940  29.160  0.00  0.00           C
ATOM   1172  O   PRO    73      77.020  67.000  28.560  0.00  0.00           O
ATOM   1173  N   PRO    74      76.600  64.800  28.630  0.00  0.00           N
ATOM   1174  CD  PRO    74      76.460  63.430  29.160  0.00  0.00           C
ATOM   1175  HD2 PRO    74      75.500  63.170  29.610  0.00  0.00           H
ATOM   1176  HD3 PRO    74      77.260  63.330  29.900  0.00  0.00           H
ATOM   1177  CG  PRO    74      76.640  62.560  27.950  0.00  0.00           C
ATOM   1178  HG2 PRO    74      76.270  61.540  28.080  0.00  0.00           H
ATOM   1179  HG3 PRO    74      77.630  62.530  27.500  0.00  0.00           H
ATOM   1180  CB  PRO    74      75.700  63.280  27.030  0.00  0.00           C
ATOM   1181  HB2 PRO    74      74.690  62.930  27.240  0.00  0.00           H
ATOM   1182  HB3 PRO    74      75.870  63.060  25.980  0.00  0.00           H
ATOM   1183  CA  PRO    74      76.020  64.700  27.260  0.00  0.00           C
ATOM   1184  HA  PRO    74      76.820  64.930  26.550  0.00  0.00           H
ATOM   1185  C   PRO    74      74.740  65.540  27.020  0.00  0.00           C
ATOM   1186  O   PRO    74      74.350  65.850  25.950  0.00  0.00           O
ATOM   1187  N   ALA    75      73.990  65.840  28.100  0.00  0.00           N
ATOM   1188  H   ALA    75      74.310  65.530  29.010  0.00  0.00           H
ATOM   1189  CA  ALA    75      72.880  66.770  28.180  0.00  0.00           C
ATOM   1190  HA  ALA    75      72.870  67.460  27.330  0.00  0.00           H
ATOM   1191  CB  ALA    75      71.590  65.990  27.940  0.00  0.00           C
ATOM   1192  HB1 ALA    75      71.560  65.650  26.900  0.00  0.00           H
ATOM   1193  HB2 ALA    75      71.440  65.140  28.600  0.00  0.00           H
ATOM   1194  HB3 ALA    75      70.780  66.700  28.100  0.00  0.00           H
ATOM   1195  C   ALA    75      72.820  67.640  29.500  0.00  0.00           C
ATOM   1196  O   ALA    75      72.380  67.180  30.560  0.00  0.00           O
ATOM   1197  N   PRO    76      73.380  68.840  29.490  0.00  0.00           N
ATOM   1198  CD  PRO    76      74.420  69.280  28.600  0.00  0.00           C
ATOM   1199  HD2 PRO    76      73.920  69.640  27.710  0.00  0.00           H
ATOM   1200  HD3 PRO    76      75.030  68.400  28.420  0.00  0.00           H
ATOM   1201  CG  PRO    76      75.300  70.320  29.330  0.00  0.00           C
ATOM   1202  HG2 PRO    76      75.610  71.110  28.650  0.00  0.00           H
ATOM   1203  HG3 PRO    76      76.170  69.780  29.690  0.00  0.00           H
ATOM   1204  CB  PRO    76      74.430  70.860  30.380  0.00  0.00           C
ATOM   1205  HB2 PRO    76      73.950  71.800  30.080  0.00  0.00           H
ATOM   1206  HB3 PRO    76      75.080  71.030  31.240  0.00  0.00           H
ATOM   1207  CA  PRO    76      73.380  69.730  30.650  0.00  0.00           C
ATOM   1208  HA  PRO    76      73.670  69.210  31.570  0.00  0.00           H
ATOM   1209  C   PRO    76      71.970  70.340  30.750  0.00  0.00           C
ATOM   1210  O   PRO    76      71.470  70.810  29.700  0.00  0.00           O
ATOM   1211  N   THR    77      71.580  70.510  32.000  0.00  0.00           N
ATOM   1212  H   THR    77      72.160  70.080  32.710  0.00  0.00           H
ATOM   1213  CA  THR    77      70.680  71.600  32.440  0.00  0.00           C
ATOM   1214  HA  THR    77      70.080  71.750  31.550  0.00  0.00           H
ATOM   1215  CB  THR    77      69.830  71.260  33.620  0.00  0.00           C
ATOM   1216  HB  THR    77      69.250  72.140  33.900  0.00  0.00           H
ATOM   1217  CG2 THR    77      68.900  70.040  33.320  0.00  0.00           C
ATOM   1218 HG21 THR    77      68.190  70.380  32.560  0.00  0.00           H
ATOM   1219 HG22 THR    77      69.340  69.160  32.840  0.00  0.00           H
ATOM   1220 HG23 THR    77      68.310  69.650  34.150  0.00  0.00           H
ATOM   1221  OG1 THR    77      70.610  70.820  34.750  0.00  0.00           O
ATOM   1222  HG1 THR    77      70.750  69.910  34.510  0.00  0.00           H
ATOM   1223  C   THR    77      71.340  72.950  32.610  0.00  0.00           C
ATOM   1224  O   THR    77      70.770  73.980  32.370  0.00  0.00           O
ATOM   1225  N   ASP    78      72.590  72.950  33.020  0.00  0.00           N
ATOM   1226  H   ASP    78      73.080  72.070  33.050  0.00  0.00           H
ATOM   1227  CA  ASP    78      73.320  74.180  33.410  0.00  0.00           C
ATOM   1228  HA  ASP    78      72.730  75.070  33.200  0.00  0.00           H
ATOM   1229  CB  ASP    78      73.770  74.120  34.920  0.00  0.00           C
ATOM   1230  HB2 ASP    78      74.440  74.920  35.230  0.00  0.00           H
ATOM   1231  HB3 ASP    78      74.250  73.180  35.180  0.00  0.00           H
ATOM   1232  CG  ASP    78      72.510  74.240  35.860  0.00  0.00           C
ATOM   1233  OD1 ASP    78      72.570  73.770  37.040  0.00  0.00           O
ATOM   1234  OD2 ASP    78      71.500  74.980  35.560  0.00  0.00           O
ATOM   1235  C   ASP    78      74.640  74.280  32.580  0.00  0.00           C
ATOM   1236  O   ASP    78      75.120  73.300  32.070  0.00  0.00           O
ATOM   1237  N   HIE    79      75.150  75.530  32.530  0.00  0.00           N
ATOM   1238  H   HIE    79      74.520  76.270  32.800  0.00  0.00           H
ATOM   1239  CA  HIE    79      76.500  75.840  32.110  0.00  0.00           C
ATOM   1240  HA  HIE    79      76.790  75.160  31.310  0.00  0.00           H
ATOM   1241  CB  HIE    79      76.600  77.310  31.620  0.00  0.00           C
ATOM   1242  HB2 HIE    79      77.540  77.430  31.090  0.00  0.00           H
ATOM   1243  HB3 HIE    79      76.650  77.900  32.540  0.00  0.00           H
ATOM   1244  CG  HIE    79      75.450  77.700  30.730  0.00  0.00           C
ATOM   1245  ND1 HIE    79      75.120  77.000  29.560  0.00  0.00           N
ATOM   1246  CE1 HIE    79      74.080  77.630  29.000  0.00  0.00           C
ATOM   1247  HE1 HIE    79      73.640  77.520  28.020  0.00  0.00           H
ATOM   1248  NE2 HIE    79      73.720  78.580  29.850  0.00  0.00           N
ATOM   1249  HE2 HIE    79      72.930  79.190  29.750  0.00  0.00           H
ATOM   1250  CD2 HIE    79      74.590  78.740  30.890  0.00  0.00           C
ATOM   1251  HD2 HIE    79      74.520  79.390  31.750  0.00  0.00           H
ATOM   1252  C   HIE    79      77.550  75.580  33.100  0.00  0.00           C
ATOM   1253  O   HIE    79      78.660  75.130  32.820  0.00  0.00           O
ATOM   1254  N   LEU    80      77.170  75.640  34.380  0.00  0.00           N
ATOM   1255  H   LEU    80      76.320  76.140  34.620  0.00  0.00           H
ATOM   1256  CA  LEU    80      78.160  75.610  35.480  0.00  0.00           C
ATOM   1257  HA  LEU    80      79.070  76.110  35.160  0.00  0.00           H
ATOM   1258  CB  LEU    80      77.730  76.580  36.570  0.00  0.00           C
ATOM   1259  HB2 LEU    80      78.670  76.680  37.100  0.00  0.00           H
ATOM   1260  HB3 LEU    80      77.090  76.120  37.330  0.00  0.00           H
ATOM   1261  CG  LEU    80      77.250  77.990  36.220  0.00  0.00           C
ATOM   1262  HG  LEU    80      76.290  77.940  35.700  0.00  0.00           H
ATOM   1263  CD1 LEU    80      76.870  78.640  37.550  0.00  0.00           C
ATOM   1264 HD11 LEU    80      76.100  78.150  38.140  0.00  0.00           H
ATOM   1265 HD12 LEU    80      77.650  78.780  38.300  0.00  0.00           H
ATOM   1266 HD13 LEU    80      76.380  79.600  37.390  0.00  0.00           H
ATOM   1267  CD2 LEU    80      78.300  78.790  35.590  0.00  0.00           C
ATOM   1268 HD21 LEU    80      78.330  78.340  34.600  0.00  0.00           H
ATOM   1269 HD22 LEU    80      77.920  79.810  35.530  0.00  0.00           H
ATOM   1270 HD23 LEU    80      79.310  78.720  36.010  0.00  0.00           H
ATOM   1271  C   LEU    80      78.580  74.230  36.070  0.00  0.00           C
ATOM   1272  O   LEU    80      79.040  74.090  37.200  0.00  0.00           O
ATOM   1273  N   THR    81      78.540  73.220  35.240  0.00  0.00           N
ATOM   1274  H   THR    81      78.260  73.360  34.280  0.00  0.00           H
ATOM   1275  CA  THR    81      78.710  71.830  35.690  0.00  0.00           C
ATOM   1276  HA  THR    81      77.870  71.720  36.370  0.00  0.00           H
ATOM   1277  CB  THR    81      78.410  70.820  34.510  0.00  0.00           C
ATOM   1278  HB  THR    81      78.440  69.800  34.900  0.00  0.00           H
ATOM   1279  CG2 THR    81      77.080  71.110  33.870  0.00  0.00           C
ATOM   1280 HG21 THR    81      77.080  72.090  33.390  0.00  0.00           H
ATOM   1281 HG22 THR    81      76.750  70.330  33.180  0.00  0.00           H
ATOM   1282 HG23 THR    81      76.250  71.200  34.570  0.00  0.00           H
ATOM   1283  OG1 THR    81      79.390  70.810  33.540  0.00  0.00           O
ATOM   1284  HG1 THR    81      78.980  70.740  32.680  0.00  0.00           H
ATOM   1285  C   THR    81      79.990  71.490  36.410  0.00  0.00           C
ATOM   1286  O   THR    81      80.000  70.520  37.150  0.00  0.00           O
ATOM   1287  N   PRO    82      81.180  72.090  36.120  0.00  0.00           N
ATOM   1288  CD  PRO    82      81.480  72.980  35.000  0.00  0.00           C
ATOM   1289  HD2 PRO    82      81.040  73.970  35.090  0.00  0.00           H
ATOM   1290  HD3 PRO    82      81.170  72.560  34.050  0.00  0.00           H
ATOM   1291  CG  PRO    82      82.990  73.230  34.970  0.00  0.00           C
ATOM   1292  HG2 PRO    82      83.320  74.090  35.560  0.00  0.00           H
ATOM   1293  HG3 PRO    82      83.410  73.330  33.970  0.00  0.00           H
ATOM   1294  CB  PRO    82      83.490  71.950  35.710  0.00  0.00           C
ATOM   1295  HB2 PRO    82      84.430  72.200  36.210  0.00  0.00           H
ATOM   1296  HB3 PRO    82      83.520  71.170  34.950  0.00  0.00           H
ATOM   1297  CA  PRO    82      82.410  71.660  36.770  0.00  0.00           C
ATOM   1298  HA  PRO    82      82.380  70.570  36.880  0.00  0.00           H
ATOM   1299  C   PRO    82      82.720  72.400  38.140  0.00  0.00           C
ATOM   1300  O   PRO    82      83.600  71.990  38.880  0.00  0.00           O
ATOM   1301  N   THR    83      81.940  73.410  38.490  0.00  0.00           N
ATOM   1302  H   THR    83      81.180  73.670  37.880  0.00  0.00           H
ATOM   1303  CA  THR    83      82.080  74.070  39.780  0.00  0.00           C
ATOM   1304  HA  THR    83      83.010  74.630  39.720  0.00  0.00           H
ATOM   1305  CB  THR    83      81.000  75.150  40.100  0.00  0.00           C
ATOM   1306  HB  THR    83      79.990  74.760  40.070  0.00  0.00           H
ATOM   1307  CG2 THR    83      81.050  75.790  41.450  0.00  0.00           C
ATOM   1308 HG21 THR    83      80.120  76.310  41.710  0.00  0.00           H
ATOM   1309 HG22 THR    83      81.240  75.060  42.240  0.00  0.00           H
ATOM   1310 HG23 THR    83      81.920  76.440  41.450  0.00  0.00           H
ATOM   1311  OG1 THR    83      81.100  76.110  39.120  0.00  0.00           O
ATOM   1312  HG1 THR    83      81.040  76.970  39.530  0.00  0.00           H
ATOM   1313  C   THR    83      82.330  73.170  40.960  0.00  0.00           C
ATOM   1314  O   THR    83      83.330  73.410  41.710  0.00  0.00           O
ATOM   1315  N   PRO    84      81.450  72.240  41.330  0.00  0.00           N
ATOM   1316  CD  PRO    84      80.220  71.740  40.720  0.00  0.00           C
ATOM   1317  HD2 PRO    84      80.310  71.710  39.640  0.00  0.00           H
ATOM   1318  HD3 PRO    84      79.340  72.360  40.890  0.00  0.00           H
ATOM   1319  CG  PRO    84      79.870  70.300  41.200  0.00  0.00           C
ATOM   1320  HG2 PRO    84      80.570  69.610  40.730  0.00  0.00           H
ATOM   1321  HG3 PRO    84      78.850  69.910  41.160  0.00  0.00           H
ATOM   1322  CB  PRO    84      80.340  70.410  42.600  0.00  0.00           C
ATOM   1323  HB2 PRO    84      80.480  69.380  42.930  0.00  0.00           H
ATOM   1324  HB3 PRO    84      79.600  70.860  43.260  0.00  0.00           H
ATOM   1325  CA  PRO    84      81.620  71.350  42.490  0.00  0.00           C
ATOM   1326  HA  PRO    84      81.750  72.000  43.350  0.00  0.00           H
ATOM   1327  C   PRO    84      82.830  70.400  42.440  0.00  0.00           C
ATOM   1328  O   PRO    84      83.390  70.010  43.500  0.00  0.00           O
ATOM   1329  N   ILE    85      83.320  70.080  41.220  0.00  0.00           N
ATOM   1330  H   ILE    85      82.840  70.390  40.390  0.00  0.00           H
ATOM   1331  CA  ILE    85      84.570  69.320  40.950  0.00  0.00           C
ATOM   1332  HA  ILE    85      84.730  68.490  41.630  0.00  0.00           H
ATOM   1333  CB  ILE    85      84.480  68.750  39.520  0.00  0.00           C
ATOM   1334  HB  ILE    85      84.370  69.560  38.810  0.00  0.00           H
ATOM   1335  CG2 ILE    85      85.780  67.980  39.100  0.00  0.00           C
ATOM   1336 HG21 ILE    85      85.850  67.110  39.750  0.00  0.00           H
ATOM   1337 HG22 ILE    85      85.790  67.590  38.080  0.00  0.00           H
ATOM   1338 HG23 ILE    85      86.720  68.450  39.390  0.00  0.00           H
ATOM   1339  CG1 ILE    85      83.360  67.750  39.260  0.00  0.00           C
ATOM   1340 HG12 ILE    85      82.810  67.600  40.180  0.00  0.00           H
ATOM   1341 HG13 ILE    85      83.690  66.800  38.840  0.00  0.00           H
ATOM   1342  CD1 ILE    85      82.390  68.350  38.240  0.00  0.00           C
ATOM   1343 HD11 ILE    85      81.510  67.710  38.160  0.00  0.00           H
ATOM   1344 HD12 ILE    85      82.100  69.330  38.610  0.00  0.00           H
ATOM   1345 HD13 ILE    85      82.900  68.480  37.280  0.00  0.00           H
ATOM   1346  C   ILE    85      85.740  70.290  41.160  0.00  0.00           C
ATOM   1347  O   ILE    85      86.770  69.950  41.770  0.00  0.00           O
ATOM   1348  N   SER    86      85.750  71.520  40.680  0.00  0.00           N
ATOM   1349  H   SER    86      84.980  71.830  40.100  0.00  0.00           H
ATOM   1350  CA  SER    86      86.740  72.550  40.970  0.00  0.00           C
ATOM   1351  HA  SER    86      87.730  72.170  40.740  0.00  0.00           H
ATOM   1352  CB  SER    86      86.570  73.720  40.060  0.00  0.00           C
ATOM   1353  HB2 SER    86      85.580  74.160  40.160  0.00  0.00           H
ATOM   1354  HB3 SER    86      86.760  73.480  39.020  0.00  0.00           H
ATOM   1355  OG  SER    86      87.430  74.740  40.480  0.00  0.00           O
ATOM   1356  HG  SER    86      88.330  74.480  40.270  0.00  0.00           H
ATOM   1357  C   SER    86      86.830  72.810  42.440  0.00  0.00           C
ATOM   1358  O   SER    86      87.950  72.910  43.000  0.00  0.00           O
ATOM   1359  N   TYR    87      85.750  73.010  43.150  0.00  0.00           N
ATOM   1360  H   TYR    87      84.880  73.060  42.640  0.00  0.00           H
ATOM   1361  CA  TYR    87      85.680  73.320  44.610  0.00  0.00           C
ATOM   1362  HA  TYR    87      86.200  74.260  44.810  0.00  0.00           H
ATOM   1363  CB  TYR    87      84.230  73.370  45.140  0.00  0.00           C
ATOM   1364  HB2 TYR    87      84.290  73.440  46.220  0.00  0.00           H
ATOM   1365  HB3 TYR    87      83.600  72.570  44.760  0.00  0.00           H
ATOM   1366  CG  TYR    87      83.430  74.530  44.670  0.00  0.00           C
ATOM   1367  CD1 TYR    87      84.050  75.520  43.890  0.00  0.00           C
ATOM   1368  HD1 TYR    87      85.060  75.390  43.540  0.00  0.00           H
ATOM   1369  CE1 TYR    87      83.480  76.800  43.600  0.00  0.00           C
ATOM   1370  HE1 TYR    87      84.050  77.560  43.090  0.00  0.00           H
ATOM   1371  CZ  TYR    87      82.190  77.030  44.150  0.00  0.00           C
ATOM   1372  OH  TYR    87      81.580  78.190  43.960  0.00  0.00           O
ATOM   1373  HH  TYR    87      80.960  78.450  44.650  0.00  0.00           H
ATOM   1374  CE2 TYR    87      81.510  75.990  44.890  0.00  0.00           C
ATOM   1375  HE2 TYR    87      80.530  76.210  45.280  0.00  0.00           H
ATOM   1376  CD2 TYR    87      82.170  74.780  45.170  0.00  0.00           C
ATOM   1377  HD2 TYR    87      81.650  74.060  45.780  0.00  0.00           H
ATOM   1378  C   TYR    87      86.450  72.260  45.440  0.00  0.00           C
ATOM   1379  O   TYR    87      87.490  72.590  46.040  0.00  0.00           O
ATOM   1380  N   THR    88      85.980  70.950  45.410  0.00  0.00           N
ATOM   1381  H   THR    88      85.130  70.710  44.920  0.00  0.00           H
ATOM   1382  CA  THR    88      86.660  69.870  46.160  0.00  0.00           C
ATOM   1383  HA  THR    88      86.580  70.130  47.210  0.00  0.00           H
ATOM   1384  CB  THR    88      86.020  68.480  45.890  0.00  0.00           C
ATOM   1385  HB  THR    88      86.260  68.220  44.860  0.00  0.00           H
ATOM   1386  CG2 THR    88      86.510  67.340  46.840  0.00  0.00           C
ATOM   1387 HG21 THR    88      87.580  67.150  46.750  0.00  0.00           H
ATOM   1388 HG22 THR    88      86.210  67.700  47.820  0.00  0.00           H
ATOM   1389 HG23 THR    88      85.930  66.420  46.710  0.00  0.00           H
ATOM   1390  OG1 THR    88      84.680  68.490  46.110  0.00  0.00           O
ATOM   1391  HG1 THR    88      84.240  68.520  45.250  0.00  0.00           H
ATOM   1392  C   THR    88      88.090  69.820  45.880  0.00  0.00           C
ATOM   1393  O   THR    88      88.900  69.680  46.830  0.00  0.00           O
ATOM   1394  N   ALA    89      88.530  70.040  44.620  0.00  0.00           N
ATOM   1395  H   ALA    89      87.840  70.380  43.970  0.00  0.00           H
ATOM   1396  CA  ALA    89      89.970  70.080  44.210  0.00  0.00           C
ATOM   1397  HA  ALA    89      90.460  69.190  44.600  0.00  0.00           H
ATOM   1398  CB  ALA    89      90.120  70.170  42.740  0.00  0.00           C
ATOM   1399  HB1 ALA    89      89.410  69.510  42.250  0.00  0.00           H
ATOM   1400  HB2 ALA    89      89.870  71.180  42.420  0.00  0.00           H
ATOM   1401  HB3 ALA    89      91.140  69.890  42.470  0.00  0.00           H
ATOM   1402  C   ALA    89      90.720  71.250  44.940  0.00  0.00           C
ATOM   1403  O   ALA    89      91.640  71.080  45.700  0.00  0.00           O
ATOM   1404  N   GLY    90      90.180  72.430  44.760  0.00  0.00           N
ATOM   1405  H   GLY    90      89.400  72.460  44.120  0.00  0.00           H
ATOM   1406  CA  GLY    90      90.660  73.740  45.280  0.00  0.00           C
ATOM   1407  HA2 GLY    90      89.970  74.550  45.100  0.00  0.00           H
ATOM   1408  HA3 GLY    90      91.490  74.030  44.640  0.00  0.00           H
ATOM   1409  C   GLY    90      91.040  73.810  46.720  0.00  0.00           C
ATOM   1410  O   GLY    90      92.070  74.380  47.090  0.00  0.00           O
ATOM   1411  N   PHE    91      90.230  73.210  47.560  0.00  0.00           N
ATOM   1412  H   PHE    91      89.420  72.840  47.080  0.00  0.00           H
ATOM   1413  CA  PHE    91      90.280  73.060  49.030  0.00  0.00           C
ATOM   1414  HA  PHE    91      90.320  74.030  49.510  0.00  0.00           H
ATOM   1415  CB  PHE    91      89.020  72.300  49.470  0.00  0.00           C
ATOM   1416  HB2 PHE    91      88.940  71.360  48.930  0.00  0.00           H
ATOM   1417  HB3 PHE    91      88.120  72.860  49.190  0.00  0.00           H
ATOM   1418  CG  PHE    91      88.880  71.990  50.960  0.00  0.00           C
ATOM   1419  CD1 PHE    91      89.580  70.880  51.470  0.00  0.00           C
ATOM   1420  HD1 PHE    91      90.160  70.250  50.820  0.00  0.00           H
ATOM   1421  CE1 PHE    91      89.500  70.480  52.840  0.00  0.00           C
ATOM   1422  HE1 PHE    91      90.110  69.720  53.320  0.00  0.00           H
ATOM   1423  CZ  PHE    91      88.740  71.250  53.700  0.00  0.00           C
ATOM   1424  HZ  PHE    91      88.680  71.060  54.760  0.00  0.00           H
ATOM   1425  CE2 PHE    91      88.030  72.380  53.170  0.00  0.00           C
ATOM   1426  HE2 PHE    91      87.450  73.080  53.750  0.00  0.00           H
ATOM   1427  CD2 PHE    91      88.020  72.740  51.800  0.00  0.00           C
ATOM   1428  HD2 PHE    91      87.340  73.510  51.470  0.00  0.00           H
ATOM   1429  C   PHE    91      91.540  72.390  49.580  0.00  0.00           C
ATOM   1430  O   PHE    91      92.070  72.780  50.630  0.00  0.00           O
ATOM   1431  N   TYR    92      91.980  71.410  48.790  0.00  0.00           N
ATOM   1432  H   TYR    92      91.350  71.200  48.020  0.00  0.00           H
ATOM   1433  CA  TYR    92      93.250  70.630  48.960  0.00  0.00           C
ATOM   1434  HA  TYR    92      93.560  70.710  50.000  0.00  0.00           H
ATOM   1435  CB  TYR    92      93.050  69.140  48.560  0.00  0.00           C
ATOM   1436  HB2 TYR    92      94.010  68.660  48.420  0.00  0.00           H
ATOM   1437  HB3 TYR    92      92.580  69.160  47.580  0.00  0.00           H
ATOM   1438  CG  TYR    92      92.190  68.450  49.580  0.00  0.00           C
ATOM   1439  CD1 TYR    92      92.560  68.390  50.910  0.00  0.00           C
ATOM   1440  HD1 TYR    92      93.490  68.890  51.130  0.00  0.00           H
ATOM   1441  CE1 TYR    92      91.790  67.780  51.910  0.00  0.00           C
ATOM   1442  HE1 TYR    92      92.210  67.690  52.900  0.00  0.00           H
ATOM   1443  CZ  TYR    92      90.540  67.230  51.500  0.00  0.00           C
ATOM   1444  OH  TYR    92      89.630  66.850  52.430  0.00  0.00           O
ATOM   1445  HH  TYR    92      89.840  67.160  53.310  0.00  0.00           H
ATOM   1446  CE2 TYR    92      90.160  67.270  50.140  0.00  0.00           C
ATOM   1447  HE2 TYR    92      89.160  66.930  49.900  0.00  0.00           H
ATOM   1448  CD2 TYR    92      91.000  67.890  49.210  0.00  0.00           C
ATOM   1449  HD2 TYR    92      90.790  67.950  48.160  0.00  0.00           H
ATOM   1450  C   TYR    92      94.420  71.360  48.250  0.00  0.00           C
ATOM   1451  O   TYR    92      95.530  71.060  48.560  0.00  0.00           O
ATOM   1452  N   ARG    93      94.150  72.300  47.370  0.00  0.00           N
ATOM   1453  H   ARG    93      93.160  72.500  47.280  0.00  0.00           H
ATOM   1454  CA  ARG    93      94.970  72.910  46.390  0.00  0.00           C
ATOM   1455  HA  ARG    93      94.290  73.660  46.000  0.00  0.00           H
ATOM   1456  CB  ARG    93      96.140  73.580  47.140  0.00  0.00           C
ATOM   1457  HB2 ARG    93      96.780  74.140  46.460  0.00  0.00           H
ATOM   1458  HB3 ARG    93      96.780  72.830  47.600  0.00  0.00           H
ATOM   1459  CG  ARG    93      95.710  74.620  48.170  0.00  0.00           C
ATOM   1460  HG2 ARG    93      96.590  74.770  48.800  0.00  0.00           H
ATOM   1461  HG3 ARG    93      94.910  74.190  48.780  0.00  0.00           H
ATOM   1462  CD  ARG    93      95.190  75.980  47.640  0.00  0.00           C
ATOM   1463  HD2 ARG    93      94.310  75.820  47.020  0.00  0.00           H
ATOM   1464  HD3 ARG    93      95.990  76.320  46.990  0.00  0.00           H
ATOM   1465  NE  ARG    93      94.980  76.870  48.780  0.00  0.00           N
ATOM   1466  HE  ARG    93      95.690  77.500  49.130  0.00  0.00           H
ATOM   1467  CZ  ARG    93      93.880  76.990  49.550  0.00  0.00           C
ATOM   1468  NH1 ARG    93      92.860  76.190  49.390  0.00  0.00           N
ATOM   1469 HH11 ARG    93      92.910  75.440  48.710  0.00  0.00           H
ATOM   1470 HH12 ARG    93      92.100  76.260  50.050  0.00  0.00           H
ATOM   1471  NH2 ARG    93      93.760  77.810  50.530  0.00  0.00           N
ATOM   1472 HH21 ARG    93      94.470  78.420  50.910  0.00  0.00           H
ATOM   1473 HH22 ARG    93      92.880  77.810  51.030  0.00  0.00           H
ATOM   1474  C   ARG    93      95.420  72.030  45.200  0.00  0.00           C
ATOM   1475  O   ARG    93      96.410  72.300  44.490  0.00  0.00           O
ATOM   1476  N   ILE    94      94.690  70.950  45.010  0.00  0.00           N
ATOM   1477  H   ILE    94      93.850  71.000  45.560  0.00  0.00           H
ATOM   1478  CA  ILE    94      94.820  70.050  43.800  0.00  0.00           C
ATOM   1479  HA  ILE    94      95.890  69.850  43.700  0.00  0.00           H
ATOM   1480  CB  ILE    94      94.020  68.720  44.090  0.00  0.00           C
ATOM   1481  HB  ILE    94      93.010  68.990  44.390  0.00  0.00           H
ATOM   1482  CG2 ILE    94      93.860  67.810  42.840  0.00  0.00           C
ATOM   1483 HG21 ILE    94      93.530  68.310  41.930  0.00  0.00           H
ATOM   1484 HG22 ILE    94      94.830  67.370  42.610  0.00  0.00           H
ATOM   1485 HG23 ILE    94      93.200  67.020  43.190  0.00  0.00           H
ATOM   1486  CG1 ILE    94      94.720  67.890  45.160  0.00  0.00           C
ATOM   1487 HG12 ILE    94      95.000  68.640  45.900  0.00  0.00           H
ATOM   1488 HG13 ILE    94      95.650  67.470  44.770  0.00  0.00           H
ATOM   1489  CD1 ILE    94      93.830  66.750  45.740  0.00  0.00           C
ATOM   1490 HD11 ILE    94      93.920  65.940  45.020  0.00  0.00           H
ATOM   1491 HD12 ILE    94      94.280  66.400  46.670  0.00  0.00           H
ATOM   1492 HD13 ILE    94      92.790  67.040  45.920  0.00  0.00           H
ATOM   1493  C   ILE    94      94.310  70.830  42.530  0.00  0.00           C
ATOM   1494  O   ILE    94      93.180  71.320  42.570  0.00  0.00           O
ATOM   1495  N   PRO    95      95.090  71.080  41.460  0.00  0.00           N
ATOM   1496  CD  PRO    95      96.430  70.660  41.410  0.00  0.00           C
ATOM   1497  HD2 PRO    95      96.480  69.590  41.600  0.00  0.00           H
ATOM   1498  HD3 PRO    95      97.130  71.140  42.110  0.00  0.00           H
ATOM   1499  CG  PRO    95      96.990  71.090  40.010  0.00  0.00           C
ATOM   1500  HG2 PRO    95      96.940  70.220  39.360  0.00  0.00           H
ATOM   1501  HG3 PRO    95      98.000  71.480  40.030  0.00  0.00           H
ATOM   1502  CB  PRO    95      96.000  72.150  39.570  0.00  0.00           C
ATOM   1503  HB2 PRO    95      96.000  72.100  38.480  0.00  0.00           H
ATOM   1504  HB3 PRO    95      96.390  73.140  39.790  0.00  0.00           H
ATOM   1505  CA  PRO    95      94.660  71.780  40.250  0.00  0.00           C
ATOM   1506  HA  PRO    95      94.120  72.690  40.500  0.00  0.00           H
ATOM   1507  C   PRO    95      93.820  70.940  39.400  0.00  0.00           C
ATOM   1508  O   PRO    95      93.940  69.720  39.260  0.00  0.00           O
ATOM   1509  N   VAL    96      92.900  71.660  38.740  0.00  0.00           N
ATOM   1510  H   VAL    96      92.900  72.650  38.920  0.00  0.00           H
ATOM   1511  CA  VAL    96      91.960  71.110  37.770  0.00  0.00           C
ATOM   1512  HA  VAL    96      92.000  70.020  37.760  0.00  0.00           H
ATOM   1513  CB  VAL    96      90.480  71.420  38.150  0.00  0.00           C
ATOM   1514  HB  VAL    96      90.440  72.480  38.420  0.00  0.00           H
ATOM   1515  CG1 VAL    96      89.390  70.960  37.180  0.00  0.00           C
ATOM   1516 HG11 VAL    96      89.280  69.880  37.120  0.00  0.00           H
ATOM   1517 HG12 VAL    96      88.420  71.360  37.480  0.00  0.00           H
ATOM   1518 HG13 VAL    96      89.630  71.220  36.150  0.00  0.00           H
ATOM   1519  CG2 VAL    96      90.190  70.760  39.450  0.00  0.00           C
ATOM   1520 HG21 VAL    96      90.690  71.210  40.300  0.00  0.00           H
ATOM   1521 HG22 VAL    96      89.170  70.940  39.800  0.00  0.00           H
ATOM   1522 HG23 VAL    96      90.350  69.690  39.450  0.00  0.00           H
ATOM   1523  C   VAL    96      92.250  71.690  36.420  0.00  0.00           C
ATOM   1524  O   VAL    96      92.720  72.830  36.320  0.00  0.00           O
ATOM   1525  N   ILE    97      92.030  70.890  35.360  0.00  0.00           N
ATOM   1526  H   ILE    97      91.790  69.920  35.520  0.00  0.00           H
ATOM   1527  CA  ILE    97      92.050  71.240  33.930  0.00  0.00           C
ATOM   1528  HA  ILE    97      92.220  72.310  33.800  0.00  0.00           H
ATOM   1529  CB  ILE    97      93.190  70.610  33.170  0.00  0.00           C
ATOM   1530  HB  ILE    97      93.010  69.540  33.080  0.00  0.00           H
ATOM   1531  CG2 ILE    97      93.210  71.120  31.720  0.00  0.00           C
ATOM   1532 HG21 ILE    97      92.260  70.950  31.200  0.00  0.00           H
ATOM   1533 HG22 ILE    97      93.460  72.180  31.700  0.00  0.00           H
ATOM   1534 HG23 ILE    97      93.890  70.590  31.050  0.00  0.00           H
ATOM   1535  CG1 ILE    97      94.580  70.780  33.800  0.00  0.00           C
ATOM   1536 HG12 ILE    97      94.510  70.240  34.750  0.00  0.00           H
ATOM   1537 HG13 ILE    97      94.760  71.840  34.000  0.00  0.00           H
ATOM   1538  CD1 ILE    97      95.670  70.070  33.010  0.00  0.00           C
ATOM   1539 HD11 ILE    97      95.430  69.050  32.730  0.00  0.00           H
ATOM   1540 HD12 ILE    97      95.880  70.700  32.150  0.00  0.00           H
ATOM   1541 HD13 ILE    97      96.570  70.090  33.620  0.00  0.00           H
ATOM   1542  C   ILE    97      90.700  70.980  33.320  0.00  0.00           C
ATOM   1543  O   ILE    97      90.340  69.890  32.910  0.00  0.00           O
ATOM   1544  N   GLY    98      89.830  72.010  33.300  0.00  0.00           N
ATOM   1545  H   GLY    98      90.230  72.860  33.670  0.00  0.00           H
ATOM   1546  CA  GLY    98      88.680  72.100  32.430  0.00  0.00           C
ATOM   1547  HA2 GLY    98      88.360  73.140  32.520  0.00  0.00           H
ATOM   1548  HA3 GLY    98      87.910  71.410  32.790  0.00  0.00           H
ATOM   1549  C   GLY    98      88.900  71.800  30.960  0.00  0.00           C
ATOM   1550  O   GLY    98      89.750  72.490  30.370  0.00  0.00           O
ATOM   1551  N   LEU    99      88.110  70.930  30.310  0.00  0.00           N
ATOM   1552  H   LEU    99      87.560  70.290  30.870  0.00  0.00           H
ATOM   1553  CA  LEU    99      88.210  70.620  28.850  0.00  0.00           C
ATOM   1554  HA  LEU    99      89.180  70.960  28.480  0.00  0.00           H
ATOM   1555  CB  LEU    99      88.170  69.050  28.640  0.00  0.00           C
ATOM   1556  HB2 LEU    99      88.500  68.810  27.630  0.00  0.00           H
ATOM   1557  HB3 LEU    99      87.160  68.680  28.790  0.00  0.00           H
ATOM   1558  CG  LEU    99      89.070  68.270  29.670  0.00  0.00           C
ATOM   1559  HG  LEU    99      88.650  68.400  30.670  0.00  0.00           H
ATOM   1560  CD1 LEU    99      89.150  66.790  29.370  0.00  0.00           C
ATOM   1561 HD11 LEU    99      89.550  66.540  28.390  0.00  0.00           H
ATOM   1562 HD12 LEU    99      89.800  66.230  30.040  0.00  0.00           H
ATOM   1563 HD13 LEU    99      88.180  66.360  29.650  0.00  0.00           H
ATOM   1564  CD2 LEU    99      90.520  68.830  29.670  0.00  0.00           C
ATOM   1565 HD21 LEU    99      91.200  68.300  30.330  0.00  0.00           H
ATOM   1566 HD22 LEU    99      90.930  68.660  28.670  0.00  0.00           H
ATOM   1567 HD23 LEU    99      90.620  69.890  29.860  0.00  0.00           H
ATOM   1568  C   LEU    99      87.190  71.140  27.970  0.00  0.00           C
ATOM   1569  O   LEU    99      87.320  71.040  26.760  0.00  0.00           O
ATOM   1570  N   THR   100      86.050  71.580  28.550  0.00  0.00           N
ATOM   1571  H   THR   100      85.900  71.360  29.530  0.00  0.00           H
ATOM   1572  CA  THR   100      85.050  72.190  27.690  0.00  0.00           C
ATOM   1573  HA  THR   100      85.570  72.580  26.810  0.00  0.00           H
ATOM   1574  CB  THR   100      83.950  71.130  27.240  0.00  0.00           C
ATOM   1575  HB  THR   100      83.080  71.440  27.820  0.00  0.00           H
ATOM   1576  CG2 THR   100      83.640  71.190  25.770  0.00  0.00           C
ATOM   1577 HG21 THR   100      83.460  72.230  25.520  0.00  0.00           H
ATOM   1578 HG22 THR   100      84.410  70.710  25.160  0.00  0.00           H
ATOM   1579 HG23 THR   100      82.710  70.640  25.640  0.00  0.00           H
ATOM   1580  OG1 THR   100      84.230  69.800  27.570  0.00  0.00           O
ATOM   1581  HG1 THR   100      84.940  69.480  27.020  0.00  0.00           H
ATOM   1582  C   THR   100      84.410  73.450  28.310  0.00  0.00           C
ATOM   1583  O   THR   100      83.710  74.060  27.570  0.00  0.00           O
ATOM   1584  N   THR   101      84.560  73.920  29.550  0.00  0.00           N
ATOM   1585  H   THR   101      84.970  73.320  30.250  0.00  0.00           H
ATOM   1586  CA  THR   101      83.920  75.070  30.040  0.00  0.00           C
ATOM   1587  HA  THR   101      82.960  75.160  29.520  0.00  0.00           H
ATOM   1588  CB  THR   101      83.740  74.910  31.590  0.00  0.00           C
ATOM   1589  HB  THR   101      83.170  73.990  31.710  0.00  0.00           H
ATOM   1590  CG2 THR   101      85.060  74.860  32.420  0.00  0.00           C
ATOM   1591 HG21 THR   101      85.730  75.690  32.200  0.00  0.00           H
ATOM   1592 HG22 THR   101      84.860  74.810  33.490  0.00  0.00           H
ATOM   1593 HG23 THR   101      85.600  73.960  32.120  0.00  0.00           H
ATOM   1594  OG1 THR   101      83.080  76.000  32.020  0.00  0.00           O
ATOM   1595  HG1 THR   101      82.140  75.820  31.930  0.00  0.00           H
ATOM   1596  C   THR   101      84.710  76.380  29.620  0.00  0.00           C
ATOM   1597  O   THR   101      85.930  76.540  29.900  0.00  0.00           O
ATOM   1598  N   ARG   102      83.990  77.240  28.930  0.00  0.00           N
ATOM   1599  H   ARG   102      83.010  77.010  28.820  0.00  0.00           H
ATOM   1600  CA  ARG   102      84.520  78.550  28.370  0.00  0.00           C
ATOM   1601  HA  ARG   102      85.590  78.640  28.610  0.00  0.00           H
ATOM   1602  CB  ARG   102      84.290  78.620  26.840  0.00  0.00           C
ATOM   1603  HB2 ARG   102      84.700  79.530  26.410  0.00  0.00           H
ATOM   1604  HB3 ARG   102      83.220  78.650  26.620  0.00  0.00           H
ATOM   1605  CG  ARG   102      84.860  77.500  26.000  0.00  0.00           C
ATOM   1606  HG2 ARG   102      84.580  76.510  26.360  0.00  0.00           H
ATOM   1607  HG3 ARG   102      85.940  77.540  25.920  0.00  0.00           H
ATOM   1608  CD  ARG   102      84.270  77.620  24.530  0.00  0.00           C
ATOM   1609  HD2 ARG   102      83.200  77.820  24.480  0.00  0.00           H
ATOM   1610  HD3 ARG   102      84.400  76.720  23.940  0.00  0.00           H
ATOM   1611  NE  ARG   102      84.960  78.670  23.810  0.00  0.00           N
ATOM   1612  HE  ARG   102      85.780  79.020  24.280  0.00  0.00           H
ATOM   1613  CZ  ARG   102      84.740  78.980  22.530  0.00  0.00           C
ATOM   1614  NH1 ARG   102      83.730  78.480  21.890  0.00  0.00           N
ATOM   1615 HH11 ARG   102      83.120  77.790  22.310  0.00  0.00           H
ATOM   1616 HH12 ARG   102      83.590  78.640  20.900  0.00  0.00           H
ATOM   1617  NH2 ARG   102      85.480  79.860  21.900  0.00  0.00           N
ATOM   1618 HH21 ARG   102      86.200  80.290  22.470  0.00  0.00           H
ATOM   1619 HH22 ARG   102      85.240  80.210  20.980  0.00  0.00           H
ATOM   1620  C   ARG   102      83.890  79.770  29.030  0.00  0.00           C
ATOM   1621  O   ARG   102      84.300  80.870  28.760  0.00  0.00           O
ATOM   1622  N   MET   103      82.910  79.520  29.960  0.00  0.00           N
ATOM   1623  H   MET   103      82.360  78.690  30.060  0.00  0.00           H
ATOM   1624  CA  MET   103      82.360  80.640  30.820  0.00  0.00           C
ATOM   1625  HA  MET   103      81.850  81.380  30.200  0.00  0.00           H
ATOM   1626  CB  MET   103      81.390  80.140  31.930  0.00  0.00           C
ATOM   1627  HB2 MET   103      81.060  81.050  32.430  0.00  0.00           H
ATOM   1628  HB3 MET   103      81.930  79.480  32.610  0.00  0.00           H
ATOM   1629  CG  MET   103      80.190  79.330  31.420  0.00  0.00           C
ATOM   1630  HG2 MET   103      79.530  79.140  32.260  0.00  0.00           H
ATOM   1631  HG3 MET   103      80.620  78.430  30.970  0.00  0.00           H
ATOM   1632  SD  MET   103      79.350  80.030  30.060  0.00  0.00           S
ATOM   1633  CE  MET   103      78.670  81.510  30.720  0.00  0.00           C
ATOM   1634  HE1 MET   103      79.410  81.840  31.450  0.00  0.00           H
ATOM   1635  HE2 MET   103      78.480  82.310  30.010  0.00  0.00           H
ATOM   1636  HE3 MET   103      77.790  81.330  31.340  0.00  0.00           H
ATOM   1637  C   MET   103      83.630  81.300  31.480  0.00  0.00           C
ATOM   1638  O   MET   103      84.370  80.630  32.190  0.00  0.00           O
ATOM   1639  N   SER   104      83.750  82.610  31.380  0.00  0.00           N
ATOM   1640  H   SER   104      83.200  83.080  30.670  0.00  0.00           H
ATOM   1641  CA  SER   104      84.760  83.440  31.990  0.00  0.00           C
ATOM   1642  HA  SER   104      85.700  83.040  31.630  0.00  0.00           H
ATOM   1643  CB  SER   104      84.600  84.840  31.410  0.00  0.00           C
ATOM   1644  HB2 SER   104      85.330  85.540  31.820  0.00  0.00           H
ATOM   1645  HB3 SER   104      83.580  85.140  31.670  0.00  0.00           H
ATOM   1646  OG  SER   104      84.670  84.830  29.990  0.00  0.00           O
ATOM   1647  HG  SER   104      83.810  84.560  29.670  0.00  0.00           H
ATOM   1648  C   SER   104      84.800  83.390  33.510  0.00  0.00           C
ATOM   1649  O   SER   104      85.850  83.770  34.110  0.00  0.00           O
ATOM   1650  N   ILE   105      83.790  82.910  34.300  0.00  0.00           N
ATOM   1651  H   ILE   105      82.950  82.700  33.790  0.00  0.00           H
ATOM   1652  CA  ILE   105      83.820  82.820  35.790  0.00  0.00           C
ATOM   1653  HA  ILE   105      84.010  83.810  36.190  0.00  0.00           H
ATOM   1654  CB  ILE   105      82.450  82.330  36.360  0.00  0.00           C
ATOM   1655  HB  ILE   105      81.680  82.970  35.930  0.00  0.00           H
ATOM   1656  CG2 ILE   105      82.120  80.820  36.110  0.00  0.00           C
ATOM   1657 HG21 ILE   105      81.080  80.600  36.330  0.00  0.00           H
ATOM   1658 HG22 ILE   105      82.420  80.530  35.110  0.00  0.00           H
ATOM   1659 HG23 ILE   105      82.720  80.150  36.740  0.00  0.00           H
ATOM   1660  CG1 ILE   105      82.200  82.640  37.860  0.00  0.00           C
ATOM   1661 HG12 ILE   105      82.800  82.050  38.550  0.00  0.00           H
ATOM   1662 HG13 ILE   105      81.170  82.360  38.050  0.00  0.00           H
ATOM   1663  CD1 ILE   105      82.300  84.100  38.210  0.00  0.00           C
ATOM   1664 HD11 ILE   105      81.620  84.630  37.560  0.00  0.00           H
ATOM   1665 HD12 ILE   105      81.920  84.250  39.220  0.00  0.00           H
ATOM   1666 HD13 ILE   105      83.340  84.450  38.180  0.00  0.00           H
ATOM   1667  C   ILE   105      84.950  81.900  36.310  0.00  0.00           C
ATOM   1668  O   ILE   105      85.480  82.150  37.330  0.00  0.00           O
ATOM   1669  N   TYR   106      85.360  80.840  35.520  0.00  0.00           N
ATOM   1670  H   TYR   106      84.960  80.670  34.610  0.00  0.00           H
ATOM   1671  CA  TYR   106      86.510  79.950  35.890  0.00  0.00           C
ATOM   1672  HA  TYR   106      86.270  79.770  36.940  0.00  0.00           H
ATOM   1673  CB  TYR   106      86.310  78.560  35.150  0.00  0.00           C
ATOM   1674  HB2 TYR   106      87.150  77.900  35.390  0.00  0.00           H
ATOM   1675  HB3 TYR   106      86.490  78.650  34.070  0.00  0.00           H
ATOM   1676  CG  TYR   106      85.060  77.880  35.530  0.00  0.00           C
ATOM   1677  CD1 TYR   106      84.960  77.090  36.650  0.00  0.00           C
ATOM   1678  HD1 TYR   106      85.820  76.920  37.280  0.00  0.00           H
ATOM   1679  CE1 TYR   106      83.710  76.440  36.960  0.00  0.00           C
ATOM   1680  HE1 TYR   106      83.700  75.750  37.780  0.00  0.00           H
ATOM   1681  CZ  TYR   106      82.590  76.700  36.160  0.00  0.00           C
ATOM   1682  OH  TYR   106      81.380  76.150  36.450  0.00  0.00           O
ATOM   1683  HH  TYR   106      81.230  76.000  37.380  0.00  0.00           H
ATOM   1684  CE2 TYR   106      82.680  77.360  34.930  0.00  0.00           C
ATOM   1685  HE2 TYR   106      81.860  77.530  34.250  0.00  0.00           H
ATOM   1686  CD2 TYR   106      83.950  77.980  34.670  0.00  0.00           C
ATOM   1687  HD2 TYR   106      84.030  78.630  33.810  0.00  0.00           H
ATOM   1688  C   TYR   106      87.910  80.520  35.640  0.00  0.00           C
ATOM   1689  O   TYR   106      88.900  79.870  35.800  0.00  0.00           O
ATOM   1690  N   SER   107      88.010  81.780  35.240  0.00  0.00           N
ATOM   1691  H   SER   107      87.150  82.300  35.190  0.00  0.00           H
ATOM   1692  CA  SER   107      89.190  82.590  35.370  0.00  0.00           C
ATOM   1693  HA  SER   107      90.050  81.930  35.320  0.00  0.00           H
ATOM   1694  CB  SER   107      89.250  83.560  34.190  0.00  0.00           C
ATOM   1695  HB2 SER   107      90.250  83.990  34.110  0.00  0.00           H
ATOM   1696  HB3 SER   107      88.500  84.340  34.310  0.00  0.00           H
ATOM   1697  OG  SER   107      88.920  82.890  32.960  0.00  0.00           O
ATOM   1698  HG  SER   107      89.720  82.630  32.500  0.00  0.00           H
ATOM   1699  C   SER   107      89.350  83.460  36.640  0.00  0.00           C
ATOM   1700  O   SER   107      90.430  83.990  36.870  0.00  0.00           O
ATOM   1701  N   ASP   108      88.350  83.500  37.550  0.00  0.00           N
ATOM   1702  H   ASP   108      87.600  82.830  37.450  0.00  0.00           H
ATOM   1703  CA  ASP   108      88.490  84.260  38.840  0.00  0.00           C
ATOM   1704  HA  ASP   108      88.980  85.210  38.660  0.00  0.00           H
ATOM   1705  CB  ASP   108      86.980  84.500  39.170  0.00  0.00           C
ATOM   1706  HB2 ASP   108      86.500  83.610  39.590  0.00  0.00           H
ATOM   1707  HB3 ASP   108      86.510  84.700  38.210  0.00  0.00           H
ATOM   1708  CG  ASP   108      86.800  85.780  40.000  0.00  0.00           C
ATOM   1709  OD1 ASP   108      87.700  86.110  40.860  0.00  0.00           O
ATOM   1710  OD2 ASP   108      85.880  86.590  39.820  0.00  0.00           O
ATOM   1711  C   ASP   108      89.290  83.510  39.890  0.00  0.00           C
ATOM   1712  O   ASP   108      88.870  82.530  40.550  0.00  0.00           O
ATOM   1713  N   LYS   109      90.500  83.970  40.140  0.00  0.00           N
ATOM   1714  H   LYS   109      90.880  84.680  39.520  0.00  0.00           H
ATOM   1715  CA  LYS   109      91.410  83.380  41.120  0.00  0.00           C
ATOM   1716  HA  LYS   109      91.680  82.370  40.810  0.00  0.00           H
ATOM   1717  CB  LYS   109      92.730  84.240  41.120  0.00  0.00           C
ATOM   1718  HB2 LYS   109      92.650  85.040  41.850  0.00  0.00           H
ATOM   1719  HB3 LYS   109      92.850  84.710  40.140  0.00  0.00           H
ATOM   1720  CG  LYS   109      93.910  83.260  41.310  0.00  0.00           C
ATOM   1721  HG2 LYS   109      93.930  82.540  40.490  0.00  0.00           H
ATOM   1722  HG3 LYS   109      93.790  82.680  42.230  0.00  0.00           H
ATOM   1723  CD  LYS   109      95.280  84.070  41.300  0.00  0.00           C
ATOM   1724  HD2 LYS   109      96.060  83.380  41.600  0.00  0.00           H
ATOM   1725  HD3 LYS   109      95.140  84.920  41.970  0.00  0.00           H
ATOM   1726  CE  LYS   109      95.650  84.550  39.910  0.00  0.00           C
ATOM   1727  HE2 LYS   109      94.780  85.080  39.530  0.00  0.00           H
ATOM   1728  HE3 LYS   109      95.920  83.700  39.290  0.00  0.00           H
ATOM   1729  NZ  LYS   109      96.870  85.410  39.940  0.00  0.00           N
ATOM   1730  HZ1 LYS   109      97.030  85.860  39.040  0.00  0.00           H
ATOM   1731  HZ2 LYS   109      96.860  86.200  40.560  0.00  0.00           H
ATOM   1732  HZ3 LYS   109      97.690  84.860  40.150  0.00  0.00           H
ATOM   1733  C   LYS   109      90.930  83.380  42.570  0.00  0.00           C
ATOM   1734  O   LYS   109      91.510  82.660  43.400  0.00  0.00           O
ATOM   1735  N   SER   110      89.850  84.100  42.880  0.00  0.00           N
ATOM   1736  H   SER   110      89.390  84.550  42.100  0.00  0.00           H
ATOM   1737  CA  SER   110      89.140  84.150  44.200  0.00  0.00           C
ATOM   1738  HA  SER   110      89.950  83.910  44.890  0.00  0.00           H
ATOM   1739  CB  SER   110      88.570  85.570  44.460  0.00  0.00           C
ATOM   1740  HB2 SER   110      89.370  86.270  44.230  0.00  0.00           H
ATOM   1741  HB3 SER   110      88.200  85.600  45.480  0.00  0.00           H
ATOM   1742  OG  SER   110      87.410  85.820  43.650  0.00  0.00           O
ATOM   1743  HG  SER   110      87.650  86.070  42.750  0.00  0.00           H
ATOM   1744  C   SER   110      88.010  83.110  44.380  0.00  0.00           C
ATOM   1745  O   SER   110      87.740  82.720  45.550  0.00  0.00           O
ATOM   1746  N   ILE   111      87.540  82.530  43.290  0.00  0.00           N
ATOM   1747  H   ILE   111      88.070  82.620  42.430  0.00  0.00           H
ATOM   1748  CA  ILE   111      86.470  81.600  43.230  0.00  0.00           C
ATOM   1749  HA  ILE   111      86.120  81.580  44.260  0.00  0.00           H
ATOM   1750  CB  ILE   111      85.270  82.110  42.280  0.00  0.00           C
ATOM   1751  HB  ILE   111      85.790  82.280  41.340  0.00  0.00           H
ATOM   1752  CG2 ILE   111      84.190  81.030  42.260  0.00  0.00           C
ATOM   1753 HG21 ILE   111      84.540  80.040  41.960  0.00  0.00           H
ATOM   1754 HG22 ILE   111      83.760  81.000  43.260  0.00  0.00           H
ATOM   1755 HG23 ILE   111      83.370  81.300  41.590  0.00  0.00           H
ATOM   1756  CG1 ILE   111      84.590  83.410  42.700  0.00  0.00           C
ATOM   1757 HG12 ILE   111      85.370  84.130  42.480  0.00  0.00           H
ATOM   1758 HG13 ILE   111      84.430  83.400  43.780  0.00  0.00           H
ATOM   1759  CD1 ILE   111      83.310  83.690  41.920  0.00  0.00           C
ATOM   1760 HD11 ILE   111      82.440  83.160  42.320  0.00  0.00           H
ATOM   1761 HD12 ILE   111      83.240  84.770  42.010  0.00  0.00           H
ATOM   1762 HD13 ILE   111      83.390  83.460  40.860  0.00  0.00           H
ATOM   1763  C   ILE   111      86.950  80.210  42.710  0.00  0.00           C
ATOM   1764  O   ILE   111      86.560  79.190  43.230  0.00  0.00           O
ATOM   1765  N   HIE   112      87.900  80.210  41.730  0.00  0.00           N
ATOM   1766  H   HIE   112      88.170  81.040  41.230  0.00  0.00           H
ATOM   1767  CA  HIE   112      88.510  79.000  41.130  0.00  0.00           C
ATOM   1768  HA  HIE   112      88.170  78.200  41.780  0.00  0.00           H
ATOM   1769  CB  HIE   112      87.940  78.840  39.670  0.00  0.00           C
ATOM   1770  HB2 HIE   112      88.370  77.970  39.180  0.00  0.00           H
ATOM   1771  HB3 HIE   112      87.950  79.700  39.010  0.00  0.00           H
ATOM   1772  CG  HIE   112      86.430  78.570  39.680  0.00  0.00           C
ATOM   1773  ND1 HIE   112      85.860  77.390  40.060  0.00  0.00           N
ATOM   1774  CE1 HIE   112      84.534  77.511  40.003  0.00  0.00           C
ATOM   1775  HE1 HIE   112      83.884  76.664  40.224  0.00  0.00           H
ATOM   1776  NE2 HIE   112      84.253  78.760  39.729  0.00  0.00           N
ATOM   1777  HE2 HIE   112      83.321  79.147  39.680  0.00  0.00           H
ATOM   1778  CD2 HIE   112      85.400  79.460  39.520  0.00  0.00           C
ATOM   1779  HD2 HIE   112      85.510  80.470  39.140  0.00  0.00           H
ATOM   1780  C   HIE   112      90.080  79.050  41.330  0.00  0.00           C
ATOM   1781  O   HIE   112      90.840  79.080  40.350  0.00  0.00           O
ATOM   1782  N   LEU   113      90.540  79.090  42.560  0.00  0.00           N
ATOM   1783  H   LEU   113      89.840  79.180  43.290  0.00  0.00           H
ATOM   1784  CA  LEU   113      91.960  79.240  42.930  0.00  0.00           C
ATOM   1785  HA  LEU   113      92.210  80.270  42.660  0.00  0.00           H
ATOM   1786  CB  LEU   113      92.070  79.140  44.500  0.00  0.00           C
ATOM   1787  HB2 LEU   113      91.790  78.130  44.820  0.00  0.00           H
ATOM   1788  HB3 LEU   113      91.330  79.830  44.910  0.00  0.00           H
ATOM   1789  CG  LEU   113      93.420  79.460  45.150  0.00  0.00           C
ATOM   1790  HG  LEU   113      94.220  78.890  44.690  0.00  0.00           H
ATOM   1791  CD1 LEU   113      93.750  80.970  44.970  0.00  0.00           C
ATOM   1792 HD11 LEU   113      93.940  81.140  43.910  0.00  0.00           H
ATOM   1793 HD12 LEU   113      92.920  81.620  45.230  0.00  0.00           H
ATOM   1794 HD13 LEU   113      94.720  81.230  45.400  0.00  0.00           H
ATOM   1795  CD2 LEU   113      93.330  79.090  46.630  0.00  0.00           C
ATOM   1796 HD21 LEU   113      93.170  78.020  46.750  0.00  0.00           H
ATOM   1797 HD22 LEU   113      94.290  79.270  47.110  0.00  0.00           H
ATOM   1798 HD23 LEU   113      92.530  79.640  47.110  0.00  0.00           H
ATOM   1799  C   LEU   113      92.970  78.300  42.130  0.00  0.00           C
ATOM   1800  O   LEU   113      94.120  78.740  41.760  0.00  0.00           O
ATOM   1801  N   SER   114      92.530  77.020  41.990  0.00  0.00           N
ATOM   1802  H   SER   114      91.580  76.860  42.290  0.00  0.00           H
ATOM   1803  CA  SER   114      93.440  75.980  41.420  0.00  0.00           C
ATOM   1804  HA  SER   114      94.420  76.450  41.310  0.00  0.00           H
ATOM   1805  CB  SER   114      93.740  74.800  42.400  0.00  0.00           C
ATOM   1806  HB2 SER   114      94.450  74.130  41.920  0.00  0.00           H
ATOM   1807  HB3 SER   114      92.880  74.140  42.550  0.00  0.00           H
ATOM   1808  OG  SER   114      94.260  75.210  43.700  0.00  0.00           O
ATOM   1809  HG  SER   114      95.040  75.760  43.560  0.00  0.00           H
ATOM   1810  C   SER   114      92.890  75.420  40.050  0.00  0.00           C
ATOM   1811  O   SER   114      92.490  74.250  40.010  0.00  0.00           O
ATOM   1812  N   PHE   115      92.670  76.310  39.100  0.00  0.00           N
ATOM   1813  H   PHE   115      93.090  77.220  39.180  0.00  0.00           H
ATOM   1814  CA  PHE   115      92.020  75.920  37.880  0.00  0.00           C
ATOM   1815  HA  PHE   115      91.960  74.830  37.950  0.00  0.00           H
ATOM   1816  CB  PHE   115      90.550  76.400  37.980  0.00  0.00           C
ATOM   1817  HB2 PHE   115      90.530  77.490  37.970  0.00  0.00           H
ATOM   1818  HB3 PHE   115      90.190  76.200  38.990  0.00  0.00           H
ATOM   1819  CG  PHE   115      89.560  75.850  36.950  0.00  0.00           C
ATOM   1820  CD1 PHE   115      89.550  76.520  35.720  0.00  0.00           C
ATOM   1821  HD1 PHE   115      90.250  77.320  35.510  0.00  0.00           H
ATOM   1822  CE1 PHE   115      88.760  76.060  34.700  0.00  0.00           C
ATOM   1823  HE1 PHE   115      88.710  76.590  33.760  0.00  0.00           H
ATOM   1824  CZ  PHE   115      88.010  74.890  34.850  0.00  0.00           C
ATOM   1825  HZ  PHE   115      87.540  74.480  33.970  0.00  0.00           H
ATOM   1826  CE2 PHE   115      87.890  74.250  36.110  0.00  0.00           C
ATOM   1827  HE2 PHE   115      87.300  73.350  36.210  0.00  0.00           H
ATOM   1828  CD2 PHE   115      88.660  74.740  37.110  0.00  0.00           C
ATOM   1829  HD2 PHE   115      88.770  74.200  38.050  0.00  0.00           H
ATOM   1830  C   PHE   115      92.730  76.460  36.680  0.00  0.00           C
ATOM   1831  O   PHE   115      93.030  77.660  36.680  0.00  0.00           O
ATOM   1832  N   LEU   116      92.990  75.530  35.700  0.00  0.00           N
ATOM   1833  H   LEU   116      92.640  74.590  35.790  0.00  0.00           H
ATOM   1834  CA  LEU   116      93.490  75.820  34.340  0.00  0.00           C
ATOM   1835  HA  LEU   116      93.660  76.890  34.200  0.00  0.00           H
ATOM   1836  CB  LEU   116      94.900  75.240  34.070  0.00  0.00           C
ATOM   1837  HB2 LEU   116      95.030  75.520  33.030  0.00  0.00           H
ATOM   1838  HB3 LEU   116      94.900  74.150  34.140  0.00  0.00           H
ATOM   1839  CG  LEU   116      96.160  75.710  34.850  0.00  0.00           C
ATOM   1840  HG  LEU   116      96.140  76.800  34.910  0.00  0.00           H
ATOM   1841  CD1 LEU   116      96.280  75.020  36.260  0.00  0.00           C
ATOM   1842 HD11 LEU   116      97.240  75.320  36.660  0.00  0.00           H
ATOM   1843 HD12 LEU   116      95.470  75.370  36.900  0.00  0.00           H
ATOM   1844 HD13 LEU   116      96.430  73.940  36.150  0.00  0.00           H
ATOM   1845  CD2 LEU   116      97.380  75.280  34.000  0.00  0.00           C
ATOM   1846 HD21 LEU   116      97.350  75.910  33.110  0.00  0.00           H
ATOM   1847 HD22 LEU   116      98.280  75.540  34.550  0.00  0.00           H
ATOM   1848 HD23 LEU   116      97.230  74.230  33.740  0.00  0.00           H
ATOM   1849  C   LEU   116      92.460  75.240  33.290  0.00  0.00           C
ATOM   1850  O   LEU   116      91.540  74.540  33.620  0.00  0.00           O
ATOM   1851  N   ARG   117      92.540  75.630  32.030  0.00  0.00           N
ATOM   1852  H   ARG   117      93.290  76.260  31.790  0.00  0.00           H
ATOM   1853  CA  ARG   117      91.690  75.000  30.960  0.00  0.00           C
ATOM   1854  HA  ARG   117      91.620  73.960  31.270  0.00  0.00           H
ATOM   1855  CB  ARG   117      90.200  75.460  30.800  0.00  0.00           C
ATOM   1856  HB2 ARG   117      89.580  75.100  31.620  0.00  0.00           H
ATOM   1857  HB3 ARG   117      89.760  75.100  29.880  0.00  0.00           H
ATOM   1858  CG  ARG   117      90.230  77.030  30.920  0.00  0.00           C
ATOM   1859  HG2 ARG   117      90.810  77.580  30.180  0.00  0.00           H
ATOM   1860  HG3 ARG   117      90.630  77.360  31.870  0.00  0.00           H
ATOM   1861  CD  ARG   117      88.790  77.500  30.830  0.00  0.00           C
ATOM   1862  HD2 ARG   117      88.200  76.970  31.570  0.00  0.00           H
ATOM   1863  HD3 ARG   117      88.450  77.410  29.790  0.00  0.00           H
ATOM   1864  NE  ARG   117      88.620  78.990  31.130  0.00  0.00           N
ATOM   1865  HE  ARG   117      89.490  79.490  31.210  0.00  0.00           H
ATOM   1866  CZ  ARG   117      87.490  79.430  31.540  0.00  0.00           C
ATOM   1867  NH1 ARG   117      86.330  78.870  31.330  0.00  0.00           N
ATOM   1868 HH11 ARG   117      86.240  77.960  30.890  0.00  0.00           H
ATOM   1869 HH12 ARG   117      85.500  79.350  31.630  0.00  0.00           H
ATOM   1870  NH2 ARG   117      87.350  80.640  32.090  0.00  0.00           N
ATOM   1871 HH21 ARG   117      88.160  81.230  32.140  0.00  0.00           H
ATOM   1872 HH22 ARG   117      86.410  80.920  32.340  0.00  0.00           H
ATOM   1873  C   ARG   117      92.370  74.980  29.630  0.00  0.00           C
ATOM   1874  O   ARG   117      92.950  75.970  29.260  0.00  0.00           O
ATOM   1875  N   THR   118      92.210  73.870  28.940  0.00  0.00           N
ATOM   1876  H   THR   118      91.720  73.110  29.400  0.00  0.00           H
ATOM   1877  CA  THR   118      92.710  73.640  27.550  0.00  0.00           C
ATOM   1878  HA  THR   118      93.700  74.090  27.480  0.00  0.00           H
ATOM   1879  CB  THR   118      92.910  72.180  27.320  0.00  0.00           C
ATOM   1880  HB  THR   118      93.180  72.020  26.270  0.00  0.00           H
ATOM   1881  CG2 THR   118      94.110  71.580  28.100  0.00  0.00           C
ATOM   1882 HG21 THR   118      95.070  71.840  27.650  0.00  0.00           H
ATOM   1883 HG22 THR   118      94.020  71.890  29.140  0.00  0.00           H
ATOM   1884 HG23 THR   118      94.100  70.500  28.190  0.00  0.00           H
ATOM   1885  OG1 THR   118      91.800  71.340  27.750  0.00  0.00           O
ATOM   1886  HG1 THR   118      91.410  70.950  26.970  0.00  0.00           H
ATOM   1887  C   THR   118      91.800  74.290  26.460  0.00  0.00           C
ATOM   1888  O   THR   118      92.200  74.500  25.330  0.00  0.00           O
ATOM   1889  N   VAL   119      90.530  74.650  26.790  0.00  0.00           N
ATOM   1890  H   VAL   119      90.200  74.470  27.730  0.00  0.00           H
ATOM   1891  CA  VAL   119      89.680  75.440  25.900  0.00  0.00           C
ATOM   1892  HA  VAL   119      90.030  75.340  24.880  0.00  0.00           H
ATOM   1893  CB  VAL   119      88.160  75.230  26.000  0.00  0.00           C
ATOM   1894  HB  VAL   119      87.750  76.200  25.730  0.00  0.00           H
ATOM   1895  CG1 VAL   119      87.840  74.120  25.030  0.00  0.00           C
ATOM   1896 HG11 VAL   119      88.370  73.220  25.350  0.00  0.00           H
ATOM   1897 HG12 VAL   119      86.770  73.920  24.970  0.00  0.00           H
ATOM   1898 HG13 VAL   119      88.250  74.450  24.070  0.00  0.00           H
ATOM   1899  CG2 VAL   119      87.740  74.880  27.500  0.00  0.00           C
ATOM   1900 HG21 VAL   119      88.250  73.950  27.740  0.00  0.00           H
ATOM   1901 HG22 VAL   119      87.950  75.680  28.210  0.00  0.00           H
ATOM   1902 HG23 VAL   119      86.690  74.590  27.480  0.00  0.00           H
ATOM   1903  C   VAL   119      89.950  76.930  26.340  0.00  0.00           C
ATOM   1904  O   VAL   119      90.110  77.120  27.520  0.00  0.00           O
ATOM   1905  N   PRO   120      89.890  77.990  25.590  0.00  0.00           N
ATOM   1906  CD  PRO   120      89.750  77.890  24.150  0.00  0.00           C
ATOM   1907  HD2 PRO   120      88.830  77.350  23.900  0.00  0.00           H
ATOM   1908  HD3 PRO   120      90.710  77.570  23.760  0.00  0.00           H
ATOM   1909  CG  PRO   120      89.600  79.280  23.540  0.00  0.00           C
ATOM   1910  HG2 PRO   120      88.560  79.420  23.250  0.00  0.00           H
ATOM   1911  HG3 PRO   120      90.210  79.270  22.630  0.00  0.00           H
ATOM   1912  CB  PRO   120      90.200  80.190  24.680  0.00  0.00           C
ATOM   1913  HB2 PRO   120      89.800  81.200  24.590  0.00  0.00           H
ATOM   1914  HB3 PRO   120      91.290  80.140  24.660  0.00  0.00           H
ATOM   1915  CA  PRO   120      89.800  79.420  25.970  0.00  0.00           C
ATOM   1916  HA  PRO   120      90.580  79.760  26.650  0.00  0.00           H
ATOM   1917  C   PRO   120      88.380  79.820  26.440  0.00  0.00           C
ATOM   1918  O   PRO   120      87.450  79.290  25.770  0.00  0.00           O
ATOM   1919  N   PRO   121      88.190  80.850  27.260  0.00  0.00           N
ATOM   1920  CD  PRO   121      89.180  81.520  28.000  0.00  0.00           C
ATOM   1921  HD2 PRO   121      89.930  81.980  27.350  0.00  0.00           H
ATOM   1922  HD3 PRO   121      89.660  80.820  28.680  0.00  0.00           H
ATOM   1923  CG  PRO   121      88.490  82.720  28.800  0.00  0.00           C
ATOM   1924  HG2 PRO   121      88.490  83.650  28.240  0.00  0.00           H
ATOM   1925  HG3 PRO   121      88.860  82.910  29.810  0.00  0.00           H
ATOM   1926  CB  PRO   121      87.080  82.240  28.840  0.00  0.00           C
ATOM   1927  HB2 PRO   121      86.350  83.020  29.060  0.00  0.00           H
ATOM   1928  HB3 PRO   121      86.890  81.550  29.670  0.00  0.00           H
ATOM   1929  CA  PRO   121      86.910  81.440  27.560  0.00  0.00           C
ATOM   1930  HA  PRO   121      86.300  80.550  27.690  0.00  0.00           H
ATOM   1931  C   PRO   121      86.300  82.300  26.410  0.00  0.00           C
ATOM   1932  O   PRO   121      87.040  82.890  25.610  0.00  0.00           O
ATOM   1933  N   TYR   122      85.010  82.410  26.400  0.00  0.00           N
ATOM   1934  H   TYR   122      84.460  82.100  27.190  0.00  0.00           H
ATOM   1935  CA  TYR   122      84.360  83.230  25.320  0.00  0.00           C
ATOM   1936  HA  TYR   122      84.620  82.740  24.380  0.00  0.00           H
ATOM   1937  CB  TYR   122      82.880  83.250  25.460  0.00  0.00           C
ATOM   1938  HB2 TYR   122      82.490  83.790  24.590  0.00  0.00           H
ATOM   1939  HB3 TYR   122      82.440  83.730  26.330  0.00  0.00           H
ATOM   1940  CG  TYR   122      82.220  81.860  25.260  0.00  0.00           C
ATOM   1941  CD1 TYR   122      82.110  81.290  24.020  0.00  0.00           C
ATOM   1942  HD1 TYR   122      82.360  81.910  23.170  0.00  0.00           H
ATOM   1943  CE1 TYR   122      81.560  79.990  23.820  0.00  0.00           C
ATOM   1944  HE1 TYR   122      81.410  79.580  22.830  0.00  0.00           H
ATOM   1945  CZ  TYR   122      81.040  79.330  24.880  0.00  0.00           C
ATOM   1946  OH  TYR   122      80.450  78.090  24.580  0.00  0.00           O
ATOM   1947  HH  TYR   122      80.880  77.330  24.980  0.00  0.00           H
ATOM   1948  CE2 TYR   122      81.150  79.850  26.190  0.00  0.00           C
ATOM   1949  HE2 TYR   122      80.800  79.270  27.030  0.00  0.00           H
ATOM   1950  CD2 TYR   122      81.800  81.120  26.380  0.00  0.00           C
ATOM   1951  HD2 TYR   122      81.790  81.500  27.390  0.00  0.00           H
ATOM   1952  C   TYR   122      84.840  84.690  25.330  0.00  0.00           C
ATOM   1953  O   TYR   122      84.830  85.380  24.290  0.00  0.00           O
ATOM   1954  N   SER   123      85.250  85.290  26.490  0.00  0.00           N
ATOM   1955  H   SER   123      85.080  84.810  27.360  0.00  0.00           H
ATOM   1956  CA  SER   123      85.800  86.670  26.500  0.00  0.00           C
ATOM   1957  HA  SER   123      85.100  87.470  26.250  0.00  0.00           H
ATOM   1958  CB  SER   123      86.080  87.160  27.920  0.00  0.00           C
ATOM   1959  HB2 SER   123      85.160  87.330  28.480  0.00  0.00           H
ATOM   1960  HB3 SER   123      86.570  88.130  27.830  0.00  0.00           H
ATOM   1961  OG  SER   123      86.950  86.220  28.600  0.00  0.00           O
ATOM   1962  HG  SER   123      86.380  85.720  29.190  0.00  0.00           H
ATOM   1963  C   SER   123      87.070  86.850  25.670  0.00  0.00           C
ATOM   1964  O   SER   123      87.300  87.920  25.090  0.00  0.00           O
ATOM   1965  N   HIE   124      87.860  85.830  25.580  0.00  0.00           N
ATOM   1966  H   HIE   124      87.590  84.970  26.030  0.00  0.00           H
ATOM   1967  CA  HIE   124      89.070  85.860  24.660  0.00  0.00           C
ATOM   1968  HA  HIE   124      89.510  86.810  24.940  0.00  0.00           H
ATOM   1969  CB  HIE   124      90.070  84.760  24.990  0.00  0.00           C
ATOM   1970  HB2 HIE   124      90.790  84.750  24.170  0.00  0.00           H
ATOM   1971  HB3 HIE   124      89.560  83.800  25.060  0.00  0.00           H
ATOM   1972  CG  HIE   124      90.840  85.190  26.210  0.00  0.00           C
ATOM   1973  ND1 HIE   124      92.240  85.190  26.220  0.00  0.00           N
ATOM   1974  CE1 HIE   124      92.570  85.420  27.450  0.00  0.00           C
ATOM   1975  HE1 HIE   124      93.590  85.410  27.810  0.00  0.00           H
ATOM   1976  NE2 HIE   124      91.500  85.530  28.260  0.00  0.00           N
ATOM   1977  HE2 HIE   124      91.540  85.630  29.260  0.00  0.00           H
ATOM   1978  CD2 HIE   124      90.430  85.480  27.450  0.00  0.00           C
ATOM   1979  HD2 HIE   124      89.430  85.600  27.810  0.00  0.00           H
ATOM   1980  C   HIE   124      88.830  85.800  23.150  0.00  0.00           C
ATOM   1981  O   HIE   124      89.720  86.040  22.320  0.00  0.00           O
ATOM   1982  N   GLN   125      87.580  85.580  22.690  0.00  0.00           N
ATOM   1983  H   GLN   125      86.920  85.480  23.450  0.00  0.00           H
ATOM   1984  CA  GLN   125      87.250  85.860  21.280  0.00  0.00           C
ATOM   1985  HA  GLN   125      87.870  85.270  20.600  0.00  0.00           H
ATOM   1986  CB  GLN   125      85.770  85.580  20.950  0.00  0.00           C
ATOM   1987  HB2 GLN   125      85.520  85.970  19.970  0.00  0.00           H
ATOM   1988  HB3 GLN   125      85.220  86.260  21.590  0.00  0.00           H
ATOM   1989  CG  GLN   125      85.370  84.100  21.090  0.00  0.00           C
ATOM   1990  HG2 GLN   125      85.770  83.810  22.060  0.00  0.00           H
ATOM   1991  HG3 GLN   125      85.850  83.530  20.300  0.00  0.00           H
ATOM   1992  CD  GLN   125      83.870  83.880  21.120  0.00  0.00           C
ATOM   1993  OE1 GLN   125      83.350  83.120  20.360  0.00  0.00           O
ATOM   1994  NE2 GLN   125      83.050  84.470  22.030  0.00  0.00           N
ATOM   1995 HE21 GLN   125      83.410  84.950  22.840  0.00  0.00           H
ATOM   1996 HE22 GLN   125      82.060  84.250  22.060  0.00  0.00           H
ATOM   1997  C   GLN   125      87.580  87.320  20.920  0.00  0.00           C
ATOM   1998  O   GLN   125      87.980  87.540  19.750  0.00  0.00           O
ATOM   1999  N   ALA   126      87.750  88.290  21.860  0.00  0.00           N
ATOM   2000  H   ALA   126      87.600  88.140  22.850  0.00  0.00           H
ATOM   2001  CA  ALA   126      88.060  89.720  21.620  0.00  0.00           C
ATOM   2002  HA  ALA   126      87.310  90.080  20.910  0.00  0.00           H
ATOM   2003  CB  ALA   126      87.940  90.410  23.080  0.00  0.00           C
ATOM   2004  HB1 ALA   126      87.080  90.010  23.620  0.00  0.00           H
ATOM   2005  HB2 ALA   126      88.820  90.110  23.650  0.00  0.00           H
ATOM   2006  HB3 ALA   126      87.860  91.490  22.940  0.00  0.00           H
ATOM   2007  C   ALA   126      89.400  89.890  20.940  0.00  0.00           C
ATOM   2008  O   ALA   126      89.540  90.830  20.160  0.00  0.00           O
ATOM   2009  N   LEU   127      90.440  89.010  21.150  0.00  0.00           N
ATOM   2010  H   LEU   127      90.350  88.290  21.840  0.00  0.00           H
ATOM   2011  CA  LEU   127      91.720  89.030  20.480  0.00  0.00           C
ATOM   2012  HA  LEU   127      92.050  90.050  20.700  0.00  0.00           H
ATOM   2013  CB  LEU   127      92.760  88.060  21.130  0.00  0.00           C
ATOM   2014  HB2 LEU   127      93.630  87.900  20.490  0.00  0.00           H
ATOM   2015  HB3 LEU   127      92.140  87.160  21.150  0.00  0.00           H
ATOM   2016  CG  LEU   127      93.290  88.430  22.530  0.00  0.00           C
ATOM   2017  HG  LEU   127      93.400  89.510  22.640  0.00  0.00           H
ATOM   2018  CD1 LEU   127      92.380  88.050  23.640  0.00  0.00           C
ATOM   2019 HD11 LEU   127      91.950  87.080  23.370  0.00  0.00           H
ATOM   2020 HD12 LEU   127      93.020  87.920  24.520  0.00  0.00           H
ATOM   2021 HD13 LEU   127      91.650  88.840  23.780  0.00  0.00           H
ATOM   2022  CD2 LEU   127      94.670  87.800  22.890  0.00  0.00           C
ATOM   2023 HD21 LEU   127      94.950  88.150  23.890  0.00  0.00           H
ATOM   2024 HD22 LEU   127      94.630  86.720  22.800  0.00  0.00           H
ATOM   2025 HD23 LEU   127      95.370  88.170  22.150  0.00  0.00           H
ATOM   2026  C   LEU   127      91.610  88.830  18.920  0.00  0.00           C
ATOM   2027  O   LEU   127      92.330  89.400  18.170  0.00  0.00           O
ATOM   2028  N   VAL   128      90.650  87.990  18.510  0.00  0.00           N
ATOM   2029  H   VAL   128      90.050  87.530  19.180  0.00  0.00           H
ATOM   2030  CA  VAL   128      90.370  87.690  17.130  0.00  0.00           C
ATOM   2031  HA  VAL   128      91.230  87.390  16.530  0.00  0.00           H
ATOM   2032  CB  VAL   128      89.440  86.450  17.090  0.00  0.00           C
ATOM   2033  HB  VAL   128      88.470  86.730  17.500  0.00  0.00           H
ATOM   2034  CG1 VAL   128      89.130  85.990  15.660  0.00  0.00           C
ATOM   2035 HG11 VAL   128      88.940  86.860  15.020  0.00  0.00           H
ATOM   2036 HG12 VAL   128      89.970  85.430  15.240  0.00  0.00           H
ATOM   2037 HG13 VAL   128      88.260  85.340  15.720  0.00  0.00           H
ATOM   2038  CG2 VAL   128      89.890  85.140  17.780  0.00  0.00           C
ATOM   2039 HG21 VAL   128      90.860  84.760  17.460  0.00  0.00           H
ATOM   2040 HG22 VAL   128      89.990  85.200  18.860  0.00  0.00           H
ATOM   2041 HG23 VAL   128      89.220  84.300  17.560  0.00  0.00           H
ATOM   2042  C   VAL   128      89.610  88.880  16.540  0.00  0.00           C
ATOM   2043  O   VAL   128      89.920  89.300  15.410  0.00  0.00           O
ATOM   2044  N   TRP   129      88.600  89.440  17.260  0.00  0.00           N
ATOM   2045  H   TRP   129      88.330  88.950  18.100  0.00  0.00           H
ATOM   2046  CA  TRP   129      87.740  90.600  16.810  0.00  0.00           C
ATOM   2047  HA  TRP   129      87.360  90.350  15.820  0.00  0.00           H
ATOM   2048  CB  TRP   129      86.620  91.010  17.850  0.00  0.00           C
ATOM   2049  HB2 TRP   129      86.040  91.870  17.510  0.00  0.00           H
ATOM   2050  HB3 TRP   129      87.050  91.190  18.840  0.00  0.00           H
ATOM   2051  CG  TRP   129      85.630  89.990  18.190  0.00  0.00           C
ATOM   2052  CD1 TRP   129      85.220  88.930  17.490  0.00  0.00           C
ATOM   2053  HD1 TRP   129      85.570  88.680  16.500  0.00  0.00           H
ATOM   2054  NE1 TRP   129      84.330  88.160  18.150  0.00  0.00           N
ATOM   2055  HE1 TRP   129      83.810  87.400  17.740  0.00  0.00           H
ATOM   2056  CE2 TRP   129      84.090  88.730  19.400  0.00  0.00           C
ATOM   2057  CZ2 TRP   129      83.390  88.280  20.540  0.00  0.00           C
ATOM   2058  HZ2 TRP   129      82.870  87.340  20.440  0.00  0.00           H
ATOM   2059  CH2 TRP   129      83.340  89.030  21.700  0.00  0.00           C
ATOM   2060  HH2 TRP   129      82.840  88.700  22.600  0.00  0.00           H
ATOM   2061  CZ3 TRP   129      84.170  90.190  21.770  0.00  0.00           C
ATOM   2062  HZ3 TRP   129      84.290  90.700  22.720  0.00  0.00           H
ATOM   2063  CE3 TRP   129      84.840  90.670  20.600  0.00  0.00           C
ATOM   2064  HE3 TRP   129      85.540  91.490  20.570  0.00  0.00           H
ATOM   2065  CD2 TRP   129      84.830  89.940  19.420  0.00  0.00           C
ATOM   2066  C   TRP   129      88.610  91.850  16.640  0.00  0.00           C
ATOM   2067  O   TRP   129      88.670  92.470  15.610  0.00  0.00           O
ATOM   2068  N   PHE   130      89.520  92.070  17.570  0.00  0.00           N
ATOM   2069  H   PHE   130      89.410  91.570  18.440  0.00  0.00           H
ATOM   2070  CA  PHE   130      90.470  93.230  17.500  0.00  0.00           C
ATOM   2071  HA  PHE   130      89.900  94.130  17.310  0.00  0.00           H
ATOM   2072  CB  PHE   130      91.350  93.390  18.750  0.00  0.00           C
ATOM   2073  HB2 PHE   130      91.750  92.440  19.100  0.00  0.00           H
ATOM   2074  HB3 PHE   130      90.710  93.620  19.610  0.00  0.00           H
ATOM   2075  CG  PHE   130      92.470  94.420  18.690  0.00  0.00           C
ATOM   2076  CD1 PHE   130      92.210  95.700  19.170  0.00  0.00           C
ATOM   2077  HD1 PHE   130      91.170  95.980  19.260  0.00  0.00           H
ATOM   2078  CE1 PHE   130      93.250  96.660  19.280  0.00  0.00           C
ATOM   2079  HE1 PHE   130      93.140  97.690  19.580  0.00  0.00           H
ATOM   2080  CZ  PHE   130      94.600  96.330  19.040  0.00  0.00           C
ATOM   2081  HZ  PHE   130      95.390  97.060  19.130  0.00  0.00           H
ATOM   2082  CE2 PHE   130      94.830  95.000  18.670  0.00  0.00           C
ATOM   2083  HE2 PHE   130      95.850  94.770  18.420  0.00  0.00           H
ATOM   2084  CD2 PHE   130      93.780  94.060  18.500  0.00  0.00           C
ATOM   2085  HD2 PHE   130      94.000  93.000  18.440  0.00  0.00           H
ATOM   2086  C   PHE   130      91.350  93.080  16.250  0.00  0.00           C
ATOM   2087  O   PHE   130      91.510  93.990  15.420  0.00  0.00           O
ATOM   2088  N   GLU   131      91.910  91.860  15.990  0.00  0.00           N
ATOM   2089  H   GLU   131      91.720  91.050  16.570  0.00  0.00           H
ATOM   2090  CA  GLU   131      92.730  91.660  14.770  0.00  0.00           C
ATOM   2091  HA  GLU   131      93.550  92.370  14.800  0.00  0.00           H
ATOM   2092  CB  GLU   131      93.400  90.260  14.720  0.00  0.00           C
ATOM   2093  HB2 GLU   131      93.820  90.200  13.710  0.00  0.00           H
ATOM   2094  HB3 GLU   131      92.660  89.470  14.880  0.00  0.00           H
ATOM   2095  CG  GLU   131      94.610  90.130  15.720  0.00  0.00           C
ATOM   2096  HG2 GLU   131      94.760  89.060  15.860  0.00  0.00           H
ATOM   2097  HG3 GLU   131      94.270  90.620  16.630  0.00  0.00           H
ATOM   2098  CD  GLU   131      95.810  90.890  15.240  0.00  0.00           C
ATOM   2099  OE1 GLU   131      95.740  91.750  14.330  0.00  0.00           O
ATOM   2100  OE2 GLU   131      96.870  90.590  15.860  0.00  0.00           O
ATOM   2101  C   GLU   131      91.850  91.850  13.540  0.00  0.00           C
ATOM   2102  O   GLU   131      92.360  92.520  12.590  0.00  0.00           O
ATOM   2103  N   MET   132      90.610  91.390  13.500  0.00  0.00           N
ATOM   2104  H   MET   132      90.410  90.560  14.050  0.00  0.00           H
ATOM   2105  CA  MET   132      89.790  91.600  12.270  0.00  0.00           C
ATOM   2106  HA  MET   132      90.430  91.290  11.450  0.00  0.00           H
ATOM   2107  CB  MET   132      88.700  90.620  12.390  0.00  0.00           C
ATOM   2108  HB2 MET   132      87.990  90.840  13.180  0.00  0.00           H
ATOM   2109  HB3 MET   132      89.070  89.610  12.570  0.00  0.00           H
ATOM   2110  CG  MET   132      87.700  90.710  11.260  0.00  0.00           C
ATOM   2111  HG2 MET   132      88.060  90.260  10.340  0.00  0.00           H
ATOM   2112  HG3 MET   132      87.500  91.750  11.000  0.00  0.00           H
ATOM   2113  SD  MET   132      86.140  89.880  11.490  0.00  0.00           S
ATOM   2114  CE  MET   132      86.710  88.290  12.060  0.00  0.00           C
ATOM   2115  HE1 MET   132      87.570  87.910  11.510  0.00  0.00           H
ATOM   2116  HE2 MET   132      86.930  88.320  13.130  0.00  0.00           H
ATOM   2117  HE3 MET   132      85.900  87.590  11.870  0.00  0.00           H
ATOM   2118  C   MET   132      89.490  93.090  12.130  0.00  0.00           C
ATOM   2119  O   MET   132      89.310  93.600  11.000  0.00  0.00           O
ATOM   2120  N   MET   133      89.480  93.780  13.230  0.00  0.00           N
ATOM   2121  H   MET   133      89.650  93.330  14.120  0.00  0.00           H
ATOM   2122  CA  MET   133      89.280  95.290  13.170  0.00  0.00           C
ATOM   2123  HA  MET   133      88.410  95.510  12.550  0.00  0.00           H
ATOM   2124  CB  MET   133      88.880  95.890  14.540  0.00  0.00           C
ATOM   2125  HB2 MET   133      88.930  96.980  14.440  0.00  0.00           H
ATOM   2126  HB3 MET   133      89.580  95.430  15.240  0.00  0.00           H
ATOM   2127  CG  MET   133      87.450  95.500  15.110  0.00  0.00           C
ATOM   2128  HG2 MET   133      87.030  94.540  14.810  0.00  0.00           H
ATOM   2129  HG3 MET   133      86.820  96.260  14.660  0.00  0.00           H
ATOM   2130  SD  MET   133      87.260  95.520  16.920  0.00  0.00           S
ATOM   2131  CE  MET   133      87.840  97.250  17.280  0.00  0.00           C
ATOM   2132  HE1 MET   133      87.910  97.910  16.420  0.00  0.00           H
ATOM   2133  HE2 MET   133      87.170  97.640  18.050  0.00  0.00           H
ATOM   2134  HE3 MET   133      88.750  97.100  17.870  0.00  0.00           H
ATOM   2135  C   MET   133      90.500  95.930  12.470  0.00  0.00           C
ATOM   2136  O   MET   133      90.370  96.760  11.590  0.00  0.00           O
ATOM   2137  N   ARG   134      91.750  95.520  12.790  0.00  0.00           N
ATOM   2138  H   ARG   134      91.860  94.790  13.480  0.00  0.00           H
ATOM   2139  CA  ARG   134      92.990  96.090  12.180  0.00  0.00           C
ATOM   2140  HA  ARG   134      92.710  97.140  12.060  0.00  0.00           H
ATOM   2141  CB  ARG   134      94.240  95.770  13.060  0.00  0.00           C
ATOM   2142  HB2 ARG   134      95.130  96.170  12.580  0.00  0.00           H
ATOM   2143  HB3 ARG   134      94.310  94.690  13.130  0.00  0.00           H
ATOM   2144  CG  ARG   134      94.250  96.510  14.500  0.00  0.00           C
ATOM   2145  HG2 ARG   134      93.290  96.320  14.980  0.00  0.00           H
ATOM   2146  HG3 ARG   134      94.420  97.580  14.350  0.00  0.00           H
ATOM   2147  CD  ARG   134      95.380  96.020  15.490  0.00  0.00           C
ATOM   2148  HD2 ARG   134      95.160  94.950  15.510  0.00  0.00           H
ATOM   2149  HD3 ARG   134      95.240  96.480  16.470  0.00  0.00           H
ATOM   2150  NE  ARG   134      96.720  96.340  14.980  0.00  0.00           N
ATOM   2151  HE  ARG   134      97.010  97.310  14.910  0.00  0.00           H
ATOM   2152  CZ  ARG   134      97.550  95.450  14.400  0.00  0.00           C
ATOM   2153  NH1 ARG   134      97.280  94.190  14.050  0.00  0.00           N
ATOM   2154 HH11 ARG   134      96.610  93.540  14.420  0.00  0.00           H
ATOM   2155 HH12 ARG   134      97.960  93.730  13.470  0.00  0.00           H
ATOM   2156  NH2 ARG   134      98.720  95.840  14.040  0.00  0.00           N
ATOM   2157 HH21 ARG   134      98.940  96.830  14.040  0.00  0.00           H
ATOM   2158 HH22 ARG   134      99.390  95.230  13.600  0.00  0.00           H
ATOM   2159  C   ARG   134      93.130  95.520  10.740  0.00  0.00           C
ATOM   2160  O   ARG   134      93.480  96.310   9.890  0.00  0.00           O
ATOM   2161  N   LEU   135      92.680  94.260  10.440  0.00  0.00           N
ATOM   2162  H   LEU   135      92.370  93.690  11.210  0.00  0.00           H
ATOM   2163  CA  LEU   135      92.630  93.760   9.060  0.00  0.00           C
ATOM   2164  HA  LEU   135      93.630  93.780   8.640  0.00  0.00           H
ATOM   2165  CB  LEU   135      92.250  92.300   9.240  0.00  0.00           C
ATOM   2166  HB2 LEU   135      91.280  92.210   9.710  0.00  0.00           H
ATOM   2167  HB3 LEU   135      92.970  91.810   9.890  0.00  0.00           H
ATOM   2168  CG  LEU   135      92.160  91.500   7.880  0.00  0.00           C
ATOM   2169  HG  LEU   135      91.540  92.030   7.150  0.00  0.00           H
ATOM   2170  CD1 LEU   135      93.470  91.050   7.200  0.00  0.00           C
ATOM   2171 HD11 LEU   135      94.110  91.890   6.920  0.00  0.00           H
ATOM   2172 HD12 LEU   135      93.990  90.440   7.940  0.00  0.00           H
ATOM   2173 HD13 LEU   135      93.300  90.570   6.230  0.00  0.00           H
ATOM   2174  CD2 LEU   135      91.370  90.250   8.170  0.00  0.00           C
ATOM   2175 HD21 LEU   135      91.420  89.560   7.330  0.00  0.00           H
ATOM   2176 HD22 LEU   135      91.740  89.810   9.090  0.00  0.00           H
ATOM   2177 HD23 LEU   135      90.320  90.520   8.250  0.00  0.00           H
ATOM   2178  C   LEU   135      91.600  94.490   8.120  0.00  0.00           C
ATOM   2179  O   LEU   135      91.910  94.770   6.970  0.00  0.00           O
ATOM   2180  N   PHE   136      90.360  94.770   8.630  0.00  0.00           N
ATOM   2181  H   PHE   136      90.120  94.390   9.540  0.00  0.00           H
ATOM   2182  CA  PHE   136      89.320  95.460   7.820  0.00  0.00           C
ATOM   2183  HA  PHE   136      89.630  95.480   6.770  0.00  0.00           H
ATOM   2184  CB  PHE   136      88.010  94.680   7.910  0.00  0.00           C
ATOM   2185  HB2 PHE   136      87.240  95.190   7.340  0.00  0.00           H
ATOM   2186  HB3 PHE   136      87.590  94.730   8.920  0.00  0.00           H
ATOM   2187  CG  PHE   136      88.070  93.230   7.390  0.00  0.00           C
ATOM   2188  CD1 PHE   136      88.920  92.860   6.290  0.00  0.00           C
ATOM   2189  HD1 PHE   136      89.470  93.600   5.730  0.00  0.00           H
ATOM   2190  CE1 PHE   136      88.920  91.530   5.940  0.00  0.00           C
ATOM   2191  HE1 PHE   136      89.560  91.210   5.130  0.00  0.00           H
ATOM   2192  CZ  PHE   136      88.150  90.550   6.510  0.00  0.00           C
ATOM   2193  HZ  PHE   136      87.960  89.610   6.010  0.00  0.00           H
ATOM   2194  CE2 PHE   136      87.410  90.920   7.650  0.00  0.00           C
ATOM   2195  HE2 PHE   136      86.910  90.200   8.280  0.00  0.00           H
ATOM   2196  CD2 PHE   136      87.340  92.260   8.010  0.00  0.00           C
ATOM   2197  HD2 PHE   136      86.700  92.510   8.840  0.00  0.00           H
ATOM   2198  C   PHE   136      89.180  96.950   8.150  0.00  0.00           C
ATOM   2199  O   PHE   136      88.350  97.610   7.680  0.00  0.00           O
ATOM   2200  N   ASN   137      90.210  97.550   8.710  0.00  0.00           N
ATOM   2201  H   ASN   137      90.910  96.870   8.980  0.00  0.00           H
ATOM   2202  CA  ASN   137      90.450  98.990   8.980  0.00  0.00           C
ATOM   2203  HA  ASN   137      91.260  99.170   9.680  0.00  0.00           H
ATOM   2204  CB  ASN   137      90.740  99.700   7.590  0.00  0.00           C
ATOM   2205  HB2 ASN   137      90.920 100.770   7.690  0.00  0.00           H
ATOM   2206  HB3 ASN   137      89.800  99.470   7.090  0.00  0.00           H
ATOM   2207  CG  ASN   137      91.910  99.160   6.800  0.00  0.00           C
ATOM   2208  OD1 ASN   137      91.830  98.490   5.780  0.00  0.00           O
ATOM   2209  ND2 ASN   137      93.150  99.340   7.260  0.00  0.00           N
ATOM   2210 HD21 ASN   137      93.490 100.030   7.920  0.00  0.00           H
ATOM   2211 HD22 ASN   137      93.800  98.930   6.610  0.00  0.00           H
ATOM   2212  C   ASN   137      89.290  99.630   9.680  0.00  0.00           C
ATOM   2213  O   ASN   137      88.910 100.690   9.220  0.00  0.00           O
ATOM   2214  N   TRP   138      88.760  99.040  10.750  0.00  0.00           N
ATOM   2215  H   TRP   138      89.280  98.220  11.030  0.00  0.00           H
ATOM   2216  CA  TRP   138      87.710  99.460  11.600  0.00  0.00           C
ATOM   2217  HA  TRP   138      87.040 100.020  10.950  0.00  0.00           H
ATOM   2218  CB  TRP   138      86.880  98.190  11.860  0.00  0.00           C
ATOM   2219  HB2 TRP   138      85.990  98.600  12.340  0.00  0.00           H
ATOM   2220  HB3 TRP   138      87.390  97.590  12.610  0.00  0.00           H
ATOM   2221  CG  TRP   138      86.340  97.390  10.660  0.00  0.00           C
ATOM   2222  CD1 TRP   138      86.040  97.830   9.440  0.00  0.00           C
ATOM   2223  HD1 TRP   138      86.350  98.770   9.000  0.00  0.00           H
ATOM   2224  NE1 TRP   138      85.320  96.860   8.710  0.00  0.00           N
ATOM   2225  HE1 TRP   138      85.150  97.000   7.730  0.00  0.00           H
ATOM   2226  CE2 TRP   138      85.130  95.750   9.540  0.00  0.00           C
ATOM   2227  CZ2 TRP   138      84.600  94.480   9.230  0.00  0.00           C
ATOM   2228  HZ2 TRP   138      84.110  94.300   8.290  0.00  0.00           H
ATOM   2229  CH2 TRP   138      84.740  93.460  10.160  0.00  0.00           C
ATOM   2230  HH2 TRP   138      84.430  92.470   9.860  0.00  0.00           H
ATOM   2231  CZ3 TRP   138      85.290  93.730  11.390  0.00  0.00           C
ATOM   2232  HZ3 TRP   138      85.470  92.990  12.150  0.00  0.00           H
ATOM   2233  CE3 TRP   138      85.740  95.050  11.770  0.00  0.00           C
ATOM   2234  HE3 TRP   138      86.220  95.250  12.720  0.00  0.00           H
ATOM   2235  CD2 TRP   138      85.790  96.030  10.770  0.00  0.00           C
ATOM   2236  C   TRP   138      88.170 100.270  12.840  0.00  0.00           C
ATOM   2237  O   TRP   138      88.260  99.810  14.010  0.00  0.00           O
ATOM   2238  N   ASN   139      88.600 101.510  12.470  0.00  0.00           N
ATOM   2239  H   ASN   139      88.520 101.670  11.480  0.00  0.00           H
ATOM   2240  CA  ASN   139      89.160 102.590  13.330  0.00  0.00           C
ATOM   2241  HA  ASN   139      90.020 102.140  13.830  0.00  0.00           H
ATOM   2242  CB  ASN   139      89.680 103.660  12.330  0.00  0.00           C
ATOM   2243  HB2 ASN   139      90.220 104.440  12.860  0.00  0.00           H
ATOM   2244  HB3 ASN   139      88.810 104.160  11.910  0.00  0.00           H
ATOM   2245  CG  ASN   139      90.630 102.990  11.340  0.00  0.00           C
ATOM   2246  OD1 ASN   139      91.490 102.210  11.710  0.00  0.00           O
ATOM   2247  ND2 ASN   139      90.460 103.180  10.070  0.00  0.00           N
ATOM   2248 HD21 ASN   139      89.810 103.910   9.790  0.00  0.00           H
ATOM   2249 HD22 ASN   139      90.870 102.500   9.450  0.00  0.00           H
ATOM   2250  C   ASN   139      88.070 102.970  14.390  0.00  0.00           C
ATOM   2251  O   ASN   139      88.450 103.350  15.500  0.00  0.00           O
ATOM   2252  N   HIE   140      86.750 102.660  14.160  0.00  0.00           N
ATOM   2253  H   HIE   140      86.460 102.490  13.200  0.00  0.00           H
ATOM   2254  CA  HIE   140      85.650 102.980  15.040  0.00  0.00           C
ATOM   2255  HA  HIE   140      86.060 102.960  16.050  0.00  0.00           H
ATOM   2256  CB  HIE   140      85.040 104.350  14.710  0.00  0.00           C
ATOM   2257  HB2 HIE   140      84.380 104.640  15.530  0.00  0.00           H
ATOM   2258  HB3 HIE   140      84.400 104.350  13.820  0.00  0.00           H
ATOM   2259  CG  HIE   140      86.000 105.480  14.810  0.00  0.00           C
ATOM   2260  ND1 HIE   140      86.430 106.140  15.910  0.00  0.00           N
ATOM   2261  CE1 HIE   140      87.025 107.322  15.430  0.00  0.00           C
ATOM   2262  HE1 HIE   140      87.324 108.122  16.108  0.00  0.00           H
ATOM   2263  NE2 HIE   140      87.323 107.104  14.173  0.00  0.00           N
ATOM   2264  HE2 HIE   140      87.919 107.692  13.609  0.00  0.00           H
ATOM   2265  CD2 HIE   140      86.710 105.970  13.740  0.00  0.00           C
ATOM   2266  HD2 HIE   140      86.640 105.500  12.770  0.00  0.00           H
ATOM   2267  C   HIE   140      84.610 101.910  15.060  0.00  0.00           C
ATOM   2268  O   HIE   140      84.280 101.340  13.970  0.00  0.00           O
ATOM   2269  N   VAL   141      84.190 101.450  16.210  0.00  0.00           N
ATOM   2270  H   VAL   141      84.650 101.770  17.050  0.00  0.00           H
ATOM   2271  CA  VAL   141      83.160 100.450  16.410  0.00  0.00           C
ATOM   2272  HA  VAL   141      82.510 100.400  15.540  0.00  0.00           H
ATOM   2273  CB  VAL   141      83.720  98.940  16.660  0.00  0.00           C
ATOM   2274  HB  VAL   141      82.860  98.290  16.830  0.00  0.00           H
ATOM   2275  CG1 VAL   141      84.640  98.510  15.490  0.00  0.00           C
ATOM   2276 HG11 VAL   141      85.670  98.840  15.550  0.00  0.00           H
ATOM   2277 HG12 VAL   141      84.760  97.420  15.490  0.00  0.00           H
ATOM   2278 HG13 VAL   141      84.210  98.900  14.570  0.00  0.00           H
ATOM   2279  CG2 VAL   141      84.430  98.910  18.040  0.00  0.00           C
ATOM   2280 HG21 VAL   141      83.770  99.320  18.810  0.00  0.00           H
ATOM   2281 HG22 VAL   141      84.690  97.870  18.240  0.00  0.00           H
ATOM   2282 HG23 VAL   141      85.450  99.290  17.910  0.00  0.00           H
ATOM   2283  C   VAL   141      82.220 100.800  17.560  0.00  0.00           C
ATOM   2284  O   VAL   141      82.410 101.580  18.490  0.00  0.00           O
ATOM   2285  N   ILE   142      81.020 100.270  17.430  0.00  0.00           N
ATOM   2286  H   ILE   142      80.880  99.860  16.520  0.00  0.00           H
ATOM   2287  CA  ILE   142      80.000 100.120  18.490  0.00  0.00           C
ATOM   2288  HA  ILE   142      80.120 100.890  19.250  0.00  0.00           H
ATOM   2289  CB  ILE   142      78.530 100.350  17.890  0.00  0.00           C
ATOM   2290  HB  ILE   142      78.290  99.420  17.370  0.00  0.00           H
ATOM   2291  CG2 ILE   142      77.610 100.600  19.120  0.00  0.00           C
ATOM   2292 HG21 ILE   142      77.910 101.470  19.700  0.00  0.00           H
ATOM   2293 HG22 ILE   142      76.590 100.700  18.760  0.00  0.00           H
ATOM   2294 HG23 ILE   142      77.670  99.690  19.730  0.00  0.00           H
ATOM   2295  CG1 ILE   142      78.460 101.590  17.060  0.00  0.00           C
ATOM   2296 HG12 ILE   142      79.290 101.670  16.350  0.00  0.00           H
ATOM   2297 HG13 ILE   142      78.600 102.560  17.540  0.00  0.00           H
ATOM   2298  CD1 ILE   142      77.150 101.790  16.370  0.00  0.00           C
ATOM   2299 HD11 ILE   142      76.280 101.780  17.020  0.00  0.00           H
ATOM   2300 HD12 ILE   142      77.140 102.740  15.820  0.00  0.00           H
ATOM   2301 HD13 ILE   142      76.870 100.930  15.760  0.00  0.00           H
ATOM   2302  C   ILE   142      80.170  98.750  19.170  0.00  0.00           C
ATOM   2303  O   ILE   142      80.340  97.720  18.510  0.00  0.00           O
ATOM   2304  N   LEU   143      79.970  98.660  20.450  0.00  0.00           N
ATOM   2305  H   LEU   143      79.850  99.560  20.890  0.00  0.00           H
ATOM   2306  CA  LEU   143      79.880  97.510  21.320  0.00  0.00           C
ATOM   2307  HA  LEU   143      79.920  96.600  20.720  0.00  0.00           H
ATOM   2308  CB  LEU   143      81.250  97.510  22.100  0.00  0.00           C
ATOM   2309  HB2 LEU   143      81.490  98.480  22.540  0.00  0.00           H
ATOM   2310  HB3 LEU   143      82.010  97.410  21.330  0.00  0.00           H
ATOM   2311  CG  LEU   143      81.300  96.330  23.100  0.00  0.00           C
ATOM   2312  HG  LEU   143      80.480  96.410  23.800  0.00  0.00           H
ATOM   2313  CD1 LEU   143      81.410  95.010  22.360  0.00  0.00           C
ATOM   2314 HD11 LEU   143      81.810  94.290  23.070  0.00  0.00           H
ATOM   2315 HD12 LEU   143      80.390  94.660  22.180  0.00  0.00           H
ATOM   2316 HD13 LEU   143      82.130  95.150  21.550  0.00  0.00           H
ATOM   2317  CD2 LEU   143      82.500  96.490  24.090  0.00  0.00           C
ATOM   2318 HD21 LEU   143      82.500  97.330  24.780  0.00  0.00           H
ATOM   2319 HD22 LEU   143      82.720  95.600  24.690  0.00  0.00           H
ATOM   2320 HD23 LEU   143      83.440  96.630  23.560  0.00  0.00           H
ATOM   2321  C   LEU   143      78.690  97.420  22.250  0.00  0.00           C
ATOM   2322  O   LEU   143      78.420  98.280  23.090  0.00  0.00           O
ATOM   2323  N   ILE   144      78.030  96.240  22.140  0.00  0.00           N
ATOM   2324  H   ILE   144      78.300  95.540  21.450  0.00  0.00           H
ATOM   2325  CA  ILE   144      76.740  95.890  22.790  0.00  0.00           C
ATOM   2326  HA  ILE   144      76.600  96.660  23.550  0.00  0.00           H
ATOM   2327  CB  ILE   144      75.550  95.900  21.760  0.00  0.00           C
ATOM   2328  HB  ILE   144      75.880  95.330  20.900  0.00  0.00           H
ATOM   2329  CG2 ILE   144      74.260  95.270  22.250  0.00  0.00           C
ATOM   2330 HG21 ILE   144      74.410  94.200  22.340  0.00  0.00           H
ATOM   2331 HG22 ILE   144      74.150  95.660  23.260  0.00  0.00           H
ATOM   2332 HG23 ILE   144      73.420  95.490  21.590  0.00  0.00           H
ATOM   2333  CG1 ILE   144      75.200  97.380  21.440  0.00  0.00           C
ATOM   2334 HG12 ILE   144      75.850  98.090  21.960  0.00  0.00           H
ATOM   2335 HG13 ILE   144      74.180  97.670  21.670  0.00  0.00           H
ATOM   2336  CD1 ILE   144      75.310  97.660  19.990  0.00  0.00           C
ATOM   2337 HD11 ILE   144      75.100  98.720  19.800  0.00  0.00           H
ATOM   2338 HD12 ILE   144      76.300  97.480  19.590  0.00  0.00           H
ATOM   2339 HD13 ILE   144      74.550  97.100  19.450  0.00  0.00           H
ATOM   2340  C   ILE   144      76.870  94.520  23.570  0.00  0.00           C
ATOM   2341  O   ILE   144      77.250  93.520  23.000  0.00  0.00           O
ATOM   2342  N   VAL   145      76.550  94.560  24.860  0.00  0.00           N
ATOM   2343  H   VAL   145      76.240  95.420  25.310  0.00  0.00           H
ATOM   2344  CA  VAL   145      76.900  93.490  25.790  0.00  0.00           C
ATOM   2345  HA  VAL   145      77.140  92.600  25.210  0.00  0.00           H
ATOM   2346  CB  VAL   145      78.260  93.790  26.510  0.00  0.00           C
ATOM   2347  HB  VAL   145      78.470  92.990  27.220  0.00  0.00           H
ATOM   2348  CG1 VAL   145      79.310  93.780  25.470  0.00  0.00           C
ATOM   2349 HG11 VAL   145      79.320  92.860  24.890  0.00  0.00           H
ATOM   2350 HG12 VAL   145      79.220  94.630  24.780  0.00  0.00           H
ATOM   2351 HG13 VAL   145      80.260  93.900  25.980  0.00  0.00           H
ATOM   2352  CG2 VAL   145      78.380  95.120  27.360  0.00  0.00           C
ATOM   2353 HG21 VAL   145      77.430  95.320  27.830  0.00  0.00           H
ATOM   2354 HG22 VAL   145      79.040  94.990  28.220  0.00  0.00           H
ATOM   2355 HG23 VAL   145      78.590  95.950  26.670  0.00  0.00           H
ATOM   2356  C   VAL   145      75.860  93.130  26.940  0.00  0.00           C
ATOM   2357  O   VAL   145      75.250  94.060  27.500  0.00  0.00           O
ATOM   2358  N   SER   146      75.640  91.850  27.260  0.00  0.00           N
ATOM   2359  H   SER   146      76.330  91.190  26.910  0.00  0.00           H
ATOM   2360  CA  SER   146      74.910  91.490  28.510  0.00  0.00           C
ATOM   2361  HA  SER   146      73.930  91.960  28.430  0.00  0.00           H
ATOM   2362  CB  SER   146      74.770  89.940  28.410  0.00  0.00           C
ATOM   2363  HB2 SER   146      75.790  89.570  28.260  0.00  0.00           H
ATOM   2364  HB3 SER   146      74.250  89.700  27.490  0.00  0.00           H
ATOM   2365  OG  SER   146      74.120  89.320  29.550  0.00  0.00           O
ATOM   2366  HG  SER   146      74.850  88.980  30.060  0.00  0.00           H
ATOM   2367  C   SER   146      75.490  91.920  29.830  0.00  0.00           C
ATOM   2368  O   SER   146      76.740  91.720  30.120  0.00  0.00           O
ATOM   2369  N   ASP   147      74.600  92.440  30.680  0.00  0.00           N
ATOM   2370  H   ASP   147      73.660  92.550  30.320  0.00  0.00           H
ATOM   2371  CA  ASP   147      74.920  92.720  32.070  0.00  0.00           C
ATOM   2372  HA  ASP   147      75.960  93.060  32.070  0.00  0.00           H
ATOM   2373  CB  ASP   147      74.040  93.890  32.610  0.00  0.00           C
ATOM   2374  HB2 ASP   147      73.020  93.520  32.530  0.00  0.00           H
ATOM   2375  HB3 ASP   147      74.030  94.710  31.890  0.00  0.00           H
ATOM   2376  CG  ASP   147      74.510  94.250  34.000  0.00  0.00           C
ATOM   2377  OD1 ASP   147      75.750  94.240  34.370  0.00  0.00           O
ATOM   2378  OD2 ASP   147      73.700  94.780  34.780  0.00  0.00           O
ATOM   2379  C   ASP   147      74.970  91.500  33.020  0.00  0.00           C
ATOM   2380  O   ASP   147      74.310  91.390  34.090  0.00  0.00           O
ATOM   2381  N   ASP   148      75.560  90.440  32.520  0.00  0.00           N
ATOM   2382  H   ASP   148      75.970  90.620  31.610  0.00  0.00           H
ATOM   2383  CA  ASP   148      76.020  89.220  33.260  0.00  0.00           C
ATOM   2384  HA  ASP   148      75.690  89.170  34.300  0.00  0.00           H
ATOM   2385  CB  ASP   148      75.480  87.910  32.660  0.00  0.00           C
ATOM   2386  HB2 ASP   148      74.440  88.080  32.380  0.00  0.00           H
ATOM   2387  HB3 ASP   148      75.450  87.130  33.420  0.00  0.00           H
ATOM   2388  CG  ASP   148      76.300  87.520  31.360  0.00  0.00           C
ATOM   2389  OD1 ASP   148      76.380  88.270  30.390  0.00  0.00           O
ATOM   2390  OD2 ASP   148      76.810  86.410  31.390  0.00  0.00           O
ATOM   2391  C   ASP   148      77.580  89.220  33.340  0.00  0.00           C
ATOM   2392  O   ASP   148      78.220  90.040  32.690  0.00  0.00           O
ATOM   2393  N   HIE   149      78.120  88.250  34.070  0.00  0.00           N
ATOM   2394  H   HIE   149      77.460  87.620  34.510  0.00  0.00           H
ATOM   2395  CA  HIE   149      79.530  88.020  34.070  0.00  0.00           C
ATOM   2396  HA  HIE   149      80.040  88.840  34.580  0.00  0.00           H
ATOM   2397  CB  HIE   149      79.860  86.780  34.890  0.00  0.00           C
ATOM   2398  HB2 HIE   149      79.540  85.820  34.470  0.00  0.00           H
ATOM   2399  HB3 HIE   149      79.290  86.910  35.810  0.00  0.00           H
ATOM   2400  CG  HIE   149      81.300  86.730  35.130  0.00  0.00           C
ATOM   2401  ND1 HIE   149      82.280  85.900  34.430  0.00  0.00           N
ATOM   2402  CE1 HIE   149      83.400  86.140  34.980  0.00  0.00           C
ATOM   2403  HE1 HIE   149      84.310  85.750  34.550  0.00  0.00           H
ATOM   2404  NE2 HIE   149      83.250  87.010  36.020  0.00  0.00           N
ATOM   2405  HE2 HIE   149      84.100  87.340  36.450  0.00  0.00           H
ATOM   2406  CD2 HIE   149      81.870  87.290  36.210  0.00  0.00           C
ATOM   2407  HD2 HIE   149      81.380  88.000  36.860  0.00  0.00           H
ATOM   2408  C   HIE   149      80.160  87.880  32.650  0.00  0.00           C
ATOM   2409  O   HIE   149      81.200  88.430  32.380  0.00  0.00           O
ATOM   2410  N   GLU   150      79.530  87.170  31.740  0.00  0.00           N
ATOM   2411  H   GLU   150      78.600  86.860  31.950  0.00  0.00           H
ATOM   2412  CA  GLU   150      80.060  86.770  30.420  0.00  0.00           C
ATOM   2413  HA  GLU   150      81.120  86.560  30.570  0.00  0.00           H
ATOM   2414  CB  GLU   150      79.360  85.560  29.920  0.00  0.00           C
ATOM   2415  HB2 GLU   150      78.390  85.930  29.570  0.00  0.00           H
ATOM   2416  HB3 GLU   150      79.080  84.870  30.710  0.00  0.00           H
ATOM   2417  CG  GLU   150      80.140  84.850  28.790  0.00  0.00           C
ATOM   2418  HG2 GLU   150      80.300  85.580  28.000  0.00  0.00           H
ATOM   2419  HG3 GLU   150      79.630  84.010  28.320  0.00  0.00           H
ATOM   2420  CD  GLU   150      81.470  84.430  29.310  0.00  0.00           C
ATOM   2421  OE1 GLU   150      81.480  83.920  30.490  0.00  0.00           O
ATOM   2422  OE2 GLU   150      82.490  84.530  28.560  0.00  0.00           O
ATOM   2423  C   GLU   150      80.140  87.960  29.480  0.00  0.00           C
ATOM   2424  O   GLU   150      81.220  88.180  28.860  0.00  0.00           O
ATOM   2425  N   GLY   151      79.130  88.790  29.330  0.00  0.00           N
ATOM   2426  H   GLY   151      78.270  88.570  29.810  0.00  0.00           H
ATOM   2427  CA  GLY   151      79.180  89.880  28.370  0.00  0.00           C
ATOM   2428  HA2 GLY   151      78.190  90.300  28.240  0.00  0.00           H
ATOM   2429  HA3 GLY   151      79.650  89.510  27.460  0.00  0.00           H
ATOM   2430  C   GLY   151      80.160  91.020  29.030  0.00  0.00           C
ATOM   2431  O   GLY   151      80.800  91.730  28.260  0.00  0.00           O
ATOM   2432  N   ARG   152      80.100  91.200  30.350  0.00  0.00           N
ATOM   2433  H   ARG   152      79.460  90.630  30.880  0.00  0.00           H
ATOM   2434  CA  ARG   152      81.030  92.210  31.010  0.00  0.00           C
ATOM   2435  HA  ARG   152      80.880  93.100  30.400  0.00  0.00           H
ATOM   2436  CB  ARG   152      80.710  92.450  32.450  0.00  0.00           C
ATOM   2437  HB2 ARG   152      81.500  93.050  32.900  0.00  0.00           H
ATOM   2438  HB3 ARG   152      80.560  91.510  32.970  0.00  0.00           H
ATOM   2439  CG  ARG   152      79.440  93.330  32.690  0.00  0.00           C
ATOM   2440  HG2 ARG   152      78.560  92.810  32.310  0.00  0.00           H
ATOM   2441  HG3 ARG   152      79.480  94.240  32.090  0.00  0.00           H
ATOM   2442  CD  ARG   152      79.300  93.760  34.190  0.00  0.00           C
ATOM   2443  HD2 ARG   152      78.280  94.120  34.300  0.00  0.00           H
ATOM   2444  HD3 ARG   152      79.990  94.580  34.380  0.00  0.00           H
ATOM   2445  NE  ARG   152      79.510  92.670  35.130  0.00  0.00           N
ATOM   2446  HE  ARG   152      80.480  92.560  35.410  0.00  0.00           H
ATOM   2447  CZ  ARG   152      78.640  91.790  35.590  0.00  0.00           C
ATOM   2448  NH1 ARG   152      77.420  91.770  35.130  0.00  0.00           N
ATOM   2449 HH11 ARG   152      77.200  92.530  34.520  0.00  0.00           H
ATOM   2450 HH12 ARG   152      76.730  91.310  35.710  0.00  0.00           H
ATOM   2451  NH2 ARG   152      79.000  90.890  36.410  0.00  0.00           N
ATOM   2452 HH21 ARG   152      79.900  91.050  36.830  0.00  0.00           H
ATOM   2453 HH22 ARG   152      78.380  90.130  36.680  0.00  0.00           H
ATOM   2454  C   ARG   152      82.470  91.770  30.850  0.00  0.00           C
ATOM   2455  O   ARG   152      83.320  92.660  30.850  0.00  0.00           O
ATOM   2456  N   ALA   153      82.750  90.460  30.700  0.00  0.00           N
ATOM   2457  H   ALA   153      81.970  89.850  30.900  0.00  0.00           H
ATOM   2458  CA  ALA   153      84.090  89.960  30.510  0.00  0.00           C
ATOM   2459  HA  ALA   153      84.820  90.590  31.010  0.00  0.00           H
ATOM   2460  CB  ALA   153      84.270  88.560  31.130  0.00  0.00           C
ATOM   2461  HB1 ALA   153      83.650  88.310  31.990  0.00  0.00           H
ATOM   2462  HB2 ALA   153      84.020  87.800  30.390  0.00  0.00           H
ATOM   2463  HB3 ALA   153      85.290  88.360  31.460  0.00  0.00           H
ATOM   2464  C   ALA   153      84.530  90.040  29.050  0.00  0.00           C
ATOM   2465  O   ALA   153      85.730  90.280  28.780  0.00  0.00           O
ATOM   2466  N   ALA   154      83.630  90.010  28.080  0.00  0.00           N
ATOM   2467  H   ALA   154      82.700  89.670  28.300  0.00  0.00           H
ATOM   2468  CA  ALA   154      83.980  90.360  26.700  0.00  0.00           C
ATOM   2469  HA  ALA   154      84.910  89.860  26.410  0.00  0.00           H
ATOM   2470  CB  ALA   154      82.880  90.010  25.750  0.00  0.00           C
ATOM   2471  HB1 ALA   154      81.930  90.470  26.040  0.00  0.00           H
ATOM   2472  HB2 ALA   154      83.180  90.420  24.790  0.00  0.00           H
ATOM   2473  HB3 ALA   154      82.810  88.920  25.810  0.00  0.00           H
ATOM   2474  C   ALA   154      84.390  91.810  26.650  0.00  0.00           C
ATOM   2475  O   ALA   154      85.460  92.100  26.060  0.00  0.00           O
ATOM   2476  N   GLN   155      83.650  92.700  27.370  0.00  0.00           N
ATOM   2477  H   GLN   155      82.800  92.300  27.740  0.00  0.00           H
ATOM   2478  CA  GLN   155      83.860  94.180  27.380  0.00  0.00           C
ATOM   2479  HA  GLN   155      83.790  94.470  26.330  0.00  0.00           H
ATOM   2480  CB  GLN   155      82.750  94.990  28.150  0.00  0.00           C
ATOM   2481  HB2 GLN   155      82.710  94.510  29.120  0.00  0.00           H
ATOM   2482  HB3 GLN   155      81.730  94.950  27.750  0.00  0.00           H
ATOM   2483  CG  GLN   155      83.170  96.430  28.460  0.00  0.00           C
ATOM   2484  HG2 GLN   155      83.260  97.020  27.550  0.00  0.00           H
ATOM   2485  HG3 GLN   155      84.170  96.460  28.900  0.00  0.00           H
ATOM   2486  CD  GLN   155      82.260  97.140  29.370  0.00  0.00           C
ATOM   2487  OE1 GLN   155      81.360  96.560  29.990  0.00  0.00           O
ATOM   2488  NE2 GLN   155      82.470  98.430  29.540  0.00  0.00           N
ATOM   2489 HE21 GLN   155      83.230  98.930  29.120  0.00  0.00           H
ATOM   2490 HE22 GLN   155      81.840  98.840  30.220  0.00  0.00           H
ATOM   2491  C   GLN   155      85.280  94.650  27.830  0.00  0.00           C
ATOM   2492  O   GLN   155      86.020  95.420  27.160  0.00  0.00           O
ATOM   2493  N   LYS   156      85.640  94.160  29.020  0.00  0.00           N
ATOM   2494  H   LYS   156      85.050  93.440  29.410  0.00  0.00           H
ATOM   2495  CA  LYS   156      86.880  94.490  29.740  0.00  0.00           C
ATOM   2496  HA  LYS   156      87.060  95.560  29.720  0.00  0.00           H
ATOM   2497  CB  LYS   156      86.750  94.280  31.250  0.00  0.00           C
ATOM   2498  HB2 LYS   156      85.890  94.780  31.700  0.00  0.00           H
ATOM   2499  HB3 LYS   156      87.620  94.640  31.790  0.00  0.00           H
ATOM   2500  CG  LYS   156      86.800  92.750  31.570  0.00  0.00           C
ATOM   2501  HG2 LYS   156      87.790  92.340  31.340  0.00  0.00           H
ATOM   2502  HG3 LYS   156      86.030  92.320  30.920  0.00  0.00           H
ATOM   2503  CD  LYS   156      86.270  92.430  32.960  0.00  0.00           C
ATOM   2504  HD2 LYS   156      85.340  92.950  33.200  0.00  0.00           H
ATOM   2505  HD3 LYS   156      86.990  92.820  33.680  0.00  0.00           H
ATOM   2506  CE  LYS   156      86.150  90.900  33.290  0.00  0.00           C
ATOM   2507  HE2 LYS   156      87.070  90.350  33.070  0.00  0.00           H
ATOM   2508  HE3 LYS   156      85.340  90.450  32.710  0.00  0.00           H
ATOM   2509  NZ  LYS   156      85.640  90.680  34.670  0.00  0.00           N
ATOM   2510  HZ1 LYS   156      86.010  89.830  35.070  0.00  0.00           H
ATOM   2511  HZ2 LYS   156      85.960  91.390  35.320  0.00  0.00           H
ATOM   2512  HZ3 LYS   156      84.630  90.650  34.580  0.00  0.00           H
ATOM   2513  C   LYS   156      88.050  93.950  28.900  0.00  0.00           C
ATOM   2514  O   LYS   156      89.010  94.710  28.600  0.00  0.00           O
ATOM   2515  N   LYS   157      87.990  92.720  28.420  0.00  0.00           N
ATOM   2516  H   LYS   157      87.150  92.170  28.510  0.00  0.00           H
ATOM   2517  CA  LYS   157      89.130  92.210  27.590  0.00  0.00           C
ATOM   2518  HA  LYS   157      90.020  92.240  28.220  0.00  0.00           H
ATOM   2519  CB  LYS   157      88.680  90.810  27.150  0.00  0.00           C
ATOM   2520  HB2 LYS   157      87.880  90.780  26.410  0.00  0.00           H
ATOM   2521  HB3 LYS   157      88.260  90.310  28.010  0.00  0.00           H
ATOM   2522  CG  LYS   157      89.860  89.990  26.550  0.00  0.00           C
ATOM   2523  HG2 LYS   157      89.960  90.310  25.520  0.00  0.00           H
ATOM   2524  HG3 LYS   157      89.630  88.930  26.420  0.00  0.00           H
ATOM   2525  CD  LYS   157      91.180  90.090  27.350  0.00  0.00           C
ATOM   2526  HD2 LYS   157      91.070  89.740  28.370  0.00  0.00           H
ATOM   2527  HD3 LYS   157      91.540  91.110  27.490  0.00  0.00           H
ATOM   2528  CE  LYS   157      92.380  89.340  26.840  0.00  0.00           C
ATOM   2529  HE2 LYS   157      92.670  89.810  25.900  0.00  0.00           H
ATOM   2530  HE3 LYS   157      92.170  88.270  26.790  0.00  0.00           H
ATOM   2531  NZ  LYS   157      93.530  89.440  27.830  0.00  0.00           N
ATOM   2532  HZ1 LYS   157      93.330  88.910  28.660  0.00  0.00           H
ATOM   2533  HZ2 LYS   157      94.380  89.030  27.470  0.00  0.00           H
ATOM   2534  HZ3 LYS   157      93.640  90.350  28.260  0.00  0.00           H
ATOM   2535  C   LYS   157      89.230  93.040  26.290  0.00  0.00           C
ATOM   2536  O   LYS   157      90.270  93.580  25.970  0.00  0.00           O
ATOM   2537  N   LEU   158      88.100  93.350  25.590  0.00  0.00           N
ATOM   2538  H   LEU   158      87.180  93.070  25.910  0.00  0.00           H
ATOM   2539  CA  LEU   158      88.140  94.160  24.340  0.00  0.00           C
ATOM   2540  HA  LEU   158      88.800  93.670  23.620  0.00  0.00           H
ATOM   2541  CB  LEU   158      86.720  94.240  23.690  0.00  0.00           C
ATOM   2542  HB2 LEU   158      86.130  94.860  24.370  0.00  0.00           H
ATOM   2543  HB3 LEU   158      86.270  93.250  23.750  0.00  0.00           H
ATOM   2544  CG  LEU   158      86.700  94.660  22.210  0.00  0.00           C
ATOM   2545  HG  LEU   158      87.150  95.650  22.110  0.00  0.00           H
ATOM   2546  CD1 LEU   158      87.430  93.790  21.220  0.00  0.00           C
ATOM   2547 HD11 LEU   158      87.250  94.020  20.170  0.00  0.00           H
ATOM   2548 HD12 LEU   158      88.510  93.920  21.340  0.00  0.00           H
ATOM   2549 HD13 LEU   158      87.250  92.730  21.350  0.00  0.00           H
ATOM   2550  CD2 LEU   158      85.260  94.820  21.840  0.00  0.00           C
ATOM   2551 HD21 LEU   158      84.890  95.760  22.250  0.00  0.00           H
ATOM   2552 HD22 LEU   158      85.150  94.780  20.760  0.00  0.00           H
ATOM   2553 HD23 LEU   158      84.590  94.130  22.360  0.00  0.00           H
ATOM   2554  C   LEU   158      88.690  95.610  24.560  0.00  0.00           C
ATOM   2555  O   LEU   158      89.570  96.020  23.840  0.00  0.00           O
ATOM   2556  N   GLU   159      88.200  96.340  25.570  0.00  0.00           N
ATOM   2557  H   GLU   159      87.470  95.950  26.150  0.00  0.00           H
ATOM   2558  CA  GLU   159      88.730  97.670  25.870  0.00  0.00           C
ATOM   2559  HA  GLU   159      88.630  98.310  25.000  0.00  0.00           H
ATOM   2560  CB  GLU   159      87.980  98.230  27.140  0.00  0.00           C
ATOM   2561  HB2 GLU   159      88.490  99.080  27.590  0.00  0.00           H
ATOM   2562  HB3 GLU   159      87.940  97.470  27.930  0.00  0.00           H
ATOM   2563  CG  GLU   159      86.550  98.770  26.860  0.00  0.00           C
ATOM   2564  HG2 GLU   159      85.970  98.160  26.160  0.00  0.00           H
ATOM   2565  HG3 GLU   159      86.740  99.740  26.380  0.00  0.00           H
ATOM   2566  CD  GLU   159      85.880  99.140  28.160  0.00  0.00           C
ATOM   2567  OE1 GLU   159      84.640  99.320  28.080  0.00  0.00           O
ATOM   2568  OE2 GLU   159      86.590  99.390  29.170  0.00  0.00           O
ATOM   2569  C   GLU   159      90.260  97.710  26.210  0.00  0.00           C
ATOM   2570  O   GLU   159      91.030  98.610  25.860  0.00  0.00           O
ATOM   2571  N   THR   160      90.760  96.570  26.730  0.00  0.00           N
ATOM   2572  H   THR   160      90.110  95.800  26.860  0.00  0.00           H
ATOM   2573  CA  THR   160      92.120  96.300  27.190  0.00  0.00           C
ATOM   2574  HA  THR   160      92.490  97.200  27.680  0.00  0.00           H
ATOM   2575  CB  THR   160      92.220  95.190  28.280  0.00  0.00           C
ATOM   2576  HB  THR   160      91.970  94.240  27.820  0.00  0.00           H
ATOM   2577  CG2 THR   160      93.550  95.220  29.000  0.00  0.00           C
ATOM   2578 HG21 THR   160      93.800  96.200  29.420  0.00  0.00           H
ATOM   2579 HG22 THR   160      93.490  94.480  29.800  0.00  0.00           H
ATOM   2580 HG23 THR   160      94.330  94.850  28.340  0.00  0.00           H
ATOM   2581  OG1 THR   160      91.270  95.520  29.320  0.00  0.00           O
ATOM   2582  HG1 THR   160      90.380  95.360  28.990  0.00  0.00           H
ATOM   2583  C   THR   160      92.980  95.990  25.990  0.00  0.00           C
ATOM   2584  O   THR   160      94.240  96.160  26.050  0.00  0.00           O
ATOM   2585  N   LEU   161      92.360  95.520  24.900  0.00  0.00           N
ATOM   2586  H   LEU   161      91.400  95.220  25.020  0.00  0.00           H
ATOM   2587  CA  LEU   161      93.020  95.470  23.580  0.00  0.00           C
ATOM   2588  HA  LEU   161      94.070  95.170  23.610  0.00  0.00           H
ATOM   2589  CB  LEU   161      92.380  94.450  22.750  0.00  0.00           C
ATOM   2590  HB2 LEU   161      92.540  94.520  21.670  0.00  0.00           H
ATOM   2591  HB3 LEU   161      91.300  94.610  22.810  0.00  0.00           H
ATOM   2592  CG  LEU   161      92.740  93.040  23.220  0.00  0.00           C
ATOM   2593  HG  LEU   161      92.680  93.000  24.310  0.00  0.00           H
ATOM   2594  CD1 LEU   161      91.710  92.000  22.790  0.00  0.00           C
ATOM   2595 HD11 LEU   161      91.560  92.090  21.720  0.00  0.00           H
ATOM   2596 HD12 LEU   161      91.830  91.010  23.230  0.00  0.00           H
ATOM   2597 HD13 LEU   161      90.700  92.240  23.130  0.00  0.00           H
ATOM   2598  CD2 LEU   161      94.170  92.660  22.820  0.00  0.00           C
ATOM   2599 HD21 LEU   161      94.310  91.600  23.040  0.00  0.00           H
ATOM   2600 HD22 LEU   161      94.280  92.670  21.730  0.00  0.00           H
ATOM   2601 HD23 LEU   161      94.900  93.320  23.310  0.00  0.00           H
ATOM   2602  C   LEU   161      93.060  96.830  22.990  0.00  0.00           C
ATOM   2603  O   LEU   161      93.950  97.080  22.170  0.00  0.00           O
ATOM   2604  N   LEU   162      92.160  97.750  23.340  0.00  0.00           N
ATOM   2605  H   LEU   162      91.330  97.380  23.780  0.00  0.00           H
ATOM   2606  CA  LEU   162      92.200  99.190  22.870  0.00  0.00           C
ATOM   2607  HA  LEU   162      92.760  99.140  21.940  0.00  0.00           H
ATOM   2608  CB  LEU   162      90.780  99.760  22.620  0.00  0.00           C
ATOM   2609  HB2 LEU   162      90.780 100.560  21.890  0.00  0.00           H
ATOM   2610  HB3 LEU   162      90.500 100.210  23.580  0.00  0.00           H
ATOM   2611  CG  LEU   162      89.610  98.870  22.130  0.00  0.00           C
ATOM   2612  HG  LEU   162      89.620  98.000  22.790  0.00  0.00           H
ATOM   2613  CD1 LEU   162      88.280  99.680  22.270  0.00  0.00           C
ATOM   2614 HD11 LEU   162      88.190 100.410  21.460  0.00  0.00           H
ATOM   2615 HD12 LEU   162      87.510  98.970  21.980  0.00  0.00           H
ATOM   2616 HD13 LEU   162      88.120 100.110  23.260  0.00  0.00           H
ATOM   2617  CD2 LEU   162      89.900  98.250  20.780  0.00  0.00           C
ATOM   2618 HD21 LEU   162      89.860  99.030  20.030  0.00  0.00           H
ATOM   2619 HD22 LEU   162      90.870  97.750  20.700  0.00  0.00           H
ATOM   2620 HD23 LEU   162      89.170  97.490  20.510  0.00  0.00           H
ATOM   2621  C   LEU   162      93.070 100.050  23.820  0.00  0.00           C
ATOM   2622  O   LEU   162      93.460 101.130  23.400  0.00  0.00           O
ATOM   2623  N   GLU   163      93.450  99.590  25.040  0.00  0.00           N
ATOM   2624  H   GLU   163      92.890  98.820  25.380  0.00  0.00           H
ATOM   2625  CA  GLU   163      94.340 100.390  25.970  0.00  0.00           C
ATOM   2626  HA  GLU   163      94.220 101.440  25.710  0.00  0.00           H
ATOM   2627  CB  GLU   163      93.750 100.160  27.310  0.00  0.00           C
ATOM   2628  HB2 GLU   163      93.770  99.090  27.540  0.00  0.00           H
ATOM   2629  HB3 GLU   163      92.710 100.460  27.230  0.00  0.00           H
ATOM   2630  CG  GLU   163      94.530 101.040  28.310  0.00  0.00           C
ATOM   2631  HG2 GLU   163      94.510 102.100  28.070  0.00  0.00           H
ATOM   2632  HG3 GLU   163      95.570 100.740  28.420  0.00  0.00           H
ATOM   2633  CD  GLU   163      93.950 100.910  29.740  0.00  0.00           C
ATOM   2634  OE1 GLU   163      93.170 101.750  30.180  0.00  0.00           O
ATOM   2635  OE2 GLU   163      94.510 100.130  30.540  0.00  0.00           O
ATOM   2636  C   GLU   163      95.840 100.120  25.830  0.00  0.00           C
ATOM   2637  O   GLU   163      96.680 101.020  25.820  0.00  0.00           O
ATOM   2638  N   GLU   164      96.170  98.830  25.850  0.00  0.00           N
ATOM   2639  H   GLU   164      95.520  98.090  26.030  0.00  0.00           H
ATOM   2640  CA  GLU   164      97.600  98.480  25.600  0.00  0.00           C
ATOM   2641  HA  GLU   164      98.250  98.890  26.380  0.00  0.00           H
ATOM   2642  CB  GLU   164      97.680  96.960  25.640  0.00  0.00           C
ATOM   2643  HB2 GLU   164      97.230  96.630  24.700  0.00  0.00           H
ATOM   2644  HB3 GLU   164      97.080  96.580  26.460  0.00  0.00           H
ATOM   2645  CG  GLU   164      99.100  96.360  25.800  0.00  0.00           C
ATOM   2646  HG2 GLU   164      99.680  97.020  26.450  0.00  0.00           H
ATOM   2647  HG3 GLU   164      99.610  96.470  24.840  0.00  0.00           H
ATOM   2648  CD  GLU   164      99.140  94.880  26.210  0.00  0.00           C
ATOM   2649  OE1 GLU   164      98.400  94.560  27.150  0.00  0.00           O
ATOM   2650  OE2 GLU   164     100.020  94.190  25.640  0.00  0.00           O
ATOM   2651  C   GLU   164      98.120  98.990  24.270  0.00  0.00           C
ATOM   2652  O   GLU   164      99.290  99.200  24.020  0.00  0.00           O
ATOM   2653  N   LYS   165      97.230  99.000  23.300  0.00  0.00           N
ATOM   2654  H   LYS   165      96.380  98.580  23.650  0.00  0.00           H
ATOM   2655  CA  LYS   165      97.480  99.550  21.960  0.00  0.00           C
ATOM   2656  HA  LYS   165      98.280  98.980  21.490  0.00  0.00           H
ATOM   2657  CB  LYS   165      96.190  99.520  21.170  0.00  0.00           C
ATOM   2658  HB2 LYS   165      95.330  99.990  21.650  0.00  0.00           H
ATOM   2659  HB3 LYS   165      95.920  98.460  21.160  0.00  0.00           H
ATOM   2660  CG  LYS   165      96.240 100.180  19.750  0.00  0.00           C
ATOM   2661  HG2 LYS   165      96.100 101.250  19.900  0.00  0.00           H
ATOM   2662  HG3 LYS   165      95.330  99.830  19.260  0.00  0.00           H
ATOM   2663  CD  LYS   165      97.520  99.930  19.020  0.00  0.00           C
ATOM   2664  HD2 LYS   165      97.880  98.950  19.340  0.00  0.00           H
ATOM   2665  HD3 LYS   165      98.290 100.700  19.110  0.00  0.00           H
ATOM   2666  CE  LYS   165      97.240  99.850  17.500  0.00  0.00           C
ATOM   2667  HE2 LYS   165      96.900 100.810  17.120  0.00  0.00           H
ATOM   2668  HE3 LYS   165      96.450  99.140  17.260  0.00  0.00           H
ATOM   2669  NZ  LYS   165      98.530  99.360  16.840  0.00  0.00           N
ATOM   2670  HZ1 LYS   165      98.450  99.620  15.870  0.00  0.00           H
ATOM   2671  HZ2 LYS   165      99.290  99.830  17.310  0.00  0.00           H
ATOM   2672  HZ3 LYS   165      98.650  98.350  16.850  0.00  0.00           H
ATOM   2673  C   LYS   165      97.980 101.010  22.010  0.00  0.00           C
ATOM   2674  O   LYS   165      99.070 101.410  21.670  0.00  0.00           O
ATOM   2675  N   GLU   166      97.100 101.860  22.510  0.00  0.00           N
ATOM   2676  H   GLU   166      96.200 101.470  22.730  0.00  0.00           H
ATOM   2677  CA  GLU   166      97.320 103.220  22.720  0.00  0.00           C
ATOM   2678  HA  GLU   166      97.530 103.640  21.730  0.00  0.00           H
ATOM   2679  CB  GLU   166      96.050 103.870  23.310  0.00  0.00           C
ATOM   2680  HB2 GLU   166      95.720 103.310  24.190  0.00  0.00           H
ATOM   2681  HB3 GLU   166      95.310 103.800  22.510  0.00  0.00           H
ATOM   2682  CG  GLU   166      96.110 105.310  23.710  0.00  0.00           C
ATOM   2683  HG2 GLU   166      96.600 105.740  22.830  0.00  0.00           H
ATOM   2684  HG3 GLU   166      96.780 105.450  24.560  0.00  0.00           H
ATOM   2685  CD  GLU   166      94.730 105.850  24.000  0.00  0.00           C
ATOM   2686  OE1 GLU   166      94.550 107.060  24.120  0.00  0.00           O
ATOM   2687  OE2 GLU   166      93.700 105.110  23.910  0.00  0.00           O
ATOM   2688  C   GLU   166      98.570 103.530  23.610  0.00  0.00           C
ATOM   2689  O   GLU   166      99.380 104.470  23.440  0.00  0.00           O
ATOM   2690  N   SER   167      98.840 102.650  24.660  0.00  0.00           N
ATOM   2691  H   SER   167      98.100 102.020  24.930  0.00  0.00           H
ATOM   2692  CA  SER   167     100.040 102.730  25.440  0.00  0.00           C
ATOM   2693  HA  SER   167     100.040 103.740  25.850  0.00  0.00           H
ATOM   2694  CB  SER   167      99.880 101.700  26.610  0.00  0.00           C
ATOM   2695  HB2 SER   167      99.560 100.740  26.210  0.00  0.00           H
ATOM   2696  HB3 SER   167      99.100 102.080  27.280  0.00  0.00           H
ATOM   2697  OG  SER   167     101.030 101.530  27.400  0.00  0.00           O
ATOM   2698  HG  SER   167     100.920 100.750  27.940  0.00  0.00           H
ATOM   2699  C   SER   167     101.370 102.410  24.730  0.00  0.00           C
ATOM   2700  O   SER   167     102.370 103.180  24.750  0.00  0.00           O
ATOM   2701  N   LYS   168     101.490 101.320  23.940  0.00  0.00           N
ATOM   2702  H   LYS   168     100.770 100.600  23.950  0.00  0.00           H
ATOM   2703  CA  LYS   168     102.740 100.950  23.290  0.00  0.00           C
ATOM   2704  HA  LYS   168     103.520 100.960  24.060  0.00  0.00           H
ATOM   2705  CB  LYS   168     102.690  99.510  22.740  0.00  0.00           C
ATOM   2706  HB2 LYS   168     103.550  99.310  22.110  0.00  0.00           H
ATOM   2707  HB3 LYS   168     101.820  99.450  22.080  0.00  0.00           H
ATOM   2708  CG  LYS   168     102.680  98.390  23.880  0.00  0.00           C
ATOM   2709  HG2 LYS   168     101.870  98.450  24.600  0.00  0.00           H
ATOM   2710  HG3 LYS   168     103.560  98.520  24.500  0.00  0.00           H
ATOM   2711  CD  LYS   168     102.910  97.010  23.290  0.00  0.00           C
ATOM   2712  HD2 LYS   168     103.770  97.130  22.640  0.00  0.00           H
ATOM   2713  HD3 LYS   168     102.080  96.740  22.640  0.00  0.00           H
ATOM   2714  CE  LYS   168     103.110  95.940  24.340  0.00  0.00           C
ATOM   2715  HE2 LYS   168     102.230  96.090  24.960  0.00  0.00           H
ATOM   2716  HE3 LYS   168     104.020  96.160  24.890  0.00  0.00           H
ATOM   2717  NZ  LYS   168     103.110  94.570  23.900  0.00  0.00           N
ATOM   2718  HZ1 LYS   168     102.270  94.270  23.420  0.00  0.00           H
ATOM   2719  HZ2 LYS   168     103.970  94.450  23.380  0.00  0.00           H
ATOM   2720  HZ3 LYS   168     103.110  93.940  24.690  0.00  0.00           H
ATOM   2721  C   LYS   168     103.000 102.000  22.190  0.00  0.00           C
ATOM   2722  O   LYS   168     104.180 102.360  22.030  0.00  0.00           O
ATOM   2723  N   SER   169     101.990 102.460  21.470  0.00  0.00           N
ATOM   2724  H   SER   169     101.080 102.060  21.680  0.00  0.00           H
ATOM   2725  CA  SER   169     102.060 103.630  20.570  0.00  0.00           C
ATOM   2726  HA  SER   169     102.620 103.420  19.660  0.00  0.00           H
ATOM   2727  CB  SER   169     100.620 104.020  20.070  0.00  0.00           C
ATOM   2728  HB2 SER   169     100.660 104.760  19.270  0.00  0.00           H
ATOM   2729  HB3 SER   169     100.110 104.420  20.940  0.00  0.00           H
ATOM   2730  OG  SER   169     100.000 102.860  19.650  0.00  0.00           O
ATOM   2731  HG  SER   169      99.990 102.190  20.340  0.00  0.00           H
ATOM   2732  C   SER   169     102.720 104.900  21.230  0.00  0.00           C
ATOM   2733  O   SER   169     103.610 105.550  20.760  0.00  0.00           O
ATOM   2734  N   LYS   170     102.230 105.370  22.340  0.00  0.00           N
ATOM   2735  H   LYS   170     101.620 104.700  22.800  0.00  0.00           H
ATOM   2736  CA  LYS   170     102.600 106.570  23.060  0.00  0.00           C
ATOM   2737  HA  LYS   170     102.560 107.490  22.470  0.00  0.00           H
ATOM   2738  CB  LYS   170     101.650 106.800  24.250  0.00  0.00           C
ATOM   2739  HB2 LYS   170     102.010 107.550  24.950  0.00  0.00           H
ATOM   2740  HB3 LYS   170     101.460 105.860  24.770  0.00  0.00           H
ATOM   2741  CG  LYS   170     100.310 107.530  23.780  0.00  0.00           C
ATOM   2742  HG2 LYS   170      99.950 106.820  23.040  0.00  0.00           H
ATOM   2743  HG3 LYS   170     100.570 108.510  23.380  0.00  0.00           H
ATOM   2744  CD  LYS   170      99.390 107.670  25.030  0.00  0.00           C
ATOM   2745  HD2 LYS   170      99.860 108.220  25.840  0.00  0.00           H
ATOM   2746  HD3 LYS   170      99.200 106.640  25.330  0.00  0.00           H
ATOM   2747  CE  LYS   170      98.040 108.440  24.710  0.00  0.00           C
ATOM   2748  HE2 LYS   170      97.520 107.800  23.990  0.00  0.00           H
ATOM   2749  HE3 LYS   170      98.300 109.350  24.180  0.00  0.00           H
ATOM   2750  NZ  LYS   170      97.140 108.620  25.860  0.00  0.00           N
ATOM   2751  HZ1 LYS   170      97.750 109.100  26.510  0.00  0.00           H
ATOM   2752  HZ2 LYS   170      96.360 109.220  25.660  0.00  0.00           H
ATOM   2753  HZ3 LYS   170      96.840 107.780  26.340  0.00  0.00           H
ATOM   2754  C   LYS   170     104.080 106.450  23.620  0.00  0.00           C
ATOM   2755  O   LYS   170     104.900 107.340  23.550  0.00  0.00           O
ATOM   2756  N   LYS   171     104.460 105.300  24.120  0.00  0.00           N
ATOM   2757  H   LYS   171     103.760 104.600  24.310  0.00  0.00           H
ATOM   2758  CA  LYS   171     105.960 104.910  24.370  0.00  0.00           C
ATOM   2759  HA  LYS   171     106.360 105.700  25.010  0.00  0.00           H
ATOM   2760  CB  LYS   171     106.140 103.570  25.170  0.00  0.00           C
ATOM   2761  HB2 LYS   171     107.200 103.330  25.210  0.00  0.00           H
ATOM   2762  HB3 LYS   171     105.500 102.850  24.650  0.00  0.00           H
ATOM   2763  CG  LYS   171     105.650 103.720  26.600  0.00  0.00           C
ATOM   2764  HG2 LYS   171     104.600 104.000  26.620  0.00  0.00           H
ATOM   2765  HG3 LYS   171     106.300 104.430  27.110  0.00  0.00           H
ATOM   2766  CD  LYS   171     105.830 102.370  27.260  0.00  0.00           C
ATOM   2767  HD2 LYS   171     106.850 102.010  27.140  0.00  0.00           H
ATOM   2768  HD3 LYS   171     105.120 101.660  26.820  0.00  0.00           H
ATOM   2769  CE  LYS   171     105.530 102.490  28.720  0.00  0.00           C
ATOM   2770  HE2 LYS   171     104.450 102.450  28.900  0.00  0.00           H
ATOM   2771  HE3 LYS   171     105.920 103.450  29.050  0.00  0.00           H
ATOM   2772  NZ  LYS   171     106.200 101.410  29.540  0.00  0.00           N
ATOM   2773  HZ1 LYS   171     105.880 101.410  30.490  0.00  0.00           H
ATOM   2774  HZ2 LYS   171     106.080 100.490  29.150  0.00  0.00           H
ATOM   2775  HZ3 LYS   171     107.190 101.580  29.490  0.00  0.00           H
ATOM   2776  C   LYS   171     106.780 104.960  23.130  0.00  0.00           C
ATOM   2777  O   LYS   171     107.840 105.620  23.180  0.00  0.00           O
ATOM   2778  N   ARG   172     106.450 104.330  22.000  0.00  0.00           N
ATOM   2779  H   ARG   172     105.640 103.730  21.950  0.00  0.00           H
ATOM   2780  CA  ARG   172     107.130 104.450  20.700  0.00  0.00           C
ATOM   2781  HA  ARG   172     108.170 104.230  20.960  0.00  0.00           H
ATOM   2782  CB  ARG   172     106.510 103.360  19.710  0.00  0.00           C
ATOM   2783  HB2 ARG   172     105.540 103.730  19.370  0.00  0.00           H
ATOM   2784  HB3 ARG   172     106.230 102.460  20.260  0.00  0.00           H
ATOM   2785  CG  ARG   172     107.490 102.930  18.660  0.00  0.00           C
ATOM   2786  HG2 ARG   172     108.330 102.400  19.110  0.00  0.00           H
ATOM   2787  HG3 ARG   172     107.940 103.710  18.060  0.00  0.00           H
ATOM   2788  CD  ARG   172     106.790 102.010  17.700  0.00  0.00           C
ATOM   2789  HD2 ARG   172     106.220 102.630  17.010  0.00  0.00           H
ATOM   2790  HD3 ARG   172     106.060 101.460  18.310  0.00  0.00           H
ATOM   2791  NE  ARG   172     107.690 101.200  16.900  0.00  0.00           N
ATOM   2792  HE  ARG   172     107.800 101.560  15.970  0.00  0.00           H
ATOM   2793  CZ  ARG   172     108.260 100.080  17.270  0.00  0.00           C
ATOM   2794  NH1 ARG   172     107.980  99.510  18.390  0.00  0.00           N
ATOM   2795 HH11 ARG   172     107.150  99.670  18.940  0.00  0.00           H
ATOM   2796 HH12 ARG   172     108.580  98.710  18.530  0.00  0.00           H
ATOM   2797  NH2 ARG   172     109.190  99.510  16.540  0.00  0.00           N
ATOM   2798 HH21 ARG   172     109.620  99.950  15.740  0.00  0.00           H
ATOM   2799 HH22 ARG   172     109.680  98.710  16.920  0.00  0.00           H
ATOM   2800  C   ARG   172     107.150 105.840  20.120  0.00  0.00           C
ATOM   2801  O   ARG   172     108.110 106.080  19.450  0.00  0.00           O
ATOM   2802  N   ASN   173     106.200 106.770  20.420  0.00  0.00           N
ATOM   2803  H   ASN   173     105.300 106.440  20.750  0.00  0.00           H
ATOM   2804  CA  ASN   173     106.260 108.120  19.930  0.00  0.00           C
ATOM   2805  HA  ASN   173     106.670 108.090  18.920  0.00  0.00           H
ATOM   2806  CB  ASN   173     104.880 108.690  19.780  0.00  0.00           C
ATOM   2807  HB2 ASN   173     104.830 109.770  19.710  0.00  0.00           H
ATOM   2808  HB3 ASN   173     104.420 108.410  20.730  0.00  0.00           H
ATOM   2809  CG  ASN   173     104.050 108.100  18.650  0.00  0.00           C
ATOM   2810  OD1 ASN   173     104.530 107.320  17.890  0.00  0.00           O
ATOM   2811  ND2 ASN   173     102.790 108.330  18.670  0.00  0.00           N
ATOM   2812 HD21 ASN   173     102.380 109.070  19.230  0.00  0.00           H
ATOM   2813 HD22 ASN   173     102.200 107.700  18.150  0.00  0.00           H
ATOM   2814  C   ASN   173     107.150 108.960  20.780  0.00  0.00           C
ATOM   2815  O   ASN   173     107.460 110.100  20.360  0.00  0.00           O
ATOM   2816  N   TYR   174     107.600 108.570  21.960  0.00  0.00           N
ATOM   2817  H   TYR   174     107.410 107.630  22.290  0.00  0.00           H
ATOM   2818  CA  TYR   174     108.500 109.500  22.740  0.00  0.00           C
ATOM   2819  HA  TYR   174     108.160 110.530  22.760  0.00  0.00           H
ATOM   2820  CB  TYR   174     108.510 109.100  24.230  0.00  0.00           C
ATOM   2821  HB2 TYR   174     109.000 108.140  24.410  0.00  0.00           H
ATOM   2822  HB3 TYR   174     107.440 109.020  24.440  0.00  0.00           H
ATOM   2823  CG  TYR   174     109.050 110.170  25.200  0.00  0.00           C
ATOM   2824  CD1 TYR   174     110.420 110.490  25.370  0.00  0.00           C
ATOM   2825  HD1 TYR   174     111.190 109.920  24.870  0.00  0.00           H
ATOM   2826  CE1 TYR   174     110.830 111.320  26.380  0.00  0.00           C
ATOM   2827  HE1 TYR   174     111.830 111.500  26.730  0.00  0.00           H
ATOM   2828  CZ  TYR   174     109.850 111.920  27.210  0.00  0.00           C
ATOM   2829  OH  TYR   174     110.230 112.670  28.280  0.00  0.00           O
ATOM   2830  HH  TYR   174     109.560 112.800  28.950  0.00  0.00           H
ATOM   2831  CE2 TYR   174     108.490 111.630  27.070  0.00  0.00           C
ATOM   2832  HE2 TYR   174     107.800 111.860  27.870  0.00  0.00           H
ATOM   2833  CD2 TYR   174     108.080 110.780  26.010  0.00  0.00           C
ATOM   2834  HD2 TYR   174     107.030 110.550  25.970  0.00  0.00           H
ATOM   2835  C   TYR   174     109.870 109.610  22.080  0.00  0.00           C
ATOM   2836  O   TYR   174     110.430 110.700  21.990  0.00  0.00           O
ATOM   2837  N   GLU   175     110.300 108.560  21.420  0.00  0.00           N
ATOM   2838  H   GLU   175     109.730 107.720  21.440  0.00  0.00           H
ATOM   2839  CA  GLU   175     111.680 108.420  21.010  0.00  0.00           C
ATOM   2840  HA  GLU   175     112.310 108.790  21.820  0.00  0.00           H
ATOM   2841  CB  GLU   175     111.750 106.890  20.700  0.00  0.00           C
ATOM   2842  HB2 GLU   175     112.590 106.640  20.050  0.00  0.00           H
ATOM   2843  HB3 GLU   175     110.840 106.700  20.140  0.00  0.00           H
ATOM   2844  CG  GLU   175     111.810 105.890  21.900  0.00  0.00           C
ATOM   2845  HG2 GLU   175     111.520 104.910  21.520  0.00  0.00           H
ATOM   2846  HG3 GLU   175     111.080 106.240  22.630  0.00  0.00           H
ATOM   2847  CD  GLU   175     113.190 105.720  22.540  0.00  0.00           C
ATOM   2848  OE1 GLU   175     114.010 106.690  22.540  0.00  0.00           O
ATOM   2849  OE2 GLU   175     113.430 104.700  23.190  0.00  0.00           O
ATOM   2850  C   GLU   175     112.020 109.250  19.770  0.00  0.00           C
ATOM   2851  O   GLU   175     113.150 109.180  19.300  0.00  0.00           O
ATOM   2852  N   ASN   176     111.100 110.040  19.270  0.00  0.00           N
ATOM   2853  H   ASN   176     110.240 110.180  19.780  0.00  0.00           H
ATOM   2854  CA  ASN   176     111.400 110.910  18.180  0.00  0.00           C
ATOM   2855  HA  ASN   176     112.480 111.080  18.160  0.00  0.00           H
ATOM   2856  CB  ASN   176     111.040 110.130  16.900  0.00  0.00           C
ATOM   2857  HB2 ASN   176     110.900 110.840  16.080  0.00  0.00           H
ATOM   2858  HB3 ASN   176     110.060 109.660  17.050  0.00  0.00           H
ATOM   2859  CG  ASN   176     112.040 109.200  16.340  0.00  0.00           C
ATOM   2860  OD1 ASN   176     113.240 109.470  16.330  0.00  0.00           O
ATOM   2861  ND2 ASN   176     111.670 108.040  15.870  0.00  0.00           N
ATOM   2862 HD21 ASN   176     110.720 107.770  16.120  0.00  0.00           H
ATOM   2863 HD22 ASN   176     112.360 107.350  15.600  0.00  0.00           H
ATOM   2864  C   ASN   176     110.740 112.260  18.300  0.00  0.00           C
ATOM   2865  O   ASN   176     109.580 112.310  18.590  0.00  0.00           O
ATOM   2866  N   LEU   177     111.450 113.360  18.040  0.00  0.00           N
ATOM   2867  H   LEU   177     112.450 113.350  17.900  0.00  0.00           H
ATOM   2868  CA  LEU   177     110.880 114.660  18.330  0.00  0.00           C
ATOM   2869  HA  LEU   177     110.210 114.530  19.180  0.00  0.00           H
ATOM   2870  CB  LEU   177     112.030 115.560  18.800  0.00  0.00           C
ATOM   2871  HB2 LEU   177     112.600 115.690  17.870  0.00  0.00           H
ATOM   2872  HB3 LEU   177     112.610 114.980  19.520  0.00  0.00           H
ATOM   2873  CG  LEU   177     111.820 117.000  19.350  0.00  0.00           C
ATOM   2874  HG  LEU   177     111.310 117.600  18.590  0.00  0.00           H
ATOM   2875  CD1 LEU   177     110.850 116.970  20.560  0.00  0.00           C
ATOM   2876 HD11 LEU   177     110.990 116.050  21.120  0.00  0.00           H
ATOM   2877 HD12 LEU   177     111.220 117.790  21.180  0.00  0.00           H
ATOM   2878 HD13 LEU   177     109.780 117.080  20.400  0.00  0.00           H
ATOM   2879  CD2 LEU   177     113.220 117.580  19.760  0.00  0.00           C
ATOM   2880 HD21 LEU   177     113.170 118.650  19.930  0.00  0.00           H
ATOM   2881 HD22 LEU   177     113.440 117.150  20.740  0.00  0.00           H
ATOM   2882 HD23 LEU   177     114.020 117.190  19.120  0.00  0.00           H
ATOM   2883  C   LEU   177     110.120 115.380  17.240  0.00  0.00           C
ATOM   2884  O   LEU   177     109.420 116.340  17.490  0.00  0.00           O
ATOM   2885  N   ASP   178     110.300 114.830  16.040  0.00  0.00           N
ATOM   2886  H   ASP   178     110.980 114.090  15.940  0.00  0.00           H
ATOM   2887  CA  ASP   178     109.730 115.300  14.790  0.00  0.00           C
ATOM   2888  HA  ASP   178     109.920 116.370  14.690  0.00  0.00           H
ATOM   2889  CB  ASP   178     110.460 114.620  13.650  0.00  0.00           C
ATOM   2890  HB2 ASP   178     109.850 114.810  12.760  0.00  0.00           H
ATOM   2891  HB3 ASP   178     110.530 113.540  13.750  0.00  0.00           H
ATOM   2892  CG  ASP   178     111.870 115.190  13.390  0.00  0.00           C
ATOM   2893  OD1 ASP   178     111.930 116.310  12.790  0.00  0.00           O
ATOM   2894  OD2 ASP   178     112.820 114.530  13.850  0.00  0.00           O
ATOM   2895  C   ASP   178     108.240 114.940  14.770  0.00  0.00           C
ATOM   2896  O   ASP   178     107.870 113.750  14.750  0.00  0.00           O
ATOM   2897  N   GLN   179     107.390 115.970  14.820  0.00  0.00           N
ATOM   2898  H   GLN   179     107.710 116.900  14.610  0.00  0.00           H
ATOM   2899  CA  GLN   179     105.960 115.950  15.170  0.00  0.00           C
ATOM   2900  HA  GLN   179     105.680 114.900  15.230  0.00  0.00           H
ATOM   2901  CB  GLN   179     105.770 116.470  16.570  0.00  0.00           C
ATOM   2902  HB2 GLN   179     106.580 116.140  17.220  0.00  0.00           H
ATOM   2903  HB3 GLN   179     104.870 116.030  17.010  0.00  0.00           H
ATOM   2904  CG  GLN   179     105.870 117.980  16.570  0.00  0.00           C
ATOM   2905  HG2 GLN   179     104.950 118.410  16.190  0.00  0.00           H
ATOM   2906  HG3 GLN   179     106.720 118.300  15.960  0.00  0.00           H
ATOM   2907  CD  GLN   179     106.040 118.570  18.060  0.00  0.00           C
ATOM   2908  OE1 GLN   179     105.200 119.320  18.470  0.00  0.00           O
ATOM   2909  NE2 GLN   179     106.920 118.070  18.850  0.00  0.00           N
ATOM   2910 HE21 GLN   179     107.660 117.500  18.460  0.00  0.00           H
ATOM   2911 HE22 GLN   179     107.040 118.520  19.750  0.00  0.00           H
ATOM   2912  C   GLN   179     104.960 116.590  14.140  0.00  0.00           C
ATOM   2913  O   GLN   179     103.760 116.890  14.480  0.00  0.00           O
ATOM   2914  N   LEU   180     105.320 116.640  12.850  0.00  0.00           N
ATOM   2915  H   LEU   180     106.180 116.170  12.610  0.00  0.00           H
ATOM   2916  CA  LEU   180     104.450 117.140  11.780  0.00  0.00           C
ATOM   2917  HA  LEU   180     103.790 117.920  12.170  0.00  0.00           H
ATOM   2918  CB  LEU   180     105.320 117.790  10.670  0.00  0.00           C
ATOM   2919  HB2 LEU   180     105.920 116.980  10.250  0.00  0.00           H
ATOM   2920  HB3 LEU   180     105.970 118.540  11.130  0.00  0.00           H
ATOM   2921  CG  LEU   180     104.630 118.610   9.510  0.00  0.00           C
ATOM   2922  HG  LEU   180     103.820 118.020   9.080  0.00  0.00           H
ATOM   2923  CD1 LEU   180     103.990 119.960  10.010  0.00  0.00           C
ATOM   2924 HD11 LEU   180     103.040 119.810  10.520  0.00  0.00           H
ATOM   2925 HD12 LEU   180     104.790 120.520  10.490  0.00  0.00           H
ATOM   2926 HD13 LEU   180     103.680 120.490   9.110  0.00  0.00           H
ATOM   2927  CD2 LEU   180     105.700 118.840   8.450  0.00  0.00           C
ATOM   2928 HD21 LEU   180     106.210 117.920   8.180  0.00  0.00           H
ATOM   2929 HD22 LEU   180     105.160 119.300   7.620  0.00  0.00           H
ATOM   2930 HD23 LEU   180     106.440 119.580   8.760  0.00  0.00           H
ATOM   2931  C   LEU   180     103.600 115.980  11.230  0.00  0.00           C
ATOM   2932  O   LEU   180     102.550 116.210  10.700  0.00  0.00           O
ATOM   2933  N   SER   181     104.070 114.670  11.390  0.00  0.00           N
ATOM   2934  H   SER   181     104.920 114.450  11.890  0.00  0.00           H
ATOM   2935  CA  SER   181     103.180 113.550  11.010  0.00  0.00           C
ATOM   2936  HA  SER   181     102.360 113.930  10.410  0.00  0.00           H
ATOM   2937  CB  SER   181     103.960 112.550  10.110  0.00  0.00           C
ATOM   2938  HB2 SER   181     104.840 112.240  10.670  0.00  0.00           H
ATOM   2939  HB3 SER   181     104.210 112.880   9.100  0.00  0.00           H
ATOM   2940  OG  SER   181     103.180 111.430  10.030  0.00  0.00           O
ATOM   2941  HG  SER   181     103.790 110.700  10.160  0.00  0.00           H
ATOM   2942  C   SER   181     102.650 112.860  12.220  0.00  0.00           C
ATOM   2943  O   SER   181     103.360 112.650  13.190  0.00  0.00           O
ATOM   2944  N   TYR   182     101.340 112.620  12.150  0.00  0.00           N
ATOM   2945  H   TYR   182     100.810 112.910  11.340  0.00  0.00           H
ATOM   2946  CA  TYR   182     100.550 112.460  13.380  0.00  0.00           C
ATOM   2947  HA  TYR   182     101.200 112.020  14.130  0.00  0.00           H
ATOM   2948  CB  TYR   182     100.160 113.740  14.020  0.00  0.00           C
ATOM   2949  HB2 TYR   182      99.260 114.080  13.500  0.00  0.00           H
ATOM   2950  HB3 TYR   182     100.900 114.530  13.860  0.00  0.00           H
ATOM   2951  CG  TYR   182      99.940 113.640  15.540  0.00  0.00           C
ATOM   2952  CD1 TYR   182      98.690 113.340  16.060  0.00  0.00           C
ATOM   2953  HD1 TYR   182      97.820 113.160  15.450  0.00  0.00           H
ATOM   2954  CE1 TYR   182      98.520 113.030  17.430  0.00  0.00           C
ATOM   2955  HE1 TYR   182      97.520 112.790  17.750  0.00  0.00           H
ATOM   2956  CZ  TYR   182      99.590 113.010  18.280  0.00  0.00           C
ATOM   2957  OH  TYR   182      99.410 112.740  19.590  0.00  0.00           O
ATOM   2958  HH  TYR   182      98.540 112.800  19.990  0.00  0.00           H
ATOM   2959  CE2 TYR   182     100.870 113.420  17.830  0.00  0.00           C
ATOM   2960  HE2 TYR   182     101.700 113.620  18.480  0.00  0.00           H
ATOM   2961  CD2 TYR   182     101.020 113.760  16.430  0.00  0.00           C
ATOM   2962  HD2 TYR   182     102.000 114.000  16.040  0.00  0.00           H
ATOM   2963  C   TYR   182      99.250 111.540  13.160  0.00  0.00           C
ATOM   2964  O   TYR   182      98.900 110.640  13.930  0.00  0.00           O
ATOM   2965  N   ASP   183      98.550 111.900  12.080  0.00  0.00           N
ATOM   2966  H   ASP   183      98.750 112.760  11.590  0.00  0.00           H
ATOM   2967  CA  ASP   183      97.260 111.240  11.860  0.00  0.00           C
ATOM   2968  HA  ASP   183      96.870 110.840  12.800  0.00  0.00           H
ATOM   2969  CB  ASP   183      96.230 112.230  11.340  0.00  0.00           C
ATOM   2970  HB2 ASP   183      96.070 113.010  12.090  0.00  0.00           H
ATOM   2971  HB3 ASP   183      95.210 111.850  11.350  0.00  0.00           H
ATOM   2972  CG  ASP   183      96.510 112.760   9.910  0.00  0.00           C
ATOM   2973  OD1 ASP   183      95.670 113.420   9.330  0.00  0.00           O
ATOM   2974  OD2 ASP   183      97.640 112.570   9.410  0.00  0.00           O
ATOM   2975  C   ASP   183      97.350 110.000  10.870  0.00  0.00           C
ATOM   2976  O   ASP   183      96.340 109.610  10.300  0.00  0.00           O
ATOM   2977  N   ASN   184      98.500 109.310  10.870  0.00  0.00           N
ATOM   2978  H   ASN   184      99.240 109.750  11.390  0.00  0.00           H
ATOM   2979  CA  ASN   184      98.830 108.170  10.120  0.00  0.00           C
ATOM   2980  HA  ASN   184      98.000 107.970   9.430  0.00  0.00           H
ATOM   2981  CB  ASN   184     100.070 108.380   9.220  0.00  0.00           C
ATOM   2982  HB2 ASN   184     100.960 108.210   9.830  0.00  0.00           H
ATOM   2983  HB3 ASN   184     100.060 109.380   8.780  0.00  0.00           H
ATOM   2984  CG  ASN   184     100.240 107.380   8.080  0.00  0.00           C
ATOM   2985  OD1 ASN   184      99.370 106.500   7.890  0.00  0.00           O
ATOM   2986  ND2 ASN   184     101.310 107.390   7.360  0.00  0.00           N
ATOM   2987 HD21 ASN   184     101.980 108.110   7.600  0.00  0.00           H
ATOM   2988 HD22 ASN   184     101.400 106.620   6.720  0.00  0.00           H
ATOM   2989  C   ASN   184      98.820 106.880  10.980  0.00  0.00           C
ATOM   2990  O   ASN   184      99.240 106.980  12.130  0.00  0.00           O
ATOM   2991  N   LYS   185      98.430 105.680  10.510  0.00  0.00           N
ATOM   2992  H   LYS   185      98.160 105.600   9.540  0.00  0.00           H
ATOM   2993  CA  LYS   185      98.450 104.430  11.240  0.00  0.00           C
ATOM   2994  HA  LYS   185      97.920 103.740  10.590  0.00  0.00           H
ATOM   2995  CB  LYS   185      99.890 103.810  11.410  0.00  0.00           C
ATOM   2996  HB2 LYS   185      99.830 102.890  11.990  0.00  0.00           H
ATOM   2997  HB3 LYS   185     100.470 104.440  12.090  0.00  0.00           H
ATOM   2998  CG  LYS   185     100.730 103.500  10.100  0.00  0.00           C
ATOM   2999  HG2 LYS   185     101.760 103.450  10.440  0.00  0.00           H
ATOM   3000  HG3 LYS   185     100.580 104.340   9.410  0.00  0.00           H
ATOM   3001  CD  LYS   185     100.260 102.170   9.530  0.00  0.00           C
ATOM   3002  HD2 LYS   185      99.190 102.300   9.370  0.00  0.00           H
ATOM   3003  HD3 LYS   185     100.300 101.480  10.370  0.00  0.00           H
ATOM   3004  CE  LYS   185     100.960 101.600   8.300  0.00  0.00           C
ATOM   3005  HE2 LYS   185     100.910 100.520   8.270  0.00  0.00           H
ATOM   3006  HE3 LYS   185     102.020 101.860   8.400  0.00  0.00           H
ATOM   3007  NZ  LYS   185     100.510 102.330   7.080  0.00  0.00           N
ATOM   3008  HZ1 LYS   185     100.400 103.320   7.250  0.00  0.00           H
ATOM   3009  HZ2 LYS   185     101.130 102.120   6.320  0.00  0.00           H
ATOM   3010  HZ3 LYS   185      99.570 102.040   6.840  0.00  0.00           H
ATOM   3011  C   LYS   185      97.590 104.390  12.550  0.00  0.00           C
ATOM   3012  O   LYS   185      98.010 103.850  13.580  0.00  0.00           O
ATOM   3013  N   ARG   186      96.400 105.030  12.500  0.00  0.00           N
ATOM   3014  H   ARG   186      96.120 105.450  11.620  0.00  0.00           H
ATOM   3015  CA  ARG   186      95.550 105.030  13.670  0.00  0.00           C
ATOM   3016  HA  ARG   186      96.180 105.330  14.510  0.00  0.00           H
ATOM   3017  CB  ARG   186      94.330 105.980  13.590  0.00  0.00           C
ATOM   3018  HB2 ARG   186      93.640 105.740  14.400  0.00  0.00           H
ATOM   3019  HB3 ARG   186      93.660 105.820  12.740  0.00  0.00           H
ATOM   3020  CG  ARG   186      94.650 107.520  13.640  0.00  0.00           C
ATOM   3021  HG2 ARG   186      95.460 107.750  12.940  0.00  0.00           H
ATOM   3022  HG3 ARG   186      95.070 107.770  14.610  0.00  0.00           H
ATOM   3023  CD  ARG   186      93.530 108.530  13.380  0.00  0.00           C
ATOM   3024  HD2 ARG   186      92.620 108.220  13.890  0.00  0.00           H
ATOM   3025  HD3 ARG   186      93.420 108.580  12.300  0.00  0.00           H
ATOM   3026  NE  ARG   186      93.990 109.830  13.930  0.00  0.00           N
ATOM   3027  HE  ARG   186      94.850 109.710  14.450  0.00  0.00           H
ATOM   3028  CZ  ARG   186      93.220 110.900  14.080  0.00  0.00           C
ATOM   3029  NH1 ARG   186      91.940 110.880  13.740  0.00  0.00           N
ATOM   3030 HH11 ARG   186      91.510 110.080  13.300  0.00  0.00           H
ATOM   3031 HH12 ARG   186      91.350 111.680  13.940  0.00  0.00           H
ATOM   3032  NH2 ARG   186      93.770 111.920  14.600  0.00  0.00           N
ATOM   3033 HH21 ARG   186      94.750 111.970  14.840  0.00  0.00           H
ATOM   3034 HH22 ARG   186      93.200 112.750  14.680  0.00  0.00           H
ATOM   3035  C   ARG   186      95.000 103.660  14.090  0.00  0.00           C
ATOM   3036  O   ARG   186      94.470 102.890  13.290  0.00  0.00           O
ATOM   3037  N   GLY   187      95.140 103.310  15.390  0.00  0.00           N
ATOM   3038  H   GLY   187      95.520 103.990  16.030  0.00  0.00           H
ATOM   3039  CA  GLY   187      94.570 102.100  15.980  0.00  0.00           C
ATOM   3040  HA2 GLY   187      94.950 101.920  16.990  0.00  0.00           H
ATOM   3041  HA3 GLY   187      94.770 101.170  15.450  0.00  0.00           H
ATOM   3042  C   GLY   187      93.020 102.190  16.140  0.00  0.00           C
ATOM   3043  O   GLY   187      92.410 103.260  15.960  0.00  0.00           O
ATOM   3044  N   PRO   188      92.280 101.060  16.370  0.00  0.00           N
ATOM   3045  CD  PRO   188      92.910  99.780  16.620  0.00  0.00           C
ATOM   3046  HD2 PRO   188      93.720  99.930  17.340  0.00  0.00           H
ATOM   3047  HD3 PRO   188      93.390  99.320  15.760  0.00  0.00           H
ATOM   3048  CG  PRO   188      91.860  98.860  17.210  0.00  0.00           C
ATOM   3049  HG2 PRO   188      91.770  98.990  18.290  0.00  0.00           H
ATOM   3050  HG3 PRO   188      92.100  97.840  16.900  0.00  0.00           H
ATOM   3051  CB  PRO   188      90.560  99.360  16.560  0.00  0.00           C
ATOM   3052  HB2 PRO   188      89.680  99.090  17.130  0.00  0.00           H
ATOM   3053  HB3 PRO   188      90.550  99.190  15.480  0.00  0.00           H
ATOM   3054  CA  PRO   188      90.800 100.910  16.580  0.00  0.00           C
ATOM   3055  HA  PRO   188      90.280 101.410  15.760  0.00  0.00           H
ATOM   3056  C   PRO   188      90.390 101.540  17.860  0.00  0.00           C
ATOM   3057  O   PRO   188      91.260 101.740  18.720  0.00  0.00           O
ATOM   3058  N   LYS   189      89.110 102.040  17.990  0.00  0.00           N
ATOM   3059  H   LYS   189      88.540 102.030  17.160  0.00  0.00           H
ATOM   3060  CA  LYS   189      88.450 102.630  19.140  0.00  0.00           C
ATOM   3061  HA  LYS   189      89.070 102.490  20.030  0.00  0.00           H
ATOM   3062  CB  LYS   189      88.260 104.100  18.900  0.00  0.00           C
ATOM   3063  HB2 LYS   189      87.630 104.440  19.720  0.00  0.00           H
ATOM   3064  HB3 LYS   189      87.660 104.300  18.010  0.00  0.00           H
ATOM   3065  CG  LYS   189      89.560 104.900  18.650  0.00  0.00           C
ATOM   3066  HG2 LYS   189      89.230 105.920  18.440  0.00  0.00           H
ATOM   3067  HG3 LYS   189      90.090 104.500  17.790  0.00  0.00           H
ATOM   3068  CD  LYS   189      90.600 104.850  19.790  0.00  0.00           C
ATOM   3069  HD2 LYS   189      90.800 103.800  20.000  0.00  0.00           H
ATOM   3070  HD3 LYS   189      90.150 105.260  20.690  0.00  0.00           H
ATOM   3071  CE  LYS   189      91.910 105.560  19.300  0.00  0.00           C
ATOM   3072  HE2 LYS   189      91.690 106.600  19.060  0.00  0.00           H
ATOM   3073  HE3 LYS   189      92.170 105.000  18.400  0.00  0.00           H
ATOM   3074  NZ  LYS   189      93.020 105.540  20.210  0.00  0.00           N
ATOM   3075  HZ1 LYS   189      92.960 104.780  20.880  0.00  0.00           H
ATOM   3076  HZ2 LYS   189      93.890 105.480  19.700  0.00  0.00           H
ATOM   3077  HZ3 LYS   189      93.070 106.400  20.730  0.00  0.00           H
ATOM   3078  C   LYS   189      87.060 102.000  19.190  0.00  0.00           C
ATOM   3079  O   LYS   189      86.550 101.540  18.170  0.00  0.00           O
ATOM   3080  N   ALA   190      86.410 102.040  20.350  0.00  0.00           N
ATOM   3081  H   ALA   190      86.950 102.490  21.070  0.00  0.00           H
ATOM   3082  CA  ALA   190      85.000 101.700  20.460  0.00  0.00           C
ATOM   3083  HA  ALA   190      84.620 101.430  19.480  0.00  0.00           H
ATOM   3084  CB  ALA   190      84.790 100.510  21.430  0.00  0.00           C
ATOM   3085  HB1 ALA   190      85.140 100.850  22.400  0.00  0.00           H
ATOM   3086  HB2 ALA   190      83.730 100.290  21.530  0.00  0.00           H
ATOM   3087  HB3 ALA   190      85.340  99.620  21.130  0.00  0.00           H
ATOM   3088  C   ALA   190      84.250 102.920  20.990  0.00  0.00           C
ATOM   3089  O   ALA   190      84.480 103.410  22.120  0.00  0.00           O
ATOM   3090  N   ASP   191      83.460 103.550  20.110  0.00  0.00           N
ATOM   3091  H   ASP   191      83.320 103.110  19.220  0.00  0.00           H
ATOM   3092  CA  ASP   191      82.790 104.820  20.330  0.00  0.00           C
ATOM   3093  HA  ASP   191      83.580 105.470  20.700  0.00  0.00           H
ATOM   3094  CB  ASP   191      82.270 105.360  19.020  0.00  0.00           C
ATOM   3095  HB2 ASP   191      81.710 106.280  19.190  0.00  0.00           H
ATOM   3096  HB3 ASP   191      81.600 104.600  18.630  0.00  0.00           H
ATOM   3097  CG  ASP   191      83.340 105.690  18.010  0.00  0.00           C
ATOM   3098  OD1 ASP   191      84.530 105.330  18.200  0.00  0.00           O
ATOM   3099  OD2 ASP   191      83.070 106.390  17.000  0.00  0.00           O
ATOM   3100  C   ASP   191      81.730 104.790  21.440  0.00  0.00           C
ATOM   3101  O   ASP   191      81.620 105.830  22.060  0.00  0.00           O
ATOM   3102  N   LYS   192      81.140 103.650  21.730  0.00  0.00           N
ATOM   3103  H   LYS   192      81.310 102.830  21.170  0.00  0.00           H
ATOM   3104  CA  LYS   192      80.230 103.570  22.890  0.00  0.00           C
ATOM   3105  HA  LYS   192      80.690 104.180  23.670  0.00  0.00           H
ATOM   3106  CB  LYS   192      78.860 104.120  22.440  0.00  0.00           C
ATOM   3107  HB2 LYS   192      78.290 103.360  21.910  0.00  0.00           H
ATOM   3108  HB3 LYS   192      79.040 104.900  21.700  0.00  0.00           H
ATOM   3109  CG  LYS   192      77.990 104.360  23.730  0.00  0.00           C
ATOM   3110  HG2 LYS   192      78.630 104.850  24.460  0.00  0.00           H
ATOM   3111  HG3 LYS   192      77.660 103.440  24.220  0.00  0.00           H
ATOM   3112  CD  LYS   192      76.750 105.250  23.470  0.00  0.00           C
ATOM   3113  HD2 LYS   192      76.290 105.500  24.420  0.00  0.00           H
ATOM   3114  HD3 LYS   192      75.980 104.660  22.970  0.00  0.00           H
ATOM   3115  CE  LYS   192      77.040 106.640  22.870  0.00  0.00           C
ATOM   3116  HE2 LYS   192      77.270 106.510  21.820  0.00  0.00           H
ATOM   3117  HE3 LYS   192      77.920 107.080  23.350  0.00  0.00           H
ATOM   3118  NZ  LYS   192      76.030 107.680  22.970  0.00  0.00           N
ATOM   3119  HZ1 LYS   192      76.370 108.530  22.550  0.00  0.00           H
ATOM   3120  HZ2 LYS   192      75.190 107.380  22.500  0.00  0.00           H
ATOM   3121  HZ3 LYS   192      75.790 107.910  23.920  0.00  0.00           H
ATOM   3122  C   LYS   192      80.210 102.100  23.330  0.00  0.00           C
ATOM   3123  O   LYS   192      80.270 101.210  22.460  0.00  0.00           O
ATOM   3124  N   VAL   193      79.950 101.890  24.630  0.00  0.00           N
ATOM   3125  H   VAL   193      79.890 102.670  25.260  0.00  0.00           H
ATOM   3126  CA  VAL   193      79.460 100.590  25.120  0.00  0.00           C
ATOM   3127  HA  VAL   193      79.420  99.810  24.360  0.00  0.00           H
ATOM   3128  CB  VAL   193      80.310  99.960  26.250  0.00  0.00           C
ATOM   3129  HB  VAL   193      80.170 100.520  27.170  0.00  0.00           H
ATOM   3130  CG1 VAL   193      79.960  98.500  26.570  0.00  0.00           C
ATOM   3131 HG11 VAL   193      80.480  98.140  27.450  0.00  0.00           H
ATOM   3132 HG12 VAL   193      78.920  98.560  26.900  0.00  0.00           H
ATOM   3133 HG13 VAL   193      80.060  97.940  25.640  0.00  0.00           H
ATOM   3134  CG2 VAL   193      81.790  99.890  25.800  0.00  0.00           C
ATOM   3135 HG21 VAL   193      82.240 100.860  25.600  0.00  0.00           H
ATOM   3136 HG22 VAL   193      82.350  99.320  26.540  0.00  0.00           H
ATOM   3137 HG23 VAL   193      81.920  99.460  24.800  0.00  0.00           H
ATOM   3138  C   VAL   193      77.980 100.810  25.520  0.00  0.00           C
ATOM   3139  O   VAL   193      77.730 101.710  26.290  0.00  0.00           O
ATOM   3140  N   LEU   194      77.120  99.860  25.160  0.00  0.00           N
ATOM   3141  H   LEU   194      77.460  99.140  24.530  0.00  0.00           H
ATOM   3142  CA  LEU   194      75.750  99.820  25.620  0.00  0.00           C
ATOM   3143  HA  LEU   194      75.580 100.600  26.360  0.00  0.00           H
ATOM   3144  CB  LEU   194      74.740 100.100  24.490  0.00  0.00           C
ATOM   3145  HB2 LEU   194      73.740 100.080  24.920  0.00  0.00           H
ATOM   3146  HB3 LEU   194      74.840  99.250  23.810  0.00  0.00           H
ATOM   3147  CG  LEU   194      74.840 101.390  23.780  0.00  0.00           C
ATOM   3148  HG  LEU   194      75.580 101.960  24.350  0.00  0.00           H
ATOM   3149  CD1 LEU   194      75.320 101.200  22.360  0.00  0.00           C
ATOM   3150 HD11 LEU   194      76.310 100.760  22.360  0.00  0.00           H
ATOM   3151 HD12 LEU   194      74.660 100.560  21.770  0.00  0.00           H
ATOM   3152 HD13 LEU   194      75.440 102.180  21.890  0.00  0.00           H
ATOM   3153  CD2 LEU   194      73.560 102.160  23.640  0.00  0.00           C
ATOM   3154 HD21 LEU   194      73.740 103.150  23.240  0.00  0.00           H
ATOM   3155 HD22 LEU   194      72.860 101.660  22.960  0.00  0.00           H
ATOM   3156 HD23 LEU   194      73.070 102.300  24.600  0.00  0.00           H
ATOM   3157  C   LEU   194      75.550  98.460  26.260  0.00  0.00           C
ATOM   3158  O   LEU   194      75.390  97.460  25.690  0.00  0.00           O
ATOM   3159  N   GLN   195      75.500  98.530  27.590  0.00  0.00           N
ATOM   3160  H   GLN   195      75.700  99.390  28.070  0.00  0.00           H
ATOM   3161  CA  GLN   195      75.070  97.390  28.400  0.00  0.00           C
ATOM   3162  HA  GLN   195      75.600  96.550  27.950  0.00  0.00           H
ATOM   3163  CB  GLN   195      75.540  97.540  29.860  0.00  0.00           C
ATOM   3164  HB2 GLN   195      75.210  96.660  30.420  0.00  0.00           H
ATOM   3165  HB3 GLN   195      75.190  98.450  30.350  0.00  0.00           H
ATOM   3166  CG  GLN   195      77.070  97.610  29.890  0.00  0.00           C
ATOM   3167  HG2 GLN   195      77.440  98.450  29.300  0.00  0.00           H
ATOM   3168  HG3 GLN   195      77.460  96.700  29.440  0.00  0.00           H
ATOM   3169  CD  GLN   195      77.620  97.630  31.350  0.00  0.00           C
ATOM   3170  OE1 GLN   195      76.880  97.690  32.300  0.00  0.00           O
ATOM   3171  NE2 GLN   195      78.910  97.600  31.550  0.00  0.00           N
ATOM   3172 HE21 GLN   195      79.590  97.370  30.850  0.00  0.00           H
ATOM   3173 HE22 GLN   195      79.180  97.690  32.520  0.00  0.00           H
ATOM   3174  C   GLN   195      73.560  97.140  28.270  0.00  0.00           C
ATOM   3175  O   GLN   195      72.760  98.140  28.370  0.00  0.00           O
ATOM   3176  N   PHE   196      73.070  95.940  28.400  0.00  0.00           N
ATOM   3177  H   PHE   196      73.760  95.220  28.540  0.00  0.00           H
ATOM   3178  CA  PHE   196      71.640  95.630  28.560  0.00  0.00           C
ATOM   3179  HA  PHE   196      71.090  96.550  28.760  0.00  0.00           H
ATOM   3180  CB  PHE   196      71.160  95.200  27.050  0.00  0.00           C
ATOM   3181  HB2 PHE   196      71.610  95.890  26.330  0.00  0.00           H
ATOM   3182  HB3 PHE   196      70.070  95.230  27.010  0.00  0.00           H
ATOM   3183  CG  PHE   196      71.590  93.760  26.680  0.00  0.00           C
ATOM   3184  CD1 PHE   196      72.600  93.590  25.740  0.00  0.00           C
ATOM   3185  HD1 PHE   196      73.150  94.470  25.420  0.00  0.00           H
ATOM   3186  CE1 PHE   196      72.930  92.320  25.260  0.00  0.00           C
ATOM   3187  HE1 PHE   196      73.770  92.250  24.590  0.00  0.00           H
ATOM   3188  CZ  PHE   196      72.140  91.250  25.620  0.00  0.00           C
ATOM   3189  HZ  PHE   196      72.250  90.270  25.160  0.00  0.00           H
ATOM   3190  CE2 PHE   196      71.050  91.450  26.500  0.00  0.00           C
ATOM   3191  HE2 PHE   196      70.340  90.670  26.730  0.00  0.00           H
ATOM   3192  CD2 PHE   196      70.820  92.660  27.050  0.00  0.00           C
ATOM   3193  HD2 PHE   196      69.900  92.810  27.590  0.00  0.00           H
ATOM   3194  C   PHE   196      71.310  94.610  29.640  0.00  0.00           C
ATOM   3195  O   PHE   196      72.220  93.900  30.050  0.00  0.00           O
ATOM   3196  N   GLU   197      70.090  94.580  30.200  0.00  0.00           N
ATOM   3197  H   GLU   197      69.370  95.230  29.900  0.00  0.00           H
ATOM   3198  CA  GLU   197      69.710  93.670  31.210  0.00  0.00           C
ATOM   3199  HA  GLU   197      70.590  93.490  31.830  0.00  0.00           H
ATOM   3200  CB  GLU   197      68.490  94.090  31.990  0.00  0.00           C
ATOM   3201  HB2 GLU   197      67.650  94.230  31.300  0.00  0.00           H
ATOM   3202  HB3 GLU   197      68.740  95.000  32.540  0.00  0.00           H
ATOM   3203  CG  GLU   197      68.110  93.050  33.020  0.00  0.00           C
ATOM   3204  HG2 GLU   197      67.880  92.120  32.500  0.00  0.00           H
ATOM   3205  HG3 GLU   197      67.090  93.280  33.330  0.00  0.00           H
ATOM   3206  CD  GLU   197      69.020  92.920  34.240  0.00  0.00           C
ATOM   3207  OE1 GLU   197      69.730  93.880  34.600  0.00  0.00           O
ATOM   3208  OE2 GLU   197      68.930  91.920  34.970  0.00  0.00           O
ATOM   3209  C   GLU   197      69.340  92.350  30.490  0.00  0.00           C
ATOM   3210  O   GLU   197      68.440  92.330  29.610  0.00  0.00           O
ATOM   3211  N   PRO   198      69.930  91.180  30.660  0.00  0.00           N
ATOM   3212  CD  PRO   198      71.060  91.060  31.540  0.00  0.00           C
ATOM   3213  HD2 PRO   198      70.830  91.550  32.480  0.00  0.00           H
ATOM   3214  HD3 PRO   198      71.940  91.430  31.010  0.00  0.00           H
ATOM   3215  CG  PRO   198      71.280  89.600  31.810  0.00  0.00           C
ATOM   3216  HG2 PRO   198      70.700  89.350  32.700  0.00  0.00           H
ATOM   3217  HG3 PRO   198      72.330  89.320  31.910  0.00  0.00           H
ATOM   3218  CB  PRO   198      70.670  88.970  30.640  0.00  0.00           C
ATOM   3219  HB2 PRO   198      70.200  88.040  30.980  0.00  0.00           H
ATOM   3220  HB3 PRO   198      71.350  88.750  29.820  0.00  0.00           H
ATOM   3221  CA  PRO   198      69.560  89.850  30.120  0.00  0.00           C
ATOM   3222  HA  PRO   198      69.670  90.120  29.070  0.00  0.00           H
ATOM   3223  C   PRO   198      68.140  89.470  30.480  0.00  0.00           C
ATOM   3224  O   PRO   198      67.570  89.920  31.410  0.00  0.00           O
ATOM   3225  N   GLY   199      67.460  88.630  29.670  0.00  0.00           N
ATOM   3226  H   GLY   199      68.000  88.160  28.950  0.00  0.00           H
ATOM   3227  CA  GLY   199      66.080  88.270  29.780  0.00  0.00           C
ATOM   3228  HA2 GLY   199      65.900  88.270  30.850  0.00  0.00           H
ATOM   3229  HA3 GLY   199      66.000  87.250  29.410  0.00  0.00           H
ATOM   3230  C   GLY   199      65.070  89.350  29.200  0.00  0.00           C
ATOM   3231  O   GLY   199      63.910  89.080  28.810  0.00  0.00           O
ATOM   3232  N   THR   200      65.600  90.570  28.970  0.00  0.00           N
ATOM   3233  H   THR   200      66.520  90.870  29.250  0.00  0.00           H
ATOM   3234  CA  THR   200      64.750  91.670  28.420  0.00  0.00           C
ATOM   3235  HA  THR   200      63.780  91.770  28.910  0.00  0.00           H
ATOM   3236  CB  THR   200      65.420  93.080  28.650  0.00  0.00           C
ATOM   3237  HB  THR   200      66.280  93.220  28.000  0.00  0.00           H
ATOM   3238  CG2 THR   200      64.420  94.230  28.510  0.00  0.00           C
ATOM   3239 HG21 THR   200      64.910  95.120  28.900  0.00  0.00           H
ATOM   3240 HG22 THR   200      64.110  94.370  27.480  0.00  0.00           H
ATOM   3241 HG23 THR   200      63.500  94.040  29.070  0.00  0.00           H
ATOM   3242  OG1 THR   200      65.890  93.160  30.020  0.00  0.00           O
ATOM   3243  HG1 THR   200      66.750  92.740  30.010  0.00  0.00           H
ATOM   3244  C   THR   200      64.630  91.390  26.870  0.00  0.00           C
ATOM   3245  O   THR   200      65.600  91.060  26.200  0.00  0.00           O
ATOM   3246  N   LYS   201      63.380  91.500  26.350  0.00  0.00           N
ATOM   3247  H   LYS   201      62.600  91.850  26.890  0.00  0.00           H
ATOM   3248  CA  LYS   201      63.180  91.010  24.920  0.00  0.00           C
ATOM   3249  HA  LYS   201      64.030  90.470  24.510  0.00  0.00           H
ATOM   3250  CB  LYS   201      61.960  90.070  24.840  0.00  0.00           C
ATOM   3251  HB2 LYS   201      61.940  89.810  23.780  0.00  0.00           H
ATOM   3252  HB3 LYS   201      61.060  90.590  25.150  0.00  0.00           H
ATOM   3253  CG  LYS   201      62.130  88.770  25.580  0.00  0.00           C
ATOM   3254  HG2 LYS   201      61.210  88.200  25.710  0.00  0.00           H
ATOM   3255  HG3 LYS   201      62.330  89.000  26.630  0.00  0.00           H
ATOM   3256  CD  LYS   201      63.180  87.880  24.980  0.00  0.00           C
ATOM   3257  HD2 LYS   201      64.150  88.370  24.970  0.00  0.00           H
ATOM   3258  HD3 LYS   201      62.800  87.590  23.990  0.00  0.00           H
ATOM   3259  CE  LYS   201      63.410  86.580  25.710  0.00  0.00           C
ATOM   3260  HE2 LYS   201      63.840  85.840  25.050  0.00  0.00           H
ATOM   3261  HE3 LYS   201      62.460  86.060  25.820  0.00  0.00           H
ATOM   3262  NZ  LYS   201      64.100  86.760  27.000  0.00  0.00           N
ATOM   3263  HZ1 LYS   201      63.750  87.540  27.540  0.00  0.00           H
ATOM   3264  HZ2 LYS   201      64.110  85.930  27.570  0.00  0.00           H
ATOM   3265  HZ3 LYS   201      65.060  87.000  26.820  0.00  0.00           H
ATOM   3266  C   LYS   201      62.900  92.230  24.080  0.00  0.00           C
ATOM   3267  O   LYS   201      63.400  92.240  22.930  0.00  0.00           O
ATOM   3268  N   ASN   202      62.240  93.240  24.530  0.00  0.00           N
ATOM   3269  H   ASN   202      61.950  93.120  25.490  0.00  0.00           H
ATOM   3270  CA  ASN   202      62.180  94.500  23.830  0.00  0.00           C
ATOM   3271  HA  ASN   202      62.110  94.320  22.760  0.00  0.00           H
ATOM   3272  CB  ASN   202      60.960  95.280  24.280  0.00  0.00           C
ATOM   3273  HB2 ASN   202      61.070  95.440  25.350  0.00  0.00           H
ATOM   3274  HB3 ASN   202      60.050  94.710  24.120  0.00  0.00           H
ATOM   3275  CG  ASN   202      60.820  96.670  23.610  0.00  0.00           C
ATOM   3276  OD1 ASN   202      61.700  97.180  22.950  0.00  0.00           O
ATOM   3277  ND2 ASN   202      59.730  97.380  23.790  0.00  0.00           N
ATOM   3278 HD21 ASN   202      58.970  97.130  24.410  0.00  0.00           H
ATOM   3279 HD22 ASN   202      59.580  98.240  23.280  0.00  0.00           H
ATOM   3280  C   ASN   202      63.480  95.280  24.020  0.00  0.00           C
ATOM   3281  O   ASN   202      63.640  95.990  25.020  0.00  0.00           O
ATOM   3282  N   LEU   203      64.480  95.160  23.140  0.00  0.00           N
ATOM   3283  H   LEU   203      64.380  94.500  22.380  0.00  0.00           H
ATOM   3284  CA  LEU   203      65.810  95.820  23.130  0.00  0.00           C
ATOM   3285  HA  LEU   203      66.020  96.360  24.060  0.00  0.00           H
ATOM   3286  CB  LEU   203      66.980  94.870  22.900  0.00  0.00           C
ATOM   3287  HB2 LEU   203      67.880  95.420  22.650  0.00  0.00           H
ATOM   3288  HB3 LEU   203      66.660  94.280  22.040  0.00  0.00           H
ATOM   3289  CG  LEU   203      67.120  93.920  24.160  0.00  0.00           C
ATOM   3290  HG  LEU   203      66.160  93.800  24.660  0.00  0.00           H
ATOM   3291  CD1 LEU   203      67.570  92.540  23.780  0.00  0.00           C
ATOM   3292 HD11 LEU   203      66.910  92.220  22.980  0.00  0.00           H
ATOM   3293 HD12 LEU   203      68.540  92.580  23.290  0.00  0.00           H
ATOM   3294 HD13 LEU   203      67.570  91.800  24.580  0.00  0.00           H
ATOM   3295  CD2 LEU   203      68.130  94.540  25.140  0.00  0.00           C
ATOM   3296 HD21 LEU   203      67.770  95.500  25.510  0.00  0.00           H
ATOM   3297 HD22 LEU   203      68.230  93.880  26.000  0.00  0.00           H
ATOM   3298 HD23 LEU   203      69.130  94.610  24.720  0.00  0.00           H
ATOM   3299  C   LEU   203      65.810  96.950  22.110  0.00  0.00           C
ATOM   3300  O   LEU   203      66.850  97.520  21.740  0.00  0.00           O
ATOM   3301  N   THR   204      64.650  97.300  21.580  0.00  0.00           N
ATOM   3302  H   THR   204      63.830  96.820  21.930  0.00  0.00           H
ATOM   3303  CA  THR   204      64.520  98.330  20.560  0.00  0.00           C
ATOM   3304  HA  THR   204      64.870  98.010  19.580  0.00  0.00           H
ATOM   3305  CB  THR   204      63.030  98.620  20.240  0.00  0.00           C
ATOM   3306  HB  THR   204      62.990  99.380  19.450  0.00  0.00           H
ATOM   3307  CG2 THR   204      62.330  97.410  19.710  0.00  0.00           C
ATOM   3308 HG21 THR   204      62.000  96.700  20.470  0.00  0.00           H
ATOM   3309 HG22 THR   204      61.420  97.500  19.110  0.00  0.00           H
ATOM   3310 HG23 THR   204      62.990  96.920  18.990  0.00  0.00           H
ATOM   3311  OG1 THR   204      62.260  99.130  21.310  0.00  0.00           O
ATOM   3312  HG1 THR   204      61.950  98.370  21.800  0.00  0.00           H
ATOM   3313  C   THR   204      65.040  99.760  20.830  0.00  0.00           C
ATOM   3314  O   THR   204      65.740 100.340  20.020  0.00  0.00           O
ATOM   3315  N   ALA   205      64.810 100.260  22.030  0.00  0.00           N
ATOM   3316  H   ALA   205      64.290  99.620  22.610  0.00  0.00           H
ATOM   3317  CA  ALA   205      65.200 101.660  22.510  0.00  0.00           C
ATOM   3318  HA  ALA   205      64.940 102.500  21.870  0.00  0.00           H
ATOM   3319  CB  ALA   205      64.460 101.920  23.810  0.00  0.00           C
ATOM   3320  HB1 ALA   205      64.680 102.940  24.120  0.00  0.00           H
ATOM   3321  HB2 ALA   205      63.390 101.720  23.730  0.00  0.00           H
ATOM   3322  HB3 ALA   205      64.890 101.300  24.590  0.00  0.00           H
ATOM   3323  C   ALA   205      66.750 101.710  22.680  0.00  0.00           C
ATOM   3324  O   ALA   205      67.340 102.780  22.400  0.00  0.00           O
ATOM   3325  N   LEU   206      67.340 100.550  22.950  0.00  0.00           N
ATOM   3326  H   LEU   206      66.720  99.750  22.950  0.00  0.00           H
ATOM   3327  CA  LEU   206      68.810 100.400  23.090  0.00  0.00           C
ATOM   3328  HA  LEU   206      69.260 101.260  23.600  0.00  0.00           H
ATOM   3329  CB  LEU   206      69.080  99.130  23.850  0.00  0.00           C
ATOM   3330  HB2 LEU   206      68.760  98.240  23.320  0.00  0.00           H
ATOM   3331  HB3 LEU   206      68.490  99.110  24.770  0.00  0.00           H
ATOM   3332  CG  LEU   206      70.590  99.000  24.180  0.00  0.00           C
ATOM   3333  HG  LEU   206      71.130  99.900  23.910  0.00  0.00           H
ATOM   3334  CD1 LEU   206      70.740  98.800  25.700  0.00  0.00           C
ATOM   3335 HD11 LEU   206      70.310  99.640  26.250  0.00  0.00           H
ATOM   3336 HD12 LEU   206      70.390  97.800  25.960  0.00  0.00           H
ATOM   3337 HD13 LEU   206      71.800  98.710  25.920  0.00  0.00           H
ATOM   3338  CD2 LEU   206      71.210  97.810  23.360  0.00  0.00           C
ATOM   3339 HD21 LEU   206      70.850  97.870  22.330  0.00  0.00           H
ATOM   3340 HD22 LEU   206      72.290  97.890  23.510  0.00  0.00           H
ATOM   3341 HD23 LEU   206      70.770  96.860  23.680  0.00  0.00           H
ATOM   3342  C   LEU   206      69.440 100.330  21.680  0.00  0.00           C
ATOM   3343  O   LEU   206      70.550 100.860  21.540  0.00  0.00           O
ATOM   3344  N   LEU   207      68.830  99.660  20.710  0.00  0.00           N
ATOM   3345  H   LEU   207      67.950  99.190  20.830  0.00  0.00           H
ATOM   3346  CA  LEU   207      69.430  99.660  19.410  0.00  0.00           C
ATOM   3347  HA  LEU   207      70.510  99.580  19.540  0.00  0.00           H
ATOM   3348  CB  LEU   207      68.930  98.370  18.730  0.00  0.00           C
ATOM   3349  HB2 LEU   207      69.150  98.500  17.680  0.00  0.00           H
ATOM   3350  HB3 LEU   207      67.840  98.250  18.780  0.00  0.00           H
ATOM   3351  CG  LEU   207      69.530  97.130  19.290  0.00  0.00           C
ATOM   3352  HG  LEU   207      69.250  97.170  20.340  0.00  0.00           H
ATOM   3353  CD1 LEU   207      68.830  95.920  18.590  0.00  0.00           C
ATOM   3354 HD11 LEU   207      67.780  95.910  18.870  0.00  0.00           H
ATOM   3355 HD12 LEU   207      68.930  96.040  17.510  0.00  0.00           H
ATOM   3356 HD13 LEU   207      69.180  94.960  18.950  0.00  0.00           H
ATOM   3357  CD2 LEU   207      71.020  96.970  19.150  0.00  0.00           C
ATOM   3358 HD21 LEU   207      71.400  97.400  18.220  0.00  0.00           H
ATOM   3359 HD22 LEU   207      71.500  97.510  19.960  0.00  0.00           H
ATOM   3360 HD23 LEU   207      71.340  95.930  19.080  0.00  0.00           H
ATOM   3361  C   LEU   207      69.150 100.990  18.610  0.00  0.00           C
ATOM   3362  O   LEU   207      70.020 101.490  17.860  0.00  0.00           O
ATOM   3363  N   LEU   208      68.090 101.750  18.990  0.00  0.00           N
ATOM   3364  H   LEU   208      67.450 101.290  19.630  0.00  0.00           H
ATOM   3365  CA  LEU   208      67.870 103.140  18.640  0.00  0.00           C
ATOM   3366  HA  LEU   208      67.980 103.240  17.560  0.00  0.00           H
ATOM   3367  CB  LEU   208      66.380 103.490  18.970  0.00  0.00           C
ATOM   3368  HB2 LEU   208      66.260 104.570  19.070  0.00  0.00           H
ATOM   3369  HB3 LEU   208      66.190 103.140  19.990  0.00  0.00           H
ATOM   3370  CG  LEU   208      65.310 102.920  18.040  0.00  0.00           C
ATOM   3371  HG  LEU   208      65.460 101.870  17.770  0.00  0.00           H
ATOM   3372  CD1 LEU   208      63.950 103.010  18.720  0.00  0.00           C
ATOM   3373 HD11 LEU   208      63.110 102.720  18.090  0.00  0.00           H
ATOM   3374 HD12 LEU   208      63.990 102.410  19.630  0.00  0.00           H
ATOM   3375 HD13 LEU   208      63.810 104.050  19.010  0.00  0.00           H
ATOM   3376  CD2 LEU   208      65.290 103.730  16.730  0.00  0.00           C
ATOM   3377 HD21 LEU   208      64.760 103.170  15.970  0.00  0.00           H
ATOM   3378 HD22 LEU   208      64.770 104.680  16.820  0.00  0.00           H
ATOM   3379 HD23 LEU   208      66.280 103.990  16.340  0.00  0.00           H
ATOM   3380  C   LEU   208      68.930 104.080  19.150  0.00  0.00           C
ATOM   3381  O   LEU   208      69.310 104.890  18.380  0.00  0.00           O
ATOM   3382  N   GLU   209      69.410 103.890  20.400  0.00  0.00           N
ATOM   3383  H   GLU   209      68.900 103.280  21.030  0.00  0.00           H
ATOM   3384  CA  GLU   209      70.560 104.610  20.900  0.00  0.00           C
ATOM   3385  HA  GLU   209      70.350 105.670  20.810  0.00  0.00           H
ATOM   3386  CB  GLU   209      70.610 104.370  22.410  0.00  0.00           C
ATOM   3387  HB2 GLU   209      70.940 103.370  22.690  0.00  0.00           H
ATOM   3388  HB3 GLU   209      69.610 104.380  22.830  0.00  0.00           H
ATOM   3389  CG  GLU   209      71.540 105.340  23.180  0.00  0.00           C
ATOM   3390  HG2 GLU   209      71.600 106.280  22.650  0.00  0.00           H
ATOM   3391  HG3 GLU   209      72.570 105.000  23.110  0.00  0.00           H
ATOM   3392  CD  GLU   209      71.200 105.420  24.700  0.00  0.00           C
ATOM   3393  OE1 GLU   209      71.820 106.270  25.370  0.00  0.00           O
ATOM   3394  OE2 GLU   209      70.470 104.570  25.290  0.00  0.00           O
ATOM   3395  C   GLU   209      71.830 104.350  20.200  0.00  0.00           C
ATOM   3396  O   GLU   209      72.630 105.250  20.140  0.00  0.00           O
ATOM   3397  N   ALA   210      71.950 103.230  19.490  0.00  0.00           N
ATOM   3398  H   ALA   210      71.210 102.590  19.740  0.00  0.00           H
ATOM   3399  CA  ALA   210      73.080 102.800  18.660  0.00  0.00           C
ATOM   3400  HA  ALA   210      73.900 103.400  19.060  0.00  0.00           H
ATOM   3401  CB  ALA   210      73.390 101.270  18.790  0.00  0.00           C
ATOM   3402  HB1 ALA   210      73.610 100.980  19.820  0.00  0.00           H
ATOM   3403  HB2 ALA   210      72.550 100.720  18.370  0.00  0.00           H
ATOM   3404  HB3 ALA   210      74.250 101.080  18.140  0.00  0.00           H
ATOM   3405  C   ALA   210      72.990 103.250  17.210  0.00  0.00           C
ATOM   3406  O   ALA   210      73.940 103.400  16.480  0.00  0.00           O
ATOM   3407  N   LYS   211      71.720 103.490  16.790  0.00  0.00           N
ATOM   3408  H   LYS   211      70.980 103.190  17.400  0.00  0.00           H
ATOM   3409  CA  LYS   211      71.330 103.990  15.410  0.00  0.00           C
ATOM   3410  HA  LYS   211      71.940 103.400  14.720  0.00  0.00           H
ATOM   3411  CB  LYS   211      69.870 103.650  15.080  0.00  0.00           C
ATOM   3412  HB2 LYS   211      69.170 104.340  15.540  0.00  0.00           H
ATOM   3413  HB3 LYS   211      69.650 102.640  15.430  0.00  0.00           H
ATOM   3414  CG  LYS   211      69.620 103.630  13.640  0.00  0.00           C
ATOM   3415  HG2 LYS   211      70.250 102.900  13.130  0.00  0.00           H
ATOM   3416  HG3 LYS   211      69.920 104.630  13.330  0.00  0.00           H
ATOM   3417  CD  LYS   211      68.150 103.230  13.310  0.00  0.00           C
ATOM   3418  HD2 LYS   211      67.440 103.970  13.660  0.00  0.00           H
ATOM   3419  HD3 LYS   211      67.940 102.200  13.610  0.00  0.00           H
ATOM   3420  CE  LYS   211      68.040 103.160  11.780  0.00  0.00           C
ATOM   3421  HE2 LYS   211      68.780 102.460  11.380  0.00  0.00           H
ATOM   3422  HE3 LYS   211      68.280 104.120  11.330  0.00  0.00           H
ATOM   3423  NZ  LYS   211      66.660 102.640  11.380  0.00  0.00           N
ATOM   3424  HZ1 LYS   211      66.110 103.190  12.030  0.00  0.00           H
ATOM   3425  HZ2 LYS   211      66.460 102.740  10.390  0.00  0.00           H
ATOM   3426  HZ3 LYS   211      66.560 101.690  11.680  0.00  0.00           H
ATOM   3427  C   LYS   211      71.690 105.430  15.210  0.00  0.00           C
ATOM   3428  O   LYS   211      72.160 105.760  14.140  0.00  0.00           O
ATOM   3429  N   GLU   212      71.440 106.290  16.130  0.00  0.00           N
ATOM   3430  H   GLU   212      71.090 105.850  16.970  0.00  0.00           H
ATOM   3431  CA  GLU   212      71.800 107.680  16.010  0.00  0.00           C
ATOM   3432  HA  GLU   212      71.390 108.150  15.110  0.00  0.00           H
ATOM   3433  CB  GLU   212      71.220 108.500  17.210  0.00  0.00           C
ATOM   3434  HB2 GLU   212      70.160 108.240  17.240  0.00  0.00           H
ATOM   3435  HB3 GLU   212      71.450 109.560  17.050  0.00  0.00           H
ATOM   3436  CG  GLU   212      71.820 108.130  18.580  0.00  0.00           C
ATOM   3437  HG2 GLU   212      72.850 108.490  18.640  0.00  0.00           H
ATOM   3438  HG3 GLU   212      71.920 107.040  18.610  0.00  0.00           H
ATOM   3439  CD  GLU   212      70.990 108.660  19.840  0.00  0.00           C
ATOM   3440  OE1 GLU   212      71.650 109.330  20.680  0.00  0.00           O
ATOM   3441  OE2 GLU   212      69.770 108.360  20.010  0.00  0.00           O
ATOM   3442  C   GLU   212      73.310 107.970  15.920  0.00  0.00           C
ATOM   3443  O   GLU   212      73.710 109.110  15.490  0.00  0.00           O
ATOM   3444  N   LEU   213      74.210 107.000  16.190  0.00  0.00           N
ATOM   3445  H   LEU   213      73.820 106.090  16.420  0.00  0.00           H
ATOM   3446  CA  LEU   213      75.720 107.130  16.080  0.00  0.00           C
ATOM   3447  HA  LEU   213      75.970 108.050  16.610  0.00  0.00           H
ATOM   3448  CB  LEU   213      76.380 105.950  16.790  0.00  0.00           C
ATOM   3449  HB2 LEU   213      77.470 106.060  16.760  0.00  0.00           H
ATOM   3450  HB3 LEU   213      76.150 105.040  16.250  0.00  0.00           H
ATOM   3451  CG  LEU   213      75.940 105.670  18.290  0.00  0.00           C
ATOM   3452  HG  LEU   213      74.880 105.430  18.340  0.00  0.00           H
ATOM   3453  CD1 LEU   213      76.660 104.460  18.860  0.00  0.00           C
ATOM   3454 HD11 LEU   213      77.740 104.650  18.860  0.00  0.00           H
ATOM   3455 HD12 LEU   213      76.270 104.280  19.860  0.00  0.00           H
ATOM   3456 HD13 LEU   213      76.410 103.560  18.290  0.00  0.00           H
ATOM   3457  CD2 LEU   213      76.280 106.830  19.160  0.00  0.00           C
ATOM   3458 HD21 LEU   213      76.160 106.630  20.230  0.00  0.00           H
ATOM   3459 HD22 LEU   213      77.290 107.050  18.830  0.00  0.00           H
ATOM   3460 HD23 LEU   213      75.720 107.740  18.930  0.00  0.00           H
ATOM   3461  C   LEU   213      76.230 107.210  14.570  0.00  0.00           C
ATOM   3462  O   LEU   213      75.680 106.630  13.620  0.00  0.00           O
ATOM   3463  N   GLU   214      77.380 107.870  14.380  0.00  0.00           N
ATOM   3464  H   GLU   214      77.840 108.330  15.150  0.00  0.00           H
ATOM   3465  CA  GLU   214      78.190 107.950  13.160  0.00  0.00           C
ATOM   3466  HA  GLU   214      77.620 108.250  12.280  0.00  0.00           H
ATOM   3467  CB  GLU   214      79.320 108.970  13.320  0.00  0.00           C
ATOM   3468  HB2 GLU   214      80.120 108.560  13.940  0.00  0.00           H
ATOM   3469  HB3 GLU   214      78.940 109.860  13.820  0.00  0.00           H
ATOM   3470  CG  GLU   214      80.110 109.550  12.070  0.00  0.00           C
ATOM   3471  HG2 GLU   214      80.750 108.760  11.660  0.00  0.00           H
ATOM   3472  HG3 GLU   214      80.770 110.390  12.260  0.00  0.00           H
ATOM   3473  CD  GLU   214      79.130 110.030  10.980  0.00  0.00           C
ATOM   3474  OE1 GLU   214      79.290 109.590   9.820  0.00  0.00           O
ATOM   3475  OE2 GLU   214      78.080 110.670  11.350  0.00  0.00           O
ATOM   3476  C   GLU   214      78.910 106.610  12.790  0.00  0.00           C
ATOM   3477  O   GLU   214      79.790 106.590  11.910  0.00  0.00           O
ATOM   3478  N   ALA   215      78.640 105.550  13.480  0.00  0.00           N
ATOM   3479  H   ALA   215      77.730 105.530  13.910  0.00  0.00           H
ATOM   3480  CA  ALA   215      79.280 104.180  13.420  0.00  0.00           C
ATOM   3481  HA  ALA   215      80.180 104.300  12.820  0.00  0.00           H
ATOM   3482  CB  ALA   215      79.970 103.960  14.830  0.00  0.00           C
ATOM   3483  HB1 ALA   215      80.640 103.100  14.770  0.00  0.00           H
ATOM   3484  HB2 ALA   215      80.580 104.860  14.940  0.00  0.00           H
ATOM   3485  HB3 ALA   215      79.250 103.910  15.640  0.00  0.00           H
ATOM   3486  C   ALA   215      78.300 103.070  12.940  0.00  0.00           C
ATOM   3487  O   ALA   215      77.120 103.030  13.320  0.00  0.00           O
ATOM   3488  N   ARG   216      78.790 102.180  12.080  0.00  0.00           N
ATOM   3489  H   ARG   216      79.800 102.160  12.070  0.00  0.00           H
ATOM   3490  CA  ARG   216      78.100 101.020  11.510  0.00  0.00           C
ATOM   3491  HA  ARG   216      77.050 100.990  11.810  0.00  0.00           H
ATOM   3492  CB  ARG   216      78.250 101.130  10.040  0.00  0.00           C
ATOM   3493  HB2 ARG   216      77.950 100.170   9.610  0.00  0.00           H
ATOM   3494  HB3 ARG   216      79.320 101.210   9.870  0.00  0.00           H
ATOM   3495  CG  ARG   216      77.610 102.280   9.230  0.00  0.00           C
ATOM   3496  HG2 ARG   216      77.680 101.990   8.180  0.00  0.00           H
ATOM   3497  HG3 ARG   216      78.270 103.140   9.330  0.00  0.00           H
ATOM   3498  CD  ARG   216      76.260 102.590   9.630  0.00  0.00           C
ATOM   3499  HD2 ARG   216      75.760 101.810  10.200  0.00  0.00           H
ATOM   3500  HD3 ARG   216      75.630 102.730   8.750  0.00  0.00           H
ATOM   3501  NE  ARG   216      76.200 103.870  10.380  0.00  0.00           N
ATOM   3502  HE  ARG   216      75.910 103.850  11.340  0.00  0.00           H
ATOM   3503  CZ  ARG   216      76.380 105.080   9.860  0.00  0.00           C
ATOM   3504  NH1 ARG   216      76.740 105.300   8.590  0.00  0.00           N
ATOM   3505 HH11 ARG   216      76.840 104.500   7.990  0.00  0.00           H
ATOM   3506 HH12 ARG   216      76.840 106.280   8.340  0.00  0.00           H
ATOM   3507  NH2 ARG   216      76.260 106.120  10.610  0.00  0.00           N
ATOM   3508 HH21 ARG   216      75.860 105.910  11.510  0.00  0.00           H
ATOM   3509 HH22 ARG   216      76.410 107.040  10.230  0.00  0.00           H
ATOM   3510  C   ARG   216      78.580  99.560  11.980  0.00  0.00           C
ATOM   3511  O   ARG   216      77.810  98.610  11.750  0.00  0.00           O
ATOM   3512  N   VAL   217      79.800  99.440  12.440  0.00  0.00           N
ATOM   3513  H   VAL   217      80.510 100.150  12.530  0.00  0.00           H
ATOM   3514  CA  VAL   217      80.220  98.150  12.960  0.00  0.00           C
ATOM   3515  HA  VAL   217      79.840  97.420  12.250  0.00  0.00           H
ATOM   3516  CB  VAL   217      81.770  98.080  12.990  0.00  0.00           C
ATOM   3517  HB  VAL   217      82.160  98.760  13.740  0.00  0.00           H
ATOM   3518  CG1 VAL   217      82.170  96.720  13.460  0.00  0.00           C
ATOM   3519 HG11 VAL   217      83.260  96.680  13.450  0.00  0.00           H
ATOM   3520 HG12 VAL   217      81.990  96.730  14.530  0.00  0.00           H
ATOM   3521 HG13 VAL   217      81.680  95.910  12.910  0.00  0.00           H
ATOM   3522  CG2 VAL   217      82.370  98.390  11.610  0.00  0.00           C
ATOM   3523 HG21 VAL   217      82.220  99.460  11.480  0.00  0.00           H
ATOM   3524 HG22 VAL   217      83.430  98.150  11.660  0.00  0.00           H
ATOM   3525 HG23 VAL   217      81.890  97.870  10.790  0.00  0.00           H
ATOM   3526  C   VAL   217      79.580  97.990  14.350  0.00  0.00           C
ATOM   3527  O   VAL   217      79.910  98.780  15.200  0.00  0.00           O
ATOM   3528  N   ILE   218      78.780  96.950  14.540  0.00  0.00           N
ATOM   3529  H   ILE   218      78.470  96.450  13.730  0.00  0.00           H
ATOM   3530  CA  ILE   218      78.080  96.560  15.810  0.00  0.00           C
ATOM   3531  HA  ILE   218      78.260  97.310  16.580  0.00  0.00           H
ATOM   3532  CB  ILE   218      76.550  96.510  15.540  0.00  0.00           C
ATOM   3533  HB  ILE   218      76.390  95.740  14.780  0.00  0.00           H
ATOM   3534  CG2 ILE   218      75.890  95.900  16.720  0.00  0.00           C
ATOM   3535 HG21 ILE   218      75.990  96.540  17.590  0.00  0.00           H
ATOM   3536 HG22 ILE   218      74.850  95.620  16.580  0.00  0.00           H
ATOM   3537 HG23 ILE   218      76.320  94.940  17.010  0.00  0.00           H
ATOM   3538  CG1 ILE   218      75.750  97.800  15.310  0.00  0.00           C
ATOM   3539 HG12 ILE   218      76.440  98.490  14.830  0.00  0.00           H
ATOM   3540 HG13 ILE   218      75.490  98.360  16.210  0.00  0.00           H
ATOM   3541  CD1 ILE   218      74.540  97.540  14.400  0.00  0.00           C
ATOM   3542 HD11 ILE   218      74.900  97.290  13.410  0.00  0.00           H
ATOM   3543 HD12 ILE   218      73.860  96.730  14.640  0.00  0.00           H
ATOM   3544 HD13 ILE   218      74.040  98.510  14.390  0.00  0.00           H
ATOM   3545  C   ILE   218      78.730  95.210  16.200  0.00  0.00           C
ATOM   3546  O   ILE   218      78.470  94.200  15.570  0.00  0.00           O
ATOM   3547  N   ILE   219      79.460  95.230  17.330  0.00  0.00           N
ATOM   3548  H   ILE   219      79.630  96.120  17.780  0.00  0.00           H
ATOM   3549  CA  ILE   219      79.920  93.990  17.970  0.00  0.00           C
ATOM   3550  HA  ILE   219      80.010  93.120  17.320  0.00  0.00           H
ATOM   3551  CB  ILE   219      81.380  94.260  18.580  0.00  0.00           C
ATOM   3552  HB  ILE   219      81.430  95.200  19.120  0.00  0.00           H
ATOM   3553  CG2 ILE   219      81.910  93.080  19.450  0.00  0.00           C
ATOM   3554 HG21 ILE   219      82.720  93.450  20.080  0.00  0.00           H
ATOM   3555 HG22 ILE   219      81.240  92.660  20.190  0.00  0.00           H
ATOM   3556 HG23 ILE   219      82.100  92.280  18.730  0.00  0.00           H
ATOM   3557  CG1 ILE   219      82.420  94.440  17.450  0.00  0.00           C
ATOM   3558 HG12 ILE   219      81.980  94.900  16.570  0.00  0.00           H
ATOM   3559 HG13 ILE   219      82.780  93.450  17.160  0.00  0.00           H
ATOM   3560  CD1 ILE   219      83.530  95.470  17.720  0.00  0.00           C
ATOM   3561 HD11 ILE   219      84.020  95.730  16.790  0.00  0.00           H
ATOM   3562 HD12 ILE   219      83.030  96.390  17.990  0.00  0.00           H
ATOM   3563 HD13 ILE   219      84.290  95.070  18.400  0.00  0.00           H
ATOM   3564  C   ILE   219      78.890  93.630  19.110  0.00  0.00           C
ATOM   3565  O   ILE   219      78.650  94.530  19.920  0.00  0.00           O
ATOM   3566  N   LEU   220      78.560  92.300  19.230  0.00  0.00           N
ATOM   3567  H   LEU   220      78.660  91.700  18.430  0.00  0.00           H
ATOM   3568  CA  LEU   220      77.660  91.800  20.250  0.00  0.00           C
ATOM   3569  HA  LEU   220      77.410  92.640  20.890  0.00  0.00           H
ATOM   3570  CB  LEU   220      76.390  91.360  19.570  0.00  0.00           C
ATOM   3571  HB2 LEU   220      76.670  90.740  18.720  0.00  0.00           H
ATOM   3572  HB3 LEU   220      75.790  92.220  19.260  0.00  0.00           H
ATOM   3573  CG  LEU   220      75.470  90.470  20.480  0.00  0.00           C
ATOM   3574  HG  LEU   220      76.020  89.660  20.950  0.00  0.00           H
ATOM   3575  CD1 LEU   220      74.850  91.270  21.540  0.00  0.00           C
ATOM   3576 HD11 LEU   220      75.550  91.880  22.120  0.00  0.00           H
ATOM   3577 HD12 LEU   220      74.180  92.050  21.170  0.00  0.00           H
ATOM   3578 HD13 LEU   220      74.310  90.660  22.260  0.00  0.00           H
ATOM   3579  CD2 LEU   220      74.320  89.750  19.800  0.00  0.00           C
ATOM   3580 HD21 LEU   220      73.710  90.460  19.240  0.00  0.00           H
ATOM   3581 HD22 LEU   220      74.670  89.030  19.060  0.00  0.00           H
ATOM   3582 HD23 LEU   220      73.740  89.260  20.570  0.00  0.00           H
ATOM   3583  C   LEU   220      78.400  90.740  21.110  0.00  0.00           C
ATOM   3584  O   LEU   220      79.000  89.860  20.490  0.00  0.00           O
ATOM   3585  N   SER   221      78.180  90.770  22.450  0.00  0.00           N
ATOM   3586  H   SER   221      77.780  91.610  22.840  0.00  0.00           H
ATOM   3587  CA  SER   221      78.260  89.580  23.210  0.00  0.00           C
ATOM   3588  HA  SER   221      78.220  88.770  22.490  0.00  0.00           H
ATOM   3589  CB  SER   221      79.700  89.440  23.770  0.00  0.00           C
ATOM   3590  HB2 SER   221      79.990  90.290  24.390  0.00  0.00           H
ATOM   3591  HB3 SER   221      80.380  89.360  22.930  0.00  0.00           H
ATOM   3592  OG  SER   221      79.730  88.290  24.510  0.00  0.00           O
ATOM   3593  HG  SER   221      80.340  87.730  24.030  0.00  0.00           H
ATOM   3594  C   SER   221      77.090  89.350  24.220  0.00  0.00           C
ATOM   3595  O   SER   221      76.570  90.220  24.900  0.00  0.00           O
ATOM   3596  N   ALA   222      76.580  88.130  24.110  0.00  0.00           N
ATOM   3597  H   ALA   222      77.150  87.520  23.540  0.00  0.00           H
ATOM   3598  CA  ALA   222      75.340  87.690  24.780  0.00  0.00           C
ATOM   3599  HA  ALA   222      75.390  88.180  25.750  0.00  0.00           H
ATOM   3600  CB  ALA   222      74.130  88.320  24.030  0.00  0.00           C
ATOM   3601  HB1 ALA   222      74.270  89.360  24.290  0.00  0.00           H
ATOM   3602  HB2 ALA   222      74.110  88.210  22.940  0.00  0.00           H
ATOM   3603  HB3 ALA   222      73.250  87.820  24.450  0.00  0.00           H
ATOM   3604  C   ALA   222      75.090  86.180  25.030  0.00  0.00           C
ATOM   3605  O   ALA   222      75.910  85.340  24.630  0.00  0.00           O
ATOM   3606  N   SER   223      74.060  85.700  25.730  0.00  0.00           N
ATOM   3607  H   SER   223      73.510  86.400  26.230  0.00  0.00           H
ATOM   3608  CA  SER   223      73.620  84.350  25.620  0.00  0.00           C
ATOM   3609  HA  SER   223      74.430  83.620  25.580  0.00  0.00           H
ATOM   3610  CB  SER   223      72.840  83.960  26.950  0.00  0.00           C
ATOM   3611  HB2 SER   223      73.470  84.230  27.800  0.00  0.00           H
ATOM   3612  HB3 SER   223      72.700  82.880  26.910  0.00  0.00           H
ATOM   3613  OG  SER   223      71.540  84.590  26.830  0.00  0.00           O
ATOM   3614  HG  SER   223      71.550  85.360  27.400  0.00  0.00           H
ATOM   3615  C   SER   223      72.700  84.140  24.340  0.00  0.00           C
ATOM   3616  O   SER   223      72.460  85.050  23.580  0.00  0.00           O
ATOM   3617  N   GLU   224      72.230  82.930  24.100  0.00  0.00           N
ATOM   3618  H   GLU   224      72.570  82.250  24.750  0.00  0.00           H
ATOM   3619  CA  GLU   224      71.430  82.480  22.960  0.00  0.00           C
ATOM   3620  HA  GLU   224      71.910  82.820  22.050  0.00  0.00           H
ATOM   3621  CB  GLU   224      71.400  80.970  22.920  0.00  0.00           C
ATOM   3622  HB2 GLU   224      70.950  80.670  23.870  0.00  0.00           H
ATOM   3623  HB3 GLU   224      72.460  80.710  22.900  0.00  0.00           H
ATOM   3624  CG  GLU   224      70.500  80.350  21.840  0.00  0.00           C
ATOM   3625  HG2 GLU   224      70.930  80.780  20.930  0.00  0.00           H
ATOM   3626  HG3 GLU   224      69.480  80.720  21.850  0.00  0.00           H
ATOM   3627  CD  GLU   224      70.640  78.800  21.950  0.00  0.00           C
ATOM   3628  OE1 GLU   224      69.730  78.090  21.420  0.00  0.00           O
ATOM   3629  OE2 GLU   224      71.590  78.230  22.510  0.00  0.00           O
ATOM   3630  C   GLU   224      70.050  83.210  22.810  0.00  0.00           C
ATOM   3631  O   GLU   224      69.700  83.770  21.820  0.00  0.00           O
ATOM   3632  N   ASP   225      69.130  83.080  23.770  0.00  0.00           N
ATOM   3633  H   ASP   225      69.360  82.520  24.580  0.00  0.00           H
ATOM   3634  CA  ASP   225      67.850  83.680  23.660  0.00  0.00           C
ATOM   3635  HA  ASP   225      67.400  83.390  22.710  0.00  0.00           H
ATOM   3636  CB  ASP   225      66.980  83.160  24.770  0.00  0.00           C
ATOM   3637  HB2 ASP   225      65.980  83.590  24.640  0.00  0.00           H
ATOM   3638  HB3 ASP   225      67.340  83.560  25.720  0.00  0.00           H
ATOM   3639  CG  ASP   225      66.890  81.630  24.870  0.00  0.00           C
ATOM   3640  OD1 ASP   225      66.980  80.970  23.830  0.00  0.00           O
ATOM   3641  OD2 ASP   225      66.630  81.110  25.970  0.00  0.00           O
ATOM   3642  C   ASP   225      67.840  85.220  23.750  0.00  0.00           C
ATOM   3643  O   ASP   225      67.030  85.840  23.050  0.00  0.00           O
ATOM   3644  N   ASP   226      68.830  85.780  24.440  0.00  0.00           N
ATOM   3645  H   ASP   226      69.500  85.100  24.770  0.00  0.00           H
ATOM   3646  CA  ASP   226      69.270  87.210  24.440  0.00  0.00           C
ATOM   3647  HA  ASP   226      68.390  87.810  24.680  0.00  0.00           H
ATOM   3648  CB  ASP   226      70.260  87.500  25.540  0.00  0.00           C
ATOM   3649  HB2 ASP   226      70.480  88.560  25.410  0.00  0.00           H
ATOM   3650  HB3 ASP   226      71.170  86.980  25.260  0.00  0.00           H
ATOM   3651  CG  ASP   226      69.860  87.260  27.050  0.00  0.00           C
ATOM   3652  OD1 ASP   226      68.670  87.420  27.390  0.00  0.00           O
ATOM   3653  OD2 ASP   226      70.760  86.950  27.880  0.00  0.00           O
ATOM   3654  C   ASP   226      69.800  87.720  23.140  0.00  0.00           C
ATOM   3655  O   ASP   226      69.520  88.870  22.740  0.00  0.00           O
ATOM   3656  N   ALA   227      70.570  86.900  22.430  0.00  0.00           N
ATOM   3657  H   ALA   227      70.930  86.030  22.780  0.00  0.00           H
ATOM   3658  CA  ALA   227      71.100  87.320  21.060  0.00  0.00           C
ATOM   3659  HA  ALA   227      71.430  88.350  21.230  0.00  0.00           H
ATOM   3660  CB  ALA   227      72.300  86.430  20.650  0.00  0.00           C
ATOM   3661  HB1 ALA   227      72.790  86.910  19.800  0.00  0.00           H
ATOM   3662  HB2 ALA   227      72.990  86.480  21.490  0.00  0.00           H
ATOM   3663  HB3 ALA   227      71.910  85.430  20.480  0.00  0.00           H
ATOM   3664  C   ALA   227      69.990  87.230  20.060  0.00  0.00           C
ATOM   3665  O   ALA   227      69.820  88.110  19.260  0.00  0.00           O
ATOM   3666  N   THR   228      69.260  86.140  20.070  0.00  0.00           N
ATOM   3667  H   THR   228      69.480  85.460  20.790  0.00  0.00           H
ATOM   3668  CA  THR   228      67.980  86.040  19.410  0.00  0.00           C
ATOM   3669  HA  THR   228      68.280  85.870  18.370  0.00  0.00           H
ATOM   3670  CB  THR   228      67.110  84.830  19.860  0.00  0.00           C
ATOM   3671  HB  THR   228      66.810  84.990  20.900  0.00  0.00           H
ATOM   3672  CG2 THR   228      65.770  84.800  19.120  0.00  0.00           C
ATOM   3673 HG21 THR   228      65.790  84.890  18.040  0.00  0.00           H
ATOM   3674 HG22 THR   228      65.230  83.920  19.470  0.00  0.00           H
ATOM   3675 HG23 THR   228      65.180  85.640  19.490  0.00  0.00           H
ATOM   3676  OG1 THR   228      67.870  83.620  19.830  0.00  0.00           O
ATOM   3677  HG1 THR   228      68.480  83.620  20.580  0.00  0.00           H
ATOM   3678  C   THR   228      67.250  87.390  19.590  0.00  0.00           C
ATOM   3679  O   THR   228      66.880  88.030  18.630  0.00  0.00           O
ATOM   3680  N   ALA   229      67.020  87.790  20.850  0.00  0.00           N
ATOM   3681  H   ALA   229      67.510  87.350  21.610  0.00  0.00           H
ATOM   3682  CA  ALA   229      66.330  89.080  21.190  0.00  0.00           C
ATOM   3683  HA  ALA   229      65.350  88.940  20.720  0.00  0.00           H
ATOM   3684  CB  ALA   229      66.010  89.110  22.650  0.00  0.00           C
ATOM   3685  HB1 ALA   229      66.940  89.190  23.210  0.00  0.00           H
ATOM   3686  HB2 ALA   229      65.490  90.070  22.760  0.00  0.00           H
ATOM   3687  HB3 ALA   229      65.260  88.410  23.010  0.00  0.00           H
ATOM   3688  C   ALA   229      67.030  90.380  20.620  0.00  0.00           C
ATOM   3689  O   ALA   229      66.330  91.180  20.000  0.00  0.00           O
ATOM   3690  N   VAL   230      68.380  90.440  20.600  0.00  0.00           N
ATOM   3691  H   VAL   230      68.890  89.740  21.130  0.00  0.00           H
ATOM   3692  CA  VAL   230      69.090  91.500  19.840  0.00  0.00           C
ATOM   3693  HA  VAL   230      68.640  92.440  20.180  0.00  0.00           H
ATOM   3694  CB  VAL   230      70.630  91.490  20.150  0.00  0.00           C
ATOM   3695  HB  VAL   230      70.960  90.470  19.930  0.00  0.00           H
ATOM   3696  CG1 VAL   230      71.420  92.430  19.290  0.00  0.00           C
ATOM   3697 HG11 VAL   230      72.450  92.140  19.510  0.00  0.00           H
ATOM   3698 HG12 VAL   230      71.350  92.240  18.220  0.00  0.00           H
ATOM   3699 HG13 VAL   230      71.200  93.490  19.350  0.00  0.00           H
ATOM   3700  CG2 VAL   230      70.880  91.920  21.560  0.00  0.00           C
ATOM   3701 HG21 VAL   230      70.300  91.420  22.340  0.00  0.00           H
ATOM   3702 HG22 VAL   230      71.910  91.730  21.860  0.00  0.00           H
ATOM   3703 HG23 VAL   230      70.630  92.980  21.600  0.00  0.00           H
ATOM   3704  C   VAL   230      68.870  91.430  18.340  0.00  0.00           C
ATOM   3705  O   VAL   230      68.630  92.460  17.800  0.00  0.00           O
ATOM   3706  N   TYR   231      68.850  90.280  17.730  0.00  0.00           N
ATOM   3707  H   TYR   231      69.110  89.460  18.250  0.00  0.00           H
ATOM   3708  CA  TYR   231      68.560  90.150  16.220  0.00  0.00           C
ATOM   3709  HA  TYR   231      69.040  91.000  15.730  0.00  0.00           H
ATOM   3710  CB  TYR   231      69.070  88.740  15.850  0.00  0.00           C
ATOM   3711  HB2 TYR   231      68.860  88.640  14.780  0.00  0.00           H
ATOM   3712  HB3 TYR   231      68.340  88.080  16.320  0.00  0.00           H
ATOM   3713  CG  TYR   231      70.450  88.410  16.190  0.00  0.00           C
ATOM   3714  CD1 TYR   231      71.530  89.300  16.130  0.00  0.00           C
ATOM   3715  HD1 TYR   231      71.390  90.340  15.880  0.00  0.00           H
ATOM   3716  CE1 TYR   231      72.830  88.830  16.470  0.00  0.00           C
ATOM   3717  HE1 TYR   231      73.680  89.500  16.460  0.00  0.00           H
ATOM   3718  CZ  TYR   231      73.070  87.500  16.790  0.00  0.00           C
ATOM   3719  OH  TYR   231      74.330  87.000  16.740  0.00  0.00           O
ATOM   3720  HH  TYR   231      74.220  86.060  16.870  0.00  0.00           H
ATOM   3721  CE2 TYR   231      71.940  86.590  16.860  0.00  0.00           C
ATOM   3722  HE2 TYR   231      72.090  85.540  17.040  0.00  0.00           H
ATOM   3723  CD2 TYR   231      70.620  87.050  16.560  0.00  0.00           C
ATOM   3724  HD2 TYR   231      69.790  86.350  16.510  0.00  0.00           H
ATOM   3725  C   TYR   231      67.140  90.360  15.830  0.00  0.00           C
ATOM   3726  O   TYR   231      66.870  91.060  14.830  0.00  0.00           O
ATOM   3727  N   LYS   232      66.140  89.890  16.580  0.00  0.00           N
ATOM   3728  H   LYS   232      66.450  89.210  17.260  0.00  0.00           H
ATOM   3729  CA  LYS   232      64.770  90.300  16.580  0.00  0.00           C
ATOM   3730  HA  LYS   232      64.390  90.160  15.570  0.00  0.00           H
ATOM   3731  CB  LYS   232      63.920  89.600  17.610  0.00  0.00           C
ATOM   3732  HB2 LYS   232      62.960  90.120  17.660  0.00  0.00           H
ATOM   3733  HB3 LYS   232      64.320  89.590  18.630  0.00  0.00           H
ATOM   3734  CG  LYS   232      63.550  88.170  17.190  0.00  0.00           C
ATOM   3735  HG2 LYS   232      64.420  87.520  17.080  0.00  0.00           H
ATOM   3736  HG3 LYS   232      63.040  88.260  16.230  0.00  0.00           H
ATOM   3737  CD  LYS   232      62.560  87.580  18.210  0.00  0.00           C
ATOM   3738  HD2 LYS   232      61.630  88.140  18.220  0.00  0.00           H
ATOM   3739  HD3 LYS   232      62.990  87.530  19.210  0.00  0.00           H
ATOM   3740  CE  LYS   232      62.240  86.230  17.670  0.00  0.00           C
ATOM   3741  HE2 LYS   232      63.130  85.620  17.510  0.00  0.00           H
ATOM   3742  HE3 LYS   232      61.600  86.370  16.790  0.00  0.00           H
ATOM   3743  NZ  LYS   232      61.340  85.590  18.670  0.00  0.00           N
ATOM   3744  HZ1 LYS   232      60.440  86.040  18.680  0.00  0.00           H
ATOM   3745  HZ2 LYS   232      61.140  84.620  18.460  0.00  0.00           H
ATOM   3746  HZ3 LYS   232      61.670  85.680  19.620  0.00  0.00           H
ATOM   3747  C   LYS   232      64.560  91.810  16.690  0.00  0.00           C
ATOM   3748  O   LYS   232      63.720  92.360  16.050  0.00  0.00           O
ATOM   3749  N   SER   233      65.180  92.450  17.680  0.00  0.00           N
ATOM   3750  H   SER   233      65.760  91.930  18.330  0.00  0.00           H
ATOM   3751  CA  SER   233      64.940  93.890  17.880  0.00  0.00           C
ATOM   3752  HA  SER   233      63.900  94.210  17.880  0.00  0.00           H
ATOM   3753  CB  SER   233      65.640  94.310  19.190  0.00  0.00           C
ATOM   3754  HB2 SER   233      65.590  95.380  19.420  0.00  0.00           H
ATOM   3755  HB3 SER   233      66.690  94.030  19.140  0.00  0.00           H
ATOM   3756  OG  SER   233      64.920  93.580  20.290  0.00  0.00           O
ATOM   3757  HG  SER   233      65.220  92.670  20.300  0.00  0.00           H
ATOM   3758  C   SER   233      65.600  94.570  16.650  0.00  0.00           C
ATOM   3759  O   SER   233      65.030  95.490  16.060  0.00  0.00           O
ATOM   3760  N   ALA   234      66.840  94.180  16.260  0.00  0.00           N
ATOM   3761  H   ALA   234      67.150  93.370  16.790  0.00  0.00           H
ATOM   3762  CA  ALA   234      67.580  94.780  15.140  0.00  0.00           C
ATOM   3763  HA  ALA   234      67.850  95.770  15.490  0.00  0.00           H
ATOM   3764  CB  ALA   234      68.850  93.980  15.090  0.00  0.00           C
ATOM   3765  HB1 ALA   234      69.450  94.160  15.990  0.00  0.00           H
ATOM   3766  HB2 ALA   234      68.620  92.910  15.040  0.00  0.00           H
ATOM   3767  HB3 ALA   234      69.500  94.240  14.250  0.00  0.00           H
ATOM   3768  C   ALA   234      66.760  94.820  13.870  0.00  0.00           C
ATOM   3769  O   ALA   234      66.650  95.970  13.460  0.00  0.00           O
ATOM   3770  N   ALA   235      66.310  93.740  13.310  0.00  0.00           N
ATOM   3771  H   ALA   235      66.700  92.910  13.730  0.00  0.00           H
ATOM   3772  CA  ALA   235      65.350  93.580  12.150  0.00  0.00           C
ATOM   3773  HA  ALA   235      65.990  93.400  11.280  0.00  0.00           H
ATOM   3774  CB  ALA   235      64.730  92.210  12.270  0.00  0.00           C
ATOM   3775  HB1 ALA   235      65.470  91.420  12.120  0.00  0.00           H
ATOM   3776  HB2 ALA   235      64.330  92.010  13.260  0.00  0.00           H
ATOM   3777  HB3 ALA   235      64.000  92.100  11.470  0.00  0.00           H
ATOM   3778  C   ALA   235      64.270  94.630  11.990  0.00  0.00           C
ATOM   3779  O   ALA   235      64.280  95.270  10.990  0.00  0.00           O
ATOM   3780  N   MET   236      63.570  94.840  13.150  0.00  0.00           N
ATOM   3781  H   MET   236      63.830  94.440  14.040  0.00  0.00           H
ATOM   3782  CA  MET   236      62.350  95.720  13.080  0.00  0.00           C
ATOM   3783  HA  MET   236      61.700  95.450  12.250  0.00  0.00           H
ATOM   3784  CB  MET   236      61.580  95.650  14.390  0.00  0.00           C
ATOM   3785  HB2 MET   236      60.860  96.460  14.490  0.00  0.00           H
ATOM   3786  HB3 MET   236      62.300  95.750  15.210  0.00  0.00           H
ATOM   3787  CG  MET   236      60.920  94.280  14.690  0.00  0.00           C
ATOM   3788  HG2 MET   236      60.480  94.260  15.680  0.00  0.00           H
ATOM   3789  HG3 MET   236      61.770  93.590  14.610  0.00  0.00           H
ATOM   3790  SD  MET   236      59.680  93.630  13.480  0.00  0.00           S
ATOM   3791  CE  MET   236      58.340  94.850  13.620  0.00  0.00           C
ATOM   3792  HE1 MET   236      57.380  94.450  13.290  0.00  0.00           H
ATOM   3793  HE2 MET   236      58.260  95.190  14.660  0.00  0.00           H
ATOM   3794  HE3 MET   236      58.530  95.800  13.120  0.00  0.00           H
ATOM   3795  C   MET   236      62.810  97.190  12.910  0.00  0.00           C
ATOM   3796  O   MET   236      62.080  98.050  12.440  0.00  0.00           O
ATOM   3797  N   LEU   237      64.090  97.480  13.180  0.00  0.00           N
ATOM   3798  H   LEU   237      64.630  96.790  13.670  0.00  0.00           H
ATOM   3799  CA  LEU   237      64.730  98.790  13.070  0.00  0.00           C
ATOM   3800  HA  LEU   237      63.910  99.510  13.090  0.00  0.00           H
ATOM   3801  CB  LEU   237      65.750  99.100  14.250  0.00  0.00           C
ATOM   3802  HB2 LEU   237      66.140 100.120  14.150  0.00  0.00           H
ATOM   3803  HB3 LEU   237      66.550  98.370  14.270  0.00  0.00           H
ATOM   3804  CG  LEU   237      65.130  99.050  15.670  0.00  0.00           C
ATOM   3805  HG  LEU   237      64.680  98.070  15.790  0.00  0.00           H
ATOM   3806  CD1 LEU   237      66.150  99.140  16.790  0.00  0.00           C
ATOM   3807 HD11 LEU   237      66.980  98.480  16.540  0.00  0.00           H
ATOM   3808 HD12 LEU   237      66.550 100.150  16.840  0.00  0.00           H
ATOM   3809 HD13 LEU   237      65.690  98.810  17.720  0.00  0.00           H
ATOM   3810  CD2 LEU   237      64.000 100.070  15.990  0.00  0.00           C
ATOM   3811 HD21 LEU   237      64.380 101.090  15.880  0.00  0.00           H
ATOM   3812 HD22 LEU   237      63.210  99.920  15.250  0.00  0.00           H
ATOM   3813 HD23 LEU   237      63.620  99.950  17.000  0.00  0.00           H
ATOM   3814  C   LEU   237      65.490  98.990  11.770  0.00  0.00           C
ATOM   3815  O   LEU   237      66.300  99.940  11.630  0.00  0.00           O
ATOM   3816  N   ASP   238      65.330  98.020  10.890  0.00  0.00           N
ATOM   3817  H   ASP   238      64.770  97.270  11.260  0.00  0.00           H
ATOM   3818  CA  ASP   238      66.010  97.840   9.630  0.00  0.00           C
ATOM   3819  HA  ASP   238      65.700  96.910   9.150  0.00  0.00           H
ATOM   3820  CB  ASP   238      65.660  98.860   8.540  0.00  0.00           C
ATOM   3821  HB2 ASP   238      65.950  98.530   7.540  0.00  0.00           H
ATOM   3822  HB3 ASP   238      66.260  99.730   8.810  0.00  0.00           H
ATOM   3823  CG  ASP   238      64.150  99.220   8.540  0.00  0.00           C
ATOM   3824  OD1 ASP   238      63.340  98.470   7.930  0.00  0.00           O
ATOM   3825  OD2 ASP   238      63.710 100.270   9.030  0.00  0.00           O
ATOM   3826  C   ASP   238      67.620  97.670   9.740  0.00  0.00           C
ATOM   3827  O   ASP   238      68.360  97.740   8.710  0.00  0.00           O
ATOM   3828  N   MET   239      68.230  97.540  10.960  0.00  0.00           N
ATOM   3829  H   MET   239      67.640  97.350  11.750  0.00  0.00           H
ATOM   3830  CA  MET   239      69.640  97.680  11.150  0.00  0.00           C
ATOM   3831  HA  MET   239      70.000  98.460  10.480  0.00  0.00           H
ATOM   3832  CB  MET   239      69.910  97.850  12.600  0.00  0.00           C
ATOM   3833  HB2 MET   239      70.970  97.720  12.810  0.00  0.00           H
ATOM   3834  HB3 MET   239      69.260  97.200  13.180  0.00  0.00           H
ATOM   3835  CG  MET   239      69.500  99.270  12.990  0.00  0.00           C
ATOM   3836  HG2 MET   239      68.520  99.450  12.560  0.00  0.00           H
ATOM   3837  HG3 MET   239      70.230  99.940  12.530  0.00  0.00           H
ATOM   3838  SD  MET   239      69.550  99.570  14.770  0.00  0.00           S
ATOM   3839  CE  MET   239      71.290  99.940  15.010  0.00  0.00           C
ATOM   3840  HE1 MET   239      71.630 100.670  14.280  0.00  0.00           H
ATOM   3841  HE2 MET   239      71.520 100.220  16.030  0.00  0.00           H
ATOM   3842  HE3 MET   239      71.570  98.910  14.790  0.00  0.00           H
ATOM   3843  C   MET   239      70.390  96.420  10.700  0.00  0.00           C
ATOM   3844  O   MET   239      71.600  96.380  10.870  0.00  0.00           O
ATOM   3845  N   THR   240      69.700  95.400  10.160  0.00  0.00           N
ATOM   3846  H   THR   240      68.740  95.590   9.930  0.00  0.00           H
ATOM   3847  CA  THR   240      70.360  94.150   9.700  0.00  0.00           C
ATOM   3848  HA  THR   240      71.200  93.860  10.320  0.00  0.00           H
ATOM   3849  CB  THR   240      69.270  93.060   9.940  0.00  0.00           C
ATOM   3850  HB  THR   240      69.540  92.180   9.350  0.00  0.00           H
ATOM   3851  CG2 THR   240      69.160  92.700  11.410  0.00  0.00           C
ATOM   3852 HG21 THR   240      68.540  91.820  11.530  0.00  0.00           H
ATOM   3853 HG22 THR   240      70.170  92.500  11.780  0.00  0.00           H
ATOM   3854 HG23 THR   240      68.770  93.510  12.030  0.00  0.00           H
ATOM   3855  OG1 THR   240      67.960  93.420   9.500  0.00  0.00           O
ATOM   3856  HG1 THR   240      67.450  92.620   9.360  0.00  0.00           H
ATOM   3857  C   THR   240      70.640  94.190   8.130  0.00  0.00           C
ATOM   3858  O   THR   240      71.110  93.200   7.600  0.00  0.00           O
ATOM   3859  N   GLY   241      70.230  95.300   7.450  0.00  0.00           N
ATOM   3860  H   GLY   241      69.640  95.990   7.900  0.00  0.00           H
ATOM   3861  CA  GLY   241      70.350  95.430   6.010  0.00  0.00           C
ATOM   3862  HA2 GLY   241      69.480  95.830   5.500  0.00  0.00           H
ATOM   3863  HA3 GLY   241      70.390  94.400   5.660  0.00  0.00           H
ATOM   3864  C   GLY   241      71.730  96.060   5.550  0.00  0.00           C
ATOM   3865  O   GLY   241      72.650  95.900   6.370  0.00  0.00           O
ATOM   3866  N   ALA   242      71.820  96.600   4.340  0.00  0.00           N
ATOM   3867  H   ALA   242      71.010  96.650   3.740  0.00  0.00           H
ATOM   3868  CA  ALA   242      73.060  97.230   3.880  0.00  0.00           C
ATOM   3869  HA  ALA   242      73.750  96.400   3.690  0.00  0.00           H
ATOM   3870  CB  ALA   242      72.700  98.040   2.570  0.00  0.00           C
ATOM   3871  HB1 ALA   242      72.060  98.890   2.810  0.00  0.00           H
ATOM   3872  HB2 ALA   242      73.650  98.420   2.200  0.00  0.00           H
ATOM   3873  HB3 ALA   242      72.150  97.440   1.840  0.00  0.00           H
ATOM   3874  C   ALA   242      73.750  98.240   4.880  0.00  0.00           C
ATOM   3875  O   ALA   242      73.100  98.950   5.630  0.00  0.00           O
ATOM   3876  N   GLY   243      75.030  98.450   4.600  0.00  0.00           N
ATOM   3877  H   GLY   243      75.390  97.960   3.790  0.00  0.00           H
ATOM   3878  CA  GLY   243      75.820  99.480   5.270  0.00  0.00           C
ATOM   3879  HA2 GLY   243      75.250 100.410   5.200  0.00  0.00           H
ATOM   3880  HA3 GLY   243      76.660  99.560   4.570  0.00  0.00           H
ATOM   3881  C   GLY   243      76.280  99.160   6.630  0.00  0.00           C
ATOM   3882  O   GLY   243      77.320  99.620   7.030  0.00  0.00           O
ATOM   3883  N   TYR   244      75.540  98.360   7.430  0.00  0.00           N
ATOM   3884  H   TYR   244      74.670  97.900   7.170  0.00  0.00           H
ATOM   3885  CA  TYR   244      76.000  97.880   8.760  0.00  0.00           C
ATOM   3886  HA  TYR   244      76.580  98.650   9.270  0.00  0.00           H
ATOM   3887  CB  TYR   244      74.850  97.480   9.760  0.00  0.00           C
ATOM   3888  HB2 TYR   244      75.400  97.150  10.640  0.00  0.00           H
ATOM   3889  HB3 TYR   244      74.210  96.680   9.380  0.00  0.00           H
ATOM   3890  CG  TYR   244      73.860  98.610  10.070  0.00  0.00           C
ATOM   3891  CD1 TYR   244      73.950  99.520  11.140  0.00  0.00           C
ATOM   3892  HD1 TYR   244      74.720  99.370  11.890  0.00  0.00           H
ATOM   3893  CE1 TYR   244      72.980 100.570  11.220  0.00  0.00           C
ATOM   3894  HE1 TYR   244      72.880 101.150  12.120  0.00  0.00           H
ATOM   3895  CZ  TYR   244      71.920 100.660  10.310  0.00  0.00           C
ATOM   3896  OH  TYR   244      71.010 101.630  10.470  0.00  0.00           O
ATOM   3897  HH  TYR   244      70.220 101.320  10.010  0.00  0.00           H
ATOM   3898  CE2 TYR   244      71.810  99.790   9.240  0.00  0.00           C
ATOM   3899  HE2 TYR   244      70.980  99.850   8.550  0.00  0.00           H
ATOM   3900  CD2 TYR   244      72.790  98.810   9.120  0.00  0.00           C
ATOM   3901  HD2 TYR   244      72.750  98.160   8.250  0.00  0.00           H
ATOM   3902  C   TYR   244      76.930  96.690   8.500  0.00  0.00           C
ATOM   3903  O   TYR   244      76.860  96.030   7.450  0.00  0.00           O
ATOM   3904  N   VAL   245      77.830  96.530   9.490  0.00  0.00           N
ATOM   3905  H   VAL   245      77.690  97.140  10.280  0.00  0.00           H
ATOM   3906  CA  VAL   245      78.660  95.290   9.720  0.00  0.00           C
ATOM   3907  HA  VAL   245      78.360  94.490   9.040  0.00  0.00           H
ATOM   3908  CB  VAL   245      80.090  95.580   9.470  0.00  0.00           C
ATOM   3909  HB  VAL   245      80.410  96.480   9.980  0.00  0.00           H
ATOM   3910  CG1 VAL   245      81.010  94.430   9.910  0.00  0.00           C
ATOM   3911 HG11 VAL   245      80.590  93.570   9.390  0.00  0.00           H
ATOM   3912 HG12 VAL   245      82.010  94.660   9.530  0.00  0.00           H
ATOM   3913 HG13 VAL   245      81.020  94.380  11.000  0.00  0.00           H
ATOM   3914  CG2 VAL   245      80.260  95.750   7.940  0.00  0.00           C
ATOM   3915 HG21 VAL   245      79.710  96.670   7.720  0.00  0.00           H
ATOM   3916 HG22 VAL   245      81.320  95.980   7.780  0.00  0.00           H
ATOM   3917 HG23 VAL   245      79.980  94.840   7.420  0.00  0.00           H
ATOM   3918  C   VAL   245      78.260  94.730  11.110  0.00  0.00           C
ATOM   3919  O   VAL   245      78.520  95.380  12.150  0.00  0.00           O
ATOM   3920  N   TRP   246      77.970  93.470  11.220  0.00  0.00           N
ATOM   3921  H   TRP   246      78.060  92.940  10.360  0.00  0.00           H
ATOM   3922  CA  TRP   246      77.730  92.700  12.420  0.00  0.00           C
ATOM   3923  HA  TRP   246      77.540  93.400  13.240  0.00  0.00           H
ATOM   3924  CB  TRP   246      76.350  91.980  12.230  0.00  0.00           C
ATOM   3925  HB2 TRP   246      76.170  91.250  13.020  0.00  0.00           H
ATOM   3926  HB3 TRP   246      76.380  91.440  11.280  0.00  0.00           H
ATOM   3927  CG  TRP   246      75.180  92.920  12.260  0.00  0.00           C
ATOM   3928  CD1 TRP   246      74.650  93.630  11.200  0.00  0.00           C
ATOM   3929  HD1 TRP   246      75.010  93.600  10.180  0.00  0.00           H
ATOM   3930  NE1 TRP   246      73.650  94.460  11.710  0.00  0.00           N
ATOM   3931  HE1 TRP   246      73.150  95.110  11.130  0.00  0.00           H
ATOM   3932  CE2 TRP   246      73.460  94.240  13.040  0.00  0.00           C
ATOM   3933  CZ2 TRP   246      72.450  94.630  13.910  0.00  0.00           C
ATOM   3934  HZ2 TRP   246      71.640  95.230  13.550  0.00  0.00           H
ATOM   3935  CH2 TRP   246      72.430  94.260  15.250  0.00  0.00           C
ATOM   3936  HH2 TRP   246      71.750  94.780  15.910  0.00  0.00           H
ATOM   3937  CZ3 TRP   246      73.270  93.160  15.570  0.00  0.00           C
ATOM   3938  HZ3 TRP   246      73.210  92.820  16.600  0.00  0.00           H
ATOM   3939  CE3 TRP   246      74.250  92.660  14.720  0.00  0.00           C
ATOM   3940  HE3 TRP   246      74.930  91.880  15.030  0.00  0.00           H
ATOM   3941  CD2 TRP   246      74.390  93.250  13.440  0.00  0.00           C
ATOM   3942  C   TRP   246      78.970  91.760  12.740  0.00  0.00           C
ATOM   3943  O   TRP   246      79.590  91.120  11.900  0.00  0.00           O
ATOM   3944  N   LEU   247      79.450  91.720  13.940  0.00  0.00           N
ATOM   3945  H   LEU   247      79.060  92.390  14.590  0.00  0.00           H
ATOM   3946  CA  LEU   247      80.630  90.940  14.350  0.00  0.00           C
ATOM   3947  HA  LEU   247      80.980  90.160  13.680  0.00  0.00           H
ATOM   3948  CB  LEU   247      81.810  91.890  14.400  0.00  0.00           C
ATOM   3949  HB2 LEU   247      81.460  92.730  15.000  0.00  0.00           H
ATOM   3950  HB3 LEU   247      82.050  92.310  13.420  0.00  0.00           H
ATOM   3951  CG  LEU   247      83.090  91.370  14.890  0.00  0.00           C
ATOM   3952  HG  LEU   247      82.920  91.100  15.930  0.00  0.00           H
ATOM   3953  CD1 LEU   247      83.600  90.190  14.030  0.00  0.00           C
ATOM   3954 HD11 LEU   247      82.990  89.290  14.080  0.00  0.00           H
ATOM   3955 HD12 LEU   247      83.680  90.450  12.970  0.00  0.00           H
ATOM   3956 HD13 LEU   247      84.530  89.850  14.470  0.00  0.00           H
ATOM   3957  CD2 LEU   247      84.170  92.490  14.960  0.00  0.00           C
ATOM   3958 HD21 LEU   247      83.740  93.480  15.120  0.00  0.00           H
ATOM   3959 HD22 LEU   247      84.950  92.230  15.670  0.00  0.00           H
ATOM   3960 HD23 LEU   247      84.700  92.530  14.010  0.00  0.00           H
ATOM   3961  C   LEU   247      80.350  90.330  15.760  0.00  0.00           C
ATOM   3962  O   LEU   247      79.850  90.960  16.650  0.00  0.00           O
ATOM   3963  N   VAL   248      80.710  89.100  15.960  0.00  0.00           N
ATOM   3964  H   VAL   248      81.200  88.600  15.230  0.00  0.00           H
ATOM   3965  CA  VAL   248      80.300  88.310  17.130  0.00  0.00           C
ATOM   3966  HA  VAL   248      80.260  88.890  18.050  0.00  0.00           H
ATOM   3967  CB  VAL   248      78.820  87.750  16.770  0.00  0.00           C
ATOM   3968  HB  VAL   248      78.300  88.480  16.150  0.00  0.00           H
ATOM   3969  CG1 VAL   248      78.600  86.490  15.810  0.00  0.00           C
ATOM   3970 HG11 VAL   248      79.490  86.340  15.210  0.00  0.00           H
ATOM   3971 HG12 VAL   248      78.570  85.590  16.430  0.00  0.00           H
ATOM   3972 HG13 VAL   248      77.760  86.480  15.110  0.00  0.00           H
ATOM   3973  CG2 VAL   248      77.870  87.450  17.930  0.00  0.00           C
ATOM   3974 HG21 VAL   248      77.750  88.240  18.660  0.00  0.00           H
ATOM   3975 HG22 VAL   248      76.870  87.160  17.620  0.00  0.00           H
ATOM   3976 HG23 VAL   248      78.120  86.560  18.510  0.00  0.00           H
ATOM   3977  C   VAL   248      81.190  87.150  17.420  0.00  0.00           C
ATOM   3978  O   VAL   248      82.210  86.950  16.720  0.00  0.00           O
ATOM   3979  N   GLY   249      80.850  86.410  18.470  0.00  0.00           N
ATOM   3980  H   GLY   249      80.050  86.680  19.020  0.00  0.00           H
ATOM   3981  CA  GLY   249      81.590  85.270  19.010  0.00  0.00           C
ATOM   3982  HA2 GLY   249      81.510  85.260  20.100  0.00  0.00           H
ATOM   3983  HA3 GLY   249      82.650  85.310  18.770  0.00  0.00           H
ATOM   3984  C   GLY   249      81.080  83.980  18.440  0.00  0.00           C
ATOM   3985  O   GLY   249      80.870  83.810  17.230  0.00  0.00           O
ATOM   3986  N   GLU   250      80.550  83.090  19.320  0.00  0.00           N
ATOM   3987  H   GLU   250      80.700  83.320  20.290  0.00  0.00           H
ATOM   3988  CA  GLU   250      80.080  81.700  18.990  0.00  0.00           C
ATOM   3989  HA  GLU   250      80.070  81.690  17.900  0.00  0.00           H
ATOM   3990  CB  GLU   250      81.110  80.620  19.440  0.00  0.00           C
ATOM   3991  HB2 GLU   250      81.390  80.750  20.490  0.00  0.00           H
ATOM   3992  HB3 GLU   250      82.030  80.960  18.970  0.00  0.00           H
ATOM   3993  CG  GLU   250      80.690  79.160  19.040  0.00  0.00           C
ATOM   3994  HG2 GLU   250      80.220  79.200  18.050  0.00  0.00           H
ATOM   3995  HG3 GLU   250      79.910  78.990  19.790  0.00  0.00           H
ATOM   3996  CD  GLU   250      81.870  78.220  18.920  0.00  0.00           C
ATOM   3997  OE1 GLU   250      83.000  78.620  19.260  0.00  0.00           O
ATOM   3998  OE2 GLU   250      81.710  76.990  18.590  0.00  0.00           O
ATOM   3999  C   GLU   250      78.690  81.410  19.540  0.00  0.00           C
ATOM   4000  O   GLU   250      77.920  80.850  18.790  0.00  0.00           O
ATOM   4001  N   ARG   251      78.360  81.680  20.800  0.00  0.00           N
ATOM   4002  H   ARG   251      79.020  82.200  21.360  0.00  0.00           H
ATOM   4003  CA  ARG   251      77.010  81.380  21.430  0.00  0.00           C
ATOM   4004  HA  ARG   251      76.890  80.300  21.390  0.00  0.00           H
ATOM   4005  CB  ARG   251      76.930  81.820  22.890  0.00  0.00           C
ATOM   4006  HB2 ARG   251      75.920  81.580  23.240  0.00  0.00           H
ATOM   4007  HB3 ARG   251      77.010  82.900  23.010  0.00  0.00           H
ATOM   4008  CG  ARG   251      77.990  81.200  23.680  0.00  0.00           C
ATOM   4009  HG2 ARG   251      78.980  81.460  23.320  0.00  0.00           H
ATOM   4010  HG3 ARG   251      77.940  80.120  23.540  0.00  0.00           H
ATOM   4011  CD  ARG   251      77.950  81.330  25.200  0.00  0.00           C
ATOM   4012  HD2 ARG   251      78.960  81.070  25.510  0.00  0.00           H
ATOM   4013  HD3 ARG   251      77.150  80.650  25.510  0.00  0.00           H
ATOM   4014  NE  ARG   251      77.790  82.720  25.760  0.00  0.00           N
ATOM   4015  HE  ARG   251      78.060  83.440  25.120  0.00  0.00           H
ATOM   4016  CZ  ARG   251      77.370  83.090  26.920  0.00  0.00           C
ATOM   4017  NH1 ARG   251      77.040  82.170  27.820  0.00  0.00           N
ATOM   4018 HH11 ARG   251      76.890  81.200  27.610  0.00  0.00           H
ATOM   4019 HH12 ARG   251      76.820  82.620  28.700  0.00  0.00           H
ATOM   4020  NH2 ARG   251      77.060  84.310  27.220  0.00  0.00           N
ATOM   4021 HH21 ARG   251      77.320  85.060  26.590  0.00  0.00           H
ATOM   4022 HH22 ARG   251      76.500  84.500  28.040  0.00  0.00           H
ATOM   4023  C   ARG   251      75.860  81.930  20.650  0.00  0.00           C
ATOM   4024  O   ARG   251      74.750  81.440  20.630  0.00  0.00           O
ATOM   4025  N   GLU   252      76.080  83.030  19.930  0.00  0.00           N
ATOM   4026  H   GLU   252      77.030  83.330  19.820  0.00  0.00           H
ATOM   4027  CA  GLU   252      75.150  83.900  19.330  0.00  0.00           C
ATOM   4028  HA  GLU   252      74.230  83.770  19.900  0.00  0.00           H
ATOM   4029  CB  GLU   252      75.540  85.320  19.610  0.00  0.00           C
ATOM   4030  HB2 GLU   252      74.630  85.860  19.360  0.00  0.00           H
ATOM   4031  HB3 GLU   252      76.350  85.600  18.940  0.00  0.00           H
ATOM   4032  CG  GLU   252      75.910  85.780  21.000  0.00  0.00           C
ATOM   4033  HG2 GLU   252      75.370  85.240  21.780  0.00  0.00           H
ATOM   4034  HG3 GLU   252      75.630  86.830  21.130  0.00  0.00           H
ATOM   4035  CD  GLU   252      77.400  85.750  21.320  0.00  0.00           C
ATOM   4036  OE1 GLU   252      77.790  86.310  22.350  0.00  0.00           O
ATOM   4037  OE2 GLU   252      78.220  85.220  20.570  0.00  0.00           O
ATOM   4038  C   GLU   252      74.960  83.650  17.820  0.00  0.00           C
ATOM   4039  O   GLU   252      73.980  84.110  17.300  0.00  0.00           O
ATOM   4040  N   ILE   253      75.670  82.760  17.190  0.00  0.00           N
ATOM   4041  H   ILE   253      76.600  82.660  17.580  0.00  0.00           H
ATOM   4042  CA  ILE   253      75.420  81.920  16.000  0.00  0.00           C
ATOM   4043  HA  ILE   253      74.530  82.390  15.590  0.00  0.00           H
ATOM   4044  CB  ILE   253      76.430  82.200  14.810  0.00  0.00           C
ATOM   4045  HB  ILE   253      76.140  81.610  13.940  0.00  0.00           H
ATOM   4046  CG2 ILE   253      76.450  83.600  14.300  0.00  0.00           C
ATOM   4047 HG21 ILE   253      75.450  83.880  13.980  0.00  0.00           H
ATOM   4048 HG22 ILE   253      76.590  84.320  15.100  0.00  0.00           H
ATOM   4049 HG23 ILE   253      77.200  83.810  13.540  0.00  0.00           H
ATOM   4050  CG1 ILE   253      77.820  81.750  15.300  0.00  0.00           C
ATOM   4051 HG12 ILE   253      77.840  80.780  15.800  0.00  0.00           H
ATOM   4052 HG13 ILE   253      78.210  82.420  16.060  0.00  0.00           H
ATOM   4053  CD1 ILE   253      78.760  81.580  14.140  0.00  0.00           C
ATOM   4054 HD11 ILE   253      79.700  81.320  14.630  0.00  0.00           H
ATOM   4055 HD12 ILE   253      78.420  80.760  13.500  0.00  0.00           H
ATOM   4056 HD13 ILE   253      79.040  82.480  13.610  0.00  0.00           H
ATOM   4057  C   ILE   253      75.150  80.470  16.370  0.00  0.00           C
ATOM   4058  O   ILE   253      75.490  79.580  15.590  0.00  0.00           O
ATOM   4059  N   SER   254      74.610  80.190  17.530  0.00  0.00           N
ATOM   4060  H   SER   254      74.570  80.930  18.210  0.00  0.00           H
ATOM   4061  CA  SER   254      74.300  78.780  17.900  0.00  0.00           C
ATOM   4062  HA  SER   254      74.530  78.150  17.050  0.00  0.00           H
ATOM   4063  CB  SER   254      75.130  78.370  19.130  0.00  0.00           C
ATOM   4064  HB2 SER   254      74.930  77.360  19.490  0.00  0.00           H
ATOM   4065  HB3 SER   254      74.800  79.130  19.830  0.00  0.00           H
ATOM   4066  OG  SER   254      76.540  78.540  19.030  0.00  0.00           O
ATOM   4067  HG  SER   254      76.760  79.460  18.850  0.00  0.00           H
ATOM   4068  C   SER   254      72.820  78.610  18.270  0.00  0.00           C
ATOM   4069  O   SER   254      72.160  79.550  18.700  0.00  0.00           O
ATOM   4070  N   GLY   255      72.290  77.420  17.980  0.00  0.00           N
ATOM   4071  H   GLY   255      72.900  76.660  17.720  0.00  0.00           H
ATOM   4072  CA  GLY   255      70.920  77.060  18.280  0.00  0.00           C
ATOM   4073  HA2 GLY   255      70.850  77.020  19.370  0.00  0.00           H
ATOM   4074  HA3 GLY   255      70.700  76.060  17.900  0.00  0.00           H
ATOM   4075  C   GLY   255      69.830  77.990  17.850  0.00  0.00           C
ATOM   4076  O   GLY   255      69.810  78.340  16.690  0.00  0.00           O
ATOM   4077  N   SER   256      68.960  78.390  18.740  0.00  0.00           N
ATOM   4078  H   SER   256      68.990  77.940  19.640  0.00  0.00           H
ATOM   4079  CA  SER   256      67.960  79.460  18.450  0.00  0.00           C
ATOM   4080  HA  SER   256      67.200  78.980  17.830  0.00  0.00           H
ATOM   4081  CB  SER   256      67.390  79.840  19.830  0.00  0.00           C
ATOM   4082  HB2 SER   256      68.220  80.140  20.470  0.00  0.00           H
ATOM   4083  HB3 SER   256      66.770  79.000  20.150  0.00  0.00           H
ATOM   4084  OG  SER   256      66.480  80.950  19.710  0.00  0.00           O
ATOM   4085  HG  SER   256      66.930  81.700  19.320  0.00  0.00           H
ATOM   4086  C   SER   256      68.430  80.750  17.750  0.00  0.00           C
ATOM   4087  O   SER   256      67.570  81.330  17.060  0.00  0.00           O
ATOM   4088  N   ALA   257      69.640  81.220  17.980  0.00  0.00           N
ATOM   4089  H   ALA   257      70.240  80.660  18.570  0.00  0.00           H
ATOM   4090  CA  ALA   257      70.040  82.520  17.610  0.00  0.00           C
ATOM   4091  HA  ALA   257      69.130  83.120  17.680  0.00  0.00           H
ATOM   4092  CB  ALA   257      71.050  83.120  18.580  0.00  0.00           C
ATOM   4093  HB1 ALA   257      70.680  82.890  19.580  0.00  0.00           H
ATOM   4094  HB2 ALA   257      71.990  82.590  18.440  0.00  0.00           H
ATOM   4095  HB3 ALA   257      71.310  84.170  18.470  0.00  0.00           H
ATOM   4096  C   ALA   257      70.440  82.630  16.150  0.00  0.00           C
ATOM   4097  O   ALA   257      70.270  83.680  15.540  0.00  0.00           O
ATOM   4098  N   LEU   258      70.920  81.520  15.530  0.00  0.00           N
ATOM   4099  H   LEU   258      71.310  80.830  16.150  0.00  0.00           H
ATOM   4100  CA  LEU   258      71.200  81.390  14.090  0.00  0.00           C
ATOM   4101  HA  LEU   258      71.860  82.200  13.770  0.00  0.00           H
ATOM   4102  CB  LEU   258      71.920  80.090  13.880  0.00  0.00           C
ATOM   4103  HB2 LEU   258      71.120  79.360  14.020  0.00  0.00           H
ATOM   4104  HB3 LEU   258      72.670  79.950  14.660  0.00  0.00           H
ATOM   4105  CG  LEU   258      72.680  79.760  12.560  0.00  0.00           C
ATOM   4106  HG  LEU   258      72.140  80.080  11.670  0.00  0.00           H
ATOM   4107  CD1 LEU   258      74.030  80.490  12.580  0.00  0.00           C
ATOM   4108 HD11 LEU   258      74.680  79.980  13.290  0.00  0.00           H
ATOM   4109 HD12 LEU   258      74.580  80.410  11.650  0.00  0.00           H
ATOM   4110 HD13 LEU   258      73.920  81.520  12.920  0.00  0.00           H
ATOM   4111  CD2 LEU   258      72.890  78.230  12.500  0.00  0.00           C
ATOM   4112 HD21 LEU   258      73.040  77.800  13.490  0.00  0.00           H
ATOM   4113 HD22 LEU   258      71.950  77.800  12.160  0.00  0.00           H
ATOM   4114 HD23 LEU   258      73.650  78.030  11.750  0.00  0.00           H
ATOM   4115  C   LEU   258      70.010  81.460  13.160  0.00  0.00           C
ATOM   4116  O   LEU   258      70.180  81.970  12.100  0.00  0.00           O
ATOM   4117  N   ARG   259      68.840  81.100  13.720  0.00  0.00           N
ATOM   4118  H   ARG   259      68.840  80.490  14.530  0.00  0.00           H
ATOM   4119  CA  ARG   259      67.480  81.180  13.030  0.00  0.00           C
ATOM   4120  HA  ARG   259      67.530  80.750  12.030  0.00  0.00           H
ATOM   4121  CB  ARG   259      66.490  80.360  13.890  0.00  0.00           C
ATOM   4122  HB2 ARG   259      66.510  80.820  14.870  0.00  0.00           H
ATOM   4123  HB3 ARG   259      66.790  79.320  14.050  0.00  0.00           H
ATOM   4124  CG  ARG   259      65.090  80.400  13.370  0.00  0.00           C
ATOM   4125  HG2 ARG   259      65.150  79.920  12.390  0.00  0.00           H
ATOM   4126  HG3 ARG   259      64.720  81.420  13.310  0.00  0.00           H
ATOM   4127  CD  ARG   259      64.110  79.650  14.280  0.00  0.00           C
ATOM   4128  HD2 ARG   259      64.000  80.200  15.220  0.00  0.00           H
ATOM   4129  HD3 ARG   259      64.460  78.640  14.490  0.00  0.00           H
ATOM   4130  NE  ARG   259      62.860  79.670  13.490  0.00  0.00           N
ATOM   4131  HE  ARG   259      62.830  80.200  12.630  0.00  0.00           H
ATOM   4132  CZ  ARG   259      61.730  79.120  13.880  0.00  0.00           C
ATOM   4133  NH1 ARG   259      61.500  78.600  15.060  0.00  0.00           N
ATOM   4134 HH11 ARG   259      62.180  78.610  15.820  0.00  0.00           H
ATOM   4135 HH12 ARG   259      60.670  78.060  15.260  0.00  0.00           H
ATOM   4136  NH2 ARG   259      60.740  79.080  13.040  0.00  0.00           N
ATOM   4137 HH21 ARG   259      60.850  79.590  12.170  0.00  0.00           H
ATOM   4138 HH22 ARG   259      59.880  78.690  13.390  0.00  0.00           H
ATOM   4139  C   ARG   259      67.080  82.660  12.790  0.00  0.00           C
ATOM   4140  O   ARG   259      66.240  82.900  11.910  0.00  0.00           O
ATOM   4141  N   TYR   260      67.770  83.610  13.460  0.00  0.00           N
ATOM   4142  H   TYR   260      68.340  83.400  14.270  0.00  0.00           H
ATOM   4143  CA  TYR   260      67.460  85.070  13.360  0.00  0.00           C
ATOM   4144  HA  TYR   260      66.690  85.340  12.650  0.00  0.00           H
ATOM   4145  CB  TYR   260      66.860  85.460  14.640  0.00  0.00           C
ATOM   4146  HB2 TYR   260      66.620  86.520  14.570  0.00  0.00           H
ATOM   4147  HB3 TYR   260      67.630  85.280  15.380  0.00  0.00           H
ATOM   4148  CG  TYR   260      65.540  84.720  14.910  0.00  0.00           C
ATOM   4149  CD1 TYR   260      64.310  85.410  14.660  0.00  0.00           C
ATOM   4150  HD1 TYR   260      64.300  86.340  14.100  0.00  0.00           H
ATOM   4151  CE1 TYR   260      63.050  84.790  14.960  0.00  0.00           C
ATOM   4152  HE1 TYR   260      62.140  85.320  14.740  0.00  0.00           H
ATOM   4153  CZ  TYR   260      63.040  83.490  15.500  0.00  0.00           C
ATOM   4154  OH  TYR   260      61.880  82.930  15.760  0.00  0.00           O
ATOM   4155  HH  TYR   260      61.890  82.450  16.590  0.00  0.00           H
ATOM   4156  CE2 TYR   260      64.220  82.910  15.970  0.00  0.00           C
ATOM   4157  HE2 TYR   260      64.150  81.980  16.520  0.00  0.00           H
ATOM   4158  CD2 TYR   260      65.460  83.480  15.630  0.00  0.00           C
ATOM   4159  HD2 TYR   260      66.370  83.150  16.110  0.00  0.00           H
ATOM   4160  C   TYR   260      68.660  86.030  13.170  0.00  0.00           C
ATOM   4161  O   TYR   260      68.490  87.180  12.870  0.00  0.00           O
ATOM   4162  N   ALA   261      69.880  85.550  13.340  0.00  0.00           N
ATOM   4163  H   ALA   261      70.000  84.650  13.780  0.00  0.00           H
ATOM   4164  CA  ALA   261      71.140  86.210  12.950  0.00  0.00           C
ATOM   4165  HA  ALA   261      71.190  86.940  13.760  0.00  0.00           H
ATOM   4166  CB  ALA   261      72.350  85.260  13.130  0.00  0.00           C
ATOM   4167  HB1 ALA   261      72.520  84.770  12.170  0.00  0.00           H
ATOM   4168  HB2 ALA   261      73.290  85.800  13.260  0.00  0.00           H
ATOM   4169  HB3 ALA   261      72.120  84.550  13.920  0.00  0.00           H
ATOM   4170  C   ALA   261      71.100  86.660  11.440  0.00  0.00           C
ATOM   4171  O   ALA   261      70.780  85.830  10.590  0.00  0.00           O
ATOM   4172  N   PRO   262      71.290  87.930  11.120  0.00  0.00           N
ATOM   4173  CD  PRO   262      71.690  88.930  12.170  0.00  0.00           C
ATOM   4174  HD2 PRO   262      72.440  88.540  12.860  0.00  0.00           H
ATOM   4175  HD3 PRO   262      70.870  89.220  12.820  0.00  0.00           H
ATOM   4176  CG  PRO   262      72.280  90.100  11.380  0.00  0.00           C
ATOM   4177  HG2 PRO   262      73.340  89.920  11.180  0.00  0.00           H
ATOM   4178  HG3 PRO   262      72.120  91.080  11.830  0.00  0.00           H
ATOM   4179  CB  PRO   262      71.540  90.000  10.000  0.00  0.00           C
ATOM   4180  HB2 PRO   262      72.100  90.530   9.230  0.00  0.00           H
ATOM   4181  HB3 PRO   262      70.580  90.510  10.110  0.00  0.00           H
ATOM   4182  CA  PRO   262      71.230  88.490   9.780  0.00  0.00           C
ATOM   4183  HA  PRO   262      70.240  88.210   9.420  0.00  0.00           H
ATOM   4184  C   PRO   262      72.250  87.920   8.800  0.00  0.00           C
ATOM   4185  O   PRO   262      73.400  87.620   9.160  0.00  0.00           O
ATOM   4186  N   ASP   263      71.790  87.770   7.520  0.00  0.00           N
ATOM   4187  H   ASP   263      70.810  87.880   7.280  0.00  0.00           H
ATOM   4188  CA  ASP   263      72.800  87.400   6.400  0.00  0.00           C
ATOM   4189  HA  ASP   263      73.270  86.470   6.710  0.00  0.00           H
ATOM   4190  CB  ASP   263      72.210  87.080   5.080  0.00  0.00           C
ATOM   4191  HB2 ASP   263      73.040  87.010   4.370  0.00  0.00           H
ATOM   4192  HB3 ASP   263      71.550  87.870   4.740  0.00  0.00           H
ATOM   4193  CG  ASP   263      71.250  85.940   5.010  0.00  0.00           C
ATOM   4194  OD1 ASP   263      71.400  85.110   4.090  0.00  0.00           O
ATOM   4195  OD2 ASP   263      70.240  85.900   5.740  0.00  0.00           O
ATOM   4196  C   ASP   263      73.930  88.440   6.310  0.00  0.00           C
ATOM   4197  O   ASP   263      73.730  89.660   6.370  0.00  0.00           O
ATOM   4198  N   GLY   264      75.250  87.940   6.370  0.00  0.00           N
ATOM   4199  H   GLY   264      75.330  86.940   6.260  0.00  0.00           H
ATOM   4200  CA  GLY   264      76.380  88.750   6.350  0.00  0.00           C
ATOM   4201  HA2 GLY   264      76.030  89.710   5.980  0.00  0.00           H
ATOM   4202  HA3 GLY   264      77.110  88.280   5.690  0.00  0.00           H
ATOM   4203  C   GLY   264      77.050  88.920   7.730  0.00  0.00           C
ATOM   4204  O   GLY   264      78.130  89.520   7.750  0.00  0.00           O
ATOM   4205  N   ILE   265      76.480  88.470   8.820  0.00  0.00           N
ATOM   4206  H   ILE   265      75.540  88.110   8.750  0.00  0.00           H
ATOM   4207  CA  ILE   265      77.170  88.520  10.120  0.00  0.00           C
ATOM   4208  HA  ILE   265      77.530  89.550  10.230  0.00  0.00           H
ATOM   4209  CB  ILE   265      76.270  88.160  11.290  0.00  0.00           C
ATOM   4210  HB  ILE   265      75.380  88.780  11.270  0.00  0.00           H
ATOM   4211  CG2 ILE   265      75.870  86.660  11.140  0.00  0.00           C
ATOM   4212 HG21 ILE   265      74.970  86.390  11.680  0.00  0.00           H
ATOM   4213 HG22 ILE   265      75.540  86.380  10.140  0.00  0.00           H
ATOM   4214 HG23 ILE   265      76.700  86.010  11.420  0.00  0.00           H
ATOM   4215  CG1 ILE   265      76.940  88.350  12.680  0.00  0.00           C
ATOM   4216 HG12 ILE   265      77.380  89.340  12.680  0.00  0.00           H
ATOM   4217 HG13 ILE   265      77.700  87.600  12.910  0.00  0.00           H
ATOM   4218  CD1 ILE   265      76.020  88.360  13.910  0.00  0.00           C
ATOM   4219 HD11 ILE   265      75.350  89.220  13.830  0.00  0.00           H
ATOM   4220 HD12 ILE   265      75.380  87.470  13.890  0.00  0.00           H
ATOM   4221 HD13 ILE   265      76.630  88.330  14.810  0.00  0.00           H
ATOM   4222  C   ILE   265      78.420  87.670  10.070  0.00  0.00           C
ATOM   4223  O   ILE   265      78.440  86.640   9.400  0.00  0.00           O
ATOM   4224  N   ILE   266      79.450  88.080  10.790  0.00  0.00           N
ATOM   4225  H   ILE   266      79.370  88.940  11.300  0.00  0.00           H
ATOM   4226  CA  ILE   266      80.710  87.440  10.930  0.00  0.00           C
ATOM   4227  HA  ILE   266      80.730  86.570  10.280  0.00  0.00           H
ATOM   4228  CB  ILE   266      81.910  88.350  10.620  0.00  0.00           C
ATOM   4229  HB  ILE   266      81.830  89.150  11.360  0.00  0.00           H
ATOM   4230  CG2 ILE   266      83.260  87.650  10.720  0.00  0.00           C
ATOM   4231 HG21 ILE   266      83.290  86.780  10.070  0.00  0.00           H
ATOM   4232 HG22 ILE   266      83.970  88.450  10.480  0.00  0.00           H
ATOM   4233 HG23 ILE   266      83.610  87.240  11.660  0.00  0.00           H
ATOM   4234  CG1 ILE   266      81.840  88.990   9.240  0.00  0.00           C
ATOM   4235 HG12 ILE   266      82.760  89.510   9.010  0.00  0.00           H
ATOM   4236 HG13 ILE   266      81.040  89.730   9.230  0.00  0.00           H
ATOM   4237  CD1 ILE   266      81.590  87.920   8.110  0.00  0.00           C
ATOM   4238 HD11 ILE   266      82.440  87.250   7.970  0.00  0.00           H
ATOM   4239 HD12 ILE   266      80.620  87.440   8.220  0.00  0.00           H
ATOM   4240 HD13 ILE   266      81.470  88.610   7.270  0.00  0.00           H
ATOM   4241  C   ILE   266      80.860  86.910  12.350  0.00  0.00           C
ATOM   4242  O   ILE   266      80.750  87.590  13.310  0.00  0.00           O
ATOM   4243  N   GLY   267      81.090  85.560  12.430  0.00  0.00           N
ATOM   4244  H   GLY   267      81.130  84.970  11.610  0.00  0.00           H
ATOM   4245  CA  GLY   267      81.220  84.790  13.690  0.00  0.00           C
ATOM   4246  HA2 GLY   267      80.270  84.260  13.750  0.00  0.00           H
ATOM   4247  HA3 GLY   267      81.390  85.490  14.510  0.00  0.00           H
ATOM   4248  C   GLY   267      82.300  83.710  13.740  0.00  0.00           C
ATOM   4249  O   GLY   267      82.990  83.470  12.810  0.00  0.00           O
ATOM   4250  N   LEU   268      82.440  83.020  14.890  0.00  0.00           N
ATOM   4251  H   LEU   268      81.800  83.230  15.640  0.00  0.00           H
ATOM   4252  CA  LEU   268      83.490  82.100  15.250  0.00  0.00           C
ATOM   4253  HA  LEU   268      84.070  81.920  14.340  0.00  0.00           H
ATOM   4254  CB  LEU   268      84.370  82.660  16.380  0.00  0.00           C
ATOM   4255  HB2 LEU   268      85.260  82.050  16.480  0.00  0.00           H
ATOM   4256  HB3 LEU   268      83.850  82.690  17.340  0.00  0.00           H
ATOM   4257  CG  LEU   268      84.920  84.080  16.080  0.00  0.00           C
ATOM   4258  HG  LEU   268      84.160  84.830  15.880  0.00  0.00           H
ATOM   4259  CD1 LEU   268      85.620  84.560  17.340  0.00  0.00           C
ATOM   4260 HD11 LEU   268      86.600  84.080  17.460  0.00  0.00           H
ATOM   4261 HD12 LEU   268      85.670  85.650  17.290  0.00  0.00           H
ATOM   4262 HD13 LEU   268      85.070  84.500  18.280  0.00  0.00           H
ATOM   4263  CD2 LEU   268      85.840  84.050  14.910  0.00  0.00           C
ATOM   4264 HD21 LEU   268      86.200  85.050  14.640  0.00  0.00           H
ATOM   4265 HD22 LEU   268      86.710  83.440  15.150  0.00  0.00           H
ATOM   4266 HD23 LEU   268      85.350  83.750  13.980  0.00  0.00           H
ATOM   4267  C   LEU   268      82.940  80.700  15.470  0.00  0.00           C
ATOM   4268  O   LEU   268      81.790  80.560  15.960  0.00  0.00           O
ATOM   4269  N   GLN   269      83.730  79.700  15.130  0.00  0.00           N
ATOM   4270  H   GLN   269      84.450  80.020  14.510  0.00  0.00           H
ATOM   4271  CA  GLN   269      83.540  78.330  15.710  0.00  0.00           C
ATOM   4272  HA  GLN   269      82.950  78.200  16.620  0.00  0.00           H
ATOM   4273  CB  GLN   269      82.930  77.400  14.720  0.00  0.00           C
ATOM   4274  HB2 GLN   269      83.060  76.400  15.140  0.00  0.00           H
ATOM   4275  HB3 GLN   269      83.540  77.360  13.820  0.00  0.00           H
ATOM   4276  CG  GLN   269      81.470  77.730  14.580  0.00  0.00           C
ATOM   4277  HG2 GLN   269      81.500  78.630  13.950  0.00  0.00           H
ATOM   4278  HG3 GLN   269      81.000  77.950  15.540  0.00  0.00           H
ATOM   4279  CD  GLN   269      80.640  76.640  13.890  0.00  0.00           C
ATOM   4280  OE1 GLN   269      81.060  75.960  12.880  0.00  0.00           O
ATOM   4281  NE2 GLN   269      79.420  76.540  14.330  0.00  0.00           N
ATOM   4282 HE21 GLN   269      79.070  77.100  15.090  0.00  0.00           H
ATOM   4283 HE22 GLN   269      78.800  75.820  13.980  0.00  0.00           H
ATOM   4284  C   GLN   269      84.980  77.800  16.130  0.00  0.00           C
ATOM   4285  O   GLN   269      85.830  77.420  15.310  0.00  0.00           O
ATOM   4286  N   LEU   270      85.190  77.740  17.400  0.00  0.00           N
ATOM   4287  H   LEU   270      84.440  78.090  17.990  0.00  0.00           H
ATOM   4288  CA  LEU   270      86.480  77.320  17.980  0.00  0.00           C
ATOM   4289  HA  LEU   270      87.300  77.870  17.530  0.00  0.00           H
ATOM   4290  CB  LEU   270      86.530  77.510  19.510  0.00  0.00           C
ATOM   4291  HB2 LEU   270      85.610  77.270  20.030  0.00  0.00           H
ATOM   4292  HB3 LEU   270      86.580  78.560  19.790  0.00  0.00           H
ATOM   4293  CG  LEU   270      87.610  76.650  20.250  0.00  0.00           C
ATOM   4294  HG  LEU   270      87.650  75.660  19.800  0.00  0.00           H
ATOM   4295  CD1 LEU   270      89.040  77.250  20.160  0.00  0.00           C
ATOM   4296 HD11 LEU   270      89.000  78.240  20.620  0.00  0.00           H
ATOM   4297 HD12 LEU   270      89.800  76.620  20.630  0.00  0.00           H
ATOM   4298 HD13 LEU   270      89.180  77.430  19.100  0.00  0.00           H
ATOM   4299  CD2 LEU   270      87.310  76.540  21.710  0.00  0.00           C
ATOM   4300 HD21 LEU   270      86.400  75.940  21.830  0.00  0.00           H
ATOM   4301 HD22 LEU   270      88.160  76.070  22.200  0.00  0.00           H
ATOM   4302 HD23 LEU   270      87.140  77.560  22.040  0.00  0.00           H
ATOM   4303  C   LEU   270      86.720  75.820  17.540  0.00  0.00           C
ATOM   4304  O   LEU   270      86.060  74.960  18.030  0.00  0.00           O
ATOM   4305  N   ILE   271      87.730  75.590  16.690  0.00  0.00           N
ATOM   4306  H   ILE   271      88.420  76.280  16.450  0.00  0.00           H
ATOM   4307  CA  ILE   271      87.990  74.250  16.220  0.00  0.00           C
ATOM   4308  HA  ILE   271      87.080  73.870  15.750  0.00  0.00           H
ATOM   4309  CB  ILE   271      89.120  74.320  15.160  0.00  0.00           C
ATOM   4310  HB  ILE   271      89.960  74.900  15.550  0.00  0.00           H
ATOM   4311  CG2 ILE   271      89.590  72.930  14.800  0.00  0.00           C
ATOM   4312 HG21 ILE   271      90.400  72.900  14.060  0.00  0.00           H
ATOM   4313 HG22 ILE   271      89.990  72.390  15.650  0.00  0.00           H
ATOM   4314 HG23 ILE   271      88.800  72.360  14.320  0.00  0.00           H
ATOM   4315  CG1 ILE   271      88.770  75.000  13.800  0.00  0.00           C
ATOM   4316 HG12 ILE   271      88.100  75.800  14.130  0.00  0.00           H
ATOM   4317 HG13 ILE   271      88.240  74.400  13.060  0.00  0.00           H
ATOM   4318  CD1 ILE   271      89.980  75.790  13.210  0.00  0.00           C
ATOM   4319 HD11 ILE   271      90.840  75.230  12.840  0.00  0.00           H
ATOM   4320 HD12 ILE   271      89.650  76.290  12.290  0.00  0.00           H
ATOM   4321 HD13 ILE   271      90.380  76.490  13.940  0.00  0.00           H
ATOM   4322  C   ILE   271      88.390  73.330  17.360  0.00  0.00           C
ATOM   4323  O   ILE   271      89.180  73.710  18.210  0.00  0.00           O
ATOM   4324  N   ASN   272      87.820  72.130  17.360  0.00  0.00           N
ATOM   4325  H   ASN   272      87.290  71.820  16.560  0.00  0.00           H
ATOM   4326  CA  ASN   272      87.960  71.190  18.500  0.00  0.00           C
ATOM   4327  HA  ASN   272      87.320  70.340  18.280  0.00  0.00           H
ATOM   4328  CB  ASN   272      89.360  70.590  18.700  0.00  0.00           C
ATOM   4329  HB2 ASN   272      89.410  69.880  19.530  0.00  0.00           H
ATOM   4330  HB3 ASN   272      90.130  71.330  18.890  0.00  0.00           H
ATOM   4331  CG  ASN   272      89.800  69.830  17.460  0.00  0.00           C
ATOM   4332  OD1 ASN   272      89.180  68.820  17.100  0.00  0.00           O
ATOM   4333  ND2 ASN   272      90.980  70.200  16.930  0.00  0.00           N
ATOM   4334 HD21 ASN   272      91.480  70.960  17.360  0.00  0.00           H
ATOM   4335 HD22 ASN   272      91.260  69.820  16.040  0.00  0.00           H
ATOM   4336  C   ASN   272      87.280  71.650  19.830  0.00  0.00           C
ATOM   4337  O   ASN   272      87.570  70.980  20.820  0.00  0.00           O
ATOM   4338  N   GLY   273      86.370  72.610  19.840  0.00  0.00           N
ATOM   4339  H   GLY   273      86.090  73.050  18.970  0.00  0.00           H
ATOM   4340  CA  GLY   273      85.810  73.270  20.960  0.00  0.00           C
ATOM   4341  HA2 GLY   273      85.400  74.260  20.750  0.00  0.00           H
ATOM   4342  HA3 GLY   273      86.540  73.420  21.760  0.00  0.00           H
ATOM   4343  C   GLY   273      84.660  72.430  21.630  0.00  0.00           C
ATOM   4344  O   GLY   273      84.190  72.860  22.680  0.00  0.00           O
ATOM   4345  N   LYS   274      84.230  71.320  21.010  0.00  0.00           N
ATOM   4346  H   LYS   274      84.470  71.310  20.030  0.00  0.00           H
ATOM   4347  CA  LYS   274      83.340  70.220  21.330  0.00  0.00           C
ATOM   4348  HA  LYS   274      83.000  70.400  22.350  0.00  0.00           H
ATOM   4349  CB  LYS   274      82.110  70.270  20.450  0.00  0.00           C
ATOM   4350  HB2 LYS   274      81.600  69.310  20.500  0.00  0.00           H
ATOM   4351  HB3 LYS   274      82.380  70.280  19.390  0.00  0.00           H
ATOM   4352  CG  LYS   274      81.040  71.270  20.890  0.00  0.00           C
ATOM   4353  HG2 LYS   274      80.990  71.220  21.980  0.00  0.00           H
ATOM   4354  HG3 LYS   274      80.130  70.810  20.490  0.00  0.00           H
ATOM   4355  CD  LYS   274      81.150  72.720  20.370  0.00  0.00           C
ATOM   4356  HD2 LYS   274      81.120  72.710  19.280  0.00  0.00           H
ATOM   4357  HD3 LYS   274      82.130  73.090  20.680  0.00  0.00           H
ATOM   4358  CE  LYS   274      80.120  73.740  21.010  0.00  0.00           C
ATOM   4359  HE2 LYS   274      80.250  73.690  22.090  0.00  0.00           H
ATOM   4360  HE3 LYS   274      79.100  73.390  20.850  0.00  0.00           H
ATOM   4361  NZ  LYS   274      80.200  75.060  20.300  0.00  0.00           N
ATOM   4362  HZ1 LYS   274      80.090  75.020  19.300  0.00  0.00           H
ATOM   4363  HZ2 LYS   274      79.530  75.670  20.750  0.00  0.00           H
ATOM   4364  HZ3 LYS   274      81.120  75.440  20.430  0.00  0.00           H
ATOM   4365  C   LYS   274      83.990  68.820  21.300  0.00  0.00           C
ATOM   4366  O   LYS   274      83.310  67.820  21.580  0.00  0.00           O
ATOM   4367  N   ASN   275      85.340  68.700  21.060  0.00  0.00           N
ATOM   4368  H   ASN   275      85.920  69.530  21.000  0.00  0.00           H
ATOM   4369  CA  ASN   275      86.060  67.460  20.880  0.00  0.00           C
ATOM   4370  HA  ASN   275      85.290  66.710  20.670  0.00  0.00           H
ATOM   4371  CB  ASN   275      86.950  67.480  19.640  0.00  0.00           C
ATOM   4372  HB2 ASN   275      87.800  68.120  19.850  0.00  0.00           H
ATOM   4373  HB3 ASN   275      86.390  67.850  18.780  0.00  0.00           H
ATOM   4374  CG  ASN   275      87.490  66.130  19.200  0.00  0.00           C
ATOM   4375  OD1 ASN   275      87.500  65.150  19.970  0.00  0.00           O
ATOM   4376  ND2 ASN   275      88.070  66.110  18.040  0.00  0.00           N
ATOM   4377 HD21 ASN   275      87.980  66.950  17.490  0.00  0.00           H
ATOM   4378 HD22 ASN   275      88.390  65.190  17.770  0.00  0.00           H
ATOM   4379  C   ASN   275      86.730  67.140  22.240  0.00  0.00           C
ATOM   4380  O   ASN   275      87.910  67.440  22.550  0.00  0.00           O
ATOM   4381  N   GLU   276      85.940  66.420  23.060  0.00  0.00           N
ATOM   4382  H   GLU   276      85.040  66.060  22.770  0.00  0.00           H
ATOM   4383  CA  GLU   276      86.280  65.770  24.390  0.00  0.00           C
ATOM   4384  HA  GLU   276      86.610  66.530  25.100  0.00  0.00           H
ATOM   4385  CB  GLU   276      85.130  64.930  24.860  0.00  0.00           C
ATOM   4386  HB2 GLU   276      85.100  64.080  24.170  0.00  0.00           H
ATOM   4387  HB3 GLU   276      84.230  65.540  24.770  0.00  0.00           H
ATOM   4388  CG  GLU   276      85.420  64.470  26.290  0.00  0.00           C
ATOM   4389  HG2 GLU   276      85.970  65.230  26.850  0.00  0.00           H
ATOM   4390  HG3 GLU   276      86.110  63.620  26.360  0.00  0.00           H
ATOM   4391  CD  GLU   276      84.200  63.970  27.050  0.00  0.00           C
ATOM   4392  OE1 GLU   276      83.120  64.200  26.450  0.00  0.00           O
ATOM   4393  OE2 GLU   276      84.220  63.660  28.260  0.00  0.00           O
ATOM   4394  C   GLU   276      87.460  64.880  24.300  0.00  0.00           C
ATOM   4395  O   GLU   276      88.390  65.010  25.080  0.00  0.00           O
ATOM   4396  N   SER   277      87.480  64.070  23.270  0.00  0.00           N
ATOM   4397  H   SER   277      86.590  63.990  22.790  0.00  0.00           H
ATOM   4398  CA  SER   277      88.530  63.110  22.910  0.00  0.00           C
ATOM   4399  HA  SER   277      88.900  62.450  23.690  0.00  0.00           H
ATOM   4400  CB  SER   277      88.020  62.280  21.730  0.00  0.00           C
ATOM   4401  HB2 SER   277      87.930  62.910  20.850  0.00  0.00           H
ATOM   4402  HB3 SER   277      87.090  61.770  21.980  0.00  0.00           H
ATOM   4403  OG  SER   277      89.040  61.300  21.480  0.00  0.00           O
ATOM   4404  HG  SER   277      89.160  61.250  20.520  0.00  0.00           H
ATOM   4405  C   SER   277      89.810  63.760  22.340  0.00  0.00           C
ATOM   4406  O   SER   277      90.910  63.240  22.650  0.00  0.00           O
ATOM   4407  N   ALA   278      89.770  64.900  21.640  0.00  0.00           N
ATOM   4408  H   ALA   278      88.850  65.270  21.470  0.00  0.00           H
ATOM   4409  CA  ALA   278      90.930  65.680  21.380  0.00  0.00           C
ATOM   4410  HA  ALA   278      91.610  64.970  20.900  0.00  0.00           H
ATOM   4411  CB  ALA   278      90.590  66.750  20.330  0.00  0.00           C
ATOM   4412  HB1 ALA   278      90.120  66.390  19.420  0.00  0.00           H
ATOM   4413  HB2 ALA   278      89.830  67.360  20.840  0.00  0.00           H
ATOM   4414  HB3 ALA   278      91.560  67.210  20.140  0.00  0.00           H
ATOM   4415  C   ALA   278      91.610  66.240  22.560  0.00  0.00           C
ATOM   4416  O   ALA   278      92.820  66.070  22.770  0.00  0.00           O
ATOM   4417  N   HIE   279      90.850  67.020  23.370  0.00  0.00           N
ATOM   4418  H   HIE   279      89.940  67.320  23.050  0.00  0.00           H
ATOM   4419  CA  HIE   279      91.380  67.660  24.590  0.00  0.00           C
ATOM   4420  HA  HIE   279      92.250  68.280  24.380  0.00  0.00           H
ATOM   4421  CB  HIE   279      90.350  68.580  25.190  0.00  0.00           C
ATOM   4422  HB2 HIE   279      90.670  68.680  26.230  0.00  0.00           H
ATOM   4423  HB3 HIE   279      89.380  68.090  25.120  0.00  0.00           H
ATOM   4424  CG  HIE   279      90.320  69.910  24.450  0.00  0.00           C
ATOM   4425  ND1 HIE   279      91.200  70.960  24.700  0.00  0.00           N
ATOM   4426  CE1 HIE   279      90.950  71.870  23.760  0.00  0.00           C
ATOM   4427  HE1 HIE   279      91.410  72.830  23.570  0.00  0.00           H
ATOM   4428  NE2 HIE   279      90.140  71.410  22.860  0.00  0.00           N
ATOM   4429  HE2 HIE   279      89.820  71.910  22.040  0.00  0.00           H
ATOM   4430  CD2 HIE   279      89.710  70.140  23.290  0.00  0.00           C
ATOM   4431  HD2 HIE   279      89.080  69.380  22.850  0.00  0.00           H
ATOM   4432  C   HIE   279      91.870  66.680  25.640  0.00  0.00           C
ATOM   4433  O   HIE   279      92.800  67.000  26.380  0.00  0.00           O
ATOM   4434  N   ILE   280      91.270  65.550  25.810  0.00  0.00           N
ATOM   4435  H   ILE   280      90.450  65.430  25.230  0.00  0.00           H
ATOM   4436  CA  ILE   280      91.770  64.450  26.610  0.00  0.00           C
ATOM   4437  HA  ILE   280      91.910  64.880  27.610  0.00  0.00           H
ATOM   4438  CB  ILE   280      90.910  63.160  26.640  0.00  0.00           C
ATOM   4439  HB  ILE   280      90.590  62.970  25.620  0.00  0.00           H
ATOM   4440  CG2 ILE   280      91.670  61.970  27.210  0.00  0.00           C
ATOM   4441 HG21 ILE   280      90.930  61.200  27.450  0.00  0.00           H
ATOM   4442 HG22 ILE   280      92.350  61.590  26.450  0.00  0.00           H
ATOM   4443 HG23 ILE   280      92.210  62.210  28.120  0.00  0.00           H
ATOM   4444  CG1 ILE   280      89.650  63.400  27.410  0.00  0.00           C
ATOM   4445 HG12 ILE   280      89.350  64.450  27.420  0.00  0.00           H
ATOM   4446 HG13 ILE   280      89.820  63.170  28.460  0.00  0.00           H
ATOM   4447  CD1 ILE   280      88.500  62.430  26.930  0.00  0.00           C
ATOM   4448 HD11 ILE   280      87.740  62.530  27.710  0.00  0.00           H
ATOM   4449 HD12 ILE   280      88.040  62.560  25.950  0.00  0.00           H
ATOM   4450 HD13 ILE   280      88.830  61.390  26.990  0.00  0.00           H
ATOM   4451  C   ILE   280      93.220  64.070  26.050  0.00  0.00           C
ATOM   4452  O   ILE   280      94.140  64.010  26.870  0.00  0.00           O
ATOM   4453  N   SER   281      93.400  63.850  24.770  0.00  0.00           N
ATOM   4454  H   SER   281      92.530  63.830  24.270  0.00  0.00           H
ATOM   4455  CA  SER   281      94.650  63.480  24.130  0.00  0.00           C
ATOM   4456  HA  SER   281      94.970  62.570  24.630  0.00  0.00           H
ATOM   4457  CB  SER   281      94.410  63.040  22.660  0.00  0.00           C
ATOM   4458  HB2 SER   281      94.040  63.870  22.060  0.00  0.00           H
ATOM   4459  HB3 SER   281      93.650  62.260  22.700  0.00  0.00           H
ATOM   4460  OG  SER   281      95.580  62.470  22.130  0.00  0.00           O
ATOM   4461  HG  SER   281      95.770  61.670  22.620  0.00  0.00           H
ATOM   4462  C   SER   281      95.820  64.490  24.330  0.00  0.00           C
ATOM   4463  O   SER   281      96.990  64.070  24.430  0.00  0.00           O
ATOM   4464  N   ASP   282      95.510  65.740  24.460  0.00  0.00           N
ATOM   4465  H   ASP   282      94.540  66.010  24.360  0.00  0.00           H
ATOM   4466  CA  ASP   282      96.450  66.870  24.610  0.00  0.00           C
ATOM   4467  HA  ASP   282      97.460  66.750  24.210  0.00  0.00           H
ATOM   4468  CB  ASP   282      95.870  68.020  23.730  0.00  0.00           C
ATOM   4469  HB2 ASP   282      96.310  68.970  24.030  0.00  0.00           H
ATOM   4470  HB3 ASP   282      94.800  68.140  23.890  0.00  0.00           H
ATOM   4471  CG  ASP   282      96.050  67.970  22.190  0.00  0.00           C
ATOM   4472  OD1 ASP   282      96.810  67.090  21.670  0.00  0.00           O
ATOM   4473  OD2 ASP   282      95.430  68.910  21.590  0.00  0.00           O
ATOM   4474  C   ASP   282      96.550  67.390  26.090  0.00  0.00           C
ATOM   4475  O   ASP   282      97.630  67.690  26.580  0.00  0.00           O
ATOM   4476  N   ALA   283      95.540  67.210  26.950  0.00  0.00           N
ATOM   4477  H   ALA   283      94.670  67.090  26.460  0.00  0.00           H
ATOM   4478  CA  ALA   283      95.570  67.490  28.370  0.00  0.00           C
ATOM   4479  HA  ALA   283      96.000  68.480  28.540  0.00  0.00           H
ATOM   4480  CB  ALA   283      94.130  67.570  28.970  0.00  0.00           C
ATOM   4481  HB1 ALA   283      93.530  68.380  28.560  0.00  0.00           H
ATOM   4482  HB2 ALA   283      93.670  66.590  28.930  0.00  0.00           H
ATOM   4483  HB3 ALA   283      94.390  67.800  30.000  0.00  0.00           H
ATOM   4484  C   ALA   283      96.370  66.430  29.190  0.00  0.00           C
ATOM   4485  O   ALA   283      97.030  66.760  30.170  0.00  0.00           O
ATOM   4486  N   VAL   284      96.300  65.120  28.800  0.00  0.00           N
ATOM   4487  H   VAL   284      95.790  64.800  27.990  0.00  0.00           H
ATOM   4488  CA  VAL   284      97.100  64.090  29.450  0.00  0.00           C
ATOM   4489  HA  VAL   284      97.030  64.370  30.500  0.00  0.00           H
ATOM   4490  CB  VAL   284      96.620  62.620  29.430  0.00  0.00           C
ATOM   4491  HB  VAL   284      96.510  62.140  28.460  0.00  0.00           H
ATOM   4492  CG1 VAL   284      97.630  61.820  30.240  0.00  0.00           C
ATOM   4493 HG11 VAL   284      98.660  61.840  29.890  0.00  0.00           H
ATOM   4494 HG12 VAL   284      97.510  62.100  31.290  0.00  0.00           H
ATOM   4495 HG13 VAL   284      97.300  60.780  30.210  0.00  0.00           H
ATOM   4496  CG2 VAL   284      95.250  62.460  30.130  0.00  0.00           C
ATOM   4497 HG21 VAL   284      95.370  62.710  31.190  0.00  0.00           H
ATOM   4498 HG22 VAL   284      94.420  62.770  29.510  0.00  0.00           H
ATOM   4499 HG23 VAL   284      95.020  61.390  30.110  0.00  0.00           H
ATOM   4500  C   VAL   284      98.560  64.150  28.860  0.00  0.00           C
ATOM   4501  O   VAL   284      99.470  64.010  29.610  0.00  0.00           O
ATOM   4502  N   ALA   285      98.780  64.630  27.630  0.00  0.00           N
ATOM   4503  H   ALA   285      98.010  65.080  27.150  0.00  0.00           H
ATOM   4504  CA  ALA   285     100.190  64.890  27.150  0.00  0.00           C
ATOM   4505  HA  ALA   285     100.810  64.020  27.350  0.00  0.00           H
ATOM   4506  CB  ALA   285     100.130  65.040  25.650  0.00  0.00           C
ATOM   4507  HB1 ALA   285      99.900  66.090  25.470  0.00  0.00           H
ATOM   4508  HB2 ALA   285     101.170  64.980  25.330  0.00  0.00           H
ATOM   4509  HB3 ALA   285      99.390  64.460  25.120  0.00  0.00           H
ATOM   4510  C   ALA   285     100.850  66.020  27.940  0.00  0.00           C
ATOM   4511  O   ALA   285     102.030  65.940  28.260  0.00  0.00           O
ATOM   4512  N   VAL   286     100.060  67.030  28.370  0.00  0.00           N
ATOM   4513  H   VAL   286      99.060  66.980  28.250  0.00  0.00           H
ATOM   4514  CA  VAL   286     100.530  68.130  29.220  0.00  0.00           C
ATOM   4515  HA  VAL   286     101.460  68.530  28.810  0.00  0.00           H
ATOM   4516  CB  VAL   286      99.610  69.380  29.210  0.00  0.00           C
ATOM   4517  HB  VAL   286      98.550  69.190  29.310  0.00  0.00           H
ATOM   4518  CG1 VAL   286      99.790  70.370  30.410  0.00  0.00           C
ATOM   4519 HG11 VAL   286     100.820  70.710  30.480  0.00  0.00           H
ATOM   4520 HG12 VAL   286      99.090  71.210  30.380  0.00  0.00           H
ATOM   4521 HG13 VAL   286      99.430  69.870  31.310  0.00  0.00           H
ATOM   4522  CG2 VAL   286      99.780  70.220  27.950  0.00  0.00           C
ATOM   4523 HG21 VAL   286      99.430  69.710  27.050  0.00  0.00           H
ATOM   4524 HG22 VAL   286      99.260  71.160  28.150  0.00  0.00           H
ATOM   4525 HG23 VAL   286     100.860  70.280  27.840  0.00  0.00           H
ATOM   4526  C   VAL   286     100.760  67.620  30.650  0.00  0.00           C
ATOM   4527  O   VAL   286     101.740  67.900  31.330  0.00  0.00           O
ATOM   4528  N   VAL   287      99.770  66.960  31.220  0.00  0.00           N
ATOM   4529  H   VAL   287      98.880  66.770  30.770  0.00  0.00           H
ATOM   4530  CA  VAL   287      99.840  66.530  32.630  0.00  0.00           C
ATOM   4531  HA  VAL   287     100.070  67.400  33.250  0.00  0.00           H
ATOM   4532  CB  VAL   287      98.430  65.950  33.170  0.00  0.00           C
ATOM   4533  HB  VAL   287      98.040  65.240  32.440  0.00  0.00           H
ATOM   4534  CG1 VAL   287      98.700  65.330  34.600  0.00  0.00           C
ATOM   4535 HG11 VAL   287      99.310  66.040  35.150  0.00  0.00           H
ATOM   4536 HG12 VAL   287      97.750  65.160  35.100  0.00  0.00           H
ATOM   4537 HG13 VAL   287      99.250  64.410  34.410  0.00  0.00           H
ATOM   4538  CG2 VAL   287      97.470  67.180  33.380  0.00  0.00           C
ATOM   4539 HG21 VAL   287      96.450  66.940  33.690  0.00  0.00           H
ATOM   4540 HG22 VAL   287      97.970  67.820  34.100  0.00  0.00           H
ATOM   4541 HG23 VAL   287      97.470  67.790  32.480  0.00  0.00           H
ATOM   4542  C   VAL   287     101.030  65.590  32.850  0.00  0.00           C
ATOM   4543  O   VAL   287     101.690  65.850  33.840  0.00  0.00           O
ATOM   4544  N   ALA   288     101.370  64.720  31.900  0.00  0.00           N
ATOM   4545  H   ALA   288     100.860  64.730  31.020  0.00  0.00           H
ATOM   4546  CA  ALA   288     102.390  63.690  32.040  0.00  0.00           C
ATOM   4547  HA  ALA   288     102.260  63.160  32.990  0.00  0.00           H
ATOM   4548  CB  ALA   288     102.330  62.610  30.900  0.00  0.00           C
ATOM   4549  HB1 ALA   288     102.600  63.120  29.970  0.00  0.00           H
ATOM   4550  HB2 ALA   288     103.150  61.910  31.060  0.00  0.00           H
ATOM   4551  HB3 ALA   288     101.380  62.080  30.860  0.00  0.00           H
ATOM   4552  C   ALA   288     103.770  64.420  32.030  0.00  0.00           C
ATOM   4553  O   ALA   288     104.540  64.210  32.940  0.00  0.00           O
ATOM   4554  N   GLN   289     104.050  65.300  31.100  0.00  0.00           N
ATOM   4555  H   GLN   289     103.350  65.310  30.380  0.00  0.00           H
ATOM   4556  CA  GLN   289     105.330  66.080  31.050  0.00  0.00           C
ATOM   4557  HA  GLN   289     106.120  65.330  31.000  0.00  0.00           H
ATOM   4558  CB  GLN   289     105.450  66.900  29.710  0.00  0.00           C
ATOM   4559  HB2 GLN   289     105.370  66.180  28.890  0.00  0.00           H
ATOM   4560  HB3 GLN   289     106.480  67.230  29.600  0.00  0.00           H
ATOM   4561  CG  GLN   289     104.410  68.040  29.360  0.00  0.00           C
ATOM   4562  HG2 GLN   289     104.410  68.760  30.180  0.00  0.00           H
ATOM   4563  HG3 GLN   289     103.420  67.570  29.360  0.00  0.00           H
ATOM   4564  CD  GLN   289     104.640  68.830  28.010  0.00  0.00           C
ATOM   4565  OE1 GLN   289     105.550  68.450  27.230  0.00  0.00           O
ATOM   4566  NE2 GLN   289     103.990  69.910  27.800  0.00  0.00           N
ATOM   4567 HE21 GLN   289     103.360  70.190  28.530  0.00  0.00           H
ATOM   4568 HE22 GLN   289     104.300  70.520  27.060  0.00  0.00           H
ATOM   4569  C   GLN   289     105.460  67.000  32.210  0.00  0.00           C
ATOM   4570  O   GLN   289     106.550  67.140  32.830  0.00  0.00           O
ATOM   4571  N   ALA   290     104.380  67.690  32.570  0.00  0.00           N
ATOM   4572  H   ALA   290     103.460  67.680  32.150  0.00  0.00           H
ATOM   4573  CA  ALA   290     104.450  68.550  33.740  0.00  0.00           C
ATOM   4574  HA  ALA   290     105.230  69.300  33.630  0.00  0.00           H
ATOM   4575  CB  ALA   290     103.150  69.320  33.800  0.00  0.00           C
ATOM   4576  HB1 ALA   290     103.050  69.920  32.900  0.00  0.00           H
ATOM   4577  HB2 ALA   290     102.340  68.590  33.830  0.00  0.00           H
ATOM   4578  HB3 ALA   290     103.050  69.880  34.730  0.00  0.00           H
ATOM   4579  C   ALA   290     104.650  67.750  35.040  0.00  0.00           C
ATOM   4580  O   ALA   290     105.240  68.260  36.020  0.00  0.00           O
ATOM   4581  N   ILE   291     104.140  66.520  35.070  0.00  0.00           N
ATOM   4582  H   ILE   291     103.540  66.210  34.320  0.00  0.00           H
ATOM   4583  CA  ILE   291     104.390  65.650  36.240  0.00  0.00           C
ATOM   4584  HA  ILE   291     104.320  66.240  37.150  0.00  0.00           H
ATOM   4585  CB  ILE   291     103.280  64.560  36.220  0.00  0.00           C
ATOM   4586  HB  ILE   291     103.010  64.360  35.180  0.00  0.00           H
ATOM   4587  CG2 ILE   291     103.670  63.140  36.770  0.00  0.00           C
ATOM   4588 HG21 ILE   291     104.570  62.790  36.250  0.00  0.00           H
ATOM   4589 HG22 ILE   291     103.920  63.100  37.830  0.00  0.00           H
ATOM   4590 HG23 ILE   291     102.940  62.390  36.470  0.00  0.00           H
ATOM   4591  CG1 ILE   291     102.080  65.120  36.940  0.00  0.00           C
ATOM   4592 HG12 ILE   291     101.720  66.000  36.390  0.00  0.00           H
ATOM   4593 HG13 ILE   291     102.390  65.430  37.940  0.00  0.00           H
ATOM   4594  CD1 ILE   291     100.890  64.170  37.210  0.00  0.00           C
ATOM   4595 HD11 ILE   291     100.510  63.650  36.330  0.00  0.00           H
ATOM   4596 HD12 ILE   291     101.100  63.370  37.930  0.00  0.00           H
ATOM   4597 HD13 ILE   291     100.150  64.770  37.750  0.00  0.00           H
ATOM   4598  C   ILE   291     105.850  65.110  36.260  0.00  0.00           C
ATOM   4599  O   ILE   291     106.550  65.130  37.250  0.00  0.00           O
ATOM   4600  N   HIE   292     106.390  64.580  35.130  0.00  0.00           N
ATOM   4601  H   HIE   292     105.850  64.590  34.280  0.00  0.00           H
ATOM   4602  CA  HIE   292     107.790  64.210  34.930  0.00  0.00           C
ATOM   4603  HA  HIE   292     107.940  63.420  35.660  0.00  0.00           H
ATOM   4604  CB  HIE   292     108.030  63.660  33.490  0.00  0.00           C
ATOM   4605  HB2 HIE   292     109.090  63.490  33.340  0.00  0.00           H
ATOM   4606  HB3 HIE   292     107.700  64.420  32.790  0.00  0.00           H
ATOM   4607  CG  HIE   292     107.390  62.380  33.200  0.00  0.00           C
ATOM   4608  ND1 HIE   292     107.570  61.190  33.880  0.00  0.00           N
ATOM   4609  CE1 HIE   292     106.819  60.276  33.445  0.00  0.00           C
ATOM   4610  HE1 HIE   292     106.814  59.284  33.896  0.00  0.00           H
ATOM   4611  NE2 HIE   292     106.174  60.753  32.409  0.00  0.00           N
ATOM   4612  HE2 HIE   292     105.530  60.228  31.836  0.00  0.00           H
ATOM   4613  CD2 HIE   292     106.500  62.060  32.220  0.00  0.00           C
ATOM   4614  HD2 HIE   292     106.170  62.780  31.480  0.00  0.00           H
ATOM   4615  C   HIE   292     108.710  65.440  35.240  0.00  0.00           C
ATOM   4616  O   HIE   292     109.940  65.260  35.550  0.00  0.00           O
ATOM   4617  N   GLU   293     108.180  66.670  35.050  0.00  0.00           N
ATOM   4618  H   GLU   293     107.270  66.750  34.630  0.00  0.00           H
ATOM   4619  CA  GLU   293     108.980  67.850  35.420  0.00  0.00           C
ATOM   4620  HA  GLU   293     110.010  67.670  35.130  0.00  0.00           H
ATOM   4621  CB  GLU   293     108.550  69.060  34.550  0.00  0.00           C
ATOM   4622  HB2 GLU   293     107.490  69.260  34.670  0.00  0.00           H
ATOM   4623  HB3 GLU   293     108.600  68.840  33.480  0.00  0.00           H
ATOM   4624  CG  GLU   293     109.300  70.320  34.900  0.00  0.00           C
ATOM   4625  HG2 GLU   293     110.380  70.170  34.990  0.00  0.00           H
ATOM   4626  HG3 GLU   293     108.870  70.710  35.830  0.00  0.00           H
ATOM   4627  CD  GLU   293     109.130  71.430  33.870  0.00  0.00           C
ATOM   4628  OE1 GLU   293     110.050  72.270  33.620  0.00  0.00           O
ATOM   4629  OE2 GLU   293     108.090  71.520  33.160  0.00  0.00           O
ATOM   4630  C   GLU   293     109.060  68.120  36.910  0.00  0.00           C
ATOM   4631  O   GLU   293     110.080  68.550  37.480  0.00  0.00           O
ATOM   4632  N   LEU   294     107.900  67.940  37.570  0.00  0.00           N
ATOM   4633  H   LEU   294     107.060  67.800  37.020  0.00  0.00           H
ATOM   4634  CA  LEU   294     107.770  67.970  39.020  0.00  0.00           C
ATOM   4635  HA  LEU   294     107.980  69.010  39.280  0.00  0.00           H
ATOM   4636  CB  LEU   294     106.310  67.570  39.500  0.00  0.00           C
ATOM   4637  HB2 LEU   294     106.150  66.500  39.460  0.00  0.00           H
ATOM   4638  HB3 LEU   294     105.600  68.040  38.810  0.00  0.00           H
ATOM   4639  CG  LEU   294     106.000  68.010  40.970  0.00  0.00           C
ATOM   4640  HG  LEU   294     106.880  67.660  41.520  0.00  0.00           H
ATOM   4641  CD1 LEU   294     105.880  69.480  41.240  0.00  0.00           C
ATOM   4642 HD11 LEU   294     106.870  69.930  41.220  0.00  0.00           H
ATOM   4643 HD12 LEU   294     105.400  69.870  40.350  0.00  0.00           H
ATOM   4644 HD13 LEU   294     105.270  69.750  42.110  0.00  0.00           H
ATOM   4645  CD2 LEU   294     104.700  67.170  41.430  0.00  0.00           C
ATOM   4646 HD21 LEU   294     103.870  67.490  40.790  0.00  0.00           H
ATOM   4647 HD22 LEU   294     104.880  66.100  41.450  0.00  0.00           H
ATOM   4648 HD23 LEU   294     104.560  67.300  42.500  0.00  0.00           H
ATOM   4649  C   LEU   294     108.790  67.060  39.710  0.00  0.00           C
ATOM   4650  O   LEU   294     109.520  67.550  40.600  0.00  0.00           O
ATOM   4651  N   PHE   295     108.990  65.840  39.230  0.00  0.00           N
ATOM   4652  H   PHE   295     108.470  65.600  38.390  0.00  0.00           H
ATOM   4653  CA  PHE   295     109.920  64.820  39.800  0.00  0.00           C
ATOM   4654  HA  PHE   295     109.970  65.090  40.860  0.00  0.00           H
ATOM   4655  CB  PHE   295     109.320  63.410  39.750  0.00  0.00           C
ATOM   4656  HB2 PHE   295     110.060  62.640  39.970  0.00  0.00           H
ATOM   4657  HB3 PHE   295     108.880  63.260  38.770  0.00  0.00           H
ATOM   4658  CG  PHE   295     108.140  63.160  40.690  0.00  0.00           C
ATOM   4659  CD1 PHE   295     108.500  62.670  41.970  0.00  0.00           C
ATOM   4660  HD1 PHE   295     109.520  62.470  42.250  0.00  0.00           H
ATOM   4661  CE1 PHE   295     107.450  62.420  42.950  0.00  0.00           C
ATOM   4662  HE1 PHE   295     107.570  62.030  43.950  0.00  0.00           H
ATOM   4663  CZ  PHE   295     106.100  62.720  42.590  0.00  0.00           C
ATOM   4664  HZ  PHE   295     105.290  62.460  43.260  0.00  0.00           H
ATOM   4665  CE2 PHE   295     105.800  63.160  41.350  0.00  0.00           C
ATOM   4666  HE2 PHE   295     104.820  63.490  41.050  0.00  0.00           H
ATOM   4667  CD2 PHE   295     106.800  63.570  40.460  0.00  0.00           C
ATOM   4668  HD2 PHE   295     106.660  63.990  39.470  0.00  0.00           H
ATOM   4669  C   PHE   295     111.420  65.000  39.510  0.00  0.00           C
ATOM   4670  O   PHE   295     112.210  64.120  39.810  0.00  0.00           O
ATOM   4671  N   GLU   296     111.750  66.100  38.900  0.00  0.00           N
ATOM   4672  H   GLU   296     110.980  66.690  38.600  0.00  0.00           H
ATOM   4673  CA  GLU   296     113.160  66.530  38.860  0.00  0.00           C
ATOM   4674  HA  GLU   296     113.710  65.600  38.740  0.00  0.00           H
ATOM   4675  CB  GLU   296     113.410  67.390  37.620  0.00  0.00           C
ATOM   4676  HB2 GLU   296     114.450  67.710  37.560  0.00  0.00           H
ATOM   4677  HB3 GLU   296     112.950  68.340  37.880  0.00  0.00           H
ATOM   4678  CG  GLU   296     112.980  66.970  36.200  0.00  0.00           C
ATOM   4679  HG2 GLU   296     111.900  66.810  36.250  0.00  0.00           H
ATOM   4680  HG3 GLU   296     113.520  66.050  35.980  0.00  0.00           H
ATOM   4681  CD  GLU   296     113.190  67.940  35.010  0.00  0.00           C
ATOM   4682  OE1 GLU   296     113.540  69.110  35.260  0.00  0.00           O
ATOM   4683  OE2 GLU   296     113.100  67.360  33.880  0.00  0.00           O
ATOM   4684  C   GLU   296     113.650  67.210  40.200  0.00  0.00           C
ATOM   4685  O   GLU   296     114.840  67.080  40.570  0.00  0.00           O
ATOM   4686  N   MET   297     112.780  67.850  40.970  0.00  0.00           N
ATOM   4687  H   MET   297     111.800  67.810  40.720  0.00  0.00           H
ATOM   4688  CA  MET   297     113.140  68.710  42.070  0.00  0.00           C
ATOM   4689  HA  MET   297     114.160  69.080  41.970  0.00  0.00           H
ATOM   4690  CB  MET   297     112.120  69.880  42.110  0.00  0.00           C
ATOM   4691  HB2 MET   297     112.480  70.630  42.830  0.00  0.00           H
ATOM   4692  HB3 MET   297     111.180  69.380  42.330  0.00  0.00           H
ATOM   4693  CG  MET   297     112.030  70.680  40.760  0.00  0.00           C
ATOM   4694  HG2 MET   297     111.650  70.060  39.940  0.00  0.00           H
ATOM   4695  HG3 MET   297     113.060  70.970  40.560  0.00  0.00           H
ATOM   4696  SD  MET   297     110.900  72.140  40.880  0.00  0.00           S
ATOM   4697  CE  MET   297     109.390  71.380  40.020  0.00  0.00           C
ATOM   4698  HE1 MET   297     108.570  72.090  40.060  0.00  0.00           H
ATOM   4699  HE2 MET   297     109.620  71.060  39.010  0.00  0.00           H
ATOM   4700  HE3 MET   297     109.110  70.470  40.560  0.00  0.00           H
ATOM   4701  C   MET   297     113.090  68.000  43.440  0.00  0.00           C
ATOM   4702  O   MET   297     112.690  66.850  43.580  0.00  0.00           O
ATOM   4703  N   GLU   298     113.520  68.660  44.510  0.00  0.00           N
ATOM   4704  H   GLU   298     113.790  69.630  44.440  0.00  0.00           H
ATOM   4705  CA  GLU   298     113.640  68.110  45.860  0.00  0.00           C
ATOM   4706  HA  GLU   298     113.970  67.080  45.880  0.00  0.00           H
ATOM   4707  CB  GLU   298     114.830  68.870  46.510  0.00  0.00           C
ATOM   4708  HB2 GLU   298     114.730  68.810  47.600  0.00  0.00           H
ATOM   4709  HB3 GLU   298     114.720  69.940  46.370  0.00  0.00           H
ATOM   4710  CG  GLU   298     116.240  68.480  46.080  0.00  0.00           C
ATOM   4711  HG2 GLU   298     116.890  69.050  46.750  0.00  0.00           H
ATOM   4712  HG3 GLU   298     116.600  68.760  45.090  0.00  0.00           H
ATOM   4713  CD  GLU   298     116.470  66.970  46.350  0.00  0.00           C
ATOM   4714  OE1 GLU   298     116.870  66.190  45.460  0.00  0.00           O
ATOM   4715  OE2 GLU   298     115.990  66.480  47.390  0.00  0.00           O
ATOM   4716  C   GLU   298     112.280  68.200  46.690  0.00  0.00           C
ATOM   4717  O   GLU   298     111.420  69.100  46.610  0.00  0.00           O
ATOM   4718  N   ASN   299     112.090  67.230  47.570  0.00  0.00           N
ATOM   4719  H   ASN   299     112.820  66.530  47.610  0.00  0.00           H
ATOM   4720  CA  ASN   299     111.140  67.160  48.730  0.00  0.00           C
ATOM   4721  HA  ASN   299     111.170  66.210  49.260  0.00  0.00           H
ATOM   4722  CB  ASN   299     111.380  68.260  49.800  0.00  0.00           C
ATOM   4723  HB2 ASN   299     110.630  68.100  50.580  0.00  0.00           H
ATOM   4724  HB3 ASN   299     111.200  69.250  49.380  0.00  0.00           H
ATOM   4725  CG  ASN   299     112.680  68.180  50.640  0.00  0.00           C
ATOM   4726  OD1 ASN   299     113.060  67.090  50.950  0.00  0.00           O
ATOM   4727  ND2 ASN   299     113.230  69.290  50.870  0.00  0.00           N
ATOM   4728 HD21 ASN   299     112.970  70.140  50.390  0.00  0.00           H
ATOM   4729 HD22 ASN   299     114.100  69.320  51.380  0.00  0.00           H
ATOM   4730  C   ASN   299     109.710  67.260  48.210  0.00  0.00           C
ATOM   4731  O   ASN   299     108.880  68.080  48.680  0.00  0.00           O
ATOM   4732  N   ILE   300     109.370  66.500  47.200  0.00  0.00           N
ATOM   4733  H   ILE   300     110.090  66.120  46.600  0.00  0.00           H
ATOM   4734  CA  ILE   300     108.030  66.530  46.660  0.00  0.00           C
ATOM   4735  HA  ILE   300     107.620  67.540  46.640  0.00  0.00           H
ATOM   4736  CB  ILE   300     108.300  65.990  45.210  0.00  0.00           C
ATOM   4737  HB  ILE   300     108.770  65.010  45.190  0.00  0.00           H
ATOM   4738  CG2 ILE   300     106.990  65.690  44.440  0.00  0.00           C
ATOM   4739 HG21 ILE   300     106.480  66.640  44.280  0.00  0.00           H
ATOM   4740 HG22 ILE   300     107.340  65.250  43.510  0.00  0.00           H
ATOM   4741 HG23 ILE   300     106.440  64.990  45.070  0.00  0.00           H
ATOM   4742  CG1 ILE   300     109.210  66.970  44.420  0.00  0.00           C
ATOM   4743 HG12 ILE   300     109.380  66.550  43.420  0.00  0.00           H
ATOM   4744 HG13 ILE   300     110.190  66.960  44.910  0.00  0.00           H
ATOM   4745  CD1 ILE   300     108.740  68.460  44.210  0.00  0.00           C
ATOM   4746 HD11 ILE   300     109.410  68.960  43.510  0.00  0.00           H
ATOM   4747 HD12 ILE   300     107.700  68.620  43.930  0.00  0.00           H
ATOM   4748 HD13 ILE   300     109.020  68.980  45.130  0.00  0.00           H
ATOM   4749  C   ILE   300     107.080  65.640  47.420  0.00  0.00           C
ATOM   4750  O   ILE   300     107.320  64.430  47.500  0.00  0.00           O
ATOM   4751  N   THR   301     105.880  66.170  47.790  0.00  0.00           N
ATOM   4752  H   THR   301     105.710  67.140  47.570  0.00  0.00           H
ATOM   4753  CA  THR   301     104.870  65.500  48.600  0.00  0.00           C
ATOM   4754  HA  THR   301     105.410  64.700  49.110  0.00  0.00           H
ATOM   4755  CB  THR   301     104.250  66.390  49.680  0.00  0.00           C
ATOM   4756  HB  THR   301     103.550  65.730  50.190  0.00  0.00           H
ATOM   4757  CG2 THR   301     105.270  66.860  50.730  0.00  0.00           C
ATOM   4758 HG21 THR   301     105.520  66.000  51.360  0.00  0.00           H
ATOM   4759 HG22 THR   301     106.170  67.240  50.260  0.00  0.00           H
ATOM   4760 HG23 THR   301     104.770  67.600  51.360  0.00  0.00           H
ATOM   4761  OG1 THR   301     103.650  67.420  48.990  0.00  0.00           O
ATOM   4762  HG1 THR   301     104.410  67.910  48.660  0.00  0.00           H
ATOM   4763  C   THR   301     103.710  64.810  47.870  0.00  0.00           C
ATOM   4764  O   THR   301     103.280  65.300  46.820  0.00  0.00           O
ATOM   4765  N   ASP   302     103.130  63.710  48.350  0.00  0.00           N
ATOM   4766  H   ASP   302     103.310  63.510  49.320  0.00  0.00           H
ATOM   4767  CA  ASP   302     101.860  63.180  47.690  0.00  0.00           C
ATOM   4768  HA  ASP   302     102.100  63.180  46.630  0.00  0.00           H
ATOM   4769  CB  ASP   302     101.580  61.720  48.050  0.00  0.00           C
ATOM   4770  HB2 ASP   302     100.540  61.510  47.780  0.00  0.00           H
ATOM   4771  HB3 ASP   302     101.610  61.620  49.140  0.00  0.00           H
ATOM   4772  CG  ASP   302     102.650  60.840  47.400  0.00  0.00           C
ATOM   4773  OD1 ASP   302     102.400  60.450  46.200  0.00  0.00           O
ATOM   4774  OD2 ASP   302     103.530  60.300  48.050  0.00  0.00           O
ATOM   4775  C   ASP   302     100.710  64.170  47.960  0.00  0.00           C
ATOM   4776  O   ASP   302     100.700  64.730  49.100  0.00  0.00           O
ATOM   4777  N   PRO   303      99.740  64.300  47.060  0.00  0.00           N
ATOM   4778  CD  PRO   303      99.770  63.840  45.740  0.00  0.00           C
ATOM   4779  HD2 PRO   303      99.550  62.780  45.640  0.00  0.00           H
ATOM   4780  HD3 PRO   303     100.740  64.020  45.280  0.00  0.00           H
ATOM   4781  CG  PRO   303      98.590  64.520  45.100  0.00  0.00           C
ATOM   4782  HG2 PRO   303      98.180  64.010  44.230  0.00  0.00           H
ATOM   4783  HG3 PRO   303      98.940  65.500  44.790  0.00  0.00           H
ATOM   4784  CB  PRO   303      97.510  64.710  46.180  0.00  0.00           C
ATOM   4785  HB2 PRO   303      96.920  63.790  46.230  0.00  0.00           H
ATOM   4786  HB3 PRO   303      96.870  65.580  46.090  0.00  0.00           H
ATOM   4787  CA  PRO   303      98.400  64.660  47.510  0.00  0.00           C
ATOM   4788  HA  PRO   303      98.480  65.680  47.870  0.00  0.00           H
ATOM   4789  C   PRO   303      97.720  63.760  48.550  0.00  0.00           C
ATOM   4790  O   PRO   303      97.950  62.520  48.570  0.00  0.00           O
ATOM   4791  N   PRO   304      96.780  64.280  49.380  0.00  0.00           N
ATOM   4792  CD  PRO   304      96.260  65.580  49.380  0.00  0.00           C
ATOM   4793  HD2 PRO   304      96.130  65.970  48.370  0.00  0.00           H
ATOM   4794  HD3 PRO   304      96.910  66.340  49.820  0.00  0.00           H
ATOM   4795  CG  PRO   304      94.860  65.380  50.070  0.00  0.00           C
ATOM   4796  HG2 PRO   304      94.110  64.870  49.480  0.00  0.00           H
ATOM   4797  HG3 PRO   304      94.380  66.310  50.400  0.00  0.00           H
ATOM   4798  CB  PRO   304      95.170  64.480  51.240  0.00  0.00           C
ATOM   4799  HB2 PRO   304      94.260  64.000  51.610  0.00  0.00           H
ATOM   4800  HB3 PRO   304      95.700  64.970  52.050  0.00  0.00           H
ATOM   4801  CA  PRO   304      96.120  63.530  50.460  0.00  0.00           C
ATOM   4802  HA  PRO   304      96.960  63.220  51.090  0.00  0.00           H
ATOM   4803  C   PRO   304      95.360  62.280  50.010  0.00  0.00           C
ATOM   4804  O   PRO   304      94.790  62.200  48.940  0.00  0.00           O
ATOM   4805  N   ARG   305      95.310  61.310  50.910  0.00  0.00           N
ATOM   4806  H   ARG   305      95.800  61.500  51.770  0.00  0.00           H
ATOM   4807  CA  ARG   305      94.620  60.020  50.790  0.00  0.00           C
ATOM   4808  HA  ARG   305      94.480  59.800  49.730  0.00  0.00           H
ATOM   4809  CB  ARG   305      95.500  58.880  51.440  0.00  0.00           C
ATOM   4810  HB2 ARG   305      95.720  59.060  52.490  0.00  0.00           H
ATOM   4811  HB3 ARG   305      96.440  58.760  50.900  0.00  0.00           H
ATOM   4812  CG  ARG   305      94.780  57.540  51.290  0.00  0.00           C
ATOM   4813  HG2 ARG   305      94.420  57.410  50.270  0.00  0.00           H
ATOM   4814  HG3 ARG   305      93.840  57.380  51.830  0.00  0.00           H
ATOM   4815  CD  ARG   305      95.580  56.360  51.830  0.00  0.00           C
ATOM   4816  HD2 ARG   305      95.800  56.610  52.870  0.00  0.00           H
ATOM   4817  HD3 ARG   305      96.570  56.210  51.390  0.00  0.00           H
ATOM   4818  NE  ARG   305      94.790  55.110  51.670  0.00  0.00           N
ATOM   4819  HE  ARG   305      93.980  55.200  51.080  0.00  0.00           H
ATOM   4820  CZ  ARG   305      95.190  53.900  52.080  0.00  0.00           C
ATOM   4821  NH1 ARG   305      96.230  53.770  52.840  0.00  0.00           N
ATOM   4822 HH11 ARG   305      96.720  54.580  53.190  0.00  0.00           H
ATOM   4823 HH12 ARG   305      96.490  52.840  53.130  0.00  0.00           H
ATOM   4824  NH2 ARG   305      94.600  52.850  51.750  0.00  0.00           N
ATOM   4825 HH21 ARG   305      93.930  52.880  50.990  0.00  0.00           H
ATOM   4826 HH22 ARG   305      94.910  51.920  51.990  0.00  0.00           H
ATOM   4827  C   ARG   305      93.240  60.160  51.400  0.00  0.00           C
ATOM   4828  O   ARG   305      93.040  59.920  52.600  0.00  0.00           O
ATOM   4829  N   GLY   306      92.290  60.370  50.570  0.00  0.00           N
ATOM   4830  H   GLY   306      92.550  60.640  49.640  0.00  0.00           H
ATOM   4831  CA  GLY   306      90.940  60.510  50.940  0.00  0.00           C
ATOM   4832  HA2 GLY   306      90.680  59.700  51.620  0.00  0.00           H
ATOM   4833  HA3 GLY   306      90.340  60.500  50.030  0.00  0.00           H
ATOM   4834  C   GLY   306      90.660  61.840  51.670  0.00  0.00           C
ATOM   4835  O   GLY   306      91.570  62.590  51.920  0.00  0.00           O
ATOM   4836  N   CYX   307      89.390  62.130  51.920  0.00  0.00           N
ATOM   4837  H   CYX   307      88.780  61.350  51.710  0.00  0.00           H
ATOM   4838  CA  CYX   307      88.930  63.390  52.510  0.00  0.00           C
ATOM   4839  HA  CYX   307      89.700  64.160  52.440  0.00  0.00           H
ATOM   4840  CB  CYX   307      87.700  63.780  51.690  0.00  0.00           C
ATOM   4841  HB2 CYX   307      87.120  64.510  52.250  0.00  0.00           H
ATOM   4842  HB3 CYX   307      87.050  62.920  51.510  0.00  0.00           H
ATOM   4843  SG  CYX   307      88.030  64.450  50.050  0.00  0.00           S
ATOM   4844  C   CYX   307      88.670  63.320  54.070  0.00  0.00           C
ATOM   4845  O   CYX   307      88.960  64.320  54.760  0.00  0.00           O
ATOM   4846  N   VAL   308      88.210  62.190  54.640  0.00  0.00           N
ATOM   4847  H   VAL   308      88.000  61.400  54.050  0.00  0.00           H
ATOM   4848  CA  VAL   308      87.820  62.070  56.090  0.00  0.00           C
ATOM   4849  HA  VAL   308      87.100  62.880  56.250  0.00  0.00           H
ATOM   4850  CB  VAL   308      86.870  60.850  56.250  0.00  0.00           C
ATOM   4851  HB  VAL   308      87.500  60.010  55.940  0.00  0.00           H
ATOM   4852  CG1 VAL   308      86.560  60.680  57.740  0.00  0.00           C
ATOM   4853 HG11 VAL   308      87.470  60.390  58.270  0.00  0.00           H
ATOM   4854 HG12 VAL   308      86.150  61.570  58.200  0.00  0.00           H
ATOM   4855 HG13 VAL   308      85.900  59.840  57.940  0.00  0.00           H
ATOM   4856  CG2 VAL   308      85.570  60.980  55.410  0.00  0.00           C
ATOM   4857 HG21 VAL   308      85.000  60.070  55.620  0.00  0.00           H
ATOM   4858 HG22 VAL   308      84.910  61.820  55.600  0.00  0.00           H
ATOM   4859 HG23 VAL   308      85.850  60.990  54.360  0.00  0.00           H
ATOM   4860  C   VAL   308      88.970  62.280  57.050  0.00  0.00           C
ATOM   4861  O   VAL   308      90.010  61.570  57.050  0.00  0.00           O
ATOM   4862  N   GLY   309      88.820  63.240  57.930  0.00  0.00           N
ATOM   4863  H   GLY   309      87.990  63.810  57.870  0.00  0.00           H
ATOM   4864  CA  GLY   309      89.840  63.810  58.810  0.00  0.00           C
ATOM   4865  HA2 GLY   309      90.300  63.010  59.390  0.00  0.00           H
ATOM   4866  HA3 GLY   309      89.310  64.620  59.300  0.00  0.00           H
ATOM   4867  C   GLY   309      91.150  64.440  58.120  0.00  0.00           C
ATOM   4868  O   GLY   309      92.150  64.840  58.790  0.00  0.00           O
ATOM   4869  N   ASN   310      91.080  64.840  56.870  0.00  0.00           N
ATOM   4870  H   ASN   310      90.270  64.660  56.290  0.00  0.00           H
ATOM   4871  CA  ASN   310      92.110  65.550  56.070  0.00  0.00           C
ATOM   4872  HA  ASN   310      93.020  65.670  56.660  0.00  0.00           H
ATOM   4873  CB  ASN   310      92.480  64.730  54.830  0.00  0.00           C
ATOM   4874  HB2 ASN   310      93.210  65.360  54.310  0.00  0.00           H
ATOM   4875  HB3 ASN   310      91.650  64.650  54.130  0.00  0.00           H
ATOM   4876  CG  ASN   310      93.060  63.410  55.270  0.00  0.00           C
ATOM   4877  OD1 ASN   310      93.690  63.100  56.280  0.00  0.00           O
ATOM   4878  ND2 ASN   310      92.880  62.450  54.390  0.00  0.00           N
ATOM   4879 HD21 ASN   310      92.340  62.490  53.540  0.00  0.00           H
ATOM   4880 HD22 ASN   310      93.350  61.570  54.590  0.00  0.00           H
ATOM   4881  C   ASN   310      91.550  66.940  55.760  0.00  0.00           C
ATOM   4882  O   ASN   310      90.730  67.100  54.860  0.00  0.00           O
ATOM   4883  N   THR   311      92.120  67.910  56.410  0.00  0.00           N
ATOM   4884  H   THR   311      92.740  67.710  57.190  0.00  0.00           H
ATOM   4885  CA  THR   311      91.730  69.350  56.400  0.00  0.00           C
ATOM   4886  HA  THR   311      90.800  69.390  55.830  0.00  0.00           H
ATOM   4887  CB  THR   311      91.460  69.870  57.830  0.00  0.00           C
ATOM   4888  HB  THR   311      91.080  70.890  57.730  0.00  0.00           H
ATOM   4889  CG2 THR   311      90.570  68.980  58.650  0.00  0.00           C
ATOM   4890 HG21 THR   311      89.680  68.730  58.070  0.00  0.00           H
ATOM   4891 HG22 THR   311      91.190  68.170  59.020  0.00  0.00           H
ATOM   4892 HG23 THR   311      90.150  69.480  59.520  0.00  0.00           H
ATOM   4893  OG1 THR   311      92.690  70.000  58.530  0.00  0.00           O
ATOM   4894  HG1 THR   311      93.160  69.190  58.350  0.00  0.00           H
ATOM   4895  C   THR   311      92.750  70.240  55.740  0.00  0.00           C
ATOM   4896  O   THR   311      92.280  71.170  55.110  0.00  0.00           O
ATOM   4897  N   ASN   312      94.030  69.980  55.830  0.00  0.00           N
ATOM   4898  H   ASN   312      94.280  69.090  56.240  0.00  0.00           H
ATOM   4899  CA  ASN   312      95.100  70.750  55.310  0.00  0.00           C
ATOM   4900  HA  ASN   312      94.910  71.810  55.450  0.00  0.00           H
ATOM   4901  CB  ASN   312      96.530  70.390  55.900  0.00  0.00           C
ATOM   4902  HB2 ASN   312      97.360  70.900  55.430  0.00  0.00           H
ATOM   4903  HB3 ASN   312      96.760  69.380  55.540  0.00  0.00           H
ATOM   4904  CG  ASN   312      96.670  70.380  57.410  0.00  0.00           C
ATOM   4905  OD1 ASN   312      96.030  71.210  58.130  0.00  0.00           O
ATOM   4906  ND2 ASN   312      97.410  69.470  58.010  0.00  0.00           N
ATOM   4907 HD21 ASN   312      97.950  68.840  57.420  0.00  0.00           H
ATOM   4908 HD22 ASN   312      97.290  69.460  59.010  0.00  0.00           H
ATOM   4909  C   ASN   312      95.210  70.710  53.830  0.00  0.00           C
ATOM   4910  O   ASN   312      94.720  69.830  53.080  0.00  0.00           O
ATOM   4911  N   ILE   313      95.870  71.720  53.300  0.00  0.00           N
ATOM   4912  H   ILE   313      96.150  72.510  53.870  0.00  0.00           H
ATOM   4913  CA  ILE   313      96.250  71.640  51.880  0.00  0.00           C
ATOM   4914  HA  ILE   313      95.380  71.430  51.240  0.00  0.00           H
ATOM   4915  CB  ILE   313      96.800  73.040  51.380  0.00  0.00           C
ATOM   4916  HB  ILE   313      96.940  73.000  50.300  0.00  0.00           H
ATOM   4917  CG2 ILE   313      95.810  74.190  51.750  0.00  0.00           C
ATOM   4918 HG21 ILE   313      95.960  74.430  52.800  0.00  0.00           H
ATOM   4919 HG22 ILE   313      95.900  75.090  51.140  0.00  0.00           H
ATOM   4920 HG23 ILE   313      94.790  73.840  51.620  0.00  0.00           H
ATOM   4921  CG1 ILE   313      98.140  73.370  52.030  0.00  0.00           C
ATOM   4922 HG12 ILE   313      98.850  72.540  52.090  0.00  0.00           H
ATOM   4923 HG13 ILE   313      97.920  73.550  53.080  0.00  0.00           H
ATOM   4924  CD1 ILE   313      98.940  74.520  51.510  0.00  0.00           C
ATOM   4925 HD11 ILE   313      98.330  75.420  51.590  0.00  0.00           H
ATOM   4926 HD12 ILE   313      99.830  74.710  52.110  0.00  0.00           H
ATOM   4927 HD13 ILE   313      99.260  74.350  50.480  0.00  0.00           H
ATOM   4928  C   ILE   313      97.360  70.640  51.490  0.00  0.00           C
ATOM   4929  O   ILE   313      98.050  70.180  52.380  0.00  0.00           O
ATOM   4930  N   TRP   314      97.580  70.340  50.170  0.00  0.00           N
ATOM   4931  H   TRP   314      96.990  70.880  49.560  0.00  0.00           H
ATOM   4932  CA  TRP   314      98.720  69.660  49.570  0.00  0.00           C
ATOM   4933  HA  TRP   314      99.010  68.870  50.260  0.00  0.00           H
ATOM   4934  CB  TRP   314      98.260  69.070  48.280  0.00  0.00           C
ATOM   4935  HB2 TRP   314      97.720  69.770  47.650  0.00  0.00           H
ATOM   4936  HB3 TRP   314      97.460  68.380  48.520  0.00  0.00           H
ATOM   4937  CG  TRP   314      99.290  68.410  47.430  0.00  0.00           C
ATOM   4938  CD1 TRP   314     100.390  67.690  47.840  0.00  0.00           C
ATOM   4939  HD1 TRP   314     100.820  67.540  48.820  0.00  0.00           H
ATOM   4940  NE1 TRP   314     101.070  67.230  46.720  0.00  0.00           N
ATOM   4941  HE1 TRP   314     101.960  66.750  46.700  0.00  0.00           H
ATOM   4942  CE2 TRP   314     100.260  67.480  45.560  0.00  0.00           C
ATOM   4943  CZ2 TRP   314     100.520  67.190  44.200  0.00  0.00           C
ATOM   4944  HZ2 TRP   314     101.370  66.540  44.080  0.00  0.00           H
ATOM   4945  CH2 TRP   314      99.620  67.640  43.270  0.00  0.00           C
ATOM   4946  HH2 TRP   314      99.900  67.490  42.240  0.00  0.00           H
ATOM   4947  CZ3 TRP   314      98.450  68.310  43.680  0.00  0.00           C
ATOM   4948  HZ3 TRP   314      97.810  68.750  42.930  0.00  0.00           H
ATOM   4949  CE3 TRP   314      98.200  68.610  44.990  0.00  0.00           C
ATOM   4950  HE3 TRP   314      97.390  69.260  45.270  0.00  0.00           H
ATOM   4951  CD2 TRP   314      99.140  68.180  46.020  0.00  0.00           C
ATOM   4952  C   TRP   314      99.880  70.600  49.430  0.00  0.00           C
ATOM   4953  O   TRP   314      99.760  71.540  48.600  0.00  0.00           O
ATOM   4954  N   LYS   315     101.010  70.470  50.150  0.00  0.00           N
ATOM   4955  H   LYS   315     101.140  69.660  50.740  0.00  0.00           H
ATOM   4956  CA  LYS   315     102.160  71.380  50.100  0.00  0.00           C
ATOM   4957  HA  LYS   315     101.810  72.330  50.510  0.00  0.00           H
ATOM   4958  CB  LYS   315     103.200  70.730  50.990  0.00  0.00           C
ATOM   4959  HB2 LYS   315     103.380  69.750  50.550  0.00  0.00           H
ATOM   4960  HB3 LYS   315     102.890  70.580  52.020  0.00  0.00           H
ATOM   4961  CG  LYS   315     104.610  71.310  50.950  0.00  0.00           C
ATOM   4962  HG2 LYS   315     104.960  71.270  49.920  0.00  0.00           H
ATOM   4963  HG3 LYS   315     105.230  70.720  51.620  0.00  0.00           H
ATOM   4964  CD  LYS   315     104.810  72.710  51.360  0.00  0.00           C
ATOM   4965  HD2 LYS   315     104.400  72.890  52.360  0.00  0.00           H
ATOM   4966  HD3 LYS   315     104.390  73.380  50.610  0.00  0.00           H
ATOM   4967  CE  LYS   315     106.240  73.030  51.580  0.00  0.00           C
ATOM   4968  HE2 LYS   315     106.610  72.280  52.280  0.00  0.00           H
ATOM   4969  HE3 LYS   315     106.280  73.950  52.160  0.00  0.00           H
ATOM   4970  NZ  LYS   315     107.040  73.100  50.340  0.00  0.00           N
ATOM   4971  HZ1 LYS   315     106.910  72.310  49.720  0.00  0.00           H
ATOM   4972  HZ2 LYS   315     106.710  73.910  49.850  0.00  0.00           H
ATOM   4973  HZ3 LYS   315     108.010  73.180  50.620  0.00  0.00           H
ATOM   4974  C   LYS   315     102.670  71.550  48.690  0.00  0.00           C
ATOM   4975  O   LYS   315     103.060  72.630  48.390  0.00  0.00           O
ATOM   4976  N   THR   316     102.710  70.490  47.900  0.00  0.00           N
ATOM   4977  H   THR   316     102.380  69.610  48.260  0.00  0.00           H
ATOM   4978  CA  THR   316     103.380  70.540  46.570  0.00  0.00           C
ATOM   4979  HA  THR   316     104.170  71.290  46.470  0.00  0.00           H
ATOM   4980  CB  THR   316     104.150  69.220  46.290  0.00  0.00           C
ATOM   4981  HB  THR   316     103.440  68.400  46.310  0.00  0.00           H
ATOM   4982  CG2 THR   316     104.790  69.190  44.880  0.00  0.00           C
ATOM   4983 HG21 THR   316     104.000  68.900  44.190  0.00  0.00           H
ATOM   4984 HG22 THR   316     105.050  70.200  44.570  0.00  0.00           H
ATOM   4985 HG23 THR   316     105.640  68.510  44.810  0.00  0.00           H
ATOM   4986  OG1 THR   316     105.200  68.950  47.190  0.00  0.00           O
ATOM   4987  HG1 THR   316     105.910  69.580  47.020  0.00  0.00           H
ATOM   4988  C   THR   316     102.420  71.050  45.380  0.00  0.00           C
ATOM   4989  O   THR   316     102.810  71.240  44.190  0.00  0.00           O
ATOM   4990  N   GLY   317     101.120  71.110  45.680  0.00  0.00           N
ATOM   4991  H   GLY   317     100.900  70.910  46.650  0.00  0.00           H
ATOM   4992  CA  GLY   317     100.100  71.450  44.690  0.00  0.00           C
ATOM   4993  HA2 GLY   317      99.110  71.370  45.150  0.00  0.00           H
ATOM   4994  HA3 GLY   317     100.130  70.730  43.870  0.00  0.00           H
ATOM   4995  C   GLY   317     100.340  72.880  44.140  0.00  0.00           C
ATOM   4996  O   GLY   317     100.250  73.060  42.900  0.00  0.00           O
ATOM   4997  N   PRO   318     100.550  73.900  44.940  0.00  0.00           N
ATOM   4998  CD  PRO   318     100.480  73.950  46.390  0.00  0.00           C
ATOM   4999  HD2 PRO   318     101.400  73.560  46.830  0.00  0.00           H
ATOM   5000  HD3 PRO   318      99.580  73.450  46.750  0.00  0.00           H
ATOM   5001  CG  PRO   318     100.190  75.430  46.730  0.00  0.00           C
ATOM   5002  HG2 PRO   318     100.470  75.740  47.740  0.00  0.00           H
ATOM   5003  HG3 PRO   318      99.140  75.630  46.560  0.00  0.00           H
ATOM   5004  CB  PRO   318     101.000  76.190  45.640  0.00  0.00           C
ATOM   5005  HB2 PRO   318     102.080  76.280  45.790  0.00  0.00           H
ATOM   5006  HB3 PRO   318     100.500  77.150  45.550  0.00  0.00           H
ATOM   5007  CA  PRO   318     100.770  75.250  44.480  0.00  0.00           C
ATOM   5008  HA  PRO   318      99.870  75.530  43.940  0.00  0.00           H
ATOM   5009  C   PRO   318     101.970  75.320  43.480  0.00  0.00           C
ATOM   5010  O   PRO   318     101.890  75.760  42.280  0.00  0.00           O
ATOM   5011  N   LEU   319     103.170  74.780  43.760  0.00  0.00           N
ATOM   5012  H   LEU   319     103.240  74.370  44.680  0.00  0.00           H
ATOM   5013  CA  LEU   319     104.260  74.530  42.870  0.00  0.00           C
ATOM   5014  HA  LEU   319     104.710  75.500  42.670  0.00  0.00           H
ATOM   5015  CB  LEU   319     105.400  73.730  43.640  0.00  0.00           C
ATOM   5016  HB2 LEU   319     105.000  72.800  44.020  0.00  0.00           H
ATOM   5017  HB3 LEU   319     105.760  74.320  44.480  0.00  0.00           H
ATOM   5018  CG  LEU   319     106.620  73.270  42.840  0.00  0.00           C
ATOM   5019  HG  LEU   319     106.190  72.640  42.060  0.00  0.00           H
ATOM   5020  CD1 LEU   319     107.400  74.310  42.050  0.00  0.00           C
ATOM   5021 HD11 LEU   319     108.230  73.810  41.540  0.00  0.00           H
ATOM   5022 HD12 LEU   319     106.810  74.850  41.310  0.00  0.00           H
ATOM   5023 HD13 LEU   319     107.690  75.070  42.770  0.00  0.00           H
ATOM   5024  CD2 LEU   319     107.580  72.490  43.720  0.00  0.00           C
ATOM   5025 HD21 LEU   319     108.550  72.270  43.270  0.00  0.00           H
ATOM   5026 HD22 LEU   319     107.790  73.070  44.620  0.00  0.00           H
ATOM   5027 HD23 LEU   319     107.230  71.510  44.050  0.00  0.00           H
ATOM   5028  C   LEU   319     103.800  73.860  41.570  0.00  0.00           C
ATOM   5029  O   LEU   319     103.960  74.430  40.470  0.00  0.00           O
ATOM   5030  N   PHE   320     103.170  72.700  41.670  0.00  0.00           N
ATOM   5031  H   PHE   320     102.890  72.410  42.590  0.00  0.00           H
ATOM   5032  CA  PHE   320     102.760  71.940  40.480  0.00  0.00           C
ATOM   5033  HA  PHE   320     103.700  71.810  39.950  0.00  0.00           H
ATOM   5034  CB  PHE   320     102.130  70.620  40.870  0.00  0.00           C
ATOM   5035  HB2 PHE   320     101.320  70.980  41.500  0.00  0.00           H
ATOM   5036  HB3 PHE   320     102.890  70.060  41.420  0.00  0.00           H
ATOM   5037  CG  PHE   320     101.560  69.730  39.760  0.00  0.00           C
ATOM   5038  CD1 PHE   320     102.400  69.230  38.760  0.00  0.00           C
ATOM   5039  HD1 PHE   320     103.410  69.620  38.670  0.00  0.00           H
ATOM   5040  CE1 PHE   320     101.890  68.530  37.630  0.00  0.00           C
ATOM   5041  HE1 PHE   320     102.600  68.210  36.890  0.00  0.00           H
ATOM   5042  CZ  PHE   320     100.550  68.190  37.630  0.00  0.00           C
ATOM   5043  HZ  PHE   320     100.080  67.730  36.780  0.00  0.00           H
ATOM   5044  CE2 PHE   320      99.680  68.620  38.640  0.00  0.00           C
ATOM   5045  HE2 PHE   320      98.630  68.410  38.500  0.00  0.00           H
ATOM   5046  CD2 PHE   320     100.200  69.380  39.680  0.00  0.00           C
ATOM   5047  HD2 PHE   320      99.510  69.770  40.410  0.00  0.00           H
ATOM   5048  C   PHE   320     101.910  72.750  39.530  0.00  0.00           C
ATOM   5049  O   PHE   320     101.980  72.540  38.270  0.00  0.00           O
ATOM   5050  N   LYS   321     101.000  73.630  40.090  0.00  0.00           N
ATOM   5051  H   LYS   321     101.070  73.760  41.090  0.00  0.00           H
ATOM   5052  CA  LYS   321     100.230  74.610  39.280  0.00  0.00           C
ATOM   5053  HA  LYS   321      99.600  74.040  38.580  0.00  0.00           H
ATOM   5054  CB  LYS   321      99.180  75.390  40.140  0.00  0.00           C
ATOM   5055  HB2 LYS   321      99.700  75.780  41.010  0.00  0.00           H
ATOM   5056  HB3 LYS   321      98.320  74.730  40.270  0.00  0.00           H
ATOM   5057  CG  LYS   321      98.590  76.650  39.400  0.00  0.00           C
ATOM   5058  HG2 LYS   321      97.880  76.310  38.640  0.00  0.00           H
ATOM   5059  HG3 LYS   321      99.410  77.200  38.950  0.00  0.00           H
ATOM   5060  CD  LYS   321      97.640  77.580  40.270  0.00  0.00           C
ATOM   5061  HD2 LYS   321      98.110  77.820  41.230  0.00  0.00           H
ATOM   5062  HD3 LYS   321      96.680  77.120  40.500  0.00  0.00           H
[truncated: 7,431,535 more chars]
