# Supplementary material for: Reversible Control of Native GluN2B-Containing NMDA Receptors with Visible Light
Source: ACS Chem Neurosci. 2024 Sep 6;15(18):3321–43. doi: 10.1021/acschemneuro.4c00247 (PMC11413854; doi:10.1021/acschemneuro.4c00247)
Supplement: Supplementary file 3 — cn4c00247_si_003.zip [file cn4c00247_si_003.zip › Dataset-snapshots-QMMM/Snapshots/Rot2/4.pdb]

REMARK   3 REFINEMENT Structure from ORCA job: /scratch/rbp/orcajob_GS-qcg-QMXTB_15513/GS-qcg-QMXTB
ATOM      1  N   ASP     1     111.820  49.000  42.050  0.00  0.00           N
ATOM      2  H1  ASP     1     112.500  49.720  41.850  0.00  0.00           H
ATOM      3  H2  ASP     1     111.790  49.040  43.060  0.00  0.00           H
ATOM      4  H3  ASP     1     112.280  48.130  41.840  0.00  0.00           H
ATOM      5  CA  ASP     1     110.610  49.330  41.320  0.00  0.00           C
ATOM      6  HA  ASP     1     110.840  49.120  40.280  0.00  0.00           H
ATOM      7  CB  ASP     1     109.370  48.480  41.680  0.00  0.00           C
ATOM      8  HB2 ASP     1     108.480  48.850  41.160  0.00  0.00           H
ATOM      9  HB3 ASP     1     109.260  48.570  42.770  0.00  0.00           H
ATOM     10  CG  ASP     1     109.510  47.000  41.230  0.00  0.00           C
ATOM     11  OD1 ASP     1     110.520  46.660  40.570  0.00  0.00           O
ATOM     12  OD2 ASP     1     108.690  46.170  41.690  0.00  0.00           O
ATOM     13  C   ASP     1     110.300  50.840  41.310  0.00  0.00           C
ATOM     14  O   ASP     1     110.550  51.470  42.350  0.00  0.00           O
ATOM     15  N   PRO     2     109.800  51.350  40.200  0.00  0.00           N
ATOM     16  CD  PRO     2     109.540  50.760  38.940  0.00  0.00           C
ATOM     17  HD2 PRO     2     109.100  49.790  39.150  0.00  0.00           H
ATOM     18  HD3 PRO     2     110.410  50.660  38.290  0.00  0.00           H
ATOM     19  CG  PRO     2     108.650  51.670  38.230  0.00  0.00           C
ATOM     20  HG2 PRO     2     107.650  51.350  38.530  0.00  0.00           H
ATOM     21  HG3 PRO     2     108.800  51.780  37.160  0.00  0.00           H
ATOM     22  CB  PRO     2     108.940  53.050  38.810  0.00  0.00           C
ATOM     23  HB2 PRO     2     108.040  53.660  38.730  0.00  0.00           H
ATOM     24  HB3 PRO     2     109.760  53.430  38.220  0.00  0.00           H
ATOM     25  CA  PRO     2     109.320  52.770  40.240  0.00  0.00           C
ATOM     26  HA  PRO     2     110.150  53.400  40.540  0.00  0.00           H
ATOM     27  C   PRO     2     108.150  52.960  41.170  0.00  0.00           C
ATOM     28  O   PRO     2     107.210  52.150  41.120  0.00  0.00           O
ATOM     29  N   LYS     3     108.110  54.160  41.750  0.00  0.00           N
ATOM     30  H   LYS     3     108.910  54.750  41.580  0.00  0.00           H
ATOM     31  CA  LYS     3     107.020  54.820  42.510  0.00  0.00           C
ATOM     32  HA  LYS     3     106.790  54.130  43.320  0.00  0.00           H
ATOM     33  CB  LYS     3     107.660  56.160  43.120  0.00  0.00           C
ATOM     34  HB2 LYS     3     108.160  56.730  42.340  0.00  0.00           H
ATOM     35  HB3 LYS     3     108.510  55.870  43.730  0.00  0.00           H
ATOM     36  CG  LYS     3     106.660  57.080  43.900  0.00  0.00           C
ATOM     37  HG2 LYS     3     106.220  56.480  44.700  0.00  0.00           H
ATOM     38  HG3 LYS     3     105.990  57.330  43.080  0.00  0.00           H
ATOM     39  CD  LYS     3     107.520  58.250  44.400  0.00  0.00           C
ATOM     40  HD2 LYS     3     108.110  58.740  43.630  0.00  0.00           H
ATOM     41  HD3 LYS     3     108.260  57.740  45.020  0.00  0.00           H
ATOM     42  CE  LYS     3     106.770  59.200  45.300  0.00  0.00           C
ATOM     43  HE2 LYS     3     105.920  59.520  44.700  0.00  0.00           H
ATOM     44  HE3 LYS     3     107.410  60.060  45.460  0.00  0.00           H
ATOM     45  NZ  LYS     3     106.370  58.580  46.620  0.00  0.00           N
ATOM     46  HZ1 LYS     3     107.150  58.270  47.190  0.00  0.00           H
ATOM     47  HZ2 LYS     3     105.840  59.200  47.210  0.00  0.00           H
ATOM     48  HZ3 LYS     3     105.790  57.790  46.380  0.00  0.00           H
ATOM     49  C   LYS     3     105.830  55.090  41.660  0.00  0.00           C
ATOM     50  O   LYS     3     105.880  55.880  40.680  0.00  0.00           O
ATOM     51  N   ILE     4     104.650  54.410  41.780  0.00  0.00           N
ATOM     52  H   ILE     4     104.640  53.710  42.510  0.00  0.00           H
ATOM     53  CA  ILE     4     103.390  54.660  41.080  0.00  0.00           C
ATOM     54  HA  ILE     4     103.530  54.720  40.000  0.00  0.00           H
ATOM     55  CB  ILE     4     102.390  53.460  41.380  0.00  0.00           C
ATOM     56  HB  ILE     4     102.310  53.460  42.470  0.00  0.00           H
ATOM     57  CG2 ILE     4     101.010  53.580  40.770  0.00  0.00           C
ATOM     58 HG21 ILE     4     100.490  54.450  41.180  0.00  0.00           H
ATOM     59 HG22 ILE     4     101.270  53.700  39.720  0.00  0.00           H
ATOM     60 HG23 ILE     4     100.420  52.700  41.010  0.00  0.00           H
ATOM     61  CG1 ILE     4     103.050  52.060  41.040  0.00  0.00           C
ATOM     62 HG12 ILE     4     102.310  51.300  41.320  0.00  0.00           H
ATOM     63 HG13 ILE     4     104.020  51.910  41.520  0.00  0.00           H
ATOM     64  CD1 ILE     4     103.270  51.930  39.520  0.00  0.00           C
ATOM     65 HD11 ILE     4     104.090  52.570  39.190  0.00  0.00           H
ATOM     66 HD12 ILE     4     103.650  50.950  39.220  0.00  0.00           H
ATOM     67 HD13 ILE     4     102.360  52.150  38.970  0.00  0.00           H
ATOM     68  C   ILE     4     102.920  56.090  41.430  0.00  0.00           C
ATOM     69  O   ILE     4     102.950  56.450  42.620  0.00  0.00           O
ATOM     70  N   VAL     5     102.550  56.910  40.460  0.00  0.00           N
ATOM     71  H   VAL     5     102.580  56.560  39.520  0.00  0.00           H
ATOM     72  CA  VAL     5     102.020  58.310  40.650  0.00  0.00           C
ATOM     73  HA  VAL     5     102.010  58.540  41.720  0.00  0.00           H
ATOM     74  CB  VAL     5     102.900  59.430  40.020  0.00  0.00           C
ATOM     75  HB  VAL     5     103.190  59.170  39.010  0.00  0.00           H
ATOM     76  CG1 VAL     5     102.260  60.760  39.860  0.00  0.00           C
ATOM     77 HG11 VAL     5     101.920  61.230  40.780  0.00  0.00           H
ATOM     78 HG12 VAL     5     102.910  61.450  39.310  0.00  0.00           H
ATOM     79 HG13 VAL     5     101.390  60.730  39.200  0.00  0.00           H
ATOM     80  CG2 VAL     5     104.250  59.420  40.750  0.00  0.00           C
ATOM     81 HG21 VAL     5     104.900  60.170  40.280  0.00  0.00           H
ATOM     82 HG22 VAL     5     104.160  59.570  41.820  0.00  0.00           H
ATOM     83 HG23 VAL     5     104.800  58.490  40.580  0.00  0.00           H
ATOM     84  C   VAL     5     100.640  58.300  40.040  0.00  0.00           C
ATOM     85  O   VAL     5     100.590  58.130  38.830  0.00  0.00           O
ATOM     86  N   ASN     6      99.590  58.400  40.790  0.00  0.00           N
ATOM     87  H   ASN     6      99.820  58.620  41.750  0.00  0.00           H
ATOM     88  CA  ASN     6      98.240  58.410  40.300  0.00  0.00           C
ATOM     89  HA  ASN     6      98.100  57.630  39.560  0.00  0.00           H
ATOM     90  CB  ASN     6      97.320  58.040  41.490  0.00  0.00           C
ATOM     91  HB2 ASN     6      96.310  58.160  41.110  0.00  0.00           H
ATOM     92  HB3 ASN     6      97.490  58.720  42.320  0.00  0.00           H
ATOM     93  CG  ASN     6      97.340  56.630  41.990  0.00  0.00           C
ATOM     94  OD1 ASN     6      96.740  55.760  41.390  0.00  0.00           O
ATOM     95  ND2 ASN     6      98.050  56.400  43.070  0.00  0.00           N
ATOM     96 HD21 ASN     6      98.630  57.120  43.480  0.00  0.00           H
ATOM     97 HD22 ASN     6      98.210  55.420  43.290  0.00  0.00           H
ATOM     98  C   ASN     6      97.830  59.820  39.680  0.00  0.00           C
ATOM     99  O   ASN     6      98.070  60.880  40.290  0.00  0.00           O
ATOM    100  N   ILE     7      97.230  59.820  38.500  0.00  0.00           N
ATOM    101  H   ILE     7      97.170  58.920  38.040  0.00  0.00           H
ATOM    102  CA  ILE     7      96.530  60.980  37.960  0.00  0.00           C
ATOM    103  HA  ILE     7      96.650  61.840  38.610  0.00  0.00           H
ATOM    104  CB  ILE     7      96.990  61.390  36.540  0.00  0.00           C
ATOM    105  HB  ILE     7      96.770  60.470  35.990  0.00  0.00           H
ATOM    106  CG2 ILE     7      96.200  62.590  36.010  0.00  0.00           C
ATOM    107 HG21 ILE     7      96.460  63.530  36.500  0.00  0.00           H
ATOM    108 HG22 ILE     7      96.350  62.630  34.930  0.00  0.00           H
ATOM    109 HG23 ILE     7      95.130  62.400  36.100  0.00  0.00           H
ATOM    110  CG1 ILE     7      98.450  61.670  36.510  0.00  0.00           C
ATOM    111 HG12 ILE     7      98.890  61.150  37.360  0.00  0.00           H
ATOM    112 HG13 ILE     7      98.560  62.730  36.710  0.00  0.00           H
ATOM    113  CD1 ILE     7      99.180  61.300  35.150  0.00  0.00           C
ATOM    114 HD11 ILE     7      98.990  62.020  34.360  0.00  0.00           H
ATOM    115 HD12 ILE     7     100.270  61.300  35.180  0.00  0.00           H
ATOM    116 HD13 ILE     7      98.940  60.330  34.720  0.00  0.00           H
ATOM    117  C   ILE     7      95.050  60.650  37.950  0.00  0.00           C
ATOM    118  O   ILE     7      94.680  59.550  37.540  0.00  0.00           O
ATOM    119  N   GLY     8      94.190  61.560  38.460  0.00  0.00           N
ATOM    120  H   GLY     8      94.470  62.520  38.640  0.00  0.00           H
ATOM    121  CA  GLY     8      92.730  61.390  38.420  0.00  0.00           C
ATOM    122  HA2 GLY     8      92.330  61.970  39.260  0.00  0.00           H
ATOM    123  HA3 GLY     8      92.470  60.350  38.620  0.00  0.00           H
ATOM    124  C   GLY     8      92.110  62.010  37.200  0.00  0.00           C
ATOM    125  O   GLY     8      92.700  62.940  36.650  0.00  0.00           O
ATOM    126  N   ALA     9      90.930  61.520  36.820  0.00  0.00           N
ATOM    127  H   ALA     9      90.590  60.700  37.290  0.00  0.00           H
ATOM    128  CA  ALA     9      89.990  62.180  35.920  0.00  0.00           C
ATOM    129  HA  ALA     9      90.260  63.220  36.120  0.00  0.00           H
ATOM    130  CB  ALA     9      90.300  61.790  34.500  0.00  0.00           C
ATOM    131  HB1 ALA     9      89.750  62.490  33.870  0.00  0.00           H
ATOM    132  HB2 ALA     9      91.360  61.790  34.260  0.00  0.00           H
ATOM    133  HB3 ALA     9      89.810  60.850  34.220  0.00  0.00           H
ATOM    134  C   ALA     9      88.490  62.120  36.110  0.00  0.00           C
ATOM    135  O   ALA     9      87.920  61.090  36.560  0.00  0.00           O
ATOM    136  N   VAL    10      87.810  63.190  35.620  0.00  0.00           N
ATOM    137  H   VAL    10      88.400  63.960  35.340  0.00  0.00           H
ATOM    138  CA  VAL    10      86.360  63.280  35.540  0.00  0.00           C
ATOM    139  HA  VAL    10      85.890  62.340  35.840  0.00  0.00           H
ATOM    140  CB  VAL    10      85.760  64.410  36.360  0.00  0.00           C
ATOM    141  HB  VAL    10      86.010  65.400  35.980  0.00  0.00           H
ATOM    142  CG1 VAL    10      84.260  64.330  36.360  0.00  0.00           C
ATOM    143 HG11 VAL    10      83.830  65.060  37.050  0.00  0.00           H
ATOM    144 HG12 VAL    10      84.040  64.670  35.350  0.00  0.00           H
ATOM    145 HG13 VAL    10      83.910  63.320  36.570  0.00  0.00           H
ATOM    146  CG2 VAL    10      86.240  64.350  37.830  0.00  0.00           C
ATOM    147 HG21 VAL    10      85.930  65.170  38.490  0.00  0.00           H
ATOM    148 HG22 VAL    10      85.940  63.410  38.300  0.00  0.00           H
ATOM    149 HG23 VAL    10      87.320  64.430  37.790  0.00  0.00           H
ATOM    150  C   VAL    10      86.010  63.490  34.080  0.00  0.00           C
ATOM    151  O   VAL    10      86.210  64.550  33.520  0.00  0.00           O
ATOM    152  N   LEU    11      85.490  62.400  33.430  0.00  0.00           N
ATOM    153  H   LEU    11      85.120  61.600  33.930  0.00  0.00           H
ATOM    154  CA  LEU    11      85.310  62.300  31.980  0.00  0.00           C
ATOM    155  HA  LEU    11      85.450  63.250  31.470  0.00  0.00           H
ATOM    156  CB  LEU    11      86.260  61.300  31.400  0.00  0.00           C
ATOM    157  HB2 LEU    11      85.950  61.090  30.380  0.00  0.00           H
ATOM    158  HB3 LEU    11      86.110  60.490  32.110  0.00  0.00           H
ATOM    159  CG  LEU    11      87.730  61.800  31.500  0.00  0.00           C
ATOM    160  HG  LEU    11      88.010  61.950  32.540  0.00  0.00           H
ATOM    161  CD1 LEU    11      88.600  60.640  30.890  0.00  0.00           C
ATOM    162 HD11 LEU    11      89.650  60.850  31.070  0.00  0.00           H
ATOM    163 HD12 LEU    11      88.390  59.740  31.470  0.00  0.00           H
ATOM    164 HD13 LEU    11      88.520  60.500  29.810  0.00  0.00           H
ATOM    165  CD2 LEU    11      88.000  63.030  30.730  0.00  0.00           C
ATOM    166 HD21 LEU    11      89.070  63.150  30.550  0.00  0.00           H
ATOM    167 HD22 LEU    11      87.570  62.870  29.740  0.00  0.00           H
ATOM    168 HD23 LEU    11      87.650  63.950  31.190  0.00  0.00           H
ATOM    169  C   LEU    11      83.820  61.980  31.590  0.00  0.00           C
ATOM    170  O   LEU    11      83.060  61.510  32.410  0.00  0.00           O
ATOM    171  N   SER    12      83.430  62.380  30.350  0.00  0.00           N
ATOM    172  H   SER    12      84.070  62.760  29.670  0.00  0.00           H
ATOM    173  CA  SER    12      81.980  62.360  29.950  0.00  0.00           C
ATOM    174  HA  SER    12      81.370  62.980  30.610  0.00  0.00           H
ATOM    175  CB  SER    12      81.780  62.930  28.540  0.00  0.00           C
ATOM    176  HB2 SER    12      82.230  63.920  28.460  0.00  0.00           H
ATOM    177  HB3 SER    12      80.710  63.090  28.390  0.00  0.00           H
ATOM    178  OG  SER    12      82.360  62.230  27.490  0.00  0.00           O
ATOM    179  HG  SER    12      83.170  62.690  27.230  0.00  0.00           H
ATOM    180  C   SER    12      81.250  61.030  29.930  0.00  0.00           C
ATOM    181  O   SER    12      80.060  60.890  30.300  0.00  0.00           O
ATOM    182  N   THR    13      81.970  60.000  29.420  0.00  0.00           N
ATOM    183  H   THR    13      82.850  60.290  29.010  0.00  0.00           H
ATOM    184  CA  THR    13      81.620  58.600  29.280  0.00  0.00           C
ATOM    185  HA  THR    13      80.820  58.450  30.010  0.00  0.00           H
ATOM    186  CB  THR    13      81.000  58.310  27.850  0.00  0.00           C
ATOM    187  HB  THR    13      80.640  57.290  27.950  0.00  0.00           H
ATOM    188  CG2 THR    13      79.780  59.190  27.500  0.00  0.00           C
ATOM    189 HG21 THR    13      78.970  59.170  28.230  0.00  0.00           H
ATOM    190 HG22 THR    13      80.290  60.140  27.300  0.00  0.00           H
ATOM    191 HG23 THR    13      79.390  58.840  26.550  0.00  0.00           H
ATOM    192  OG1 THR    13      81.880  58.490  26.800  0.00  0.00           O
ATOM    193  HG1 THR    13      81.450  58.430  25.950  0.00  0.00           H
ATOM    194  C   THR    13      82.740  57.570  29.500  0.00  0.00           C
ATOM    195  O   THR    13      83.960  57.910  29.480  0.00  0.00           O
ATOM    196  N   LYS    14      82.320  56.310  29.740  0.00  0.00           N
ATOM    197  H   LYS    14      81.320  56.190  29.710  0.00  0.00           H
ATOM    198  CA  LYS    14      83.220  55.190  30.020  0.00  0.00           C
ATOM    199  HA  LYS    14      83.830  55.470  30.890  0.00  0.00           H
ATOM    200  CB  LYS    14      82.430  54.000  30.370  0.00  0.00           C
ATOM    201  HB2 LYS    14      81.870  53.710  29.480  0.00  0.00           H
ATOM    202  HB3 LYS    14      81.790  54.310  31.200  0.00  0.00           H
ATOM    203  CG  LYS    14      83.230  52.740  30.800  0.00  0.00           C
ATOM    204  HG2 LYS    14      83.840  52.360  29.980  0.00  0.00           H
ATOM    205  HG3 LYS    14      82.460  52.050  31.150  0.00  0.00           H
ATOM    206  CD  LYS    14      84.260  52.980  31.920  0.00  0.00           C
ATOM    207  HD2 LYS    14      84.840  53.900  31.800  0.00  0.00           H
ATOM    208  HD3 LYS    14      84.930  52.120  32.010  0.00  0.00           H
ATOM    209  CE  LYS    14      83.410  53.100  33.190  0.00  0.00           C
ATOM    210  HE2 LYS    14      82.860  52.170  33.320  0.00  0.00           H
ATOM    211  HE3 LYS    14      82.730  53.940  33.030  0.00  0.00           H
ATOM    212  NZ  LYS    14      84.180  53.410  34.440  0.00  0.00           N
ATOM    213  HZ1 LYS    14      84.500  54.360  34.490  0.00  0.00           H
ATOM    214  HZ2 LYS    14      83.440  53.430  35.130  0.00  0.00           H
ATOM    215  HZ3 LYS    14      84.940  52.780  34.620  0.00  0.00           H
ATOM    216  C   LYS    14      84.240  54.970  28.800  0.00  0.00           C
ATOM    217  O   LYS    14      85.420  54.630  29.150  0.00  0.00           O
ATOM    218  N   LYS    15      83.840  55.200  27.530  0.00  0.00           N
ATOM    219  H   LYS    15      82.860  55.370  27.360  0.00  0.00           H
ATOM    220  CA  LYS    15      84.700  55.350  26.340  0.00  0.00           C
ATOM    221  HA  LYS    15      85.040  54.350  26.060  0.00  0.00           H
ATOM    222  CB  LYS    15      83.940  55.830  25.090  0.00  0.00           C
ATOM    223  HB2 LYS    15      84.710  56.090  24.360  0.00  0.00           H
ATOM    224  HB3 LYS    15      83.280  56.690  25.230  0.00  0.00           H
ATOM    225  CG  LYS    15      83.050  54.710  24.460  0.00  0.00           C
ATOM    226  HG2 LYS    15      82.190  54.440  25.080  0.00  0.00           H
ATOM    227  HG3 LYS    15      83.700  53.850  24.310  0.00  0.00           H
ATOM    228  CD  LYS    15      82.430  55.060  23.180  0.00  0.00           C
ATOM    229  HD2 LYS    15      83.200  55.170  22.410  0.00  0.00           H
ATOM    230  HD3 LYS    15      81.770  55.920  23.260  0.00  0.00           H
ATOM    231  CE  LYS    15      81.700  53.800  22.650  0.00  0.00           C
ATOM    232  HE2 LYS    15      81.010  53.400  23.390  0.00  0.00           H
ATOM    233  HE3 LYS    15      82.460  53.020  22.660  0.00  0.00           H
ATOM    234  NZ  LYS    15      81.120  54.070  21.340  0.00  0.00           N
ATOM    235  HZ1 LYS    15      81.670  54.730  20.810  0.00  0.00           H
ATOM    236  HZ2 LYS    15      81.180  53.240  20.770  0.00  0.00           H
ATOM    237  HZ3 LYS    15      80.180  54.440  21.290  0.00  0.00           H
ATOM    238  C   LYS    15      85.870  56.290  26.440  0.00  0.00           C
ATOM    239  O   LYS    15      87.000  55.890  26.150  0.00  0.00           O
ATOM    240  N   HIE    16      85.560  57.450  27.040  0.00  0.00           N
ATOM    241  H   HIE    16      84.620  57.750  27.230  0.00  0.00           H
ATOM    242  CA  HIE    16      86.620  58.480  27.210  0.00  0.00           C
ATOM    243  HA  HIE    16      87.260  58.590  26.330  0.00  0.00           H
ATOM    244  CB  HIE    16      86.000  59.930  27.480  0.00  0.00           C
ATOM    245  HB2 HIE    16      86.820  60.620  27.660  0.00  0.00           H
ATOM    246  HB3 HIE    16      85.320  60.000  28.330  0.00  0.00           H
ATOM    247  CG  HIE    16      85.270  60.450  26.240  0.00  0.00           C
ATOM    248  ND1 HIE    16      83.970  60.140  25.900  0.00  0.00           N
ATOM    249  CE1 HIE    16      83.748  61.136  24.827  0.00  0.00           C
ATOM    250  HE1 HIE    16      82.748  61.308  24.429  0.00  0.00           H
ATOM    251  NE2 HIE    16      84.928  61.434  24.343  0.00  0.00           N
ATOM    252  HE2 HIE    16      85.093  61.903  23.464  0.00  0.00           H
ATOM    253  CD2 HIE    16      85.900  61.020  25.200  0.00  0.00           C
ATOM    254  HD2 HIE    16      86.930  61.320  25.120  0.00  0.00           H
ATOM    255  C   HIE    16      87.610  58.220  28.350  0.00  0.00           C
ATOM    256  O   HIE    16      88.780  58.550  28.210  0.00  0.00           O
ATOM    257  N   GLU    17      87.240  57.440  29.370  0.00  0.00           N
ATOM    258  H   GLU    17      86.240  57.380  29.480  0.00  0.00           H
ATOM    259  CA  GLU    17      88.180  56.870  30.330  0.00  0.00           C
ATOM    260  HA  GLU    17      88.730  57.620  30.900  0.00  0.00           H
ATOM    261  CB  GLU    17      87.410  56.160  31.450  0.00  0.00           C
ATOM    262  HB2 GLU    17      88.200  56.020  32.190  0.00  0.00           H
ATOM    263  HB3 GLU    17      87.170  55.150  31.110  0.00  0.00           H
ATOM    264  CG  GLU    17      86.150  56.830  32.000  0.00  0.00           C
ATOM    265  HG2 GLU    17      85.390  56.790  31.210  0.00  0.00           H
ATOM    266  HG3 GLU    17      86.520  57.830  32.180  0.00  0.00           H
ATOM    267  CD  GLU    17      85.710  56.250  33.390  0.00  0.00           C
ATOM    268  OE1 GLU    17      86.560  56.010  34.260  0.00  0.00           O
ATOM    269  OE2 GLU    17      84.500  55.980  33.650  0.00  0.00           O
ATOM    270  C   GLU    17      89.230  55.880  29.710  0.00  0.00           C
ATOM    271  O   GLU    17      90.410  55.940  30.100  0.00  0.00           O
ATOM    272  N   GLN    18      88.920  55.070  28.630  0.00  0.00           N
ATOM    273  H   GLN    18      87.970  54.980  28.310  0.00  0.00           H
ATOM    274  CA  GLN    18      89.900  54.340  27.870  0.00  0.00           C
ATOM    275  HA  GLN    18      90.520  53.810  28.600  0.00  0.00           H
ATOM    276  CB  GLN    18      89.200  53.410  26.880  0.00  0.00           C
ATOM    277  HB2 GLN    18      88.520  53.980  26.240  0.00  0.00           H
ATOM    278  HB3 GLN    18      88.560  52.730  27.430  0.00  0.00           H
ATOM    279  CG  GLN    18      90.140  52.520  26.030  0.00  0.00           C
ATOM    280  HG2 GLN    18      90.600  53.170  25.280  0.00  0.00           H
ATOM    281  HG3 GLN    18      89.650  51.780  25.410  0.00  0.00           H
ATOM    282  CD  GLN    18      91.290  51.840  26.730  0.00  0.00           C
ATOM    283  OE1 GLN    18      91.130  51.360  27.830  0.00  0.00           O
ATOM    284  NE2 GLN    18      92.520  51.820  26.190  0.00  0.00           N
ATOM    285 HE21 GLN    18      92.620  52.140  25.240  0.00  0.00           H
ATOM    286 HE22 GLN    18      93.310  51.450  26.700  0.00  0.00           H
ATOM    287  C   GLN    18      90.850  55.250  27.000  0.00  0.00           C
ATOM    288  O   GLN    18      92.010  54.920  26.980  0.00  0.00           O
ATOM    289  N   ILE    19      90.440  56.410  26.490  0.00  0.00           N
ATOM    290  H   ILE    19      89.470  56.690  26.420  0.00  0.00           H
ATOM    291  CA  ILE    19      91.360  57.350  25.840  0.00  0.00           C
ATOM    292  HA  ILE    19      91.960  56.710  25.180  0.00  0.00           H
ATOM    293  CB  ILE    19      90.660  58.430  24.990  0.00  0.00           C
ATOM    294  HB  ILE    19      89.860  58.930  25.550  0.00  0.00           H
ATOM    295  CG2 ILE    19      91.530  59.610  24.540  0.00  0.00           C
ATOM    296 HG21 ILE    19      90.840  60.270  24.020  0.00  0.00           H
ATOM    297 HG22 ILE    19      91.830  60.120  25.460  0.00  0.00           H
ATOM    298 HG23 ILE    19      92.450  59.400  24.010  0.00  0.00           H
ATOM    299  CG1 ILE    19      90.130  57.630  23.790  0.00  0.00           C
ATOM    300 HG12 ILE    19      89.640  58.330  23.120  0.00  0.00           H
ATOM    301 HG13 ILE    19      89.290  57.000  24.090  0.00  0.00           H
ATOM    302  CD1 ILE    19      91.030  56.680  22.970  0.00  0.00           C
ATOM    303 HD11 ILE    19      91.930  57.280  22.860  0.00  0.00           H
ATOM    304 HD12 ILE    19      91.090  55.720  23.490  0.00  0.00           H
ATOM    305 HD13 ILE    19      90.590  56.420  22.010  0.00  0.00           H
ATOM    306  C   ILE    19      92.350  57.830  26.910  0.00  0.00           C
ATOM    307  O   ILE    19      93.510  57.910  26.640  0.00  0.00           O
ATOM    308  N   PHE    20      91.980  58.050  28.110  0.00  0.00           N
ATOM    309  H   PHE    20      90.970  58.040  28.200  0.00  0.00           H
ATOM    310  CA  PHE    20      92.790  58.540  29.240  0.00  0.00           C
ATOM    311  HA  PHE    20      93.270  59.500  29.030  0.00  0.00           H
ATOM    312  CB  PHE    20      91.810  58.960  30.360  0.00  0.00           C
ATOM    313  HB2 PHE    20      91.060  58.220  30.640  0.00  0.00           H
ATOM    314  HB3 PHE    20      91.260  59.770  29.890  0.00  0.00           H
ATOM    315  CG  PHE    20      92.490  59.370  31.680  0.00  0.00           C
ATOM    316  CD1 PHE    20      93.220  60.590  31.670  0.00  0.00           C
ATOM    317  HD1 PHE    20      93.400  61.190  30.790  0.00  0.00           H
ATOM    318  CE1 PHE    20      93.690  61.150  32.880  0.00  0.00           C
ATOM    319  HE1 PHE    20      94.210  62.090  32.850  0.00  0.00           H
ATOM    320  CZ  PHE    20      93.490  60.490  34.120  0.00  0.00           C
ATOM    321  HZ  PHE    20      93.770  60.940  35.060  0.00  0.00           H
ATOM    322  CE2 PHE    20      92.820  59.280  34.140  0.00  0.00           C
ATOM    323  HE2 PHE    20      92.560  58.870  35.100  0.00  0.00           H
ATOM    324  CD2 PHE    20      92.270  58.800  32.930  0.00  0.00           C
ATOM    325  HD2 PHE    20      91.630  57.930  32.930  0.00  0.00           H
ATOM    326  C   PHE    20      93.890  57.540  29.540  0.00  0.00           C
ATOM    327  O   PHE    20      95.090  57.880  29.550  0.00  0.00           O
ATOM    328  N   ARG    21      93.460  56.180  29.660  0.00  0.00           N
ATOM    329  H   ARG    21      92.470  56.040  29.720  0.00  0.00           H
ATOM    330  CA  ARG    21      94.390  55.040  30.010  0.00  0.00           C
ATOM    331  HA  ARG    21      94.990  55.280  30.890  0.00  0.00           H
ATOM    332  CB  ARG    21      93.470  53.780  30.290  0.00  0.00           C
ATOM    333  HB2 ARG    21      94.060  52.860  30.230  0.00  0.00           H
ATOM    334  HB3 ARG    21      92.840  53.710  29.400  0.00  0.00           H
ATOM    335  CG  ARG    21      92.810  53.760  31.680  0.00  0.00           C
ATOM    336  HG2 ARG    21      91.970  54.460  31.720  0.00  0.00           H
ATOM    337  HG3 ARG    21      93.540  54.080  32.420  0.00  0.00           H
ATOM    338  CD  ARG    21      92.270  52.370  32.010  0.00  0.00           C
ATOM    339  HD2 ARG    21      91.660  52.490  32.910  0.00  0.00           H
ATOM    340  HD3 ARG    21      93.150  51.740  32.060  0.00  0.00           H
ATOM    341  NE  ARG    21      91.320  51.890  30.960  0.00  0.00           N
ATOM    342  HE  ARG    21      91.750  51.400  30.190  0.00  0.00           H
ATOM    343  CZ  ARG    21      90.020  52.130  30.910  0.00  0.00           C
ATOM    344  NH1 ARG    21      89.310  52.720  31.810  0.00  0.00           N
ATOM    345 HH11 ARG    21      89.740  52.980  32.680  0.00  0.00           H
ATOM    346 HH12 ARG    21      88.300  52.750  31.750  0.00  0.00           H
ATOM    347  NH2 ARG    21      89.400  51.710  29.860  0.00  0.00           N
ATOM    348 HH21 ARG    21      89.780  51.040  29.210  0.00  0.00           H
ATOM    349 HH22 ARG    21      88.400  51.840  29.930  0.00  0.00           H
ATOM    350  C   ARG    21      95.330  54.660  28.910  0.00  0.00           C
ATOM    351  O   ARG    21      96.480  54.340  29.180  0.00  0.00           O
ATOM    352  N   GLU    22      94.990  54.870  27.660  0.00  0.00           N
ATOM    353  H   GLU    22      94.020  55.130  27.510  0.00  0.00           H
ATOM    354  CA  GLU    22      95.940  54.800  26.510  0.00  0.00           C
ATOM    355  HA  GLU    22      96.400  53.810  26.610  0.00  0.00           H
ATOM    356  CB  GLU    22      95.240  54.930  25.200  0.00  0.00           C
ATOM    357  HB2 GLU    22      94.660  55.850  25.180  0.00  0.00           H
ATOM    358  HB3 GLU    22      94.590  54.050  25.180  0.00  0.00           H
ATOM    359  CG  GLU    22      95.970  54.790  23.860  0.00  0.00           C
ATOM    360  HG2 GLU    22      96.670  55.630  23.800  0.00  0.00           H
ATOM    361  HG3 GLU    22      95.380  55.100  23.000  0.00  0.00           H
ATOM    362  CD  GLU    22      96.730  53.500  23.700  0.00  0.00           C
ATOM    363  OE1 GLU    22      96.130  52.400  23.870  0.00  0.00           O
ATOM    364  OE2 GLU    22      97.910  53.580  23.280  0.00  0.00           O
ATOM    365  C   GLU    22      96.970  56.000  26.690  0.00  0.00           C
ATOM    366  O   GLU    22      98.140  55.680  26.580  0.00  0.00           O
ATOM    367  N   ALA    23      96.610  57.300  26.810  0.00  0.00           N
ATOM    368  H   ALA    23      95.630  57.540  26.860  0.00  0.00           H
ATOM    369  CA  ALA    23      97.440  58.490  27.120  0.00  0.00           C
ATOM    370  HA  ALA    23      98.080  58.750  26.280  0.00  0.00           H
ATOM    371  CB  ALA    23      96.620  59.710  27.390  0.00  0.00           C
ATOM    372  HB1 ALA    23      95.850  59.850  26.630  0.00  0.00           H
ATOM    373  HB2 ALA    23      96.160  59.610  28.380  0.00  0.00           H
ATOM    374  HB3 ALA    23      97.420  60.450  27.400  0.00  0.00           H
ATOM    375  C   ALA    23      98.360  58.240  28.290  0.00  0.00           C
ATOM    376  O   ALA    23      99.560  58.590  28.150  0.00  0.00           O
ATOM    377  N   VAL    24      98.010  57.630  29.390  0.00  0.00           N
ATOM    378  H   VAL    24      97.030  57.400  29.500  0.00  0.00           H
ATOM    379  CA  VAL    24      98.970  57.160  30.450  0.00  0.00           C
ATOM    380  HA  VAL    24      99.630  58.000  30.690  0.00  0.00           H
ATOM    381  CB  VAL    24      98.230  56.910  31.780  0.00  0.00           C
ATOM    382  HB  VAL    24      97.440  56.170  31.630  0.00  0.00           H
ATOM    383  CG1 VAL    24      99.160  56.200  32.810  0.00  0.00           C
ATOM    384 HG11 VAL    24      99.700  55.340  32.420  0.00  0.00           H
ATOM    385 HG12 VAL    24      99.990  56.830  33.130  0.00  0.00           H
ATOM    386 HG13 VAL    24      98.530  55.950  33.670  0.00  0.00           H
ATOM    387  CG2 VAL    24      97.590  58.150  32.440  0.00  0.00           C
ATOM    388 HG21 VAL    24      97.280  57.800  33.430  0.00  0.00           H
ATOM    389 HG22 VAL    24      98.250  59.000  32.580  0.00  0.00           H
ATOM    390 HG23 VAL    24      96.710  58.500  31.900  0.00  0.00           H
ATOM    391  C   VAL    24      99.890  55.990  29.980  0.00  0.00           C
ATOM    392  O   VAL    24     101.060  56.020  30.320  0.00  0.00           O
ATOM    393  N   ASN    25      99.420  54.910  29.320  0.00  0.00           N
ATOM    394  H   ASN    25      98.490  54.810  28.940  0.00  0.00           H
ATOM    395  CA  ASN    25     100.340  53.880  28.800  0.00  0.00           C
ATOM    396  HA  ASN    25     101.050  53.490  29.530  0.00  0.00           H
ATOM    397  CB  ASN    25      99.430  52.720  28.100  0.00  0.00           C
ATOM    398  HB2 ASN    25      98.940  53.090  27.200  0.00  0.00           H
ATOM    399  HB3 ASN    25      98.600  52.560  28.790  0.00  0.00           H
ATOM    400  CG  ASN    25     100.110  51.390  27.940  0.00  0.00           C
ATOM    401  OD1 ASN    25     101.170  51.110  28.580  0.00  0.00           O
ATOM    402  ND2 ASN    25      99.630  50.510  27.060  0.00  0.00           N
ATOM    403 HD21 ASN    25      98.720  50.710  26.670  0.00  0.00           H
ATOM    404 HD22 ASN    25     100.140  49.690  26.780  0.00  0.00           H
ATOM    405  C   ASN    25     101.320  54.490  27.800  0.00  0.00           C
ATOM    406  O   ASN    25     102.500  54.170  27.810  0.00  0.00           O
ATOM    407  N   GLN    26     100.860  55.440  26.990  0.00  0.00           N
ATOM    408  H   GLN    26      99.850  55.520  27.020  0.00  0.00           H
ATOM    409  CA  GLN    26     101.660  56.110  26.020  0.00  0.00           C
ATOM    410  HA  GLN    26     102.260  55.430  25.420  0.00  0.00           H
ATOM    411  CB  GLN    26     100.820  56.970  25.060  0.00  0.00           C
ATOM    412  HB2 GLN    26     101.530  57.670  24.640  0.00  0.00           H
ATOM    413  HB3 GLN    26     100.100  57.610  25.570  0.00  0.00           H
ATOM    414  CG  GLN    26     100.140  56.110  23.960  0.00  0.00           C
ATOM    415  HG2 GLN    26      99.530  55.330  24.400  0.00  0.00           H
ATOM    416  HG3 GLN    26     100.920  55.670  23.330  0.00  0.00           H
ATOM    417  CD  GLN    26      99.240  56.890  23.020  0.00  0.00           C
ATOM    418  OE1 GLN    26      99.300  58.090  23.000  0.00  0.00           O
ATOM    419  NE2 GLN    26      98.510  56.310  22.180  0.00  0.00           N
ATOM    420 HE21 GLN    26      98.350  55.310  22.180  0.00  0.00           H
ATOM    421 HE22 GLN    26      97.820  56.870  21.700  0.00  0.00           H
ATOM    422  C   GLN    26     102.740  56.930  26.720  0.00  0.00           C
ATOM    423  O   GLN    26     103.850  56.940  26.160  0.00  0.00           O
ATOM    424  N   ALA    27     102.390  57.590  27.810  0.00  0.00           N
ATOM    425  H   ALA    27     101.420  57.640  28.090  0.00  0.00           H
ATOM    426  CA  ALA    27     103.410  58.320  28.630  0.00  0.00           C
ATOM    427  HA  ALA    27     104.050  58.820  27.900  0.00  0.00           H
ATOM    428  CB  ALA    27     102.750  59.370  29.570  0.00  0.00           C
ATOM    429  HB1 ALA    27     103.540  60.090  29.820  0.00  0.00           H
ATOM    430  HB2 ALA    27     102.050  59.910  28.930  0.00  0.00           H
ATOM    431  HB3 ALA    27     102.230  58.990  30.450  0.00  0.00           H
ATOM    432  C   ALA    27     104.370  57.320  29.340  0.00  0.00           C
ATOM    433  O   ALA    27     105.540  57.610  29.340  0.00  0.00           O
ATOM    434  N   ASN    28     103.860  56.190  29.870  0.00  0.00           N
ATOM    435  H   ASN    28     102.850  56.110  29.840  0.00  0.00           H
ATOM    436  CA  ASN    28     104.720  55.200  30.410  0.00  0.00           C
ATOM    437  HA  ASN    28     105.260  55.600  31.270  0.00  0.00           H
ATOM    438  CB  ASN    28     103.830  54.180  31.130  0.00  0.00           C
ATOM    439  HB2 ASN    28     104.370  53.250  31.310  0.00  0.00           H
ATOM    440  HB3 ASN    28     103.060  53.790  30.470  0.00  0.00           H
ATOM    441  CG  ASN    28     103.110  54.610  32.400  0.00  0.00           C
ATOM    442  OD1 ASN    28     103.210  55.720  32.900  0.00  0.00           O
ATOM    443  ND2 ASN    28     102.240  53.770  32.890  0.00  0.00           N
ATOM    444 HD21 ASN    28     102.090  52.840  32.510  0.00  0.00           H
ATOM    445 HD22 ASN    28     101.840  54.110  33.750  0.00  0.00           H
ATOM    446  C   ASN    28     105.740  54.680  29.360  0.00  0.00           C
ATOM    447  O   ASN    28     106.910  54.320  29.710  0.00  0.00           O
ATOM    448  N   LYS    29     105.360  54.680  28.080  0.00  0.00           N
ATOM    449  H   LYS    29     104.380  54.900  27.970  0.00  0.00           H
ATOM    450  CA  LYS    29     106.160  54.410  26.890  0.00  0.00           C
ATOM    451  HA  LYS    29     106.890  53.620  27.050  0.00  0.00           H
ATOM    452  CB  LYS    29     105.340  53.800  25.750  0.00  0.00           C
ATOM    453  HB2 LYS    29     105.920  53.680  24.830  0.00  0.00           H
ATOM    454  HB3 LYS    29     104.460  54.420  25.600  0.00  0.00           H
ATOM    455  CG  LYS    29     104.620  52.470  26.040  0.00  0.00           C
ATOM    456  HG2 LYS    29     104.190  52.570  27.040  0.00  0.00           H
ATOM    457  HG3 LYS    29     105.370  51.690  26.080  0.00  0.00           H
ATOM    458  CD  LYS    29     103.460  52.120  25.100  0.00  0.00           C
ATOM    459  HD2 LYS    29     102.690  52.860  25.260  0.00  0.00           H
ATOM    460  HD3 LYS    29     103.110  51.160  25.490  0.00  0.00           H
ATOM    461  CE  LYS    29     103.810  52.020  23.620  0.00  0.00           C
ATOM    462  HE2 LYS    29     104.680  51.360  23.520  0.00  0.00           H
ATOM    463  HE3 LYS    29     103.940  52.990  23.150  0.00  0.00           H
ATOM    464  NZ  LYS    29     102.650  51.350  22.920  0.00  0.00           N
ATOM    465  HZ1 LYS    29     102.340  50.410  23.140  0.00  0.00           H
ATOM    466  HZ2 LYS    29     101.870  51.930  23.180  0.00  0.00           H
ATOM    467  HZ3 LYS    29     102.830  51.420  21.930  0.00  0.00           H
ATOM    468  C   LYS    29     107.070  55.590  26.390  0.00  0.00           C
ATOM    469  O   LYS    29     108.210  55.330  25.940  0.00  0.00           O
ATOM    470  N   ARG    30     106.590  56.830  26.430  0.00  0.00           N
ATOM    471  H   ARG    30     105.630  56.990  26.700  0.00  0.00           H
ATOM    472  CA  ARG    30     107.340  58.010  25.910  0.00  0.00           C
ATOM    473  HA  ARG    30     107.930  57.860  25.010  0.00  0.00           H
ATOM    474  CB  ARG    30     106.350  59.170  25.690  0.00  0.00           C
ATOM    475  HB2 ARG    30     106.070  59.590  26.660  0.00  0.00           H
ATOM    476  HB3 ARG    30     105.500  58.770  25.140  0.00  0.00           H
ATOM    477  CG  ARG    30     106.870  60.300  24.790  0.00  0.00           C
ATOM    478  HG2 ARG    30     106.940  59.870  23.790  0.00  0.00           H
ATOM    479  HG3 ARG    30     107.750  60.710  25.270  0.00  0.00           H
ATOM    480  CD  ARG    30     105.930  61.460  24.760  0.00  0.00           C
ATOM    481  HD2 ARG    30     106.330  62.220  24.090  0.00  0.00           H
ATOM    482  HD3 ARG    30     105.820  61.870  25.770  0.00  0.00           H
ATOM    483  NE  ARG    30     104.660  61.060  24.160  0.00  0.00           N
ATOM    484  HE  ARG    30     104.690  60.530  23.300  0.00  0.00           H
ATOM    485  CZ  ARG    30     103.460  61.080  24.760  0.00  0.00           C
ATOM    486  NH1 ARG    30     103.210  61.820  25.810  0.00  0.00           N
ATOM    487 HH11 ARG    30     103.860  62.510  26.160  0.00  0.00           H
ATOM    488 HH12 ARG    30     102.240  61.850  26.080  0.00  0.00           H
ATOM    489  NH2 ARG    30     102.490  60.350  24.300  0.00  0.00           N
ATOM    490 HH21 ARG    30     102.700  59.620  23.630  0.00  0.00           H
ATOM    491 HH22 ARG    30     101.610  60.290  24.800  0.00  0.00           H
ATOM    492  C   ARG    30     108.400  58.510  26.910  0.00  0.00           C
ATOM    493  O   ARG    30     109.430  59.020  26.520  0.00  0.00           O
ATOM    494  N   HIE    31     108.190  58.280  28.200  0.00  0.00           N
ATOM    495  H   HIE    31     107.370  57.730  28.400  0.00  0.00           H
ATOM    496  CA  HIE    31     109.110  58.730  29.240  0.00  0.00           C
ATOM    497  HA  HIE    31     109.790  59.380  28.690  0.00  0.00           H
ATOM    498  CB  HIE    31     108.370  59.520  30.350  0.00  0.00           C
ATOM    499  HB2 HIE    31     108.990  59.730  31.210  0.00  0.00           H
ATOM    500  HB3 HIE    31     107.500  58.890  30.570  0.00  0.00           H
ATOM    501  CG  HIE    31     107.750  60.820  29.880  0.00  0.00           C
ATOM    502  ND1 HIE    31     108.510  62.000  29.780  0.00  0.00           N
ATOM    503  CE1 HIE    31     107.660  62.890  29.250  0.00  0.00           C
ATOM    504  HE1 HIE    31     107.860  63.910  28.920  0.00  0.00           H
ATOM    505  NE2 HIE    31     106.410  62.320  29.010  0.00  0.00           N
ATOM    506  HE2 HIE    31     105.590  62.760  28.620  0.00  0.00           H
ATOM    507  CD2 HIE    31     106.490  60.990  29.470  0.00  0.00           C
ATOM    508  HD2 HIE    31     105.760  60.200  29.410  0.00  0.00           H
ATOM    509  C   HIE    31     109.960  57.630  29.860  0.00  0.00           C
ATOM    510  O   HIE    31     109.600  56.420  29.860  0.00  0.00           O
ATOM    511  N   PHE    32     111.090  58.040  30.370  0.00  0.00           N
ATOM    512  H   PHE    32     111.440  58.970  30.170  0.00  0.00           H
ATOM    513  CA  PHE    32     111.930  57.180  31.310  0.00  0.00           C
ATOM    514  HA  PHE    32     112.120  56.250  30.790  0.00  0.00           H
ATOM    515  CB  PHE    32     113.310  57.830  31.470  0.00  0.00           C
ATOM    516  HB2 PHE    32     113.140  58.840  31.840  0.00  0.00           H
ATOM    517  HB3 PHE    32     113.840  57.850  30.520  0.00  0.00           H
ATOM    518  CG  PHE    32     114.250  57.210  32.510  0.00  0.00           C
ATOM    519  CD1 PHE    32     115.160  56.250  32.050  0.00  0.00           C
ATOM    520  HD1 PHE    32     115.020  55.860  31.050  0.00  0.00           H
ATOM    521  CE1 PHE    32     116.070  55.650  32.910  0.00  0.00           C
ATOM    522  HE1 PHE    32     116.810  54.910  32.640  0.00  0.00           H
ATOM    523  CZ  PHE    32     116.100  55.990  34.230  0.00  0.00           C
ATOM    524  HZ  PHE    32     116.870  55.520  34.830  0.00  0.00           H
ATOM    525  CE2 PHE    32     115.140  56.950  34.710  0.00  0.00           C
ATOM    526  HE2 PHE    32     115.200  57.260  35.740  0.00  0.00           H
ATOM    527  CD2 PHE    32     114.220  57.570  33.890  0.00  0.00           C
ATOM    528  HD2 PHE    32     113.640  58.410  34.240  0.00  0.00           H
ATOM    529  C   PHE    32     111.140  56.940  32.640  0.00  0.00           C
ATOM    530  O   PHE    32     110.970  57.870  33.470  0.00  0.00           O
ATOM    531  N   THR    33     110.710  55.690  32.840  0.00  0.00           N
ATOM    532  H   THR    33     110.870  55.050  32.070  0.00  0.00           H
ATOM    533  CA  THR    33     109.860  55.260  33.940  0.00  0.00           C
ATOM    534  HA  THR    33     109.740  56.060  34.660  0.00  0.00           H
ATOM    535  CB  THR    33     108.440  54.730  33.400  0.00  0.00           C
ATOM    536  HB  THR    33     107.900  54.140  34.140  0.00  0.00           H
ATOM    537  CG2 THR    33     107.460  55.860  32.990  0.00  0.00           C
ATOM    538 HG21 THR    33     107.740  56.160  31.970  0.00  0.00           H
ATOM    539 HG22 THR    33     106.450  55.500  33.190  0.00  0.00           H
ATOM    540 HG23 THR    33     107.600  56.690  33.690  0.00  0.00           H
ATOM    541  OG1 THR    33     108.570  53.900  32.260  0.00  0.00           O
ATOM    542  HG1 THR    33     108.420  54.460  31.490  0.00  0.00           H
ATOM    543  C   THR    33     110.500  54.220  34.840  0.00  0.00           C
ATOM    544  O   THR    33     109.910  53.250  35.280  0.00  0.00           O
ATOM    545  N   ARG    34     111.820  54.430  35.180  0.00  0.00           N
ATOM    546  H   ARG    34     112.290  55.170  34.670  0.00  0.00           H
ATOM    547  CA  ARG    34     112.630  53.730  36.230  0.00  0.00           C
ATOM    548  HA  ARG    34     112.290  52.700  36.160  0.00  0.00           H
ATOM    549  CB  ARG    34     114.140  53.700  35.860  0.00  0.00           C
ATOM    550  HB2 ARG    34     114.600  54.630  36.200  0.00  0.00           H
ATOM    551  HB3 ARG    34     114.300  53.430  34.820  0.00  0.00           H
ATOM    552  CG  ARG    34     114.870  52.600  36.640  0.00  0.00           C
ATOM    553  HG2 ARG    34     114.340  51.670  36.410  0.00  0.00           H
ATOM    554  HG3 ARG    34     114.750  52.720  37.720  0.00  0.00           H
ATOM    555  CD  ARG    34     116.320  52.550  36.190  0.00  0.00           C
ATOM    556  HD2 ARG    34     116.440  52.680  35.110  0.00  0.00           H
ATOM    557  HD3 ARG    34     116.700  51.550  36.420  0.00  0.00           H
ATOM    558  NE  ARG    34     117.210  53.490  36.840  0.00  0.00           N
ATOM    559  HE  ARG    34     116.980  53.910  37.730  0.00  0.00           H
ATOM    560  CZ  ARG    34     118.410  53.880  36.390  0.00  0.00           C
ATOM    561  NH1 ARG    34     118.890  53.270  35.410  0.00  0.00           N
ATOM    562 HH11 ARG    34     118.430  52.510  34.930  0.00  0.00           H
ATOM    563 HH12 ARG    34     119.840  53.420  35.080  0.00  0.00           H
ATOM    564  NH2 ARG    34     119.070  54.870  37.000  0.00  0.00           N
ATOM    565 HH21 ARG    34     118.850  55.170  37.940  0.00  0.00           H
ATOM    566 HH22 ARG    34     119.850  55.190  36.450  0.00  0.00           H
ATOM    567  C   ARG    34     112.490  54.190  37.700  0.00  0.00           C
ATOM    568  O   ARG    34     112.490  53.320  38.570  0.00  0.00           O
ATOM    569  N   LYS    35     112.500  55.450  37.950  0.00  0.00           N
ATOM    570  H   LYS    35     112.490  56.030  37.130  0.00  0.00           H
ATOM    571  CA  LYS    35     112.440  56.130  39.220  0.00  0.00           C
ATOM    572  HA  LYS    35     112.960  55.490  39.950  0.00  0.00           H
ATOM    573  CB  LYS    35     113.070  57.550  39.060  0.00  0.00           C
ATOM    574  HB2 LYS    35     112.620  58.150  38.270  0.00  0.00           H
ATOM    575  HB3 LYS    35     114.100  57.450  38.700  0.00  0.00           H
ATOM    576  CG  LYS    35     112.930  58.430  40.330  0.00  0.00           C
ATOM    577  HG2 LYS    35     113.310  57.840  41.170  0.00  0.00           H
ATOM    578  HG3 LYS    35     111.880  58.640  40.550  0.00  0.00           H
ATOM    579  CD  LYS    35     113.570  59.750  40.150  0.00  0.00           C
ATOM    580  HD2 LYS    35     113.000  60.310  39.420  0.00  0.00           H
ATOM    581  HD3 LYS    35     114.620  59.600  39.900  0.00  0.00           H
ATOM    582  CE  LYS    35     113.570  60.500  41.490  0.00  0.00           C
ATOM    583  HE2 LYS    35     114.090  59.920  42.250  0.00  0.00           H
ATOM    584  HE3 LYS    35     112.560  60.670  41.870  0.00  0.00           H
ATOM    585  NZ  LYS    35     114.320  61.840  41.390  0.00  0.00           N
ATOM    586  HZ1 LYS    35     114.510  62.150  42.330  0.00  0.00           H
ATOM    587  HZ2 LYS    35     115.240  61.650  41.010  0.00  0.00           H
ATOM    588  HZ3 LYS    35     113.750  62.560  40.970  0.00  0.00           H
ATOM    589  C   LYS    35     110.930  56.300  39.630  0.00  0.00           C
ATOM    590  O   LYS    35     110.530  55.910  40.730  0.00  0.00           O
ATOM    591  N   ILE    36     110.160  56.720  38.700  0.00  0.00           N
ATOM    592  H   ILE    36     110.640  56.960  37.840  0.00  0.00           H
ATOM    593  CA  ILE    36     108.660  56.850  38.810  0.00  0.00           C
ATOM    594  HA  ILE    36     108.410  56.330  39.730  0.00  0.00           H
ATOM    595  CB  ILE    36     108.140  58.270  38.930  0.00  0.00           C
ATOM    596  HB  ILE    36     107.060  58.140  39.050  0.00  0.00           H
ATOM    597  CG2 ILE    36     108.630  58.960  40.250  0.00  0.00           C
ATOM    598 HG21 ILE    36     109.120  58.230  40.900  0.00  0.00           H
ATOM    599 HG22 ILE    36     109.370  59.730  40.030  0.00  0.00           H
ATOM    600 HG23 ILE    36     107.720  59.340  40.720  0.00  0.00           H
ATOM    601  CG1 ILE    36     108.650  59.030  37.670  0.00  0.00           C
ATOM    602 HG12 ILE    36     108.150  58.620  36.790  0.00  0.00           H
ATOM    603 HG13 ILE    36     109.730  59.040  37.560  0.00  0.00           H
ATOM    604  CD1 ILE    36     108.190  60.520  37.670  0.00  0.00           C
ATOM    605 HD11 ILE    36     108.720  60.970  36.830  0.00  0.00           H
ATOM    606 HD12 ILE    36     107.160  60.640  37.330  0.00  0.00           H
ATOM    607 HD13 ILE    36     108.380  61.030  38.620  0.00  0.00           H
ATOM    608  C   ILE    36     107.950  56.130  37.630  0.00  0.00           C
ATOM    609  O   ILE    36     108.610  55.770  36.640  0.00  0.00           O
ATOM    610  N   GLN    37     106.620  55.860  37.820  0.00  0.00           N
ATOM    611  H   GLN    37     106.250  56.070  38.740  0.00  0.00           H
ATOM    612  CA  GLN    37     105.760  55.440  36.670  0.00  0.00           C
ATOM    613  HA  GLN    37     106.200  55.900  35.780  0.00  0.00           H
ATOM    614  CB  GLN    37     105.810  53.910  36.570  0.00  0.00           C
ATOM    615  HB2 GLN    37     105.460  53.580  37.550  0.00  0.00           H
ATOM    616  HB3 GLN    37     106.870  53.680  36.440  0.00  0.00           H
ATOM    617  CG  GLN    37     105.010  53.280  35.390  0.00  0.00           C
ATOM    618  HG2 GLN    37     105.350  53.430  34.360  0.00  0.00           H
ATOM    619  HG3 GLN    37     104.010  53.710  35.400  0.00  0.00           H
ATOM    620  CD  GLN    37     104.770  51.780  35.540  0.00  0.00           C
ATOM    621  OE1 GLN    37     104.020  51.350  36.350  0.00  0.00           O
ATOM    622  NE2 GLN    37     105.420  50.960  34.730  0.00  0.00           N
ATOM    623 HE21 GLN    37     105.930  51.290  33.920  0.00  0.00           H
ATOM    624 HE22 GLN    37     105.390  49.970  34.930  0.00  0.00           H
ATOM    625  C   GLN    37     104.300  55.970  36.880  0.00  0.00           C
ATOM    626  O   GLN    37     103.860  56.260  38.060  0.00  0.00           O
ATOM    627  N   LEU    38     103.540  56.290  35.810  0.00  0.00           N
ATOM    628  H   LEU    38     103.950  56.130  34.900  0.00  0.00           H
ATOM    629  CA  LEU    38     102.220  56.900  35.930  0.00  0.00           C
ATOM    630  HA  LEU    38     102.210  57.350  36.920  0.00  0.00           H
ATOM    631  CB  LEU    38     101.980  58.010  34.910  0.00  0.00           C
ATOM    632  HB2 LEU    38     101.000  58.490  34.990  0.00  0.00           H
ATOM    633  HB3 LEU    38     101.860  57.550  33.930  0.00  0.00           H
ATOM    634  CG  LEU    38     103.110  59.080  34.840  0.00  0.00           C
ATOM    635  HG  LEU    38     103.890  58.400  34.480  0.00  0.00           H
ATOM    636  CD1 LEU    38     102.930  60.050  33.690  0.00  0.00           C
ATOM    637 HD11 LEU    38     103.890  60.560  33.680  0.00  0.00           H
ATOM    638 HD12 LEU    38     102.800  59.520  32.740  0.00  0.00           H
ATOM    639 HD13 LEU    38     102.040  60.670  33.770  0.00  0.00           H
ATOM    640  CD2 LEU    38     103.380  59.860  36.090  0.00  0.00           C
ATOM    641 HD21 LEU    38     102.490  60.430  36.340  0.00  0.00           H
ATOM    642 HD22 LEU    38     103.560  59.300  37.010  0.00  0.00           H
ATOM    643 HD23 LEU    38     104.170  60.580  35.880  0.00  0.00           H
ATOM    644  C   LEU    38     101.070  55.890  36.030  0.00  0.00           C
ATOM    645  O   LEU    38     101.140  54.800  35.490  0.00  0.00           O
ATOM    646  N   GLN    39      99.950  56.190  36.630  0.00  0.00           N
ATOM    647  H   GLN    39      99.930  57.100  37.050  0.00  0.00           H
ATOM    648  CA  GLN    39      98.730  55.360  36.740  0.00  0.00           C
ATOM    649  HA  GLN    39      98.690  54.660  35.900  0.00  0.00           H
ATOM    650  CB  GLN    39      98.600  54.540  38.090  0.00  0.00           C
ATOM    651  HB2 GLN    39      98.820  55.190  38.930  0.00  0.00           H
ATOM    652  HB3 GLN    39      99.320  53.720  38.000  0.00  0.00           H
ATOM    653  CG  GLN    39      97.260  53.960  38.230  0.00  0.00           C
ATOM    654  HG2 GLN    39      96.860  53.690  37.260  0.00  0.00           H
ATOM    655  HG3 GLN    39      96.550  54.720  38.560  0.00  0.00           H
ATOM    656  CD  GLN    39      97.210  52.870  39.270  0.00  0.00           C
ATOM    657  OE1 GLN    39      97.040  51.710  38.950  0.00  0.00           O
ATOM    658  NE2 GLN    39      97.440  53.200  40.510  0.00  0.00           N
ATOM    659 HE21 GLN    39      97.430  54.170  40.790  0.00  0.00           H
ATOM    660 HE22 GLN    39      97.420  52.430  41.160  0.00  0.00           H
ATOM    661  C   GLN    39      97.550  56.290  36.420  0.00  0.00           C
ATOM    662  O   GLN    39      97.330  57.340  37.110  0.00  0.00           O
ATOM    663  N   ALA    40      96.640  55.850  35.550  0.00  0.00           N
ATOM    664  H   ALA    40      96.850  54.980  35.070  0.00  0.00           H
ATOM    665  CA  ALA    40      95.390  56.520  35.390  0.00  0.00           C
ATOM    666  HA  ALA    40      95.520  57.590  35.540  0.00  0.00           H
ATOM    667  CB  ALA    40      94.930  56.330  33.920  0.00  0.00           C
ATOM    668  HB1 ALA    40      94.500  55.340  33.770  0.00  0.00           H
ATOM    669  HB2 ALA    40      94.170  57.100  33.760  0.00  0.00           H
ATOM    670  HB3 ALA    40      95.730  56.410  33.190  0.00  0.00           H
ATOM    671  C   ALA    40      94.340  56.000  36.420  0.00  0.00           C
ATOM    672  O   ALA    40      94.370  54.820  36.750  0.00  0.00           O
ATOM    673  N   THR    41      93.420  56.910  36.950  0.00  0.00           N
ATOM    674  H   THR    41      93.550  57.890  36.760  0.00  0.00           H
ATOM    675  CA  THR    41      92.260  56.570  37.760  0.00  0.00           C
ATOM    676  HA  THR    41      91.940  55.600  37.390  0.00  0.00           H
ATOM    677  CB  THR    41      92.560  56.440  39.230  0.00  0.00           C
ATOM    678  HB  THR    41      93.450  55.820  39.340  0.00  0.00           H
ATOM    679  CG2 THR    41      92.880  57.800  39.910  0.00  0.00           C
ATOM    680 HG21 THR    41      91.930  58.330  40.050  0.00  0.00           H
ATOM    681 HG22 THR    41      93.290  57.540  40.880  0.00  0.00           H
ATOM    682 HG23 THR    41      93.560  58.330  39.240  0.00  0.00           H
ATOM    683  OG1 THR    41      91.420  55.990  39.930  0.00  0.00           O
ATOM    684  HG1 THR    41      91.090  55.230  39.440  0.00  0.00           H
ATOM    685  C   THR    41      91.110  57.530  37.500  0.00  0.00           C
ATOM    686  O   THR    41      91.310  58.740  37.380  0.00  0.00           O
ATOM    687  N   SER    42      89.870  57.040  37.230  0.00  0.00           N
ATOM    688  H   SER    42      89.740  56.060  37.410  0.00  0.00           H
ATOM    689  CA  SER    42      88.810  57.900  36.730  0.00  0.00           C
ATOM    690  HA  SER    42      88.960  58.890  37.150  0.00  0.00           H
ATOM    691  CB  SER    42      89.070  57.970  35.210  0.00  0.00           C
ATOM    692  HB2 SER    42      90.070  58.400  35.080  0.00  0.00           H
ATOM    693  HB3 SER    42      88.380  58.600  34.650  0.00  0.00           H
ATOM    694  OG  SER    42      89.140  56.660  34.570  0.00  0.00           O
ATOM    695  HG  SER    42      88.220  56.390  34.530  0.00  0.00           H
ATOM    696  C   SER    42      87.400  57.440  37.070  0.00  0.00           C
ATOM    697  O   SER    42      87.190  56.300  37.430  0.00  0.00           O
ATOM    698  N   VAL    43      86.530  58.440  36.920  0.00  0.00           N
ATOM    699  H   VAL    43      87.020  59.300  36.740  0.00  0.00           H
ATOM    700  CA  VAL    43      85.030  58.430  37.040  0.00  0.00           C
ATOM    701  HA  VAL    43      84.680  57.400  36.930  0.00  0.00           H
ATOM    702  CB  VAL    43      84.480  59.040  38.360  0.00  0.00           C
ATOM    703  HB  VAL    43      83.410  58.880  38.330  0.00  0.00           H
ATOM    704  CG1 VAL    43      85.190  58.230  39.430  0.00  0.00           C
ATOM    705 HG11 VAL    43      86.250  58.460  39.550  0.00  0.00           H
ATOM    706 HG12 VAL    43      84.570  58.280  40.320  0.00  0.00           H
ATOM    707 HG13 VAL    43      85.190  57.160  39.190  0.00  0.00           H
ATOM    708  CG2 VAL    43      84.800  60.540  38.450  0.00  0.00           C
ATOM    709 HG21 VAL    43      84.240  61.120  37.720  0.00  0.00           H
ATOM    710 HG22 VAL    43      84.500  60.860  39.450  0.00  0.00           H
ATOM    711 HG23 VAL    43      85.850  60.850  38.420  0.00  0.00           H
ATOM    712  C   VAL    43      84.350  59.090  35.760  0.00  0.00           C
ATOM    713  O   VAL    43      84.960  59.830  35.030  0.00  0.00           O
ATOM    714  N   THR    44      83.070  58.730  35.530  0.00  0.00           N
ATOM    715  H   THR    44      82.610  58.200  36.250  0.00  0.00           H
ATOM    716  CA  THR    44      82.110  59.640  34.860  0.00  0.00           C
ATOM    717  HA  THR    44      82.690  60.160  34.090  0.00  0.00           H
ATOM    718  CB  THR    44      80.920  58.950  34.190  0.00  0.00           C
ATOM    719  HB  THR    44      80.110  59.660  34.060  0.00  0.00           H
ATOM    720  CG2 THR    44      81.370  58.390  32.860  0.00  0.00           C
ATOM    721 HG21 THR    44      82.100  57.600  33.060  0.00  0.00           H
ATOM    722 HG22 THR    44      80.460  57.940  32.470  0.00  0.00           H
ATOM    723 HG23 THR    44      81.850  59.070  32.160  0.00  0.00           H
ATOM    724  OG1 THR    44      80.330  57.880  34.910  0.00  0.00           O
ATOM    725  HG1 THR    44      79.810  58.260  35.620  0.00  0.00           H
ATOM    726  C   THR    44      81.680  60.730  35.800  0.00  0.00           C
ATOM    727  O   THR    44      81.810  60.530  37.000  0.00  0.00           O
ATOM    728  N   HIE    45      81.170  61.870  35.310  0.00  0.00           N
ATOM    729  H   HIE    45      81.320  62.010  34.320  0.00  0.00           H
ATOM    730  CA  HIE    45      80.440  62.870  36.130  0.00  0.00           C
ATOM    731  HA  HIE    45      81.090  63.130  36.960  0.00  0.00           H
ATOM    732  CB  HIE    45      80.180  64.180  35.330  0.00  0.00           C
ATOM    733  HB2 HIE    45      79.950  64.990  36.020  0.00  0.00           H
ATOM    734  HB3 HIE    45      79.300  63.960  34.730  0.00  0.00           H
ATOM    735  CG  HIE    45      81.250  64.620  34.340  0.00  0.00           C
ATOM    736  ND1 HIE    45      81.490  64.090  33.060  0.00  0.00           N
ATOM    737  CE1 HIE    45      82.420  64.870  32.540  0.00  0.00           C
ATOM    738  HE1 HIE    45      82.950  64.710  31.610  0.00  0.00           H
ATOM    739  NE2 HIE    45      82.720  65.870  33.340  0.00  0.00           N
ATOM    740  HE2 HIE    45      83.410  66.580  33.110  0.00  0.00           H
ATOM    741  CD2 HIE    45      81.940  65.760  34.450  0.00  0.00           C
ATOM    742  HD2 HIE    45      81.910  66.380  35.340  0.00  0.00           H
ATOM    743  C   HIE    45      79.220  62.280  36.770  0.00  0.00           C
ATOM    744  O   HIE    45      78.320  61.830  36.130  0.00  0.00           O
ATOM    745  N   ARG    46      79.170  62.330  38.090  0.00  0.00           N
ATOM    746  H   ARG    46      79.850  62.740  38.710  0.00  0.00           H
ATOM    747  CA  ARG    46      77.940  61.890  38.860  0.00  0.00           C
ATOM    748  HA  ARG    46      77.550  60.920  38.550  0.00  0.00           H
ATOM    749  CB  ARG    46      78.330  61.830  40.380  0.00  0.00           C
ATOM    750  HB2 ARG    46      77.440  61.610  40.970  0.00  0.00           H
ATOM    751  HB3 ARG    46      78.750  62.800  40.630  0.00  0.00           H
ATOM    752  CG  ARG    46      79.500  60.930  40.720  0.00  0.00           C
ATOM    753  HG2 ARG    46      79.570  60.940  41.810  0.00  0.00           H
ATOM    754  HG3 ARG    46      80.400  61.350  40.260  0.00  0.00           H
ATOM    755  CD  ARG    46      79.390  59.500  40.340  0.00  0.00           C
ATOM    756  HD2 ARG    46      79.380  59.460  39.250  0.00  0.00           H
ATOM    757  HD3 ARG    46      78.440  59.160  40.730  0.00  0.00           H
ATOM    758  NE  ARG    46      80.510  58.680  40.920  0.00  0.00           N
ATOM    759  HE  ARG    46      80.680  58.810  41.910  0.00  0.00           H
ATOM    760  CZ  ARG    46      81.140  57.700  40.270  0.00  0.00           C
ATOM    761  NH1 ARG    46      80.750  57.260  39.050  0.00  0.00           N
ATOM    762 HH11 ARG    46      79.920  57.660  38.630  0.00  0.00           H
ATOM    763 HH12 ARG    46      81.400  56.740  38.480  0.00  0.00           H
ATOM    764  NH2 ARG    46      82.260  57.190  40.790  0.00  0.00           N
ATOM    765 HH21 ARG    46      82.670  57.640  41.590  0.00  0.00           H
ATOM    766 HH22 ARG    46      82.780  56.430  40.380  0.00  0.00           H
ATOM    767  C   ARG    46      76.730  62.930  38.550  0.00  0.00           C
ATOM    768  O   ARG    46      77.000  64.090  38.280  0.00  0.00           O
ATOM    769  N   PRO    47      75.490  62.410  38.680  0.00  0.00           N
ATOM    770  CD  PRO    47      75.080  61.070  38.980  0.00  0.00           C
ATOM    771  HD2 PRO    47      75.650  60.710  39.840  0.00  0.00           H
ATOM    772  HD3 PRO    47      75.380  60.510  38.100  0.00  0.00           H
ATOM    773  CG  PRO    47      73.640  61.000  39.190  0.00  0.00           C
ATOM    774  HG2 PRO    47      73.330  61.200  40.220  0.00  0.00           H
ATOM    775  HG3 PRO    47      73.230  60.030  38.910  0.00  0.00           H
ATOM    776  CB  PRO    47      73.100  62.150  38.340  0.00  0.00           C
ATOM    777  HB2 PRO    47      72.180  62.630  38.680  0.00  0.00           H
ATOM    778  HB3 PRO    47      73.010  61.800  37.310  0.00  0.00           H
ATOM    779  CA  PRO    47      74.300  63.170  38.250  0.00  0.00           C
ATOM    780  HA  PRO    47      74.510  63.380  37.200  0.00  0.00           H
ATOM    781  C   PRO    47      73.920  64.430  39.050  0.00  0.00           C
ATOM    782  O   PRO    47      73.040  65.240  38.710  0.00  0.00           O
ATOM    783  N   ASN    48      74.680  64.660  40.180  0.00  0.00           N
ATOM    784  H   ASN    48      75.500  64.080  40.330  0.00  0.00           H
ATOM    785  CA  ASN    48      74.280  65.540  41.330  0.00  0.00           C
ATOM    786  HA  ASN    48      73.650  66.340  40.960  0.00  0.00           H
ATOM    787  CB  ASN    48      73.470  64.730  42.330  0.00  0.00           C
ATOM    788  HB2 ASN    48      74.000  63.810  42.610  0.00  0.00           H
ATOM    789  HB3 ASN    48      72.590  64.470  41.740  0.00  0.00           H
ATOM    790  CG  ASN    48      72.980  65.310  43.650  0.00  0.00           C
ATOM    791  OD1 ASN    48      73.660  65.940  44.430  0.00  0.00           O
ATOM    792  ND2 ASN    48      71.720  65.080  43.960  0.00  0.00           N
ATOM    793 HD21 ASN    48      71.070  64.760  43.260  0.00  0.00           H
ATOM    794 HD22 ASN    48      71.370  65.690  44.690  0.00  0.00           H
ATOM    795  C   ASN    48      75.540  66.210  42.010  0.00  0.00           C
ATOM    796  O   ASN    48      76.460  65.470  42.350  0.00  0.00           O
ATOM    797  N   ALA    49      75.600  67.570  42.120  0.00  0.00           N
ATOM    798  H   ALA    49      74.800  68.090  41.780  0.00  0.00           H
ATOM    799  CA  ALA    49      76.750  68.390  42.550  0.00  0.00           C
ATOM    800  HA  ALA    49      77.550  68.250  41.820  0.00  0.00           H
ATOM    801  CB  ALA    49      76.390  69.840  42.610  0.00  0.00           C
ATOM    802  HB1 ALA    49      75.360  69.860  42.960  0.00  0.00           H
ATOM    803  HB2 ALA    49      76.950  70.420  43.340  0.00  0.00           H
ATOM    804  HB3 ALA    49      76.570  70.390  41.680  0.00  0.00           H
ATOM    805  C   ALA    49      77.230  67.900  43.900  0.00  0.00           C
ATOM    806  O   ALA    49      78.460  67.840  44.080  0.00  0.00           O
ATOM    807  N   ILE    50      76.420  67.660  44.940  0.00  0.00           N
ATOM    808  H   ILE    50      75.460  67.600  44.640  0.00  0.00           H
ATOM    809  CA  ILE    50      76.860  67.040  46.240  0.00  0.00           C
ATOM    810  HA  ILE    50      77.660  67.620  46.710  0.00  0.00           H
ATOM    811  CB  ILE    50      75.660  66.900  47.220  0.00  0.00           C
ATOM    812  HB  ILE    50      74.800  66.480  46.700  0.00  0.00           H
ATOM    813  CG2 ILE    50      75.960  65.870  48.370  0.00  0.00           C
ATOM    814 HG21 ILE    50      75.320  66.030  49.240  0.00  0.00           H
ATOM    815 HG22 ILE    50      75.740  64.860  48.030  0.00  0.00           H
ATOM    816 HG23 ILE    50      76.970  65.820  48.770  0.00  0.00           H
ATOM    817  CG1 ILE    50      75.400  68.300  47.770  0.00  0.00           C
ATOM    818 HG12 ILE    50      75.490  68.950  46.900  0.00  0.00           H
ATOM    819 HG13 ILE    50      76.100  68.500  48.570  0.00  0.00           H
ATOM    820  CD1 ILE    50      73.990  68.320  48.380  0.00  0.00           C
ATOM    821 HD11 ILE    50      73.300  67.950  47.620  0.00  0.00           H
ATOM    822 HD12 ILE    50      73.930  67.690  49.270  0.00  0.00           H
ATOM    823 HD13 ILE    50      73.700  69.340  48.630  0.00  0.00           H
ATOM    824  C   ILE    50      77.490  65.630  46.010  0.00  0.00           C
ATOM    825  O   ILE    50      78.580  65.450  46.380  0.00  0.00           O
ATOM    826  N   GLN    51      76.810  64.800  45.270  0.00  0.00           N
ATOM    827  H   GLN    51      75.860  65.020  44.990  0.00  0.00           H
ATOM    828  CA  GLN    51      77.430  63.580  44.840  0.00  0.00           C
ATOM    829  HA  GLN    51      77.680  63.000  45.730  0.00  0.00           H
ATOM    830  CB  GLN    51      76.310  62.760  44.140  0.00  0.00           C
ATOM    831  HB2 GLN    51      76.370  63.100  43.100  0.00  0.00           H
ATOM    832  HB3 GLN    51      75.320  62.970  44.540  0.00  0.00           H
ATOM    833  CG  GLN    51      76.510  61.250  44.090  0.00  0.00           C
ATOM    834  HG2 GLN    51      76.190  61.030  45.100  0.00  0.00           H
ATOM    835  HG3 GLN    51      77.560  60.970  44.090  0.00  0.00           H
ATOM    836  CD  GLN    51      75.690  60.410  43.150  0.00  0.00           C
ATOM    837  OE1 GLN    51      74.500  60.710  42.930  0.00  0.00           O
ATOM    838  NE2 GLN    51      76.190  59.220  42.750  0.00  0.00           N
ATOM    839 HE21 GLN    51      77.180  59.010  42.800  0.00  0.00           H
ATOM    840 HE22 GLN    51      75.590  58.630  42.190  0.00  0.00           H
ATOM    841  C   GLN    51      78.700  63.730  44.000  0.00  0.00           C
ATOM    842  O   GLN    51      79.580  62.870  44.130  0.00  0.00           O
ATOM    843  N   MET    52      78.980  64.810  43.210  0.00  0.00           N
ATOM    844  H   MET    52      78.220  65.470  43.110  0.00  0.00           H
ATOM    845  CA  MET    52      80.200  65.030  42.470  0.00  0.00           C
ATOM    846  HA  MET    52      80.530  64.040  42.140  0.00  0.00           H
ATOM    847  CB  MET    52      79.850  65.850  41.220  0.00  0.00           C
ATOM    848  HB2 MET    52      79.740  66.860  41.620  0.00  0.00           H
ATOM    849  HB3 MET    52      78.920  65.630  40.690  0.00  0.00           H
ATOM    850  CG  MET    52      80.980  65.920  40.150  0.00  0.00           C
ATOM    851  HG2 MET    52      81.890  66.190  40.690  0.00  0.00           H
ATOM    852  HG3 MET    52      80.700  66.770  39.520  0.00  0.00           H
ATOM    853  SD  MET    52      81.440  64.590  39.100  0.00  0.00           S
ATOM    854  CE  MET    52      82.780  63.820  40.120  0.00  0.00           C
ATOM    855  HE1 MET    52      83.080  62.880  39.640  0.00  0.00           H
ATOM    856  HE2 MET    52      83.620  64.500  40.270  0.00  0.00           H
ATOM    857  HE3 MET    52      82.390  63.620  41.110  0.00  0.00           H
ATOM    858  C   MET    52      81.330  65.600  43.310  0.00  0.00           C
ATOM    859  O   MET    52      82.510  65.500  42.950  0.00  0.00           O
ATOM    860  N   ALA    53      80.970  66.230  44.430  0.00  0.00           N
ATOM    861  H   ALA    53      80.020  66.310  44.760  0.00  0.00           H
ATOM    862  CA  ALA    53      82.040  66.630  45.350  0.00  0.00           C
ATOM    863  HA  ALA    53      82.950  66.960  44.840  0.00  0.00           H
ATOM    864  CB  ALA    53      81.670  67.780  46.290  0.00  0.00           C
ATOM    865  HB1 ALA    53      80.820  67.590  46.960  0.00  0.00           H
ATOM    866  HB2 ALA    53      82.530  68.040  46.920  0.00  0.00           H
ATOM    867  HB3 ALA    53      81.530  68.710  45.730  0.00  0.00           H
ATOM    868  C   ALA    53      82.460  65.340  46.210  0.00  0.00           C
ATOM    869  O   ALA    53      83.640  65.100  46.470  0.00  0.00           O
ATOM    870  N   LEU    54      81.440  64.600  46.780  0.00  0.00           N
ATOM    871  H   LEU    54      80.500  64.950  46.660  0.00  0.00           H
ATOM    872  CA  LEU    54      81.610  63.260  47.480  0.00  0.00           C
ATOM    873  HA  LEU    54      82.210  63.440  48.370  0.00  0.00           H
ATOM    874  CB  LEU    54      80.270  62.620  47.930  0.00  0.00           C
ATOM    875  HB2 LEU    54      80.370  61.570  48.210  0.00  0.00           H
ATOM    876  HB3 LEU    54      79.650  62.650  47.030  0.00  0.00           H
ATOM    877  CG  LEU    54      79.600  63.310  49.090  0.00  0.00           C
ATOM    878  HG  LEU    54      79.650  64.400  49.090  0.00  0.00           H
ATOM    879  CD1 LEU    54      78.130  62.920  49.020  0.00  0.00           C
ATOM    880 HD11 LEU    54      77.540  63.480  49.740  0.00  0.00           H
ATOM    881 HD12 LEU    54      77.670  63.190  48.070  0.00  0.00           H
ATOM    882 HD13 LEU    54      78.010  61.830  49.050  0.00  0.00           H
ATOM    883  CD2 LEU    54      80.170  62.800  50.410  0.00  0.00           C
ATOM    884 HD21 LEU    54      80.210  61.710  50.490  0.00  0.00           H
ATOM    885 HD22 LEU    54      81.180  63.190  50.490  0.00  0.00           H
ATOM    886 HD23 LEU    54      79.680  63.250  51.270  0.00  0.00           H
ATOM    887  C   LEU    54      82.440  62.280  46.640  0.00  0.00           C
ATOM    888  O   LEU    54      83.390  61.800  47.230  0.00  0.00           O
ATOM    889  N   SER    55      82.230  62.080  45.330  0.00  0.00           N
ATOM    890  H   SER    55      81.440  62.560  44.940  0.00  0.00           H
ATOM    891  CA  SER    55      83.010  61.260  44.480  0.00  0.00           C
ATOM    892  HA  SER    55      82.970  60.250  44.870  0.00  0.00           H
ATOM    893  CB  SER    55      82.210  61.050  43.150  0.00  0.00           C
ATOM    894  HB2 SER    55      81.830  61.990  42.750  0.00  0.00           H
ATOM    895  HB3 SER    55      81.310  60.440  43.290  0.00  0.00           H
ATOM    896  OG  SER    55      83.040  60.630  42.080  0.00  0.00           O
ATOM    897  HG  SER    55      83.560  59.870  42.350  0.00  0.00           H
ATOM    898  C   SER    55      84.470  61.760  44.310  0.00  0.00           C
ATOM    899  O   SER    55      85.320  60.910  44.380  0.00  0.00           O
ATOM    900  N   VAL    56      84.770  63.050  44.260  0.00  0.00           N
ATOM    901  H   VAL    56      84.100  63.800  44.370  0.00  0.00           H
ATOM    902  CA  VAL    56      86.170  63.480  44.140  0.00  0.00           C
ATOM    903  HA  VAL    56      86.660  62.770  43.480  0.00  0.00           H
ATOM    904  CB  VAL    56      86.370  64.920  43.750  0.00  0.00           C
ATOM    905  HB  VAL    56      85.860  65.640  44.390  0.00  0.00           H
ATOM    906  CG1 VAL    56      87.840  65.360  43.720  0.00  0.00           C
ATOM    907 HG11 VAL    56      87.920  66.280  43.140  0.00  0.00           H
ATOM    908 HG12 VAL    56      88.150  65.530  44.760  0.00  0.00           H
ATOM    909 HG13 VAL    56      88.350  64.470  43.360  0.00  0.00           H
ATOM    910  CG2 VAL    56      85.920  65.150  42.250  0.00  0.00           C
ATOM    911 HG21 VAL    56      86.670  64.870  41.510  0.00  0.00           H
ATOM    912 HG22 VAL    56      84.980  64.630  42.040  0.00  0.00           H
ATOM    913 HG23 VAL    56      85.850  66.220  42.080  0.00  0.00           H
ATOM    914  C   VAL    56      86.970  63.090  45.420  0.00  0.00           C
ATOM    915  O   VAL    56      88.220  62.830  45.310  0.00  0.00           O
ATOM    916  N   CYX    57      86.360  63.060  46.610  0.00  0.00           N
ATOM    917  H   CYX    57      85.360  63.220  46.630  0.00  0.00           H
ATOM    918  CA  CYX    57      87.030  62.390  47.790  0.00  0.00           C
ATOM    919  HA  CYX    57      88.060  62.730  47.900  0.00  0.00           H
ATOM    920  CB  CYX    57      86.120  62.740  48.940  0.00  0.00           C
ATOM    921  HB2 CYX    57      86.120  62.050  49.790  0.00  0.00           H
ATOM    922  HB3 CYX    57      85.100  62.740  48.570  0.00  0.00           H
ATOM    923  SG  CYX    57      86.670  64.430  49.460  0.00  0.00           S
ATOM    924  C   CYX    57      87.020  60.860  47.670  0.00  0.00           C
ATOM    925  O   CYX    57      88.130  60.280  47.810  0.00  0.00           O
ATOM    926  N   GLU    58      85.900  60.220  47.310  0.00  0.00           N
ATOM    927  H   GLU    58      85.190  60.760  46.840  0.00  0.00           H
ATOM    928  CA  GLU    58      85.670  58.780  47.410  0.00  0.00           C
ATOM    929  HA  GLU    58      85.970  58.500  48.420  0.00  0.00           H
ATOM    930  CB  GLU    58      84.200  58.400  47.350  0.00  0.00           C
ATOM    931  HB2 GLU    58      84.060  57.340  47.140  0.00  0.00           H
ATOM    932  HB3 GLU    58      83.550  58.940  46.650  0.00  0.00           H
ATOM    933  CG  GLU    58      83.410  58.840  48.610  0.00  0.00           C
ATOM    934  HG2 GLU    58      82.640  59.530  48.290  0.00  0.00           H
ATOM    935  HG3 GLU    58      84.060  59.340  49.340  0.00  0.00           H
ATOM    936  CD  GLU    58      82.820  57.610  49.310  0.00  0.00           C
ATOM    937  OE1 GLU    58      81.820  57.040  48.870  0.00  0.00           O
ATOM    938  OE2 GLU    58      83.270  57.370  50.450  0.00  0.00           O
ATOM    939  C   GLU    58      86.490  57.920  46.420  0.00  0.00           C
ATOM    940  O   GLU    58      86.760  56.750  46.680  0.00  0.00           O
ATOM    941  N   ASP    59      86.780  58.560  45.310  0.00  0.00           N
ATOM    942  H   ASP    59      86.420  59.500  45.270  0.00  0.00           H
ATOM    943  CA  ASP    59      87.290  57.940  44.060  0.00  0.00           C
ATOM    944  HA  ASP    59      87.370  56.870  44.250  0.00  0.00           H
ATOM    945  CB  ASP    59      86.340  58.190  42.860  0.00  0.00           C
ATOM    946  HB2 ASP    59      86.740  57.570  42.060  0.00  0.00           H
ATOM    947  HB3 ASP    59      86.240  59.250  42.620  0.00  0.00           H
ATOM    948  CG  ASP    59      84.970  57.570  43.110  0.00  0.00           C
ATOM    949  OD1 ASP    59      84.970  56.370  43.460  0.00  0.00           O
ATOM    950  OD2 ASP    59      83.910  58.250  42.920  0.00  0.00           O
ATOM    951  C   ASP    59      88.720  58.450  43.690  0.00  0.00           C
ATOM    952  O   ASP    59      89.460  57.710  43.130  0.00  0.00           O
ATOM    953  N   LEU    60      89.050  59.720  43.980  0.00  0.00           N
ATOM    954  H   LEU    60      88.510  60.190  44.690  0.00  0.00           H
ATOM    955  CA  LEU    60      90.210  60.330  43.430  0.00  0.00           C
ATOM    956  HA  LEU    60      90.740  59.570  42.850  0.00  0.00           H
ATOM    957  CB  LEU    60      89.960  61.440  42.410  0.00  0.00           C
ATOM    958  HB2 LEU    60      90.930  61.730  42.010  0.00  0.00           H
ATOM    959  HB3 LEU    60      89.490  62.270  42.940  0.00  0.00           H
ATOM    960  CG  LEU    60      89.030  61.050  41.190  0.00  0.00           C
ATOM    961  HG  LEU    60      88.170  60.590  41.690  0.00  0.00           H
ATOM    962  CD1 LEU    60      88.580  62.240  40.400  0.00  0.00           C
ATOM    963 HD11 LEU    60      87.770  62.780  40.890  0.00  0.00           H
ATOM    964 HD12 LEU    60      89.380  62.960  40.210  0.00  0.00           H
ATOM    965 HD13 LEU    60      88.370  61.850  39.410  0.00  0.00           H
ATOM    966  CD2 LEU    60      89.700  59.990  40.380  0.00  0.00           C
ATOM    967 HD21 LEU    60      89.930  59.120  41.000  0.00  0.00           H
ATOM    968 HD22 LEU    60      89.100  59.740  39.510  0.00  0.00           H
ATOM    969 HD23 LEU    60      90.660  60.360  40.030  0.00  0.00           H
ATOM    970  C   LEU    60      91.230  60.780  44.480  0.00  0.00           C
ATOM    971  O   LEU    60      92.360  60.400  44.410  0.00  0.00           O
ATOM    972  N   ILE    61      90.860  61.590  45.430  0.00  0.00           N
ATOM    973  H   ILE    61      89.920  61.980  45.430  0.00  0.00           H
ATOM    974  CA  ILE    61      91.700  61.950  46.580  0.00  0.00           C
ATOM    975  HA  ILE    61      92.600  62.360  46.130  0.00  0.00           H
ATOM    976  CB  ILE    61      91.110  63.130  47.400  0.00  0.00           C
ATOM    977  HB  ILE    61      90.160  62.710  47.740  0.00  0.00           H
ATOM    978  CG2 ILE    61      92.040  63.560  48.540  0.00  0.00           C
ATOM    979 HG21 ILE    61      91.590  64.280  49.220  0.00  0.00           H
ATOM    980 HG22 ILE    61      92.390  62.670  49.060  0.00  0.00           H
ATOM    981 HG23 ILE    61      92.950  63.960  48.080  0.00  0.00           H
ATOM    982  CG1 ILE    61      90.970  64.260  46.320  0.00  0.00           C
ATOM    983 HG12 ILE    61      90.510  63.910  45.400  0.00  0.00           H
ATOM    984 HG13 ILE    61      91.900  64.790  46.150  0.00  0.00           H
ATOM    985  CD1 ILE    61      90.020  65.300  46.900  0.00  0.00           C
ATOM    986 HD11 ILE    61      89.870  65.940  46.030  0.00  0.00           H
ATOM    987 HD12 ILE    61      89.040  64.970  47.240  0.00  0.00           H
ATOM    988 HD13 ILE    61      90.390  65.920  47.720  0.00  0.00           H
ATOM    989  C   ILE    61      92.000  60.650  47.360  0.00  0.00           C
ATOM    990  O   ILE    61      93.060  60.420  47.880  0.00  0.00           O
ATOM    991  N   SER    62      91.090  59.690  47.310  0.00  0.00           N
ATOM    992  H   SER    62      90.240  59.770  46.780  0.00  0.00           H
ATOM    993  CA  SER    62      91.280  58.320  47.870  0.00  0.00           C
ATOM    994  HA  SER    62      91.430  58.380  48.950  0.00  0.00           H
ATOM    995  CB  SER    62      89.950  57.540  47.790  0.00  0.00           C
ATOM    996  HB2 SER    62      89.190  57.960  48.440  0.00  0.00           H
ATOM    997  HB3 SER    62      90.240  56.520  48.070  0.00  0.00           H
ATOM    998  OG  SER    62      89.510  57.570  46.420  0.00  0.00           O
ATOM    999  HG  SER    62      88.750  56.990  46.340  0.00  0.00           H
ATOM   1000  C   SER    62      92.440  57.540  47.220  0.00  0.00           C
ATOM   1001  O   SER    62      93.300  56.910  47.800  0.00  0.00           O
ATOM   1002  N   SER    63      92.570  57.720  45.880  0.00  0.00           N
ATOM   1003  H   SER    63      92.140  58.520  45.440  0.00  0.00           H
ATOM   1004  CA  SER    63      93.760  57.260  45.110  0.00  0.00           C
ATOM   1005  HA  SER    63      94.030  56.240  45.390  0.00  0.00           H
ATOM   1006  CB  SER    63      93.280  57.190  43.660  0.00  0.00           C
ATOM   1007  HB2 SER    63      94.050  56.660  43.090  0.00  0.00           H
ATOM   1008  HB3 SER    63      93.140  58.190  43.260  0.00  0.00           H
ATOM   1009  OG  SER    63      92.140  56.310  43.610  0.00  0.00           O
ATOM   1010  HG  SER    63      91.320  56.810  43.670  0.00  0.00           H
ATOM   1011  C   SER    63      95.000  58.040  45.240  0.00  0.00           C
ATOM   1012  O   SER    63      95.940  57.610  44.590  0.00  0.00           O
ATOM   1013  N   GLN    64      95.040  59.110  46.030  0.00  0.00           N
ATOM   1014  H   GLN    64      94.170  59.560  46.270  0.00  0.00           H
ATOM   1015  CA  GLN    64      96.250  59.820  46.260  0.00  0.00           C
ATOM   1016  HA  GLN    64      95.980  60.570  47.000  0.00  0.00           H
ATOM   1017  CB  GLN    64      97.280  59.000  47.000  0.00  0.00           C
ATOM   1018  HB2 GLN    64      97.760  58.260  46.360  0.00  0.00           H
ATOM   1019  HB3 GLN    64      96.570  58.490  47.660  0.00  0.00           H
ATOM   1020  CG  GLN    64      98.430  59.740  47.700  0.00  0.00           C
ATOM   1021  HG2 GLN    64      97.890  60.580  48.140  0.00  0.00           H
ATOM   1022  HG3 GLN    64      99.230  60.060  47.030  0.00  0.00           H
ATOM   1023  CD  GLN    64      99.110  58.870  48.740  0.00  0.00           C
ATOM   1024  OE1 GLN    64      99.040  57.640  48.650  0.00  0.00           O
ATOM   1025  NE2 GLN    64      99.890  59.410  49.690  0.00  0.00           N
ATOM   1026 HE21 GLN    64     100.090  60.390  49.580  0.00  0.00           H
ATOM   1027 HE22 GLN    64     100.170  58.890  50.510  0.00  0.00           H
ATOM   1028  C   GLN    64      96.870  60.550  45.070  0.00  0.00           C
ATOM   1029  O   GLN    64      97.920  60.220  44.520  0.00  0.00           O
ATOM   1030  N   VAL    65      96.020  61.390  44.410  0.00  0.00           N
ATOM   1031  H   VAL    65      95.280  61.800  44.960  0.00  0.00           H
ATOM   1032  CA  VAL    65      96.200  61.840  43.000  0.00  0.00           C
ATOM   1033  HA  VAL    65      96.670  61.030  42.440  0.00  0.00           H
ATOM   1034  CB  VAL    65      94.870  62.100  42.270  0.00  0.00           C
ATOM   1035  HB  VAL    65      95.220  62.540  41.330  0.00  0.00           H
ATOM   1036  CG1 VAL    65      94.240  60.790  41.750  0.00  0.00           C
ATOM   1037 HG11 VAL    65      94.950  60.440  41.000  0.00  0.00           H
ATOM   1038 HG12 VAL    65      94.100  60.090  42.570  0.00  0.00           H
ATOM   1039 HG13 VAL    65      93.330  60.940  41.170  0.00  0.00           H
ATOM   1040  CG2 VAL    65      93.940  63.160  42.950  0.00  0.00           C
ATOM   1041 HG21 VAL    65      93.890  63.080  44.030  0.00  0.00           H
ATOM   1042 HG22 VAL    65      94.230  64.190  42.730  0.00  0.00           H
ATOM   1043 HG23 VAL    65      92.930  63.030  42.580  0.00  0.00           H
ATOM   1044  C   VAL    65      97.040  63.080  42.990  0.00  0.00           C
ATOM   1045  O   VAL    65      96.870  63.980  43.840  0.00  0.00           O
ATOM   1046  N   TYR    66      97.970  63.160  42.030  0.00  0.00           N
ATOM   1047  H   TYR    66      98.110  62.290  41.530  0.00  0.00           H
ATOM   1048  CA  TYR    66      98.810  64.250  41.820  0.00  0.00           C
ATOM   1049  HA  TYR    66      99.060  64.630  42.810  0.00  0.00           H
ATOM   1050  CB  TYR    66     100.180  63.810  41.220  0.00  0.00           C
ATOM   1051  HB2 TYR    66     100.560  64.750  40.820  0.00  0.00           H
ATOM   1052  HB3 TYR    66      99.960  63.230  40.320  0.00  0.00           H
ATOM   1053  CG  TYR    66     101.160  63.140  42.150  0.00  0.00           C
ATOM   1054  CD1 TYR    66     100.840  61.900  42.720  0.00  0.00           C
ATOM   1055  HD1 TYR    66      99.930  61.360  42.490  0.00  0.00           H
ATOM   1056  CE1 TYR    66     101.780  61.320  43.650  0.00  0.00           C
ATOM   1057  HE1 TYR    66     101.570  60.320  44.000  0.00  0.00           H
ATOM   1058  CZ  TYR    66     102.910  62.010  44.130  0.00  0.00           C
ATOM   1059  OH  TYR    66     103.800  61.390  44.990  0.00  0.00           O
ATOM   1060  HH  TYR    66     103.650  60.450  45.090  0.00  0.00           H
ATOM   1061  CE2 TYR    66     103.130  63.300  43.630  0.00  0.00           C
ATOM   1062  HE2 TYR    66     103.950  63.890  44.020  0.00  0.00           H
ATOM   1063  CD2 TYR    66     102.340  63.790  42.590  0.00  0.00           C
ATOM   1064  HD2 TYR    66     102.510  64.790  42.210  0.00  0.00           H
ATOM   1065  C   TYR    66      98.090  65.480  41.140  0.00  0.00           C
ATOM   1066  O   TYR    66      98.730  66.590  41.010  0.00  0.00           O
ATOM   1067  N   ALA    67      96.970  65.270  40.450  0.00  0.00           N
ATOM   1068  H   ALA    67      96.500  64.410  40.710  0.00  0.00           H
ATOM   1069  CA  ALA    67      96.270  66.260  39.590  0.00  0.00           C
ATOM   1070  HA  ALA    67      96.210  67.250  40.050  0.00  0.00           H
ATOM   1071  CB  ALA    67      97.020  66.580  38.220  0.00  0.00           C
ATOM   1072  HB1 ALA    67      98.070  66.710  38.470  0.00  0.00           H
ATOM   1073  HB2 ALA    67      96.900  65.810  37.450  0.00  0.00           H
ATOM   1074  HB3 ALA    67      96.600  67.520  37.860  0.00  0.00           H
ATOM   1075  C   ALA    67      94.970  65.590  39.240  0.00  0.00           C
ATOM   1076  O   ALA    67      94.790  64.320  39.380  0.00  0.00           O
ATOM   1077  N   ILE    68      93.980  66.360  38.810  0.00  0.00           N
ATOM   1078  H   ILE    68      94.120  67.360  38.830  0.00  0.00           H
ATOM   1079  CA  ILE    68      92.660  65.890  38.260  0.00  0.00           C
ATOM   1080  HA  ILE    68      92.810  64.820  38.160  0.00  0.00           H
ATOM   1081  CB  ILE    68      91.540  66.150  39.350  0.00  0.00           C
ATOM   1082  HB  ILE    68      91.270  67.190  39.550  0.00  0.00           H
ATOM   1083  CG2 ILE    68      90.260  65.640  38.880  0.00  0.00           C
ATOM   1084 HG21 ILE    68      89.410  65.900  39.510  0.00  0.00           H
ATOM   1085 HG22 ILE    68      89.980  66.070  37.910  0.00  0.00           H
ATOM   1086 HG23 ILE    68      90.330  64.580  38.600  0.00  0.00           H
ATOM   1087  CG1 ILE    68      91.840  65.340  40.620  0.00  0.00           C
ATOM   1088 HG12 ILE    68      92.810  65.720  40.930  0.00  0.00           H
ATOM   1089 HG13 ILE    68      91.860  64.280  40.350  0.00  0.00           H
ATOM   1090  CD1 ILE    68      90.850  65.510  41.780  0.00  0.00           C
ATOM   1091 HD11 ILE    68      90.050  64.780  41.700  0.00  0.00           H
ATOM   1092 HD12 ILE    68      91.360  65.360  42.740  0.00  0.00           H
ATOM   1093 HD13 ILE    68      90.400  66.510  41.730  0.00  0.00           H
ATOM   1094  C   ILE    68      92.260  66.550  36.910  0.00  0.00           C
ATOM   1095  O   ILE    68      92.230  67.790  36.770  0.00  0.00           O
ATOM   1096  N   LEU    69      92.050  65.790  35.820  0.00  0.00           N
ATOM   1097  H   LEU    69      91.990  64.790  35.890  0.00  0.00           H
ATOM   1098  CA  LEU    69      91.530  66.340  34.530  0.00  0.00           C
ATOM   1099  HA  LEU    69      91.840  67.380  34.370  0.00  0.00           H
ATOM   1100  CB  LEU    69      92.020  65.550  33.270  0.00  0.00           C
ATOM   1101  HB2 LEU    69      91.320  65.660  32.440  0.00  0.00           H
ATOM   1102  HB3 LEU    69      91.970  64.470  33.430  0.00  0.00           H
ATOM   1103  CG  LEU    69      93.440  65.870  32.640  0.00  0.00           C
ATOM   1104  HG  LEU    69      93.510  66.890  32.290  0.00  0.00           H
ATOM   1105  CD1 LEU    69      94.540  65.700  33.720  0.00  0.00           C
ATOM   1106 HD11 LEU    69      95.520  65.740  33.240  0.00  0.00           H
ATOM   1107 HD12 LEU    69      94.530  66.410  34.550  0.00  0.00           H
ATOM   1108 HD13 LEU    69      94.430  64.680  34.070  0.00  0.00           H
ATOM   1109  CD2 LEU    69      93.890  64.900  31.590  0.00  0.00           C
ATOM   1110 HD21 LEU    69      94.930  65.160  31.450  0.00  0.00           H
ATOM   1111 HD22 LEU    69      93.750  63.840  31.840  0.00  0.00           H
ATOM   1112 HD23 LEU    69      93.230  65.020  30.730  0.00  0.00           H
ATOM   1113  C   LEU    69      89.960  66.320  34.680  0.00  0.00           C
ATOM   1114  O   LEU    69      89.380  65.400  35.260  0.00  0.00           O
ATOM   1115  N   VAL    70      89.260  67.430  34.320  0.00  0.00           N
ATOM   1116  H   VAL    70      89.780  68.190  33.890  0.00  0.00           H
ATOM   1117  CA  VAL    70      87.760  67.440  34.240  0.00  0.00           C
ATOM   1118  HA  VAL    70      87.340  66.450  34.420  0.00  0.00           H
ATOM   1119  CB  VAL    70      87.160  68.310  35.340  0.00  0.00           C
ATOM   1120  HB  VAL    70      87.490  67.760  36.210  0.00  0.00           H
ATOM   1121  CG1 VAL    70      87.890  69.710  35.460  0.00  0.00           C
ATOM   1122 HG11 VAL    70      87.470  70.190  36.350  0.00  0.00           H
ATOM   1123 HG12 VAL    70      88.970  69.630  35.540  0.00  0.00           H
ATOM   1124 HG13 VAL    70      87.660  70.360  34.610  0.00  0.00           H
ATOM   1125  CG2 VAL    70      85.620  68.440  35.530  0.00  0.00           C
ATOM   1126 HG21 VAL    70      85.400  68.990  36.450  0.00  0.00           H
ATOM   1127 HG22 VAL    70      85.200  69.190  34.860  0.00  0.00           H
ATOM   1128 HG23 VAL    70      85.200  67.430  35.520  0.00  0.00           H
ATOM   1129  C   VAL    70      87.290  67.780  32.880  0.00  0.00           C
ATOM   1130  O   VAL    70      87.760  68.810  32.360  0.00  0.00           O
ATOM   1131  N   SER    71      86.320  67.090  32.300  0.00  0.00           N
ATOM   1132  H   SER    71      86.120  66.200  32.740  0.00  0.00           H
ATOM   1133  CA  SER    71      85.550  67.510  31.060  0.00  0.00           C
ATOM   1134  HA  SER    71      86.020  68.390  30.630  0.00  0.00           H
ATOM   1135  CB  SER    71      85.780  66.410  30.050  0.00  0.00           C
ATOM   1136  HB2 SER    71      86.800  66.060  30.170  0.00  0.00           H
ATOM   1137  HB3 SER    71      85.640  66.890  29.080  0.00  0.00           H
ATOM   1138  OG  SER    71      84.830  65.370  30.290  0.00  0.00           O
ATOM   1139  HG  SER    71      85.090  64.580  29.810  0.00  0.00           H
ATOM   1140  C   SER    71      84.130  67.940  31.440  0.00  0.00           C
ATOM   1141  O   SER    71      83.930  68.490  32.510  0.00  0.00           O
ATOM   1142  N   HIE    72      83.170  67.800  30.570  0.00  0.00           N
ATOM   1143  H   HIE    72      83.430  67.350  29.700  0.00  0.00           H
ATOM   1144  CA  HIE    72      81.760  68.050  30.810  0.00  0.00           C
ATOM   1145  HA  HIE    72      81.710  68.250  31.880  0.00  0.00           H
ATOM   1146  CB  HIE    72      81.360  69.300  29.960  0.00  0.00           C
ATOM   1147  HB2 HIE    72      80.960  68.960  29.010  0.00  0.00           H
ATOM   1148  HB3 HIE    72      82.260  69.910  29.840  0.00  0.00           H
ATOM   1149  CG  HIE    72      80.340  70.190  30.700  0.00  0.00           C
ATOM   1150  ND1 HIE    72      80.720  71.360  31.390  0.00  0.00           N
ATOM   1151  CE1 HIE    72      79.620  71.840  32.020  0.00  0.00           C
ATOM   1152  HE1 HIE    72      79.650  72.760  32.580  0.00  0.00           H
ATOM   1153  NE2 HIE    72      78.570  71.070  31.690  0.00  0.00           N
ATOM   1154  HE2 HIE    72      77.600  71.240  31.900  0.00  0.00           H
ATOM   1155  CD2 HIE    72      78.970  70.060  30.860  0.00  0.00           C
ATOM   1156  HD2 HIE    72      78.380  69.260  30.440  0.00  0.00           H
ATOM   1157  C   HIE    72      80.840  66.850  30.450  0.00  0.00           C
ATOM   1158  O   HIE    72      81.160  66.150  29.520  0.00  0.00           O
ATOM   1159  N   PRO    73      79.670  66.700  31.060  0.00  0.00           N
ATOM   1160  CD  PRO    73      79.240  67.180  32.390  0.00  0.00           C
ATOM   1161  HD2 PRO    73      79.550  68.220  32.410  0.00  0.00           H
ATOM   1162  HD3 PRO    73      79.830  66.650  33.150  0.00  0.00           H
ATOM   1163  CG  PRO    73      77.770  66.840  32.470  0.00  0.00           C
ATOM   1164  HG2 PRO    73      77.130  67.540  31.930  0.00  0.00           H
ATOM   1165  HG3 PRO    73      77.450  66.940  33.510  0.00  0.00           H
ATOM   1166  CB  PRO    73      77.730  65.420  31.810  0.00  0.00           C
ATOM   1167  HB2 PRO    73      76.750  65.140  31.410  0.00  0.00           H
ATOM   1168  HB3 PRO    73      78.010  64.710  32.590  0.00  0.00           H
ATOM   1169  CA  PRO    73      78.830  65.530  30.740  0.00  0.00           C
ATOM   1170  HA  PRO    73      79.400  64.600  30.800  0.00  0.00           H
ATOM   1171  C   PRO    73      78.270  65.590  29.360  0.00  0.00           C
ATOM   1172  O   PRO    73      78.270  66.680  28.750  0.00  0.00           O
ATOM   1173  N   PRO    74      77.960  64.420  28.720  0.00  0.00           N
ATOM   1174  CD  PRO    74      78.020  63.100  29.270  0.00  0.00           C
ATOM   1175  HD2 PRO    74      77.750  63.030  30.320  0.00  0.00           H
ATOM   1176  HD3 PRO    74      79.020  62.680  29.140  0.00  0.00           H
ATOM   1177  CG  PRO    74      76.940  62.340  28.510  0.00  0.00           C
ATOM   1178  HG2 PRO    74      75.950  62.570  28.900  0.00  0.00           H
ATOM   1179  HG3 PRO    74      77.120  61.260  28.550  0.00  0.00           H
ATOM   1180  CB  PRO    74      77.320  62.850  27.100  0.00  0.00           C
ATOM   1181  HB2 PRO    74      76.500  62.630  26.430  0.00  0.00           H
ATOM   1182  HB3 PRO    74      78.210  62.360  26.700  0.00  0.00           H
ATOM   1183  CA  PRO    74      77.560  64.370  27.270  0.00  0.00           C
ATOM   1184  HA  PRO    74      78.420  64.620  26.650  0.00  0.00           H
ATOM   1185  C   PRO    74      76.470  65.210  26.800  0.00  0.00           C
ATOM   1186  O   PRO    74      76.230  65.310  25.620  0.00  0.00           O
ATOM   1187  N   ALA    75      75.700  65.880  27.640  0.00  0.00           N
ATOM   1188  H   ALA    75      75.950  65.810  28.620  0.00  0.00           H
ATOM   1189  CA  ALA    75      74.670  66.820  27.370  0.00  0.00           C
ATOM   1190  HA  ALA    75      74.960  67.380  26.490  0.00  0.00           H
ATOM   1191  CB  ALA    75      73.410  66.010  27.110  0.00  0.00           C
ATOM   1192  HB1 ALA    75      73.270  65.250  27.880  0.00  0.00           H
ATOM   1193  HB2 ALA    75      72.560  66.680  27.020  0.00  0.00           H
ATOM   1194  HB3 ALA    75      73.450  65.420  26.200  0.00  0.00           H
ATOM   1195  C   ALA    75      74.560  67.650  28.620  0.00  0.00           C
ATOM   1196  O   ALA    75      74.380  67.050  29.690  0.00  0.00           O
ATOM   1197  N   PRO    76      74.660  68.970  28.520  0.00  0.00           N
ATOM   1198  CD  PRO    76      75.370  69.650  27.550  0.00  0.00           C
ATOM   1199  HD2 PRO    76      74.630  70.120  26.900  0.00  0.00           H
ATOM   1200  HD3 PRO    76      76.160  69.160  26.990  0.00  0.00           H
ATOM   1201  CG  PRO    76      76.270  70.710  28.240  0.00  0.00           C
ATOM   1202  HG2 PRO    76      76.480  71.500  27.520  0.00  0.00           H
ATOM   1203  HG3 PRO    76      77.200  70.320  28.640  0.00  0.00           H
ATOM   1204  CB  PRO    76      75.390  71.120  29.410  0.00  0.00           C
ATOM   1205  HB2 PRO    76      74.850  72.040  29.180  0.00  0.00           H
ATOM   1206  HB3 PRO    76      75.940  71.330  30.330  0.00  0.00           H
ATOM   1207  CA  PRO    76      74.580  69.910  29.650  0.00  0.00           C
ATOM   1208  HA  PRO    76      75.130  69.390  30.440  0.00  0.00           H
ATOM   1209  C   PRO    76      73.160  70.250  30.060  0.00  0.00           C
ATOM   1210  O   PRO    76      72.330  70.490  29.240  0.00  0.00           O
ATOM   1211  N   THR    77      72.920  70.090  31.370  0.00  0.00           N
ATOM   1212  H   THR    77      73.640  69.740  32.000  0.00  0.00           H
ATOM   1213  CA  THR    77      71.810  70.710  32.060  0.00  0.00           C
ATOM   1214  HA  THR    77      71.040  70.960  31.320  0.00  0.00           H
ATOM   1215  CB  THR    77      71.320  69.790  33.130  0.00  0.00           C
ATOM   1216  HB  THR    77      70.540  70.390  33.580  0.00  0.00           H
ATOM   1217  CG2 THR    77      70.810  68.480  32.640  0.00  0.00           C
ATOM   1218 HG21 THR    77      71.620  67.780  32.460  0.00  0.00           H
ATOM   1219 HG22 THR    77      70.160  68.010  33.370  0.00  0.00           H
ATOM   1220 HG23 THR    77      70.300  68.540  31.670  0.00  0.00           H
ATOM   1221  OG1 THR    77      72.330  69.510  34.210  0.00  0.00           O
ATOM   1222  HG1 THR    77      72.440  70.290  34.750  0.00  0.00           H
ATOM   1223  C   THR    77      72.170  72.010  32.820  0.00  0.00           C
ATOM   1224  O   THR    77      71.270  72.870  33.160  0.00  0.00           O
ATOM   1225  N   ASP    78      73.460  72.220  33.080  0.00  0.00           N
ATOM   1226  H   ASP    78      74.060  71.440  32.860  0.00  0.00           H
ATOM   1227  CA  ASP    78      74.140  73.370  33.790  0.00  0.00           C
ATOM   1228  HA  ASP    78      73.530  74.250  33.600  0.00  0.00           H
ATOM   1229  CB  ASP    78      74.280  73.100  35.320  0.00  0.00           C
ATOM   1230  HB2 ASP    78      74.810  73.910  35.830  0.00  0.00           H
ATOM   1231  HB3 ASP    78      74.840  72.170  35.400  0.00  0.00           H
ATOM   1232  CG  ASP    78      72.910  72.770  35.950  0.00  0.00           C
ATOM   1233  OD1 ASP    78      72.470  71.620  35.850  0.00  0.00           O
ATOM   1234  OD2 ASP    78      72.390  73.670  36.680  0.00  0.00           O
ATOM   1235  C   ASP    78      75.510  73.720  33.190  0.00  0.00           C
ATOM   1236  O   ASP    78      76.210  72.800  32.860  0.00  0.00           O
ATOM   1237  N   HIE    79      75.850  75.030  33.100  0.00  0.00           N
ATOM   1238  H   HIE    79      75.180  75.720  33.410  0.00  0.00           H
ATOM   1239  CA  HIE    79      77.140  75.480  32.570  0.00  0.00           C
ATOM   1240  HA  HIE    79      77.380  74.870  31.700  0.00  0.00           H
ATOM   1241  CB  HIE    79      77.150  76.890  32.080  0.00  0.00           C
ATOM   1242  HB2 HIE    79      78.080  76.950  31.510  0.00  0.00           H
ATOM   1243  HB3 HIE    79      77.050  77.520  32.960  0.00  0.00           H
ATOM   1244  CG  HIE    79      76.030  77.380  31.160  0.00  0.00           C
ATOM   1245  ND1 HIE    79      75.830  77.030  29.840  0.00  0.00           N
ATOM   1246  CE1 HIE    79      74.790  77.700  29.360  0.00  0.00           C
ATOM   1247  HE1 HIE    79      74.410  77.660  28.350  0.00  0.00           H
ATOM   1248  NE2 HIE    79      74.320  78.520  30.290  0.00  0.00           N
ATOM   1249  HE2 HIE    79      73.710  79.310  30.180  0.00  0.00           H
ATOM   1250  CD2 HIE    79      75.140  78.410  31.390  0.00  0.00           C
ATOM   1251  HD2 HIE    79      75.120  79.000  32.290  0.00  0.00           H
ATOM   1252  C   HIE    79      78.240  75.260  33.590  0.00  0.00           C
ATOM   1253  O   HIE    79      79.460  75.300  33.250  0.00  0.00           O
ATOM   1254  N   LEU    80      77.970  75.070  34.890  0.00  0.00           N
ATOM   1255  H   LEU    80      77.020  75.280  35.160  0.00  0.00           H
ATOM   1256  CA  LEU    80      78.960  75.170  35.970  0.00  0.00           C
ATOM   1257  HA  LEU    80      79.860  75.680  35.630  0.00  0.00           H
ATOM   1258  CB  LEU    80      78.430  76.220  37.000  0.00  0.00           C
ATOM   1259  HB2 LEU    80      79.100  76.410  37.850  0.00  0.00           H
ATOM   1260  HB3 LEU    80      77.540  75.800  37.450  0.00  0.00           H
ATOM   1261  CG  LEU    80      78.080  77.560  36.310  0.00  0.00           C
ATOM   1262  HG  LEU    80      77.350  77.290  35.540  0.00  0.00           H
ATOM   1263  CD1 LEU    80      77.630  78.630  37.340  0.00  0.00           C
ATOM   1264 HD11 LEU    80      78.410  79.010  38.000  0.00  0.00           H
ATOM   1265 HD12 LEU    80      77.160  79.520  36.910  0.00  0.00           H
ATOM   1266 HD13 LEU    80      76.890  78.290  38.070  0.00  0.00           H
ATOM   1267  CD2 LEU    80      79.280  78.260  35.600  0.00  0.00           C
ATOM   1268 HD21 LEU    80      79.420  77.610  34.740  0.00  0.00           H
ATOM   1269 HD22 LEU    80      78.920  79.240  35.280  0.00  0.00           H
ATOM   1270 HD23 LEU    80      80.130  78.460  36.260  0.00  0.00           H
ATOM   1271  C   LEU    80      79.370  73.800  36.640  0.00  0.00           C
ATOM   1272  O   LEU    80      79.740  73.720  37.820  0.00  0.00           O
ATOM   1273  N   THR    81      79.240  72.780  35.820  0.00  0.00           N
ATOM   1274  H   THR    81      78.650  72.920  35.010  0.00  0.00           H
ATOM   1275  CA  THR    81      79.540  71.390  36.280  0.00  0.00           C
ATOM   1276  HA  THR    81      79.040  71.130  37.210  0.00  0.00           H
ATOM   1277  CB  THR    81      79.170  70.490  35.080  0.00  0.00           C
ATOM   1278  HB  THR    81      79.840  70.590  34.230  0.00  0.00           H
ATOM   1279  CG2 THR    81      79.360  68.930  35.400  0.00  0.00           C
ATOM   1280 HG21 THR    81      79.330  68.600  36.440  0.00  0.00           H
ATOM   1281 HG22 THR    81      78.670  68.280  34.870  0.00  0.00           H
ATOM   1282 HG23 THR    81      80.300  68.650  34.930  0.00  0.00           H
ATOM   1283  OG1 THR    81      77.810  70.630  34.800  0.00  0.00           O
ATOM   1284  HG1 THR    81      77.330  70.550  35.630  0.00  0.00           H
ATOM   1285  C   THR    81      81.010  71.140  36.680  0.00  0.00           C
ATOM   1286  O   THR    81      81.170  70.250  37.450  0.00  0.00           O
ATOM   1287  N   PRO    82      82.030  71.920  36.260  0.00  0.00           N
ATOM   1288  CD  PRO    82      82.140  72.520  34.920  0.00  0.00           C
ATOM   1289  HD2 PRO    82      81.650  73.490  34.860  0.00  0.00           H
ATOM   1290  HD3 PRO    82      81.830  71.930  34.070  0.00  0.00           H
ATOM   1291  CG  PRO    82      83.650  72.650  34.700  0.00  0.00           C
ATOM   1292  HG2 PRO    82      83.760  73.570  34.120  0.00  0.00           H
ATOM   1293  HG3 PRO    82      83.930  71.710  34.220  0.00  0.00           H
ATOM   1294  CB  PRO    82      84.240  72.770  36.110  0.00  0.00           C
ATOM   1295  HB2 PRO    82      84.070  73.800  36.420  0.00  0.00           H
ATOM   1296  HB3 PRO    82      85.320  72.620  36.240  0.00  0.00           H
ATOM   1297  CA  PRO    82      83.340  71.890  36.940  0.00  0.00           C
ATOM   1298  HA  PRO    82      83.680  70.850  36.980  0.00  0.00           H
ATOM   1299  C   PRO    82      83.300  72.260  38.380  0.00  0.00           C
ATOM   1300  O   PRO    82      84.250  71.790  39.070  0.00  0.00           O
ATOM   1301  N   THR    83      82.360  73.080  38.870  0.00  0.00           N
ATOM   1302  H   THR    83      81.690  73.450  38.230  0.00  0.00           H
ATOM   1303  CA  THR    83      82.420  73.760  40.200  0.00  0.00           C
ATOM   1304  HA  THR    83      83.330  74.360  40.180  0.00  0.00           H
ATOM   1305  CB  THR    83      81.210  74.680  40.410  0.00  0.00           C
ATOM   1306  HB  THR    83      80.280  74.220  40.080  0.00  0.00           H
ATOM   1307  CG2 THR    83      81.180  75.100  41.850  0.00  0.00           C
ATOM   1308 HG21 THR    83      80.510  75.960  41.910  0.00  0.00           H
ATOM   1309 HG22 THR    83      80.960  74.290  42.540  0.00  0.00           H
ATOM   1310 HG23 THR    83      82.210  75.410  42.040  0.00  0.00           H
ATOM   1311  OG1 THR    83      81.450  75.870  39.610  0.00  0.00           O
ATOM   1312  HG1 THR    83      81.070  76.630  40.070  0.00  0.00           H
ATOM   1313  C   THR    83      82.840  72.770  41.390  0.00  0.00           C
ATOM   1314  O   THR    83      83.900  72.920  41.970  0.00  0.00           O
ATOM   1315  N   PRO    84      82.180  71.650  41.680  0.00  0.00           N
ATOM   1316  CD  PRO    84      80.970  71.170  41.120  0.00  0.00           C
ATOM   1317  HD2 PRO    84      81.230  70.670  40.190  0.00  0.00           H
ATOM   1318  HD3 PRO    84      80.320  72.010  40.860  0.00  0.00           H
ATOM   1319  CG  PRO    84      80.330  70.250  42.090  0.00  0.00           C
ATOM   1320  HG2 PRO    84      79.610  69.600  41.590  0.00  0.00           H
ATOM   1321  HG3 PRO    84      79.850  70.910  42.820  0.00  0.00           H
ATOM   1322  CB  PRO    84      81.510  69.620  42.730  0.00  0.00           C
ATOM   1323  HB2 PRO    84      81.920  68.850  42.090  0.00  0.00           H
ATOM   1324  HB3 PRO    84      81.150  69.190  43.670  0.00  0.00           H
ATOM   1325  CA  PRO    84      82.540  70.700  42.850  0.00  0.00           C
ATOM   1326  HA  PRO    84      82.570  71.110  43.860  0.00  0.00           H
ATOM   1327  C   PRO    84      83.970  70.160  42.650  0.00  0.00           C
ATOM   1328  O   PRO    84      84.600  69.820  43.660  0.00  0.00           O
ATOM   1329  N   ILE    85      84.380  69.910  41.420  0.00  0.00           N
ATOM   1330  H   ILE    85      83.810  70.380  40.730  0.00  0.00           H
ATOM   1331  CA  ILE    85      85.760  69.260  41.210  0.00  0.00           C
ATOM   1332  HA  ILE    85      85.910  68.490  41.970  0.00  0.00           H
ATOM   1333  CB  ILE    85      85.960  68.740  39.730  0.00  0.00           C
ATOM   1334  HB  ILE    85      85.840  69.520  38.990  0.00  0.00           H
ATOM   1335  CG2 ILE    85      87.270  68.070  39.430  0.00  0.00           C
ATOM   1336 HG21 ILE    85      88.100  68.770  39.540  0.00  0.00           H
ATOM   1337 HG22 ILE    85      87.390  67.170  40.030  0.00  0.00           H
ATOM   1338 HG23 ILE    85      87.390  67.840  38.370  0.00  0.00           H
ATOM   1339  CG1 ILE    85      84.850  67.770  39.210  0.00  0.00           C
ATOM   1340 HG12 ILE    85      84.830  66.960  39.950  0.00  0.00           H
ATOM   1341 HG13 ILE    85      85.210  67.240  38.320  0.00  0.00           H
ATOM   1342  CD1 ILE    85      83.420  68.310  38.970  0.00  0.00           C
ATOM   1343 HD11 ILE    85      82.770  67.540  38.570  0.00  0.00           H
ATOM   1344 HD12 ILE    85      82.960  68.750  39.850  0.00  0.00           H
ATOM   1345 HD13 ILE    85      83.490  69.020  38.140  0.00  0.00           H
ATOM   1346  C   ILE    85      86.840  70.290  41.550  0.00  0.00           C
ATOM   1347  O   ILE    85      87.680  69.990  42.380  0.00  0.00           O
ATOM   1348  N   SER    86      86.780  71.420  40.910  0.00  0.00           N
ATOM   1349  H   SER    86      86.160  71.450  40.110  0.00  0.00           H
ATOM   1350  CA  SER    86      87.700  72.550  41.160  0.00  0.00           C
ATOM   1351  HA  SER    86      88.690  72.170  40.900  0.00  0.00           H
ATOM   1352  CB  SER    86      87.260  73.750  40.290  0.00  0.00           C
ATOM   1353  HB2 SER    86      86.290  74.140  40.570  0.00  0.00           H
ATOM   1354  HB3 SER    86      87.180  73.560  39.220  0.00  0.00           H
ATOM   1355  OG  SER    86      88.210  74.770  40.390  0.00  0.00           O
ATOM   1356  HG  SER    86      89.100  74.410  40.350  0.00  0.00           H
ATOM   1357  C   SER    86      87.760  73.020  42.630  0.00  0.00           C
ATOM   1358  O   SER    86      88.820  73.450  43.090  0.00  0.00           O
ATOM   1359  N   TYR    87      86.700  72.720  43.410  0.00  0.00           N
ATOM   1360  H   TYR    87      85.800  72.420  43.050  0.00  0.00           H
ATOM   1361  CA  TYR    87      86.750  73.090  44.840  0.00  0.00           C
ATOM   1362  HA  TYR    87      87.410  73.920  45.100  0.00  0.00           H
ATOM   1363  CB  TYR    87      85.280  73.330  45.270  0.00  0.00           C
ATOM   1364  HB2 TYR    87      85.260  73.190  46.350  0.00  0.00           H
ATOM   1365  HB3 TYR    87      84.630  72.570  44.840  0.00  0.00           H
ATOM   1366  CG  TYR    87      84.530  74.570  44.820  0.00  0.00           C
ATOM   1367  CD1 TYR    87      85.160  75.540  44.080  0.00  0.00           C
ATOM   1368  HD1 TYR    87      86.170  75.490  43.700  0.00  0.00           H
ATOM   1369  CE1 TYR    87      84.520  76.780  43.900  0.00  0.00           C
ATOM   1370  HE1 TYR    87      85.050  77.590  43.410  0.00  0.00           H
ATOM   1371  CZ  TYR    87      83.180  76.920  44.290  0.00  0.00           C
ATOM   1372  OH  TYR    87      82.480  78.020  44.020  0.00  0.00           O
ATOM   1373  HH  TYR    87      81.560  77.860  44.270  0.00  0.00           H
ATOM   1374  CE2 TYR    87      82.540  75.930  45.060  0.00  0.00           C
ATOM   1375  HE2 TYR    87      81.510  75.980  45.370  0.00  0.00           H
ATOM   1376  CD2 TYR    87      83.210  74.730  45.360  0.00  0.00           C
ATOM   1377  HD2 TYR    87      82.720  73.980  45.970  0.00  0.00           H
ATOM   1378  C   TYR    87      87.340  71.920  45.640  0.00  0.00           C
ATOM   1379  O   TYR    87      88.210  72.150  46.480  0.00  0.00           O
ATOM   1380  N   THR    88      86.940  70.660  45.330  0.00  0.00           N
ATOM   1381  H   THR    88      86.260  70.500  44.610  0.00  0.00           H
ATOM   1382  CA  THR    88      87.410  69.580  46.170  0.00  0.00           C
ATOM   1383  HA  THR    88      87.180  69.960  47.160  0.00  0.00           H
ATOM   1384  CB  THR    88      86.630  68.290  45.870  0.00  0.00           C
ATOM   1385  HB  THR    88      86.870  67.950  44.860  0.00  0.00           H
ATOM   1386  CG2 THR    88      86.890  67.180  46.810  0.00  0.00           C
ATOM   1387 HG21 THR    88      86.160  66.400  46.590  0.00  0.00           H
ATOM   1388 HG22 THR    88      87.900  66.790  46.680  0.00  0.00           H
ATOM   1389 HG23 THR    88      86.710  67.600  47.800  0.00  0.00           H
ATOM   1390  OG1 THR    88      85.220  68.520  45.890  0.00  0.00           O
ATOM   1391  HG1 THR    88      85.030  68.920  45.040  0.00  0.00           H
ATOM   1392  C   THR    88      88.930  69.320  46.110  0.00  0.00           C
ATOM   1393  O   THR    88      89.590  69.170  47.150  0.00  0.00           O
ATOM   1394  N   ALA    89      89.500  69.410  44.920  0.00  0.00           N
ATOM   1395  H   ALA    89      88.840  69.350  44.150  0.00  0.00           H
ATOM   1396  CA  ALA    89      90.930  69.350  44.580  0.00  0.00           C
ATOM   1397  HA  ALA    89      91.440  68.510  45.070  0.00  0.00           H
ATOM   1398  CB  ALA    89      91.070  69.130  43.080  0.00  0.00           C
ATOM   1399  HB1 ALA    89      90.670  70.010  42.580  0.00  0.00           H
ATOM   1400  HB2 ALA    89      92.090  69.000  42.700  0.00  0.00           H
ATOM   1401  HB3 ALA    89      90.490  68.230  42.860  0.00  0.00           H
ATOM   1402  C   ALA    89      91.620  70.630  45.060  0.00  0.00           C
ATOM   1403  O   ALA    89      92.580  70.540  45.820  0.00  0.00           O
ATOM   1404  N   GLY    90      91.000  71.800  44.930  0.00  0.00           N
ATOM   1405  H   GLY    90      90.210  71.730  44.290  0.00  0.00           H
ATOM   1406  CA  GLY    90      91.600  73.080  45.340  0.00  0.00           C
ATOM   1407  HA2 GLY    90      91.050  73.920  44.900  0.00  0.00           H
ATOM   1408  HA3 GLY    90      92.610  73.090  44.910  0.00  0.00           H
ATOM   1409  C   GLY    90      91.700  73.270  46.840  0.00  0.00           C
ATOM   1410  O   GLY    90      92.620  73.860  47.370  0.00  0.00           O
ATOM   1411  N   PHE    91      90.820  72.650  47.620  0.00  0.00           N
ATOM   1412  H   PHE    91      89.990  72.290  47.180  0.00  0.00           H
ATOM   1413  CA  PHE    91      90.890  72.550  49.090  0.00  0.00           C
ATOM   1414  HA  PHE    91      91.000  73.560  49.480  0.00  0.00           H
ATOM   1415  CB  PHE    91      89.600  72.110  49.780  0.00  0.00           C
ATOM   1416  HB2 PHE    91      89.260  71.200  49.280  0.00  0.00           H
ATOM   1417  HB3 PHE    91      88.940  72.980  49.640  0.00  0.00           H
ATOM   1418  CG  PHE    91      89.780  71.810  51.270  0.00  0.00           C
ATOM   1419  CD1 PHE    91      89.890  70.500  51.700  0.00  0.00           C
ATOM   1420  HD1 PHE    91      89.920  69.720  50.950  0.00  0.00           H
ATOM   1421  CE1 PHE    91      90.170  70.250  53.070  0.00  0.00           C
ATOM   1422  HE1 PHE    91      90.250  69.240  53.450  0.00  0.00           H
ATOM   1423  CZ  PHE    91      90.360  71.300  54.010  0.00  0.00           C
ATOM   1424  HZ  PHE    91      90.660  71.190  55.040  0.00  0.00           H
ATOM   1425  CE2 PHE    91      90.210  72.580  53.510  0.00  0.00           C
ATOM   1426  HE2 PHE    91      90.480  73.410  54.150  0.00  0.00           H
ATOM   1427  CD2 PHE    91      89.860  72.910  52.170  0.00  0.00           C
ATOM   1428  HD2 PHE    91      89.740  73.940  51.860  0.00  0.00           H
ATOM   1429  C   PHE    91      92.080  71.810  49.620  0.00  0.00           C
ATOM   1430  O   PHE    91      92.610  72.190  50.670  0.00  0.00           O
ATOM   1431  N   TYR    92      92.640  70.860  48.850  0.00  0.00           N
ATOM   1432  H   TYR    92      92.220  70.670  47.950  0.00  0.00           H
ATOM   1433  CA  TYR    92      93.890  70.190  49.040  0.00  0.00           C
ATOM   1434  HA  TYR    92      94.250  70.280  50.070  0.00  0.00           H
ATOM   1435  CB  TYR    92      93.770  68.710  48.890  0.00  0.00           C
ATOM   1436  HB2 TYR    92      94.750  68.240  48.770  0.00  0.00           H
ATOM   1437  HB3 TYR    92      93.180  68.520  48.000  0.00  0.00           H
ATOM   1438  CG  TYR    92      92.950  68.110  50.020  0.00  0.00           C
ATOM   1439  CD1 TYR    92      93.480  67.970  51.330  0.00  0.00           C
ATOM   1440  HD1 TYR    92      94.510  68.250  51.480  0.00  0.00           H
ATOM   1441  CE1 TYR    92      92.680  67.500  52.360  0.00  0.00           C
ATOM   1442  HE1 TYR    92      93.100  67.280  53.330  0.00  0.00           H
ATOM   1443  CZ  TYR    92      91.400  67.050  52.130  0.00  0.00           C
ATOM   1444  OH  TYR    92      90.670  66.590  53.250  0.00  0.00           O
ATOM   1445  HH  TYR    92      91.120  66.750  54.080  0.00  0.00           H
ATOM   1446  CE2 TYR    92      90.820  67.300  50.880  0.00  0.00           C
ATOM   1447  HE2 TYR    92      89.750  67.140  50.810  0.00  0.00           H
ATOM   1448  CD2 TYR    92      91.560  67.870  49.810  0.00  0.00           C
ATOM   1449  HD2 TYR    92      91.100  68.140  48.870  0.00  0.00           H
ATOM   1450  C   TYR    92      95.030  70.770  48.240  0.00  0.00           C
ATOM   1451  O   TYR    92      96.160  70.310  48.370  0.00  0.00           O
ATOM   1452  N   ARG    93      94.840  71.910  47.520  0.00  0.00           N
ATOM   1453  H   ARG    93      93.960  72.380  47.710  0.00  0.00           H
ATOM   1454  CA  ARG    93      95.680  72.540  46.530  0.00  0.00           C
ATOM   1455  HA  ARG    93      95.070  73.220  45.930  0.00  0.00           H
ATOM   1456  CB  ARG    93      96.840  73.360  47.120  0.00  0.00           C
ATOM   1457  HB2 ARG    93      97.410  73.930  46.380  0.00  0.00           H
ATOM   1458  HB3 ARG    93      97.460  72.580  47.560  0.00  0.00           H
ATOM   1459  CG  ARG    93      96.480  74.300  48.220  0.00  0.00           C
ATOM   1460  HG2 ARG    93      97.370  74.760  48.650  0.00  0.00           H
ATOM   1461  HG3 ARG    93      95.950  73.800  49.030  0.00  0.00           H
ATOM   1462  CD  ARG    93      95.720  75.470  47.710  0.00  0.00           C
ATOM   1463  HD2 ARG    93      94.820  75.330  47.110  0.00  0.00           H
ATOM   1464  HD3 ARG    93      96.340  76.130  47.110  0.00  0.00           H
ATOM   1465  NE  ARG    93      95.510  76.360  48.890  0.00  0.00           N
ATOM   1466  HE  ARG    93      96.260  77.000  49.110  0.00  0.00           H
ATOM   1467  CZ  ARG    93      94.430  76.370  49.700  0.00  0.00           C
ATOM   1468  NH1 ARG    93      93.350  75.760  49.430  0.00  0.00           N
ATOM   1469 HH11 ARG    93      93.360  75.310  48.520  0.00  0.00           H
ATOM   1470 HH12 ARG    93      92.680  75.750  50.190  0.00  0.00           H
ATOM   1471  NH2 ARG    93      94.440  77.200  50.720  0.00  0.00           N
ATOM   1472 HH21 ARG    93      95.180  77.850  50.910  0.00  0.00           H
ATOM   1473 HH22 ARG    93      93.800  77.060  51.490  0.00  0.00           H
ATOM   1474  C   ARG    93      96.150  71.640  45.400  0.00  0.00           C
ATOM   1475  O   ARG    93      97.110  71.920  44.700  0.00  0.00           O
ATOM   1476  N   ILE    94      95.420  70.510  45.220  0.00  0.00           N
ATOM   1477  H   ILE    94      94.550  70.360  45.720  0.00  0.00           H
ATOM   1478  CA  ILE    94      95.610  69.700  44.020  0.00  0.00           C
ATOM   1479  HA  ILE    94      96.690  69.580  43.990  0.00  0.00           H
ATOM   1480  CB  ILE    94      94.920  68.340  44.160  0.00  0.00           C
ATOM   1481  HB  ILE    94      93.890  68.610  44.350  0.00  0.00           H
ATOM   1482  CG2 ILE    94      95.030  67.580  42.800  0.00  0.00           C
ATOM   1483 HG21 ILE    94      96.040  67.690  42.410  0.00  0.00           H
ATOM   1484 HG22 ILE    94      94.840  66.510  42.880  0.00  0.00           H
ATOM   1485 HG23 ILE    94      94.340  67.980  42.060  0.00  0.00           H
ATOM   1486  CG1 ILE    94      95.420  67.540  45.380  0.00  0.00           C
ATOM   1487 HG12 ILE    94      95.660  68.120  46.270  0.00  0.00           H
ATOM   1488 HG13 ILE    94      96.320  67.010  45.060  0.00  0.00           H
ATOM   1489  CD1 ILE    94      94.340  66.550  45.910  0.00  0.00           C
ATOM   1490 HD11 ILE    94      94.250  65.730  45.210  0.00  0.00           H
ATOM   1491 HD12 ILE    94      94.630  66.200  46.910  0.00  0.00           H
ATOM   1492 HD13 ILE    94      93.380  67.030  46.060  0.00  0.00           H
ATOM   1493  C   ILE    94      95.210  70.500  42.780  0.00  0.00           C
ATOM   1494  O   ILE    94      94.140  71.130  42.660  0.00  0.00           O
ATOM   1495  N   PRO    95      96.210  70.660  41.850  0.00  0.00           N
ATOM   1496  CD  PRO    95      97.560  70.150  41.760  0.00  0.00           C
ATOM   1497  HD2 PRO    95      97.600  69.070  41.890  0.00  0.00           H
ATOM   1498  HD3 PRO    95      98.260  70.560  42.480  0.00  0.00           H
ATOM   1499  CG  PRO    95      98.020  70.350  40.330  0.00  0.00           C
ATOM   1500  HG2 PRO    95      97.700  69.470  39.770  0.00  0.00           H
ATOM   1501  HG3 PRO    95      99.110  70.400  40.320  0.00  0.00           H
ATOM   1502  CB  PRO    95      97.300  71.550  39.900  0.00  0.00           C
ATOM   1503  HB2 PRO    95      97.140  71.590  38.820  0.00  0.00           H
ATOM   1504  HB3 PRO    95      97.850  72.410  40.290  0.00  0.00           H
ATOM   1505  CA  PRO    95      95.960  71.380  40.660  0.00  0.00           C
ATOM   1506  HA  PRO    95      95.580  72.350  40.990  0.00  0.00           H
ATOM   1507  C   PRO    95      94.870  70.600  39.790  0.00  0.00           C
ATOM   1508  O   PRO    95      94.920  69.390  39.710  0.00  0.00           O
ATOM   1509  N   VAL    96      93.950  71.340  39.080  0.00  0.00           N
ATOM   1510  H   VAL    96      94.100  72.330  39.200  0.00  0.00           H
ATOM   1511  CA  VAL    96      93.020  70.780  38.030  0.00  0.00           C
ATOM   1512  HA  VAL    96      93.200  69.710  37.980  0.00  0.00           H
ATOM   1513  CB  VAL    96      91.590  70.880  38.580  0.00  0.00           C
ATOM   1514  HB  VAL    96      91.280  71.920  38.460  0.00  0.00           H
ATOM   1515  CG1 VAL    96      90.500  70.090  37.840  0.00  0.00           C
ATOM   1516 HG11 VAL    96      89.530  70.250  38.320  0.00  0.00           H
ATOM   1517 HG12 VAL    96      90.530  70.510  36.840  0.00  0.00           H
ATOM   1518 HG13 VAL    96      90.670  69.010  37.950  0.00  0.00           H
ATOM   1519  CG2 VAL    96      91.430  70.400  40.110  0.00  0.00           C
ATOM   1520 HG21 VAL    96      90.400  70.340  40.470  0.00  0.00           H
ATOM   1521 HG22 VAL    96      91.910  69.430  40.240  0.00  0.00           H
ATOM   1522 HG23 VAL    96      91.950  71.060  40.810  0.00  0.00           H
ATOM   1523  C   VAL    96      93.200  71.300  36.650  0.00  0.00           C
ATOM   1524  O   VAL    96      93.750  72.410  36.460  0.00  0.00           O
ATOM   1525  N   ILE    97      92.900  70.460  35.660  0.00  0.00           N
ATOM   1526  H   ILE    97      92.490  69.600  35.980  0.00  0.00           H
ATOM   1527  CA  ILE    97      93.080  70.740  34.210  0.00  0.00           C
ATOM   1528  HA  ILE    97      93.450  71.740  34.010  0.00  0.00           H
ATOM   1529  CB  ILE    97      94.200  69.790  33.600  0.00  0.00           C
ATOM   1530  HB  ILE    97      93.970  68.730  33.580  0.00  0.00           H
ATOM   1531  CG2 ILE    97      94.470  70.350  32.170  0.00  0.00           C
ATOM   1532 HG21 ILE    97      93.600  70.120  31.550  0.00  0.00           H
ATOM   1533 HG22 ILE    97      94.610  71.430  32.230  0.00  0.00           H
ATOM   1534 HG23 ILE    97      95.340  69.910  31.670  0.00  0.00           H
ATOM   1535  CG1 ILE    97      95.540  69.940  34.370  0.00  0.00           C
ATOM   1536 HG12 ILE    97      95.660  70.970  34.700  0.00  0.00           H
ATOM   1537 HG13 ILE    97      96.370  69.800  33.680  0.00  0.00           H
ATOM   1538  CD1 ILE    97      95.760  68.950  35.520  0.00  0.00           C
ATOM   1539 HD11 ILE    97      96.670  69.170  36.080  0.00  0.00           H
ATOM   1540 HD12 ILE    97      94.900  68.940  36.190  0.00  0.00           H
ATOM   1541 HD13 ILE    97      95.960  67.970  35.100  0.00  0.00           H
ATOM   1542  C   ILE    97      91.760  70.570  33.450  0.00  0.00           C
ATOM   1543  O   ILE    97      91.460  69.420  33.130  0.00  0.00           O
ATOM   1544  N   GLY    98      91.030  71.630  33.250  0.00  0.00           N
ATOM   1545  H   GLY    98      91.350  72.540  33.530  0.00  0.00           H
ATOM   1546  CA  GLY    98      89.790  71.600  32.480  0.00  0.00           C
ATOM   1547  HA2 GLY    98      89.280  72.560  32.500  0.00  0.00           H
ATOM   1548  HA3 GLY    98      89.110  70.880  32.930  0.00  0.00           H
ATOM   1549  C   GLY    98      90.070  71.350  31.010  0.00  0.00           C
ATOM   1550  O   GLY    98      90.780  72.100  30.360  0.00  0.00           O
ATOM   1551  N   LEU    99      89.340  70.400  30.510  0.00  0.00           N
ATOM   1552  H   LEU    99      88.910  69.760  31.160  0.00  0.00           H
ATOM   1553  CA  LEU    99      89.390  70.010  29.090  0.00  0.00           C
ATOM   1554  HA  LEU    99      90.360  70.190  28.630  0.00  0.00           H
ATOM   1555  CB  LEU    99      89.270  68.530  29.090  0.00  0.00           C
ATOM   1556  HB2 LEU    99      89.380  68.140  28.070  0.00  0.00           H
ATOM   1557  HB3 LEU    99      88.270  68.160  29.340  0.00  0.00           H
ATOM   1558  CG  LEU    99      90.280  67.730  29.890  0.00  0.00           C
ATOM   1559  HG  LEU    99      90.170  67.740  30.970  0.00  0.00           H
ATOM   1560  CD1 LEU    99      90.030  66.250  29.520  0.00  0.00           C
ATOM   1561 HD11 LEU    99      88.980  65.960  29.590  0.00  0.00           H
ATOM   1562 HD12 LEU    99      90.370  65.980  28.520  0.00  0.00           H
ATOM   1563 HD13 LEU    99      90.580  65.600  30.190  0.00  0.00           H
ATOM   1564  CD2 LEU    99      91.720  68.020  29.550  0.00  0.00           C
ATOM   1565 HD21 LEU    99      92.320  67.310  30.120  0.00  0.00           H
ATOM   1566 HD22 LEU    99      91.910  67.740  28.510  0.00  0.00           H
ATOM   1567 HD23 LEU    99      91.990  69.040  29.810  0.00  0.00           H
ATOM   1568  C   LEU    99      88.270  70.640  28.160  0.00  0.00           C
ATOM   1569  O   LEU    99      88.380  70.580  26.920  0.00  0.00           O
ATOM   1570  N   THR   100      87.240  71.160  28.750  0.00  0.00           N
ATOM   1571  H   THR   100      87.240  71.180  29.760  0.00  0.00           H
ATOM   1572  CA  THR   100      85.970  71.480  28.060  0.00  0.00           C
ATOM   1573  HA  THR   100      86.150  71.450  26.980  0.00  0.00           H
ATOM   1574  CB  THR   100      84.930  70.410  28.330  0.00  0.00           C
ATOM   1575  HB  THR   100      84.570  70.580  29.340  0.00  0.00           H
ATOM   1576  CG2 THR   100      83.770  70.600  27.320  0.00  0.00           C
ATOM   1577 HG21 THR   100      83.010  69.840  27.500  0.00  0.00           H
ATOM   1578 HG22 THR   100      83.220  71.540  27.380  0.00  0.00           H
ATOM   1579 HG23 THR   100      84.020  70.460  26.270  0.00  0.00           H
ATOM   1580  OG1 THR   100      85.340  69.070  28.140  0.00  0.00           O
ATOM   1581  HG1 THR   100      85.320  68.800  27.220  0.00  0.00           H
ATOM   1582  C   THR   100      85.450  72.830  28.400  0.00  0.00           C
ATOM   1583  O   THR   100      84.750  73.350  27.550  0.00  0.00           O
ATOM   1584  N   THR   101      85.560  73.330  29.620  0.00  0.00           N
ATOM   1585  H   THR   101      86.080  72.770  30.290  0.00  0.00           H
ATOM   1586  CA  THR   101      84.810  74.550  30.100  0.00  0.00           C
ATOM   1587  HA  THR   101      83.790  74.280  29.820  0.00  0.00           H
ATOM   1588  CB  THR   101      84.880  74.600  31.660  0.00  0.00           C
ATOM   1589  HB  THR   101      84.210  73.780  31.930  0.00  0.00           H
ATOM   1590  CG2 THR   101      86.220  74.480  32.380  0.00  0.00           C
ATOM   1591 HG21 THR   101      86.990  74.690  31.640  0.00  0.00           H
ATOM   1592 HG22 THR   101      86.340  75.200  33.190  0.00  0.00           H
ATOM   1593 HG23 THR   101      86.310  73.460  32.750  0.00  0.00           H
ATOM   1594  OG1 THR   101      84.220  75.820  32.110  0.00  0.00           O
ATOM   1595  HG1 THR   101      83.360  75.720  31.690  0.00  0.00           H
ATOM   1596  C   THR   101      85.320  75.840  29.590  0.00  0.00           C
ATOM   1597  O   THR   101      86.510  76.100  29.650  0.00  0.00           O
ATOM   1598  N   ARG   102      84.480  76.660  29.070  0.00  0.00           N
ATOM   1599  H   ARG   102      83.590  76.260  28.800  0.00  0.00           H
ATOM   1600  CA  ARG   102      84.810  77.970  28.430  0.00  0.00           C
ATOM   1601  HA  ARG   102      85.880  78.020  28.630  0.00  0.00           H
ATOM   1602  CB  ARG   102      84.600  77.900  26.890  0.00  0.00           C
ATOM   1603  HB2 ARG   102      84.930  78.860  26.500  0.00  0.00           H
ATOM   1604  HB3 ARG   102      83.590  77.620  26.590  0.00  0.00           H
ATOM   1605  CG  ARG   102      85.480  76.730  26.440  0.00  0.00           C
ATOM   1606  HG2 ARG   102      85.130  75.730  26.710  0.00  0.00           H
ATOM   1607  HG3 ARG   102      86.510  76.920  26.740  0.00  0.00           H
ATOM   1608  CD  ARG   102      85.380  76.620  24.920  0.00  0.00           C
ATOM   1609  HD2 ARG   102      84.310  76.660  24.740  0.00  0.00           H
ATOM   1610  HD3 ARG   102      85.850  75.720  24.510  0.00  0.00           H
ATOM   1611  NE  ARG   102      86.080  77.710  24.220  0.00  0.00           N
ATOM   1612  HE  ARG   102      86.710  78.310  24.730  0.00  0.00           H
ATOM   1613  CZ  ARG   102      85.780  78.130  23.000  0.00  0.00           C
ATOM   1614  NH1 ARG   102      84.890  77.520  22.230  0.00  0.00           N
ATOM   1615 HH11 ARG   102      84.490  76.610  22.410  0.00  0.00           H
ATOM   1616 HH12 ARG   102      84.490  77.930  21.400  0.00  0.00           H
ATOM   1617  NH2 ARG   102      86.100  79.320  22.580  0.00  0.00           N
ATOM   1618 HH21 ARG   102      86.640  79.940  23.170  0.00  0.00           H
ATOM   1619 HH22 ARG   102      85.720  79.630  21.700  0.00  0.00           H
ATOM   1620  C   ARG   102      84.210  79.230  29.120  0.00  0.00           C
ATOM   1621  O   ARG   102      84.480  80.320  28.630  0.00  0.00           O
ATOM   1622  N   MET   103      83.560  79.010  30.280  0.00  0.00           N
ATOM   1623  H   MET   103      83.390  78.110  30.720  0.00  0.00           H
ATOM   1624  CA  MET   103      83.190  80.130  31.110  0.00  0.00           C
ATOM   1625  HA  MET   103      82.770  80.890  30.440  0.00  0.00           H
ATOM   1626  CB  MET   103      82.050  79.720  31.980  0.00  0.00           C
ATOM   1627  HB2 MET   103      81.860  80.620  32.570  0.00  0.00           H
ATOM   1628  HB3 MET   103      82.370  79.010  32.750  0.00  0.00           H
ATOM   1629  CG  MET   103      80.650  79.030  31.580  0.00  0.00           C
ATOM   1630  HG2 MET   103      80.030  79.100  32.470  0.00  0.00           H
ATOM   1631  HG3 MET   103      80.940  77.990  31.450  0.00  0.00           H
ATOM   1632  SD  MET   103      79.910  79.770  30.140  0.00  0.00           S
ATOM   1633  CE  MET   103      79.160  81.150  31.020  0.00  0.00           C
ATOM   1634  HE1 MET   103      78.300  80.810  31.600  0.00  0.00           H
ATOM   1635  HE2 MET   103      79.840  81.800  31.580  0.00  0.00           H
ATOM   1636  HE3 MET   103      78.870  81.890  30.270  0.00  0.00           H
ATOM   1637  C   MET   103      84.380  80.830  31.830  0.00  0.00           C
ATOM   1638  O   MET   103      85.250  80.210  32.450  0.00  0.00           O
ATOM   1639  N   SER   104      84.370  82.140  31.760  0.00  0.00           N
ATOM   1640  H   SER   104      83.510  82.520  31.370  0.00  0.00           H
ATOM   1641  CA  SER   104      85.390  83.070  32.380  0.00  0.00           C
ATOM   1642  HA  SER   104      86.370  82.680  32.120  0.00  0.00           H
ATOM   1643  CB  SER   104      85.350  84.510  31.850  0.00  0.00           C
ATOM   1644  HB2 SER   104      86.090  85.030  32.460  0.00  0.00           H
ATOM   1645  HB3 SER   104      84.370  84.950  32.010  0.00  0.00           H
ATOM   1646  OG  SER   104      85.800  84.500  30.610  0.00  0.00           O
ATOM   1647  HG  SER   104      85.090  84.170  30.050  0.00  0.00           H
ATOM   1648  C   SER   104      85.440  83.020  33.920  0.00  0.00           C
ATOM   1649  O   SER   104      86.480  83.290  34.530  0.00  0.00           O
ATOM   1650  N   ILE   105      84.440  82.450  34.600  0.00  0.00           N
ATOM   1651  H   ILE   105      83.560  82.250  34.130  0.00  0.00           H
ATOM   1652  CA  ILE   105      84.470  82.190  36.030  0.00  0.00           C
ATOM   1653  HA  ILE   105      84.720  83.140  36.500  0.00  0.00           H
ATOM   1654  CB  ILE   105      83.130  81.710  36.610  0.00  0.00           C
ATOM   1655  HB  ILE   105      82.280  82.280  36.220  0.00  0.00           H
ATOM   1656  CG2 ILE   105      82.850  80.290  36.180  0.00  0.00           C
ATOM   1657 HG21 ILE   105      81.820  80.070  36.450  0.00  0.00           H
ATOM   1658 HG22 ILE   105      83.040  80.020  35.140  0.00  0.00           H
ATOM   1659 HG23 ILE   105      83.420  79.490  36.660  0.00  0.00           H
ATOM   1660  CG1 ILE   105      83.060  81.930  38.090  0.00  0.00           C
ATOM   1661 HG12 ILE   105      83.800  81.410  38.710  0.00  0.00           H
ATOM   1662 HG13 ILE   105      82.100  81.490  38.360  0.00  0.00           H
ATOM   1663  CD1 ILE   105      82.990  83.420  38.420  0.00  0.00           C
ATOM   1664 HD11 ILE   105      83.960  83.910  38.430  0.00  0.00           H
ATOM   1665 HD12 ILE   105      82.350  84.040  37.800  0.00  0.00           H
ATOM   1666 HD13 ILE   105      82.490  83.580  39.370  0.00  0.00           H
ATOM   1667  C   ILE   105      85.650  81.270  36.360  0.00  0.00           C
ATOM   1668  O   ILE   105      86.480  81.690  37.230  0.00  0.00           O
ATOM   1669  N   TYR   106      85.940  80.210  35.570  0.00  0.00           N
ATOM   1670  H   TYR   106      85.340  79.860  34.840  0.00  0.00           H
ATOM   1671  CA  TYR   106      87.120  79.400  35.900  0.00  0.00           C
ATOM   1672  HA  TYR   106      87.330  79.250  36.960  0.00  0.00           H
ATOM   1673  CB  TYR   106      86.930  77.980  35.320  0.00  0.00           C
ATOM   1674  HB2 TYR   106      87.750  77.300  35.570  0.00  0.00           H
ATOM   1675  HB3 TYR   106      87.090  77.990  34.250  0.00  0.00           H
ATOM   1676  CG  TYR   106      85.620  77.360  35.700  0.00  0.00           C
ATOM   1677  CD1 TYR   106      85.430  76.840  36.940  0.00  0.00           C
ATOM   1678  HD1 TYR   106      86.270  76.730  37.620  0.00  0.00           H
ATOM   1679  CE1 TYR   106      84.210  76.340  37.400  0.00  0.00           C
ATOM   1680  HE1 TYR   106      84.150  75.940  38.410  0.00  0.00           H
ATOM   1681  CZ  TYR   106      83.120  76.360  36.470  0.00  0.00           C
ATOM   1682  OH  TYR   106      81.950  75.770  36.850  0.00  0.00           O
ATOM   1683  HH  TYR   106      81.880  75.450  37.750  0.00  0.00           H
ATOM   1684  CE2 TYR   106      83.280  76.970  35.200  0.00  0.00           C
ATOM   1685  HE2 TYR   106      82.420  76.900  34.550  0.00  0.00           H
ATOM   1686  CD2 TYR   106      84.480  77.500  34.820  0.00  0.00           C
ATOM   1687  HD2 TYR   106      84.560  77.920  33.830  0.00  0.00           H
ATOM   1688  C   TYR   106      88.540  80.010  35.480  0.00  0.00           C
ATOM   1689  O   TYR   106      89.540  79.260  35.610  0.00  0.00           O
ATOM   1690  N   SER   107      88.580  81.230  35.140  0.00  0.00           N
ATOM   1691  H   SER   107      87.680  81.690  35.190  0.00  0.00           H
ATOM   1692  CA  SER   107      89.780  82.050  35.200  0.00  0.00           C
ATOM   1693  HA  SER   107      90.650  81.450  34.950  0.00  0.00           H
ATOM   1694  CB  SER   107      89.870  83.210  34.130  0.00  0.00           C
ATOM   1695  HB2 SER   107      90.840  83.700  34.030  0.00  0.00           H
ATOM   1696  HB3 SER   107      89.200  84.060  34.260  0.00  0.00           H
ATOM   1697  OG  SER   107      89.620  82.600  32.870  0.00  0.00           O
ATOM   1698  HG  SER   107      90.480  82.300  32.550  0.00  0.00           H
ATOM   1699  C   SER   107      90.130  82.660  36.570  0.00  0.00           C
ATOM   1700  O   SER   107      91.230  83.050  36.930  0.00  0.00           O
ATOM   1701  N   ASP   108      89.110  82.820  37.450  0.00  0.00           N
ATOM   1702  H   ASP   108      88.260  82.360  37.170  0.00  0.00           H
ATOM   1703  CA  ASP   108      89.160  83.620  38.700  0.00  0.00           C
ATOM   1704  HA  ASP   108      89.410  84.640  38.410  0.00  0.00           H
ATOM   1705  CB  ASP   108      87.760  83.780  39.300  0.00  0.00           C
ATOM   1706  HB2 ASP   108      87.410  82.830  39.690  0.00  0.00           H
ATOM   1707  HB3 ASP   108      87.030  83.950  38.520  0.00  0.00           H
ATOM   1708  CG  ASP   108      87.800  84.880  40.380  0.00  0.00           C
ATOM   1709  OD1 ASP   108      88.510  84.670  41.380  0.00  0.00           O
ATOM   1710  OD2 ASP   108      87.200  85.920  40.230  0.00  0.00           O
ATOM   1711  C   ASP   108      90.250  83.140  39.700  0.00  0.00           C
ATOM   1712  O   ASP   108      90.100  82.010  40.200  0.00  0.00           O
ATOM   1713  N   LYS   109      91.330  83.880  39.880  0.00  0.00           N
ATOM   1714  H   LYS   109      91.280  84.840  39.590  0.00  0.00           H
ATOM   1715  CA  LYS   109      92.380  83.450  40.730  0.00  0.00           C
ATOM   1716  HA  LYS   109      92.780  82.540  40.290  0.00  0.00           H
ATOM   1717  CB  LYS   109      93.450  84.520  40.480  0.00  0.00           C
ATOM   1718  HB2 LYS   109      94.310  84.210  41.070  0.00  0.00           H
ATOM   1719  HB3 LYS   109      93.150  85.530  40.750  0.00  0.00           H
ATOM   1720  CG  LYS   109      93.900  84.570  39.040  0.00  0.00           C
ATOM   1721  HG2 LYS   109      93.080  84.810  38.360  0.00  0.00           H
ATOM   1722  HG3 LYS   109      94.280  83.560  38.870  0.00  0.00           H
ATOM   1723  CD  LYS   109      95.120  85.430  38.950  0.00  0.00           C
ATOM   1724  HD2 LYS   109      95.890  85.080  39.630  0.00  0.00           H
ATOM   1725  HD3 LYS   109      94.910  86.480  39.140  0.00  0.00           H
ATOM   1726  CE  LYS   109      95.550  85.330  37.480  0.00  0.00           C
ATOM   1727  HE2 LYS   109      94.740  85.650  36.830  0.00  0.00           H
ATOM   1728  HE3 LYS   109      95.580  84.280  37.180  0.00  0.00           H
ATOM   1729  NZ  LYS   109      96.870  86.030  37.260  0.00  0.00           N
ATOM   1730  HZ1 LYS   109      97.060  85.960  36.270  0.00  0.00           H
ATOM   1731  HZ2 LYS   109      96.830  87.010  37.490  0.00  0.00           H
ATOM   1732  HZ3 LYS   109      97.660  85.560  37.670  0.00  0.00           H
ATOM   1733  C   LYS   109      92.070  83.250  42.250  0.00  0.00           C
ATOM   1734  O   LYS   109      92.790  82.560  42.980  0.00  0.00           O
ATOM   1735  N   SER   110      90.940  83.830  42.730  0.00  0.00           N
ATOM   1736  H   SER   110      90.270  84.250  42.090  0.00  0.00           H
ATOM   1737  CA  SER   110      90.500  83.700  44.120  0.00  0.00           C
ATOM   1738  HA  SER   110      91.350  83.600  44.790  0.00  0.00           H
ATOM   1739  CB  SER   110      89.750  84.920  44.440  0.00  0.00           C
ATOM   1740  HB2 SER   110      90.400  85.740  44.120  0.00  0.00           H
ATOM   1741  HB3 SER   110      89.660  84.930  45.530  0.00  0.00           H
ATOM   1742  OG  SER   110      88.460  85.190  43.850  0.00  0.00           O
ATOM   1743  HG  SER   110      88.480  85.150  42.890  0.00  0.00           H
ATOM   1744  C   SER   110      89.610  82.480  44.360  0.00  0.00           C
ATOM   1745  O   SER   110      89.900  81.690  45.230  0.00  0.00           O
ATOM   1746  N   ILE   111      88.610  82.260  43.530  0.00  0.00           N
ATOM   1747  H   ILE   111      88.480  82.960  42.810  0.00  0.00           H
ATOM   1748  CA  ILE   111      87.590  81.250  43.730  0.00  0.00           C
ATOM   1749  HA  ILE   111      87.530  81.030  44.790  0.00  0.00           H
ATOM   1750  CB  ILE   111      86.220  81.790  43.240  0.00  0.00           C
ATOM   1751  HB  ILE   111      86.340  82.310  42.290  0.00  0.00           H
ATOM   1752  CG2 ILE   111      85.170  80.650  43.190  0.00  0.00           C
ATOM   1753 HG21 ILE   111      84.230  81.080  42.820  0.00  0.00           H
ATOM   1754 HG22 ILE   111      85.460  79.870  42.490  0.00  0.00           H
ATOM   1755 HG23 ILE   111      84.920  80.200  44.150  0.00  0.00           H
ATOM   1756  CG1 ILE   111      85.600  82.830  44.190  0.00  0.00           C
ATOM   1757 HG12 ILE   111      86.270  83.090  45.010  0.00  0.00           H
ATOM   1758 HG13 ILE   111      84.690  82.420  44.620  0.00  0.00           H
ATOM   1759  CD1 ILE   111      85.070  84.130  43.480  0.00  0.00           C
ATOM   1760 HD11 ILE   111      84.670  84.870  44.180  0.00  0.00           H
ATOM   1761 HD12 ILE   111      86.020  84.550  43.150  0.00  0.00           H
ATOM   1762 HD13 ILE   111      84.510  83.980  42.560  0.00  0.00           H
ATOM   1763  C   ILE   111      88.060  79.950  42.990  0.00  0.00           C
ATOM   1764  O   ILE   111      87.820  78.850  43.460  0.00  0.00           O
ATOM   1765  N   HIE   112      88.800  80.110  41.920  0.00  0.00           N
ATOM   1766  H   HIE   112      88.960  81.070  41.620  0.00  0.00           H
ATOM   1767  CA  HIE   112      89.350  78.930  41.110  0.00  0.00           C
ATOM   1768  HA  HIE   112      89.120  77.970  41.550  0.00  0.00           H
ATOM   1769  CB  HIE   112      88.810  79.030  39.680  0.00  0.00           C
ATOM   1770  HB2 HIE   112      89.420  78.320  39.120  0.00  0.00           H
ATOM   1771  HB3 HIE   112      88.970  80.000  39.210  0.00  0.00           H
ATOM   1772  CG  HIE   112      87.370  78.590  39.560  0.00  0.00           C
ATOM   1773  ND1 HIE   112      86.980  77.370  40.190  0.00  0.00           N
ATOM   1774  CE1 HIE   112      85.726  77.262  38.972  0.00  0.00           C
ATOM   1775  HE1 HIE   112      85.240  76.321  38.712  0.00  0.00           H
ATOM   1776  NE2 HIE   112      85.251  78.480  39.057  0.00  0.00           N
ATOM   1777  HE2 HIE   112      84.292  78.742  38.879  0.00  0.00           H
ATOM   1778  CD2 HIE   112      86.240  79.340  39.420  0.00  0.00           C
ATOM   1779  HD2 HIE   112      86.230  80.390  39.170  0.00  0.00           H
ATOM   1780  C   HIE   112      90.910  79.050  41.120  0.00  0.00           C
ATOM   1781  O   HIE   112      91.670  79.260  40.160  0.00  0.00           O
ATOM   1782  N   LEU   113      91.370  78.880  42.370  0.00  0.00           N
ATOM   1783  H   LEU   113      90.680  78.980  43.100  0.00  0.00           H
ATOM   1784  CA  LEU   113      92.700  79.000  42.860  0.00  0.00           C
ATOM   1785  HA  LEU   113      93.110  80.000  42.720  0.00  0.00           H
ATOM   1786  CB  LEU   113      92.650  78.780  44.370  0.00  0.00           C
ATOM   1787  HB2 LEU   113      92.360  77.780  44.690  0.00  0.00           H
ATOM   1788  HB3 LEU   113      91.860  79.410  44.780  0.00  0.00           H
ATOM   1789  CG  LEU   113      93.950  79.160  45.110  0.00  0.00           C
ATOM   1790  HG  LEU   113      94.830  78.950  44.510  0.00  0.00           H
ATOM   1791  CD1 LEU   113      94.120  80.660  45.380  0.00  0.00           C
ATOM   1792 HD11 LEU   113      95.050  80.840  45.920  0.00  0.00           H
ATOM   1793 HD12 LEU   113      94.030  81.230  44.450  0.00  0.00           H
ATOM   1794 HD13 LEU   113      93.290  81.010  45.980  0.00  0.00           H
ATOM   1795  CD2 LEU   113      94.010  78.340  46.360  0.00  0.00           C
ATOM   1796 HD21 LEU   113      94.030  77.300  46.040  0.00  0.00           H
ATOM   1797 HD22 LEU   113      94.920  78.620  46.890  0.00  0.00           H
ATOM   1798 HD23 LEU   113      93.100  78.410  46.960  0.00  0.00           H
ATOM   1799  C   LEU   113      93.710  78.020  42.290  0.00  0.00           C
ATOM   1800  O   LEU   113      94.880  78.340  42.130  0.00  0.00           O
ATOM   1801  N   SER   114      93.320  76.800  42.050  0.00  0.00           N
ATOM   1802  H   SER   114      92.400  76.450  42.260  0.00  0.00           H
ATOM   1803  CA  SER   114      94.290  75.720  41.550  0.00  0.00           C
ATOM   1804  HA  SER   114      95.240  76.210  41.320  0.00  0.00           H
ATOM   1805  CB  SER   114      94.440  74.620  42.630  0.00  0.00           C
ATOM   1806  HB2 SER   114      95.200  73.880  42.360  0.00  0.00           H
ATOM   1807  HB3 SER   114      93.460  74.150  42.690  0.00  0.00           H
ATOM   1808  OG  SER   114      94.700  75.130  44.040  0.00  0.00           O
ATOM   1809  HG  SER   114      95.440  75.740  43.970  0.00  0.00           H
ATOM   1810  C   SER   114      93.700  75.200  40.290  0.00  0.00           C
ATOM   1811  O   SER   114      93.580  73.990  40.240  0.00  0.00           O
ATOM   1812  N   PHE   115      93.450  76.050  39.260  0.00  0.00           N
ATOM   1813  H   PHE   115      93.650  77.020  39.420  0.00  0.00           H
ATOM   1814  CA  PHE   115      92.800  75.640  37.970  0.00  0.00           C
ATOM   1815  HA  PHE   115      92.780  74.550  37.930  0.00  0.00           H
ATOM   1816  CB  PHE   115      91.250  76.050  37.960  0.00  0.00           C
ATOM   1817  HB2 PHE   115      91.190  77.020  37.460  0.00  0.00           H
ATOM   1818  HB3 PHE   115      90.640  76.200  38.850  0.00  0.00           H
ATOM   1819  CG  PHE   115      90.350  75.180  37.040  0.00  0.00           C
ATOM   1820  CD1 PHE   115      90.240  75.400  35.660  0.00  0.00           C
ATOM   1821  HD1 PHE   115      90.900  76.090  35.160  0.00  0.00           H
ATOM   1822  CE1 PHE   115      89.320  74.640  34.950  0.00  0.00           C
ATOM   1823  HE1 PHE   115      89.090  74.960  33.940  0.00  0.00           H
ATOM   1824  CZ  PHE   115      88.530  73.610  35.460  0.00  0.00           C
ATOM   1825  HZ  PHE   115      87.700  73.210  34.900  0.00  0.00           H
ATOM   1826  CE2 PHE   115      88.780  73.250  36.790  0.00  0.00           C
ATOM   1827  HE2 PHE   115      88.210  72.430  37.210  0.00  0.00           H
ATOM   1828  CD2 PHE   115      89.700  74.000  37.590  0.00  0.00           C
ATOM   1829  HD2 PHE   115      89.830  73.650  38.600  0.00  0.00           H
ATOM   1830  C   PHE   115      93.550  76.060  36.700  0.00  0.00           C
ATOM   1831  O   PHE   115      93.850  77.220  36.600  0.00  0.00           O
ATOM   1832  N   LEU   116      93.740  75.170  35.710  0.00  0.00           N
ATOM   1833  H   LEU   116      93.290  74.270  35.790  0.00  0.00           H
ATOM   1834  CA  LEU   116      94.280  75.380  34.340  0.00  0.00           C
ATOM   1835  HA  LEU   116      94.510  76.430  34.160  0.00  0.00           H
ATOM   1836  CB  LEU   116      95.650  74.570  34.230  0.00  0.00           C
ATOM   1837  HB2 LEU   116      96.010  74.600  33.200  0.00  0.00           H
ATOM   1838  HB3 LEU   116      95.470  73.500  34.360  0.00  0.00           H
ATOM   1839  CG  LEU   116      96.820  75.100  35.050  0.00  0.00           C
ATOM   1840  HG  LEU   116      96.870  76.170  34.870  0.00  0.00           H
ATOM   1841  CD1 LEU   116      96.740  74.760  36.580  0.00  0.00           C
ATOM   1842 HD11 LEU   116      97.670  74.950  37.120  0.00  0.00           H
ATOM   1843 HD12 LEU   116      95.910  75.260  37.080  0.00  0.00           H
ATOM   1844 HD13 LEU   116      96.580  73.690  36.710  0.00  0.00           H
ATOM   1845  CD2 LEU   116      98.110  74.560  34.520  0.00  0.00           C
ATOM   1846 HD21 LEU   116      98.020  73.490  34.330  0.00  0.00           H
ATOM   1847 HD22 LEU   116      98.280  74.960  33.520  0.00  0.00           H
ATOM   1848 HD23 LEU   116      98.920  74.810  35.200  0.00  0.00           H
ATOM   1849  C   LEU   116      93.220  74.940  33.330  0.00  0.00           C
ATOM   1850  O   LEU   116      92.390  74.120  33.640  0.00  0.00           O
ATOM   1851  N   ARG   117      93.400  75.190  31.980  0.00  0.00           N
ATOM   1852  H   ARG   117      93.970  75.940  31.620  0.00  0.00           H
ATOM   1853  CA  ARG   117      92.520  74.530  30.950  0.00  0.00           C
ATOM   1854  HA  ARG   117      92.370  73.550  31.390  0.00  0.00           H
ATOM   1855  CB  ARG   117      91.080  75.130  30.940  0.00  0.00           C
ATOM   1856  HB2 ARG   117      90.520  74.680  31.760  0.00  0.00           H
ATOM   1857  HB3 ARG   117      90.550  74.760  30.070  0.00  0.00           H
ATOM   1858  CG  ARG   117      91.000  76.690  31.000  0.00  0.00           C
ATOM   1859  HG2 ARG   117      91.700  77.180  30.330  0.00  0.00           H
ATOM   1860  HG3 ARG   117      91.320  76.840  32.030  0.00  0.00           H
ATOM   1861  CD  ARG   117      89.480  77.020  30.740  0.00  0.00           C
ATOM   1862  HD2 ARG   117      88.860  76.230  31.150  0.00  0.00           H
ATOM   1863  HD3 ARG   117      89.240  77.130  29.680  0.00  0.00           H
ATOM   1864  NE  ARG   117      89.210  78.360  31.350  0.00  0.00           N
ATOM   1865  HE  ARG   117      90.020  78.870  31.640  0.00  0.00           H
ATOM   1866  CZ  ARG   117      88.060  78.820  31.650  0.00  0.00           C
ATOM   1867  NH1 ARG   117      86.910  78.210  31.450  0.00  0.00           N
ATOM   1868 HH11 ARG   117      86.930  77.370  30.890  0.00  0.00           H
ATOM   1869 HH12 ARG   117      86.050  78.630  31.780  0.00  0.00           H
ATOM   1870  NH2 ARG   117      88.010  79.940  32.350  0.00  0.00           N
ATOM   1871 HH21 ARG   117      88.810  80.550  32.370  0.00  0.00           H
ATOM   1872 HH22 ARG   117      87.080  80.280  32.580  0.00  0.00           H
ATOM   1873  C   ARG   117      93.180  74.530  29.530  0.00  0.00           C
ATOM   1874  O   ARG   117      93.750  75.530  29.080  0.00  0.00           O
ATOM   1875  N   THR   118      93.010  73.380  28.850  0.00  0.00           N
ATOM   1876  H   THR   118      92.320  72.770  29.250  0.00  0.00           H
ATOM   1877  CA  THR   118      93.380  73.180  27.440  0.00  0.00           C
ATOM   1878  HA  THR   118      94.380  73.600  27.330  0.00  0.00           H
ATOM   1879  CB  THR   118      93.440  71.720  27.030  0.00  0.00           C
ATOM   1880  HB  THR   118      93.640  71.680  25.960  0.00  0.00           H
ATOM   1881  CG2 THR   118      94.590  71.080  27.740  0.00  0.00           C
ATOM   1882 HG21 THR   118      94.730  71.510  28.730  0.00  0.00           H
ATOM   1883 HG22 THR   118      94.590  69.990  27.780  0.00  0.00           H
ATOM   1884 HG23 THR   118      95.550  71.240  27.250  0.00  0.00           H
ATOM   1885  OG1 THR   118      92.210  70.990  27.250  0.00  0.00           O
ATOM   1886  HG1 THR   118      91.820  70.930  26.370  0.00  0.00           H
ATOM   1887  C   THR   118      92.460  73.900  26.460  0.00  0.00           C
ATOM   1888  O   THR   118      92.850  74.190  25.290  0.00  0.00           O
ATOM   1889  N   VAL   119      91.240  74.230  26.920  0.00  0.00           N
ATOM   1890  H   VAL   119      91.010  73.930  27.860  0.00  0.00           H
ATOM   1891  CA  VAL   119      90.380  75.200  26.230  0.00  0.00           C
ATOM   1892  HA  VAL   119      90.620  75.200  25.160  0.00  0.00           H
ATOM   1893  CB  VAL   119      88.930  74.780  26.430  0.00  0.00           C
ATOM   1894  HB  VAL   119      88.260  75.600  26.150  0.00  0.00           H
ATOM   1895  CG1 VAL   119      88.570  73.560  25.560  0.00  0.00           C
ATOM   1896 HG11 VAL   119      89.060  72.660  25.950  0.00  0.00           H
ATOM   1897 HG12 VAL   119      87.490  73.420  25.580  0.00  0.00           H
ATOM   1898 HG13 VAL   119      88.820  73.640  24.500  0.00  0.00           H
ATOM   1899  CG2 VAL   119      88.530  74.510  27.830  0.00  0.00           C
ATOM   1900 HG21 VAL   119      88.820  75.400  28.380  0.00  0.00           H
ATOM   1901 HG22 VAL   119      87.440  74.530  27.840  0.00  0.00           H
ATOM   1902 HG23 VAL   119      88.960  73.620  28.280  0.00  0.00           H
ATOM   1903  C   VAL   119      90.480  76.730  26.710  0.00  0.00           C
ATOM   1904  O   VAL   119      90.530  76.950  27.910  0.00  0.00           O
ATOM   1905  N   PRO   120      90.440  77.710  25.800  0.00  0.00           N
ATOM   1906  CD  PRO   120      90.550  77.630  24.320  0.00  0.00           C
ATOM   1907  HD2 PRO   120      89.800  76.960  23.890  0.00  0.00           H
ATOM   1908  HD3 PRO   120      91.510  77.200  24.010  0.00  0.00           H
ATOM   1909  CG  PRO   120      90.310  78.990  23.810  0.00  0.00           C
ATOM   1910  HG2 PRO   120      89.260  79.220  23.620  0.00  0.00           H
ATOM   1911  HG3 PRO   120      90.790  79.200  22.850  0.00  0.00           H
ATOM   1912  CB  PRO   120      90.750  79.950  24.950  0.00  0.00           C
ATOM   1913  HB2 PRO   120      90.160  80.870  24.910  0.00  0.00           H
ATOM   1914  HB3 PRO   120      91.810  80.120  24.810  0.00  0.00           H
ATOM   1915  CA  PRO   120      90.320  79.130  26.180  0.00  0.00           C
ATOM   1916  HA  PRO   120      91.130  79.380  26.870  0.00  0.00           H
ATOM   1917  C   PRO   120      88.910  79.500  26.750  0.00  0.00           C
ATOM   1918  O   PRO   120      87.900  79.110  26.200  0.00  0.00           O
ATOM   1919  N   PRO   121      88.800  80.460  27.680  0.00  0.00           N
ATOM   1920  CD  PRO   121      89.800  81.030  28.540  0.00  0.00           C
ATOM   1921  HD2 PRO   121      90.790  81.060  28.100  0.00  0.00           H
ATOM   1922  HD3 PRO   121      89.870  80.320  29.360  0.00  0.00           H
ATOM   1923  CG  PRO   121      89.230  82.350  29.210  0.00  0.00           C
ATOM   1924  HG2 PRO   121      89.300  83.100  28.420  0.00  0.00           H
ATOM   1925  HG3 PRO   121      89.640  82.700  30.160  0.00  0.00           H
ATOM   1926  CB  PRO   121      87.730  81.950  29.240  0.00  0.00           C
ATOM   1927  HB2 PRO   121      87.110  82.850  29.180  0.00  0.00           H
ATOM   1928  HB3 PRO   121      87.490  81.430  30.170  0.00  0.00           H
ATOM   1929  CA  PRO   121      87.500  81.040  27.980  0.00  0.00           C
ATOM   1930  HA  PRO   121      86.880  80.190  28.240  0.00  0.00           H
ATOM   1931  C   PRO   121      86.980  81.840  26.820  0.00  0.00           C
ATOM   1932  O   PRO   121      87.800  82.490  26.160  0.00  0.00           O
ATOM   1933  N   TYR   122      85.730  81.920  26.530  0.00  0.00           N
ATOM   1934  H   TYR   122      85.180  81.330  27.150  0.00  0.00           H
ATOM   1935  CA  TYR   122      85.040  82.710  25.430  0.00  0.00           C
ATOM   1936  HA  TYR   122      85.380  82.240  24.500  0.00  0.00           H
ATOM   1937  CB  TYR   122      83.540  82.580  25.540  0.00  0.00           C
ATOM   1938  HB2 TYR   122      83.130  83.050  24.650  0.00  0.00           H
ATOM   1939  HB3 TYR   122      83.280  83.020  26.510  0.00  0.00           H
ATOM   1940  CG  TYR   122      82.840  81.270  25.450  0.00  0.00           C
ATOM   1941  CD1 TYR   122      83.150  80.470  24.290  0.00  0.00           C
ATOM   1942  HD1 TYR   122      83.760  80.830  23.480  0.00  0.00           H
ATOM   1943  CE1 TYR   122      82.540  79.190  24.230  0.00  0.00           C
ATOM   1944  HE1 TYR   122      82.590  78.540  23.360  0.00  0.00           H
ATOM   1945  CZ  TYR   122      81.690  78.790  25.320  0.00  0.00           C
ATOM   1946  OH  TYR   122      81.140  77.550  25.280  0.00  0.00           O
ATOM   1947  HH  TYR   122      81.210  77.110  26.130  0.00  0.00           H
ATOM   1948  CE2 TYR   122      81.460  79.540  26.480  0.00  0.00           C
ATOM   1949  HE2 TYR   122      80.910  79.110  27.300  0.00  0.00           H
ATOM   1950  CD2 TYR   122      82.040  80.860  26.510  0.00  0.00           C
ATOM   1951  HD2 TYR   122      81.800  81.530  27.320  0.00  0.00           H
ATOM   1952  C   TYR   122      85.490  84.150  25.310  0.00  0.00           C
ATOM   1953  O   TYR   122      85.750  84.620  24.250  0.00  0.00           O
ATOM   1954  N   SER   123      85.680  84.840  26.460  0.00  0.00           N
ATOM   1955  H   SER   123      85.240  84.430  27.270  0.00  0.00           H
ATOM   1956  CA  SER   123      86.320  86.170  26.580  0.00  0.00           C
ATOM   1957  HA  SER   123      85.630  86.900  26.140  0.00  0.00           H
ATOM   1958  CB  SER   123      86.410  86.510  28.090  0.00  0.00           C
ATOM   1959  HB2 SER   123      85.460  86.310  28.570  0.00  0.00           H
ATOM   1960  HB3 SER   123      86.690  87.560  27.990  0.00  0.00           H
ATOM   1961  OG  SER   123      87.350  85.730  28.770  0.00  0.00           O
ATOM   1962  HG  SER   123      86.840  85.190  29.380  0.00  0.00           H
ATOM   1963  C   SER   123      87.630  86.360  25.870  0.00  0.00           C
ATOM   1964  O   SER   123      88.010  87.520  25.600  0.00  0.00           O
ATOM   1965  N   HIE   124      88.350  85.340  25.500  0.00  0.00           N
ATOM   1966  H   HIE   124      88.000  84.440  25.800  0.00  0.00           H
ATOM   1967  CA  HIE   124      89.570  85.420  24.710  0.00  0.00           C
ATOM   1968  HA  HIE   124      90.000  86.380  25.000  0.00  0.00           H
ATOM   1969  CB  HIE   124      90.530  84.300  24.990  0.00  0.00           C
ATOM   1970  HB2 HIE   124      91.330  84.350  24.240  0.00  0.00           H
ATOM   1971  HB3 HIE   124      89.920  83.400  24.900  0.00  0.00           H
ATOM   1972  CG  HIE   124      91.250  84.420  26.370  0.00  0.00           C
ATOM   1973  ND1 HIE   124      92.520  83.810  26.640  0.00  0.00           N
ATOM   1974  CE1 HIE   124      92.790  84.100  27.900  0.00  0.00           C
ATOM   1975  HE1 HIE   124      93.610  83.600  28.400  0.00  0.00           H
ATOM   1976  NE2 HIE   124      91.780  84.800  28.440  0.00  0.00           N
ATOM   1977  HE2 HIE   124      91.720  85.070  29.410  0.00  0.00           H
ATOM   1978  CD2 HIE   124      90.800  85.030  27.500  0.00  0.00           C
ATOM   1979  HD2 HIE   124      89.860  85.520  27.720  0.00  0.00           H
ATOM   1980  C   HIE   124      89.310  85.480  23.240  0.00  0.00           C
ATOM   1981  O   HIE   124      90.200  86.010  22.550  0.00  0.00           O
ATOM   1982  N   GLN   125      88.120  85.240  22.690  0.00  0.00           N
ATOM   1983  H   GLN   125      87.370  84.890  23.280  0.00  0.00           H
ATOM   1984  CA  GLN   125      87.790  85.590  21.290  0.00  0.00           C
ATOM   1985  HA  GLN   125      88.470  85.020  20.660  0.00  0.00           H
ATOM   1986  CB  GLN   125      86.360  85.270  20.990  0.00  0.00           C
ATOM   1987  HB2 GLN   125      85.950  85.680  20.070  0.00  0.00           H
ATOM   1988  HB3 GLN   125      85.770  85.700  21.810  0.00  0.00           H
ATOM   1989  CG  GLN   125      86.260  83.700  20.970  0.00  0.00           C
ATOM   1990  HG2 GLN   125      86.900  83.270  21.740  0.00  0.00           H
ATOM   1991  HG3 GLN   125      86.790  83.340  20.080  0.00  0.00           H
ATOM   1992  CD  GLN   125      84.790  83.330  21.140  0.00  0.00           C
ATOM   1993  OE1 GLN   125      84.170  82.890  20.210  0.00  0.00           O
ATOM   1994  NE2 GLN   125      84.160  83.680  22.180  0.00  0.00           N
ATOM   1995 HE21 GLN   125      84.690  84.170  22.890  0.00  0.00           H
ATOM   1996 HE22 GLN   125      83.150  83.690  22.220  0.00  0.00           H
ATOM   1997  C   GLN   125      88.080  87.090  21.030  0.00  0.00           C
ATOM   1998  O   GLN   125      88.350  87.460  19.880  0.00  0.00           O
ATOM   1999  N   ALA   126      88.080  87.920  22.100  0.00  0.00           N
ATOM   2000  H   ALA   126      87.660  87.670  22.980  0.00  0.00           H
ATOM   2001  CA  ALA   126      88.500  89.300  22.030  0.00  0.00           C
ATOM   2002  HA  ALA   126      87.720  89.820  21.480  0.00  0.00           H
ATOM   2003  CB  ALA   126      88.510  90.000  23.470  0.00  0.00           C
ATOM   2004  HB1 ALA   126      88.600  91.070  23.340  0.00  0.00           H
ATOM   2005  HB2 ALA   126      87.560  89.800  23.960  0.00  0.00           H
ATOM   2006  HB3 ALA   126      89.210  89.600  24.210  0.00  0.00           H
ATOM   2007  C   ALA   126      89.810  89.470  21.300  0.00  0.00           C
ATOM   2008  O   ALA   126      89.990  90.540  20.660  0.00  0.00           O
ATOM   2009  N   LEU   127      90.730  88.520  21.360  0.00  0.00           N
ATOM   2010  H   LEU   127      90.500  87.570  21.630  0.00  0.00           H
ATOM   2011  CA  LEU   127      92.030  88.620  20.710  0.00  0.00           C
ATOM   2012  HA  LEU   127      92.540  89.550  20.980  0.00  0.00           H
ATOM   2013  CB  LEU   127      92.750  87.320  21.190  0.00  0.00           C
ATOM   2014  HB2 LEU   127      93.560  87.120  20.490  0.00  0.00           H
ATOM   2015  HB3 LEU   127      92.090  86.460  21.090  0.00  0.00           H
ATOM   2016  CG  LEU   127      93.240  87.230  22.590  0.00  0.00           C
ATOM   2017  HG  LEU   127      92.510  87.450  23.360  0.00  0.00           H
ATOM   2018  CD1 LEU   127      93.740  85.810  22.900  0.00  0.00           C
ATOM   2019 HD11 LEU   127      94.460  85.470  22.160  0.00  0.00           H
ATOM   2020 HD12 LEU   127      94.150  85.790  23.910  0.00  0.00           H
ATOM   2021 HD13 LEU   127      92.910  85.100  22.940  0.00  0.00           H
ATOM   2022  CD2 LEU   127      94.410  88.150  22.780  0.00  0.00           C
ATOM   2023 HD21 LEU   127      95.270  87.820  22.200  0.00  0.00           H
ATOM   2024 HD22 LEU   127      94.230  89.120  22.320  0.00  0.00           H
ATOM   2025 HD23 LEU   127      94.750  88.240  23.820  0.00  0.00           H
ATOM   2026  C   LEU   127      91.870  88.600  19.210  0.00  0.00           C
ATOM   2027  O   LEU   127      92.620  89.350  18.580  0.00  0.00           O
ATOM   2028  N   VAL   128      91.030  87.750  18.580  0.00  0.00           N
ATOM   2029  H   VAL   128      90.370  87.280  19.180  0.00  0.00           H
ATOM   2030  CA  VAL   128      90.890  87.520  17.130  0.00  0.00           C
ATOM   2031  HA  VAL   128      91.900  87.520  16.720  0.00  0.00           H
ATOM   2032  CB  VAL   128      90.200  86.070  16.850  0.00  0.00           C
ATOM   2033  HB  VAL   128      89.150  86.110  17.150  0.00  0.00           H
ATOM   2034  CG1 VAL   128      90.340  85.750  15.350  0.00  0.00           C
ATOM   2035 HG11 VAL   128      89.620  84.980  15.060  0.00  0.00           H
ATOM   2036 HG12 VAL   128      89.980  86.590  14.750  0.00  0.00           H
ATOM   2037 HG13 VAL   128      91.380  85.540  15.090  0.00  0.00           H
ATOM   2038  CG2 VAL   128      90.830  85.020  17.760  0.00  0.00           C
ATOM   2039 HG21 VAL   128      90.560  84.050  17.350  0.00  0.00           H
ATOM   2040 HG22 VAL   128      91.920  84.990  17.780  0.00  0.00           H
ATOM   2041 HG23 VAL   128      90.250  84.980  18.680  0.00  0.00           H
ATOM   2042  C   VAL   128      90.050  88.640  16.570  0.00  0.00           C
ATOM   2043  O   VAL   128      90.470  89.300  15.610  0.00  0.00           O
ATOM   2044  N   TRP   129      89.110  89.190  17.290  0.00  0.00           N
ATOM   2045  H   TRP   129      88.790  88.650  18.080  0.00  0.00           H
ATOM   2046  CA  TRP   129      88.350  90.420  17.070  0.00  0.00           C
ATOM   2047  HA  TRP   129      87.710  90.480  16.180  0.00  0.00           H
ATOM   2048  CB  TRP   129      87.340  90.570  18.190  0.00  0.00           C
ATOM   2049  HB2 TRP   129      86.810  91.480  17.920  0.00  0.00           H
ATOM   2050  HB3 TRP   129      87.860  90.840  19.110  0.00  0.00           H
ATOM   2051  CG  TRP   129      86.350  89.520  18.490  0.00  0.00           C
ATOM   2052  CD1 TRP   129      86.140  88.370  17.830  0.00  0.00           C
ATOM   2053  HD1 TRP   129      86.710  88.020  16.980  0.00  0.00           H
ATOM   2054  NE1 TRP   129      85.040  87.710  18.330  0.00  0.00           N
ATOM   2055  HE1 TRP   129      84.680  86.880  17.880  0.00  0.00           H
ATOM   2056  CE2 TRP   129      84.600  88.360  19.440  0.00  0.00           C
ATOM   2057  CZ2 TRP   129      83.670  88.040  20.420  0.00  0.00           C
ATOM   2058  HZ2 TRP   129      83.140  87.100  20.440  0.00  0.00           H
ATOM   2059  CH2 TRP   129      83.480  88.960  21.510  0.00  0.00           C
ATOM   2060  HH2 TRP   129      82.830  88.590  22.290  0.00  0.00           H
ATOM   2061  CZ3 TRP   129      84.170  90.140  21.610  0.00  0.00           C
ATOM   2062  HZ3 TRP   129      84.070  90.810  22.450  0.00  0.00           H
ATOM   2063  CE3 TRP   129      85.060  90.480  20.620  0.00  0.00           C
ATOM   2064  HE3 TRP   129      85.690  91.360  20.680  0.00  0.00           H
ATOM   2065  CD2 TRP   129      85.380  89.530  19.550  0.00  0.00           C
ATOM   2066  C   TRP   129      89.200  91.690  16.910  0.00  0.00           C
ATOM   2067  O   TRP   129      89.130  92.300  15.900  0.00  0.00           O
ATOM   2068  N   PHE   130      90.120  91.880  17.880  0.00  0.00           N
ATOM   2069  H   PHE   130      90.230  91.350  18.730  0.00  0.00           H
ATOM   2070  CA  PHE   130      91.180  92.910  17.740  0.00  0.00           C
ATOM   2071  HA  PHE   130      90.600  93.830  17.620  0.00  0.00           H
ATOM   2072  CB  PHE   130      92.010  93.000  19.040  0.00  0.00           C
ATOM   2073  HB2 PHE   130      92.500  92.050  19.210  0.00  0.00           H
ATOM   2074  HB3 PHE   130      91.300  93.020  19.870  0.00  0.00           H
ATOM   2075  CG  PHE   130      93.040  94.080  19.100  0.00  0.00           C
ATOM   2076  CD1 PHE   130      92.660  95.400  18.730  0.00  0.00           C
ATOM   2077  HD1 PHE   130      91.680  95.610  18.320  0.00  0.00           H
ATOM   2078  CE1 PHE   130      93.490  96.500  19.080  0.00  0.00           C
ATOM   2079  HE1 PHE   130      93.140  97.520  19.040  0.00  0.00           H
ATOM   2080  CZ  PHE   130      94.710  96.240  19.700  0.00  0.00           C
ATOM   2081  HZ  PHE   130      95.400  96.990  20.050  0.00  0.00           H
ATOM   2082  CE2 PHE   130      95.210  94.950  19.870  0.00  0.00           C
ATOM   2083  HE2 PHE   130      96.100  94.750  20.450  0.00  0.00           H
ATOM   2084  CD2 PHE   130      94.380  93.880  19.500  0.00  0.00           C
ATOM   2085  HD2 PHE   130      94.750  92.900  19.770  0.00  0.00           H
ATOM   2086  C   PHE   130      92.090  92.750  16.480  0.00  0.00           C
ATOM   2087  O   PHE   130      92.460  93.710  15.840  0.00  0.00           O
ATOM   2088  N   GLU   131      92.510  91.520  16.090  0.00  0.00           N
ATOM   2089  H   GLU   131      92.270  90.680  16.600  0.00  0.00           H
ATOM   2090  CA  GLU   131      93.370  91.380  14.920  0.00  0.00           C
ATOM   2091  HA  GLU   131      94.180  92.110  14.840  0.00  0.00           H
ATOM   2092  CB  GLU   131      93.990  89.930  15.020  0.00  0.00           C
ATOM   2093  HB2 GLU   131      94.450  89.830  14.040  0.00  0.00           H
ATOM   2094  HB3 GLU   131      93.190  89.190  15.130  0.00  0.00           H
ATOM   2095  CG  GLU   131      95.010  89.850  16.190  0.00  0.00           C
ATOM   2096  HG2 GLU   131      95.210  88.810  16.430  0.00  0.00           H
ATOM   2097  HG3 GLU   131      94.540  90.270  17.080  0.00  0.00           H
ATOM   2098  CD  GLU   131      96.330  90.580  15.880  0.00  0.00           C
ATOM   2099  OE1 GLU   131      96.430  91.460  14.980  0.00  0.00           O
ATOM   2100  OE2 GLU   131      97.290  90.350  16.610  0.00  0.00           O
ATOM   2101  C   GLU   131      92.540  91.500  13.630  0.00  0.00           C
ATOM   2102  O   GLU   131      93.010  92.090  12.660  0.00  0.00           O
ATOM   2103  N   MET   132      91.250  91.160  13.620  0.00  0.00           N
ATOM   2104  H   MET   132      90.840  90.750  14.440  0.00  0.00           H
ATOM   2105  CA  MET   132      90.400  91.370  12.490  0.00  0.00           C
ATOM   2106  HA  MET   132      90.830  91.030  11.550  0.00  0.00           H
ATOM   2107  CB  MET   132      88.930  90.940  12.770  0.00  0.00           C
ATOM   2108  HB2 MET   132      88.270  91.540  12.140  0.00  0.00           H
ATOM   2109  HB3 MET   132      88.800  91.180  13.820  0.00  0.00           H
ATOM   2110  CG  MET   132      88.630  89.430  12.640  0.00  0.00           C
ATOM   2111  HG2 MET   132      87.820  89.060  13.260  0.00  0.00           H
ATOM   2112  HG3 MET   132      89.500  88.940  13.080  0.00  0.00           H
ATOM   2113  SD  MET   132      88.630  88.700  10.980  0.00  0.00           S
ATOM   2114  CE  MET   132      86.950  88.920  10.330  0.00  0.00           C
ATOM   2115  HE1 MET   132      86.810  88.350   9.410  0.00  0.00           H
ATOM   2116  HE2 MET   132      86.290  88.490  11.080  0.00  0.00           H
ATOM   2117  HE3 MET   132      86.720  89.980  10.200  0.00  0.00           H
ATOM   2118  C   MET   132      90.180  92.900  12.360  0.00  0.00           C
ATOM   2119  O   MET   132      90.140  93.360  11.260  0.00  0.00           O
ATOM   2120  N   MET   133      90.060  93.670  13.440  0.00  0.00           N
ATOM   2121  H   MET   133      90.000  93.210  14.340  0.00  0.00           H
ATOM   2122  CA  MET   133      90.040  95.170  13.510  0.00  0.00           C
ATOM   2123  HA  MET   133      89.200  95.500  12.900  0.00  0.00           H
ATOM   2124  CB  MET   133      89.840  95.710  14.940  0.00  0.00           C
ATOM   2125  HB2 MET   133      90.170  96.750  14.960  0.00  0.00           H
ATOM   2126  HB3 MET   133      90.440  95.250  15.730  0.00  0.00           H
ATOM   2127  CG  MET   133      88.350  95.520  15.410  0.00  0.00           C
ATOM   2128  HG2 MET   133      87.810  94.750  14.850  0.00  0.00           H
ATOM   2129  HG3 MET   133      87.820  96.440  15.160  0.00  0.00           H
ATOM   2130  SD  MET   133      88.040  95.310  17.170  0.00  0.00           S
ATOM   2131  CE  MET   133      88.860  96.790  17.800  0.00  0.00           C
ATOM   2132  HE1 MET   133      88.470  97.720  17.390  0.00  0.00           H
ATOM   2133  HE2 MET   133      88.850  96.820  18.890  0.00  0.00           H
ATOM   2134  HE3 MET   133      89.920  96.700  17.530  0.00  0.00           H
ATOM   2135  C   MET   133      91.300  95.740  12.840  0.00  0.00           C
ATOM   2136  O   MET   133      91.210  96.700  12.040  0.00  0.00           O
ATOM   2137  N   ARG   134      92.380  95.130  13.150  0.00  0.00           N
ATOM   2138  H   ARG   134      92.410  94.350  13.800  0.00  0.00           H
ATOM   2139  CA  ARG   134      93.640  95.630  12.470  0.00  0.00           C
ATOM   2140  HA  ARG   134      93.610  96.720  12.500  0.00  0.00           H
ATOM   2141  CB  ARG   134      94.850  95.190  13.190  0.00  0.00           C
ATOM   2142  HB2 ARG   134      95.690  95.530  12.580  0.00  0.00           H
ATOM   2143  HB3 ARG   134      94.840  94.110  13.290  0.00  0.00           H
ATOM   2144  CG  ARG   134      95.010  95.670  14.640  0.00  0.00           C
ATOM   2145  HG2 ARG   134      94.080  95.470  15.170  0.00  0.00           H
ATOM   2146  HG3 ARG   134      95.160  96.750  14.570  0.00  0.00           H
ATOM   2147  CD  ARG   134      96.220  95.090  15.390  0.00  0.00           C
ATOM   2148  HD2 ARG   134      96.150  94.000  15.510  0.00  0.00           H
ATOM   2149  HD3 ARG   134      96.130  95.540  16.370  0.00  0.00           H
ATOM   2150  NE  ARG   134      97.480  95.460  14.670  0.00  0.00           N
ATOM   2151  HE  ARG   134      97.710  96.430  14.520  0.00  0.00           H
ATOM   2152  CZ  ARG   134      98.390  94.610  14.130  0.00  0.00           C
ATOM   2153  NH1 ARG   134      98.250  93.350  14.090  0.00  0.00           N
ATOM   2154 HH11 ARG   134      97.510  92.860  14.580  0.00  0.00           H
ATOM   2155 HH12 ARG   134      98.920  92.820  13.550  0.00  0.00           H
ATOM   2156  NH2 ARG   134      99.460  94.980  13.560  0.00  0.00           N
ATOM   2157 HH21 ARG   134      99.690  95.940  13.340  0.00  0.00           H
ATOM   2158 HH22 ARG   134     100.020  94.260  13.120  0.00  0.00           H
ATOM   2159  C   ARG   134      93.690  95.280  10.980  0.00  0.00           C
ATOM   2160  O   ARG   134      94.210  96.060  10.170  0.00  0.00           O
ATOM   2161  N   LEU   135      93.180  94.090  10.660  0.00  0.00           N
ATOM   2162  H   LEU   135      92.780  93.550  11.410  0.00  0.00           H
ATOM   2163  CA  LEU   135      93.260  93.420   9.320  0.00  0.00           C
ATOM   2164  HA  LEU   135      94.290  93.390   8.970  0.00  0.00           H
ATOM   2165  CB  LEU   135      92.890  91.930   9.460  0.00  0.00           C
ATOM   2166  HB2 LEU   135      91.880  91.860   9.860  0.00  0.00           H
ATOM   2167  HB3 LEU   135      93.580  91.480  10.170  0.00  0.00           H
ATOM   2168  CG  LEU   135      92.910  90.920   8.230  0.00  0.00           C
ATOM   2169  HG  LEU   135      92.320  91.250   7.370  0.00  0.00           H
ATOM   2170  CD1 LEU   135      94.340  90.610   7.870  0.00  0.00           C
ATOM   2171 HD11 LEU   135      94.330  89.820   7.120  0.00  0.00           H
ATOM   2172 HD12 LEU   135      94.650  91.570   7.450  0.00  0.00           H
ATOM   2173 HD13 LEU   135      94.950  90.330   8.730  0.00  0.00           H
ATOM   2174  CD2 LEU   135      92.240  89.590   8.590  0.00  0.00           C
ATOM   2175 HD21 LEU   135      92.160  88.940   7.720  0.00  0.00           H
ATOM   2176 HD22 LEU   135      92.890  88.990   9.230  0.00  0.00           H
ATOM   2177 HD23 LEU   135      91.290  89.850   9.050  0.00  0.00           H
ATOM   2178  C   LEU   135      92.320  94.070   8.300  0.00  0.00           C
ATOM   2179  O   LEU   135      92.700  93.970   7.120  0.00  0.00           O
ATOM   2180  N   PHE   136      91.030  94.460   8.640  0.00  0.00           N
ATOM   2181  H   PHE   136      90.780  94.310   9.600  0.00  0.00           H
ATOM   2182  CA  PHE   136      90.080  95.100   7.740  0.00  0.00           C
ATOM   2183  HA  PHE   136      90.450  95.010   6.720  0.00  0.00           H
ATOM   2184  CB  PHE   136      88.720  94.450   7.780  0.00  0.00           C
ATOM   2185  HB2 PHE   136      88.010  95.120   7.290  0.00  0.00           H
ATOM   2186  HB3 PHE   136      88.510  94.290   8.840  0.00  0.00           H
ATOM   2187  CG  PHE   136      88.680  93.100   7.140  0.00  0.00           C
ATOM   2188  CD1 PHE   136      88.450  92.920   5.780  0.00  0.00           C
ATOM   2189  HD1 PHE   136      88.290  93.760   5.120  0.00  0.00           H
ATOM   2190  CE1 PHE   136      88.560  91.610   5.200  0.00  0.00           C
ATOM   2191  HE1 PHE   136      88.440  91.430   4.140  0.00  0.00           H
ATOM   2192  CZ  PHE   136      88.840  90.560   6.020  0.00  0.00           C
ATOM   2193  HZ  PHE   136      88.930  89.560   5.620  0.00  0.00           H
ATOM   2194  CE2 PHE   136      88.980  90.660   7.410  0.00  0.00           C
ATOM   2195  HE2 PHE   136      89.120  89.790   8.040  0.00  0.00           H
ATOM   2196  CD2 PHE   136      88.860  91.950   7.950  0.00  0.00           C
ATOM   2197  HD2 PHE   136      89.000  91.980   9.020  0.00  0.00           H
ATOM   2198  C   PHE   136      90.060  96.670   7.920  0.00  0.00           C
ATOM   2199  O   PHE   136      89.290  97.400   7.230  0.00  0.00           O
ATOM   2200  N   ASN   137      90.960  97.150   8.820  0.00  0.00           N
ATOM   2201  H   ASN   137      91.530  96.530   9.380  0.00  0.00           H
ATOM   2202  CA  ASN   137      91.060  98.650   9.200  0.00  0.00           C
ATOM   2203  HA  ASN   137      91.960  98.640   9.820  0.00  0.00           H
ATOM   2204  CB  ASN   137      91.480  99.440   7.950  0.00  0.00           C
ATOM   2205  HB2 ASN   137      91.690 100.490   8.150  0.00  0.00           H
ATOM   2206  HB3 ASN   137      90.660  99.490   7.240  0.00  0.00           H
ATOM   2207  CG  ASN   137      92.710  98.780   7.220  0.00  0.00           C
ATOM   2208  OD1 ASN   137      93.770  98.800   7.780  0.00  0.00           O
ATOM   2209  ND2 ASN   137      92.520  98.260   6.020  0.00  0.00           N
ATOM   2210 HD21 ASN   137      91.620  98.370   5.560  0.00  0.00           H
ATOM   2211 HD22 ASN   137      93.310  98.010   5.450  0.00  0.00           H
ATOM   2212  C   ASN   137      89.860  99.260   9.960  0.00  0.00           C
ATOM   2213  O   ASN   137      89.170 100.150   9.400  0.00  0.00           O
ATOM   2214  N   TRP   138      89.530  98.780  11.140  0.00  0.00           N
ATOM   2215  H   TRP   138      89.970  97.930  11.460  0.00  0.00           H
ATOM   2216  CA  TRP   138      88.300  99.220  11.910  0.00  0.00           C
ATOM   2217  HA  TRP   138      87.800  99.910  11.230  0.00  0.00           H
ATOM   2218  CB  TRP   138      87.410  97.940  12.090  0.00  0.00           C
ATOM   2219  HB2 TRP   138      86.500  98.320  12.550  0.00  0.00           H
ATOM   2220  HB3 TRP   138      87.930  97.200  12.700  0.00  0.00           H
ATOM   2221  CG  TRP   138      86.910  97.280  10.850  0.00  0.00           C
ATOM   2222  CD1 TRP   138      86.390  97.910   9.730  0.00  0.00           C
ATOM   2223  HD1 TRP   138      86.470  98.980   9.640  0.00  0.00           H
ATOM   2224  NE1 TRP   138      85.890  97.030   8.880  0.00  0.00           N
ATOM   2225  HE1 TRP   138      85.420  97.250   8.010  0.00  0.00           H
ATOM   2226  CE2 TRP   138      86.100  95.750   9.350  0.00  0.00           C
ATOM   2227  CZ2 TRP   138      85.800  94.480   8.820  0.00  0.00           C
ATOM   2228  HZ2 TRP   138      85.550  94.360   7.780  0.00  0.00           H
ATOM   2229  CH2 TRP   138      86.000  93.350   9.610  0.00  0.00           C
ATOM   2230  HH2 TRP   138      85.750  92.350   9.290  0.00  0.00           H
ATOM   2231  CZ3 TRP   138      86.490  93.480  10.880  0.00  0.00           C
ATOM   2232  HZ3 TRP   138      86.530  92.580  11.480  0.00  0.00           H
ATOM   2233  CE3 TRP   138      86.880  94.760  11.410  0.00  0.00           C
ATOM   2234  HE3 TRP   138      87.080  94.840  12.470  0.00  0.00           H
ATOM   2235  CD2 TRP   138      86.690  95.890  10.630  0.00  0.00           C
ATOM   2236  C   TRP   138      88.660  99.960  13.200  0.00  0.00           C
ATOM   2237  O   TRP   138      88.710  99.380  14.300  0.00  0.00           O
ATOM   2238  N   ASN   139      88.930 101.250  13.030  0.00  0.00           N
ATOM   2239  H   ASN   139      88.800 101.550  12.070  0.00  0.00           H
ATOM   2240  CA  ASN   139      89.440 102.120  14.100  0.00  0.00           C
ATOM   2241  HA  ASN   139      90.060 101.460  14.710  0.00  0.00           H
ATOM   2242  CB  ASN   139      90.410 103.230  13.560  0.00  0.00           C
ATOM   2243  HB2 ASN   139      90.770 103.780  14.430  0.00  0.00           H
ATOM   2244  HB3 ASN   139      89.720 103.820  12.950  0.00  0.00           H
ATOM   2245  CG  ASN   139      91.620 102.590  12.850  0.00  0.00           C
ATOM   2246  OD1 ASN   139      92.080 101.480  13.130  0.00  0.00           O
ATOM   2247  ND2 ASN   139      92.080 103.360  11.880  0.00  0.00           N
ATOM   2248 HD21 ASN   139      91.760 104.300  11.690  0.00  0.00           H
ATOM   2249 HD22 ASN   139      92.740 103.040  11.200  0.00  0.00           H
ATOM   2250  C   ASN   139      88.220 102.690  14.980  0.00  0.00           C
ATOM   2251  O   ASN   139      88.540 103.370  15.970  0.00  0.00           O
ATOM   2252  N   HIE   140      86.990 102.520  14.470  0.00  0.00           N
ATOM   2253  H   HIE   140      86.970 101.940  13.640  0.00  0.00           H
ATOM   2254  CA  HIE   140      85.780 103.000  15.150  0.00  0.00           C
ATOM   2255  HA  HIE   140      86.130 103.330  16.120  0.00  0.00           H
ATOM   2256  CB  HIE   140      85.150 104.190  14.370  0.00  0.00           C
ATOM   2257  HB2 HIE   140      84.160 104.440  14.750  0.00  0.00           H
ATOM   2258  HB3 HIE   140      85.100 103.870  13.330  0.00  0.00           H
ATOM   2259  CG  HIE   140      86.020 105.460  14.410  0.00  0.00           C
ATOM   2260  ND1 HIE   140      86.000 106.330  15.470  0.00  0.00           N
ATOM   2261  CE1 HIE   140      87.169 107.134  15.226  0.00  0.00           C
ATOM   2262  HE1 HIE   140      87.530 107.835  15.979  0.00  0.00           H
ATOM   2263  NE2 HIE   140      87.449 107.024  13.951  0.00  0.00           N
ATOM   2264  HE2 HIE   140      88.089 107.619  13.445  0.00  0.00           H
ATOM   2265  CD2 HIE   140      86.750 105.990  13.410  0.00  0.00           C
ATOM   2266  HD2 HIE   140      86.840 105.540  12.430  0.00  0.00           H
ATOM   2267  C   HIE   140      84.810 101.850  15.360  0.00  0.00           C
ATOM   2268  O   HIE   140      84.280 101.360  14.360  0.00  0.00           O
ATOM   2269  N   VAL   141      84.580 101.420  16.590  0.00  0.00           N
ATOM   2270  H   VAL   141      85.160 101.800  17.330  0.00  0.00           H
ATOM   2271  CA  VAL   141      83.690 100.170  16.770  0.00  0.00           C
ATOM   2272  HA  VAL   141      83.040  99.950  15.930  0.00  0.00           H
ATOM   2273  CB  VAL   141      84.370  98.810  16.830  0.00  0.00           C
ATOM   2274  HB  VAL   141      83.590  98.050  16.910  0.00  0.00           H
ATOM   2275  CG1 VAL   141      85.200  98.550  15.550  0.00  0.00           C
ATOM   2276 HG11 VAL   141      86.220  98.910  15.670  0.00  0.00           H
ATOM   2277 HG12 VAL   141      85.260  97.470  15.390  0.00  0.00           H
ATOM   2278 HG13 VAL   141      84.760  99.010  14.660  0.00  0.00           H
ATOM   2279  CG2 VAL   141      85.250  98.550  18.080  0.00  0.00           C
ATOM   2280 HG21 VAL   141      85.570  97.520  18.000  0.00  0.00           H
ATOM   2281 HG22 VAL   141      86.090  99.240  18.070  0.00  0.00           H
ATOM   2282 HG23 VAL   141      84.600  98.690  18.950  0.00  0.00           H
ATOM   2283  C   VAL   141      82.690 100.330  17.970  0.00  0.00           C
ATOM   2284  O   VAL   141      82.990 101.100  18.900  0.00  0.00           O
ATOM   2285  N   ILE   142      81.540  99.720  17.910  0.00  0.00           N
ATOM   2286  H   ILE   142      81.370  99.320  17.000  0.00  0.00           H
ATOM   2287  CA  ILE   142      80.520  99.720  18.950  0.00  0.00           C
ATOM   2288  HA  ILE   142      80.770 100.510  19.660  0.00  0.00           H
ATOM   2289  CB  ILE   142      79.040 100.020  18.470  0.00  0.00           C
ATOM   2290  HB  ILE   142      78.800  99.390  17.620  0.00  0.00           H
ATOM   2291  CG2 ILE   142      78.020  99.790  19.520  0.00  0.00           C
ATOM   2292 HG21 ILE   142      77.000  99.860  19.140  0.00  0.00           H
ATOM   2293 HG22 ILE   142      78.130  98.810  19.980  0.00  0.00           H
ATOM   2294 HG23 ILE   142      78.210 100.620  20.200  0.00  0.00           H
ATOM   2295  CG1 ILE   142      79.070 101.480  18.020  0.00  0.00           C
ATOM   2296 HG12 ILE   142      79.980 101.680  17.440  0.00  0.00           H
ATOM   2297 HG13 ILE   142      79.070 102.180  18.860  0.00  0.00           H
ATOM   2298  CD1 ILE   142      77.900 101.830  17.020  0.00  0.00           C
ATOM   2299 HD11 ILE   142      77.920 101.150  16.170  0.00  0.00           H
ATOM   2300 HD12 ILE   142      76.930 101.710  17.490  0.00  0.00           H
ATOM   2301 HD13 ILE   142      78.020 102.860  16.690  0.00  0.00           H
ATOM   2302  C   ILE   142      80.570  98.340  19.510  0.00  0.00           C
ATOM   2303  O   ILE   142      80.430  97.310  18.780  0.00  0.00           O
ATOM   2304  N   LEU   143      80.630  98.100  20.850  0.00  0.00           N
ATOM   2305  H   LEU   143      80.610  98.920  21.440  0.00  0.00           H
ATOM   2306  CA  LEU   143      80.670  96.800  21.540  0.00  0.00           C
ATOM   2307  HA  LEU   143      80.780  95.940  20.880  0.00  0.00           H
ATOM   2308  CB  LEU   143      81.850  96.700  22.410  0.00  0.00           C
ATOM   2309  HB2 LEU   143      81.910  97.480  23.180  0.00  0.00           H
ATOM   2310  HB3 LEU   143      82.790  96.940  21.920  0.00  0.00           H
ATOM   2311  CG  LEU   143      82.060  95.460  23.270  0.00  0.00           C
ATOM   2312  HG  LEU   143      81.180  95.240  23.860  0.00  0.00           H
ATOM   2313  CD1 LEU   143      82.170  94.100  22.530  0.00  0.00           C
ATOM   2314 HD11 LEU   143      83.030  94.020  21.860  0.00  0.00           H
ATOM   2315 HD12 LEU   143      82.300  93.300  23.270  0.00  0.00           H
ATOM   2316 HD13 LEU   143      81.280  93.880  21.950  0.00  0.00           H
ATOM   2317  CD2 LEU   143      83.260  95.680  24.290  0.00  0.00           C
ATOM   2318 HD21 LEU   143      84.150  95.650  23.660  0.00  0.00           H
ATOM   2319 HD22 LEU   143      83.150  96.560  24.930  0.00  0.00           H
ATOM   2320 HD23 LEU   143      83.290  94.850  25.000  0.00  0.00           H
ATOM   2321  C   LEU   143      79.370  96.600  22.420  0.00  0.00           C
ATOM   2322  O   LEU   143      79.140  97.320  23.400  0.00  0.00           O
ATOM   2323  N   ILE   144      78.640  95.550  22.120  0.00  0.00           N
ATOM   2324  H   ILE   144      78.850  95.060  21.260  0.00  0.00           H
ATOM   2325  CA  ILE   144      77.500  95.020  22.920  0.00  0.00           C
ATOM   2326  HA  ILE   144      76.990  95.820  23.460  0.00  0.00           H
ATOM   2327  CB  ILE   144      76.400  94.510  22.040  0.00  0.00           C
ATOM   2328  HB  ILE   144      76.880  93.880  21.290  0.00  0.00           H
ATOM   2329  CG2 ILE   144      75.260  93.710  22.690  0.00  0.00           C
ATOM   2330 HG21 ILE   144      74.700  94.310  23.400  0.00  0.00           H
ATOM   2331 HG22 ILE   144      74.640  93.320  21.880  0.00  0.00           H
ATOM   2332 HG23 ILE   144      75.600  92.800  23.190  0.00  0.00           H
ATOM   2333  CG1 ILE   144      75.830  95.800  21.470  0.00  0.00           C
ATOM   2334 HG12 ILE   144      76.560  96.200  20.770  0.00  0.00           H
ATOM   2335 HG13 ILE   144      75.440  96.410  22.280  0.00  0.00           H
ATOM   2336  CD1 ILE   144      74.570  95.610  20.540  0.00  0.00           C
ATOM   2337 HD11 ILE   144      74.440  96.520  19.960  0.00  0.00           H
ATOM   2338 HD12 ILE   144      74.710  94.760  19.880  0.00  0.00           H
ATOM   2339 HD13 ILE   144      73.670  95.400  21.120  0.00  0.00           H
ATOM   2340  C   ILE   144      77.940  93.860  23.780  0.00  0.00           C
ATOM   2341  O   ILE   144      78.480  92.900  23.290  0.00  0.00           O
ATOM   2342  N   VAL   145      77.540  93.880  25.020  0.00  0.00           N
ATOM   2343  H   VAL   145      76.940  94.630  25.330  0.00  0.00           H
ATOM   2344  CA  VAL   145      77.960  92.900  26.060  0.00  0.00           C
ATOM   2345  HA  VAL   145      78.110  91.930  25.580  0.00  0.00           H
ATOM   2346  CB  VAL   145      79.260  93.350  26.780  0.00  0.00           C
ATOM   2347  HB  VAL   145      79.140  92.800  27.720  0.00  0.00           H
ATOM   2348  CG1 VAL   145      80.520  92.820  26.050  0.00  0.00           C
ATOM   2349 HG11 VAL   145      80.630  91.740  26.180  0.00  0.00           H
ATOM   2350 HG12 VAL   145      80.330  92.980  24.990  0.00  0.00           H
ATOM   2351 HG13 VAL   145      81.410  93.350  26.400  0.00  0.00           H
ATOM   2352  CG2 VAL   145      79.290  94.940  27.020  0.00  0.00           C
ATOM   2353 HG21 VAL   145      79.930  95.080  27.890  0.00  0.00           H
ATOM   2354 HG22 VAL   145      79.650  95.390  26.100  0.00  0.00           H
ATOM   2355 HG23 VAL   145      78.340  95.320  27.410  0.00  0.00           H
ATOM   2356  C   VAL   145      76.780  92.690  27.090  0.00  0.00           C
ATOM   2357  O   VAL   145      76.180  93.670  27.470  0.00  0.00           O
ATOM   2358  N   SER   146      76.560  91.400  27.510  0.00  0.00           N
ATOM   2359  H   SER   146      77.040  90.650  27.030  0.00  0.00           H
ATOM   2360  CA  SER   146      75.810  91.050  28.680  0.00  0.00           C
ATOM   2361  HA  SER   146      74.840  91.520  28.540  0.00  0.00           H
ATOM   2362  CB  SER   146      75.610  89.550  28.740  0.00  0.00           C
ATOM   2363  HB2 SER   146      74.860  89.390  27.970  0.00  0.00           H
ATOM   2364  HB3 SER   146      75.160  89.170  29.650  0.00  0.00           H
ATOM   2365  OG  SER   146      76.660  88.740  28.350  0.00  0.00           O
ATOM   2366  HG  SER   146      77.070  88.440  29.160  0.00  0.00           H
ATOM   2367  C   SER   146      76.380  91.770  29.890  0.00  0.00           C
ATOM   2368  O   SER   146      77.570  91.980  29.990  0.00  0.00           O
ATOM   2369  N   ASP   147      75.510  92.040  30.880  0.00  0.00           N
ATOM   2370  H   ASP   147      74.510  92.010  30.720  0.00  0.00           H
ATOM   2371  CA  ASP   147      75.890  92.430  32.270  0.00  0.00           C
ATOM   2372  HA  ASP   147      76.880  92.820  32.050  0.00  0.00           H
ATOM   2373  CB  ASP   147      74.930  93.460  32.820  0.00  0.00           C
ATOM   2374  HB2 ASP   147      73.910  93.100  32.730  0.00  0.00           H
ATOM   2375  HB3 ASP   147      74.980  94.250  32.070  0.00  0.00           H
ATOM   2376  CG  ASP   147      75.380  94.000  34.220  0.00  0.00           C
ATOM   2377  OD1 ASP   147      76.600  94.040  34.560  0.00  0.00           O
ATOM   2378  OD2 ASP   147      74.410  94.180  34.970  0.00  0.00           O
ATOM   2379  C   ASP   147      76.120  91.130  33.070  0.00  0.00           C
ATOM   2380  O   ASP   147      75.330  90.900  33.960  0.00  0.00           O
ATOM   2381  N   ASP   148      77.010  90.280  32.680  0.00  0.00           N
ATOM   2382  H   ASP   148      77.640  90.510  31.920  0.00  0.00           H
ATOM   2383  CA  ASP   148      77.210  88.980  33.310  0.00  0.00           C
ATOM   2384  HA  ASP   148      76.940  89.140  34.360  0.00  0.00           H
ATOM   2385  CB  ASP   148      76.300  87.810  32.810  0.00  0.00           C
ATOM   2386  HB2 ASP   148      75.290  88.120  33.100  0.00  0.00           H
ATOM   2387  HB3 ASP   148      76.470  86.850  33.290  0.00  0.00           H
ATOM   2388  CG  ASP   148      76.400  87.570  31.290  0.00  0.00           C
ATOM   2389  OD1 ASP   148      77.520  87.700  30.750  0.00  0.00           O
ATOM   2390  OD2 ASP   148      75.380  87.120  30.740  0.00  0.00           O
ATOM   2391  C   ASP   148      78.710  88.680  33.180  0.00  0.00           C
ATOM   2392  O   ASP   148      79.490  89.510  32.600  0.00  0.00           O
ATOM   2393  N   HIE   149      79.180  87.520  33.740  0.00  0.00           N
ATOM   2394  H   HIE   149      78.690  86.750  34.170  0.00  0.00           H
ATOM   2395  CA  HIE   149      80.650  87.340  33.880  0.00  0.00           C
ATOM   2396  HA  HIE   149      81.100  88.170  34.430  0.00  0.00           H
ATOM   2397  CB  HIE   149      80.860  86.150  34.840  0.00  0.00           C
ATOM   2398  HB2 HIE   149      80.660  85.310  34.190  0.00  0.00           H
ATOM   2399  HB3 HIE   149      80.150  86.310  35.650  0.00  0.00           H
ATOM   2400  CG  HIE   149      82.270  85.890  35.290  0.00  0.00           C
ATOM   2401  ND1 HIE   149      83.300  85.500  34.500  0.00  0.00           N
ATOM   2402  CE1 HIE   149      84.400  85.630  35.280  0.00  0.00           C
ATOM   2403  HE1 HIE   149      85.400  85.300  35.070  0.00  0.00           H
ATOM   2404  NE2 HIE   149      84.110  85.950  36.540  0.00  0.00           N
ATOM   2405  HE2 HIE   149      84.780  86.240  37.240  0.00  0.00           H
ATOM   2406  CD2 HIE   149      82.750  86.230  36.540  0.00  0.00           C
ATOM   2407  HD2 HIE   149      82.270  86.730  37.370  0.00  0.00           H
ATOM   2408  C   HIE   149      81.420  87.210  32.520  0.00  0.00           C
ATOM   2409  O   HIE   149      82.490  87.800  32.290  0.00  0.00           O
ATOM   2410  N   GLU   150      80.820  86.470  31.540  0.00  0.00           N
ATOM   2411  H   GLU   150      79.940  86.110  31.870  0.00  0.00           H
ATOM   2412  CA  GLU   150      81.390  86.390  30.190  0.00  0.00           C
ATOM   2413  HA  GLU   150      82.420  86.120  30.400  0.00  0.00           H
ATOM   2414  CB  GLU   150      80.730  85.300  29.360  0.00  0.00           C
ATOM   2415  HB2 GLU   150      79.910  85.700  28.760  0.00  0.00           H
ATOM   2416  HB3 GLU   150      80.340  84.570  30.080  0.00  0.00           H
ATOM   2417  CG  GLU   150      81.700  84.590  28.390  0.00  0.00           C
ATOM   2418  HG2 GLU   150      82.080  85.310  27.660  0.00  0.00           H
ATOM   2419  HG3 GLU   150      81.150  83.860  27.810  0.00  0.00           H
ATOM   2420  CD  GLU   150      82.780  83.920  29.200  0.00  0.00           C
ATOM   2421  OE1 GLU   150      82.440  83.280  30.200  0.00  0.00           O
ATOM   2422  OE2 GLU   150      83.980  84.020  28.810  0.00  0.00           O
ATOM   2423  C   GLU   150      81.230  87.700  29.390  0.00  0.00           C
ATOM   2424  O   GLU   150      82.230  88.070  28.730  0.00  0.00           O
ATOM   2425  N   GLY   151      80.180  88.490  29.590  0.00  0.00           N
ATOM   2426  H   GLY   151      79.390  88.300  30.190  0.00  0.00           H
ATOM   2427  CA  GLY   151      80.120  89.800  28.960  0.00  0.00           C
ATOM   2428  HA2 GLY   151      79.180  90.360  28.990  0.00  0.00           H
ATOM   2429  HA3 GLY   151      80.470  89.670  27.940  0.00  0.00           H
ATOM   2430  C   GLY   151      81.200  90.800  29.460  0.00  0.00           C
ATOM   2431  O   GLY   151      82.000  91.260  28.680  0.00  0.00           O
ATOM   2432  N   ARG   152      81.230  91.000  30.780  0.00  0.00           N
ATOM   2433  H   ARG   152      80.420  90.700  31.290  0.00  0.00           H
ATOM   2434  CA  ARG   152      82.310  91.810  31.410  0.00  0.00           C
ATOM   2435  HA  ARG   152      82.380  92.780  30.910  0.00  0.00           H
ATOM   2436  CB  ARG   152      82.110  91.870  32.900  0.00  0.00           C
ATOM   2437  HB2 ARG   152      82.940  92.390  33.370  0.00  0.00           H
ATOM   2438  HB3 ARG   152      82.050  90.840  33.260  0.00  0.00           H
ATOM   2439  CG  ARG   152      80.790  92.630  33.100  0.00  0.00           C
ATOM   2440  HG2 ARG   152      80.020  92.200  32.470  0.00  0.00           H
ATOM   2441  HG3 ARG   152      80.970  93.630  32.710  0.00  0.00           H
ATOM   2442  CD  ARG   152      80.440  92.660  34.640  0.00  0.00           C
ATOM   2443  HD2 ARG   152      79.560  93.290  34.620  0.00  0.00           H
ATOM   2444  HD3 ARG   152      81.160  93.190  35.260  0.00  0.00           H
ATOM   2445  NE  ARG   152      80.170  91.290  35.140  0.00  0.00           N
ATOM   2446  HE  ARG   152      80.940  90.660  35.340  0.00  0.00           H
ATOM   2447  CZ  ARG   152      79.000  90.860  35.670  0.00  0.00           C
ATOM   2448  NH1 ARG   152      77.910  91.500  35.520  0.00  0.00           N
ATOM   2449 HH11 ARG   152      77.750  92.380  35.040  0.00  0.00           H
ATOM   2450 HH12 ARG   152      77.130  91.070  35.990  0.00  0.00           H
ATOM   2451  NH2 ARG   152      78.930  89.810  36.450  0.00  0.00           N
ATOM   2452 HH21 ARG   152      79.770  89.430  36.850  0.00  0.00           H
ATOM   2453 HH22 ARG   152      78.080  89.660  36.980  0.00  0.00           H
ATOM   2454  C   ARG   152      83.720  91.300  31.280  0.00  0.00           C
ATOM   2455  O   ARG   152      84.740  92.100  31.160  0.00  0.00           O
ATOM   2456  N   ALA   153      83.880  90.030  31.090  0.00  0.00           N
ATOM   2457  H   ALA   153      83.040  89.480  31.240  0.00  0.00           H
ATOM   2458  CA  ALA   153      85.190  89.440  30.730  0.00  0.00           C
ATOM   2459  HA  ALA   153      86.000  89.850  31.340  0.00  0.00           H
ATOM   2460  CB  ALA   153      85.200  87.940  30.950  0.00  0.00           C
ATOM   2461  HB1 ALA   153      84.990  87.780  32.010  0.00  0.00           H
ATOM   2462  HB2 ALA   153      84.380  87.430  30.440  0.00  0.00           H
ATOM   2463  HB3 ALA   153      86.180  87.520  30.710  0.00  0.00           H
ATOM   2464  C   ALA   153      85.520  89.850  29.300  0.00  0.00           C
ATOM   2465  O   ALA   153      86.480  90.520  29.070  0.00  0.00           O
ATOM   2466  N   ALA   154      84.710  89.500  28.220  0.00  0.00           N
ATOM   2467  H   ALA   154      83.860  89.010  28.430  0.00  0.00           H
ATOM   2468  CA  ALA   154      84.960  89.850  26.850  0.00  0.00           C
ATOM   2469  HA  ALA   154      85.830  89.340  26.430  0.00  0.00           H
ATOM   2470  CB  ALA   154      83.800  89.280  26.070  0.00  0.00           C
ATOM   2471  HB1 ALA   154      82.890  89.730  26.470  0.00  0.00           H
ATOM   2472  HB2 ALA   154      83.920  89.460  25.000  0.00  0.00           H
ATOM   2473  HB3 ALA   154      83.800  88.210  26.260  0.00  0.00           H
ATOM   2474  C   ALA   154      85.050  91.400  26.640  0.00  0.00           C
ATOM   2475  O   ALA   154      85.930  91.900  25.960  0.00  0.00           O
ATOM   2476  N   GLN   155      84.370  92.150  27.500  0.00  0.00           N
ATOM   2477  H   GLN   155      83.530  91.780  27.910  0.00  0.00           H
ATOM   2478  CA  GLN   155      84.670  93.580  27.600  0.00  0.00           C
ATOM   2479  HA  GLN   155      84.500  93.920  26.580  0.00  0.00           H
ATOM   2480  CB  GLN   155      83.620  94.250  28.490  0.00  0.00           C
ATOM   2481  HB2 GLN   155      83.710  93.940  29.530  0.00  0.00           H
ATOM   2482  HB3 GLN   155      82.640  93.880  28.180  0.00  0.00           H
ATOM   2483  CG  GLN   155      83.650  95.790  28.350  0.00  0.00           C
ATOM   2484  HG2 GLN   155      83.430  96.100  27.320  0.00  0.00           H
ATOM   2485  HG3 GLN   155      84.690  96.060  28.560  0.00  0.00           H
ATOM   2486  CD  GLN   155      82.710  96.550  29.300  0.00  0.00           C
ATOM   2487  OE1 GLN   155      81.880  95.980  29.990  0.00  0.00           O
ATOM   2488  NE2 GLN   155      82.890  97.830  29.420  0.00  0.00           N
ATOM   2489 HE21 GLN   155      83.770  98.200  29.090  0.00  0.00           H
ATOM   2490 HE22 GLN   155      82.440  98.170  30.260  0.00  0.00           H
ATOM   2491  C   GLN   155      86.080  94.020  28.040  0.00  0.00           C
ATOM   2492  O   GLN   155      86.780  94.680  27.280  0.00  0.00           O
ATOM   2493  N   LYS   156      86.420  93.780  29.300  0.00  0.00           N
ATOM   2494  H   LYS   156      85.760  93.190  29.800  0.00  0.00           H
ATOM   2495  CA  LYS   156      87.720  94.180  29.880  0.00  0.00           C
ATOM   2496  HA  LYS   156      87.760  95.270  29.820  0.00  0.00           H
ATOM   2497  CB  LYS   156      87.750  93.880  31.390  0.00  0.00           C
ATOM   2498  HB2 LYS   156      86.710  94.040  31.650  0.00  0.00           H
ATOM   2499  HB3 LYS   156      88.410  94.530  31.970  0.00  0.00           H
ATOM   2500  CG  LYS   156      88.090  92.400  31.790  0.00  0.00           C
ATOM   2501  HG2 LYS   156      89.110  92.180  31.470  0.00  0.00           H
ATOM   2502  HG3 LYS   156      87.540  91.640  31.240  0.00  0.00           H
ATOM   2503  CD  LYS   156      87.910  92.020  33.300  0.00  0.00           C
ATOM   2504  HD2 LYS   156      88.310  92.810  33.930  0.00  0.00           H
ATOM   2505  HD3 LYS   156      88.370  91.040  33.440  0.00  0.00           H
ATOM   2506  CE  LYS   156      86.460  91.860  33.660  0.00  0.00           C
ATOM   2507  HE2 LYS   156      86.150  91.020  33.030  0.00  0.00           H
ATOM   2508  HE3 LYS   156      85.870  92.740  33.420  0.00  0.00           H
ATOM   2509  NZ  LYS   156      86.330  91.570  35.080  0.00  0.00           N
ATOM   2510  HZ1 LYS   156      85.380  91.570  35.410  0.00  0.00           H
ATOM   2511  HZ2 LYS   156      86.830  90.720  35.310  0.00  0.00           H
ATOM   2512  HZ3 LYS   156      86.810  92.270  35.620  0.00  0.00           H
ATOM   2513  C   LYS   156      88.840  93.590  29.070  0.00  0.00           C
ATOM   2514  O   LYS   156      89.870  94.210  29.030  0.00  0.00           O
ATOM   2515  N   LYS   157      88.700  92.400  28.430  0.00  0.00           N
ATOM   2516  H   LYS   157      87.860  91.840  28.490  0.00  0.00           H
ATOM   2517  CA  LYS   157      89.780  91.870  27.620  0.00  0.00           C
ATOM   2518  HA  LYS   157      90.760  92.040  28.070  0.00  0.00           H
ATOM   2519  CB  LYS   157      89.420  90.350  27.520  0.00  0.00           C
ATOM   2520  HB2 LYS   157      88.480  90.210  26.990  0.00  0.00           H
ATOM   2521  HB3 LYS   157      89.270  89.920  28.510  0.00  0.00           H
ATOM   2522  CG  LYS   157      90.540  89.470  26.950  0.00  0.00           C
ATOM   2523  HG2 LYS   157      90.840  89.700  25.930  0.00  0.00           H
ATOM   2524  HG3 LYS   157      90.210  88.430  26.900  0.00  0.00           H
ATOM   2525  CD  LYS   157      91.810  89.430  27.790  0.00  0.00           C
ATOM   2526  HD2 LYS   157      91.600  89.060  28.790  0.00  0.00           H
ATOM   2527  HD3 LYS   157      92.240  90.430  27.890  0.00  0.00           H
ATOM   2528  CE  LYS   157      92.780  88.460  27.080  0.00  0.00           C
ATOM   2529  HE2 LYS   157      93.110  88.820  26.110  0.00  0.00           H
ATOM   2530  HE3 LYS   157      92.210  87.550  26.910  0.00  0.00           H
ATOM   2531  NZ  LYS   157      93.970  88.200  27.930  0.00  0.00           N
ATOM   2532  HZ1 LYS   157      94.640  87.550  27.530  0.00  0.00           H
ATOM   2533  HZ2 LYS   157      94.510  89.040  28.050  0.00  0.00           H
ATOM   2534  HZ3 LYS   157      93.690  87.960  28.870  0.00  0.00           H
ATOM   2535  C   LYS   157      89.840  92.550  26.240  0.00  0.00           C
ATOM   2536  O   LYS   157      90.920  92.790  25.770  0.00  0.00           O
ATOM   2537  N   LEU   158      88.680  92.850  25.610  0.00  0.00           N
ATOM   2538  H   LEU   158      87.740  92.600  25.870  0.00  0.00           H
ATOM   2539  CA  LEU   158      88.800  93.720  24.380  0.00  0.00           C
ATOM   2540  HA  LEU   158      89.370  93.210  23.610  0.00  0.00           H
ATOM   2541  CB  LEU   158      87.370  93.870  23.680  0.00  0.00           C
ATOM   2542  HB2 LEU   158      86.770  94.610  24.220  0.00  0.00           H
ATOM   2543  HB3 LEU   158      86.890  92.900  23.530  0.00  0.00           H
ATOM   2544  CG  LEU   158      87.510  94.330  22.250  0.00  0.00           C
ATOM   2545  HG  LEU   158      87.890  95.350  22.260  0.00  0.00           H
ATOM   2546  CD1 LEU   158      88.560  93.580  21.420  0.00  0.00           C
ATOM   2547 HD11 LEU   158      89.580  93.920  21.590  0.00  0.00           H
ATOM   2548 HD12 LEU   158      88.420  92.510  21.570  0.00  0.00           H
ATOM   2549 HD13 LEU   158      88.440  93.760  20.350  0.00  0.00           H
ATOM   2550  CD2 LEU   158      86.110  94.280  21.550  0.00  0.00           C
ATOM   2551 HD21 LEU   158      86.090  94.470  20.480  0.00  0.00           H
ATOM   2552 HD22 LEU   158      85.620  93.310  21.650  0.00  0.00           H
ATOM   2553 HD23 LEU   158      85.540  95.060  22.050  0.00  0.00           H
ATOM   2554  C   LEU   158      89.340  95.200  24.650  0.00  0.00           C
ATOM   2555  O   LEU   158      90.080  95.760  23.820  0.00  0.00           O
ATOM   2556  N   GLU   159      88.950  95.890  25.750  0.00  0.00           N
ATOM   2557  H   GLU   159      88.230  95.540  26.370  0.00  0.00           H
ATOM   2558  CA  GLU   159      89.490  97.160  26.220  0.00  0.00           C
ATOM   2559  HA  GLU   159      89.350  97.970  25.500  0.00  0.00           H
ATOM   2560  CB  GLU   159      88.760  97.460  27.500  0.00  0.00           C
ATOM   2561  HB2 GLU   159      89.310  98.240  28.030  0.00  0.00           H
ATOM   2562  HB3 GLU   159      88.640  96.590  28.150  0.00  0.00           H
ATOM   2563  CG  GLU   159      87.440  98.120  27.130  0.00  0.00           C
ATOM   2564  HG2 GLU   159      86.780  97.510  26.520  0.00  0.00           H
ATOM   2565  HG3 GLU   159      87.680  99.100  26.720  0.00  0.00           H
ATOM   2566  CD  GLU   159      86.660  98.330  28.450  0.00  0.00           C
ATOM   2567  OE1 GLU   159      87.180  98.090  29.590  0.00  0.00           O
ATOM   2568  OE2 GLU   159      85.530  98.750  28.400  0.00  0.00           O
ATOM   2569  C   GLU   159      90.980  97.150  26.470  0.00  0.00           C
ATOM   2570  O   GLU   159      91.710  98.130  26.210  0.00  0.00           O
ATOM   2571  N   THR   160      91.410  96.090  27.180  0.00  0.00           N
ATOM   2572  H   THR   160      90.730  95.370  27.380  0.00  0.00           H
ATOM   2573  CA  THR   160      92.840  95.830  27.550  0.00  0.00           C
ATOM   2574  HA  THR   160      93.170  96.680  28.140  0.00  0.00           H
ATOM   2575  CB  THR   160      93.120  94.480  28.270  0.00  0.00           C
ATOM   2576  HB  THR   160      92.520  93.710  27.790  0.00  0.00           H
ATOM   2577  CG2 THR   160      94.550  94.100  28.490  0.00  0.00           C
ATOM   2578 HG21 THR   160      95.080  93.940  27.550  0.00  0.00           H
ATOM   2579 HG22 THR   160      95.090  94.930  28.960  0.00  0.00           H
ATOM   2580 HG23 THR   160      94.540  93.300  29.220  0.00  0.00           H
ATOM   2581  OG1 THR   160      92.600  94.630  29.560  0.00  0.00           O
ATOM   2582  HG1 THR   160      91.660  94.420  29.510  0.00  0.00           H
ATOM   2583  C   THR   160      93.730  95.840  26.250  0.00  0.00           C
ATOM   2584  O   THR   160      94.830  96.440  26.300  0.00  0.00           O
ATOM   2585  N   LEU   161      93.250  95.300  25.100  0.00  0.00           N
ATOM   2586  H   LEU   161      92.370  94.800  25.130  0.00  0.00           H
ATOM   2587  CA  LEU   161      94.090  95.280  23.860  0.00  0.00           C
ATOM   2588  HA  LEU   161      95.100  94.910  24.060  0.00  0.00           H
ATOM   2589  CB  LEU   161      93.530  94.250  22.890  0.00  0.00           C
ATOM   2590  HB2 LEU   161      94.240  94.190  22.060  0.00  0.00           H
ATOM   2591  HB3 LEU   161      92.560  94.590  22.530  0.00  0.00           H
ATOM   2592  CG  LEU   161      93.570  92.850  23.520  0.00  0.00           C
ATOM   2593  HG  LEU   161      92.840  92.780  24.330  0.00  0.00           H
ATOM   2594  CD1 LEU   161      93.010  91.890  22.510  0.00  0.00           C
ATOM   2595 HD11 LEU   161      92.850  90.900  22.940  0.00  0.00           H
ATOM   2596 HD12 LEU   161      92.070  92.280  22.130  0.00  0.00           H
ATOM   2597 HD13 LEU   161      93.770  91.840  21.730  0.00  0.00           H
ATOM   2598  CD2 LEU   161      94.970  92.390  24.050  0.00  0.00           C
ATOM   2599 HD21 LEU   161      95.780  92.640  23.370  0.00  0.00           H
ATOM   2600 HD22 LEU   161      95.070  92.880  25.030  0.00  0.00           H
ATOM   2601 HD23 LEU   161      94.930  91.330  24.300  0.00  0.00           H
ATOM   2602  C   LEU   161      94.220  96.720  23.230  0.00  0.00           C
ATOM   2603  O   LEU   161      95.360  97.140  22.790  0.00  0.00           O
ATOM   2604  N   LEU   162      93.170  97.550  23.360  0.00  0.00           N
ATOM   2605  H   LEU   162      92.340  97.190  23.810  0.00  0.00           H
ATOM   2606  CA  LEU   162      93.170  99.000  22.920  0.00  0.00           C
ATOM   2607  HA  LEU   162      93.410  98.990  21.860  0.00  0.00           H
ATOM   2608  CB  LEU   162      91.710  99.610  23.050  0.00  0.00           C
ATOM   2609  HB2 LEU   162      91.570 100.530  22.470  0.00  0.00           H
ATOM   2610  HB3 LEU   162      91.490  99.700  24.120  0.00  0.00           H
ATOM   2611  CG  LEU   162      90.560  98.700  22.570  0.00  0.00           C
ATOM   2612  HG  LEU   162      90.430  97.860  23.240  0.00  0.00           H
ATOM   2613  CD1 LEU   162      89.230  99.500  22.730  0.00  0.00           C
ATOM   2614 HD11 LEU   162      88.320  98.930  22.510  0.00  0.00           H
ATOM   2615 HD12 LEU   162      89.210  99.900  23.740  0.00  0.00           H
ATOM   2616 HD13 LEU   162      89.110 100.270  21.970  0.00  0.00           H
ATOM   2617  CD2 LEU   162      90.720  98.200  21.230  0.00  0.00           C
ATOM   2618 HD21 LEU   162      91.640  97.640  21.070  0.00  0.00           H
ATOM   2619 HD22 LEU   162      89.930  97.480  21.010  0.00  0.00           H
ATOM   2620 HD23 LEU   162      90.660  98.920  20.410  0.00  0.00           H
ATOM   2621  C   LEU   162      94.200  99.740  23.780  0.00  0.00           C
ATOM   2622  O   LEU   162      94.970 100.510  23.260  0.00  0.00           O
ATOM   2623  N   GLU   163      94.240  99.500  25.070  0.00  0.00           N
ATOM   2624  H   GLU   163      93.430  99.010  25.420  0.00  0.00           H
ATOM   2625  CA  GLU   163      95.070 100.090  26.120  0.00  0.00           C
ATOM   2626  HA  GLU   163      94.960 101.170  26.080  0.00  0.00           H
ATOM   2627  CB  GLU   163      94.500  99.610  27.420  0.00  0.00           C
ATOM   2628  HB2 GLU   163      94.510  98.520  27.460  0.00  0.00           H
ATOM   2629  HB3 GLU   163      93.480  99.980  27.520  0.00  0.00           H
ATOM   2630  CG  GLU   163      95.290 100.220  28.570  0.00  0.00           C
ATOM   2631  HG2 GLU   163      95.550 101.260  28.420  0.00  0.00           H
ATOM   2632  HG3 GLU   163      96.270  99.760  28.680  0.00  0.00           H
ATOM   2633  CD  GLU   163      94.440 100.110  29.830  0.00  0.00           C
ATOM   2634  OE1 GLU   163      93.800 101.180  30.120  0.00  0.00           O
ATOM   2635  OE2 GLU   163      94.270  99.060  30.500  0.00  0.00           O
ATOM   2636  C   GLU   163      96.520  99.680  25.990  0.00  0.00           C
ATOM   2637  O   GLU   163      97.340 100.550  25.970  0.00  0.00           O
ATOM   2638  N   GLU   164      96.770  98.410  25.660  0.00  0.00           N
ATOM   2639  H   GLU   164      96.010  97.770  25.540  0.00  0.00           H
ATOM   2640  CA  GLU   164      98.150  98.040  25.500  0.00  0.00           C
ATOM   2641  HA  GLU   164      98.690  98.330  26.410  0.00  0.00           H
ATOM   2642  CB  GLU   164      98.270  96.560  25.250  0.00  0.00           C
ATOM   2643  HB2 GLU   164      97.850  96.350  24.260  0.00  0.00           H
ATOM   2644  HB3 GLU   164      97.540  96.120  25.930  0.00  0.00           H
ATOM   2645  CG  GLU   164      99.660  95.840  25.470  0.00  0.00           C
ATOM   2646  HG2 GLU   164     100.580  96.350  25.210  0.00  0.00           H
ATOM   2647  HG3 GLU   164      99.730  94.970  24.810  0.00  0.00           H
ATOM   2648  CD  GLU   164      99.770  95.470  27.020  0.00  0.00           C
ATOM   2649  OE1 GLU   164     100.490  94.520  27.310  0.00  0.00           O
ATOM   2650  OE2 GLU   164      99.260  96.220  27.890  0.00  0.00           O
ATOM   2651  C   GLU   164      98.850  98.710  24.330  0.00  0.00           C
ATOM   2652  O   GLU   164     100.020  99.090  24.460  0.00  0.00           O
ATOM   2653  N   LYS   165      98.170  98.750  23.180  0.00  0.00           N
ATOM   2654  H   LYS   165      97.320  98.220  23.060  0.00  0.00           H
ATOM   2655  CA  LYS   165      98.670  99.300  21.910  0.00  0.00           C
ATOM   2656  HA  LYS   165      99.600  98.770  21.730  0.00  0.00           H
ATOM   2657  CB  LYS   165      97.590  99.040  20.840  0.00  0.00           C
ATOM   2658  HB2 LYS   165      96.750  99.670  21.150  0.00  0.00           H
ATOM   2659  HB3 LYS   165      97.200  98.020  20.880  0.00  0.00           H
ATOM   2660  CG  LYS   165      98.120  99.250  19.460  0.00  0.00           C
ATOM   2661  HG2 LYS   165      98.940  98.560  19.330  0.00  0.00           H
ATOM   2662  HG3 LYS   165      98.580 100.240  19.430  0.00  0.00           H
ATOM   2663  CD  LYS   165      97.040  99.100  18.430  0.00  0.00           C
ATOM   2664  HD2 LYS   165      96.270  99.850  18.590  0.00  0.00           H
ATOM   2665  HD3 LYS   165      96.510  98.160  18.600  0.00  0.00           H
ATOM   2666  CE  LYS   165      97.410  99.210  16.970  0.00  0.00           C
ATOM   2667  HE2 LYS   165      97.820 100.220  16.890  0.00  0.00           H
ATOM   2668  HE3 LYS   165      96.520  99.110  16.350  0.00  0.00           H
ATOM   2669  NZ  LYS   165      98.590  98.410  16.560  0.00  0.00           N
ATOM   2670  HZ1 LYS   165      98.720  98.370  15.560  0.00  0.00           H
ATOM   2671  HZ2 LYS   165      99.440  98.860  16.880  0.00  0.00           H
ATOM   2672  HZ3 LYS   165      98.540  97.480  16.950  0.00  0.00           H
ATOM   2673  C   LYS   165      98.970 100.810  21.980  0.00  0.00           C
ATOM   2674  O   LYS   165     100.000 101.230  21.490  0.00  0.00           O
ATOM   2675  N   GLU   166      98.070 101.600  22.590  0.00  0.00           N
ATOM   2676  H   GLU   166      97.330 101.150  23.110  0.00  0.00           H
ATOM   2677  CA  GLU   166      98.230 103.010  22.780  0.00  0.00           C
ATOM   2678  HA  GLU   166      98.550 103.420  21.830  0.00  0.00           H
ATOM   2679  CB  GLU   166      96.970 103.730  23.150  0.00  0.00           C
ATOM   2680  HB2 GLU   166      96.700 103.380  24.150  0.00  0.00           H
ATOM   2681  HB3 GLU   166      96.270 103.430  22.370  0.00  0.00           H
ATOM   2682  CG  GLU   166      97.050 105.260  23.140  0.00  0.00           C
ATOM   2683  HG2 GLU   166      97.470 105.510  22.170  0.00  0.00           H
ATOM   2684  HG3 GLU   166      97.740 105.510  23.950  0.00  0.00           H
ATOM   2685  CD  GLU   166      95.680 105.890  23.340  0.00  0.00           C
ATOM   2686  OE1 GLU   166      94.920 105.440  24.240  0.00  0.00           O
ATOM   2687  OE2 GLU   166      95.300 106.730  22.540  0.00  0.00           O
ATOM   2688  C   GLU   166      99.310 103.260  23.890  0.00  0.00           C
ATOM   2689  O   GLU   166     100.150 104.190  23.720  0.00  0.00           O
ATOM   2690  N   SER   167      99.400 102.450  24.940  0.00  0.00           N
ATOM   2691  H   SER   167      98.630 101.850  25.200  0.00  0.00           H
ATOM   2692  CA  SER   167     100.640 102.490  25.760  0.00  0.00           C
ATOM   2693  HA  SER   167     100.620 103.500  26.180  0.00  0.00           H
ATOM   2694  CB  SER   167     100.450 101.540  26.980  0.00  0.00           C
ATOM   2695  HB2 SER   167     100.380 100.520  26.610  0.00  0.00           H
ATOM   2696  HB3 SER   167      99.490 101.670  27.470  0.00  0.00           H
ATOM   2697  OG  SER   167     101.280 101.790  28.050  0.00  0.00           O
ATOM   2698  HG  SER   167     101.100 102.700  28.290  0.00  0.00           H
ATOM   2699  C   SER   167     101.980 102.220  25.100  0.00  0.00           C
ATOM   2700  O   SER   167     102.850 103.030  25.120  0.00  0.00           O
ATOM   2701  N   LYS   168     102.180 101.080  24.500  0.00  0.00           N
ATOM   2702  H   LYS   168     101.460 100.390  24.620  0.00  0.00           H
ATOM   2703  CA  LYS   168     103.410 100.760  23.760  0.00  0.00           C
ATOM   2704  HA  LYS   168     104.160 100.800  24.550  0.00  0.00           H
ATOM   2705  CB  LYS   168     103.330  99.350  23.170  0.00  0.00           C
ATOM   2706  HB2 LYS   168     104.100  99.270  22.410  0.00  0.00           H
ATOM   2707  HB3 LYS   168     102.330  99.230  22.750  0.00  0.00           H
ATOM   2708  CG  LYS   168     103.480  98.150  24.140  0.00  0.00           C
ATOM   2709  HG2 LYS   168     102.610  98.240  24.790  0.00  0.00           H
ATOM   2710  HG3 LYS   168     104.340  98.170  24.810  0.00  0.00           H
ATOM   2711  CD  LYS   168     103.440  96.830  23.310  0.00  0.00           C
ATOM   2712  HD2 LYS   168     103.950  97.000  22.360  0.00  0.00           H
ATOM   2713  HD3 LYS   168     102.370  96.650  23.190  0.00  0.00           H
ATOM   2714  CE  LYS   168     104.120  95.730  24.140  0.00  0.00           C
ATOM   2715  HE2 LYS   168     103.760  95.620  25.170  0.00  0.00           H
ATOM   2716  HE3 LYS   168     105.190  95.950  24.150  0.00  0.00           H
ATOM   2717  NZ  LYS   168     103.930  94.430  23.440  0.00  0.00           N
ATOM   2718  HZ1 LYS   168     102.950  94.220  23.320  0.00  0.00           H
ATOM   2719  HZ2 LYS   168     104.370  94.480  22.530  0.00  0.00           H
ATOM   2720  HZ3 LYS   168     104.300  93.650  23.950  0.00  0.00           H
ATOM   2721  C   LYS   168     103.780 101.810  22.680  0.00  0.00           C
ATOM   2722  O   LYS   168     104.960 102.090  22.530  0.00  0.00           O
ATOM   2723  N   SER   169     102.710 102.430  22.080  0.00  0.00           N
ATOM   2724  H   SER   169     101.780 102.060  22.230  0.00  0.00           H
ATOM   2725  CA  SER   169     102.900 103.470  21.010  0.00  0.00           C
ATOM   2726  HA  SER   169     103.580 103.040  20.270  0.00  0.00           H
ATOM   2727  CB  SER   169     101.550 103.690  20.320  0.00  0.00           C
ATOM   2728  HB2 SER   169     100.760 104.110  20.960  0.00  0.00           H
ATOM   2729  HB3 SER   169     101.200 102.710  19.980  0.00  0.00           H
ATOM   2730  OG  SER   169     101.600 104.620  19.250  0.00  0.00           O
ATOM   2731  HG  SER   169     101.290 105.480  19.530  0.00  0.00           H
ATOM   2732  C   SER   169     103.490 104.700  21.600  0.00  0.00           C
ATOM   2733  O   SER   169     104.520 105.170  21.090  0.00  0.00           O
ATOM   2734  N   LYS   170     102.870 105.210  22.710  0.00  0.00           N
ATOM   2735  H   LYS   170     101.970 104.850  23.000  0.00  0.00           H
ATOM   2736  CA  LYS   170     103.320 106.420  23.440  0.00  0.00           C
ATOM   2737  HA  LYS   170     103.440 107.290  22.790  0.00  0.00           H
ATOM   2738  CB  LYS   170     102.390 106.770  24.590  0.00  0.00           C
ATOM   2739  HB2 LYS   170     102.890 107.600  25.080  0.00  0.00           H
ATOM   2740  HB3 LYS   170     102.280 105.940  25.290  0.00  0.00           H
ATOM   2741  CG  LYS   170     101.070 107.410  24.010  0.00  0.00           C
ATOM   2742  HG2 LYS   170     100.480 106.640  23.500  0.00  0.00           H
ATOM   2743  HG3 LYS   170     101.330 108.270  23.380  0.00  0.00           H
ATOM   2744  CD  LYS   170     100.150 107.880  25.070  0.00  0.00           C
ATOM   2745  HD2 LYS   170      99.340 108.520  24.710  0.00  0.00           H
ATOM   2746  HD3 LYS   170     100.740 108.480  25.760  0.00  0.00           H
ATOM   2747  CE  LYS   170      99.650 106.610  25.730  0.00  0.00           C
ATOM   2748  HE2 LYS   170     100.480 106.030  26.140  0.00  0.00           H
ATOM   2749  HE3 LYS   170      99.170 105.860  25.100  0.00  0.00           H
ATOM   2750  NZ  LYS   170      98.810 106.810  26.930  0.00  0.00           N
ATOM   2751  HZ1 LYS   170      97.820 106.930  26.740  0.00  0.00           H
ATOM   2752  HZ2 LYS   170      98.860 106.010  27.550  0.00  0.00           H
ATOM   2753  HZ3 LYS   170      99.040 107.670  27.410  0.00  0.00           H
ATOM   2754  C   LYS   170     104.730 106.240  23.840  0.00  0.00           C
ATOM   2755  O   LYS   170     105.490 107.200  23.630  0.00  0.00           O
ATOM   2756  N   LYS   171     105.070 105.040  24.370  0.00  0.00           N
ATOM   2757  H   LYS   171     104.370 104.360  24.620  0.00  0.00           H
ATOM   2758  CA  LYS   171     106.450 104.790  24.850  0.00  0.00           C
ATOM   2759  HA  LYS   171     106.740 105.550  25.580  0.00  0.00           H
ATOM   2760  CB  LYS   171     106.370 103.450  25.510  0.00  0.00           C
ATOM   2761  HB2 LYS   171     107.390 103.160  25.770  0.00  0.00           H
ATOM   2762  HB3 LYS   171     105.830 102.790  24.820  0.00  0.00           H
ATOM   2763  CG  LYS   171     105.680 103.530  26.860  0.00  0.00           C
ATOM   2764  HG2 LYS   171     104.670 103.880  26.640  0.00  0.00           H
ATOM   2765  HG3 LYS   171     106.130 104.230  27.560  0.00  0.00           H
ATOM   2766  CD  LYS   171     105.550 102.070  27.370  0.00  0.00           C
ATOM   2767  HD2 LYS   171     106.540 101.630  27.360  0.00  0.00           H
ATOM   2768  HD3 LYS   171     104.940 101.550  26.630  0.00  0.00           H
ATOM   2769  CE  LYS   171     104.980 102.160  28.800  0.00  0.00           C
ATOM   2770  HE2 LYS   171     103.960 102.500  28.610  0.00  0.00           H
ATOM   2771  HE3 LYS   171     105.600 102.870  29.360  0.00  0.00           H
ATOM   2772  NZ  LYS   171     104.930 100.820  29.560  0.00  0.00           N
ATOM   2773  HZ1 LYS   171     105.760 100.560  30.080  0.00  0.00           H
ATOM   2774  HZ2 LYS   171     104.290 100.890  30.340  0.00  0.00           H
ATOM   2775  HZ3 LYS   171     104.720 100.050  28.940  0.00  0.00           H
ATOM   2776  C   LYS   171     107.510 104.830  23.780  0.00  0.00           C
ATOM   2777  O   LYS   171     108.540 105.460  23.960  0.00  0.00           O
ATOM   2778  N   ARG   172     107.190 104.120  22.650  0.00  0.00           N
ATOM   2779  H   ARG   172     106.340 103.580  22.710  0.00  0.00           H
ATOM   2780  CA  ARG   172     108.110 104.000  21.430  0.00  0.00           C
ATOM   2781  HA  ARG   172     109.130 103.680  21.640  0.00  0.00           H
ATOM   2782  CB  ARG   172     107.420 103.130  20.440  0.00  0.00           C
ATOM   2783  HB2 ARG   172     106.690 103.780  19.970  0.00  0.00           H
ATOM   2784  HB3 ARG   172     106.980 102.250  20.900  0.00  0.00           H
ATOM   2785  CG  ARG   172     108.450 102.610  19.420  0.00  0.00           C
ATOM   2786  HG2 ARG   172     109.160 101.920  19.880  0.00  0.00           H
ATOM   2787  HG3 ARG   172     108.960 103.460  18.970  0.00  0.00           H
ATOM   2788  CD  ARG   172     107.550 101.900  18.330  0.00  0.00           C
ATOM   2789  HD2 ARG   172     107.250 102.730  17.690  0.00  0.00           H
ATOM   2790  HD3 ARG   172     106.630 101.450  18.690  0.00  0.00           H
ATOM   2791  NE  ARG   172     108.400 100.980  17.560  0.00  0.00           N
ATOM   2792  HE  ARG   172     109.370 101.030  17.810  0.00  0.00           H
ATOM   2793  CZ  ARG   172     108.070 100.130  16.680  0.00  0.00           C
ATOM   2794  NH1 ARG   172     106.890 100.110  16.180  0.00  0.00           N
ATOM   2795 HH11 ARG   172     106.240 100.760  16.600  0.00  0.00           H
ATOM   2796 HH12 ARG   172     106.750  99.650  15.290  0.00  0.00           H
ATOM   2797  NH2 ARG   172     109.040  99.420  16.190  0.00  0.00           N
ATOM   2798 HH21 ARG   172     109.950  99.340  16.640  0.00  0.00           H
ATOM   2799 HH22 ARG   172     108.910  98.770  15.430  0.00  0.00           H
ATOM   2800  C   ARG   172     108.250 105.460  20.850  0.00  0.00           C
ATOM   2801  O   ARG   172     109.320 105.790  20.330  0.00  0.00           O
ATOM   2802  N   ASN   173     107.170 106.270  20.870  0.00  0.00           N
ATOM   2803  H   ASN   173     106.300 105.840  21.160  0.00  0.00           H
ATOM   2804  CA  ASN   173     107.090 107.620  20.270  0.00  0.00           C
ATOM   2805  HA  ASN   173     107.510 107.540  19.260  0.00  0.00           H
ATOM   2806  CB  ASN   173     105.700 108.100  19.950  0.00  0.00           C
ATOM   2807  HB2 ASN   173     105.730 109.160  19.710  0.00  0.00           H
ATOM   2808  HB3 ASN   173     105.120 108.010  20.860  0.00  0.00           H
ATOM   2809  CG  ASN   173     105.020 107.380  18.780  0.00  0.00           C
ATOM   2810  OD1 ASN   173     105.740 106.840  17.900  0.00  0.00           O
ATOM   2811  ND2 ASN   173     103.740 107.610  18.610  0.00  0.00           N
ATOM   2812 HD21 ASN   173     103.240 108.130  19.320  0.00  0.00           H
ATOM   2813 HD22 ASN   173     103.210 107.460  17.760  0.00  0.00           H
ATOM   2814  C   ASN   173     107.860 108.720  21.040  0.00  0.00           C
ATOM   2815  O   ASN   173     108.020 109.850  20.660  0.00  0.00           O
ATOM   2816  N   TYR   174     108.460 108.380  22.180  0.00  0.00           N
ATOM   2817  H   TYR   174     108.130 107.510  22.570  0.00  0.00           H
ATOM   2818  CA  TYR   174     109.230 109.350  22.970  0.00  0.00           C
ATOM   2819  HA  TYR   174     108.660 110.260  23.130  0.00  0.00           H
ATOM   2820  CB  TYR   174     109.470 108.770  24.410  0.00  0.00           C
ATOM   2821  HB2 TYR   174     110.270 108.020  24.450  0.00  0.00           H
ATOM   2822  HB3 TYR   174     108.520 108.340  24.720  0.00  0.00           H
ATOM   2823  CG  TYR   174     109.750 109.870  25.400  0.00  0.00           C
ATOM   2824  CD1 TYR   174     111.030 110.200  25.800  0.00  0.00           C
ATOM   2825  HD1 TYR   174     111.880 109.660  25.400  0.00  0.00           H
ATOM   2826  CE1 TYR   174     111.290 111.190  26.760  0.00  0.00           C
ATOM   2827  HE1 TYR   174     112.320 111.370  27.010  0.00  0.00           H
ATOM   2828  CZ  TYR   174     110.180 111.880  27.380  0.00  0.00           C
ATOM   2829  OH  TYR   174     110.500 112.850  28.320  0.00  0.00           O
ATOM   2830  HH  TYR   174     111.410 113.130  28.320  0.00  0.00           H
ATOM   2831  CE2 TYR   174     108.870 111.610  26.940  0.00  0.00           C
ATOM   2832  HE2 TYR   174     108.110 112.230  27.390  0.00  0.00           H
ATOM   2833  CD2 TYR   174     108.700 110.600  25.980  0.00  0.00           C
ATOM   2834  HD2 TYR   174     107.680 110.360  25.690  0.00  0.00           H
ATOM   2835  C   TYR   174     110.610 109.630  22.400  0.00  0.00           C
ATOM   2836  O   TYR   174     111.200 110.700  22.520  0.00  0.00           O
ATOM   2837  N   GLU   175     111.230 108.550  21.940  0.00  0.00           N
ATOM   2838  H   GLU   175     110.730 107.670  21.970  0.00  0.00           H
ATOM   2839  CA  GLU   175     112.670 108.480  21.660  0.00  0.00           C
ATOM   2840  HA  GLU   175     113.330 108.860  22.440  0.00  0.00           H
ATOM   2841  CB  GLU   175     113.080 107.010  21.340  0.00  0.00           C
ATOM   2842  HB2 GLU   175     114.110 106.990  21.000  0.00  0.00           H
ATOM   2843  HB3 GLU   175     112.530 106.650  20.470  0.00  0.00           H
ATOM   2844  CG  GLU   175     112.910 106.110  22.610  0.00  0.00           C
ATOM   2845  HG2 GLU   175     111.860 105.850  22.740  0.00  0.00           H
ATOM   2846  HG3 GLU   175     113.310 106.690  23.450  0.00  0.00           H
ATOM   2847  CD  GLU   175     113.670 104.780  22.420  0.00  0.00           C
ATOM   2848  OE1 GLU   175     114.650 104.580  23.170  0.00  0.00           O
ATOM   2849  OE2 GLU   175     113.340 103.950  21.530  0.00  0.00           O
ATOM   2850  C   GLU   175     113.100 109.270  20.380  0.00  0.00           C
ATOM   2851  O   GLU   175     114.320 109.550  20.210  0.00  0.00           O
ATOM   2852  N   ASN   176     112.150 109.650  19.480  0.00  0.00           N
ATOM   2853  H   ASN   176     111.200 109.590  19.810  0.00  0.00           H
ATOM   2854  CA  ASN   176     112.480 110.310  18.190  0.00  0.00           C
ATOM   2855  HA  ASN   176     113.550 110.500  18.100  0.00  0.00           H
ATOM   2856  CB  ASN   176     112.080 109.370  17.040  0.00  0.00           C
ATOM   2857  HB2 ASN   176     111.000 109.250  17.030  0.00  0.00           H
ATOM   2858  HB3 ASN   176     112.550 108.410  17.280  0.00  0.00           H
ATOM   2859  CG  ASN   176     112.580 109.740  15.660  0.00  0.00           C
ATOM   2860  OD1 ASN   176     112.620 110.890  15.260  0.00  0.00           O
ATOM   2861  ND2 ASN   176     112.580 108.790  14.760  0.00  0.00           N
ATOM   2862 HD21 ASN   176     112.440 107.840  15.080  0.00  0.00           H
ATOM   2863 HD22 ASN   176     113.000 109.010  13.870  0.00  0.00           H
ATOM   2864  C   ASN   176     111.850 111.750  18.030  0.00  0.00           C
ATOM   2865  O   ASN   176     110.680 111.830  18.360  0.00  0.00           O
ATOM   2866  N   LEU   177     112.630 112.820  17.680  0.00  0.00           N
ATOM   2867  H   LEU   177     113.560 112.600  17.350  0.00  0.00           H
ATOM   2868  CA  LEU   177     112.340 114.260  17.880  0.00  0.00           C
ATOM   2869  HA  LEU   177     111.950 114.340  18.900  0.00  0.00           H
ATOM   2870  CB  LEU   177     113.720 114.930  17.800  0.00  0.00           C
ATOM   2871  HB2 LEU   177     114.020 114.930  16.750  0.00  0.00           H
ATOM   2872  HB3 LEU   177     114.430 114.490  18.500  0.00  0.00           H
ATOM   2873  CG  LEU   177     113.610 116.380  18.180  0.00  0.00           C
ATOM   2874  HG  LEU   177     113.000 116.910  17.450  0.00  0.00           H
ATOM   2875  CD1 LEU   177     112.940 116.670  19.540  0.00  0.00           C
ATOM   2876 HD11 LEU   177     113.490 116.180  20.340  0.00  0.00           H
ATOM   2877 HD12 LEU   177     112.940 117.720  19.860  0.00  0.00           H
ATOM   2878 HD13 LEU   177     111.900 116.360  19.430  0.00  0.00           H
ATOM   2879  CD2 LEU   177     115.020 116.980  18.370  0.00  0.00           C
ATOM   2880 HD21 LEU   177     114.890 118.060  18.440  0.00  0.00           H
ATOM   2881 HD22 LEU   177     115.560 116.560  19.220  0.00  0.00           H
ATOM   2882 HD23 LEU   177     115.760 116.750  17.600  0.00  0.00           H
ATOM   2883  C   LEU   177     111.200 114.760  16.970  0.00  0.00           C
ATOM   2884  O   LEU   177     110.480 115.660  17.370  0.00  0.00           O
ATOM   2885  N   ASP   178     111.010 114.220  15.700  0.00  0.00           N
ATOM   2886  H   ASP   178     111.690 113.520  15.430  0.00  0.00           H
ATOM   2887  CA  ASP   178     110.110 114.700  14.610  0.00  0.00           C
ATOM   2888  HA  ASP   178     110.370 115.750  14.460  0.00  0.00           H
ATOM   2889  CB  ASP   178     110.350 114.020  13.240  0.00  0.00           C
ATOM   2890  HB2 ASP   178     109.670 114.590  12.610  0.00  0.00           H
ATOM   2891  HB3 ASP   178     110.000 112.990  13.240  0.00  0.00           H
ATOM   2892  CG  ASP   178     111.800 114.060  12.610  0.00  0.00           C
ATOM   2893  OD1 ASP   178     112.570 114.870  13.110  0.00  0.00           O
ATOM   2894  OD2 ASP   178     112.010 113.340  11.660  0.00  0.00           O
ATOM   2895  C   ASP   178     108.560 114.630  14.990  0.00  0.00           C
ATOM   2896  O   ASP   178     107.990 113.540  15.340  0.00  0.00           O
ATOM   2897  N   GLN   179     107.880 115.720  14.880  0.00  0.00           N
ATOM   2898  H   GLN   179     108.350 116.550  14.550  0.00  0.00           H
ATOM   2899  CA  GLN   179     106.470 115.960  15.260  0.00  0.00           C
ATOM   2900  HA  GLN   179     106.060 115.190  15.920  0.00  0.00           H
ATOM   2901  CB  GLN   179     106.510 117.210  16.170  0.00  0.00           C
ATOM   2902  HB2 GLN   179     105.450 117.430  16.280  0.00  0.00           H
ATOM   2903  HB3 GLN   179     106.990 118.060  15.700  0.00  0.00           H
ATOM   2904  CG  GLN   179     107.050 117.040  17.610  0.00  0.00           C
ATOM   2905  HG2 GLN   179     108.070 116.680  17.570  0.00  0.00           H
ATOM   2906  HG3 GLN   179     106.400 116.400  18.210  0.00  0.00           H
ATOM   2907  CD  GLN   179     107.110 118.390  18.410  0.00  0.00           C
ATOM   2908  OE1 GLN   179     106.690 119.450  17.940  0.00  0.00           O
ATOM   2909  NE2 GLN   179     107.690 118.520  19.600  0.00  0.00           N
ATOM   2910 HE21 GLN   179     108.000 117.720  20.130  0.00  0.00           H
ATOM   2911 HE22 GLN   179     107.630 119.390  20.120  0.00  0.00           H
ATOM   2912  C   GLN   179     105.470 116.250  14.110  0.00  0.00           C
ATOM   2913  O   GLN   179     104.270 116.160  14.240  0.00  0.00           O
ATOM   2914  N   LEU   180     105.940 116.550  12.900  0.00  0.00           N
ATOM   2915  H   LEU   180     106.920 116.450  12.660  0.00  0.00           H
ATOM   2916  CA  LEU   180     105.090 117.020  11.790  0.00  0.00           C
ATOM   2917  HA  LEU   180     104.290 117.570  12.310  0.00  0.00           H
ATOM   2918  CB  LEU   180     105.770 118.050  10.890  0.00  0.00           C
ATOM   2919  HB2 LEU   180     105.260 118.130   9.930  0.00  0.00           H
ATOM   2920  HB3 LEU   180     106.740 117.590  10.690  0.00  0.00           H
ATOM   2921  CG  LEU   180     105.970 119.440  11.460  0.00  0.00           C
ATOM   2922  HG  LEU   180     106.360 119.320  12.470  0.00  0.00           H
ATOM   2923  CD1 LEU   180     107.130 120.140  10.790  0.00  0.00           C
ATOM   2924 HD11 LEU   180     107.370 121.100  11.250  0.00  0.00           H
ATOM   2925 HD12 LEU   180     108.020 119.520  10.840  0.00  0.00           H
ATOM   2926 HD13 LEU   180     106.850 120.340   9.760  0.00  0.00           H
ATOM   2927  CD2 LEU   180     104.720 120.320  11.410  0.00  0.00           C
ATOM   2928 HD21 LEU   180     105.040 121.250  11.870  0.00  0.00           H
ATOM   2929 HD22 LEU   180     104.260 120.350  10.420  0.00  0.00           H
ATOM   2930 HD23 LEU   180     104.050 119.840  12.120  0.00  0.00           H
ATOM   2931  C   LEU   180     104.480 115.880  11.010  0.00  0.00           C
ATOM   2932  O   LEU   180     103.500 116.100  10.230  0.00  0.00           O
ATOM   2933  N   SER   181     105.050 114.700  11.210  0.00  0.00           N
ATOM   2934  H   SER   181     105.770 114.730  11.910  0.00  0.00           H
ATOM   2935  CA  SER   181     104.320 113.430  10.990  0.00  0.00           C
ATOM   2936  HA  SER   181     103.580 113.470  10.200  0.00  0.00           H
ATOM   2937  CB  SER   181     105.330 112.360  10.610  0.00  0.00           C
ATOM   2938  HB2 SER   181     105.990 112.340  11.470  0.00  0.00           H
ATOM   2939  HB3 SER   181     105.760 112.750   9.690  0.00  0.00           H
ATOM   2940  OG  SER   181     104.740 111.090  10.300  0.00  0.00           O
ATOM   2941  HG  SER   181     105.130 110.810   9.470  0.00  0.00           H
ATOM   2942  C   SER   181     103.610 112.950  12.280  0.00  0.00           C
ATOM   2943  O   SER   181     104.270 112.950  13.300  0.00  0.00           O
ATOM   2944  N   TYR   182     102.320 112.620  12.210  0.00  0.00           N
ATOM   2945  H   TYR   182     101.820 112.760  11.350  0.00  0.00           H
ATOM   2946  CA  TYR   182     101.420 112.300  13.290  0.00  0.00           C
ATOM   2947  HA  TYR   182     102.000 111.860  14.100  0.00  0.00           H
ATOM   2948  CB  TYR   182     100.870 113.660  13.740  0.00  0.00           C
ATOM   2949  HB2 TYR   182      99.860 113.730  13.330  0.00  0.00           H
ATOM   2950  HB3 TYR   182     101.400 114.530  13.370  0.00  0.00           H
ATOM   2951  CG  TYR   182     100.750 113.740  15.240  0.00  0.00           C
ATOM   2952  CD1 TYR   182      99.550 113.530  15.910  0.00  0.00           C
ATOM   2953  HD1 TYR   182      98.710 113.280  15.290  0.00  0.00           H
ATOM   2954  CE1 TYR   182      99.350 113.860  17.250  0.00  0.00           C
ATOM   2955  HE1 TYR   182      98.400 113.700  17.740  0.00  0.00           H
ATOM   2956  CZ  TYR   182     100.520 114.210  17.960  0.00  0.00           C
ATOM   2957  OH  TYR   182     100.390 114.460  19.290  0.00  0.00           O
ATOM   2958  HH  TYR   182     101.240 114.350  19.740  0.00  0.00           H
ATOM   2959  CE2 TYR   182     101.760 114.360  17.330  0.00  0.00           C
ATOM   2960  HE2 TYR   182     102.650 114.540  17.900  0.00  0.00           H
ATOM   2961  CD2 TYR   182     101.900 114.030  15.970  0.00  0.00           C
ATOM   2962  HD2 TYR   182     102.760 114.130  15.320  0.00  0.00           H
ATOM   2963  C   TYR   182     100.310 111.280  12.970  0.00  0.00           C
ATOM   2964  O   TYR   182      99.860 110.430  13.750  0.00  0.00           O
ATOM   2965  N   ASP   183      99.790 111.380  11.740  0.00  0.00           N
ATOM   2966  H   ASP   183     100.300 111.960  11.100  0.00  0.00           H
ATOM   2967  CA  ASP   183      98.530 110.840  11.190  0.00  0.00           C
ATOM   2968  HA  ASP   183      97.830 111.070  11.990  0.00  0.00           H
ATOM   2969  CB  ASP   183      98.000 111.470   9.840  0.00  0.00           C
ATOM   2970  HB2 ASP   183      97.190 110.860   9.450  0.00  0.00           H
ATOM   2971  HB3 ASP   183      98.790 111.430   9.080  0.00  0.00           H
ATOM   2972  CG  ASP   183      97.500 112.950   9.890  0.00  0.00           C
ATOM   2973  OD1 ASP   183      96.980 113.480  10.900  0.00  0.00           O
ATOM   2974  OD2 ASP   183      97.760 113.550   8.860  0.00  0.00           O
ATOM   2975  C   ASP   183      98.560 109.280  10.960  0.00  0.00           C
ATOM   2976  O   ASP   183      97.500 108.690  11.200  0.00  0.00           O
ATOM   2977  N   ASN   184      99.580 108.660  10.400  0.00  0.00           N
ATOM   2978  H   ASN   184     100.480 109.060  10.220  0.00  0.00           H
ATOM   2979  CA  ASN   184      99.450 107.220  10.030  0.00  0.00           C
ATOM   2980  HA  ASN   184      98.600 107.100   9.350  0.00  0.00           H
ATOM   2981  CB  ASN   184     100.730 106.880   9.250  0.00  0.00           C
ATOM   2982  HB2 ASN   184     100.790 105.810   9.070  0.00  0.00           H
ATOM   2983  HB3 ASN   184     101.600 107.140   9.860  0.00  0.00           H
ATOM   2984  CG  ASN   184     100.770 107.510   7.880  0.00  0.00           C
ATOM   2985  OD1 ASN   184      99.730 107.950   7.400  0.00  0.00           O
ATOM   2986  ND2 ASN   184     101.880 107.320   7.150  0.00  0.00           N
ATOM   2987 HD21 ASN   184     102.670 107.050   7.720  0.00  0.00           H
ATOM   2988 HD22 ASN   184     101.900 107.610   6.190  0.00  0.00           H
ATOM   2989  C   ASN   184      99.310 106.250  11.250  0.00  0.00           C
ATOM   2990  O   ASN   184      99.940 106.430  12.310  0.00  0.00           O
ATOM   2991  N   LYS   185      98.520 105.190  10.980  0.00  0.00           N
ATOM   2992  H   LYS   185      98.020 105.260  10.100  0.00  0.00           H
ATOM   2993  CA  LYS   185      98.190 104.040  11.840  0.00  0.00           C
ATOM   2994  HA  LYS   185      97.320 103.580  11.370  0.00  0.00           H
ATOM   2995  CB  LYS   185      99.300 102.930  11.850  0.00  0.00           C
ATOM   2996  HB2 LYS   185      99.120 102.140  12.570  0.00  0.00           H
ATOM   2997  HB3 LYS   185     100.280 103.270  12.200  0.00  0.00           H
ATOM   2998  CG  LYS   185      99.400 102.310  10.440  0.00  0.00           C
ATOM   2999  HG2 LYS   185      99.810 103.000   9.700  0.00  0.00           H
ATOM   3000  HG3 LYS   185      98.410 102.110  10.020  0.00  0.00           H
ATOM   3001  CD  LYS   185     100.200 100.970  10.280  0.00  0.00           C
ATOM   3002  HD2 LYS   185      99.690 100.180  10.840  0.00  0.00           H
ATOM   3003  HD3 LYS   185     101.240 101.100  10.570  0.00  0.00           H
ATOM   3004  CE  LYS   185     100.090 100.570   8.770  0.00  0.00           C
ATOM   3005  HE2 LYS   185     100.350 101.440   8.170  0.00  0.00           H
ATOM   3006  HE3 LYS   185      99.080 100.330   8.450  0.00  0.00           H
ATOM   3007  NZ  LYS   185     101.040  99.410   8.560  0.00  0.00           N
ATOM   3008  HZ1 LYS   185     101.970  99.690   8.840  0.00  0.00           H
ATOM   3009  HZ2 LYS   185     100.830  98.590   9.110  0.00  0.00           H
ATOM   3010  HZ3 LYS   185     101.060  99.110   7.600  0.00  0.00           H
ATOM   3011  C   LYS   185      97.560 104.380  13.170  0.00  0.00           C
ATOM   3012  O   LYS   185      98.000 103.810  14.230  0.00  0.00           O
ATOM   3013  N   ARG   186      96.550 105.270  13.230  0.00  0.00           N
ATOM   3014  H   ARG   186      96.220 105.750  12.400  0.00  0.00           H
ATOM   3015  CA  ARG   186      95.670 105.330  14.470  0.00  0.00           C
ATOM   3016  HA  ARG   186      96.210 105.880  15.230  0.00  0.00           H
ATOM   3017  CB  ARG   186      94.330 106.160  14.110  0.00  0.00           C
ATOM   3018  HB2 ARG   186      93.640 106.040  14.950  0.00  0.00           H
ATOM   3019  HB3 ARG   186      93.880 105.820  13.180  0.00  0.00           H
ATOM   3020  CG  ARG   186      94.610 107.600  13.820  0.00  0.00           C
ATOM   3021  HG2 ARG   186      95.050 107.750  12.830  0.00  0.00           H
ATOM   3022  HG3 ARG   186      95.400 107.920  14.510  0.00  0.00           H
ATOM   3023  CD  ARG   186      93.380 108.470  14.090  0.00  0.00           C
ATOM   3024  HD2 ARG   186      92.920 108.190  15.040  0.00  0.00           H
ATOM   3025  HD3 ARG   186      92.540 108.140  13.470  0.00  0.00           H
ATOM   3026  NE  ARG   186      93.720 109.870  14.100  0.00  0.00           N
ATOM   3027  HE  ARG   186      94.650 110.020  13.750  0.00  0.00           H
ATOM   3028  CZ  ARG   186      93.000 110.850  14.510  0.00  0.00           C
ATOM   3029  NH1 ARG   186      91.830 110.800  15.140  0.00  0.00           N
ATOM   3030 HH11 ARG   186      91.340 109.920  15.210  0.00  0.00           H
ATOM   3031 HH12 ARG   186      91.310 111.640  15.370  0.00  0.00           H
ATOM   3032  NH2 ARG   186      93.430 112.020  14.360  0.00  0.00           N
ATOM   3033 HH21 ARG   186      94.060 112.170  13.580  0.00  0.00           H
ATOM   3034 HH22 ARG   186      93.130 112.860  14.840  0.00  0.00           H
ATOM   3035  C   ARG   186      95.230 104.010  14.920  0.00  0.00           C
ATOM   3036  O   ARG   186      94.750 103.260  14.070  0.00  0.00           O
ATOM   3037  N   GLY   187      95.290 103.630  16.200  0.00  0.00           N
ATOM   3038  H   GLY   187      95.700 104.250  16.880  0.00  0.00           H
ATOM   3039  CA  GLY   187      94.940 102.280  16.670  0.00  0.00           C
ATOM   3040  HA2 GLY   187      95.200 101.900  17.660  0.00  0.00           H
ATOM   3041  HA3 GLY   187      95.310 101.540  15.960  0.00  0.00           H
ATOM   3042  C   GLY   187      93.440 102.060  16.790  0.00  0.00           C
ATOM   3043  O   GLY   187      92.690 103.030  17.020  0.00  0.00           O
ATOM   3044  N   PRO   188      92.950 100.790  16.680  0.00  0.00           N
ATOM   3045  CD  PRO   188      93.620  99.710  16.010  0.00  0.00           C
ATOM   3046  HD2 PRO   188      94.440  99.300  16.600  0.00  0.00           H
ATOM   3047  HD3 PRO   188      94.070 100.100  15.100  0.00  0.00           H
ATOM   3048  CG  PRO   188      92.540  98.580  15.820  0.00  0.00           C
ATOM   3049  HG2 PRO   188      92.820  97.580  16.140  0.00  0.00           H
ATOM   3050  HG3 PRO   188      92.190  98.610  14.790  0.00  0.00           H
ATOM   3051  CB  PRO   188      91.470  99.090  16.830  0.00  0.00           C
ATOM   3052  HB2 PRO   188      91.620  98.590  17.790  0.00  0.00           H
ATOM   3053  HB3 PRO   188      90.490  98.690  16.570  0.00  0.00           H
ATOM   3054  CA  PRO   188      91.610 100.510  17.000  0.00  0.00           C
ATOM   3055  HA  PRO   188      91.000 101.030  16.260  0.00  0.00           H
ATOM   3056  C   PRO   188      91.130 100.960  18.370  0.00  0.00           C
ATOM   3057  O   PRO   188      91.860 100.820  19.340  0.00  0.00           O
ATOM   3058  N   LYS   189      89.890 101.430  18.460  0.00  0.00           N
ATOM   3059  H   LYS   189      89.330 101.440  17.610  0.00  0.00           H
ATOM   3060  CA  LYS   189      89.190 102.040  19.660  0.00  0.00           C
ATOM   3061  HA  LYS   189      89.550 101.620  20.600  0.00  0.00           H
ATOM   3062  CB  LYS   189      89.580 103.490  19.760  0.00  0.00           C
ATOM   3063  HB2 LYS   189      88.910 104.010  20.440  0.00  0.00           H
ATOM   3064  HB3 LYS   189      89.460 103.900  18.750  0.00  0.00           H
ATOM   3065  CG  LYS   189      90.980 103.860  20.210  0.00  0.00           C
ATOM   3066  HG2 LYS   189      91.680 103.450  19.480  0.00  0.00           H
ATOM   3067  HG3 LYS   189      91.150 103.430  21.200  0.00  0.00           H
ATOM   3068  CD  LYS   189      91.190 105.360  20.310  0.00  0.00           C
ATOM   3069  HD2 LYS   189      90.610 105.750  21.140  0.00  0.00           H
ATOM   3070  HD3 LYS   189      90.910 105.900  19.410  0.00  0.00           H
ATOM   3071  CE  LYS   189      92.710 105.650  20.630  0.00  0.00           C
ATOM   3072  HE2 LYS   189      93.310 105.680  19.730  0.00  0.00           H
ATOM   3073  HE3 LYS   189      93.140 104.910  21.310  0.00  0.00           H
ATOM   3074  NZ  LYS   189      92.880 106.950  21.280  0.00  0.00           N
ATOM   3075  HZ1 LYS   189      92.290 107.140  22.070  0.00  0.00           H
ATOM   3076  HZ2 LYS   189      93.800 106.880  21.690  0.00  0.00           H
ATOM   3077  HZ3 LYS   189      92.700 107.680  20.600  0.00  0.00           H
ATOM   3078  C   LYS   189      87.660 101.760  19.520  0.00  0.00           C
ATOM   3079  O   LYS   189      87.210 101.680  18.410  0.00  0.00           O
ATOM   3080  N   ALA   190      86.940 101.600  20.670  0.00  0.00           N
ATOM   3081  H   ALA   190      87.530 101.640  21.490  0.00  0.00           H
ATOM   3082  CA  ALA   190      85.500 101.390  20.740  0.00  0.00           C
ATOM   3083  HA  ALA   190      85.120 101.090  19.760  0.00  0.00           H
ATOM   3084  CB  ALA   190      85.190 100.310  21.790  0.00  0.00           C
ATOM   3085  HB1 ALA   190      85.880  99.500  21.540  0.00  0.00           H
ATOM   3086  HB2 ALA   190      85.520 100.670  22.760  0.00  0.00           H
ATOM   3087  HB3 ALA   190      84.240  99.780  21.810  0.00  0.00           H
ATOM   3088  C   ALA   190      84.780 102.760  21.040  0.00  0.00           C
ATOM   3089  O   ALA   190      84.990 103.250  22.140  0.00  0.00           O
ATOM   3090  N   ASP   191      84.050 103.370  20.040  0.00  0.00           N
ATOM   3091  H   ASP   191      84.010 102.880  19.160  0.00  0.00           H
ATOM   3092  CA  ASP   191      83.420 104.660  20.170  0.00  0.00           C
ATOM   3093  HA  ASP   191      84.120 105.400  20.570  0.00  0.00           H
ATOM   3094  CB  ASP   191      82.780 105.220  18.900  0.00  0.00           C
ATOM   3095  HB2 ASP   191      82.160 106.080  19.160  0.00  0.00           H
ATOM   3096  HB3 ASP   191      82.210 104.410  18.440  0.00  0.00           H
ATOM   3097  CG  ASP   191      83.790 105.780  17.860  0.00  0.00           C
ATOM   3098  OD1 ASP   191      84.930 105.310  17.750  0.00  0.00           O
ATOM   3099  OD2 ASP   191      83.390 106.630  17.050  0.00  0.00           O
ATOM   3100  C   ASP   191      82.290 104.580  21.180  0.00  0.00           C
ATOM   3101  O   ASP   191      82.020 105.600  21.850  0.00  0.00           O
ATOM   3102  N   LYS   192      81.720 103.410  21.420  0.00  0.00           N
ATOM   3103  H   LYS   192      82.020 102.600  20.890  0.00  0.00           H
ATOM   3104  CA  LYS   192      80.820 103.200  22.580  0.00  0.00           C
ATOM   3105  HA  LYS   192      81.180 103.690  23.480  0.00  0.00           H
ATOM   3106  CB  LYS   192      79.430 103.840  22.260  0.00  0.00           C
ATOM   3107  HB2 LYS   192      78.990 103.330  21.410  0.00  0.00           H
ATOM   3108  HB3 LYS   192      79.620 104.870  21.960  0.00  0.00           H
ATOM   3109  CG  LYS   192      78.430 103.900  23.480  0.00  0.00           C
ATOM   3110  HG2 LYS   192      79.070 104.110  24.330  0.00  0.00           H
ATOM   3111  HG3 LYS   192      78.070 102.880  23.640  0.00  0.00           H
ATOM   3112  CD  LYS   192      77.270 104.870  23.370  0.00  0.00           C
ATOM   3113  HD2 LYS   192      76.680 104.690  24.260  0.00  0.00           H
ATOM   3114  HD3 LYS   192      76.690 104.690  22.460  0.00  0.00           H
ATOM   3115  CE  LYS   192      77.730 106.350  23.390  0.00  0.00           C
ATOM   3116  HE2 LYS   192      77.880 106.760  22.390  0.00  0.00           H
ATOM   3117  HE3 LYS   192      78.650 106.370  23.970  0.00  0.00           H
ATOM   3118  NZ  LYS   192      76.710 107.190  24.050  0.00  0.00           N
ATOM   3119  HZ1 LYS   192      75.790 107.080  23.650  0.00  0.00           H
ATOM   3120  HZ2 LYS   192      76.630 106.990  25.040  0.00  0.00           H
ATOM   3121  HZ3 LYS   192      76.890 108.170  23.900  0.00  0.00           H
ATOM   3122  C   LYS   192      80.690 101.750  22.920  0.00  0.00           C
ATOM   3123  O   LYS   192      80.930 100.880  22.080  0.00  0.00           O
ATOM   3124  N   VAL   193      80.420 101.490  24.200  0.00  0.00           N
ATOM   3125  H   VAL   193      80.100 102.320  24.680  0.00  0.00           H
ATOM   3126  CA  VAL   193      80.180 100.200  24.790  0.00  0.00           C
ATOM   3127  HA  VAL   193      80.260  99.500  23.960  0.00  0.00           H
ATOM   3128  CB  VAL   193      81.290  99.820  25.780  0.00  0.00           C
ATOM   3129  HB  VAL   193      81.270 100.540  26.600  0.00  0.00           H
ATOM   3130  CG1 VAL   193      81.140  98.400  26.360  0.00  0.00           C
ATOM   3131 HG11 VAL   193      81.190  97.610  25.610  0.00  0.00           H
ATOM   3132 HG12 VAL   193      81.930  98.230  27.100  0.00  0.00           H
ATOM   3133 HG13 VAL   193      80.230  98.290  26.940  0.00  0.00           H
ATOM   3134  CG2 VAL   193      82.660  99.880  25.020  0.00  0.00           C
ATOM   3135 HG21 VAL   193      83.460  99.410  25.600  0.00  0.00           H
ATOM   3136 HG22 VAL   193      82.580  99.430  24.030  0.00  0.00           H
ATOM   3137 HG23 VAL   193      82.980 100.920  24.990  0.00  0.00           H
ATOM   3138  C   VAL   193      78.800 100.180  25.420  0.00  0.00           C
ATOM   3139  O   VAL   193      78.420 101.120  25.990  0.00  0.00           O
ATOM   3140  N   LEU   194      78.010  99.100  25.300  0.00  0.00           N
ATOM   3141  H   LEU   194      78.310  98.350  24.690  0.00  0.00           H
ATOM   3142  CA  LEU   194      76.640  98.940  25.790  0.00  0.00           C
ATOM   3143  HA  LEU   194      76.480  99.830  26.400  0.00  0.00           H
ATOM   3144  CB  LEU   194      75.630  99.100  24.630  0.00  0.00           C
ATOM   3145  HB2 LEU   194      74.670  99.340  25.090  0.00  0.00           H
ATOM   3146  HB3 LEU   194      75.550  98.170  24.070  0.00  0.00           H
ATOM   3147  CG  LEU   194      75.820 100.090  23.530  0.00  0.00           C
ATOM   3148  HG  LEU   194      76.850 100.100  23.190  0.00  0.00           H
ATOM   3149  CD1 LEU   194      74.860  99.760  22.310  0.00  0.00           C
ATOM   3150 HD11 LEU   194      73.790  99.890  22.440  0.00  0.00           H
ATOM   3151 HD12 LEU   194      75.180 100.380  21.470  0.00  0.00           H
ATOM   3152 HD13 LEU   194      74.930  98.700  22.040  0.00  0.00           H
ATOM   3153  CD2 LEU   194      75.340 101.490  23.910  0.00  0.00           C
ATOM   3154 HD21 LEU   194      75.930 101.840  24.760  0.00  0.00           H
ATOM   3155 HD22 LEU   194      75.430 102.210  23.100  0.00  0.00           H
ATOM   3156 HD23 LEU   194      74.280 101.460  24.180  0.00  0.00           H
ATOM   3157  C   LEU   194      76.360  97.630  26.530  0.00  0.00           C
ATOM   3158  O   LEU   194      76.340  96.580  25.960  0.00  0.00           O
ATOM   3159  N   GLN   195      75.930  97.760  27.810  0.00  0.00           N
ATOM   3160  H   GLN   195      75.810  98.720  28.100  0.00  0.00           H
ATOM   3161  CA  GLN   195      75.630  96.760  28.800  0.00  0.00           C
ATOM   3162  HA  GLN   195      76.090  95.810  28.540  0.00  0.00           H
ATOM   3163  CB  GLN   195      76.130  97.000  30.240  0.00  0.00           C
ATOM   3164  HB2 GLN   195      75.710  96.170  30.800  0.00  0.00           H
ATOM   3165  HB3 GLN   195      75.600  97.890  30.580  0.00  0.00           H
ATOM   3166  CG  GLN   195      77.660  97.010  30.340  0.00  0.00           C
ATOM   3167  HG2 GLN   195      78.220  97.850  29.940  0.00  0.00           H
ATOM   3168  HG3 GLN   195      78.080  96.110  29.890  0.00  0.00           H
ATOM   3169  CD  GLN   195      77.940  96.990  31.880  0.00  0.00           C
ATOM   3170  OE1 GLN   195      77.240  97.400  32.800  0.00  0.00           O
ATOM   3171  NE2 GLN   195      79.080  96.460  32.270  0.00  0.00           N
ATOM   3172 HE21 GLN   195      79.630  95.850  31.700  0.00  0.00           H
ATOM   3173 HE22 GLN   195      79.250  96.380  33.260  0.00  0.00           H
ATOM   3174  C   GLN   195      74.120  96.500  28.850  0.00  0.00           C
ATOM   3175  O   GLN   195      73.280  97.370  28.850  0.00  0.00           O
ATOM   3176  N   PHE   196      73.700  95.200  28.940  0.00  0.00           N
ATOM   3177  H   PHE   196      74.480  94.570  28.940  0.00  0.00           H
ATOM   3178  CA  PHE   196      72.330  94.760  28.850  0.00  0.00           C
ATOM   3179  HA  PHE   196      71.850  95.660  29.230  0.00  0.00           H
ATOM   3180  CB  PHE   196      71.720  94.390  27.440  0.00  0.00           C
ATOM   3181  HB2 PHE   196      72.100  95.140  26.750  0.00  0.00           H
ATOM   3182  HB3 PHE   196      70.630  94.500  27.500  0.00  0.00           H
ATOM   3183  CG  PHE   196      72.210  93.000  27.000  0.00  0.00           C
ATOM   3184  CD1 PHE   196      73.450  92.890  26.260  0.00  0.00           C
ATOM   3185  HD1 PHE   196      74.050  93.750  26.010  0.00  0.00           H
ATOM   3186  CE1 PHE   196      73.910  91.650  25.960  0.00  0.00           C
ATOM   3187  HE1 PHE   196      74.830  91.470  25.420  0.00  0.00           H
ATOM   3188  CZ  PHE   196      73.120  90.510  26.180  0.00  0.00           C
ATOM   3189  HZ  PHE   196      73.420  89.520  25.860  0.00  0.00           H
ATOM   3190  CE2 PHE   196      71.910  90.580  26.940  0.00  0.00           C
ATOM   3191  HE2 PHE   196      71.400  89.700  27.290  0.00  0.00           H
ATOM   3192  CD2 PHE   196      71.460  91.880  27.310  0.00  0.00           C
ATOM   3193  HD2 PHE   196      70.530  91.950  27.850  0.00  0.00           H
ATOM   3194  C   PHE   196      72.060  93.680  29.910  0.00  0.00           C
ATOM   3195  O   PHE   196      72.910  92.890  30.190  0.00  0.00           O
ATOM   3196  N   GLU   197      70.850  93.700  30.540  0.00  0.00           N
ATOM   3197  H   GLU   197      70.160  94.420  30.380  0.00  0.00           H
ATOM   3198  CA  GLU   197      70.500  92.700  31.570  0.00  0.00           C
ATOM   3199  HA  GLU   197      71.340  92.570  32.250  0.00  0.00           H
ATOM   3200  CB  GLU   197      69.320  93.200  32.450  0.00  0.00           C
ATOM   3201  HB2 GLU   197      68.400  93.320  31.880  0.00  0.00           H
ATOM   3202  HB3 GLU   197      69.570  94.110  33.000  0.00  0.00           H
ATOM   3203  CG  GLU   197      69.090  92.270  33.550  0.00  0.00           C
ATOM   3204  HG2 GLU   197      68.770  91.300  33.170  0.00  0.00           H
ATOM   3205  HG3 GLU   197      68.280  92.760  34.110  0.00  0.00           H
ATOM   3206  CD  GLU   197      70.150  92.040  34.680  0.00  0.00           C
ATOM   3207  OE1 GLU   197      71.160  92.750  34.800  0.00  0.00           O
ATOM   3208  OE2 GLU   197      69.940  91.070  35.470  0.00  0.00           O
ATOM   3209  C   GLU   197      70.110  91.340  30.940  0.00  0.00           C
ATOM   3210  O   GLU   197      69.320  91.390  29.970  0.00  0.00           O
ATOM   3211  N   PRO   198      70.690  90.160  31.360  0.00  0.00           N
ATOM   3212  CD  PRO   198      71.770  90.000  32.340  0.00  0.00           C
ATOM   3213  HD2 PRO   198      71.420  89.980  33.370  0.00  0.00           H
ATOM   3214  HD3 PRO   198      72.430  90.870  32.280  0.00  0.00           H
ATOM   3215  CG  PRO   198      72.400  88.620  32.050  0.00  0.00           C
ATOM   3216  HG2 PRO   198      72.920  88.230  32.920  0.00  0.00           H
ATOM   3217  HG3 PRO   198      73.070  88.720  31.190  0.00  0.00           H
ATOM   3218  CB  PRO   198      71.210  87.750  31.540  0.00  0.00           C
ATOM   3219  HB2 PRO   198      70.610  87.490  32.400  0.00  0.00           H
ATOM   3220  HB3 PRO   198      71.550  86.840  31.050  0.00  0.00           H
ATOM   3221  CA  PRO   198      70.450  88.850  30.720  0.00  0.00           C
ATOM   3222  HA  PRO   198      70.900  88.850  29.730  0.00  0.00           H
ATOM   3223  C   PRO   198      68.990  88.470  30.640  0.00  0.00           C
ATOM   3224  O   PRO   198      68.230  88.870  31.520  0.00  0.00           O
ATOM   3225  N   GLY   199      68.530  87.680  29.620  0.00  0.00           N
ATOM   3226  H   GLY   199      69.070  87.260  28.890  0.00  0.00           H
ATOM   3227  CA  GLY   199      67.110  87.410  29.460  0.00  0.00           C
ATOM   3228  HA2 GLY   199      66.710  86.900  30.340  0.00  0.00           H
ATOM   3229  HA3 GLY   199      66.940  86.580  28.770  0.00  0.00           H
ATOM   3230  C   GLY   199      66.140  88.610  29.110  0.00  0.00           C
ATOM   3231  O   GLY   199      64.920  88.480  29.040  0.00  0.00           O
ATOM   3232  N   THR   200      66.690  89.790  28.890  0.00  0.00           N
ATOM   3233  H   THR   200      67.690  89.920  29.020  0.00  0.00           H
ATOM   3234  CA  THR   200      65.980  90.920  28.390  0.00  0.00           C
ATOM   3235  HA  THR   200      65.160  91.160  29.070  0.00  0.00           H
ATOM   3236  CB  THR   200      66.790  92.250  28.400  0.00  0.00           C
ATOM   3237  HB  THR   200      67.740  92.110  27.880  0.00  0.00           H
ATOM   3238  CG2 THR   200      66.090  93.490  27.850  0.00  0.00           C
ATOM   3239 HG21 THR   200      65.810  93.390  26.800  0.00  0.00           H
ATOM   3240 HG22 THR   200      65.210  93.730  28.430  0.00  0.00           H
ATOM   3241 HG23 THR   200      66.760  94.350  27.890  0.00  0.00           H
ATOM   3242  OG1 THR   200      66.960  92.430  29.780  0.00  0.00           O
ATOM   3243  HG1 THR   200      67.840  92.090  29.990  0.00  0.00           H
ATOM   3244  C   THR   200      65.380  90.540  26.980  0.00  0.00           C
ATOM   3245  O   THR   200      66.200  90.210  26.140  0.00  0.00           O
ATOM   3246  N   LYS   201      64.070  90.510  26.810  0.00  0.00           N
ATOM   3247  H   LYS   201      63.460  90.670  27.600  0.00  0.00           H
ATOM   3248  CA  LYS   201      63.500  90.080  25.460  0.00  0.00           C
ATOM   3249  HA  LYS   201      64.350  89.590  24.970  0.00  0.00           H
ATOM   3250  CB  LYS   201      62.190  89.230  25.740  0.00  0.00           C
ATOM   3251  HB2 LYS   201      61.810  88.980  24.760  0.00  0.00           H
ATOM   3252  HB3 LYS   201      61.410  89.760  26.290  0.00  0.00           H
ATOM   3253  CG  LYS   201      62.480  87.960  26.540  0.00  0.00           C
ATOM   3254  HG2 LYS   201      61.550  87.420  26.740  0.00  0.00           H
ATOM   3255  HG3 LYS   201      62.840  88.180  27.540  0.00  0.00           H
ATOM   3256  CD  LYS   201      63.500  87.010  26.000  0.00  0.00           C
ATOM   3257  HD2 LYS   201      64.430  87.550  25.800  0.00  0.00           H
ATOM   3258  HD3 LYS   201      63.110  86.490  25.130  0.00  0.00           H
ATOM   3259  CE  LYS   201      63.790  85.900  26.990  0.00  0.00           C
ATOM   3260  HE2 LYS   201      62.870  85.390  27.260  0.00  0.00           H
ATOM   3261  HE3 LYS   201      64.200  86.350  27.900  0.00  0.00           H
ATOM   3262  NZ  LYS   201      64.750  84.870  26.400  0.00  0.00           N
ATOM   3263  HZ1 LYS   201      65.270  84.390  27.130  0.00  0.00           H
ATOM   3264  HZ2 LYS   201      64.190  84.290  25.790  0.00  0.00           H
ATOM   3265  HZ3 LYS   201      65.440  85.300  25.810  0.00  0.00           H
ATOM   3266  C   LYS   201      63.320  91.260  24.530  0.00  0.00           C
ATOM   3267  O   LYS   201      63.160  91.040  23.320  0.00  0.00           O
ATOM   3268  N   ASN   202      63.520  92.540  24.780  0.00  0.00           N
ATOM   3269  H   ASN   202      63.840  92.750  25.720  0.00  0.00           H
ATOM   3270  CA  ASN   202      63.410  93.660  23.830  0.00  0.00           C
ATOM   3271  HA  ASN   202      63.620  93.330  22.820  0.00  0.00           H
ATOM   3272  CB  ASN   202      61.990  94.350  24.010  0.00  0.00           C
ATOM   3273  HB2 ASN   202      61.980  94.800  25.010  0.00  0.00           H
ATOM   3274  HB3 ASN   202      61.210  93.590  23.970  0.00  0.00           H
ATOM   3275  CG  ASN   202      61.750  95.380  22.910  0.00  0.00           C
ATOM   3276  OD1 ASN   202      62.330  95.330  21.870  0.00  0.00           O
ATOM   3277  ND2 ASN   202      60.910  96.360  23.100  0.00  0.00           N
ATOM   3278 HD21 ASN   202      60.430  96.470  23.980  0.00  0.00           H
ATOM   3279 HD22 ASN   202      60.760  96.990  22.330  0.00  0.00           H
ATOM   3280  C   ASN   202      64.480  94.680  24.040  0.00  0.00           C
ATOM   3281  O   ASN   202      64.530  95.320  25.090  0.00  0.00           O
ATOM   3282  N   LEU   203      65.310  94.840  23.020  0.00  0.00           N
ATOM   3283  H   LEU   203      65.080  94.310  22.190  0.00  0.00           H
ATOM   3284  CA  LEU   203      66.540  95.650  23.000  0.00  0.00           C
ATOM   3285  HA  LEU   203      66.490  96.210  23.930  0.00  0.00           H
ATOM   3286  CB  LEU   203      67.810  94.740  23.010  0.00  0.00           C
ATOM   3287  HB2 LEU   203      68.690  95.380  23.060  0.00  0.00           H
ATOM   3288  HB3 LEU   203      67.880  94.090  22.140  0.00  0.00           H
ATOM   3289  CG  LEU   203      68.000  93.860  24.270  0.00  0.00           C
ATOM   3290  HG  LEU   203      67.050  93.350  24.420  0.00  0.00           H
ATOM   3291  CD1 LEU   203      69.050  92.750  23.860  0.00  0.00           C
ATOM   3292 HD11 LEU   203      69.180  92.100  24.720  0.00  0.00           H
ATOM   3293 HD12 LEU   203      68.780  92.140  23.000  0.00  0.00           H
ATOM   3294 HD13 LEU   203      70.050  93.130  23.650  0.00  0.00           H
ATOM   3295  CD2 LEU   203      68.600  94.710  25.400  0.00  0.00           C
ATOM   3296 HD21 LEU   203      69.560  95.060  25.020  0.00  0.00           H
ATOM   3297 HD22 LEU   203      67.970  95.570  25.640  0.00  0.00           H
ATOM   3298 HD23 LEU   203      68.720  94.100  26.300  0.00  0.00           H
ATOM   3299  C   LEU   203      66.560  96.760  21.930  0.00  0.00           C
ATOM   3300  O   LEU   203      67.590  97.370  21.650  0.00  0.00           O
ATOM   3301  N   THR   204      65.450  97.180  21.410  0.00  0.00           N
ATOM   3302  H   THR   204      64.590  96.740  21.710  0.00  0.00           H
ATOM   3303  CA  THR   204      65.270  98.320  20.440  0.00  0.00           C
ATOM   3304  HA  THR   204      65.940  98.190  19.590  0.00  0.00           H
ATOM   3305  CB  THR   204      63.820  98.440  19.880  0.00  0.00           C
ATOM   3306  HB  THR   204      63.730  99.180  19.080  0.00  0.00           H
ATOM   3307  CG2 THR   204      63.320  97.090  19.240  0.00  0.00           C
ATOM   3308 HG21 THR   204      63.890  96.910  18.340  0.00  0.00           H
ATOM   3309 HG22 THR   204      63.520  96.230  19.880  0.00  0.00           H
ATOM   3310 HG23 THR   204      62.250  97.190  19.050  0.00  0.00           H
ATOM   3311  OG1 THR   204      62.930  98.810  20.920  0.00  0.00           O
ATOM   3312  HG1 THR   204      62.030  98.580  20.680  0.00  0.00           H
ATOM   3313  C   THR   204      65.630  99.670  21.130  0.00  0.00           C
ATOM   3314  O   THR   204      65.910 100.600  20.400  0.00  0.00           O
ATOM   3315  N   ALA   205      65.660  99.780  22.490  0.00  0.00           N
ATOM   3316  H   ALA   205      65.110  99.040  22.920  0.00  0.00           H
ATOM   3317  CA  ALA   205      66.200 100.960  23.230  0.00  0.00           C
ATOM   3318  HA  ALA   205      65.950 101.900  22.730  0.00  0.00           H
ATOM   3319  CB  ALA   205      65.400 101.130  24.590  0.00  0.00           C
ATOM   3320  HB1 ALA   205      65.340 102.220  24.660  0.00  0.00           H
ATOM   3321  HB2 ALA   205      64.500 100.530  24.580  0.00  0.00           H
ATOM   3322  HB3 ALA   205      66.010 100.750  25.410  0.00  0.00           H
ATOM   3323  C   ALA   205      67.740 101.010  23.420  0.00  0.00           C
ATOM   3324  O   ALA   205      68.390 102.020  23.210  0.00  0.00           O
ATOM   3325  N   LEU   206      68.320  99.780  23.610  0.00  0.00           N
ATOM   3326  H   LEU   206      67.630  99.040  23.680  0.00  0.00           H
ATOM   3327  CA  LEU   206      69.790  99.460  23.440  0.00  0.00           C
ATOM   3328  HA  LEU   206      70.400 100.080  24.100  0.00  0.00           H
ATOM   3329  CB  LEU   206      70.120  97.980  23.780  0.00  0.00           C
ATOM   3330  HB2 LEU   206      69.810  97.240  23.040  0.00  0.00           H
ATOM   3331  HB3 LEU   206      69.670  97.700  24.740  0.00  0.00           H
ATOM   3332  CG  LEU   206      71.660  97.790  23.900  0.00  0.00           C
ATOM   3333  HG  LEU   206      72.290  98.330  23.190  0.00  0.00           H
ATOM   3334  CD1 LEU   206      72.080  98.240  25.350  0.00  0.00           C
ATOM   3335 HD11 LEU   206      73.130  98.020  25.530  0.00  0.00           H
ATOM   3336 HD12 LEU   206      72.010  99.330  25.260  0.00  0.00           H
ATOM   3337 HD13 LEU   206      71.480  97.830  26.160  0.00  0.00           H
ATOM   3338  CD2 LEU   206      72.100  96.310  23.790  0.00  0.00           C
ATOM   3339 HD21 LEU   206      73.180  96.360  23.870  0.00  0.00           H
ATOM   3340 HD22 LEU   206      71.650  95.610  24.490  0.00  0.00           H
ATOM   3341 HD23 LEU   206      71.790  96.000  22.790  0.00  0.00           H
ATOM   3342  C   LEU   206      70.260  99.820  22.060  0.00  0.00           C
ATOM   3343  O   LEU   206      71.170 100.640  21.920  0.00  0.00           O
ATOM   3344  N   LEU   207      69.730  99.240  21.020  0.00  0.00           N
ATOM   3345  H   LEU   207      69.010  98.560  21.210  0.00  0.00           H
ATOM   3346  CA  LEU   207      70.340  99.390  19.650  0.00  0.00           C
ATOM   3347  HA  LEU   207      71.430  99.360  19.650  0.00  0.00           H
ATOM   3348  CB  LEU   207      69.760  98.180  18.880  0.00  0.00           C
ATOM   3349  HB2 LEU   207      69.920  98.350  17.820  0.00  0.00           H
ATOM   3350  HB3 LEU   207      68.680  98.240  19.010  0.00  0.00           H
ATOM   3351  CG  LEU   207      70.360  96.860  19.290  0.00  0.00           C
ATOM   3352  HG  LEU   207      70.470  96.820  20.370  0.00  0.00           H
ATOM   3353  CD1 LEU   207      69.430  95.670  18.870  0.00  0.00           C
ATOM   3354 HD11 LEU   207      69.250  95.600  17.790  0.00  0.00           H
ATOM   3355 HD12 LEU   207      69.940  94.740  19.130  0.00  0.00           H
ATOM   3356 HD13 LEU   207      68.570  95.850  19.510  0.00  0.00           H
ATOM   3357  CD2 LEU   207      71.630  96.500  18.480  0.00  0.00           C
ATOM   3358 HD21 LEU   207      72.420  97.240  18.640  0.00  0.00           H
ATOM   3359 HD22 LEU   207      72.040  95.560  18.840  0.00  0.00           H
ATOM   3360 HD23 LEU   207      71.530  96.410  17.400  0.00  0.00           H
ATOM   3361  C   LEU   207      69.900 100.730  18.930  0.00  0.00           C
ATOM   3362  O   LEU   207      70.650 101.170  18.100  0.00  0.00           O
ATOM   3363  N   LEU   208      68.840 101.410  19.390  0.00  0.00           N
ATOM   3364  H   LEU   208      68.270 101.000  20.120  0.00  0.00           H
ATOM   3365  CA  LEU   208      68.690 102.840  18.960  0.00  0.00           C
ATOM   3366  HA  LEU   208      68.760 102.800  17.870  0.00  0.00           H
ATOM   3367  CB  LEU   208      67.350 103.530  19.330  0.00  0.00           C
ATOM   3368  HB2 LEU   208      67.510 104.610  19.220  0.00  0.00           H
ATOM   3369  HB3 LEU   208      67.210 103.290  20.380  0.00  0.00           H
ATOM   3370  CG  LEU   208      66.090 103.080  18.540  0.00  0.00           C
ATOM   3371  HG  LEU   208      66.130 102.010  18.310  0.00  0.00           H
ATOM   3372  CD1 LEU   208      64.860 103.280  19.420  0.00  0.00           C
ATOM   3373 HD11 LEU   208      63.960 102.880  18.960  0.00  0.00           H
ATOM   3374 HD12 LEU   208      64.840 102.780  20.380  0.00  0.00           H
ATOM   3375 HD13 LEU   208      64.890 104.360  19.580  0.00  0.00           H
ATOM   3376  CD2 LEU   208      65.940 103.770  17.220  0.00  0.00           C
ATOM   3377 HD21 LEU   208      64.940 103.550  16.850  0.00  0.00           H
ATOM   3378 HD22 LEU   208      66.010 104.850  17.380  0.00  0.00           H
ATOM   3379 HD23 LEU   208      66.740 103.450  16.550  0.00  0.00           H
ATOM   3380  C   LEU   208      69.830 103.740  19.450  0.00  0.00           C
ATOM   3381  O   LEU   208      70.300 104.600  18.710  0.00  0.00           O
ATOM   3382  N   GLU   209      70.320 103.420  20.660  0.00  0.00           N
ATOM   3383  H   GLU   209      69.960 102.680  21.240  0.00  0.00           H
ATOM   3384  CA  GLU   209      71.510 104.160  21.260  0.00  0.00           C
ATOM   3385  HA  GLU   209      71.230 105.210  21.200  0.00  0.00           H
ATOM   3386  CB  GLU   209      71.650 103.790  22.750  0.00  0.00           C
ATOM   3387  HB2 GLU   209      71.730 102.700  22.760  0.00  0.00           H
ATOM   3388  HB3 GLU   209      70.660 103.950  23.160  0.00  0.00           H
ATOM   3389  CG  GLU   209      72.780 104.510  23.560  0.00  0.00           C
ATOM   3390  HG2 GLU   209      73.700 104.060  23.190  0.00  0.00           H
ATOM   3391  HG3 GLU   209      72.740 104.160  24.590  0.00  0.00           H
ATOM   3392  CD  GLU   209      72.950 106.050  23.580  0.00  0.00           C
ATOM   3393  OE1 GLU   209      74.100 106.580  23.670  0.00  0.00           O
ATOM   3394  OE2 GLU   209      71.940 106.810  23.600  0.00  0.00           O
ATOM   3395  C   GLU   209      72.750 103.910  20.400  0.00  0.00           C
ATOM   3396  O   GLU   209      73.620 104.800  20.340  0.00  0.00           O
ATOM   3397  N   ALA   210      72.800 102.780  19.720  0.00  0.00           N
ATOM   3398  H   ALA   210      71.970 102.200  19.750  0.00  0.00           H
ATOM   3399  CA  ALA   210      73.830 102.540  18.710  0.00  0.00           C
ATOM   3400  HA  ALA   210      74.740 103.050  19.030  0.00  0.00           H
ATOM   3401  CB  ALA   210      73.960 101.030  18.490  0.00  0.00           C
ATOM   3402  HB1 ALA   210      74.470 100.820  17.550  0.00  0.00           H
ATOM   3403  HB2 ALA   210      74.530 100.690  19.360  0.00  0.00           H
ATOM   3404  HB3 ALA   210      72.970 100.580  18.500  0.00  0.00           H
ATOM   3405  C   ALA   210      73.630 103.240  17.380  0.00  0.00           C
ATOM   3406  O   ALA   210      74.550 103.840  16.840  0.00  0.00           O
ATOM   3407  N   LYS   211      72.380 103.270  16.940  0.00  0.00           N
ATOM   3408  H   LYS   211      71.690 102.610  17.260  0.00  0.00           H
ATOM   3409  CA  LYS   211      72.000 103.820  15.660  0.00  0.00           C
ATOM   3410  HA  LYS   211      72.600 103.330  14.890  0.00  0.00           H
ATOM   3411  CB  LYS   211      70.470 103.500  15.370  0.00  0.00           C
ATOM   3412  HB2 LYS   211      69.910 104.350  15.750  0.00  0.00           H
ATOM   3413  HB3 LYS   211      70.190 102.600  15.910  0.00  0.00           H
ATOM   3414  CG  LYS   211      70.210 103.370  13.850  0.00  0.00           C
ATOM   3415  HG2 LYS   211      70.960 102.700  13.430  0.00  0.00           H
ATOM   3416  HG3 LYS   211      70.410 104.340  13.390  0.00  0.00           H
ATOM   3417  CD  LYS   211      68.760 102.900  13.450  0.00  0.00           C
ATOM   3418  HD2 LYS   211      67.970 103.450  13.960  0.00  0.00           H
ATOM   3419  HD3 LYS   211      68.760 101.870  13.800  0.00  0.00           H
ATOM   3420  CE  LYS   211      68.550 102.910  11.910  0.00  0.00           C
ATOM   3421  HE2 LYS   211      69.230 102.300  11.310  0.00  0.00           H
ATOM   3422  HE3 LYS   211      68.740 103.960  11.670  0.00  0.00           H
ATOM   3423  NZ  LYS   211      67.190 102.470  11.530  0.00  0.00           N
ATOM   3424  HZ1 LYS   211      67.040 101.530  11.880  0.00  0.00           H
ATOM   3425  HZ2 LYS   211      66.470 103.090  11.890  0.00  0.00           H
ATOM   3426  HZ3 LYS   211      67.180 102.620  10.530  0.00  0.00           H
ATOM   3427  C   LYS   211      72.240 105.290  15.570  0.00  0.00           C
ATOM   3428  O   LYS   211      72.040 105.910  14.550  0.00  0.00           O
ATOM   3429  N   GLU   212      72.520 105.960  16.700  0.00  0.00           N
ATOM   3430  H   GLU   212      72.530 105.420  17.560  0.00  0.00           H
ATOM   3431  CA  GLU   212      72.840 107.400  16.820  0.00  0.00           C
ATOM   3432  HA  GLU   212      72.130 107.950  16.200  0.00  0.00           H
ATOM   3433  CB  GLU   212      72.650 107.940  18.290  0.00  0.00           C
ATOM   3434  HB2 GLU   212      72.770 109.020  18.400  0.00  0.00           H
ATOM   3435  HB3 GLU   212      73.350 107.450  18.960  0.00  0.00           H
ATOM   3436  CG  GLU   212      71.220 107.650  18.790  0.00  0.00           C
ATOM   3437  HG2 GLU   212      71.290 107.170  19.760  0.00  0.00           H
ATOM   3438  HG3 GLU   212      70.770 106.940  18.100  0.00  0.00           H
ATOM   3439  CD  GLU   212      70.260 108.830  18.980  0.00  0.00           C
ATOM   3440  OE1 GLU   212      69.400 108.670  19.910  0.00  0.00           O
ATOM   3441  OE2 GLU   212      70.370 109.890  18.320  0.00  0.00           O
ATOM   3442  C   GLU   212      74.290 107.760  16.490  0.00  0.00           C
ATOM   3443  O   GLU   212      74.680 108.930  16.220  0.00  0.00           O
ATOM   3444  N   LEU   213      75.210 106.780  16.370  0.00  0.00           N
ATOM   3445  H   LEU   213      74.950 105.820  16.490  0.00  0.00           H
ATOM   3446  CA  LEU   213      76.660 106.960  16.160  0.00  0.00           C
ATOM   3447  HA  LEU   213      77.050 107.900  16.540  0.00  0.00           H
ATOM   3448  CB  LEU   213      77.390 105.730  16.830  0.00  0.00           C
ATOM   3449  HB2 LEU   213      78.450 105.520  16.710  0.00  0.00           H
ATOM   3450  HB3 LEU   213      76.950 104.810  16.440  0.00  0.00           H
ATOM   3451  CG  LEU   213      77.180 105.810  18.420  0.00  0.00           C
ATOM   3452  HG  LEU   213      76.140 105.910  18.750  0.00  0.00           H
ATOM   3453  CD1 LEU   213      77.680 104.550  19.160  0.00  0.00           C
ATOM   3454 HD11 LEU   213      78.750 104.400  19.100  0.00  0.00           H
ATOM   3455 HD12 LEU   213      77.380 104.700  20.200  0.00  0.00           H
ATOM   3456 HD13 LEU   213      77.120 103.700  18.780  0.00  0.00           H
ATOM   3457  CD2 LEU   213      77.900 107.040  19.010  0.00  0.00           C
ATOM   3458 HD21 LEU   213      77.900 106.920  20.100  0.00  0.00           H
ATOM   3459 HD22 LEU   213      78.890 107.060  18.550  0.00  0.00           H
ATOM   3460 HD23 LEU   213      77.310 107.920  18.760  0.00  0.00           H
ATOM   3461  C   LEU   213      77.090 107.010  14.660  0.00  0.00           C
ATOM   3462  O   LEU   213      76.340 106.570  13.780  0.00  0.00           O
ATOM   3463  N   GLU   214      78.300 107.620  14.400  0.00  0.00           N
ATOM   3464  H   GLU   214      78.820 107.970  15.190  0.00  0.00           H
ATOM   3465  CA  GLU   214      78.900 107.560  13.100  0.00  0.00           C
ATOM   3466  HA  GLU   214      78.120 107.470  12.360  0.00  0.00           H
ATOM   3467  CB  GLU   214      79.800 108.870  12.970  0.00  0.00           C
ATOM   3468  HB2 GLU   214      80.550 108.790  13.750  0.00  0.00           H
ATOM   3469  HB3 GLU   214      79.150 109.720  13.190  0.00  0.00           H
ATOM   3470  CG  GLU   214      80.690 108.990  11.710  0.00  0.00           C
ATOM   3471  HG2 GLU   214      81.410 108.170  11.660  0.00  0.00           H
ATOM   3472  HG3 GLU   214      81.290 109.900  11.700  0.00  0.00           H
ATOM   3473  CD  GLU   214      79.890 108.930  10.440  0.00  0.00           C
ATOM   3474  OE1 GLU   214      78.640 108.960  10.410  0.00  0.00           O
ATOM   3475  OE2 GLU   214      80.560 108.870   9.370  0.00  0.00           O
ATOM   3476  C   GLU   214      79.710 106.290  12.860  0.00  0.00           C
ATOM   3477  O   GLU   214      80.050 105.910  11.750  0.00  0.00           O
ATOM   3478  N   ALA   215      79.970 105.490  13.950  0.00  0.00           N
ATOM   3479  H   ALA   215      79.590 105.820  14.830  0.00  0.00           H
ATOM   3480  CA  ALA   215      80.410 104.100  13.900  0.00  0.00           C
ATOM   3481  HA  ALA   215      81.130 104.090  13.080  0.00  0.00           H
ATOM   3482  CB  ALA   215      81.010 103.650  15.250  0.00  0.00           C
ATOM   3483  HB1 ALA   215      80.300 103.800  16.070  0.00  0.00           H
ATOM   3484  HB2 ALA   215      81.310 102.610  15.310  0.00  0.00           H
ATOM   3485  HB3 ALA   215      81.900 104.250  15.470  0.00  0.00           H
ATOM   3486  C   ALA   215      79.280 103.150  13.500  0.00  0.00           C
ATOM   3487  O   ALA   215      78.190 103.260  14.030  0.00  0.00           O
ATOM   3488  N   ARG   216      79.610 102.180  12.620  0.00  0.00           N
ATOM   3489  H   ARG   216      80.480 102.320  12.110  0.00  0.00           H
ATOM   3490  CA  ARG   216      78.710 101.190  12.110  0.00  0.00           C
ATOM   3491  HA  ARG   216      77.840 101.100  12.750  0.00  0.00           H
ATOM   3492  CB  ARG   216      78.220 101.650  10.640  0.00  0.00           C
ATOM   3493  HB2 ARG   216      77.340 101.040  10.420  0.00  0.00           H
ATOM   3494  HB3 ARG   216      79.050 101.470   9.940  0.00  0.00           H
ATOM   3495  CG  ARG   216      77.670 103.110  10.520  0.00  0.00           C
ATOM   3496  HG2 ARG   216      78.540 103.730  10.730  0.00  0.00           H
ATOM   3497  HG3 ARG   216      76.810 103.250  11.170  0.00  0.00           H
ATOM   3498  CD  ARG   216      77.240 103.460   9.080  0.00  0.00           C
ATOM   3499  HD2 ARG   216      76.420 102.790   8.850  0.00  0.00           H
ATOM   3500  HD3 ARG   216      78.050 103.330   8.370  0.00  0.00           H
ATOM   3501  NE  ARG   216      76.660 104.840   9.030  0.00  0.00           N
ATOM   3502  HE  ARG   216      75.680 104.910   8.760  0.00  0.00           H
ATOM   3503  CZ  ARG   216      77.340 105.940   9.260  0.00  0.00           C
ATOM   3504  NH1 ARG   216      78.640 106.050   9.240  0.00  0.00           N
ATOM   3505 HH11 ARG   216      79.260 105.260   9.100  0.00  0.00           H
ATOM   3506 HH12 ARG   216      79.000 106.950   9.530  0.00  0.00           H
ATOM   3507  NH2 ARG   216      76.680 106.990   9.510  0.00  0.00           N
ATOM   3508 HH21 ARG   216      75.750 106.890   9.880  0.00  0.00           H
ATOM   3509 HH22 ARG   216      77.260 107.780   9.720  0.00  0.00           H
ATOM   3510  C   ARG   216      79.250  99.760  12.030  0.00  0.00           C
ATOM   3511  O   ARG   216      78.630  98.840  11.590  0.00  0.00           O
ATOM   3512  N   VAL   217      80.470  99.500  12.480  0.00  0.00           N
ATOM   3513  H   VAL   217      80.950 100.320  12.840  0.00  0.00           H
ATOM   3514  CA  VAL   217      80.980  98.140  12.950  0.00  0.00           C
ATOM   3515  HA  VAL   217      80.580  97.370  12.290  0.00  0.00           H
ATOM   3516  CB  VAL   217      82.540  98.040  13.010  0.00  0.00           C
ATOM   3517  HB  VAL   217      82.980  98.670  13.780  0.00  0.00           H
ATOM   3518  CG1 VAL   217      82.960  96.650  13.440  0.00  0.00           C
ATOM   3519 HG11 VAL   217      82.620  95.840  12.800  0.00  0.00           H
ATOM   3520 HG12 VAL   217      84.050  96.610  13.520  0.00  0.00           H
ATOM   3521 HG13 VAL   217      82.680  96.500  14.480  0.00  0.00           H
ATOM   3522  CG2 VAL   217      83.060  98.370  11.660  0.00  0.00           C
ATOM   3523 HG21 VAL   217      82.740  99.310  11.220  0.00  0.00           H
ATOM   3524 HG22 VAL   217      84.150  98.460  11.700  0.00  0.00           H
ATOM   3525 HG23 VAL   217      82.870  97.530  10.990  0.00  0.00           H
ATOM   3526  C   VAL   217      80.440  97.870  14.360  0.00  0.00           C
ATOM   3527  O   VAL   217      80.760  98.610  15.270  0.00  0.00           O
ATOM   3528  N   ILE   218      79.760  96.800  14.550  0.00  0.00           N
ATOM   3529  H   ILE   218      79.720  96.050  13.870  0.00  0.00           H
ATOM   3530  CA  ILE   218      79.140  96.270  15.760  0.00  0.00           C
ATOM   3531  HA  ILE   218      79.470  96.990  16.520  0.00  0.00           H
ATOM   3532  CB  ILE   218      77.640  96.200  15.430  0.00  0.00           C
ATOM   3533  HB  ILE   218      77.480  95.380  14.730  0.00  0.00           H
ATOM   3534  CG2 ILE   218      76.910  95.810  16.720  0.00  0.00           C
ATOM   3535 HG21 ILE   218      76.860  96.700  17.350  0.00  0.00           H
ATOM   3536 HG22 ILE   218      75.910  95.540  16.400  0.00  0.00           H
ATOM   3537 HG23 ILE   218      77.260  94.920  17.240  0.00  0.00           H
ATOM   3538  CG1 ILE   218      77.100  97.520  14.830  0.00  0.00           C
ATOM   3539 HG12 ILE   218      77.530  97.790  13.860  0.00  0.00           H
ATOM   3540 HG13 ILE   218      77.340  98.310  15.540  0.00  0.00           H
ATOM   3541  CD1 ILE   218      75.630  97.430  14.490  0.00  0.00           C
ATOM   3542 HD11 ILE   218      75.330  98.380  14.040  0.00  0.00           H
ATOM   3543 HD12 ILE   218      75.480  96.640  13.750  0.00  0.00           H
ATOM   3544 HD13 ILE   218      75.030  97.180  15.360  0.00  0.00           H
ATOM   3545  C   ILE   218      79.700  94.890  16.190  0.00  0.00           C
ATOM   3546  O   ILE   218      79.620  93.880  15.400  0.00  0.00           O
ATOM   3547  N   ILE   219      80.270  94.840  17.380  0.00  0.00           N
ATOM   3548  H   ILE   219      80.350  95.700  17.900  0.00  0.00           H
ATOM   3549  CA  ILE   219      80.770  93.560  18.100  0.00  0.00           C
ATOM   3550  HA  ILE   219      80.900  92.830  17.300  0.00  0.00           H
ATOM   3551  CB  ILE   219      82.200  93.780  18.710  0.00  0.00           C
ATOM   3552  HB  ILE   219      82.100  94.550  19.480  0.00  0.00           H
ATOM   3553  CG2 ILE   219      82.750  92.440  19.330  0.00  0.00           C
ATOM   3554 HG21 ILE   219      82.890  91.730  18.510  0.00  0.00           H
ATOM   3555 HG22 ILE   219      83.710  92.700  19.790  0.00  0.00           H
ATOM   3556 HG23 ILE   219      82.090  92.030  20.090  0.00  0.00           H
ATOM   3557  CG1 ILE   219      83.210  94.270  17.560  0.00  0.00           C
ATOM   3558 HG12 ILE   219      82.900  95.230  17.160  0.00  0.00           H
ATOM   3559 HG13 ILE   219      83.230  93.540  16.750  0.00  0.00           H
ATOM   3560  CD1 ILE   219      84.700  94.570  18.040  0.00  0.00           C
ATOM   3561 HD11 ILE   219      85.250  94.920  17.160  0.00  0.00           H
ATOM   3562 HD12 ILE   219      84.820  95.250  18.890  0.00  0.00           H
ATOM   3563 HD13 ILE   219      85.100  93.600  18.340  0.00  0.00           H
ATOM   3564  C   ILE   219      79.730  93.090  19.070  0.00  0.00           C
ATOM   3565  O   ILE   219      78.990  93.910  19.600  0.00  0.00           O
ATOM   3566  N   LEU   220      79.640  91.760  19.360  0.00  0.00           N
ATOM   3567  H   LEU   220      80.250  91.100  18.900  0.00  0.00           H
ATOM   3568  CA  LEU   220      78.710  91.190  20.350  0.00  0.00           C
ATOM   3569  HA  LEU   220      78.370  92.040  20.960  0.00  0.00           H
ATOM   3570  CB  LEU   220      77.540  90.590  19.520  0.00  0.00           C
ATOM   3571  HB2 LEU   220      78.010  89.840  18.890  0.00  0.00           H
ATOM   3572  HB3 LEU   220      77.060  91.350  18.910  0.00  0.00           H
ATOM   3573  CG  LEU   220      76.540  89.750  20.330  0.00  0.00           C
ATOM   3574  HG  LEU   220      77.050  89.020  20.960  0.00  0.00           H
ATOM   3575  CD1 LEU   220      75.700  90.710  21.160  0.00  0.00           C
ATOM   3576 HD11 LEU   220      75.310  91.570  20.610  0.00  0.00           H
ATOM   3577 HD12 LEU   220      74.860  90.300  21.720  0.00  0.00           H
ATOM   3578 HD13 LEU   220      76.340  91.090  21.960  0.00  0.00           H
ATOM   3579  CD2 LEU   220      75.640  88.900  19.440  0.00  0.00           C
ATOM   3580 HD21 LEU   220      75.330  89.570  18.640  0.00  0.00           H
ATOM   3581 HD22 LEU   220      76.300  88.140  19.030  0.00  0.00           H
ATOM   3582 HD23 LEU   220      74.770  88.490  19.950  0.00  0.00           H
ATOM   3583  C   LEU   220      79.410  90.110  21.240  0.00  0.00           C
ATOM   3584  O   LEU   220      80.180  89.300  20.790  0.00  0.00           O
ATOM   3585  N   SER   221      79.050  89.990  22.550  0.00  0.00           N
ATOM   3586  H   SER   221      78.690  90.850  22.920  0.00  0.00           H
ATOM   3587  CA  SER   221      79.190  88.850  23.470  0.00  0.00           C
ATOM   3588  HA  SER   221      79.230  88.100  22.680  0.00  0.00           H
ATOM   3589  CB  SER   221      80.440  89.020  24.240  0.00  0.00           C
ATOM   3590  HB2 SER   221      80.360  89.790  25.010  0.00  0.00           H
ATOM   3591  HB3 SER   221      81.200  89.360  23.540  0.00  0.00           H
ATOM   3592  OG  SER   221      80.800  87.800  24.900  0.00  0.00           O
ATOM   3593  HG  SER   221      80.020  87.680  25.450  0.00  0.00           H
ATOM   3594  C   SER   221      78.000  88.670  24.400  0.00  0.00           C
ATOM   3595  O   SER   221      77.730  89.500  25.300  0.00  0.00           O
ATOM   3596  N   ALA   222      77.140  87.630  24.150  0.00  0.00           N
ATOM   3597  H   ALA   222      77.470  86.850  23.600  0.00  0.00           H
ATOM   3598  CA  ALA   222      75.880  87.350  24.820  0.00  0.00           C
ATOM   3599  HA  ALA   222      75.950  87.760  25.830  0.00  0.00           H
ATOM   3600  CB  ALA   222      74.800  87.990  24.010  0.00  0.00           C
ATOM   3601  HB1 ALA   222      73.800  87.870  24.430  0.00  0.00           H
ATOM   3602  HB2 ALA   222      74.930  89.070  23.980  0.00  0.00           H
ATOM   3603  HB3 ALA   222      74.730  87.440  23.070  0.00  0.00           H
ATOM   3604  C   ALA   222      75.730  85.850  24.850  0.00  0.00           C
ATOM   3605  O   ALA   222      76.360  85.070  24.130  0.00  0.00           O
ATOM   3606  N   SER   223      74.890  85.310  25.760  0.00  0.00           N
ATOM   3607  H   SER   223      74.450  85.920  26.430  0.00  0.00           H
ATOM   3608  CA  SER   223      74.320  83.930  25.590  0.00  0.00           C
ATOM   3609  HA  SER   223      75.150  83.220  25.490  0.00  0.00           H
ATOM   3610  CB  SER   223      73.660  83.520  26.950  0.00  0.00           C
ATOM   3611  HB2 SER   223      74.370  83.800  27.730  0.00  0.00           H
ATOM   3612  HB3 SER   223      73.540  82.440  27.050  0.00  0.00           H
ATOM   3613  OG  SER   223      72.410  84.180  27.040  0.00  0.00           O
ATOM   3614  HG  SER   223      72.600  85.090  27.290  0.00  0.00           H
ATOM   3615  C   SER   223      73.430  83.850  24.350  0.00  0.00           C
ATOM   3616  O   SER   223      72.990  84.880  23.830  0.00  0.00           O
ATOM   3617  N   GLU   224      73.070  82.660  23.860  0.00  0.00           N
ATOM   3618  H   GLU   224      73.610  81.870  24.170  0.00  0.00           H
ATOM   3619  CA  GLU   224      72.200  82.580  22.600  0.00  0.00           C
ATOM   3620  HA  GLU   224      72.810  83.110  21.870  0.00  0.00           H
ATOM   3621  CB  GLU   224      72.120  81.130  22.030  0.00  0.00           C
ATOM   3622  HB2 GLU   224      73.100  80.770  21.720  0.00  0.00           H
ATOM   3623  HB3 GLU   224      71.580  81.100  21.080  0.00  0.00           H
ATOM   3624  CG  GLU   224      71.590  80.120  23.070  0.00  0.00           C
ATOM   3625  HG2 GLU   224      70.570  80.400  23.300  0.00  0.00           H
ATOM   3626  HG3 GLU   224      72.190  80.240  23.970  0.00  0.00           H
ATOM   3627  CD  GLU   224      71.690  78.710  22.490  0.00  0.00           C
ATOM   3628  OE1 GLU   224      70.720  78.250  21.870  0.00  0.00           O
ATOM   3629  OE2 GLU   224      72.760  78.110  22.610  0.00  0.00           O
ATOM   3630  C   GLU   224      70.740  83.260  22.630  0.00  0.00           C
ATOM   3631  O   GLU   224      70.300  83.790  21.590  0.00  0.00           O
ATOM   3632  N   ASP   225      69.970  83.050  23.680  0.00  0.00           N
ATOM   3633  H   ASP   225      70.340  82.390  24.350  0.00  0.00           H
ATOM   3634  CA  ASP   225      68.640  83.690  23.850  0.00  0.00           C
ATOM   3635  HA  ASP   225      67.960  83.330  23.070  0.00  0.00           H
ATOM   3636  CB  ASP   225      68.060  83.400  25.190  0.00  0.00           C
ATOM   3637  HB2 ASP   225      67.240  84.100  25.360  0.00  0.00           H
ATOM   3638  HB3 ASP   225      68.870  83.590  25.890  0.00  0.00           H
ATOM   3639  CG  ASP   225      67.600  81.980  25.460  0.00  0.00           C
ATOM   3640  OD1 ASP   225      66.790  81.420  24.690  0.00  0.00           O
ATOM   3641  OD2 ASP   225      68.040  81.440  26.500  0.00  0.00           O
ATOM   3642  C   ASP   225      68.850  85.190  23.720  0.00  0.00           C
ATOM   3643  O   ASP   225      68.040  85.880  23.060  0.00  0.00           O
ATOM   3644  N   ASP   226      69.960  85.790  24.180  0.00  0.00           N
ATOM   3645  H   ASP   226      70.680  85.200  24.560  0.00  0.00           H
ATOM   3646  CA  ASP   226      70.140  87.210  24.390  0.00  0.00           C
ATOM   3647  HA  ASP   226      69.140  87.590  24.620  0.00  0.00           H
ATOM   3648  CB  ASP   226      71.050  87.540  25.540  0.00  0.00           C
ATOM   3649  HB2 ASP   226      71.260  88.610  25.500  0.00  0.00           H
ATOM   3650  HB3 ASP   226      71.960  87.030  25.220  0.00  0.00           H
ATOM   3651  CG  ASP   226      70.610  86.940  26.830  0.00  0.00           C
ATOM   3652  OD1 ASP   226      69.490  86.410  27.010  0.00  0.00           O
ATOM   3653  OD2 ASP   226      71.480  87.020  27.740  0.00  0.00           O
ATOM   3654  C   ASP   226      70.760  87.780  23.060  0.00  0.00           C
ATOM   3655  O   ASP   226      70.340  88.870  22.670  0.00  0.00           O
ATOM   3656  N   ALA   227      71.590  86.930  22.400  0.00  0.00           N
ATOM   3657  H   ALA   227      71.880  86.090  22.870  0.00  0.00           H
ATOM   3658  CA  ALA   227      71.820  87.170  21.030  0.00  0.00           C
ATOM   3659  HA  ALA   227      72.290  88.140  20.930  0.00  0.00           H
ATOM   3660  CB  ALA   227      72.760  86.070  20.500  0.00  0.00           C
ATOM   3661  HB1 ALA   227      73.020  86.300  19.460  0.00  0.00           H
ATOM   3662  HB2 ALA   227      73.610  85.920  21.160  0.00  0.00           H
ATOM   3663  HB3 ALA   227      72.250  85.100  20.490  0.00  0.00           H
ATOM   3664  C   ALA   227      70.570  87.240  20.150  0.00  0.00           C
ATOM   3665  O   ALA   227      70.440  88.020  19.250  0.00  0.00           O
ATOM   3666  N   THR   228      69.610  86.390  20.400  0.00  0.00           N
ATOM   3667  H   THR   228      69.680  85.790  21.210  0.00  0.00           H
ATOM   3668  CA  THR   228      68.330  86.370  19.580  0.00  0.00           C
ATOM   3669  HA  THR   228      68.440  86.420  18.500  0.00  0.00           H
ATOM   3670  CB  THR   228      67.430  85.140  19.900  0.00  0.00           C
ATOM   3671  HB  THR   228      66.910  85.270  20.850  0.00  0.00           H
ATOM   3672  CG2 THR   228      66.280  84.960  18.930  0.00  0.00           C
ATOM   3673 HG21 THR   228      66.800  84.970  17.980  0.00  0.00           H
ATOM   3674 HG22 THR   228      65.710  84.030  19.060  0.00  0.00           H
ATOM   3675 HG23 THR   228      65.540  85.740  19.090  0.00  0.00           H
ATOM   3676  OG1 THR   228      68.130  83.920  19.800  0.00  0.00           O
ATOM   3677  HG1 THR   228      68.810  83.730  20.450  0.00  0.00           H
ATOM   3678  C   THR   228      67.510  87.610  19.890  0.00  0.00           C
ATOM   3679  O   THR   228      67.160  88.280  18.920  0.00  0.00           O
ATOM   3680  N   ALA   229      67.370  88.050  21.100  0.00  0.00           N
ATOM   3681  H   ALA   229      67.810  87.540  21.850  0.00  0.00           H
ATOM   3682  CA  ALA   229      66.920  89.400  21.380  0.00  0.00           C
ATOM   3683  HA  ALA   229      65.940  89.430  20.890  0.00  0.00           H
ATOM   3684  CB  ALA   229      66.690  89.660  22.870  0.00  0.00           C
ATOM   3685  HB1 ALA   229      67.650  89.740  23.380  0.00  0.00           H
ATOM   3686  HB2 ALA   229      66.130  90.570  23.040  0.00  0.00           H
ATOM   3687  HB3 ALA   229      65.950  88.960  23.260  0.00  0.00           H
ATOM   3688  C   ALA   229      67.770  90.510  20.720  0.00  0.00           C
ATOM   3689  O   ALA   229      67.130  91.420  20.190  0.00  0.00           O
ATOM   3690  N   VAL   230      69.100  90.510  20.750  0.00  0.00           N
ATOM   3691  H   VAL   230      69.580  89.930  21.430  0.00  0.00           H
ATOM   3692  CA  VAL   230      69.860  91.540  20.000  0.00  0.00           C
ATOM   3693  HA  VAL   230      69.500  92.490  20.390  0.00  0.00           H
ATOM   3694  CB  VAL   230      71.340  91.320  20.260  0.00  0.00           C
ATOM   3695  HB  VAL   230      71.650  90.280  20.240  0.00  0.00           H
ATOM   3696  CG1 VAL   230      72.120  92.100  19.190  0.00  0.00           C
ATOM   3697 HG11 VAL   230      73.170  91.860  19.290  0.00  0.00           H
ATOM   3698 HG12 VAL   230      71.870  91.750  18.190  0.00  0.00           H
ATOM   3699 HG13 VAL   230      72.010  93.180  19.320  0.00  0.00           H
ATOM   3700  CG2 VAL   230      71.910  91.810  21.620  0.00  0.00           C
ATOM   3701 HG21 VAL   230      71.840  91.070  22.430  0.00  0.00           H
ATOM   3702 HG22 VAL   230      72.980  91.940  21.460  0.00  0.00           H
ATOM   3703 HG23 VAL   230      71.540  92.760  22.010  0.00  0.00           H
ATOM   3704  C   VAL   230      69.550  91.500  18.460  0.00  0.00           C
ATOM   3705  O   VAL   230      69.180  92.480  17.870  0.00  0.00           O
ATOM   3706  N   TYR   231      69.600  90.290  17.770  0.00  0.00           N
ATOM   3707  H   TYR   231      70.090  89.570  18.280  0.00  0.00           H
ATOM   3708  CA  TYR   231      69.270  90.000  16.370  0.00  0.00           C
ATOM   3709  HA  TYR   231      70.060  90.540  15.850  0.00  0.00           H
ATOM   3710  CB  TYR   231      69.390  88.530  16.000  0.00  0.00           C
ATOM   3711  HB2 TYR   231      69.120  88.490  14.940  0.00  0.00           H
ATOM   3712  HB3 TYR   231      68.700  88.000  16.660  0.00  0.00           H
ATOM   3713  CG  TYR   231      70.720  87.870  16.130  0.00  0.00           C
ATOM   3714  CD1 TYR   231      71.910  88.610  16.010  0.00  0.00           C
ATOM   3715  HD1 TYR   231      71.940  89.690  15.900  0.00  0.00           H
ATOM   3716  CE1 TYR   231      73.210  87.970  16.090  0.00  0.00           C
ATOM   3717  HE1 TYR   231      74.090  88.600  16.040  0.00  0.00           H
ATOM   3718  CZ  TYR   231      73.250  86.570  16.160  0.00  0.00           C
ATOM   3719  OH  TYR   231      74.410  85.870  16.230  0.00  0.00           O
ATOM   3720  HH  TYR   231      74.270  84.940  16.410  0.00  0.00           H
ATOM   3721  CE2 TYR   231      72.000  85.820  16.250  0.00  0.00           C
ATOM   3722  HE2 TYR   231      72.100  84.750  16.300  0.00  0.00           H
ATOM   3723  CD2 TYR   231      70.790  86.500  16.310  0.00  0.00           C
ATOM   3724  HD2 TYR   231      69.890  85.890  16.310  0.00  0.00           H
ATOM   3725  C   TYR   231      67.860  90.490  16.000  0.00  0.00           C
ATOM   3726  O   TYR   231      67.700  91.280  15.110  0.00  0.00           O
ATOM   3727  N   LYS   232      66.840  90.010  16.670  0.00  0.00           N
ATOM   3728  H   LYS   232      67.060  89.430  17.470  0.00  0.00           H
ATOM   3729  CA  LYS   232      65.450  90.330  16.350  0.00  0.00           C
ATOM   3730  HA  LYS   232      65.260  90.020  15.320  0.00  0.00           H
ATOM   3731  CB  LYS   232      64.500  89.550  17.170  0.00  0.00           C
ATOM   3732  HB2 LYS   232      63.530  90.010  17.020  0.00  0.00           H
ATOM   3733  HB3 LYS   232      64.740  89.680  18.230  0.00  0.00           H
ATOM   3734  CG  LYS   232      64.440  88.050  16.830  0.00  0.00           C
ATOM   3735  HG2 LYS   232      65.390  87.570  17.070  0.00  0.00           H
ATOM   3736  HG3 LYS   232      64.310  87.950  15.750  0.00  0.00           H
ATOM   3737  CD  LYS   232      63.300  87.220  17.540  0.00  0.00           C
ATOM   3738  HD2 LYS   232      62.350  87.680  17.240  0.00  0.00           H
ATOM   3739  HD3 LYS   232      63.440  87.110  18.610  0.00  0.00           H
ATOM   3740  CE  LYS   232      63.340  85.730  17.130  0.00  0.00           C
ATOM   3741  HE2 LYS   232      64.320  85.270  17.240  0.00  0.00           H
ATOM   3742  HE3 LYS   232      63.180  85.640  16.060  0.00  0.00           H
ATOM   3743  NZ  LYS   232      62.310  84.850  17.780  0.00  0.00           N
ATOM   3744  HZ1 LYS   232      61.410  85.300  17.920  0.00  0.00           H
ATOM   3745  HZ2 LYS   232      62.260  83.950  17.330  0.00  0.00           H
ATOM   3746  HZ3 LYS   232      62.630  84.590  18.700  0.00  0.00           H
ATOM   3747  C   LYS   232      65.180  91.860  16.540  0.00  0.00           C
ATOM   3748  O   LYS   232      64.600  92.510  15.700  0.00  0.00           O
ATOM   3749  N   SER   233      65.640  92.400  17.650  0.00  0.00           N
ATOM   3750  H   SER   233      66.140  91.770  18.260  0.00  0.00           H
ATOM   3751  CA  SER   233      65.660  93.850  17.890  0.00  0.00           C
ATOM   3752  HA  SER   233      64.620  94.170  17.800  0.00  0.00           H
ATOM   3753  CB  SER   233      66.000  94.220  19.390  0.00  0.00           C
ATOM   3754  HB2 SER   233      65.660  95.260  19.460  0.00  0.00           H
ATOM   3755  HB3 SER   233      67.050  94.300  19.640  0.00  0.00           H
ATOM   3756  OG  SER   233      65.400  93.350  20.260  0.00  0.00           O
ATOM   3757  HG  SER   233      66.060  92.660  20.350  0.00  0.00           H
ATOM   3758  C   SER   233      66.400  94.720  16.910  0.00  0.00           C
ATOM   3759  O   SER   233      65.860  95.810  16.620  0.00  0.00           O
ATOM   3760  N   ALA   234      67.550  94.240  16.400  0.00  0.00           N
ATOM   3761  H   ALA   234      67.910  93.330  16.670  0.00  0.00           H
ATOM   3762  CA  ALA   234      68.260  94.900  15.320  0.00  0.00           C
ATOM   3763  HA  ALA   234      68.320  95.970  15.520  0.00  0.00           H
ATOM   3764  CB  ALA   234      69.770  94.470  15.340  0.00  0.00           C
ATOM   3765  HB1 ALA   234      70.330  94.680  16.250  0.00  0.00           H
ATOM   3766  HB2 ALA   234      69.860  93.410  15.080  0.00  0.00           H
ATOM   3767  HB3 ALA   234      70.200  94.980  14.470  0.00  0.00           H
ATOM   3768  C   ALA   234      67.730  94.690  13.870  0.00  0.00           C
ATOM   3769  O   ALA   234      67.960  95.500  13.030  0.00  0.00           O
ATOM   3770  N   ALA   235      66.970  93.620  13.640  0.00  0.00           N
ATOM   3771  H   ALA   235      66.960  92.880  14.330  0.00  0.00           H
ATOM   3772  CA  ALA   235      66.230  93.400  12.430  0.00  0.00           C
ATOM   3773  HA  ALA   235      66.800  93.640  11.530  0.00  0.00           H
ATOM   3774  CB  ALA   235      65.830  91.950  12.360  0.00  0.00           C
ATOM   3775  HB1 ALA   235      66.630  91.250  12.610  0.00  0.00           H
ATOM   3776  HB2 ALA   235      65.000  91.630  12.990  0.00  0.00           H
ATOM   3777  HB3 ALA   235      65.520  91.760  11.330  0.00  0.00           H
ATOM   3778  C   ALA   235      65.000  94.310  12.390  0.00  0.00           C
ATOM   3779  O   ALA   235      64.670  95.000  11.400  0.00  0.00           O
ATOM   3780  N   MET   236      64.380  94.600  13.580  0.00  0.00           N
ATOM   3781  H   MET   236      64.630  94.080  14.400  0.00  0.00           H
ATOM   3782  CA  MET   236      63.310  95.630  13.650  0.00  0.00           C
ATOM   3783  HA  MET   236      62.620  95.410  12.840  0.00  0.00           H
ATOM   3784  CB  MET   236      62.510  95.340  14.960  0.00  0.00           C
ATOM   3785  HB2 MET   236      63.150  95.490  15.840  0.00  0.00           H
ATOM   3786  HB3 MET   236      62.060  94.350  14.990  0.00  0.00           H
ATOM   3787  CG  MET   236      61.340  96.350  15.160  0.00  0.00           C
ATOM   3788  HG2 MET   236      61.770  97.350  15.130  0.00  0.00           H
ATOM   3789  HG3 MET   236      60.840  96.210  16.120  0.00  0.00           H
ATOM   3790  SD  MET   236      60.020  96.400  13.900  0.00  0.00           S
ATOM   3791  CE  MET   236      59.640  94.590  13.780  0.00  0.00           C
ATOM   3792  HE1 MET   236      59.380  94.230  14.770  0.00  0.00           H
ATOM   3793  HE2 MET   236      58.730  94.550  13.180  0.00  0.00           H
ATOM   3794  HE3 MET   236      60.410  93.910  13.410  0.00  0.00           H
ATOM   3795  C   MET   236      63.750  97.050  13.320  0.00  0.00           C
ATOM   3796  O   MET   236      62.990  97.800  12.740  0.00  0.00           O
ATOM   3797  N   LEU   237      65.060  97.340  13.440  0.00  0.00           N
ATOM   3798  H   LEU   237      65.540  96.640  13.980  0.00  0.00           H
ATOM   3799  CA  LEU   237      65.690  98.640  13.200  0.00  0.00           C
ATOM   3800  HA  LEU   237      64.910  99.400  13.070  0.00  0.00           H
ATOM   3801  CB  LEU   237      66.600  98.920  14.440  0.00  0.00           C
ATOM   3802  HB2 LEU   237      67.190  99.810  14.230  0.00  0.00           H
ATOM   3803  HB3 LEU   237      67.380  98.160  14.520  0.00  0.00           H
ATOM   3804  CG  LEU   237      65.880  99.260  15.740  0.00  0.00           C
ATOM   3805  HG  LEU   237      65.110  98.510  15.880  0.00  0.00           H
ATOM   3806  CD1 LEU   237      66.730  99.250  17.000  0.00  0.00           C
ATOM   3807 HD11 LEU   237      67.640  99.840  16.930  0.00  0.00           H
ATOM   3808 HD12 LEU   237      66.270  99.750  17.850  0.00  0.00           H
ATOM   3809 HD13 LEU   237      66.960  98.250  17.370  0.00  0.00           H
ATOM   3810  CD2 LEU   237      65.190 100.630  15.740  0.00  0.00           C
ATOM   3811 HD21 LEU   237      65.940 101.430  15.710  0.00  0.00           H
ATOM   3812 HD22 LEU   237      64.490 100.760  14.920  0.00  0.00           H
ATOM   3813 HD23 LEU   237      64.550 100.620  16.620  0.00  0.00           H
ATOM   3814  C   LEU   237      66.450  98.720  11.890  0.00  0.00           C
ATOM   3815  O   LEU   237      67.020  99.790  11.650  0.00  0.00           O
ATOM   3816  N   ASP   238      66.470  97.630  11.130  0.00  0.00           N
ATOM   3817  H   ASP   238      65.990  96.810  11.470  0.00  0.00           H
ATOM   3818  CA  ASP   238      67.140  97.580   9.820  0.00  0.00           C
ATOM   3819  HA  ASP   238      66.910  96.580   9.470  0.00  0.00           H
ATOM   3820  CB  ASP   238      66.500  98.540   8.820  0.00  0.00           C
ATOM   3821  HB2 ASP   238      66.790  98.300   7.800  0.00  0.00           H
ATOM   3822  HB3 ASP   238      66.850  99.560   8.960  0.00  0.00           H
ATOM   3823  CG  ASP   238      64.980  98.500   8.770  0.00  0.00           C
ATOM   3824  OD1 ASP   238      64.440  97.600   8.130  0.00  0.00           O
ATOM   3825  OD2 ASP   238      64.330  99.370   9.330  0.00  0.00           O
ATOM   3826  C   ASP   238      68.730  97.570   9.870  0.00  0.00           C
ATOM   3827  O   ASP   238      69.290  97.260   8.800  0.00  0.00           O
ATOM   3828  N   MET   239      69.390  97.580  11.070  0.00  0.00           N
ATOM   3829  H   MET   239      68.720  97.610  11.830  0.00  0.00           H
ATOM   3830  CA  MET   239      70.870  97.650  11.300  0.00  0.00           C
ATOM   3831  HA  MET   239      71.220  98.600  10.900  0.00  0.00           H
ATOM   3832  CB  MET   239      71.260  97.790  12.820  0.00  0.00           C
ATOM   3833  HB2 MET   239      72.320  98.010  12.930  0.00  0.00           H
ATOM   3834  HB3 MET   239      71.080  96.860  13.370  0.00  0.00           H
ATOM   3835  CG  MET   239      70.400  98.830  13.480  0.00  0.00           C
ATOM   3836  HG2 MET   239      69.370  98.500  13.570  0.00  0.00           H
ATOM   3837  HG3 MET   239      70.460  99.820  13.040  0.00  0.00           H
ATOM   3838  SD  MET   239      71.040  99.240  15.140  0.00  0.00           S
ATOM   3839  CE  MET   239      72.690  99.980  14.780  0.00  0.00           C
ATOM   3840  HE1 MET   239      73.070 100.540  15.630  0.00  0.00           H
ATOM   3841  HE2 MET   239      73.400  99.210  14.490  0.00  0.00           H
ATOM   3842  HE3 MET   239      72.600 100.730  13.990  0.00  0.00           H
ATOM   3843  C   MET   239      71.710  96.460  10.790  0.00  0.00           C
ATOM   3844  O   MET   239      72.890  96.370  11.190  0.00  0.00           O
ATOM   3845  N   THR   240      71.090  95.520  10.090  0.00  0.00           N
ATOM   3846  H   THR   240      70.080  95.520  10.060  0.00  0.00           H
ATOM   3847  CA  THR   240      71.600  94.210   9.670  0.00  0.00           C
ATOM   3848  HA  THR   240      72.550  94.030  10.180  0.00  0.00           H
ATOM   3849  CB  THR   240      70.610  93.170  10.150  0.00  0.00           C
ATOM   3850  HB  THR   240      71.070  92.240   9.820  0.00  0.00           H
ATOM   3851  CG2 THR   240      70.230  93.120  11.600  0.00  0.00           C
ATOM   3852 HG21 THR   240      71.070  93.090  12.300  0.00  0.00           H
ATOM   3853 HG22 THR   240      69.580  93.950  11.890  0.00  0.00           H
ATOM   3854 HG23 THR   240      69.730  92.170  11.790  0.00  0.00           H
ATOM   3855  OG1 THR   240      69.400  93.230   9.430  0.00  0.00           O
ATOM   3856  HG1 THR   240      69.270  92.340   9.090  0.00  0.00           H
ATOM   3857  C   THR   240      71.850  94.080   8.160  0.00  0.00           C
ATOM   3858  O   THR   240      72.410  93.070   7.720  0.00  0.00           O
ATOM   3859  N   GLY   241      71.490  95.120   7.370  0.00  0.00           N
ATOM   3860  H   GLY   241      71.150  96.000   7.740  0.00  0.00           H
ATOM   3861  CA  GLY   241      71.750  95.110   5.870  0.00  0.00           C
ATOM   3862  HA2 GLY   241      70.950  95.760   5.500  0.00  0.00           H
ATOM   3863  HA3 GLY   241      71.830  94.130   5.400  0.00  0.00           H
ATOM   3864  C   GLY   241      73.010  95.950   5.540  0.00  0.00           C
ATOM   3865  O   GLY   241      73.990  95.910   6.360  0.00  0.00           O
ATOM   3866  N   ALA   242      73.130  96.500   4.320  0.00  0.00           N
ATOM   3867  H   ALA   242      72.310  96.540   3.730  0.00  0.00           H
ATOM   3868  CA  ALA   242      74.240  97.290   3.880  0.00  0.00           C
ATOM   3869  HA  ALA   242      75.080  96.600   3.910  0.00  0.00           H
ATOM   3870  CB  ALA   242      74.020  97.710   2.410  0.00  0.00           C
ATOM   3871  HB1 ALA   242      73.960  96.860   1.730  0.00  0.00           H
ATOM   3872  HB2 ALA   242      73.060  98.220   2.290  0.00  0.00           H
ATOM   3873  HB3 ALA   242      74.760  98.400   2.010  0.00  0.00           H
ATOM   3874  C   ALA   242      74.500  98.550   4.730  0.00  0.00           C
ATOM   3875  O   ALA   242      73.530  99.240   5.090  0.00  0.00           O
ATOM   3876  N   GLY   243      75.750  98.800   5.010  0.00  0.00           N
ATOM   3877  H   GLY   243      76.440  98.180   4.600  0.00  0.00           H
ATOM   3878  CA  GLY   243      76.120  99.940   5.830  0.00  0.00           C
ATOM   3879  HA2 GLY   243      75.230 100.530   6.040  0.00  0.00           H
ATOM   3880  HA3 GLY   243      76.860 100.540   5.320  0.00  0.00           H
ATOM   3881  C   GLY   243      76.880  99.580   7.230  0.00  0.00           C
ATOM   3882  O   GLY   243      77.510 100.460   7.780  0.00  0.00           O
ATOM   3883  N   TYR   244      76.970  98.290   7.550  0.00  0.00           N
ATOM   3884  H   TYR   244      76.330  97.710   7.020  0.00  0.00           H
ATOM   3885  CA  TYR   244      77.410  97.650   8.800  0.00  0.00           C
ATOM   3886  HA  TYR   244      77.930  98.340   9.460  0.00  0.00           H
ATOM   3887  CB  TYR   244      76.180  97.190   9.630  0.00  0.00           C
ATOM   3888  HB2 TYR   244      76.530  96.690  10.540  0.00  0.00           H
ATOM   3889  HB3 TYR   244      75.710  96.450   9.000  0.00  0.00           H
ATOM   3890  CG  TYR   244      75.230  98.270   9.970  0.00  0.00           C
ATOM   3891  CD1 TYR   244      75.330  98.820  11.270  0.00  0.00           C
ATOM   3892  HD1 TYR   244      76.140  98.480  11.890  0.00  0.00           H
ATOM   3893  CE1 TYR   244      74.440  99.820  11.710  0.00  0.00           C
ATOM   3894  HE1 TYR   244      74.620 100.300  12.660  0.00  0.00           H
ATOM   3895  CZ  TYR   244      73.410 100.310  10.840  0.00  0.00           C
ATOM   3896  OH  TYR   244      72.620 101.300  11.390  0.00  0.00           O
ATOM   3897  HH  TYR   244      72.140 101.710  10.660  0.00  0.00           H
ATOM   3898  CE2 TYR   244      73.310  99.770   9.520  0.00  0.00           C
ATOM   3899  HE2 TYR   244      72.650 100.240   8.800  0.00  0.00           H
ATOM   3900  CD2 TYR   244      74.260  98.790   9.060  0.00  0.00           C
ATOM   3901  HD2 TYR   244      74.260  98.440   8.040  0.00  0.00           H
ATOM   3902  C   TYR   244      78.380  96.410   8.630  0.00  0.00           C
ATOM   3903  O   TYR   244      78.310  95.700   7.590  0.00  0.00           O
ATOM   3904  N   VAL   245      79.210  96.160   9.650  0.00  0.00           N
ATOM   3905  H   VAL   245      78.980  96.620  10.530  0.00  0.00           H
ATOM   3906  CA  VAL   245      80.020  94.930   9.860  0.00  0.00           C
ATOM   3907  HA  VAL   245      79.650  94.240   9.110  0.00  0.00           H
ATOM   3908  CB  VAL   245      81.560  95.060   9.680  0.00  0.00           C
ATOM   3909  HB  VAL   245      82.020  95.660  10.460  0.00  0.00           H
ATOM   3910  CG1 VAL   245      82.290  93.720   9.700  0.00  0.00           C
ATOM   3911 HG11 VAL   245      83.350  93.900   9.530  0.00  0.00           H
ATOM   3912 HG12 VAL   245      82.170  93.280  10.690  0.00  0.00           H
ATOM   3913 HG13 VAL   245      81.930  93.110   8.870  0.00  0.00           H
ATOM   3914  CG2 VAL   245      81.840  95.680   8.310  0.00  0.00           C
ATOM   3915 HG21 VAL   245      81.600  96.730   8.420  0.00  0.00           H
ATOM   3916 HG22 VAL   245      82.910  95.630   8.120  0.00  0.00           H
ATOM   3917 HG23 VAL   245      81.220  95.090   7.640  0.00  0.00           H
ATOM   3918  C   VAL   245      79.540  94.330  11.250  0.00  0.00           C
ATOM   3919  O   VAL   245      79.480  95.060  12.190  0.00  0.00           O
ATOM   3920  N   TRP   246      79.160  93.090  11.250  0.00  0.00           N
ATOM   3921  H   TRP   246      79.220  92.620  10.350  0.00  0.00           H
ATOM   3922  CA  TRP   246      78.740  92.280  12.440  0.00  0.00           C
ATOM   3923  HA  TRP   246      78.660  93.000  13.260  0.00  0.00           H
ATOM   3924  CB  TRP   246      77.320  91.740  12.320  0.00  0.00           C
ATOM   3925  HB2 TRP   246      77.330  90.920  13.040  0.00  0.00           H
ATOM   3926  HB3 TRP   246      77.200  91.330  11.320  0.00  0.00           H
ATOM   3927  CG  TRP   246      76.210  92.710  12.570  0.00  0.00           C
ATOM   3928  CD1 TRP   246      75.730  93.620  11.720  0.00  0.00           C
ATOM   3929  HD1 TRP   246      76.060  93.740  10.700  0.00  0.00           H
ATOM   3930  NE1 TRP   246      74.720  94.360  12.310  0.00  0.00           N
ATOM   3931  HE1 TRP   246      74.180  95.110  11.910  0.00  0.00           H
ATOM   3932  CE2 TRP   246      74.440  93.990  13.520  0.00  0.00           C
ATOM   3933  CZ2 TRP   246      73.500  94.400  14.560  0.00  0.00           C
ATOM   3934  HZ2 TRP   246      72.830  95.210  14.290  0.00  0.00           H
ATOM   3935  CH2 TRP   246      73.600  93.800  15.840  0.00  0.00           C
ATOM   3936  HH2 TRP   246      72.950  94.180  16.620  0.00  0.00           H
ATOM   3937  CZ3 TRP   246      74.520  92.730  16.130  0.00  0.00           C
ATOM   3938  HZ3 TRP   246      74.630  92.380  17.150  0.00  0.00           H
ATOM   3939  CE3 TRP   246      75.310  92.300  15.040  0.00  0.00           C
ATOM   3940  HE3 TRP   246      76.010  91.490  15.160  0.00  0.00           H
ATOM   3941  CD2 TRP   246      75.330  92.920  13.790  0.00  0.00           C
ATOM   3942  C   TRP   246      79.890  91.230  12.730  0.00  0.00           C
ATOM   3943  O   TRP   246      80.100  90.330  11.940  0.00  0.00           O
ATOM   3944  N   LEU   247      80.590  91.310  13.900  0.00  0.00           N
ATOM   3945  H   LEU   247      80.330  92.090  14.490  0.00  0.00           H
ATOM   3946  CA  LEU   247      81.770  90.520  14.290  0.00  0.00           C
ATOM   3947  HA  LEU   247      81.730  89.710  13.560  0.00  0.00           H
ATOM   3948  CB  LEU   247      82.920  91.520  14.290  0.00  0.00           C
ATOM   3949  HB2 LEU   247      82.740  92.380  14.930  0.00  0.00           H
ATOM   3950  HB3 LEU   247      82.920  91.900  13.270  0.00  0.00           H
ATOM   3951  CG  LEU   247      84.330  91.060  14.820  0.00  0.00           C
ATOM   3952  HG  LEU   247      84.290  90.790  15.870  0.00  0.00           H
ATOM   3953  CD1 LEU   247      84.790  89.940  14.010  0.00  0.00           C
ATOM   3954 HD11 LEU   247      84.160  89.050  14.050  0.00  0.00           H
ATOM   3955 HD12 LEU   247      84.860  90.240  12.970  0.00  0.00           H
ATOM   3956 HD13 LEU   247      85.760  89.600  14.390  0.00  0.00           H
ATOM   3957  CD2 LEU   247      85.390  92.180  14.730  0.00  0.00           C
ATOM   3958 HD21 LEU   247      84.950  93.110  15.090  0.00  0.00           H
ATOM   3959 HD22 LEU   247      86.290  91.870  15.270  0.00  0.00           H
ATOM   3960 HD23 LEU   247      85.490  92.340  13.660  0.00  0.00           H
ATOM   3961  C   LEU   247      81.480  89.850  15.610  0.00  0.00           C
ATOM   3962  O   LEU   247      81.050  90.600  16.510  0.00  0.00           O
ATOM   3963  N   VAL   248      81.650  88.500  15.710  0.00  0.00           N
ATOM   3964  H   VAL   248      81.800  87.950  14.880  0.00  0.00           H
ATOM   3965  CA  VAL   248      81.170  87.770  16.940  0.00  0.00           C
ATOM   3966  HA  VAL   248      81.270  88.480  17.760  0.00  0.00           H
ATOM   3967  CB  VAL   248      79.630  87.550  16.800  0.00  0.00           C
ATOM   3968  HB  VAL   248      79.140  88.460  16.460  0.00  0.00           H
ATOM   3969  CG1 VAL   248      79.200  86.560  15.770  0.00  0.00           C
ATOM   3970 HG11 VAL   248      79.540  85.540  15.950  0.00  0.00           H
ATOM   3971 HG12 VAL   248      78.110  86.620  15.800  0.00  0.00           H
ATOM   3972 HG13 VAL   248      79.510  86.780  14.750  0.00  0.00           H
ATOM   3973  CG2 VAL   248      78.960  87.280  18.120  0.00  0.00           C
ATOM   3974 HG21 VAL   248      79.370  87.840  18.970  0.00  0.00           H
ATOM   3975 HG22 VAL   248      77.890  87.500  18.030  0.00  0.00           H
ATOM   3976 HG23 VAL   248      78.910  86.230  18.400  0.00  0.00           H
ATOM   3977  C   VAL   248      81.960  86.500  17.200  0.00  0.00           C
ATOM   3978  O   VAL   248      82.850  86.130  16.440  0.00  0.00           O
ATOM   3979  N   GLY   249      81.670  85.900  18.330  0.00  0.00           N
ATOM   3980  H   GLY   249      81.200  86.440  19.040  0.00  0.00           H
ATOM   3981  CA  GLY   249      82.340  84.680  18.810  0.00  0.00           C
ATOM   3982  HA2 GLY   249      82.300  84.790  19.890  0.00  0.00           H
ATOM   3983  HA3 GLY   249      83.380  84.670  18.510  0.00  0.00           H
ATOM   3984  C   GLY   249      81.710  83.350  18.360  0.00  0.00           C
ATOM   3985  O   GLY   249      81.360  83.240  17.180  0.00  0.00           O
ATOM   3986  N   GLU   250      81.470  82.410  19.280  0.00  0.00           N
ATOM   3987  H   GLU   250      81.880  82.500  20.200  0.00  0.00           H
ATOM   3988  CA  GLU   250      80.880  81.120  18.990  0.00  0.00           C
ATOM   3989  HA  GLU   250      80.890  81.000  17.910  0.00  0.00           H
ATOM   3990  CB  GLU   250      81.890  80.150  19.610  0.00  0.00           C
ATOM   3991  HB2 GLU   250      81.740  80.160  20.690  0.00  0.00           H
ATOM   3992  HB3 GLU   250      82.880  80.490  19.280  0.00  0.00           H
ATOM   3993  CG  GLU   250      81.710  78.780  19.180  0.00  0.00           C
ATOM   3994  HG2 GLU   250      81.570  78.800  18.100  0.00  0.00           H
ATOM   3995  HG3 GLU   250      80.840  78.350  19.670  0.00  0.00           H
ATOM   3996  CD  GLU   250      82.890  77.880  19.510  0.00  0.00           C
ATOM   3997  OE1 GLU   250      84.010  78.360  19.520  0.00  0.00           O
ATOM   3998  OE2 GLU   250      82.580  76.730  19.750  0.00  0.00           O
ATOM   3999  C   GLU   250      79.490  80.930  19.550  0.00  0.00           C
ATOM   4000  O   GLU   250      78.620  80.280  18.900  0.00  0.00           O
ATOM   4001  N   ARG   251      79.210  81.490  20.760  0.00  0.00           N
ATOM   4002  H   ARG   251      79.840  82.160  21.170  0.00  0.00           H
ATOM   4003  CA  ARG   251      77.900  81.210  21.380  0.00  0.00           C
ATOM   4004  HA  ARG   251      77.770  80.130  21.410  0.00  0.00           H
ATOM   4005  CB  ARG   251      77.820  81.740  22.830  0.00  0.00           C
ATOM   4006  HB2 ARG   251      76.880  81.350  23.220  0.00  0.00           H
ATOM   4007  HB3 ARG   251      77.780  82.830  22.830  0.00  0.00           H
ATOM   4008  CG  ARG   251      78.840  81.270  23.850  0.00  0.00           C
ATOM   4009  HG2 ARG   251      79.790  81.750  23.630  0.00  0.00           H
ATOM   4010  HG3 ARG   251      78.940  80.190  23.800  0.00  0.00           H
ATOM   4011  CD  ARG   251      78.340  81.530  25.210  0.00  0.00           C
ATOM   4012  HD2 ARG   251      78.990  81.080  25.950  0.00  0.00           H
ATOM   4013  HD3 ARG   251      77.310  81.200  25.350  0.00  0.00           H
ATOM   4014  NE  ARG   251      78.360  82.970  25.510  0.00  0.00           N
ATOM   4015  HE  ARG   251      78.640  83.620  24.790  0.00  0.00           H
ATOM   4016  CZ  ARG   251      77.870  83.520  26.610  0.00  0.00           C
ATOM   4017  NH1 ARG   251      77.410  82.970  27.680  0.00  0.00           N
ATOM   4018 HH11 ARG   251      77.350  81.960  27.760  0.00  0.00           H
ATOM   4019 HH12 ARG   251      77.130  83.470  28.510  0.00  0.00           H
ATOM   4020  NH2 ARG   251      78.100  84.780  26.720  0.00  0.00           N
ATOM   4021 HH21 ARG   251      78.380  85.330  25.920  0.00  0.00           H
ATOM   4022 HH22 ARG   251      77.760  85.160  27.590  0.00  0.00           H
ATOM   4023  C   ARG   251      76.630  81.720  20.700  0.00  0.00           C
ATOM   4024  O   ARG   251      75.530  81.290  21.020  0.00  0.00           O
ATOM   4025  N   GLU   252      76.810  82.660  19.790  0.00  0.00           N
ATOM   4026  H   GLU   252      77.760  82.850  19.520  0.00  0.00           H
ATOM   4027  CA  GLU   252      75.700  83.440  19.260  0.00  0.00           C
ATOM   4028  HA  GLU   252      74.830  83.320  19.900  0.00  0.00           H
ATOM   4029  CB  GLU   252      76.090  84.970  19.340  0.00  0.00           C
ATOM   4030  HB2 GLU   252      75.200  85.480  18.970  0.00  0.00           H
ATOM   4031  HB3 GLU   252      76.830  85.190  18.570  0.00  0.00           H
ATOM   4032  CG  GLU   252      76.530  85.510  20.670  0.00  0.00           C
ATOM   4033  HG2 GLU   252      76.040  84.910  21.430  0.00  0.00           H
ATOM   4034  HG3 GLU   252      76.240  86.560  20.740  0.00  0.00           H
ATOM   4035  CD  GLU   252      78.020  85.420  20.970  0.00  0.00           C
ATOM   4036  OE1 GLU   252      78.550  86.040  21.870  0.00  0.00           O
ATOM   4037  OE2 GLU   252      78.670  84.650  20.290  0.00  0.00           O
ATOM   4038  C   GLU   252      75.420  83.030  17.770  0.00  0.00           C
ATOM   4039  O   GLU   252      74.370  83.370  17.200  0.00  0.00           O
ATOM   4040  N   ILE   253      76.380  82.270  17.110  0.00  0.00           N
ATOM   4041  H   ILE   253      77.320  82.220  17.490  0.00  0.00           H
ATOM   4042  CA  ILE   253      76.130  81.560  15.890  0.00  0.00           C
ATOM   4043  HA  ILE   253      75.160  81.850  15.480  0.00  0.00           H
ATOM   4044  CB  ILE   253      77.250  81.800  14.850  0.00  0.00           C
ATOM   4045  HB  ILE   253      77.040  81.160  14.000  0.00  0.00           H
ATOM   4046  CG2 ILE   253      77.250  83.240  14.360  0.00  0.00           C
ATOM   4047 HG21 ILE   253      78.110  83.820  14.710  0.00  0.00           H
ATOM   4048 HG22 ILE   253      77.150  83.260  13.270  0.00  0.00           H
ATOM   4049 HG23 ILE   253      76.390  83.830  14.700  0.00  0.00           H
ATOM   4050  CG1 ILE   253      78.670  81.300  15.370  0.00  0.00           C
ATOM   4051 HG12 ILE   253      78.640  80.510  16.110  0.00  0.00           H
ATOM   4052 HG13 ILE   253      79.190  82.130  15.840  0.00  0.00           H
ATOM   4053  CD1 ILE   253      79.590  80.820  14.240  0.00  0.00           C
ATOM   4054 HD11 ILE   253      79.130  79.960  13.740  0.00  0.00           H
ATOM   4055 HD12 ILE   253      79.960  81.570  13.540  0.00  0.00           H
ATOM   4056 HD13 ILE   253      80.470  80.430  14.760  0.00  0.00           H
ATOM   4057  C   ILE   253      75.920  80.030  16.210  0.00  0.00           C
ATOM   4058  O   ILE   253      75.690  79.190  15.340  0.00  0.00           O
ATOM   4059  N   SER   254      75.950  79.670  17.500  0.00  0.00           N
ATOM   4060  H   SER   254      76.150  80.410  18.160  0.00  0.00           H
ATOM   4061  CA  SER   254      75.470  78.380  18.080  0.00  0.00           C
ATOM   4062  HA  SER   254      75.780  77.570  17.420  0.00  0.00           H
ATOM   4063  CB  SER   254      76.130  78.120  19.460  0.00  0.00           C
ATOM   4064  HB2 SER   254      75.720  77.140  19.710  0.00  0.00           H
ATOM   4065  HB3 SER   254      75.920  78.840  20.240  0.00  0.00           H
ATOM   4066  OG  SER   254      77.520  77.900  19.200  0.00  0.00           O
ATOM   4067  HG  SER   254      77.850  78.780  18.990  0.00  0.00           H
ATOM   4068  C   SER   254      73.940  78.410  18.180  0.00  0.00           C
ATOM   4069  O   SER   254      73.300  79.450  18.120  0.00  0.00           O
ATOM   4070  N   GLY   255      73.400  77.190  18.340  0.00  0.00           N
ATOM   4071  H   GLY   255      73.940  76.390  18.050  0.00  0.00           H
ATOM   4072  CA  GLY   255      72.090  76.890  18.870  0.00  0.00           C
ATOM   4073  HA2 GLY   255      72.140  77.050  19.940  0.00  0.00           H
ATOM   4074  HA3 GLY   255      71.900  75.820  18.800  0.00  0.00           H
ATOM   4075  C   GLY   255      70.880  77.770  18.340  0.00  0.00           C
ATOM   4076  O   GLY   255      70.820  78.010  17.130  0.00  0.00           O
ATOM   4077  N   SER   256      69.990  78.220  19.260  0.00  0.00           N
ATOM   4078  H   SER   256      70.280  78.010  20.210  0.00  0.00           H
ATOM   4079  CA  SER   256      68.700  78.900  18.920  0.00  0.00           C
ATOM   4080  HA  SER   256      68.220  78.400  18.070  0.00  0.00           H
ATOM   4081  CB  SER   256      67.860  78.910  20.230  0.00  0.00           C
ATOM   4082  HB2 SER   256      67.720  77.910  20.650  0.00  0.00           H
ATOM   4083  HB3 SER   256      66.860  79.330  20.120  0.00  0.00           H
ATOM   4084  OG  SER   256      68.500  79.780  21.180  0.00  0.00           O
ATOM   4085  HG  SER   256      69.360  79.360  21.300  0.00  0.00           H
ATOM   4086  C   SER   256      68.750  80.380  18.370  0.00  0.00           C
ATOM   4087  O   SER   256      67.770  80.960  18.070  0.00  0.00           O
ATOM   4088  N   ALA   257      69.940  80.860  18.170  0.00  0.00           N
ATOM   4089  H   ALA   257      70.720  80.250  18.330  0.00  0.00           H
ATOM   4090  CA  ALA   257      70.180  82.220  17.690  0.00  0.00           C
ATOM   4091  HA  ALA   257      69.290  82.820  17.900  0.00  0.00           H
ATOM   4092  CB  ALA   257      71.380  82.720  18.430  0.00  0.00           C
ATOM   4093  HB1 ALA   257      71.360  83.810  18.320  0.00  0.00           H
ATOM   4094  HB2 ALA   257      71.280  82.410  19.470  0.00  0.00           H
ATOM   4095  HB3 ALA   257      72.340  82.310  18.120  0.00  0.00           H
ATOM   4096  C   ALA   257      70.400  82.270  16.130  0.00  0.00           C
ATOM   4097  O   ALA   257      69.920  83.170  15.460  0.00  0.00           O
ATOM   4098  N   LEU   258      71.210  81.270  15.590  0.00  0.00           N
ATOM   4099  H   LEU   258      71.590  80.560  16.190  0.00  0.00           H
ATOM   4100  CA  LEU   258      71.530  81.200  14.160  0.00  0.00           C
ATOM   4101  HA  LEU   258      72.160  82.030  13.850  0.00  0.00           H
ATOM   4102  CB  LEU   258      72.290  79.870  14.030  0.00  0.00           C
ATOM   4103  HB2 LEU   258      71.630  79.090  14.410  0.00  0.00           H
ATOM   4104  HB3 LEU   258      73.160  79.970  14.690  0.00  0.00           H
ATOM   4105  CG  LEU   258      72.890  79.580  12.660  0.00  0.00           C
ATOM   4106  HG  LEU   258      72.100  79.500  11.910  0.00  0.00           H
ATOM   4107  CD1 LEU   258      73.860  80.630  12.150  0.00  0.00           C
ATOM   4108 HD11 LEU   258      73.290  81.560  12.160  0.00  0.00           H
ATOM   4109 HD12 LEU   258      74.730  80.860  12.780  0.00  0.00           H
ATOM   4110 HD13 LEU   258      74.180  80.430  11.130  0.00  0.00           H
ATOM   4111  CD2 LEU   258      73.590  78.180  12.740  0.00  0.00           C
ATOM   4112 HD21 LEU   258      74.550  78.210  13.260  0.00  0.00           H
ATOM   4113 HD22 LEU   258      72.860  77.470  13.150  0.00  0.00           H
ATOM   4114 HD23 LEU   258      73.780  77.870  11.720  0.00  0.00           H
ATOM   4115  C   LEU   258      70.380  81.270  13.160  0.00  0.00           C
ATOM   4116  O   LEU   258      70.520  81.880  12.060  0.00  0.00           O
ATOM   4117  N   ARG   259      69.190  80.800  13.530  0.00  0.00           N
ATOM   4118  H   ARG   259      69.140  80.250  14.370  0.00  0.00           H
ATOM   4119  CA  ARG   259      67.870  80.970  12.880  0.00  0.00           C
ATOM   4120  HA  ARG   259      67.760  80.450  11.920  0.00  0.00           H
ATOM   4121  CB  ARG   259      66.780  80.430  13.800  0.00  0.00           C
ATOM   4122  HB2 ARG   259      66.680  80.930  14.760  0.00  0.00           H
ATOM   4123  HB3 ARG   259      66.970  79.370  13.980  0.00  0.00           H
ATOM   4124  CG  ARG   259      65.400  80.400  13.060  0.00  0.00           C
ATOM   4125  HG2 ARG   259      65.550  80.140  12.020  0.00  0.00           H
ATOM   4126  HG3 ARG   259      64.920  81.380  13.120  0.00  0.00           H
ATOM   4127  CD  ARG   259      64.430  79.400  13.610  0.00  0.00           C
ATOM   4128  HD2 ARG   259      64.290  79.820  14.600  0.00  0.00           H
ATOM   4129  HD3 ARG   259      64.840  78.390  13.560  0.00  0.00           H
ATOM   4130  NE  ARG   259      63.160  79.530  12.830  0.00  0.00           N
ATOM   4131  HE  ARG   259      62.980  80.330  12.250  0.00  0.00           H
ATOM   4132  CZ  ARG   259      62.340  78.440  12.610  0.00  0.00           C
ATOM   4133  NH1 ARG   259      62.370  77.340  13.420  0.00  0.00           N
ATOM   4134 HH11 ARG   259      63.060  77.140  14.130  0.00  0.00           H
ATOM   4135 HH12 ARG   259      61.560  76.730  13.420  0.00  0.00           H
ATOM   4136  NH2 ARG   259      61.450  78.460  11.690  0.00  0.00           N
ATOM   4137 HH21 ARG   259      61.130  79.390  11.440  0.00  0.00           H
ATOM   4138 HH22 ARG   259      60.740  77.750  11.660  0.00  0.00           H
ATOM   4139  C   ARG   259      67.550  82.440  12.490  0.00  0.00           C
ATOM   4140  O   ARG   259      67.080  82.700  11.400  0.00  0.00           O
ATOM   4141  N   TYR   260      68.000  83.310  13.430  0.00  0.00           N
ATOM   4142  H   TYR   260      68.400  82.920  14.280  0.00  0.00           H
ATOM   4143  CA  TYR   260      67.750  84.810  13.470  0.00  0.00           C
ATOM   4144  HA  TYR   260      66.940  85.060  12.780  0.00  0.00           H
ATOM   4145  CB  TYR   260      67.190  85.090  14.880  0.00  0.00           C
ATOM   4146  HB2 TYR   260      67.100  86.160  15.050  0.00  0.00           H
ATOM   4147  HB3 TYR   260      67.910  84.640  15.570  0.00  0.00           H
ATOM   4148  CG  TYR   260      65.830  84.410  15.040  0.00  0.00           C
ATOM   4149  CD1 TYR   260      64.760  84.830  14.270  0.00  0.00           C
ATOM   4150  HD1 TYR   260      64.880  85.600  13.530  0.00  0.00           H
ATOM   4151  CE1 TYR   260      63.530  84.110  14.240  0.00  0.00           C
ATOM   4152  HE1 TYR   260      62.680  84.490  13.690  0.00  0.00           H
ATOM   4153  CZ  TYR   260      63.310  83.040  15.110  0.00  0.00           C
ATOM   4154  OH  TYR   260      62.140  82.360  15.070  0.00  0.00           O
ATOM   4155  HH  TYR   260      62.160  81.550  15.570  0.00  0.00           H
ATOM   4156  CE2 TYR   260      64.380  82.680  16.040  0.00  0.00           C
ATOM   4157  HE2 TYR   260      64.240  81.850  16.720  0.00  0.00           H
ATOM   4158  CD2 TYR   260      65.630  83.350  15.970  0.00  0.00           C
ATOM   4159  HD2 TYR   260      66.460  83.070  16.610  0.00  0.00           H
ATOM   4160  C   TYR   260      68.950  85.750  13.160  0.00  0.00           C
ATOM   4161  O   TYR   260      68.740  86.980  13.090  0.00  0.00           O
ATOM   4162  N   ALA   261      70.110  85.120  13.120  0.00  0.00           N
ATOM   4163  H   ALA   261      70.230  84.170  13.440  0.00  0.00           H
ATOM   4164  CA  ALA   261      71.330  85.830  12.810  0.00  0.00           C
ATOM   4165  HA  ALA   261      71.380  86.620  13.560  0.00  0.00           H
ATOM   4166  CB  ALA   261      72.610  84.970  12.940  0.00  0.00           C
ATOM   4167  HB1 ALA   261      72.600  84.070  12.310  0.00  0.00           H
ATOM   4168  HB2 ALA   261      73.340  85.720  12.650  0.00  0.00           H
ATOM   4169  HB3 ALA   261      72.830  84.710  13.970  0.00  0.00           H
ATOM   4170  C   ALA   261      71.140  86.490  11.380  0.00  0.00           C
ATOM   4171  O   ALA   261      70.630  85.810  10.460  0.00  0.00           O
ATOM   4172  N   PRO   262      71.590  87.750  11.150  0.00  0.00           N
ATOM   4173  CD  PRO   262      72.310  88.460  12.180  0.00  0.00           C
ATOM   4174  HD2 PRO   262      73.210  88.010  12.610  0.00  0.00           H
ATOM   4175  HD3 PRO   262      71.620  88.680  13.000  0.00  0.00           H
ATOM   4176  CG  PRO   262      72.890  89.680  11.460  0.00  0.00           C
ATOM   4177  HG2 PRO   262      73.860  89.580  10.980  0.00  0.00           H
ATOM   4178  HG3 PRO   262      72.900  90.480  12.210  0.00  0.00           H
ATOM   4179  CB  PRO   262      71.940  89.940  10.350  0.00  0.00           C
ATOM   4180  HB2 PRO   262      72.370  90.590   9.580  0.00  0.00           H
ATOM   4181  HB3 PRO   262      71.000  90.310  10.770  0.00  0.00           H
ATOM   4182  CA  PRO   262      71.600  88.520   9.890  0.00  0.00           C
ATOM   4183  HA  PRO   262      70.590  88.420   9.500  0.00  0.00           H
ATOM   4184  C   PRO   262      72.700  87.900   9.020  0.00  0.00           C
ATOM   4185  O   PRO   262      73.750  87.460   9.490  0.00  0.00           O
ATOM   4186  N   ASP   263      72.440  87.830   7.760  0.00  0.00           N
ATOM   4187  H   ASP   263      71.550  88.120   7.380  0.00  0.00           H
ATOM   4188  CA  ASP   263      73.330  87.360   6.660  0.00  0.00           C
ATOM   4189  HA  ASP   263      73.540  86.310   6.870  0.00  0.00           H
ATOM   4190  CB  ASP   263      72.670  87.420   5.310  0.00  0.00           C
ATOM   4191  HB2 ASP   263      73.370  87.090   4.540  0.00  0.00           H
ATOM   4192  HB3 ASP   263      72.560  88.500   5.150  0.00  0.00           H
ATOM   4193  CG  ASP   263      71.310  86.800   5.130  0.00  0.00           C
ATOM   4194  OD1 ASP   263      71.240  85.580   5.420  0.00  0.00           O
ATOM   4195  OD2 ASP   263      70.310  87.500   4.810  0.00  0.00           O
ATOM   4196  C   ASP   263      74.650  88.120   6.750  0.00  0.00           C
ATOM   4197  O   ASP   263      74.700  89.350   6.990  0.00  0.00           O
ATOM   4198  N   GLY   264      75.770  87.460   6.470  0.00  0.00           N
ATOM   4199  H   GLY   264      75.690  86.520   6.090  0.00  0.00           H
ATOM   4200  CA  GLY   264      77.080  88.080   6.380  0.00  0.00           C
ATOM   4201  HA2 GLY   264      77.010  88.980   5.780  0.00  0.00           H
ATOM   4202  HA3 GLY   264      77.680  87.350   5.840  0.00  0.00           H
ATOM   4203  C   GLY   264      77.780  88.320   7.710  0.00  0.00           C
ATOM   4204  O   GLY   264      78.860  88.960   7.720  0.00  0.00           O
ATOM   4205  N   ILE   265      77.170  87.920   8.850  0.00  0.00           N
ATOM   4206  H   ILE   265      76.200  87.620   8.810  0.00  0.00           H
ATOM   4207  CA  ILE   265      77.810  87.930  10.170  0.00  0.00           C
ATOM   4208  HA  ILE   265      78.150  88.910  10.530  0.00  0.00           H
ATOM   4209  CB  ILE   265      76.750  87.530  11.200  0.00  0.00           C
ATOM   4210  HB  ILE   265      75.930  88.240  11.210  0.00  0.00           H
ATOM   4211  CG2 ILE   265      76.200  86.090  10.970  0.00  0.00           C
ATOM   4212 HG21 ILE   265      75.560  85.760  11.790  0.00  0.00           H
ATOM   4213 HG22 ILE   265      75.640  85.990  10.040  0.00  0.00           H
ATOM   4214 HG23 ILE   265      77.000  85.370  10.810  0.00  0.00           H
ATOM   4215  CG1 ILE   265      77.350  87.520  12.630  0.00  0.00           C
ATOM   4216 HG12 ILE   265      78.080  88.330  12.580  0.00  0.00           H
ATOM   4217 HG13 ILE   265      77.950  86.620  12.770  0.00  0.00           H
ATOM   4218  CD1 ILE   265      76.360  87.690  13.790  0.00  0.00           C
ATOM   4219 HD11 ILE   265      75.840  86.730  13.760  0.00  0.00           H
ATOM   4220 HD12 ILE   265      77.000  87.830  14.650  0.00  0.00           H
ATOM   4221 HD13 ILE   265      75.710  88.570  13.740  0.00  0.00           H
ATOM   4222  C   ILE   265      79.040  86.910  10.150  0.00  0.00           C
ATOM   4223  O   ILE   265      79.050  85.980   9.390  0.00  0.00           O
ATOM   4224  N   ILE   266      80.100  87.230  10.950  0.00  0.00           N
ATOM   4225  H   ILE   266      80.020  88.010  11.590  0.00  0.00           H
ATOM   4226  CA  ILE   266      81.330  86.470  11.020  0.00  0.00           C
ATOM   4227  HA  ILE   266      81.370  85.530  10.470  0.00  0.00           H
ATOM   4228  CB  ILE   266      82.510  87.270  10.510  0.00  0.00           C
ATOM   4229  HB  ILE   266      82.680  88.130  11.160  0.00  0.00           H
ATOM   4230  CG2 ILE   266      83.740  86.340  10.580  0.00  0.00           C
ATOM   4231 HG21 ILE   266      84.650  86.860  10.270  0.00  0.00           H
ATOM   4232 HG22 ILE   266      83.940  86.010  11.600  0.00  0.00           H
ATOM   4233 HG23 ILE   266      83.520  85.390  10.090  0.00  0.00           H
ATOM   4234  CG1 ILE   266      82.360  87.830   9.120  0.00  0.00           C
ATOM   4235 HG12 ILE   266      81.410  88.360   9.110  0.00  0.00           H
ATOM   4236 HG13 ILE   266      82.430  87.050   8.350  0.00  0.00           H
ATOM   4237  CD1 ILE   266      83.500  88.870   8.720  0.00  0.00           C
ATOM   4238 HD11 ILE   266      84.370  88.300   8.380  0.00  0.00           H
ATOM   4239 HD12 ILE   266      83.140  89.460   7.880  0.00  0.00           H
ATOM   4240 HD13 ILE   266      83.930  89.410   9.560  0.00  0.00           H
ATOM   4241  C   ILE   266      81.530  86.060  12.420  0.00  0.00           C
ATOM   4242  O   ILE   266      81.900  86.890  13.290  0.00  0.00           O
ATOM   4243  N   GLY   267      81.240  84.840  12.750  0.00  0.00           N
ATOM   4244  H   GLY   267      80.900  84.220  12.030  0.00  0.00           H
ATOM   4245  CA  GLY   267      81.530  84.260  14.070  0.00  0.00           C
ATOM   4246  HA2 GLY   267      80.790  83.520  14.380  0.00  0.00           H
ATOM   4247  HA3 GLY   267      81.670  85.030  14.830  0.00  0.00           H
ATOM   4248  C   GLY   267      82.800  83.430  13.960  0.00  0.00           C
ATOM   4249  O   GLY   267      83.570  83.420  12.960  0.00  0.00           O
ATOM   4250  N   LEU   268      83.140  82.720  15.080  0.00  0.00           N
ATOM   4251  H   LEU   268      82.480  82.710  15.850  0.00  0.00           H
ATOM   4252  CA  LEU   268      84.320  81.880  15.300  0.00  0.00           C
ATOM   4253  HA  LEU   268      84.960  81.770  14.420  0.00  0.00           H
ATOM   4254  CB  LEU   268      85.060  82.490  16.450  0.00  0.00           C
ATOM   4255  HB2 LEU   268      86.000  81.950  16.590  0.00  0.00           H
ATOM   4256  HB3 LEU   268      84.520  82.380  17.390  0.00  0.00           H
ATOM   4257  CG  LEU   268      85.590  83.960  16.160  0.00  0.00           C
ATOM   4258  HG  LEU   268      84.830  84.710  15.940  0.00  0.00           H
ATOM   4259  CD1 LEU   268      86.380  84.470  17.330  0.00  0.00           C
ATOM   4260 HD11 LEU   268      86.610  85.490  17.030  0.00  0.00           H
ATOM   4261 HD12 LEU   268      85.770  84.670  18.210  0.00  0.00           H
ATOM   4262 HD13 LEU   268      87.290  83.910  17.540  0.00  0.00           H
ATOM   4263  CD2 LEU   268      86.510  84.090  14.970  0.00  0.00           C
ATOM   4264 HD21 LEU   268      85.830  83.880  14.140  0.00  0.00           H
ATOM   4265 HD22 LEU   268      86.870  85.110  14.910  0.00  0.00           H
ATOM   4266 HD23 LEU   268      87.340  83.390  15.070  0.00  0.00           H
ATOM   4267  C   LEU   268      83.750  80.490  15.710  0.00  0.00           C
ATOM   4268  O   LEU   268      82.750  80.400  16.400  0.00  0.00           O
ATOM   4269  N   GLN   269      84.550  79.430  15.450  0.00  0.00           N
ATOM   4270  H   GLN   269      85.390  79.580  14.920  0.00  0.00           H
ATOM   4271  CA  GLN   269      84.400  78.110  15.940  0.00  0.00           C
ATOM   4272  HA  GLN   269      83.800  78.170  16.850  0.00  0.00           H
ATOM   4273  CB  GLN   269      83.700  77.210  14.900  0.00  0.00           C
ATOM   4274  HB2 GLN   269      83.620  76.250  15.410  0.00  0.00           H
ATOM   4275  HB3 GLN   269      84.310  77.170  14.000  0.00  0.00           H
ATOM   4276  CG  GLN   269      82.230  77.620  14.580  0.00  0.00           C
ATOM   4277  HG2 GLN   269      82.310  78.410  13.840  0.00  0.00           H
ATOM   4278  HG3 GLN   269      81.770  77.970  15.500  0.00  0.00           H
ATOM   4279  CD  GLN   269      81.450  76.440  13.890  0.00  0.00           C
ATOM   4280  OE1 GLN   269      81.950  75.640  13.110  0.00  0.00           O
ATOM   4281  NE2 GLN   269      80.160  76.470  14.060  0.00  0.00           N
ATOM   4282 HE21 GLN   269      79.750  77.120  14.720  0.00  0.00           H
ATOM   4283 HE22 GLN   269      79.640  75.710  13.630  0.00  0.00           H
ATOM   4284  C   GLN   269      85.770  77.500  16.260  0.00  0.00           C
ATOM   4285  O   GLN   269      86.680  77.290  15.460  0.00  0.00           O
ATOM   4286  N   LEU   270      86.050  77.260  17.550  0.00  0.00           N
ATOM   4287  H   LEU   270      85.280  77.460  18.180  0.00  0.00           H
ATOM   4288  CA  LEU   270      87.280  76.710  17.960  0.00  0.00           C
ATOM   4289  HA  LEU   270      88.040  77.390  17.580  0.00  0.00           H
ATOM   4290  CB  LEU   270      87.180  76.770  19.490  0.00  0.00           C
ATOM   4291  HB2 LEU   270      86.240  76.270  19.720  0.00  0.00           H
ATOM   4292  HB3 LEU   270      87.050  77.810  19.780  0.00  0.00           H
ATOM   4293  CG  LEU   270      88.470  76.190  20.220  0.00  0.00           C
ATOM   4294  HG  LEU   270      88.700  75.250  19.720  0.00  0.00           H
ATOM   4295  CD1 LEU   270      89.620  77.210  20.230  0.00  0.00           C
ATOM   4296 HD11 LEU   270      89.410  78.130  20.770  0.00  0.00           H
ATOM   4297 HD12 LEU   270      90.590  76.780  20.500  0.00  0.00           H
ATOM   4298 HD13 LEU   270      89.690  77.460  19.170  0.00  0.00           H
ATOM   4299  CD2 LEU   270      88.040  75.880  21.640  0.00  0.00           C
ATOM   4300 HD21 LEU   270      88.100  76.780  22.250  0.00  0.00           H
ATOM   4301 HD22 LEU   270      87.050  75.460  21.800  0.00  0.00           H
ATOM   4302 HD23 LEU   270      88.750  75.180  22.080  0.00  0.00           H
ATOM   4303  C   LEU   270      87.540  75.310  17.430  0.00  0.00           C
ATOM   4304  O   LEU   270      86.700  74.350  17.630  0.00  0.00           O
ATOM   4305  N   ILE   271      88.700  75.100  16.810  0.00  0.00           N
ATOM   4306  H   ILE   271      89.350  75.870  16.720  0.00  0.00           H
ATOM   4307  CA  ILE   271      89.090  73.860  16.150  0.00  0.00           C
ATOM   4308  HA  ILE   271      88.220  73.460  15.620  0.00  0.00           H
ATOM   4309  CB  ILE   271      90.240  74.020  15.200  0.00  0.00           C
ATOM   4310  HB  ILE   271      91.110  74.430  15.720  0.00  0.00           H
ATOM   4311  CG2 ILE   271      90.730  72.700  14.560  0.00  0.00           C
ATOM   4312 HG21 ILE   271      91.710  72.800  14.090  0.00  0.00           H
ATOM   4313 HG22 ILE   271      90.890  71.910  15.300  0.00  0.00           H
ATOM   4314 HG23 ILE   271      90.070  72.290  13.790  0.00  0.00           H
ATOM   4315  CG1 ILE   271      89.850  75.040  13.980  0.00  0.00           C
ATOM   4316 HG12 ILE   271      89.130  75.780  14.320  0.00  0.00           H
ATOM   4317 HG13 ILE   271      89.400  74.450  13.180  0.00  0.00           H
ATOM   4318  CD1 ILE   271      91.100  75.750  13.410  0.00  0.00           C
ATOM   4319 HD11 ILE   271      91.840  75.000  13.140  0.00  0.00           H
ATOM   4320 HD12 ILE   271      90.840  76.380  12.560  0.00  0.00           H
ATOM   4321 HD13 ILE   271      91.550  76.520  14.040  0.00  0.00           H
ATOM   4322  C   ILE   271      89.320  72.840  17.180  0.00  0.00           C
ATOM   4323  O   ILE   271      90.060  73.110  18.150  0.00  0.00           O
ATOM   4324  N   ASN   272      88.810  71.590  16.930  0.00  0.00           N
ATOM   4325  H   ASN   272      88.450  71.310  16.030  0.00  0.00           H
ATOM   4326  CA  ASN   272      88.830  70.530  17.940  0.00  0.00           C
ATOM   4327  HA  ASN   272      88.140  69.800  17.510  0.00  0.00           H
ATOM   4328  CB  ASN   272      90.280  69.940  18.060  0.00  0.00           C
ATOM   4329  HB2 ASN   272      90.340  69.430  19.020  0.00  0.00           H
ATOM   4330  HB3 ASN   272      91.110  70.640  18.160  0.00  0.00           H
ATOM   4331  CG  ASN   272      90.630  69.010  16.950  0.00  0.00           C
ATOM   4332  OD1 ASN   272      89.870  68.040  16.700  0.00  0.00           O
ATOM   4333  ND2 ASN   272      91.720  69.180  16.300  0.00  0.00           N
ATOM   4334 HD21 ASN   272      92.330  69.970  16.460  0.00  0.00           H
ATOM   4335 HD22 ASN   272      91.820  68.560  15.510  0.00  0.00           H
ATOM   4336  C   ASN   272      88.150  70.870  19.280  0.00  0.00           C
ATOM   4337  O   ASN   272      88.530  70.300  20.310  0.00  0.00           O
ATOM   4338  N   GLY   273      87.290  71.880  19.330  0.00  0.00           N
ATOM   4339  H   GLY   273      87.230  72.500  18.530  0.00  0.00           H
ATOM   4340  CA  GLY   273      86.900  72.560  20.550  0.00  0.00           C
ATOM   4341  HA2 GLY   273      86.340  73.440  20.270  0.00  0.00           H
ATOM   4342  HA3 GLY   273      87.770  73.040  20.990  0.00  0.00           H
ATOM   4343  C   GLY   273      86.080  71.640  21.440  0.00  0.00           C
ATOM   4344  O   GLY   273      86.310  71.570  22.640  0.00  0.00           O
ATOM   4345  N   LYS   274      85.180  70.820  20.870  0.00  0.00           N
ATOM   4346  H   LYS   274      85.130  70.870  19.860  0.00  0.00           H
ATOM   4347  CA  LYS   274      84.340  69.880  21.590  0.00  0.00           C
ATOM   4348  HA  LYS   274      84.260  70.070  22.660  0.00  0.00           H
ATOM   4349  CB  LYS   274      82.900  69.910  20.960  0.00  0.00           C
ATOM   4350  HB2 LYS   274      82.170  69.220  21.370  0.00  0.00           H
ATOM   4351  HB3 LYS   274      82.910  69.670  19.890  0.00  0.00           H
ATOM   4352  CG  LYS   274      82.290  71.330  21.190  0.00  0.00           C
ATOM   4353  HG2 LYS   274      82.990  72.080  20.820  0.00  0.00           H
ATOM   4354  HG3 LYS   274      82.190  71.410  22.280  0.00  0.00           H
ATOM   4355  CD  LYS   274      80.870  71.360  20.590  0.00  0.00           C
ATOM   4356  HD2 LYS   274      80.250  70.680  21.170  0.00  0.00           H
ATOM   4357  HD3 LYS   274      80.940  70.930  19.590  0.00  0.00           H
ATOM   4358  CE  LYS   274      80.180  72.720  20.580  0.00  0.00           C
ATOM   4359  HE2 LYS   274      80.800  73.370  19.950  0.00  0.00           H
ATOM   4360  HE3 LYS   274      80.090  73.030  21.620  0.00  0.00           H
ATOM   4361  NZ  LYS   274      78.800  72.560  19.990  0.00  0.00           N
ATOM   4362  HZ1 LYS   274      78.720  72.320  19.020  0.00  0.00           H
ATOM   4363  HZ2 LYS   274      78.330  71.780  20.420  0.00  0.00           H
ATOM   4364  HZ3 LYS   274      78.320  73.440  20.160  0.00  0.00           H
ATOM   4365  C   LYS   274      84.930  68.450  21.400  0.00  0.00           C
ATOM   4366  O   LYS   274      84.430  67.480  21.980  0.00  0.00           O
ATOM   4367  N   ASN   275      86.010  68.180  20.710  0.00  0.00           N
ATOM   4368  H   ASN   275      86.600  68.940  20.380  0.00  0.00           H
ATOM   4369  CA  ASN   275      86.610  66.800  20.670  0.00  0.00           C
ATOM   4370  HA  ASN   275      85.870  66.020  20.510  0.00  0.00           H
ATOM   4371  CB  ASN   275      87.620  66.740  19.490  0.00  0.00           C
ATOM   4372  HB2 ASN   275      88.360  67.540  19.530  0.00  0.00           H
ATOM   4373  HB3 ASN   275      86.990  66.920  18.620  0.00  0.00           H
ATOM   4374  CG  ASN   275      88.340  65.450  19.130  0.00  0.00           C
ATOM   4375  OD1 ASN   275      88.330  64.490  19.880  0.00  0.00           O
ATOM   4376  ND2 ASN   275      88.800  65.450  17.920  0.00  0.00           N
ATOM   4377 HD21 ASN   275      88.860  66.310  17.390  0.00  0.00           H
ATOM   4378 HD22 ASN   275      89.370  64.650  17.670  0.00  0.00           H
ATOM   4379  C   ASN   275      87.250  66.470  22.000  0.00  0.00           C
ATOM   4380  O   ASN   275      88.430  66.720  22.160  0.00  0.00           O
ATOM   4381  N   GLU   276      86.530  65.990  23.030  0.00  0.00           N
ATOM   4382  H   GLU   276      85.530  66.120  22.960  0.00  0.00           H
ATOM   4383  CA  GLU   276      87.140  65.660  24.350  0.00  0.00           C
ATOM   4384  HA  GLU   276      87.390  66.650  24.740  0.00  0.00           H
ATOM   4385  CB  GLU   276      86.020  65.090  25.180  0.00  0.00           C
ATOM   4386  HB2 GLU   276      85.620  64.190  24.720  0.00  0.00           H
ATOM   4387  HB3 GLU   276      85.310  65.910  25.240  0.00  0.00           H
ATOM   4388  CG  GLU   276      86.390  64.770  26.610  0.00  0.00           C
ATOM   4389  HG2 GLU   276      86.620  65.700  27.110  0.00  0.00           H
ATOM   4390  HG3 GLU   276      87.200  64.040  26.640  0.00  0.00           H
ATOM   4391  CD  GLU   276      85.180  64.110  27.310  0.00  0.00           C
ATOM   4392  OE1 GLU   276      84.090  64.050  26.700  0.00  0.00           O
ATOM   4393  OE2 GLU   276      85.260  63.510  28.370  0.00  0.00           O
ATOM   4394  C   GLU   276      88.420  64.820  24.220  0.00  0.00           C
ATOM   4395  O   GLU   276      89.480  65.110  24.870  0.00  0.00           O
ATOM   4396  N   SER   277      88.420  63.860  23.340  0.00  0.00           N
ATOM   4397  H   SER   277      87.600  63.700  22.780  0.00  0.00           H
ATOM   4398  CA  SER   277      89.510  62.920  23.190  0.00  0.00           C
ATOM   4399  HA  SER   277      89.610  62.400  24.140  0.00  0.00           H
ATOM   4400  CB  SER   277      89.120  61.860  22.120  0.00  0.00           C
ATOM   4401  HB2 SER   277      89.930  61.130  22.100  0.00  0.00           H
ATOM   4402  HB3 SER   277      89.140  62.290  21.120  0.00  0.00           H
ATOM   4403  OG  SER   277      87.860  61.250  22.430  0.00  0.00           O
ATOM   4404  HG  SER   277      87.130  61.710  22.020  0.00  0.00           H
ATOM   4405  C   SER   277      90.780  63.600  22.780  0.00  0.00           C
ATOM   4406  O   SER   277      91.890  63.100  23.220  0.00  0.00           O
ATOM   4407  N   ALA   278      90.750  64.730  22.030  0.00  0.00           N
ATOM   4408  H   ALA   278      89.880  65.070  21.660  0.00  0.00           H
ATOM   4409  CA  ALA   278      91.990  65.360  21.660  0.00  0.00           C
ATOM   4410  HA  ALA   278      92.700  64.610  21.310  0.00  0.00           H
ATOM   4411  CB  ALA   278      91.770  66.360  20.480  0.00  0.00           C
ATOM   4412  HB1 ALA   278      91.370  65.870  19.600  0.00  0.00           H
ATOM   4413  HB2 ALA   278      90.940  67.030  20.710  0.00  0.00           H
ATOM   4414  HB3 ALA   278      92.750  66.800  20.270  0.00  0.00           H
ATOM   4415  C   ALA   278      92.590  66.200  22.860  0.00  0.00           C
ATOM   4416  O   ALA   278      93.840  66.260  23.040  0.00  0.00           O
ATOM   4417  N   HIE   279      91.730  66.680  23.760  0.00  0.00           N
ATOM   4418  H   HIE   279      90.740  66.440  23.710  0.00  0.00           H
ATOM   4419  CA  HIE   279      92.120  67.440  24.940  0.00  0.00           C
ATOM   4420  HA  HIE   279      92.940  68.050  24.550  0.00  0.00           H
ATOM   4421  CB  HIE   279      91.050  68.380  25.460  0.00  0.00           C
ATOM   4422  HB2 HIE   279      91.260  68.880  26.400  0.00  0.00           H
ATOM   4423  HB3 HIE   279      90.130  67.900  25.790  0.00  0.00           H
ATOM   4424  CG  HIE   279      90.640  69.520  24.540  0.00  0.00           C
ATOM   4425  ND1 HIE   279      91.340  70.670  24.340  0.00  0.00           N
ATOM   4426  CE1 HIE   279      90.770  71.370  23.330  0.00  0.00           C
ATOM   4427  HE1 HIE   279      90.910  72.410  23.080  0.00  0.00           H
ATOM   4428  NE2 HIE   279      89.640  70.690  23.010  0.00  0.00           N
ATOM   4429  HE2 HIE   279      89.130  70.830  22.150  0.00  0.00           H
ATOM   4430  CD2 HIE   279      89.610  69.480  23.710  0.00  0.00           C
ATOM   4431  HD2 HIE   279      88.980  68.630  23.490  0.00  0.00           H
ATOM   4432  C   HIE   279      92.610  66.400  26.040  0.00  0.00           C
ATOM   4433  O   HIE   279      93.610  66.760  26.630  0.00  0.00           O
ATOM   4434  N   ILE   280      91.990  65.240  26.230  0.00  0.00           N
ATOM   4435  H   ILE   280      91.120  65.090  25.730  0.00  0.00           H
ATOM   4436  CA  ILE   280      92.510  64.110  27.030  0.00  0.00           C
ATOM   4437  HA  ILE   280      92.620  64.420  28.070  0.00  0.00           H
ATOM   4438  CB  ILE   280      91.650  62.830  27.010  0.00  0.00           C
ATOM   4439  HB  ILE   280      91.650  62.440  26.000  0.00  0.00           H
ATOM   4440  CG2 ILE   280      92.290  61.720  27.880  0.00  0.00           C
ATOM   4441 HG21 ILE   280      92.320  61.900  28.960  0.00  0.00           H
ATOM   4442 HG22 ILE   280      91.760  60.810  27.620  0.00  0.00           H
ATOM   4443 HG23 ILE   280      93.320  61.550  27.570  0.00  0.00           H
ATOM   4444  CG1 ILE   280      90.180  63.070  27.470  0.00  0.00           C
ATOM   4445 HG12 ILE   280      89.740  63.990  27.090  0.00  0.00           H
ATOM   4446 HG13 ILE   280      90.110  63.210  28.550  0.00  0.00           H
ATOM   4447  CD1 ILE   280      89.220  61.860  27.220  0.00  0.00           C
ATOM   4448 HD11 ILE   280      88.660  61.980  26.290  0.00  0.00           H
ATOM   4449 HD12 ILE   280      89.620  60.870  27.450  0.00  0.00           H
ATOM   4450 HD13 ILE   280      88.480  62.040  28.000  0.00  0.00           H
ATOM   4451  C   ILE   280      94.020  63.760  26.570  0.00  0.00           C
ATOM   4452  O   ILE   280      94.880  63.680  27.450  0.00  0.00           O
ATOM   4453  N   SER   281      94.300  63.550  25.250  0.00  0.00           N
ATOM   4454  H   SER   281      93.560  63.590  24.570  0.00  0.00           H
ATOM   4455  CA  SER   281      95.670  63.210  24.680  0.00  0.00           C
ATOM   4456  HA  SER   281      95.910  62.180  24.950  0.00  0.00           H
ATOM   4457  CB  SER   281      95.650  63.050  23.100  0.00  0.00           C
ATOM   4458  HB2 SER   281      95.220  63.950  22.650  0.00  0.00           H
ATOM   4459  HB3 SER   281      94.900  62.290  22.890  0.00  0.00           H
ATOM   4460  OG  SER   281      96.870  62.750  22.470  0.00  0.00           O
ATOM   4461  HG  SER   281      97.500  63.420  22.760  0.00  0.00           H
ATOM   4462  C   SER   281      96.710  64.250  25.100  0.00  0.00           C
ATOM   4463  O   SER   281      97.770  63.900  25.580  0.00  0.00           O
ATOM   4464  N   ASP   282      96.390  65.520  24.940  0.00  0.00           N
ATOM   4465  H   ASP   282      95.450  65.710  24.610  0.00  0.00           H
ATOM   4466  CA  ASP   282      97.300  66.680  25.240  0.00  0.00           C
ATOM   4467  HA  ASP   282      98.320  66.450  24.920  0.00  0.00           H
ATOM   4468  CB  ASP   282      96.860  67.840  24.340  0.00  0.00           C
ATOM   4469  HB2 ASP   282      97.490  68.680  24.600  0.00  0.00           H
ATOM   4470  HB3 ASP   282      95.790  67.970  24.520  0.00  0.00           H
ATOM   4471  CG  ASP   282      97.050  67.530  22.860  0.00  0.00           C
ATOM   4472  OD1 ASP   282      97.730  66.520  22.520  0.00  0.00           O
ATOM   4473  OD2 ASP   282      96.500  68.330  22.090  0.00  0.00           O
ATOM   4474  C   ASP   282      97.380  67.040  26.730  0.00  0.00           C
ATOM   4475  O   ASP   282      98.460  67.120  27.290  0.00  0.00           O
ATOM   4476  N   ALA   283      96.310  67.100  27.520  0.00  0.00           N
ATOM   4477  H   ALA   283      95.430  66.960  27.050  0.00  0.00           H
ATOM   4478  CA  ALA   283      96.440  67.340  28.950  0.00  0.00           C
ATOM   4479  HA  ALA   283      96.940  68.280  29.160  0.00  0.00           H
ATOM   4480  CB  ALA   283      95.050  67.540  29.560  0.00  0.00           C
ATOM   4481  HB1 ALA   283      94.470  68.330  29.080  0.00  0.00           H
ATOM   4482  HB2 ALA   283      94.470  66.650  29.310  0.00  0.00           H
ATOM   4483  HB3 ALA   283      95.190  67.570  30.640  0.00  0.00           H
ATOM   4484  C   ALA   283      97.220  66.320  29.760  0.00  0.00           C
ATOM   4485  O   ALA   283      98.130  66.600  30.500  0.00  0.00           O
ATOM   4486  N   VAL   284      97.080  65.040  29.320  0.00  0.00           N
ATOM   4487  H   VAL   284      96.250  64.820  28.800  0.00  0.00           H
ATOM   4488  CA  VAL   284      97.870  63.920  29.830  0.00  0.00           C
ATOM   4489  HA  VAL   284      97.860  63.870  30.920  0.00  0.00           H
ATOM   4490  CB  VAL   284      97.210  62.560  29.540  0.00  0.00           C
ATOM   4491  HB  VAL   284      97.000  62.430  28.480  0.00  0.00           H
ATOM   4492  CG1 VAL   284      98.120  61.450  29.980  0.00  0.00           C
ATOM   4493 HG11 VAL   284      98.330  61.510  31.050  0.00  0.00           H
ATOM   4494 HG12 VAL   284      97.730  60.440  29.820  0.00  0.00           H
ATOM   4495 HG13 VAL   284      99.070  61.420  29.450  0.00  0.00           H
ATOM   4496  CG2 VAL   284      95.860  62.370  30.310  0.00  0.00           C
ATOM   4497 HG21 VAL   284      95.460  61.450  29.900  0.00  0.00           H
ATOM   4498 HG22 VAL   284      95.990  62.240  31.390  0.00  0.00           H
ATOM   4499 HG23 VAL   284      95.150  63.170  30.080  0.00  0.00           H
ATOM   4500  C   VAL   284      99.340  63.980  29.420  0.00  0.00           C
ATOM   4501  O   VAL   284     100.110  63.740  30.320  0.00  0.00           O
ATOM   4502  N   ALA   285      99.600  64.340  28.160  0.00  0.00           N
ATOM   4503  H   ALA   285      98.810  64.510  27.550  0.00  0.00           H
ATOM   4504  CA  ALA   285     100.990  64.600  27.750  0.00  0.00           C
ATOM   4505  HA  ALA   285     101.580  63.710  27.920  0.00  0.00           H
ATOM   4506  CB  ALA   285     101.030  64.840  26.230  0.00  0.00           C
ATOM   4507  HB1 ALA   285     102.100  64.960  26.030  0.00  0.00           H
ATOM   4508  HB2 ALA   285     100.810  63.930  25.680  0.00  0.00           H
ATOM   4509  HB3 ALA   285     100.330  65.630  25.940  0.00  0.00           H
ATOM   4510  C   ALA   285     101.710  65.840  28.490  0.00  0.00           C
ATOM   4511  O   ALA   285     102.900  65.690  28.840  0.00  0.00           O
ATOM   4512  N   VAL   286     100.920  66.930  28.820  0.00  0.00           N
ATOM   4513  H   VAL   286      99.970  66.890  28.470  0.00  0.00           H
ATOM   4514  CA  VAL   286     101.400  68.080  29.570  0.00  0.00           C
ATOM   4515  HA  VAL   286     102.370  68.250  29.110  0.00  0.00           H
ATOM   4516  CB  VAL   286     100.420  69.320  29.490  0.00  0.00           C
ATOM   4517  HB  VAL   286      99.370  69.080  29.640  0.00  0.00           H
ATOM   4518  CG1 VAL   286     100.800  70.480  30.360  0.00  0.00           C
ATOM   4519 HG11 VAL   286     100.760  70.100  31.380  0.00  0.00           H
ATOM   4520 HG12 VAL   286     101.850  70.770  30.250  0.00  0.00           H
ATOM   4521 HG13 VAL   286     100.060  71.260  30.160  0.00  0.00           H
ATOM   4522  CG2 VAL   286     100.440  69.920  28.070  0.00  0.00           C
ATOM   4523 HG21 VAL   286     100.010  69.170  27.400  0.00  0.00           H
ATOM   4524 HG22 VAL   286      99.870  70.840  28.100  0.00  0.00           H
ATOM   4525 HG23 VAL   286     101.480  70.120  27.810  0.00  0.00           H
ATOM   4526  C   VAL   286     101.550  67.710  31.040  0.00  0.00           C
ATOM   4527  O   VAL   286     102.580  68.090  31.640  0.00  0.00           O
ATOM   4528  N   VAL   287     100.650  67.000  31.720  0.00  0.00           N
ATOM   4529  H   VAL   287      99.710  66.880  31.380  0.00  0.00           H
ATOM   4530  CA  VAL   287     100.890  66.450  33.060  0.00  0.00           C
ATOM   4531  HA  VAL   287     101.070  67.220  33.800  0.00  0.00           H
ATOM   4532  CB  VAL   287      99.540  65.910  33.450  0.00  0.00           C
ATOM   4533  HB  VAL   287      99.110  65.260  32.680  0.00  0.00           H
ATOM   4534  CG1 VAL   287      99.580  65.160  34.830  0.00  0.00           C
ATOM   4535 HG11 VAL   287     100.310  64.350  34.800  0.00  0.00           H
ATOM   4536 HG12 VAL   287      99.900  65.770  35.670  0.00  0.00           H
ATOM   4537 HG13 VAL   287      98.570  64.870  35.120  0.00  0.00           H
ATOM   4538  CG2 VAL   287      98.490  67.010  33.660  0.00  0.00           C
ATOM   4539 HG21 VAL   287      97.540  66.530  33.860  0.00  0.00           H
ATOM   4540 HG22 VAL   287      98.780  67.630  34.510  0.00  0.00           H
ATOM   4541 HG23 VAL   287      98.430  67.720  32.840  0.00  0.00           H
ATOM   4542  C   VAL   287     102.000  65.380  33.090  0.00  0.00           C
ATOM   4543  O   VAL   287     102.800  65.320  33.980  0.00  0.00           O
ATOM   4544  N   ALA   288     102.180  64.500  32.060  0.00  0.00           N
ATOM   4545  H   ALA   288     101.500  64.370  31.330  0.00  0.00           H
ATOM   4546  CA  ALA   288     103.290  63.560  32.080  0.00  0.00           C
ATOM   4547  HA  ALA   288     103.180  62.850  32.910  0.00  0.00           H
ATOM   4548  CB  ALA   288     103.010  62.660  30.870  0.00  0.00           C
ATOM   4549  HB1 ALA   288     103.920  62.050  30.840  0.00  0.00           H
ATOM   4550  HB2 ALA   288     102.130  62.030  30.960  0.00  0.00           H
ATOM   4551  HB3 ALA   288     102.920  63.300  29.990  0.00  0.00           H
ATOM   4552  C   ALA   288     104.630  64.160  32.010  0.00  0.00           C
ATOM   4553  O   ALA   288     105.490  63.830  32.880  0.00  0.00           O
ATOM   4554  N   GLN   289     104.940  65.040  31.030  0.00  0.00           N
ATOM   4555  H   GLN   289     104.240  65.230  30.330  0.00  0.00           H
ATOM   4556  CA  GLN   289     106.230  65.730  31.110  0.00  0.00           C
ATOM   4557  HA  GLN   289     106.980  64.950  31.000  0.00  0.00           H
ATOM   4558  CB  GLN   289     106.350  66.680  29.880  0.00  0.00           C
ATOM   4559  HB2 GLN   289     106.210  66.050  29.000  0.00  0.00           H
ATOM   4560  HB3 GLN   289     107.380  67.050  29.880  0.00  0.00           H
ATOM   4561  CG  GLN   289     105.460  67.910  29.810  0.00  0.00           C
ATOM   4562  HG2 GLN   289     105.730  68.640  30.580  0.00  0.00           H
ATOM   4563  HG3 GLN   289     104.480  67.460  29.950  0.00  0.00           H
ATOM   4564  CD  GLN   289     105.480  68.620  28.510  0.00  0.00           C
ATOM   4565  OE1 GLN   289     105.870  68.030  27.530  0.00  0.00           O
ATOM   4566  NE2 GLN   289     105.020  69.850  28.440  0.00  0.00           N
ATOM   4567 HE21 GLN   289     104.770  70.380  29.260  0.00  0.00           H
ATOM   4568 HE22 GLN   289     105.190  70.320  27.560  0.00  0.00           H
ATOM   4569  C   GLN   289     106.530  66.490  32.450  0.00  0.00           C
ATOM   4570  O   GLN   289     107.620  66.460  32.980  0.00  0.00           O
ATOM   4571  N   ALA   290     105.470  67.130  32.970  0.00  0.00           N
ATOM   4572  H   ALA   290     104.750  67.350  32.300  0.00  0.00           H
ATOM   4573  CA  ALA   290     105.520  68.080  34.070  0.00  0.00           C
ATOM   4574  HA  ALA   290     106.330  68.770  33.810  0.00  0.00           H
ATOM   4575  CB  ALA   290     104.360  69.080  34.070  0.00  0.00           C
ATOM   4576  HB1 ALA   290     104.170  69.570  33.110  0.00  0.00           H
ATOM   4577  HB2 ALA   290     103.430  68.580  34.340  0.00  0.00           H
ATOM   4578  HB3 ALA   290     104.520  69.900  34.760  0.00  0.00           H
ATOM   4579  C   ALA   290     105.720  67.280  35.360  0.00  0.00           C
ATOM   4580  O   ALA   290     106.230  67.760  36.380  0.00  0.00           O
ATOM   4581  N   ILE   291     105.390  65.990  35.440  0.00  0.00           N
ATOM   4582  H   ILE   291     104.930  65.550  34.660  0.00  0.00           H
ATOM   4583  CA  ILE   291     105.640  65.130  36.590  0.00  0.00           C
ATOM   4584  HA  ILE   291     105.530  65.740  37.490  0.00  0.00           H
ATOM   4585  CB  ILE   291     104.590  64.040  36.700  0.00  0.00           C
ATOM   4586  HB  ILE   291     104.440  63.660  35.690  0.00  0.00           H
ATOM   4587  CG2 ILE   291     105.030  62.740  37.430  0.00  0.00           C
ATOM   4588 HG21 ILE   291     105.660  62.150  36.760  0.00  0.00           H
ATOM   4589 HG22 ILE   291     105.470  62.990  38.400  0.00  0.00           H
ATOM   4590 HG23 ILE   291     104.130  62.140  37.580  0.00  0.00           H
ATOM   4591  CG1 ILE   291     103.250  64.570  37.210  0.00  0.00           C
ATOM   4592 HG12 ILE   291     102.490  63.800  37.060  0.00  0.00           H
ATOM   4593 HG13 ILE   291     103.140  65.470  36.600  0.00  0.00           H
ATOM   4594  CD1 ILE   291     103.210  65.010  38.690  0.00  0.00           C
ATOM   4595 HD11 ILE   291     103.930  65.820  38.750  0.00  0.00           H
ATOM   4596 HD12 ILE   291     102.220  65.300  39.060  0.00  0.00           H
ATOM   4597 HD13 ILE   291     103.460  64.150  39.310  0.00  0.00           H
ATOM   4598  C   ILE   291     107.100  64.570  36.660  0.00  0.00           C
ATOM   4599  O   ILE   291     107.740  64.670  37.660  0.00  0.00           O
ATOM   4600  N   HIE   292     107.620  63.960  35.600  0.00  0.00           N
ATOM   4601  H   HIE   292     106.990  63.950  34.810  0.00  0.00           H
ATOM   4602  CA  HIE   292     109.050  63.660  35.410  0.00  0.00           C
ATOM   4603  HA  HIE   292     109.370  62.900  36.120  0.00  0.00           H
ATOM   4604  CB  HIE   292     109.170  63.120  34.040  0.00  0.00           C
ATOM   4605  HB2 HIE   292     110.210  63.030  33.730  0.00  0.00           H
ATOM   4606  HB3 HIE   292     108.800  63.830  33.300  0.00  0.00           H
ATOM   4607  CG  HIE   292     108.570  61.680  33.980  0.00  0.00           C
ATOM   4608  ND1 HIE   292     109.330  60.490  34.120  0.00  0.00           N
ATOM   4609  CE1 HIE   292     108.437  59.513  34.321  0.00  0.00           C
ATOM   4610  HE1 HIE   292     108.801  58.511  34.549  0.00  0.00           H
ATOM   4611  NE2 HIE   292     107.232  59.948  34.050  0.00  0.00           N
ATOM   4612  HE2 HIE   292     106.403  59.372  34.010  0.00  0.00           H
ATOM   4613  CD2 HIE   292     107.260  61.290  33.830  0.00  0.00           C
ATOM   4614  HD2 HIE   292     106.430  61.920  33.560  0.00  0.00           H
ATOM   4615  C   HIE   292     109.910  64.860  35.690  0.00  0.00           C
ATOM   4616  O   HIE   292     110.960  64.640  36.300  0.00  0.00           O
ATOM   4617  N   GLU   293     109.570  66.080  35.240  0.00  0.00           N
ATOM   4618  H   GLU   293     108.700  66.030  34.730  0.00  0.00           H
ATOM   4619  CA  GLU   293     110.170  67.360  35.690  0.00  0.00           C
ATOM   4620  HA  GLU   293     111.240  67.360  35.480  0.00  0.00           H
ATOM   4621  CB  GLU   293     109.530  68.510  34.880  0.00  0.00           C
ATOM   4622  HB2 GLU   293     108.470  68.600  35.130  0.00  0.00           H
ATOM   4623  HB3 GLU   293     109.690  68.270  33.830  0.00  0.00           H
ATOM   4624  CG  GLU   293     110.090  69.880  35.200  0.00  0.00           C
ATOM   4625  HG2 GLU   293     111.170  69.810  35.160  0.00  0.00           H
ATOM   4626  HG3 GLU   293     109.820  70.140  36.220  0.00  0.00           H
ATOM   4627  CD  GLU   293     109.750  71.050  34.280  0.00  0.00           C
ATOM   4628  OE1 GLU   293     110.620  71.930  34.160  0.00  0.00           O
ATOM   4629  OE2 GLU   293     108.660  71.110  33.690  0.00  0.00           O
ATOM   4630  C   GLU   293     110.030  67.740  37.130  0.00  0.00           C
ATOM   4631  O   GLU   293     111.010  68.170  37.710  0.00  0.00           O
ATOM   4632  N   LEU   294     108.880  67.590  37.770  0.00  0.00           N
ATOM   4633  H   LEU   294     108.080  67.230  37.290  0.00  0.00           H
ATOM   4634  CA  LEU   294     108.760  67.990  39.210  0.00  0.00           C
ATOM   4635  HA  LEU   294     109.020  69.050  39.260  0.00  0.00           H
ATOM   4636  CB  LEU   294     107.280  67.650  39.710  0.00  0.00           C
ATOM   4637  HB2 LEU   294     107.070  66.620  39.420  0.00  0.00           H
ATOM   4638  HB3 LEU   294     106.570  68.180  39.070  0.00  0.00           H
ATOM   4639  CG  LEU   294     106.940  67.910  41.210  0.00  0.00           C
ATOM   4640  HG  LEU   294     107.760  67.420  41.740  0.00  0.00           H
ATOM   4641  CD1 LEU   294     106.940  69.380  41.530  0.00  0.00           C
ATOM   4642 HD11 LEU   294     105.960  69.670  41.160  0.00  0.00           H
ATOM   4643 HD12 LEU   294     107.110  69.520  42.600  0.00  0.00           H
ATOM   4644 HD13 LEU   294     107.680  69.960  40.980  0.00  0.00           H
ATOM   4645  CD2 LEU   294     105.590  67.260  41.600  0.00  0.00           C
ATOM   4646 HD21 LEU   294     105.230  67.830  42.460  0.00  0.00           H
ATOM   4647 HD22 LEU   294     104.850  67.230  40.800  0.00  0.00           H
ATOM   4648 HD23 LEU   294     105.780  66.250  41.970  0.00  0.00           H
ATOM   4649  C   LEU   294     109.710  67.140  40.150  0.00  0.00           C
ATOM   4650  O   LEU   294     110.430  67.680  41.000  0.00  0.00           O
ATOM   4651  N   PHE   295     109.710  65.860  39.980  0.00  0.00           N
ATOM   4652  H   PHE   295     109.220  65.550  39.160  0.00  0.00           H
ATOM   4653  CA  PHE   295     110.520  64.860  40.750  0.00  0.00           C
ATOM   4654  HA  PHE   295     110.340  64.950  41.820  0.00  0.00           H
ATOM   4655  CB  PHE   295     109.900  63.470  40.450  0.00  0.00           C
ATOM   4656  HB2 PHE   295     110.600  62.690  40.760  0.00  0.00           H
ATOM   4657  HB3 PHE   295     109.700  63.370  39.390  0.00  0.00           H
ATOM   4658  CG  PHE   295     108.710  63.250  41.350  0.00  0.00           C
ATOM   4659  CD1 PHE   295     108.900  62.850  42.710  0.00  0.00           C
ATOM   4660  HD1 PHE   295     109.860  62.690  43.170  0.00  0.00           H
ATOM   4661  CE1 PHE   295     107.770  62.530  43.520  0.00  0.00           C
ATOM   4662  HE1 PHE   295     107.990  62.210  44.530  0.00  0.00           H
ATOM   4663  CZ  PHE   295     106.480  62.540  43.060  0.00  0.00           C
ATOM   4664  HZ  PHE   295     105.670  62.280  43.720  0.00  0.00           H
ATOM   4665  CE2 PHE   295     106.320  62.980  41.710  0.00  0.00           C
ATOM   4666  HE2 PHE   295     105.340  62.860  41.260  0.00  0.00           H
ATOM   4667  CD2 PHE   295     107.430  63.260  40.870  0.00  0.00           C
ATOM   4668  HD2 PHE   295     107.190  63.640  39.890  0.00  0.00           H
ATOM   4669  C   PHE   295     112.070  64.950  40.480  0.00  0.00           C
ATOM   4670  O   PHE   295     112.900  64.240  41.080  0.00  0.00           O
ATOM   4671  N   GLU   296     112.500  65.790  39.590  0.00  0.00           N
ATOM   4672  H   GLU   296     111.790  66.260  39.050  0.00  0.00           H
ATOM   4673  CA  GLU   296     113.910  66.210  39.490  0.00  0.00           C
ATOM   4674  HA  GLU   296     114.460  65.270  39.500  0.00  0.00           H
ATOM   4675  CB  GLU   296     114.220  66.900  38.090  0.00  0.00           C
ATOM   4676  HB2 GLU   296     115.030  67.630  38.160  0.00  0.00           H
ATOM   4677  HB3 GLU   296     113.350  67.520  37.850  0.00  0.00           H
ATOM   4678  CG  GLU   296     114.430  65.870  36.970  0.00  0.00           C
ATOM   4679  HG2 GLU   296     113.610  65.150  36.980  0.00  0.00           H
ATOM   4680  HG3 GLU   296     115.240  65.260  37.360  0.00  0.00           H
ATOM   4681  CD  GLU   296     114.450  66.590  35.580  0.00  0.00           C
ATOM   4682  OE1 GLU   296     114.850  67.730  35.520  0.00  0.00           O
ATOM   4683  OE2 GLU   296     114.360  65.880  34.550  0.00  0.00           O
ATOM   4684  C   GLU   296     114.350  67.100  40.670  0.00  0.00           C
ATOM   4685  O   GLU   296     115.570  67.450  40.760  0.00  0.00           O
ATOM   4686  N   MET   297     113.370  67.660  41.460  0.00  0.00           N
ATOM   4687  H   MET   297     112.430  67.300  41.350  0.00  0.00           H
ATOM   4688  CA  MET   297     113.650  68.530  42.540  0.00  0.00           C
ATOM   4689  HA  MET   297     114.670  68.920  42.520  0.00  0.00           H
ATOM   4690  CB  MET   297     112.650  69.740  42.670  0.00  0.00           C
ATOM   4691  HB2 MET   297     112.820  70.310  43.590  0.00  0.00           H
ATOM   4692  HB3 MET   297     111.650  69.320  42.610  0.00  0.00           H
ATOM   4693  CG  MET   297     112.800  70.640  41.450  0.00  0.00           C
ATOM   4694  HG2 MET   297     112.910  70.000  40.580  0.00  0.00           H
ATOM   4695  HG3 MET   297     113.800  71.020  41.650  0.00  0.00           H
ATOM   4696  SD  MET   297     111.710  72.030  41.200  0.00  0.00           S
ATOM   4697  CE  MET   297     110.570  71.260  40.080  0.00  0.00           C
ATOM   4698  HE1 MET   297     110.970  71.230  39.070  0.00  0.00           H
ATOM   4699  HE2 MET   297     110.440  70.240  40.430  0.00  0.00           H
ATOM   4700  HE3 MET   297     109.610  71.790  40.120  0.00  0.00           H
ATOM   4701  C   MET   297     113.660  67.690  43.870  0.00  0.00           C
ATOM   4702  O   MET   297     113.320  66.500  43.930  0.00  0.00           O
ATOM   4703  N   GLU   298     114.200  68.250  44.920  0.00  0.00           N
ATOM   4704  H   GLU   298     114.550  69.200  44.880  0.00  0.00           H
ATOM   4705  CA  GLU   298     114.260  67.580  46.210  0.00  0.00           C
ATOM   4706  HA  GLU   298     114.280  66.510  45.990  0.00  0.00           H
ATOM   4707  CB  GLU   298     115.580  67.880  46.950  0.00  0.00           C
ATOM   4708  HB2 GLU   298     115.650  67.250  47.840  0.00  0.00           H
ATOM   4709  HB3 GLU   298     115.660  68.900  47.310  0.00  0.00           H
ATOM   4710  CG  GLU   298     116.860  67.530  46.100  0.00  0.00           C
ATOM   4711  HG2 GLU   298     117.060  68.280  45.330  0.00  0.00           H
ATOM   4712  HG3 GLU   298     116.820  66.550  45.620  0.00  0.00           H
ATOM   4713  CD  GLU   298     118.090  67.520  47.030  0.00  0.00           C
ATOM   4714  OE1 GLU   298     118.260  68.470  47.790  0.00  0.00           O
ATOM   4715  OE2 GLU   298     118.900  66.590  46.970  0.00  0.00           O
ATOM   4716  C   GLU   298     113.030  67.810  47.130  0.00  0.00           C
ATOM   4717  O   GLU   298     112.270  68.770  46.950  0.00  0.00           O
ATOM   4718  N   ASN   299     112.890  66.900  48.130  0.00  0.00           N
ATOM   4719  H   ASN   299     113.360  66.020  47.990  0.00  0.00           H
ATOM   4720  CA  ASN   299     111.910  67.090  49.210  0.00  0.00           C
ATOM   4721  HA  ASN   299     111.850  66.220  49.880  0.00  0.00           H
ATOM   4722  CB  ASN   299     112.290  68.300  50.070  0.00  0.00           C
ATOM   4723  HB2 ASN   299     111.630  68.350  50.940  0.00  0.00           H
ATOM   4724  HB3 ASN   299     112.240  69.230  49.500  0.00  0.00           H
ATOM   4725  CG  ASN   299     113.730  68.140  50.630  0.00  0.00           C
ATOM   4726  OD1 ASN   299     113.960  67.130  51.260  0.00  0.00           O
ATOM   4727  ND2 ASN   299     114.690  69.020  50.280  0.00  0.00           N
ATOM   4728 HD21 ASN   299     114.540  69.890  49.800  0.00  0.00           H
ATOM   4729 HD22 ASN   299     115.670  68.800  50.350  0.00  0.00           H
ATOM   4730  C   ASN   299     110.440  67.140  48.710  0.00  0.00           C
ATOM   4731  O   ASN   299     109.600  67.680  49.410  0.00  0.00           O
ATOM   4732  N   ILE   300     110.190  66.470  47.610  0.00  0.00           N
ATOM   4733  H   ILE   300     111.030  66.180  47.130  0.00  0.00           H
ATOM   4734  CA  ILE   300     108.850  66.220  47.030  0.00  0.00           C
ATOM   4735  HA  ILE   300     108.440  67.230  46.960  0.00  0.00           H
ATOM   4736  CB  ILE   300     108.910  65.740  45.590  0.00  0.00           C
ATOM   4737  HB  ILE   300     109.420  64.780  45.600  0.00  0.00           H
ATOM   4738  CG2 ILE   300     107.480  65.430  45.060  0.00  0.00           C
ATOM   4739 HG21 ILE   300     107.210  64.470  45.500  0.00  0.00           H
ATOM   4740 HG22 ILE   300     106.720  66.180  45.250  0.00  0.00           H
ATOM   4741 HG23 ILE   300     107.450  65.200  44.000  0.00  0.00           H
ATOM   4742  CG1 ILE   300     109.710  66.620  44.690  0.00  0.00           C
ATOM   4743 HG12 ILE   300     109.660  66.200  43.680  0.00  0.00           H
ATOM   4744 HG13 ILE   300     110.740  66.640  45.030  0.00  0.00           H
ATOM   4745  CD1 ILE   300     109.210  68.050  44.620  0.00  0.00           C
ATOM   4746 HD11 ILE   300     109.400  68.470  45.610  0.00  0.00           H
ATOM   4747 HD12 ILE   300     109.870  68.540  43.900  0.00  0.00           H
ATOM   4748 HD13 ILE   300     108.190  68.160  44.260  0.00  0.00           H
ATOM   4749  C   ILE   300     107.900  65.460  47.960  0.00  0.00           C
ATOM   4750  O   ILE   300     108.320  64.490  48.590  0.00  0.00           O
ATOM   4751  N   THR   301     106.650  65.960  48.140  0.00  0.00           N
ATOM   4752  H   THR   301     106.480  66.810  47.620  0.00  0.00           H
ATOM   4753  CA  THR   301     105.790  65.370  49.120  0.00  0.00           C
ATOM   4754  HA  THR   301     106.330  64.770  49.850  0.00  0.00           H
ATOM   4755  CB  THR   301     105.190  66.430  50.030  0.00  0.00           C
ATOM   4756  HB  THR   301     104.510  65.900  50.700  0.00  0.00           H
ATOM   4757  CG2 THR   301     106.170  67.330  50.800  0.00  0.00           C
ATOM   4758 HG21 THR   301     106.860  67.910  50.190  0.00  0.00           H
ATOM   4759 HG22 THR   301     105.560  68.030  51.370  0.00  0.00           H
ATOM   4760 HG23 THR   301     106.740  66.660  51.450  0.00  0.00           H
ATOM   4761  OG1 THR   301     104.390  67.230  49.190  0.00  0.00           O
ATOM   4762  HG1 THR   301     104.930  67.860  48.720  0.00  0.00           H
ATOM   4763  C   THR   301     104.700  64.630  48.370  0.00  0.00           C
ATOM   4764  O   THR   301     104.280  64.970  47.250  0.00  0.00           O
ATOM   4765  N   ASP   302     104.230  63.590  49.040  0.00  0.00           N
ATOM   4766  H   ASP   302     104.660  63.320  49.910  0.00  0.00           H
ATOM   4767  CA  ASP   302     103.000  62.940  48.650  0.00  0.00           C
ATOM   4768  HA  ASP   302     103.050  62.800  47.570  0.00  0.00           H
ATOM   4769  CB  ASP   302     103.150  61.450  49.270  0.00  0.00           C
ATOM   4770  HB2 ASP   302     102.350  60.850  48.830  0.00  0.00           H
ATOM   4771  HB3 ASP   302     103.080  61.530  50.350  0.00  0.00           H
ATOM   4772  CG  ASP   302     104.500  60.800  48.900  0.00  0.00           C
ATOM   4773  OD1 ASP   302     104.720  60.310  47.770  0.00  0.00           O
ATOM   4774  OD2 ASP   302     105.390  60.700  49.770  0.00  0.00           O
ATOM   4775  C   ASP   302     101.640  63.710  48.900  0.00  0.00           C
ATOM   4776  O   ASP   302     101.440  64.380  49.930  0.00  0.00           O
ATOM   4777  N   PRO   303     100.700  63.680  47.930  0.00  0.00           N
ATOM   4778  CD  PRO   303     100.850  63.080  46.630  0.00  0.00           C
ATOM   4779  HD2 PRO   303     101.280  62.080  46.570  0.00  0.00           H
ATOM   4780  HD3 PRO   303     101.520  63.670  45.990  0.00  0.00           H
ATOM   4781  CG  PRO   303      99.460  63.010  46.010  0.00  0.00           C
ATOM   4782  HG2 PRO   303      98.900  62.100  46.210  0.00  0.00           H
ATOM   4783  HG3 PRO   303      99.700  63.280  44.980  0.00  0.00           H
ATOM   4784  CB  PRO   303      98.780  64.150  46.720  0.00  0.00           C
ATOM   4785  HB2 PRO   303      97.710  63.970  46.770  0.00  0.00           H
ATOM   4786  HB3 PRO   303      98.900  65.140  46.280  0.00  0.00           H
ATOM   4787  CA  PRO   303      99.380  64.190  48.120  0.00  0.00           C
ATOM   4788  HA  PRO   303      99.450  65.240  48.370  0.00  0.00           H
ATOM   4789  C   PRO   303      98.530  63.380  49.160  0.00  0.00           C
ATOM   4790  O   PRO   303      99.000  62.300  49.460  0.00  0.00           O
ATOM   4791  N   PRO   304      97.450  63.980  49.720  0.00  0.00           N
ATOM   4792  CD  PRO   304      96.900  65.320  49.450  0.00  0.00           C
ATOM   4793  HD2 PRO   304      96.960  65.600  48.400  0.00  0.00           H
ATOM   4794  HD3 PRO   304      97.330  66.110  50.060  0.00  0.00           H
ATOM   4795  CG  PRO   304      95.400  65.120  49.860  0.00  0.00           C
ATOM   4796  HG2 PRO   304      94.870  64.770  48.970  0.00  0.00           H
ATOM   4797  HG3 PRO   304      95.010  66.110  50.090  0.00  0.00           H
ATOM   4798  CB  PRO   304      95.460  64.130  51.010  0.00  0.00           C
ATOM   4799  HB2 PRO   304      94.510  63.600  51.070  0.00  0.00           H
ATOM   4800  HB3 PRO   304      95.530  64.650  51.970  0.00  0.00           H
ATOM   4801  CA  PRO   304      96.700  63.280  50.790  0.00  0.00           C
ATOM   4802  HA  PRO   304      97.370  63.170  51.640  0.00  0.00           H
ATOM   4803  C   PRO   304      96.180  61.920  50.360  0.00  0.00           C
ATOM   4804  O   PRO   304      95.800  61.820  49.190  0.00  0.00           O
ATOM   4805  N   ARG   305      96.220  60.940  51.310  0.00  0.00           N
ATOM   4806  H   ARG   305      96.650  61.110  52.210  0.00  0.00           H
ATOM   4807  CA  ARG   305      95.480  59.630  51.160  0.00  0.00           C
ATOM   4808  HA  ARG   305      95.320  59.500  50.090  0.00  0.00           H
ATOM   4809  CB  ARG   305      96.200  58.340  51.810  0.00  0.00           C
ATOM   4810  HB2 ARG   305      96.380  58.580  52.850  0.00  0.00           H
ATOM   4811  HB3 ARG   305      97.090  58.380  51.190  0.00  0.00           H
ATOM   4812  CG  ARG   305      95.420  57.040  51.590  0.00  0.00           C
ATOM   4813  HG2 ARG   305      95.340  56.870  50.520  0.00  0.00           H
ATOM   4814  HG3 ARG   305      94.400  57.100  51.970  0.00  0.00           H
ATOM   4815  CD  ARG   305      96.100  55.780  52.150  0.00  0.00           C
ATOM   4816  HD2 ARG   305      96.490  56.090  53.130  0.00  0.00           H
ATOM   4817  HD3 ARG   305      96.820  55.690  51.340  0.00  0.00           H
ATOM   4818  NE  ARG   305      95.180  54.670  52.360  0.00  0.00           N
ATOM   4819  HE  ARG   305      94.340  54.720  51.800  0.00  0.00           H
ATOM   4820  CZ  ARG   305      95.380  53.450  52.860  0.00  0.00           C
ATOM   4821  NH1 ARG   305      96.480  53.240  53.480  0.00  0.00           N
ATOM   4822 HH11 ARG   305      97.190  53.960  53.550  0.00  0.00           H
ATOM   4823 HH12 ARG   305      96.500  52.370  53.980  0.00  0.00           H
ATOM   4824  NH2 ARG   305      94.530  52.460  52.740  0.00  0.00           N
ATOM   4825 HH21 ARG   305      93.710  52.700  52.190  0.00  0.00           H
ATOM   4826 HH22 ARG   305      94.690  51.630  53.290  0.00  0.00           H
ATOM   4827  C   ARG   305      94.070  59.690  51.730  0.00  0.00           C
ATOM   4828  O   ARG   305      93.870  59.450  52.890  0.00  0.00           O
ATOM   4829  N   GLY   306      93.130  60.050  50.820  0.00  0.00           N
ATOM   4830  H   GLY   306      93.530  60.230  49.910  0.00  0.00           H
ATOM   4831  CA  GLY   306      91.700  60.210  51.110  0.00  0.00           C
ATOM   4832  HA2 GLY   306      91.370  59.360  51.700  0.00  0.00           H
ATOM   4833  HA3 GLY   306      91.160  60.130  50.170  0.00  0.00           H
ATOM   4834  C   GLY   306      91.500  61.550  51.830  0.00  0.00           C
ATOM   4835  O   GLY   306      92.440  62.210  52.260  0.00  0.00           O
ATOM   4836  N   CYX   307      90.260  62.020  51.810  0.00  0.00           N
ATOM   4837  H   CYX   307      89.480  61.400  51.640  0.00  0.00           H
ATOM   4838  CA  CYX   307      89.780  63.280  52.480  0.00  0.00           C
ATOM   4839  HA  CYX   307      90.540  64.030  52.300  0.00  0.00           H
ATOM   4840  CB  CYX   307      88.520  63.790  51.850  0.00  0.00           C
ATOM   4841  HB2 CYX   307      88.130  64.660  52.380  0.00  0.00           H
ATOM   4842  HB3 CYX   307      87.760  63.020  51.950  0.00  0.00           H
ATOM   4843  SG  CYX   307      88.660  64.170  50.050  0.00  0.00           S
ATOM   4844  C   CYX   307      89.610  63.110  53.980  0.00  0.00           C
ATOM   4845  O   CYX   307      89.960  63.970  54.740  0.00  0.00           O
ATOM   4846  N   VAL   308      89.180  61.900  54.340  0.00  0.00           N
ATOM   4847  H   VAL   308      88.930  61.210  53.650  0.00  0.00           H
ATOM   4848  CA  VAL   308      88.760  61.710  55.750  0.00  0.00           C
ATOM   4849  HA  VAL   308      88.090  62.550  55.910  0.00  0.00           H
ATOM   4850  CB  VAL   308      88.110  60.390  56.060  0.00  0.00           C
ATOM   4851  HB  VAL   308      88.900  59.650  55.950  0.00  0.00           H
ATOM   4852  CG1 VAL   308      87.630  60.290  57.540  0.00  0.00           C
ATOM   4853 HG11 VAL   308      86.770  60.930  57.730  0.00  0.00           H
ATOM   4854 HG12 VAL   308      87.490  59.250  57.860  0.00  0.00           H
ATOM   4855 HG13 VAL   308      88.390  60.730  58.180  0.00  0.00           H
ATOM   4856  CG2 VAL   308      86.980  60.140  55.100  0.00  0.00           C
ATOM   4857 HG21 VAL   308      86.280  60.980  55.140  0.00  0.00           H
ATOM   4858 HG22 VAL   308      87.420  59.930  54.120  0.00  0.00           H
ATOM   4859 HG23 VAL   308      86.540  59.210  55.450  0.00  0.00           H
ATOM   4860  C   VAL   308      90.060  61.920  56.660  0.00  0.00           C
ATOM   4861  O   VAL   308      91.160  61.420  56.400  0.00  0.00           O
ATOM   4862  N   GLY   309      89.980  62.840  57.610  0.00  0.00           N
ATOM   4863  H   GLY   309      89.120  63.340  57.790  0.00  0.00           H
ATOM   4864  CA  GLY   309      91.020  63.060  58.590  0.00  0.00           C
ATOM   4865  HA2 GLY   309      91.640  62.190  58.820  0.00  0.00           H
ATOM   4866  HA3 GLY   309      90.490  63.550  59.400  0.00  0.00           H
ATOM   4867  C   GLY   309      92.070  64.110  58.110  0.00  0.00           C
ATOM   4868  O   GLY   309      92.920  64.590  58.870  0.00  0.00           O
ATOM   4869  N   ASN   310      92.110  64.370  56.760  0.00  0.00           N
ATOM   4870  H   ASN   310      91.340  64.030  56.200  0.00  0.00           H
ATOM   4871  CA  ASN   310      93.180  65.210  56.130  0.00  0.00           C
ATOM   4872  HA  ASN   310      93.980  65.260  56.870  0.00  0.00           H
ATOM   4873  CB  ASN   310      93.750  64.650  54.810  0.00  0.00           C
ATOM   4874  HB2 ASN   310      94.350  65.320  54.190  0.00  0.00           H
ATOM   4875  HB3 ASN   310      92.930  64.400  54.140  0.00  0.00           H
ATOM   4876  CG  ASN   310      94.530  63.370  55.060  0.00  0.00           C
ATOM   4877  OD1 ASN   310      95.470  63.290  55.840  0.00  0.00           O
ATOM   4878  ND2 ASN   310      94.240  62.280  54.360  0.00  0.00           N
ATOM   4879 HD21 ASN   310      93.430  62.350  53.760  0.00  0.00           H
ATOM   4880 HD22 ASN   310      94.720  61.400  54.520  0.00  0.00           H
ATOM   4881  C   ASN   310      92.640  66.700  56.190  0.00  0.00           C
ATOM   4882  O   ASN   310      91.560  67.010  55.690  0.00  0.00           O
ATOM   4883  N   THR   311      93.380  67.630  56.780  0.00  0.00           N
ATOM   4884  H   THR   311      94.260  67.300  57.170  0.00  0.00           H
ATOM   4885  CA  THR   311      93.050  69.030  57.030  0.00  0.00           C
ATOM   4886  HA  THR   311      92.160  69.230  56.430  0.00  0.00           H
ATOM   4887  CB  THR   311      92.600  69.200  58.470  0.00  0.00           C
ATOM   4888  HB  THR   311      92.510  70.270  58.620  0.00  0.00           H
ATOM   4889  CG2 THR   311      91.280  68.580  58.880  0.00  0.00           C
ATOM   4890 HG21 THR   311      91.400  67.490  58.900  0.00  0.00           H
ATOM   4891 HG22 THR   311      90.950  68.920  59.870  0.00  0.00           H
ATOM   4892 HG23 THR   311      90.610  68.800  58.050  0.00  0.00           H
ATOM   4893  OG1 THR   311      93.510  68.590  59.390  0.00  0.00           O
ATOM   4894  HG1 THR   311      94.130  69.290  59.590  0.00  0.00           H
ATOM   4895  C   THR   311      94.130  69.940  56.520  0.00  0.00           C
ATOM   4896  O   THR   311      93.870  71.130  56.410  0.00  0.00           O
ATOM   4897  N   ASN   312      95.320  69.450  56.290  0.00  0.00           N
ATOM   4898  H   ASN   312      95.440  68.500  56.620  0.00  0.00           H
ATOM   4899  CA  ASN   312      96.440  70.180  55.700  0.00  0.00           C
ATOM   4900  HA  ASN   312      96.500  71.150  56.190  0.00  0.00           H
ATOM   4901  CB  ASN   312      97.710  69.400  55.980  0.00  0.00           C
ATOM   4902  HB2 ASN   312      98.560  69.880  55.500  0.00  0.00           H
ATOM   4903  HB3 ASN   312      97.630  68.350  55.710  0.00  0.00           H
ATOM   4904  CG  ASN   312      98.050  69.440  57.450  0.00  0.00           C
ATOM   4905  OD1 ASN   312      97.770  68.580  58.230  0.00  0.00           O
ATOM   4906  ND2 ASN   312      98.540  70.580  57.930  0.00  0.00           N
ATOM   4907 HD21 ASN   312      98.810  71.210  57.180  0.00  0.00           H
ATOM   4908 HD22 ASN   312      98.660  70.740  58.920  0.00  0.00           H
ATOM   4909  C   ASN   312      96.290  70.300  54.190  0.00  0.00           C
ATOM   4910  O   ASN   312      95.740  69.400  53.520  0.00  0.00           O
ATOM   4911  N   ILE   313      96.870  71.340  53.610  0.00  0.00           N
ATOM   4912  H   ILE   313      97.340  72.020  54.180  0.00  0.00           H
ATOM   4913  CA  ILE   313      97.070  71.380  52.170  0.00  0.00           C
ATOM   4914  HA  ILE   313      96.160  71.040  51.680  0.00  0.00           H
ATOM   4915  CB  ILE   313      97.410  72.790  51.600  0.00  0.00           C
ATOM   4916  HB  ILE   313      97.490  72.770  50.510  0.00  0.00           H
ATOM   4917  CG2 ILE   313      96.270  73.690  51.890  0.00  0.00           C
ATOM   4918 HG21 ILE   313      95.340  73.330  51.460  0.00  0.00           H
ATOM   4919 HG22 ILE   313      96.180  73.900  52.960  0.00  0.00           H
ATOM   4920 HG23 ILE   313      96.450  74.680  51.460  0.00  0.00           H
ATOM   4921  CG1 ILE   313      98.860  73.320  51.970  0.00  0.00           C
ATOM   4922 HG12 ILE   313      99.620  72.580  51.740  0.00  0.00           H
ATOM   4923 HG13 ILE   313      98.840  73.430  53.060  0.00  0.00           H
ATOM   4924  CD1 ILE   313      99.310  74.610  51.330  0.00  0.00           C
ATOM   4925 HD11 ILE   313      99.410  74.410  50.270  0.00  0.00           H
ATOM   4926 HD12 ILE   313      98.560  75.380  51.560  0.00  0.00           H
ATOM   4927 HD13 ILE   313     100.240  75.000  51.730  0.00  0.00           H
ATOM   4928  C   ILE   313      98.140  70.430  51.720  0.00  0.00           C
ATOM   4929  O   ILE   313      98.960  69.970  52.530  0.00  0.00           O
ATOM   4930  N   TRP   314      98.180  70.010  50.440  0.00  0.00           N
ATOM   4931  H   TRP   314      97.540  70.450  49.790  0.00  0.00           H
ATOM   4932  CA  TRP   314      99.400  69.270  49.870  0.00  0.00           C
ATOM   4933  HA  TRP   314      99.820  68.500  50.520  0.00  0.00           H
ATOM   4934  CB  TRP   314      98.940  68.520  48.580  0.00  0.00           C
ATOM   4935  HB2 TRP   314      98.510  69.310  47.960  0.00  0.00           H
ATOM   4936  HB3 TRP   314      98.260  67.700  48.800  0.00  0.00           H
ATOM   4937  CG  TRP   314     100.100  67.920  47.750  0.00  0.00           C
ATOM   4938  CD1 TRP   314     101.210  67.330  48.220  0.00  0.00           C
ATOM   4939  HD1 TRP   314     101.420  67.310  49.280  0.00  0.00           H
ATOM   4940  NE1 TRP   314     101.870  66.730  47.130  0.00  0.00           N
ATOM   4941  HE1 TRP   314     102.770  66.340  47.350  0.00  0.00           H
ATOM   4942  CE2 TRP   314     101.300  67.030  45.960  0.00  0.00           C
ATOM   4943  CZ2 TRP   314     101.720  66.760  44.640  0.00  0.00           C
ATOM   4944  HZ2 TRP   314     102.580  66.140  44.420  0.00  0.00           H
ATOM   4945  CH2 TRP   314     100.930  67.180  43.540  0.00  0.00           C
ATOM   4946  HH2 TRP   314     101.260  67.010  42.530  0.00  0.00           H
ATOM   4947  CZ3 TRP   314      99.730  67.880  43.840  0.00  0.00           C
ATOM   4948  HZ3 TRP   314      99.100  68.200  43.020  0.00  0.00           H
ATOM   4949  CE3 TRP   314      99.320  68.100  45.200  0.00  0.00           C
ATOM   4950  HE3 TRP   314      98.360  68.540  45.410  0.00  0.00           H
ATOM   4951  CD2 TRP   314     100.140  67.720  46.290  0.00  0.00           C
ATOM   4952  C   TRP   314     100.420  70.430  49.700  0.00  0.00           C
ATOM   4953  O   TRP   314     100.250  71.330  48.910  0.00  0.00           O
ATOM   4954  N   LYS   315     101.590  70.250  50.330  0.00  0.00           N
ATOM   4955  H   LYS   315     101.680  69.450  50.940  0.00  0.00           H
ATOM   4956  CA  LYS   315     102.710  71.280  50.350  0.00  0.00           C
ATOM   4957  HA  LYS   315     102.210  72.220  50.590  0.00  0.00           H
ATOM   4958  CB  LYS   315     103.760  70.910  51.390  0.00  0.00           C
ATOM   4959  HB2 LYS   315     104.070  69.890  51.160  0.00  0.00           H
ATOM   4960  HB3 LYS   315     103.310  70.760  52.370  0.00  0.00           H
ATOM   4961  CG  LYS   315     105.000  71.870  51.500  0.00  0.00           C
ATOM   4962  HG2 LYS   315     105.400  71.790  52.520  0.00  0.00           H
ATOM   4963  HG3 LYS   315     104.650  72.890  51.410  0.00  0.00           H
ATOM   4964  CD  LYS   315     106.180  71.580  50.540  0.00  0.00           C
ATOM   4965  HD2 LYS   315     105.820  71.460  49.520  0.00  0.00           H
ATOM   4966  HD3 LYS   315     106.660  70.660  50.880  0.00  0.00           H
ATOM   4967  CE  LYS   315     107.120  72.750  50.640  0.00  0.00           C
ATOM   4968  HE2 LYS   315     106.490  73.630  50.810  0.00  0.00           H
ATOM   4969  HE3 LYS   315     107.620  72.920  49.690  0.00  0.00           H
ATOM   4970  NZ  LYS   315     108.030  72.640  51.790  0.00  0.00           N
ATOM   4971  HZ1 LYS   315     108.620  73.450  51.660  0.00  0.00           H
ATOM   4972  HZ2 LYS   315     107.640  72.640  52.720  0.00  0.00           H
ATOM   4973  HZ3 LYS   315     108.550  71.790  51.650  0.00  0.00           H
ATOM   4974  C   LYS   315     103.320  71.340  48.990  0.00  0.00           C
ATOM   4975  O   LYS   315     103.830  72.420  48.650  0.00  0.00           O
ATOM   4976  N   THR   316     103.290  70.310  48.140  0.00  0.00           N
ATOM   4977  H   THR   316     102.930  69.440  48.510  0.00  0.00           H
ATOM   4978  CA  THR   316     103.880  70.400  46.740  0.00  0.00           C
ATOM   4979  HA  THR   316     104.730  71.090  46.700  0.00  0.00           H
ATOM   4980  CB  THR   316     104.500  69.030  46.440  0.00  0.00           C
ATOM   4981  HB  THR   316     103.720  68.270  46.480  0.00  0.00           H
ATOM   4982  CG2 THR   316     105.090  68.870  45.020  0.00  0.00           C
ATOM   4983 HG21 THR   316     105.520  69.830  44.750  0.00  0.00           H
ATOM   4984 HG22 THR   316     105.820  68.070  45.020  0.00  0.00           H
ATOM   4985 HG23 THR   316     104.280  68.680  44.320  0.00  0.00           H
ATOM   4986  OG1 THR   316     105.610  68.760  47.340  0.00  0.00           O
ATOM   4987  HG1 THR   316     106.300  69.400  47.150  0.00  0.00           H
ATOM   4988  C   THR   316     102.790  70.870  45.680  0.00  0.00           C
ATOM   4989  O   THR   316     103.180  71.460  44.690  0.00  0.00           O
ATOM   4990  N   GLY   317     101.480  70.850  45.990  0.00  0.00           N
ATOM   4991  H   GLY   317     101.370  70.420  46.900  0.00  0.00           H
ATOM   4992  CA  GLY   317     100.430  71.440  45.130  0.00  0.00           C
ATOM   4993  HA2 GLY   317      99.510  71.400  45.710  0.00  0.00           H
ATOM   4994  HA3 GLY   317     100.350  70.700  44.340  0.00  0.00           H
ATOM   4995  C   GLY   317     100.680  72.860  44.570  0.00  0.00           C
ATOM   4996  O   GLY   317     100.650  73.100  43.340  0.00  0.00           O
ATOM   4997  N   PRO   318     101.150  73.790  45.410  0.00  0.00           N
ATOM   4998  CD  PRO   318     101.070  73.740  46.880  0.00  0.00           C
ATOM   4999  HD2 PRO   318     102.030  73.520  47.360  0.00  0.00           H
ATOM   5000  HD3 PRO   318     100.290  73.030  47.150  0.00  0.00           H
ATOM   5001  CG  PRO   318     100.740  75.140  47.240  0.00  0.00           C
ATOM   5002  HG2 PRO   318     100.630  75.420  48.290  0.00  0.00           H
ATOM   5003  HG3 PRO   318      99.740  75.320  46.850  0.00  0.00           H
ATOM   5004  CB  PRO   318     101.630  75.990  46.300  0.00  0.00           C
ATOM   5005  HB2 PRO   318     102.640  75.970  46.700  0.00  0.00           H
ATOM   5006  HB3 PRO   318     101.290  77.030  46.260  0.00  0.00           H
ATOM   5007  CA  PRO   318     101.530  75.190  45.030  0.00  0.00           C
ATOM   5008  HA  PRO   318     100.670  75.600  44.500  0.00  0.00           H
ATOM   5009  C   PRO   318     102.760  75.150  44.100  0.00  0.00           C
ATOM   5010  O   PRO   318     102.640  75.710  43.030  0.00  0.00           O
ATOM   5011  N   LEU   319     103.850  74.430  44.420  0.00  0.00           N
ATOM   5012  H   LEU   319     103.920  73.850  45.250  0.00  0.00           H
ATOM   5013  CA  LEU   319     105.000  74.250  43.460  0.00  0.00           C
ATOM   5014  HA  LEU   319     105.390  75.250  43.240  0.00  0.00           H
ATOM   5015  CB  LEU   319     106.060  73.360  44.140  0.00  0.00           C
ATOM   5016  HB2 LEU   319     105.490  72.500  44.490  0.00  0.00           H
ATOM   5017  HB3 LEU   319     106.580  73.950  44.890  0.00  0.00           H
ATOM   5018  CG  LEU   319     107.130  72.760  43.250  0.00  0.00           C
ATOM   5019  HG  LEU   319     106.690  72.050  42.550  0.00  0.00           H
ATOM   5020  CD1 LEU   319     107.820  73.780  42.430  0.00  0.00           C
ATOM   5021 HD11 LEU   319     108.480  73.260  41.730  0.00  0.00           H
ATOM   5022 HD12 LEU   319     107.040  74.230  41.810  0.00  0.00           H
ATOM   5023 HD13 LEU   319     108.390  74.480  43.030  0.00  0.00           H
ATOM   5024  CD2 LEU   319     108.180  72.060  44.190  0.00  0.00           C
ATOM   5025 HD21 LEU   319     107.830  71.140  44.650  0.00  0.00           H
ATOM   5026 HD22 LEU   319     109.080  71.830  43.630  0.00  0.00           H
ATOM   5027 HD23 LEU   319     108.550  72.750  44.960  0.00  0.00           H
ATOM   5028  C   LEU   319     104.410  73.670  42.170  0.00  0.00           C
ATOM   5029  O   LEU   319     104.720  74.190  41.110  0.00  0.00           O
ATOM   5030  N   PHE   320     103.670  72.550  42.180  0.00  0.00           N
ATOM   5031  H   PHE   320     103.420  72.260  43.110  0.00  0.00           H
ATOM   5032  CA  PHE   320     103.260  71.750  41.010  0.00  0.00           C
ATOM   5033  HA  PHE   320     104.210  71.660  40.490  0.00  0.00           H
ATOM   5034  CB  PHE   320     102.640  70.400  41.430  0.00  0.00           C
ATOM   5035  HB2 PHE   320     101.690  70.600  41.910  0.00  0.00           H
ATOM   5036  HB3 PHE   320     103.330  69.860  42.070  0.00  0.00           H
ATOM   5037  CG  PHE   320     102.410  69.580  40.100  0.00  0.00           C
ATOM   5038  CD1 PHE   320     103.290  69.630  38.970  0.00  0.00           C
ATOM   5039  HD1 PHE   320     104.210  70.200  38.980  0.00  0.00           H
ATOM   5040  CE1 PHE   320     103.040  68.800  37.850  0.00  0.00           C
ATOM   5041  HE1 PHE   320     103.800  68.820  37.080  0.00  0.00           H
ATOM   5042  CZ  PHE   320     101.880  67.920  37.880  0.00  0.00           C
ATOM   5043  HZ  PHE   320     101.620  67.330  37.010  0.00  0.00           H
ATOM   5044  CE2 PHE   320     101.010  67.880  38.960  0.00  0.00           C
ATOM   5045  HE2 PHE   320     100.270  67.100  39.060  0.00  0.00           H
ATOM   5046  CD2 PHE   320     101.320  68.650  40.080  0.00  0.00           C
ATOM   5047  HD2 PHE   320     100.760  68.610  41.010  0.00  0.00           H
ATOM   5048  C   PHE   320     102.380  72.610  40.020  0.00  0.00           C
ATOM   5049  O   PHE   320     102.430  72.470  38.820  0.00  0.00           O
ATOM   5050  N   LYS   321     101.650  73.600  40.530  0.00  0.00           N
ATOM   5051  H   LYS   321     101.680  73.780  41.520  0.00  0.00           H
ATOM   5052  CA  LYS   321     100.920  74.580  39.760  0.00  0.00           C
ATOM   5053  HA  LYS   321     100.330  74.030  39.020  0.00  0.00           H
ATOM   5054  CB  LYS   321      99.960  75.430  40.670  0.00  0.00           C
ATOM   5055  HB2 LYS   321     100.520  76.240  41.130  0.00  0.00           H
ATOM   5056  HB3 LYS   321      99.470  74.750  41.360  0.00  0.00           H
ATOM   5057  CG  LYS   321      98.920  76.150  39.770  0.00  0.00           C
ATOM   5058  HG2 LYS   321      98.320  75.460  39.180  0.00  0.00           H
ATOM   5059  HG3 LYS   321      99.490  76.730  39.040  0.00  0.00           H
ATOM   5060  CD  LYS   321      97.970  77.140  40.520  0.00  0.00           C
ATOM   5061  HD2 LYS   321      98.470  77.420  41.440  0.00  0.00           H
ATOM   5062  HD3 LYS   321      97.050  76.580  40.700  0.00  0.00           H
[truncated: 7,431,535 more chars]
