# Supplementary material for: Reversible Control of Native GluN2B-Containing NMDA Receptors with Visible Light
Source: ACS Chem Neurosci. 2024 Sep 6;15(18):3321–43. doi: 10.1021/acschemneuro.4c00247 (PMC11413854; doi:10.1021/acschemneuro.4c00247)
Supplement: Supplementary file 3 — cn4c00247_si_003.zip [file cn4c00247_si_003.zip › Dataset-snapshots-QMMM/Snapshots/Rot2/5.pdb]

REMARK   3 REFINEMENT Structure from ORCA job: /scratch/rbp/orcajob_GS-qcg-QMXTB_8227/GS-qcg-QMXTB
ATOM      1  N   ASP     1     111.010  49.170  42.410  0.00  0.00           N
ATOM      2  H1  ASP     1     111.840  49.710  42.230  0.00  0.00           H
ATOM      3  H2  ASP     1     110.620  49.390  43.310  0.00  0.00           H
ATOM      4  H3  ASP     1     111.150  48.170  42.320  0.00  0.00           H
ATOM      5  CA  ASP     1     110.040  49.470  41.300  0.00  0.00           C
ATOM      6  HA  ASP     1     110.340  49.070  40.330  0.00  0.00           H
ATOM      7  CB  ASP     1     108.650  48.780  41.450  0.00  0.00           C
ATOM      8  HB2 ASP     1     107.990  49.090  40.640  0.00  0.00           H
ATOM      9  HB3 ASP     1     108.320  49.140  42.430  0.00  0.00           H
ATOM     10  CG  ASP     1     108.640  47.300  41.500  0.00  0.00           C
ATOM     11  OD1 ASP     1     109.490  46.660  40.820  0.00  0.00           O
ATOM     12  OD2 ASP     1     107.830  46.680  42.180  0.00  0.00           O
ATOM     13  C   ASP     1     109.880  51.040  41.110  0.00  0.00           C
ATOM     14  O   ASP     1     110.370  51.840  41.920  0.00  0.00           O
ATOM     15  N   PRO     2     109.250  51.550  40.070  0.00  0.00           N
ATOM     16  CD  PRO     2     108.960  50.850  38.860  0.00  0.00           C
ATOM     17  HD2 PRO     2     107.920  50.540  38.720  0.00  0.00           H
ATOM     18  HD3 PRO     2     109.630  50.020  38.680  0.00  0.00           H
ATOM     19  CG  PRO     2     109.310  51.930  37.840  0.00  0.00           C
ATOM     20  HG2 PRO     2     108.850  51.700  36.880  0.00  0.00           H
ATOM     21  HG3 PRO     2     110.390  52.070  37.780  0.00  0.00           H
ATOM     22  CB  PRO     2     108.710  53.220  38.430  0.00  0.00           C
ATOM     23  HB2 PRO     2     107.630  53.110  38.290  0.00  0.00           H
ATOM     24  HB3 PRO     2     109.120  54.140  38.000  0.00  0.00           H
ATOM     25  CA  PRO     2     109.010  53.000  39.910  0.00  0.00           C
ATOM     26  HA  PRO     2     109.860  53.580  40.250  0.00  0.00           H
ATOM     27  C   PRO     2     107.840  53.500  40.670  0.00  0.00           C
ATOM     28  O   PRO     2     106.840  52.800  40.950  0.00  0.00           O
ATOM     29  N   LYS     3     107.880  54.800  41.070  0.00  0.00           N
ATOM     30  H   LYS     3     108.660  55.380  40.780  0.00  0.00           H
ATOM     31  CA  LYS     3     106.830  55.430  41.930  0.00  0.00           C
ATOM     32  HA  LYS     3     106.570  54.870  42.830  0.00  0.00           H
ATOM     33  CB  LYS     3     107.410  56.830  42.380  0.00  0.00           C
ATOM     34  HB2 LYS     3     107.620  57.450  41.510  0.00  0.00           H
ATOM     35  HB3 LYS     3     108.390  56.640  42.810  0.00  0.00           H
ATOM     36  CG  LYS     3     106.480  57.510  43.340  0.00  0.00           C
ATOM     37  HG2 LYS     3     106.280  56.960  44.250  0.00  0.00           H
ATOM     38  HG3 LYS     3     105.630  57.820  42.730  0.00  0.00           H
ATOM     39  CD  LYS     3     107.110  58.830  43.920  0.00  0.00           C
ATOM     40  HD2 LYS     3     107.280  59.570  43.140  0.00  0.00           H
ATOM     41  HD3 LYS     3     108.060  58.560  44.390  0.00  0.00           H
ATOM     42  CE  LYS     3     106.090  59.400  44.840  0.00  0.00           C
ATOM     43  HE2 LYS     3     105.230  59.560  44.180  0.00  0.00           H
ATOM     44  HE3 LYS     3     106.310  60.440  45.120  0.00  0.00           H
ATOM     45  NZ  LYS     3     105.770  58.650  46.040  0.00  0.00           N
ATOM     46  HZ1 LYS     3     106.610  58.380  46.540  0.00  0.00           H
ATOM     47  HZ2 LYS     3     105.160  59.240  46.570  0.00  0.00           H
ATOM     48  HZ3 LYS     3     105.130  57.900  45.840  0.00  0.00           H
ATOM     49  C   LYS     3     105.630  55.610  41.130  0.00  0.00           C
ATOM     50  O   LYS     3     105.620  56.290  40.080  0.00  0.00           O
ATOM     51  N   ILE     4     104.590  54.830  41.520  0.00  0.00           N
ATOM     52  H   ILE     4     104.670  54.070  42.180  0.00  0.00           H
ATOM     53  CA  ILE     4     103.340  54.990  40.740  0.00  0.00           C
ATOM     54  HA  ILE     4     103.570  55.020  39.680  0.00  0.00           H
ATOM     55  CB  ILE     4     102.370  53.850  40.950  0.00  0.00           C
ATOM     56  HB  ILE     4     102.250  53.620  42.010  0.00  0.00           H
ATOM     57  CG2 ILE     4     100.970  54.280  40.490  0.00  0.00           C
ATOM     58 HG21 ILE     4     100.640  55.110  41.110  0.00  0.00           H
ATOM     59 HG22 ILE     4     100.980  54.550  39.430  0.00  0.00           H
ATOM     60 HG23 ILE     4     100.230  53.490  40.600  0.00  0.00           H
ATOM     61  CG1 ILE     4     102.920  52.760  40.090  0.00  0.00           C
ATOM     62 HG12 ILE     4     103.870  52.550  40.580  0.00  0.00           H
ATOM     63 HG13 ILE     4     103.170  53.190  39.120  0.00  0.00           H
ATOM     64  CD1 ILE     4     102.090  51.520  40.000  0.00  0.00           C
ATOM     65 HD11 ILE     4     102.690  50.750  39.520  0.00  0.00           H
ATOM     66 HD12 ILE     4     101.820  51.170  41.000  0.00  0.00           H
ATOM     67 HD13 ILE     4     101.310  51.720  39.260  0.00  0.00           H
ATOM     68  C   ILE     4     102.680  56.410  41.080  0.00  0.00           C
ATOM     69  O   ILE     4     102.380  56.650  42.250  0.00  0.00           O
ATOM     70  N   VAL     5     102.410  57.290  40.050  0.00  0.00           N
ATOM     71  H   VAL     5     102.620  56.940  39.130  0.00  0.00           H
ATOM     72  CA  VAL     5     101.850  58.670  40.100  0.00  0.00           C
ATOM     73  HA  VAL     5     101.640  58.940  41.130  0.00  0.00           H
ATOM     74  CB  VAL     5     102.760  59.780  39.480  0.00  0.00           C
ATOM     75  HB  VAL     5     102.720  59.580  38.400  0.00  0.00           H
ATOM     76  CG1 VAL     5     102.380  61.200  39.720  0.00  0.00           C
ATOM     77 HG11 VAL     5     102.830  61.550  40.650  0.00  0.00           H
ATOM     78 HG12 VAL     5     102.790  61.750  38.870  0.00  0.00           H
ATOM     79 HG13 VAL     5     101.310  61.420  39.660  0.00  0.00           H
ATOM     80  CG2 VAL     5     104.190  59.640  40.050  0.00  0.00           C
ATOM     81 HG21 VAL     5     104.490  58.600  40.150  0.00  0.00           H
ATOM     82 HG22 VAL     5     104.770  60.250  39.350  0.00  0.00           H
ATOM     83 HG23 VAL     5     104.260  60.010  41.070  0.00  0.00           H
ATOM     84  C   VAL     5     100.450  58.680  39.380  0.00  0.00           C
ATOM     85  O   VAL     5     100.360  58.530  38.160  0.00  0.00           O
ATOM     86  N   ASN     6      99.410  59.080  40.140  0.00  0.00           N
ATOM     87  H   ASN     6      99.580  59.420  41.080  0.00  0.00           H
ATOM     88  CA  ASN     6      98.060  58.970  39.670  0.00  0.00           C
ATOM     89  HA  ASN     6      97.950  58.290  38.820  0.00  0.00           H
ATOM     90  CB  ASN     6      97.130  58.360  40.730  0.00  0.00           C
ATOM     91  HB2 ASN     6      96.110  58.330  40.350  0.00  0.00           H
ATOM     92  HB3 ASN     6      97.140  58.880  41.690  0.00  0.00           H
ATOM     93  CG  ASN     6      97.490  56.860  40.870  0.00  0.00           C
ATOM     94  OD1 ASN     6      96.870  56.130  40.150  0.00  0.00           O
ATOM     95  ND2 ASN     6      98.300  56.440  41.720  0.00  0.00           N
ATOM     96 HD21 ASN     6      98.870  57.050  42.290  0.00  0.00           H
ATOM     97 HD22 ASN     6      98.360  55.430  41.670  0.00  0.00           H
ATOM     98  C   ASN     6      97.500  60.320  39.140  0.00  0.00           C
ATOM     99  O   ASN     6      97.700  61.380  39.690  0.00  0.00           O
ATOM    100  N   ILE     7      96.920  60.250  37.940  0.00  0.00           N
ATOM    101  H   ILE     7      96.840  59.360  37.480  0.00  0.00           H
ATOM    102  CA  ILE     7      96.260  61.370  37.230  0.00  0.00           C
ATOM    103  HA  ILE     7      96.350  62.170  37.970  0.00  0.00           H
ATOM    104  CB  ILE     7      97.000  61.790  35.920  0.00  0.00           C
ATOM    105  HB  ILE     7      97.000  60.880  35.320  0.00  0.00           H
ATOM    106  CG2 ILE     7      96.240  62.910  35.220  0.00  0.00           C
ATOM    107 HG21 ILE     7      95.410  62.580  34.590  0.00  0.00           H
ATOM    108 HG22 ILE     7      95.850  63.570  35.990  0.00  0.00           H
ATOM    109 HG23 ILE     7      96.790  63.410  34.420  0.00  0.00           H
ATOM    110  CG1 ILE     7      98.370  62.430  36.180  0.00  0.00           C
ATOM    111 HG12 ILE     7      98.800  62.140  37.140  0.00  0.00           H
ATOM    112 HG13 ILE     7      98.320  63.510  36.300  0.00  0.00           H
ATOM    113  CD1 ILE     7      99.320  62.070  35.040  0.00  0.00           C
ATOM    114 HD11 ILE     7     100.370  62.250  35.250  0.00  0.00           H
ATOM    115 HD12 ILE     7      99.380  60.990  34.930  0.00  0.00           H
ATOM    116 HD13 ILE     7      99.030  62.520  34.090  0.00  0.00           H
ATOM    117  C   ILE     7      94.750  61.010  37.030  0.00  0.00           C
ATOM    118  O   ILE     7      94.370  59.910  36.610  0.00  0.00           O
ATOM    119  N   GLY     8      93.830  61.920  37.490  0.00  0.00           N
ATOM    120  H   GLY     8      93.970  62.850  37.830  0.00  0.00           H
ATOM    121  CA  GLY     8      92.370  61.780  37.640  0.00  0.00           C
ATOM    122  HA2 GLY     8      92.220  62.480  38.460  0.00  0.00           H
ATOM    123  HA3 GLY     8      92.010  60.760  37.760  0.00  0.00           H
ATOM    124  C   GLY     8      91.670  62.470  36.510  0.00  0.00           C
ATOM    125  O   GLY     8      92.200  63.360  35.960  0.00  0.00           O
ATOM    126  N   ALA     9      90.420  62.150  36.270  0.00  0.00           N
ATOM    127  H   ALA     9      90.090  61.280  36.670  0.00  0.00           H
ATOM    128  CA  ALA     9      89.640  62.700  35.100  0.00  0.00           C
ATOM    129  HA  ALA     9      89.860  63.760  35.040  0.00  0.00           H
ATOM    130  CB  ALA     9      90.110  62.050  33.750  0.00  0.00           C
ATOM    131  HB1 ALA     9      89.550  62.530  32.930  0.00  0.00           H
ATOM    132  HB2 ALA     9      91.150  62.250  33.510  0.00  0.00           H
ATOM    133  HB3 ALA     9      89.840  61.010  33.900  0.00  0.00           H
ATOM    134  C   ALA     9      88.150  62.610  35.340  0.00  0.00           C
ATOM    135  O   ALA     9      87.710  61.570  35.770  0.00  0.00           O
ATOM    136  N   VAL    10      87.390  63.710  35.050  0.00  0.00           N
ATOM    137  H   VAL    10      87.810  64.610  34.870  0.00  0.00           H
ATOM    138  CA  VAL    10      85.940  63.660  34.950  0.00  0.00           C
ATOM    139  HA  VAL    10      85.610  62.650  35.200  0.00  0.00           H
ATOM    140  CB  VAL    10      85.380  64.620  36.010  0.00  0.00           C
ATOM    141  HB  VAL    10      85.730  65.650  35.920  0.00  0.00           H
ATOM    142  CG1 VAL    10      83.870  64.720  35.850  0.00  0.00           C
ATOM    143 HG11 VAL    10      83.520  65.450  36.570  0.00  0.00           H
ATOM    144 HG12 VAL    10      83.610  65.190  34.900  0.00  0.00           H
ATOM    145 HG13 VAL    10      83.330  63.800  36.080  0.00  0.00           H
ATOM    146  CG2 VAL    10      85.850  64.170  37.430  0.00  0.00           C
ATOM    147 HG21 VAL    10      86.860  64.530  37.650  0.00  0.00           H
ATOM    148 HG22 VAL    10      85.080  64.530  38.120  0.00  0.00           H
ATOM    149 HG23 VAL    10      85.990  63.100  37.340  0.00  0.00           H
ATOM    150  C   VAL    10      85.450  63.820  33.490  0.00  0.00           C
ATOM    151  O   VAL    10      85.730  64.880  32.920  0.00  0.00           O
ATOM    152  N   LEU    11      84.710  62.900  32.850  0.00  0.00           N
ATOM    153  H   LEU    11      84.370  62.100  33.360  0.00  0.00           H
ATOM    154  CA  LEU    11      84.610  62.830  31.410  0.00  0.00           C
ATOM    155  HA  LEU    11      84.860  63.810  31.000  0.00  0.00           H
ATOM    156  CB  LEU    11      85.680  61.790  30.910  0.00  0.00           C
ATOM    157  HB2 LEU    11      85.700  61.690  29.830  0.00  0.00           H
ATOM    158  HB3 LEU    11      85.410  60.870  31.440  0.00  0.00           H
ATOM    159  CG  LEU    11      87.180  62.060  31.330  0.00  0.00           C
ATOM    160  HG  LEU    11      87.210  62.200  32.420  0.00  0.00           H
ATOM    161  CD1 LEU    11      88.170  60.890  31.110  0.00  0.00           C
ATOM    162 HD11 LEU    11      87.840  60.000  31.650  0.00  0.00           H
ATOM    163 HD12 LEU    11      88.220  60.580  30.060  0.00  0.00           H
ATOM    164 HD13 LEU    11      89.190  61.150  31.370  0.00  0.00           H
ATOM    165  CD2 LEU    11      87.830  63.290  30.760  0.00  0.00           C
ATOM    166 HD21 LEU    11      88.860  63.410  31.100  0.00  0.00           H
ATOM    167 HD22 LEU    11      87.980  63.080  29.700  0.00  0.00           H
ATOM    168 HD23 LEU    11      87.300  64.230  30.900  0.00  0.00           H
ATOM    169  C   LEU    11      83.250  62.470  30.960  0.00  0.00           C
ATOM    170  O   LEU    11      82.420  62.000  31.700  0.00  0.00           O
ATOM    171  N   SER    12      82.980  62.820  29.720  0.00  0.00           N
ATOM    172  H   SER    12      83.680  63.100  29.050  0.00  0.00           H
ATOM    173  CA  SER    12      81.560  62.780  29.220  0.00  0.00           C
ATOM    174  HA  SER    12      81.010  63.310  30.000  0.00  0.00           H
ATOM    175  CB  SER    12      81.300  63.580  27.970  0.00  0.00           C
ATOM    176  HB2 SER    12      81.650  64.600  28.070  0.00  0.00           H
ATOM    177  HB3 SER    12      80.240  63.590  27.690  0.00  0.00           H
ATOM    178  OG  SER    12      81.890  62.930  26.920  0.00  0.00           O
ATOM    179  HG  SER    12      82.750  63.340  26.790  0.00  0.00           H
ATOM    180  C   SER    12      80.970  61.390  29.220  0.00  0.00           C
ATOM    181  O   SER    12      79.720  61.190  29.450  0.00  0.00           O
ATOM    182  N   THR    13      81.790  60.420  28.890  0.00  0.00           N
ATOM    183  H   THR    13      82.780  60.540  28.730  0.00  0.00           H
ATOM    184  CA  THR    13      81.300  59.020  28.690  0.00  0.00           C
ATOM    185  HA  THR    13      80.470  58.830  29.380  0.00  0.00           H
ATOM    186  CB  THR    13      80.840  58.670  27.250  0.00  0.00           C
ATOM    187  HB  THR    13      80.400  57.680  27.380  0.00  0.00           H
ATOM    188  CG2 THR    13      79.870  59.620  26.680  0.00  0.00           C
ATOM    189 HG21 THR    13      78.970  59.760  27.280  0.00  0.00           H
ATOM    190 HG22 THR    13      80.320  60.600  26.480  0.00  0.00           H
ATOM    191 HG23 THR    13      79.560  59.120  25.760  0.00  0.00           H
ATOM    192  OG1 THR    13      81.960  58.450  26.370  0.00  0.00           O
ATOM    193  HG1 THR    13      81.570  58.390  25.490  0.00  0.00           H
ATOM    194  C   THR    13      82.410  58.010  29.060  0.00  0.00           C
ATOM    195  O   THR    13      83.620  58.350  29.000  0.00  0.00           O
ATOM    196  N   LYS    14      82.130  56.680  29.240  0.00  0.00           N
ATOM    197  H   LYS    14      81.140  56.470  29.200  0.00  0.00           H
ATOM    198  CA  LYS    14      83.050  55.550  29.390  0.00  0.00           C
ATOM    199  HA  LYS    14      83.690  55.700  30.260  0.00  0.00           H
ATOM    200  CB  LYS    14      82.240  54.210  29.520  0.00  0.00           C
ATOM    201  HB2 LYS    14      81.930  53.830  28.550  0.00  0.00           H
ATOM    202  HB3 LYS    14      81.270  54.420  29.970  0.00  0.00           H
ATOM    203  CG  LYS    14      82.900  53.120  30.300  0.00  0.00           C
ATOM    204  HG2 LYS    14      83.650  53.590  30.940  0.00  0.00           H
ATOM    205  HG3 LYS    14      83.360  52.450  29.580  0.00  0.00           H
ATOM    206  CD  LYS    14      81.890  52.320  31.100  0.00  0.00           C
ATOM    207  HD2 LYS    14      82.420  51.420  31.410  0.00  0.00           H
ATOM    208  HD3 LYS    14      81.110  52.010  30.400  0.00  0.00           H
ATOM    209  CE  LYS    14      81.350  53.090  32.340  0.00  0.00           C
ATOM    210  HE2 LYS    14      80.740  52.310  32.810  0.00  0.00           H
ATOM    211  HE3 LYS    14      80.660  53.830  31.950  0.00  0.00           H
ATOM    212  NZ  LYS    14      82.300  53.560  33.320  0.00  0.00           N
ATOM    213  HZ1 LYS    14      83.060  54.010  32.830  0.00  0.00           H
ATOM    214  HZ2 LYS    14      81.860  54.340  33.800  0.00  0.00           H
ATOM    215  HZ3 LYS    14      82.690  52.890  33.970  0.00  0.00           H
ATOM    216  C   LYS    14      84.050  55.500  28.210  0.00  0.00           C
ATOM    217  O   LYS    14      85.200  55.300  28.540  0.00  0.00           O
ATOM    218  N   LYS    15      83.700  55.690  26.950  0.00  0.00           N
ATOM    219  H   LYS    15      82.720  55.920  26.830  0.00  0.00           H
ATOM    220  CA  LYS    15      84.610  55.720  25.780  0.00  0.00           C
ATOM    221  HA  LYS    15      84.990  54.710  25.650  0.00  0.00           H
ATOM    222  CB  LYS    15      83.780  56.090  24.550  0.00  0.00           C
ATOM    223  HB2 LYS    15      83.560  57.160  24.580  0.00  0.00           H
ATOM    224  HB3 LYS    15      82.820  55.580  24.610  0.00  0.00           H
ATOM    225  CG  LYS    15      84.530  55.840  23.170  0.00  0.00           C
ATOM    226  HG2 LYS    15      84.790  54.790  23.040  0.00  0.00           H
ATOM    227  HG3 LYS    15      85.430  56.460  23.170  0.00  0.00           H
ATOM    228  CD  LYS    15      83.650  56.220  21.910  0.00  0.00           C
ATOM    229  HD2 LYS    15      84.340  56.140  21.070  0.00  0.00           H
ATOM    230  HD3 LYS    15      83.310  57.260  21.950  0.00  0.00           H
ATOM    231  CE  LYS    15      82.400  55.430  21.620  0.00  0.00           C
ATOM    232  HE2 LYS    15      81.980  55.850  20.710  0.00  0.00           H
ATOM    233  HE3 LYS    15      81.750  55.540  22.480  0.00  0.00           H
ATOM    234  NZ  LYS    15      82.770  53.970  21.340  0.00  0.00           N
ATOM    235  HZ1 LYS    15      83.360  53.670  22.100  0.00  0.00           H
ATOM    236  HZ2 LYS    15      81.930  53.400  21.360  0.00  0.00           H
ATOM    237  HZ3 LYS    15      83.280  53.790  20.490  0.00  0.00           H
ATOM    238  C   LYS    15      85.670  56.760  26.090  0.00  0.00           C
ATOM    239  O   LYS    15      86.810  56.400  26.040  0.00  0.00           O
ATOM    240  N   HIE    16      85.310  57.990  26.560  0.00  0.00           N
ATOM    241  H   HIE    16      84.360  58.310  26.480  0.00  0.00           H
ATOM    242  CA  HIE    16      86.350  58.900  26.820  0.00  0.00           C
ATOM    243  HA  HIE    16      86.900  58.980  25.870  0.00  0.00           H
ATOM    244  CB  HIE    16      85.740  60.230  26.940  0.00  0.00           C
ATOM    245  HB2 HIE    16      86.430  60.910  27.430  0.00  0.00           H
ATOM    246  HB3 HIE    16      84.910  60.170  27.650  0.00  0.00           H
ATOM    247  CG  HIE    16      84.990  60.790  25.700  0.00  0.00           C
ATOM    248  ND1 HIE    16      83.610  60.600  25.460  0.00  0.00           N
ATOM    249  CE1 HIE    16      83.359  61.445  24.354  0.00  0.00           C
ATOM    250  HE1 HIE    16      82.330  61.678  24.084  0.00  0.00           H
ATOM    251  NE2 HIE    16      84.466  61.501  23.655  0.00  0.00           N
ATOM    252  HE2 HIE    16      84.526  61.791  22.690  0.00  0.00           H
ATOM    253  CD2 HIE    16      85.520  61.110  24.420  0.00  0.00           C
ATOM    254  HD2 HIE    16      86.550  61.370  24.200  0.00  0.00           H
ATOM    255  C   HIE    16      87.230  58.610  28.090  0.00  0.00           C
ATOM    256  O   HIE    16      88.420  59.010  28.100  0.00  0.00           O
ATOM    257  N   GLU    17      86.810  57.830  29.040  0.00  0.00           N
ATOM    258  H   GLU    17      85.820  57.630  28.980  0.00  0.00           H
ATOM    259  CA  GLU    17      87.670  57.250  30.040  0.00  0.00           C
ATOM    260  HA  GLU    17      88.220  58.060  30.530  0.00  0.00           H
ATOM    261  CB  GLU    17      86.940  56.500  31.190  0.00  0.00           C
ATOM    262  HB2 GLU    17      87.790  56.270  31.840  0.00  0.00           H
ATOM    263  HB3 GLU    17      86.510  55.580  30.780  0.00  0.00           H
ATOM    264  CG  GLU    17      85.810  57.210  31.990  0.00  0.00           C
ATOM    265  HG2 GLU    17      85.090  57.690  31.320  0.00  0.00           H
ATOM    266  HG3 GLU    17      86.260  58.090  32.440  0.00  0.00           H
ATOM    267  CD  GLU    17      85.140  56.250  32.990  0.00  0.00           C
ATOM    268  OE1 GLU    17      85.490  56.310  34.230  0.00  0.00           O
ATOM    269  OE2 GLU    17      84.400  55.370  32.560  0.00  0.00           O
ATOM    270  C   GLU    17      88.670  56.280  29.460  0.00  0.00           C
ATOM    271  O   GLU    17      89.820  56.210  29.850  0.00  0.00           O
ATOM    272  N   GLN    18      88.250  55.510  28.400  0.00  0.00           N
ATOM    273  H   GLN    18      87.280  55.530  28.130  0.00  0.00           H
ATOM    274  CA  GLN    18      89.140  54.570  27.790  0.00  0.00           C
ATOM    275  HA  GLN    18      89.610  54.070  28.630  0.00  0.00           H
ATOM    276  CB  GLN    18      88.310  53.530  27.070  0.00  0.00           C
ATOM    277  HB2 GLN    18      87.740  54.110  26.340  0.00  0.00           H
ATOM    278  HB3 GLN    18      87.660  53.040  27.800  0.00  0.00           H
ATOM    279  CG  GLN    18      89.200  52.540  26.380  0.00  0.00           C
ATOM    280  HG2 GLN    18      90.100  52.980  25.940  0.00  0.00           H
ATOM    281  HG3 GLN    18      88.510  52.240  25.590  0.00  0.00           H
ATOM    282  CD  GLN    18      89.560  51.320  27.220  0.00  0.00           C
ATOM    283  OE1 GLN    18      89.720  51.390  28.420  0.00  0.00           O
ATOM    284  NE2 GLN    18      89.580  50.180  26.600  0.00  0.00           N
ATOM    285 HE21 GLN    18      89.250  50.020  25.660  0.00  0.00           H
ATOM    286 HE22 GLN    18      89.800  49.410  27.210  0.00  0.00           H
ATOM    287  C   GLN    18      90.240  55.320  26.980  0.00  0.00           C
ATOM    288  O   GLN    18      91.450  55.070  27.170  0.00  0.00           O
ATOM    289  N   ILE    19      89.890  56.340  26.220  0.00  0.00           N
ATOM    290  H   ILE    19      88.890  56.480  26.100  0.00  0.00           H
ATOM    291  CA  ILE    19      90.800  57.170  25.470  0.00  0.00           C
ATOM    292  HA  ILE    19      91.380  56.640  24.720  0.00  0.00           H
ATOM    293  CB  ILE    19      89.970  58.230  24.670  0.00  0.00           C
ATOM    294  HB  ILE    19      89.310  58.700  25.390  0.00  0.00           H
ATOM    295  CG2 ILE    19      90.800  59.330  24.050  0.00  0.00           C
ATOM    296 HG21 ILE    19      90.190  59.990  23.440  0.00  0.00           H
ATOM    297 HG22 ILE    19      91.330  59.870  24.830  0.00  0.00           H
ATOM    298 HG23 ILE    19      91.490  58.860  23.350  0.00  0.00           H
ATOM    299  CG1 ILE    19      89.110  57.570  23.590  0.00  0.00           C
ATOM    300 HG12 ILE    19      88.670  56.660  23.990  0.00  0.00           H
ATOM    301 HG13 ILE    19      89.710  57.330  22.710  0.00  0.00           H
ATOM    302  CD1 ILE    19      87.910  58.390  23.190  0.00  0.00           C
ATOM    303 HD11 ILE    19      87.510  57.980  22.260  0.00  0.00           H
ATOM    304 HD12 ILE    19      87.130  58.340  23.950  0.00  0.00           H
ATOM    305 HD13 ILE    19      88.010  59.460  23.000  0.00  0.00           H
ATOM    306  C   ILE    19      91.790  57.840  26.470  0.00  0.00           C
ATOM    307  O   ILE    19      92.970  57.910  26.120  0.00  0.00           O
ATOM    308  N   PHE    20      91.330  58.310  27.640  0.00  0.00           N
ATOM    309  H   PHE    20      90.360  58.110  27.840  0.00  0.00           H
ATOM    310  CA  PHE    20      92.070  58.850  28.680  0.00  0.00           C
ATOM    311  HA  PHE    20      92.710  59.600  28.220  0.00  0.00           H
ATOM    312  CB  PHE    20      91.190  59.460  29.770  0.00  0.00           C
ATOM    313  HB2 PHE    20      90.420  58.690  29.900  0.00  0.00           H
ATOM    314  HB3 PHE    20      90.760  60.380  29.370  0.00  0.00           H
ATOM    315  CG  PHE    20      91.860  59.760  31.180  0.00  0.00           C
ATOM    316  CD1 PHE    20      92.840  60.810  31.310  0.00  0.00           C
ATOM    317  HD1 PHE    20      93.020  61.420  30.440  0.00  0.00           H
ATOM    318  CE1 PHE    20      93.590  60.940  32.520  0.00  0.00           C
ATOM    319  HE1 PHE    20      94.400  61.640  32.700  0.00  0.00           H
ATOM    320  CZ  PHE    20      93.290  60.120  33.590  0.00  0.00           C
ATOM    321  HZ  PHE    20      93.970  60.120  34.430  0.00  0.00           H
ATOM    322  CE2 PHE    20      92.270  59.120  33.510  0.00  0.00           C
ATOM    323  HE2 PHE    20      92.000  58.520  34.360  0.00  0.00           H
ATOM    324  CD2 PHE    20      91.590  58.910  32.240  0.00  0.00           C
ATOM    325  HD2 PHE    20      90.800  58.170  32.180  0.00  0.00           H
ATOM    326  C   PHE    20      93.120  57.820  29.330  0.00  0.00           C
ATOM    327  O   PHE    20      94.350  58.140  29.380  0.00  0.00           O
ATOM    328  N   ARG    21      92.710  56.580  29.630  0.00  0.00           N
ATOM    329  H   ARG    21      91.710  56.440  29.550  0.00  0.00           H
ATOM    330  CA  ARG    21      93.710  55.600  30.170  0.00  0.00           C
ATOM    331  HA  ARG    21      94.180  56.010  31.060  0.00  0.00           H
ATOM    332  CB  ARG    21      93.070  54.220  30.470  0.00  0.00           C
ATOM    333  HB2 ARG    21      93.860  53.470  30.530  0.00  0.00           H
ATOM    334  HB3 ARG    21      92.410  53.930  29.640  0.00  0.00           H
ATOM    335  CG  ARG    21      92.320  54.340  31.720  0.00  0.00           C
ATOM    336  HG2 ARG    21      91.500  55.050  31.670  0.00  0.00           H
ATOM    337  HG3 ARG    21      92.990  54.550  32.560  0.00  0.00           H
ATOM    338  CD  ARG    21      91.770  52.960  32.040  0.00  0.00           C
ATOM    339  HD2 ARG    21      91.490  52.970  33.090  0.00  0.00           H
ATOM    340  HD3 ARG    21      92.550  52.210  31.940  0.00  0.00           H
ATOM    341  NE  ARG    21      90.590  52.640  31.200  0.00  0.00           N
ATOM    342  HE  ARG    21      90.740  52.350  30.240  0.00  0.00           H
ATOM    343  CZ  ARG    21      89.290  52.820  31.550  0.00  0.00           C
ATOM    344  NH1 ARG    21      88.910  53.450  32.640  0.00  0.00           N
ATOM    345 HH11 ARG    21      89.670  53.890  33.130  0.00  0.00           H
ATOM    346 HH12 ARG    21      87.970  53.820  32.610  0.00  0.00           H
ATOM    347  NH2 ARG    21      88.380  52.430  30.770  0.00  0.00           N
ATOM    348 HH21 ARG    21      88.610  51.760  30.040  0.00  0.00           H
ATOM    349 HH22 ARG    21      87.420  52.430  31.080  0.00  0.00           H
ATOM    350  C   ARG    21      94.790  55.430  29.040  0.00  0.00           C
ATOM    351  O   ARG    21      95.990  55.370  29.450  0.00  0.00           O
ATOM    352  N   GLU    22      94.320  55.380  27.770  0.00  0.00           N
ATOM    353  H   GLU    22      93.330  55.250  27.630  0.00  0.00           H
ATOM    354  CA  GLU    22      95.200  55.130  26.630  0.00  0.00           C
ATOM    355  HA  GLU    22      95.850  54.310  26.950  0.00  0.00           H
ATOM    356  CB  GLU    22      94.410  54.640  25.370  0.00  0.00           C
ATOM    357  HB2 GLU    22      93.690  55.390  25.030  0.00  0.00           H
ATOM    358  HB3 GLU    22      93.900  53.700  25.570  0.00  0.00           H
ATOM    359  CG  GLU    22      95.290  54.270  24.140  0.00  0.00           C
ATOM    360  HG2 GLU    22      95.750  55.180  23.770  0.00  0.00           H
ATOM    361  HG3 GLU    22      94.630  53.730  23.460  0.00  0.00           H
ATOM    362  CD  GLU    22      96.470  53.260  24.450  0.00  0.00           C
ATOM    363  OE1 GLU    22      96.360  52.450  25.430  0.00  0.00           O
ATOM    364  OE2 GLU    22      97.460  53.260  23.660  0.00  0.00           O
ATOM    365  C   GLU    22      96.120  56.300  26.410  0.00  0.00           C
ATOM    366  O   GLU    22      97.270  55.980  26.130  0.00  0.00           O
ATOM    367  N   ALA    23      95.720  57.560  26.530  0.00  0.00           N
ATOM    368  H   ALA    23      94.750  57.770  26.690  0.00  0.00           H
ATOM    369  CA  ALA    23      96.630  58.700  26.430  0.00  0.00           C
ATOM    370  HA  ALA    23      97.150  58.590  25.490  0.00  0.00           H
ATOM    371  CB  ALA    23      95.730  59.930  26.570  0.00  0.00           C
ATOM    372  HB1 ALA    23      95.050  59.840  27.410  0.00  0.00           H
ATOM    373  HB2 ALA    23      96.320  60.850  26.610  0.00  0.00           H
ATOM    374  HB3 ALA    23      95.120  59.960  25.660  0.00  0.00           H
ATOM    375  C   ALA    23      97.800  58.670  27.510  0.00  0.00           C
ATOM    376  O   ALA    23      99.000  58.940  27.260  0.00  0.00           O
ATOM    377  N   VAL    24      97.430  58.310  28.720  0.00  0.00           N
ATOM    378  H   VAL    24      96.440  58.170  28.890  0.00  0.00           H
ATOM    379  CA  VAL    24      98.370  58.090  29.920  0.00  0.00           C
ATOM    380  HA  VAL    24      98.910  59.030  30.030  0.00  0.00           H
ATOM    381  CB  VAL    24      97.600  57.920  31.200  0.00  0.00           C
ATOM    382  HB  VAL    24      96.870  57.110  31.150  0.00  0.00           H
ATOM    383  CG1 VAL    24      98.550  57.690  32.380  0.00  0.00           C
ATOM    384 HG11 VAL    24      99.150  56.800  32.190  0.00  0.00           H
ATOM    385 HG12 VAL    24      99.180  58.580  32.460  0.00  0.00           H
ATOM    386 HG13 VAL    24      98.030  57.470  33.310  0.00  0.00           H
ATOM    387  CG2 VAL    24      96.770  59.220  31.560  0.00  0.00           C
ATOM    388 HG21 VAL    24      97.450  60.020  31.280  0.00  0.00           H
ATOM    389 HG22 VAL    24      95.870  59.290  30.960  0.00  0.00           H
ATOM    390 HG23 VAL    24      96.460  59.180  32.600  0.00  0.00           H
ATOM    391  C   VAL    24      99.340  56.910  29.700  0.00  0.00           C
ATOM    392  O   VAL    24     100.490  56.950  30.110  0.00  0.00           O
ATOM    393  N   ASN    25      98.800  55.890  29.020  0.00  0.00           N
ATOM    394  H   ASN    25      97.850  55.890  28.680  0.00  0.00           H
ATOM    395  CA  ASN    25      99.620  54.840  28.500  0.00  0.00           C
ATOM    396  HA  ASN    25     100.220  54.450  29.320  0.00  0.00           H
ATOM    397  CB  ASN    25      98.680  53.770  28.020  0.00  0.00           C
ATOM    398  HB2 ASN    25      98.130  54.010  27.110  0.00  0.00           H
ATOM    399  HB3 ASN    25      97.880  53.470  28.710  0.00  0.00           H
ATOM    400  CG  ASN    25      99.410  52.520  27.670  0.00  0.00           C
ATOM    401  OD1 ASN    25     100.250  51.970  28.410  0.00  0.00           O
ATOM    402  ND2 ASN    25      99.090  51.970  26.490  0.00  0.00           N
ATOM    403 HD21 ASN    25      98.240  52.340  26.080  0.00  0.00           H
ATOM    404 HD22 ASN    25      99.390  51.050  26.210  0.00  0.00           H
ATOM    405  C   ASN    25     100.640  55.320  27.500  0.00  0.00           C
ATOM    406  O   ASN    25     101.860  55.060  27.590  0.00  0.00           O
ATOM    407  N   GLN    26     100.150  56.110  26.570  0.00  0.00           N
ATOM    408  H   GLN    26      99.150  56.230  26.630  0.00  0.00           H
ATOM    409  CA  GLN    26     100.960  56.450  25.420  0.00  0.00           C
ATOM    410  HA  GLN    26     101.210  55.500  24.940  0.00  0.00           H
ATOM    411  CB  GLN    26     100.290  57.520  24.480  0.00  0.00           C
ATOM    412  HB2 GLN    26     101.000  58.040  23.830  0.00  0.00           H
ATOM    413  HB3 GLN    26      99.780  58.250  25.110  0.00  0.00           H
ATOM    414  CG  GLN    26      99.270  56.850  23.480  0.00  0.00           C
ATOM    415  HG2 GLN    26      98.610  56.250  24.100  0.00  0.00           H
ATOM    416  HG3 GLN    26      99.750  56.220  22.740  0.00  0.00           H
ATOM    417  CD  GLN    26      98.320  57.730  22.740  0.00  0.00           C
ATOM    418  OE1 GLN    26      98.030  58.850  23.120  0.00  0.00           O
ATOM    419  NE2 GLN    26      97.660  57.210  21.720  0.00  0.00           N
ATOM    420 HE21 GLN    26      97.720  56.200  21.690  0.00  0.00           H
ATOM    421 HE22 GLN    26      96.970  57.750  21.220  0.00  0.00           H
ATOM    422  C   GLN    26     102.140  57.250  26.010  0.00  0.00           C
ATOM    423  O   GLN    26     103.260  57.060  25.510  0.00  0.00           O
ATOM    424  N   ALA    27     101.820  58.080  27.020  0.00  0.00           N
ATOM    425  H   ALA    27     100.840  58.330  27.110  0.00  0.00           H
ATOM    426  CA  ALA    27     102.690  58.900  27.850  0.00  0.00           C
ATOM    427  HA  ALA    27     103.330  59.450  27.170  0.00  0.00           H
ATOM    428  CB  ALA    27     101.980  59.800  28.930  0.00  0.00           C
ATOM    429  HB1 ALA    27     101.420  59.130  29.580  0.00  0.00           H
ATOM    430  HB2 ALA    27     102.730  60.350  29.480  0.00  0.00           H
ATOM    431  HB3 ALA    27     101.200  60.430  28.490  0.00  0.00           H
ATOM    432  C   ALA    27     103.760  58.040  28.610  0.00  0.00           C
ATOM    433  O   ALA    27     104.970  58.290  28.550  0.00  0.00           O
ATOM    434  N   ASN    28     103.360  56.920  29.200  0.00  0.00           N
ATOM    435  H   ASN    28     102.370  56.690  29.270  0.00  0.00           H
ATOM    436  CA  ASN    28     104.300  55.960  29.770  0.00  0.00           C
ATOM    437  HA  ASN    28     105.040  56.400  30.440  0.00  0.00           H
ATOM    438  CB  ASN    28     103.550  54.840  30.520  0.00  0.00           C
ATOM    439  HB2 ASN    28     104.070  53.880  30.550  0.00  0.00           H
ATOM    440  HB3 ASN    28     102.610  54.730  29.980  0.00  0.00           H
ATOM    441  CG  ASN    28     103.140  55.240  31.970  0.00  0.00           C
ATOM    442  OD1 ASN    28     103.860  55.940  32.620  0.00  0.00           O
ATOM    443  ND2 ASN    28     101.970  54.840  32.450  0.00  0.00           N
ATOM    444 HD21 ASN    28     101.560  54.000  32.040  0.00  0.00           H
ATOM    445 HD22 ASN    28     101.640  55.210  33.330  0.00  0.00           H
ATOM    446  C   ASN    28     105.190  55.290  28.740  0.00  0.00           C
ATOM    447  O   ASN    28     106.400  55.050  29.050  0.00  0.00           O
ATOM    448  N   LYS    29     104.700  54.970  27.520  0.00  0.00           N
ATOM    449  H   LYS    29     103.790  55.320  27.240  0.00  0.00           H
ATOM    450  CA  LYS    29     105.630  54.630  26.380  0.00  0.00           C
ATOM    451  HA  LYS    29     106.330  53.890  26.760  0.00  0.00           H
ATOM    452  CB  LYS    29     104.720  53.930  25.330  0.00  0.00           C
ATOM    453  HB2 LYS    29     105.450  53.550  24.610  0.00  0.00           H
ATOM    454  HB3 LYS    29     104.000  54.610  24.880  0.00  0.00           H
ATOM    455  CG  LYS    29     104.010  52.630  25.740  0.00  0.00           C
ATOM    456  HG2 LYS    29     103.260  52.910  26.480  0.00  0.00           H
ATOM    457  HG3 LYS    29     104.730  51.900  26.110  0.00  0.00           H
ATOM    458  CD  LYS    29     103.180  52.100  24.580  0.00  0.00           C
ATOM    459  HD2 LYS    29     103.910  51.740  23.860  0.00  0.00           H
ATOM    460  HD3 LYS    29     102.490  52.890  24.270  0.00  0.00           H
ATOM    461  CE  LYS    29     102.440  50.860  24.770  0.00  0.00           C
ATOM    462  HE2 LYS    29     101.730  51.060  25.570  0.00  0.00           H
ATOM    463  HE3 LYS    29     103.140  50.030  24.930  0.00  0.00           H
ATOM    464  NZ  LYS    29     101.710  50.630  23.550  0.00  0.00           N
ATOM    465  HZ1 LYS    29     102.360  50.520  22.790  0.00  0.00           H
ATOM    466  HZ2 LYS    29     101.210  49.760  23.560  0.00  0.00           H
ATOM    467  HZ3 LYS    29     101.100  51.410  23.340  0.00  0.00           H
ATOM    468  C   LYS    29     106.490  55.780  25.820  0.00  0.00           C
ATOM    469  O   LYS    29     107.380  55.480  25.090  0.00  0.00           O
ATOM    470  N   ARG    30     106.110  57.000  26.120  0.00  0.00           N
ATOM    471  H   ARG    30     105.290  57.180  26.690  0.00  0.00           H
ATOM    472  CA  ARG    30     106.860  58.160  25.630  0.00  0.00           C
ATOM    473  HA  ARG    30     107.380  57.960  24.690  0.00  0.00           H
ATOM    474  CB  ARG    30     105.870  59.340  25.490  0.00  0.00           C
ATOM    475  HB2 ARG    30     105.640  59.590  26.530  0.00  0.00           H
ATOM    476  HB3 ARG    30     104.970  58.920  25.020  0.00  0.00           H
ATOM    477  CG  ARG    30     106.300  60.680  24.770  0.00  0.00           C
ATOM    478  HG2 ARG    30     106.470  60.430  23.730  0.00  0.00           H
ATOM    479  HG3 ARG    30     107.170  61.150  25.230  0.00  0.00           H
ATOM    480  CD  ARG    30     105.160  61.670  24.800  0.00  0.00           C
ATOM    481  HD2 ARG    30     105.420  62.510  24.150  0.00  0.00           H
ATOM    482  HD3 ARG    30     104.950  61.970  25.820  0.00  0.00           H
ATOM    483  NE  ARG    30     103.880  61.210  24.260  0.00  0.00           N
ATOM    484  HE  ARG    30     103.900  60.640  23.430  0.00  0.00           H
ATOM    485  CZ  ARG    30     102.620  61.350  24.790  0.00  0.00           C
ATOM    486  NH1 ARG    30     102.290  62.020  25.870  0.00  0.00           N
ATOM    487 HH11 ARG    30     102.920  62.710  26.260  0.00  0.00           H
ATOM    488 HH12 ARG    30     101.330  61.950  26.180  0.00  0.00           H
ATOM    489  NH2 ARG    30     101.680  60.740  24.100  0.00  0.00           N
ATOM    490 HH21 ARG    30     101.850  60.340  23.190  0.00  0.00           H
ATOM    491 HH22 ARG    30     100.760  60.880  24.500  0.00  0.00           H
ATOM    492  C   ARG    30     108.100  58.560  26.540  0.00  0.00           C
ATOM    493  O   ARG    30     108.960  59.270  26.070  0.00  0.00           O
ATOM    494  N   HIE    31     108.160  58.060  27.790  0.00  0.00           N
ATOM    495  H   HIE    31     107.540  57.340  28.120  0.00  0.00           H
ATOM    496  CA  HIE    31     109.060  58.680  28.790  0.00  0.00           C
ATOM    497  HA  HIE    31     109.830  59.290  28.310  0.00  0.00           H
ATOM    498  CB  HIE    31     108.280  59.590  29.750  0.00  0.00           C
ATOM    499  HB2 HIE    31     108.890  59.950  30.580  0.00  0.00           H
ATOM    500  HB3 HIE    31     107.450  58.960  30.100  0.00  0.00           H
ATOM    501  CG  HIE    31     107.680  60.790  29.050  0.00  0.00           C
ATOM    502  ND1 HIE    31     108.410  61.760  28.360  0.00  0.00           N
ATOM    503  CE1 HIE    31     107.610  62.610  27.850  0.00  0.00           C
ATOM    504  HE1 HIE    31     107.850  63.590  27.460  0.00  0.00           H
ATOM    505  NE2 HIE    31     106.340  62.240  28.050  0.00  0.00           N
ATOM    506  HE2 HIE    31     105.550  62.790  27.730  0.00  0.00           H
ATOM    507  CD2 HIE    31     106.360  61.070  28.820  0.00  0.00           C
ATOM    508  HD2 HIE    31     105.610  60.510  29.370  0.00  0.00           H
ATOM    509  C   HIE    31     109.900  57.640  29.430  0.00  0.00           C
ATOM    510  O   HIE    31     109.700  56.480  29.290  0.00  0.00           O
ATOM    511  N   PHE    32     110.970  58.060  30.120  0.00  0.00           N
ATOM    512  H   PHE    32     111.270  59.030  30.080  0.00  0.00           H
ATOM    513  CA  PHE    32     111.910  57.280  30.840  0.00  0.00           C
ATOM    514  HA  PHE    32     111.870  56.340  30.280  0.00  0.00           H
ATOM    515  CB  PHE    32     113.250  57.960  30.710  0.00  0.00           C
ATOM    516  HB2 PHE    32     113.170  58.960  31.140  0.00  0.00           H
ATOM    517  HB3 PHE    32     113.480  57.950  29.650  0.00  0.00           H
ATOM    518  CG  PHE    32     114.340  57.150  31.460  0.00  0.00           C
ATOM    519  CD1 PHE    32     114.420  55.750  31.280  0.00  0.00           C
ATOM    520  HD1 PHE    32     113.630  55.130  30.880  0.00  0.00           H
ATOM    521  CE1 PHE    32     115.590  55.090  31.690  0.00  0.00           C
ATOM    522  HE1 PHE    32     115.600  54.010  31.620  0.00  0.00           H
ATOM    523  CZ  PHE    32     116.530  55.740  32.500  0.00  0.00           C
ATOM    524  HZ  PHE    32     117.330  55.180  32.970  0.00  0.00           H
ATOM    525  CE2 PHE    32     116.470  57.110  32.730  0.00  0.00           C
ATOM    526  HE2 PHE    32     117.160  57.660  33.350  0.00  0.00           H
ATOM    527  CD2 PHE    32     115.390  57.810  32.160  0.00  0.00           C
ATOM    528  HD2 PHE    32     115.440  58.890  32.150  0.00  0.00           H
ATOM    529  C   PHE    32     111.390  57.030  32.280  0.00  0.00           C
ATOM    530  O   PHE    32     111.830  57.690  33.190  0.00  0.00           O
ATOM    531  N   THR    33     110.330  56.280  32.390  0.00  0.00           N
ATOM    532  H   THR    33     109.950  55.840  31.560  0.00  0.00           H
ATOM    533  CA  THR    33     109.620  55.910  33.630  0.00  0.00           C
ATOM    534  HA  THR    33     109.510  56.830  34.210  0.00  0.00           H
ATOM    535  CB  THR    33     108.230  55.340  33.250  0.00  0.00           C
ATOM    536  HB  THR    33     107.730  55.010  34.170  0.00  0.00           H
ATOM    537  CG2 THR    33     107.350  56.300  32.480  0.00  0.00           C
ATOM    538 HG21 THR    33     107.330  56.200  31.390  0.00  0.00           H
ATOM    539 HG22 THR    33     106.350  56.110  32.860  0.00  0.00           H
ATOM    540 HG23 THR    33     107.500  57.310  32.860  0.00  0.00           H
ATOM    541  OG1 THR    33     108.360  54.220  32.410  0.00  0.00           O
ATOM    542  HG1 THR    33     107.470  54.180  32.040  0.00  0.00           H
ATOM    543  C   THR    33     110.450  55.010  34.580  0.00  0.00           C
ATOM    544  O   THR    33     109.940  54.090  35.250  0.00  0.00           O
ATOM    545  N   ARG    34     111.720  55.210  34.680  0.00  0.00           N
ATOM    546  H   ARG    34     112.210  55.910  34.140  0.00  0.00           H
ATOM    547  CA  ARG    34     112.470  54.520  35.790  0.00  0.00           C
ATOM    548  HA  ARG    34     112.230  53.460  35.900  0.00  0.00           H
ATOM    549  CB  ARG    34     113.990  54.510  35.500  0.00  0.00           C
ATOM    550  HB2 ARG    34     114.500  55.450  35.710  0.00  0.00           H
ATOM    551  HB3 ARG    34     114.140  54.330  34.440  0.00  0.00           H
ATOM    552  CG  ARG    34     114.780  53.450  36.340  0.00  0.00           C
ATOM    553  HG2 ARG    34     114.380  52.440  36.230  0.00  0.00           H
ATOM    554  HG3 ARG    34     114.660  53.710  37.390  0.00  0.00           H
ATOM    555  CD  ARG    34     116.270  53.420  36.040  0.00  0.00           C
ATOM    556  HD2 ARG    34     116.400  53.270  34.960  0.00  0.00           H
ATOM    557  HD3 ARG    34     116.770  52.540  36.420  0.00  0.00           H
ATOM    558  NE  ARG    34     117.000  54.640  36.350  0.00  0.00           N
ATOM    559  HE  ARG    34     116.460  55.470  36.200  0.00  0.00           H
ATOM    560  CZ  ARG    34     118.270  54.830  36.580  0.00  0.00           C
ATOM    561  NH1 ARG    34     119.110  53.860  36.740  0.00  0.00           N
ATOM    562 HH11 ARG    34     118.840  52.880  36.800  0.00  0.00           H
ATOM    563 HH12 ARG    34     120.030  54.060  37.090  0.00  0.00           H
ATOM    564  NH2 ARG    34     118.700  56.000  36.740  0.00  0.00           N
ATOM    565 HH21 ARG    34     118.090  56.810  36.700  0.00  0.00           H
ATOM    566 HH22 ARG    34     119.620  56.140  37.130  0.00  0.00           H
ATOM    567  C   ARG    34     112.190  55.050  37.160  0.00  0.00           C
ATOM    568  O   ARG    34     112.000  54.230  38.090  0.00  0.00           O
ATOM    569  N   LYS    35     112.280  56.330  37.380  0.00  0.00           N
ATOM    570  H   LYS    35     112.420  56.940  36.590  0.00  0.00           H
ATOM    571  CA  LYS    35     111.990  56.990  38.700  0.00  0.00           C
ATOM    572  HA  LYS    35     112.550  56.600  39.540  0.00  0.00           H
ATOM    573  CB  LYS    35     112.540  58.460  38.600  0.00  0.00           C
ATOM    574  HB2 LYS    35     111.940  58.920  37.820  0.00  0.00           H
ATOM    575  HB3 LYS    35     113.550  58.490  38.190  0.00  0.00           H
ATOM    576  CG  LYS    35     112.560  59.130  40.000  0.00  0.00           C
ATOM    577  HG2 LYS    35     113.180  58.560  40.690  0.00  0.00           H
ATOM    578  HG3 LYS    35     111.580  59.010  40.470  0.00  0.00           H
ATOM    579  CD  LYS    35     112.820  60.670  40.090  0.00  0.00           C
ATOM    580  HD2 LYS    35     112.080  61.210  39.500  0.00  0.00           H
ATOM    581  HD3 LYS    35     113.860  60.840  39.830  0.00  0.00           H
ATOM    582  CE  LYS    35     112.720  61.210  41.560  0.00  0.00           C
ATOM    583  HE2 LYS    35     112.990  60.400  42.240  0.00  0.00           H
ATOM    584  HE3 LYS    35     111.660  61.420  41.730  0.00  0.00           H
ATOM    585  NZ  LYS    35     113.540  62.410  41.740  0.00  0.00           N
ATOM    586  HZ1 LYS    35     113.130  62.970  42.470  0.00  0.00           H
ATOM    587  HZ2 LYS    35     114.450  62.080  42.040  0.00  0.00           H
ATOM    588  HZ3 LYS    35     113.650  62.920  40.870  0.00  0.00           H
ATOM    589  C   LYS    35     110.470  56.960  39.130  0.00  0.00           C
ATOM    590  O   LYS    35     110.100  56.590  40.200  0.00  0.00           O
ATOM    591  N   ILE    36     109.590  57.340  38.200  0.00  0.00           N
ATOM    592  H   ILE    36     110.000  57.580  37.310  0.00  0.00           H
ATOM    593  CA  ILE    36     108.100  57.380  38.310  0.00  0.00           C
ATOM    594  HA  ILE    36     107.850  56.800  39.200  0.00  0.00           H
ATOM    595  CB  ILE    36     107.590  58.840  38.690  0.00  0.00           C
ATOM    596  HB  ILE    36     106.590  58.780  39.110  0.00  0.00           H
ATOM    597  CG2 ILE    36     108.500  59.600  39.720  0.00  0.00           C
ATOM    598 HG21 ILE    36     109.440  59.990  39.350  0.00  0.00           H
ATOM    599 HG22 ILE    36     107.920  60.490  39.980  0.00  0.00           H
ATOM    600 HG23 ILE    36     108.660  58.930  40.570  0.00  0.00           H
ATOM    601  CG1 ILE    36     107.430  59.620  37.370  0.00  0.00           C
ATOM    602 HG12 ILE    36     106.490  59.350  36.890  0.00  0.00           H
ATOM    603 HG13 ILE    36     108.240  59.340  36.710  0.00  0.00           H
ATOM    604  CD1 ILE    36     107.680  61.120  37.230  0.00  0.00           C
ATOM    605 HD11 ILE    36     107.580  61.380  36.180  0.00  0.00           H
ATOM    606 HD12 ILE    36     107.050  61.670  37.920  0.00  0.00           H
ATOM    607 HD13 ILE    36     108.700  61.340  37.550  0.00  0.00           H
ATOM    608  C   ILE    36     107.360  56.730  37.160  0.00  0.00           C
ATOM    609  O   ILE    36     107.840  56.750  36.010  0.00  0.00           O
ATOM    610  N   GLN    37     106.180  56.150  37.400  0.00  0.00           N
ATOM    611  H   GLN    37     105.800  56.240  38.340  0.00  0.00           H
ATOM    612  CA  GLN    37     105.330  55.610  36.360  0.00  0.00           C
ATOM    613  HA  GLN    37     105.680  56.020  35.410  0.00  0.00           H
ATOM    614  CB  GLN    37     105.570  54.110  36.290  0.00  0.00           C
ATOM    615  HB2 GLN    37     105.490  53.750  37.320  0.00  0.00           H
ATOM    616  HB3 GLN    37     106.610  54.020  36.010  0.00  0.00           H
ATOM    617  CG  GLN    37     104.680  53.430  35.330  0.00  0.00           C
ATOM    618  HG2 GLN    37     104.950  53.620  34.290  0.00  0.00           H
ATOM    619  HG3 GLN    37     103.660  53.750  35.520  0.00  0.00           H
ATOM    620  CD  GLN    37     104.700  51.920  35.580  0.00  0.00           C
ATOM    621  OE1 GLN    37     105.540  51.350  36.230  0.00  0.00           O
ATOM    622  NE2 GLN    37     103.680  51.240  35.160  0.00  0.00           N
ATOM    623 HE21 GLN    37     102.800  51.700  34.970  0.00  0.00           H
ATOM    624 HE22 GLN    37     103.730  50.240  35.310  0.00  0.00           H
ATOM    625  C   GLN    37     103.910  56.160  36.540  0.00  0.00           C
ATOM    626  O   GLN    37     103.440  56.320  37.630  0.00  0.00           O
ATOM    627  N   LEU    38     103.260  56.510  35.420  0.00  0.00           N
ATOM    628  H   LEU    38     103.600  56.250  34.510  0.00  0.00           H
ATOM    629  CA  LEU    38     101.920  57.180  35.400  0.00  0.00           C
ATOM    630  HA  LEU    38     101.840  57.640  36.380  0.00  0.00           H
ATOM    631  CB  LEU    38     101.820  58.170  34.200  0.00  0.00           C
ATOM    632  HB2 LEU    38     100.870  58.720  34.220  0.00  0.00           H
ATOM    633  HB3 LEU    38     101.780  57.470  33.370  0.00  0.00           H
ATOM    634  CG  LEU    38     102.950  59.230  34.040  0.00  0.00           C
ATOM    635  HG  LEU    38     103.830  58.600  34.090  0.00  0.00           H
ATOM    636  CD1 LEU    38     102.820  59.750  32.620  0.00  0.00           C
ATOM    637 HD11 LEU    38     103.360  59.060  31.960  0.00  0.00           H
ATOM    638 HD12 LEU    38     101.780  59.770  32.300  0.00  0.00           H
ATOM    639 HD13 LEU    38     103.240  60.760  32.620  0.00  0.00           H
ATOM    640  CD2 LEU    38     103.050  60.430  35.020  0.00  0.00           C
ATOM    641 HD21 LEU    38     103.980  61.000  34.900  0.00  0.00           H
ATOM    642 HD22 LEU    38     102.220  61.090  34.750  0.00  0.00           H
ATOM    643 HD23 LEU    38     102.980  60.010  36.020  0.00  0.00           H
ATOM    644  C   LEU    38     100.730  56.250  35.350  0.00  0.00           C
ATOM    645  O   LEU    38     100.800  55.110  34.900  0.00  0.00           O
ATOM    646  N   GLN    39      99.680  56.690  35.990  0.00  0.00           N
ATOM    647  H   GLN    39      99.640  57.570  36.490  0.00  0.00           H
ATOM    648  CA  GLN    39      98.460  55.910  36.010  0.00  0.00           C
ATOM    649  HA  GLN    39      98.410  55.280  35.120  0.00  0.00           H
ATOM    650  CB  GLN    39      98.460  55.070  37.350  0.00  0.00           C
ATOM    651  HB2 GLN    39      98.480  55.720  38.220  0.00  0.00           H
ATOM    652  HB3 GLN    39      99.420  54.560  37.290  0.00  0.00           H
ATOM    653  CG  GLN    39      97.310  54.070  37.450  0.00  0.00           C
ATOM    654  HG2 GLN    39      97.180  53.530  36.510  0.00  0.00           H
ATOM    655  HG3 GLN    39      96.400  54.660  37.560  0.00  0.00           H
ATOM    656  CD  GLN    39      97.580  53.040  38.530  0.00  0.00           C
ATOM    657  OE1 GLN    39      98.210  52.020  38.300  0.00  0.00           O
ATOM    658  NE2 GLN    39      97.100  53.180  39.710  0.00  0.00           N
ATOM    659 HE21 GLN    39      96.770  54.030  40.150  0.00  0.00           H
ATOM    660 HE22 GLN    39      97.320  52.410  40.320  0.00  0.00           H
ATOM    661  C   GLN    39      97.280  56.800  35.950  0.00  0.00           C
ATOM    662  O   GLN    39      97.380  57.980  36.090  0.00  0.00           O
ATOM    663  N   ALA    40      96.120  56.180  35.600  0.00  0.00           N
ATOM    664  H   ALA    40      95.990  55.190  35.450  0.00  0.00           H
ATOM    665  CA  ALA    40      94.900  56.920  35.280  0.00  0.00           C
ATOM    666  HA  ALA    40      95.030  57.990  35.430  0.00  0.00           H
ATOM    667  CB  ALA    40      94.580  56.750  33.710  0.00  0.00           C
ATOM    668  HB1 ALA    40      94.420  55.690  33.510  0.00  0.00           H
ATOM    669  HB2 ALA    40      93.640  57.280  33.490  0.00  0.00           H
ATOM    670  HB3 ALA    40      95.390  57.040  33.040  0.00  0.00           H
ATOM    671  C   ALA    40      93.720  56.260  36.060  0.00  0.00           C
ATOM    672  O   ALA    40      93.640  55.060  36.290  0.00  0.00           O
ATOM    673  N   THR    41      92.880  57.190  36.570  0.00  0.00           N
ATOM    674  H   THR    41      93.190  58.140  36.630  0.00  0.00           H
ATOM    675  CA  THR    41      91.720  56.820  37.370  0.00  0.00           C
ATOM    676  HA  THR    41      91.420  55.870  36.930  0.00  0.00           H
ATOM    677  CB  THR    41      92.080  56.860  38.860  0.00  0.00           C
ATOM    678  HB  THR    41      92.970  56.280  39.100  0.00  0.00           H
ATOM    679  CG2 THR    41      92.420  58.230  39.320  0.00  0.00           C
ATOM    680 HG21 THR    41      91.560  58.860  39.560  0.00  0.00           H
ATOM    681 HG22 THR    41      92.880  58.040  40.280  0.00  0.00           H
ATOM    682 HG23 THR    41      93.140  58.730  38.670  0.00  0.00           H
ATOM    683  OG1 THR    41      90.920  56.330  39.600  0.00  0.00           O
ATOM    684  HG1 THR    41      91.230  55.490  39.940  0.00  0.00           H
ATOM    685  C   THR    41      90.590  57.800  36.970  0.00  0.00           C
ATOM    686  O   THR    41      90.870  58.990  36.760  0.00  0.00           O
ATOM    687  N   SER    42      89.360  57.320  36.840  0.00  0.00           N
ATOM    688  H   SER    42      89.230  56.360  37.120  0.00  0.00           H
ATOM    689  CA  SER    42      88.290  58.030  36.190  0.00  0.00           C
ATOM    690  HA  SER    42      88.550  59.040  36.510  0.00  0.00           H
ATOM    691  CB  SER    42      88.480  57.970  34.710  0.00  0.00           C
ATOM    692  HB2 SER    42      89.510  58.220  34.480  0.00  0.00           H
ATOM    693  HB3 SER    42      87.880  58.750  34.230  0.00  0.00           H
ATOM    694  OG  SER    42      88.000  56.730  34.200  0.00  0.00           O
ATOM    695  HG  SER    42      87.060  56.610  34.340  0.00  0.00           H
ATOM    696  C   SER    42      86.840  57.720  36.490  0.00  0.00           C
ATOM    697  O   SER    42      86.380  56.610  36.800  0.00  0.00           O
ATOM    698  N   VAL    43      86.070  58.740  36.240  0.00  0.00           N
ATOM    699  H   VAL    43      86.430  59.550  35.750  0.00  0.00           H
ATOM    700  CA  VAL    43      84.600  58.690  36.400  0.00  0.00           C
ATOM    701  HA  VAL    43      84.200  57.710  36.120  0.00  0.00           H
ATOM    702  CB  VAL    43      84.080  59.010  37.870  0.00  0.00           C
ATOM    703  HB  VAL    43      82.990  59.060  37.830  0.00  0.00           H
ATOM    704  CG1 VAL    43      84.450  57.840  38.870  0.00  0.00           C
ATOM    705 HG11 VAL    43      85.510  57.560  38.900  0.00  0.00           H
ATOM    706 HG12 VAL    43      84.160  58.190  39.860  0.00  0.00           H
ATOM    707 HG13 VAL    43      83.950  56.940  38.500  0.00  0.00           H
ATOM    708  CG2 VAL    43      84.630  60.340  38.410  0.00  0.00           C
ATOM    709 HG21 VAL    43      84.030  60.730  39.230  0.00  0.00           H
ATOM    710 HG22 VAL    43      85.630  60.160  38.810  0.00  0.00           H
ATOM    711 HG23 VAL    43      84.550  61.080  37.610  0.00  0.00           H
ATOM    712  C   VAL    43      83.920  59.670  35.490  0.00  0.00           C
ATOM    713  O   VAL    43      84.460  60.630  35.000  0.00  0.00           O
ATOM    714  N   THR    44      82.670  59.360  35.220  0.00  0.00           N
ATOM    715  H   THR    44      82.190  58.550  35.570  0.00  0.00           H
ATOM    716  CA  THR    44      81.810  60.310  34.460  0.00  0.00           C
ATOM    717  HA  THR    44      82.380  60.930  33.770  0.00  0.00           H
ATOM    718  CB  THR    44      80.900  59.570  33.560  0.00  0.00           C
ATOM    719  HB  THR    44      80.200  60.200  33.000  0.00  0.00           H
ATOM    720  CG2 THR    44      81.630  58.790  32.440  0.00  0.00           C
ATOM    721 HG21 THR    44      82.330  58.100  32.910  0.00  0.00           H
ATOM    722 HG22 THR    44      80.960  58.450  31.640  0.00  0.00           H
ATOM    723 HG23 THR    44      82.300  59.520  31.990  0.00  0.00           H
ATOM    724  OG1 THR    44      80.160  58.720  34.380  0.00  0.00           O
ATOM    725  HG1 THR    44      79.250  58.730  34.070  0.00  0.00           H
ATOM    726  C   THR    44      81.010  61.290  35.340  0.00  0.00           C
ATOM    727  O   THR    44      80.790  61.120  36.590  0.00  0.00           O
ATOM    728  N   HIE    45      80.500  62.350  34.690  0.00  0.00           N
ATOM    729  H   HIE    45      80.570  62.400  33.680  0.00  0.00           H
ATOM    730  CA  HIE    45      79.630  63.290  35.460  0.00  0.00           C
ATOM    731  HA  HIE    45      80.180  63.850  36.210  0.00  0.00           H
ATOM    732  CB  HIE    45      79.240  64.540  34.610  0.00  0.00           C
ATOM    733  HB2 HIE    45      78.810  65.340  35.210  0.00  0.00           H
ATOM    734  HB3 HIE    45      78.420  64.170  34.000  0.00  0.00           H
ATOM    735  CG  HIE    45      80.230  65.140  33.580  0.00  0.00           C
ATOM    736  ND1 HIE    45      80.510  64.580  32.330  0.00  0.00           N
ATOM    737  CE1 HIE    45      81.550  65.310  31.830  0.00  0.00           C
ATOM    738  HE1 HIE    45      82.080  65.060  30.930  0.00  0.00           H
ATOM    739  NE2 HIE    45      81.790  66.440  32.580  0.00  0.00           N
ATOM    740  HE2 HIE    45      82.450  67.200  32.450  0.00  0.00           H
ATOM    741  CD2 HIE    45      80.910  66.360  33.680  0.00  0.00           C
ATOM    742  HD2 HIE    45      80.900  66.990  34.560  0.00  0.00           H
ATOM    743  C   HIE    45      78.390  62.640  36.140  0.00  0.00           C
ATOM    744  O   HIE    45      77.510  62.290  35.330  0.00  0.00           O
ATOM    745  N   ARG    46      78.250  62.780  37.470  0.00  0.00           N
ATOM    746  H   ARG    46      79.050  63.170  37.930  0.00  0.00           H
ATOM    747  CA  ARG    46      77.180  62.390  38.380  0.00  0.00           C
ATOM    748  HA  ARG    46      76.790  61.390  38.180  0.00  0.00           H
ATOM    749  CB  ARG    46      77.600  62.490  39.820  0.00  0.00           C
ATOM    750  HB2 ARG    46      76.780  62.170  40.460  0.00  0.00           H
ATOM    751  HB3 ARG    46      77.770  63.530  40.100  0.00  0.00           H
ATOM    752  CG  ARG    46      78.820  61.620  40.180  0.00  0.00           C
ATOM    753  HG2 ARG    46      78.940  61.610  41.260  0.00  0.00           H
ATOM    754  HG3 ARG    46      79.670  62.100  39.680  0.00  0.00           H
ATOM    755  CD  ARG    46      78.960  60.210  39.750  0.00  0.00           C
ATOM    756  HD2 ARG    46      79.000  60.100  38.660  0.00  0.00           H
ATOM    757  HD3 ARG    46      78.010  59.820  40.110  0.00  0.00           H
ATOM    758  NE  ARG    46      80.100  59.510  40.260  0.00  0.00           N
ATOM    759  HE  ARG    46      80.720  59.970  40.910  0.00  0.00           H
ATOM    760  CZ  ARG    46      80.530  58.400  39.760  0.00  0.00           C
ATOM    761  NH1 ARG    46      79.850  57.750  38.860  0.00  0.00           N
ATOM    762 HH11 ARG    46      78.990  58.190  38.570  0.00  0.00           H
ATOM    763 HH12 ARG    46      80.180  56.950  38.350  0.00  0.00           H
ATOM    764  NH2 ARG    46      81.550  57.780  40.240  0.00  0.00           N
ATOM    765 HH21 ARG    46      82.130  58.070  41.010  0.00  0.00           H
ATOM    766 HH22 ARG    46      81.640  56.860  39.830  0.00  0.00           H
ATOM    767  C   ARG    46      75.910  63.210  38.180  0.00  0.00           C
ATOM    768  O   ARG    46      76.090  64.370  37.840  0.00  0.00           O
ATOM    769  N   PRO    47      74.740  62.770  38.640  0.00  0.00           N
ATOM    770  CD  PRO    47      74.410  61.530  39.240  0.00  0.00           C
ATOM    771  HD2 PRO    47      74.280  61.680  40.310  0.00  0.00           H
ATOM    772  HD3 PRO    47      75.040  60.650  39.070  0.00  0.00           H
ATOM    773  CG  PRO    47      73.090  61.200  38.710  0.00  0.00           C
ATOM    774  HG2 PRO    47      72.590  60.420  39.290  0.00  0.00           H
ATOM    775  HG3 PRO    47      73.220  60.900  37.670  0.00  0.00           H
ATOM    776  CB  PRO    47      72.340  62.560  38.800  0.00  0.00           C
ATOM    777  HB2 PRO    47      71.870  62.620  39.780  0.00  0.00           H
ATOM    778  HB3 PRO    47      71.510  62.610  38.100  0.00  0.00           H
ATOM    779  CA  PRO    47      73.520  63.480  38.410  0.00  0.00           C
ATOM    780  HA  PRO    47      73.500  63.600  37.330  0.00  0.00           H
ATOM    781  C   PRO    47      73.310  64.880  39.020  0.00  0.00           C
ATOM    782  O   PRO    47      72.670  65.760  38.410  0.00  0.00           O
ATOM    783  N   ASN    48      74.110  65.190  40.070  0.00  0.00           N
ATOM    784  H   ASN    48      74.690  64.440  40.420  0.00  0.00           H
ATOM    785  CA  ASN    48      74.120  66.540  40.730  0.00  0.00           C
ATOM    786  HA  ASN    48      73.820  67.390  40.110  0.00  0.00           H
ATOM    787  CB  ASN    48      73.050  66.590  41.840  0.00  0.00           C
ATOM    788  HB2 ASN    48      72.070  66.510  41.350  0.00  0.00           H
ATOM    789  HB3 ASN    48      72.840  67.560  42.280  0.00  0.00           H
ATOM    790  CG  ASN    48      73.080  65.430  42.810  0.00  0.00           C
ATOM    791  OD1 ASN    48      73.740  65.540  43.820  0.00  0.00           O
ATOM    792  ND2 ASN    48      72.340  64.380  42.580  0.00  0.00           N
ATOM    793 HD21 ASN    48      71.630  64.460  41.870  0.00  0.00           H
ATOM    794 HD22 ASN    48      72.680  63.480  42.920  0.00  0.00           H
ATOM    795  C   ASN    48      75.500  66.890  41.240  0.00  0.00           C
ATOM    796  O   ASN    48      76.330  65.990  41.230  0.00  0.00           O
ATOM    797  N   ALA    49      75.750  68.130  41.570  0.00  0.00           N
ATOM    798  H   ALA    49      74.870  68.620  41.470  0.00  0.00           H
ATOM    799  CA  ALA    49      76.890  68.800  42.280  0.00  0.00           C
ATOM    800  HA  ALA    49      77.740  68.810  41.590  0.00  0.00           H
ATOM    801  CB  ALA    49      76.500  70.300  42.460  0.00  0.00           C
ATOM    802  HB1 ALA    49      75.580  70.400  43.040  0.00  0.00           H
ATOM    803  HB2 ALA    49      77.380  70.790  42.880  0.00  0.00           H
ATOM    804  HB3 ALA    49      76.350  70.830  41.520  0.00  0.00           H
ATOM    805  C   ALA    49      77.380  68.220  43.640  0.00  0.00           C
ATOM    806  O   ALA    49      78.590  68.070  43.900  0.00  0.00           O
ATOM    807  N   ILE    50      76.410  67.920  44.580  0.00  0.00           N
ATOM    808  H   ILE    50      75.450  68.150  44.400  0.00  0.00           H
ATOM    809  CA  ILE    50      76.760  67.260  45.800  0.00  0.00           C
ATOM    810  HA  ILE    50      77.530  67.880  46.270  0.00  0.00           H
ATOM    811  CB  ILE    50      75.550  67.240  46.800  0.00  0.00           C
ATOM    812  HB  ILE    50      74.670  66.880  46.260  0.00  0.00           H
ATOM    813  CG2 ILE    50      75.900  66.200  47.870  0.00  0.00           C
ATOM    814 HG21 ILE    50      75.100  66.090  48.600  0.00  0.00           H
ATOM    815 HG22 ILE    50      75.940  65.180  47.500  0.00  0.00           H
ATOM    816 HG23 ILE    50      76.800  66.470  48.410  0.00  0.00           H
ATOM    817  CG1 ILE    50      75.340  68.680  47.430  0.00  0.00           C
ATOM    818 HG12 ILE    50      75.400  69.460  46.670  0.00  0.00           H
ATOM    819 HG13 ILE    50      76.120  68.790  48.190  0.00  0.00           H
ATOM    820  CD1 ILE    50      74.050  68.860  48.150  0.00  0.00           C
ATOM    821 HD11 ILE    50      73.230  68.250  47.790  0.00  0.00           H
ATOM    822 HD12 ILE    50      74.240  68.400  49.120  0.00  0.00           H
ATOM    823 HD13 ILE    50      73.960  69.930  48.380  0.00  0.00           H
ATOM    824  C   ILE    50      77.420  65.920  45.440  0.00  0.00           C
ATOM    825  O   ILE    50      78.600  65.720  45.700  0.00  0.00           O
ATOM    826  N   GLN    51      76.650  65.050  44.720  0.00  0.00           N
ATOM    827  H   GLN    51      75.680  65.310  44.610  0.00  0.00           H
ATOM    828  CA  GLN    51      77.190  63.750  44.160  0.00  0.00           C
ATOM    829  HA  GLN    51      77.360  63.180  45.080  0.00  0.00           H
ATOM    830  CB  GLN    51      76.270  63.000  43.280  0.00  0.00           C
ATOM    831  HB2 GLN    51      76.800  62.190  42.790  0.00  0.00           H
ATOM    832  HB3 GLN    51      75.880  63.710  42.560  0.00  0.00           H
ATOM    833  CG  GLN    51      75.080  62.430  44.090  0.00  0.00           C
ATOM    834  HG2 GLN    51      74.350  63.230  44.220  0.00  0.00           H
ATOM    835  HG3 GLN    51      75.380  62.030  45.050  0.00  0.00           H
ATOM    836  CD  GLN    51      74.240  61.310  43.360  0.00  0.00           C
ATOM    837  OE1 GLN    51      73.140  61.560  42.820  0.00  0.00           O
ATOM    838  NE2 GLN    51      74.790  60.130  43.340  0.00  0.00           N
ATOM    839 HE21 GLN    51      75.730  60.000  43.690  0.00  0.00           H
ATOM    840 HE22 GLN    51      74.200  59.420  42.920  0.00  0.00           H
ATOM    841  C   GLN    51      78.490  64.010  43.490  0.00  0.00           C
ATOM    842  O   GLN    51      79.470  63.280  43.730  0.00  0.00           O
ATOM    843  N   MET    52      78.550  65.050  42.640  0.00  0.00           N
ATOM    844  H   MET    52      77.790  65.690  42.470  0.00  0.00           H
ATOM    845  CA  MET    52      79.830  65.350  41.900  0.00  0.00           C
ATOM    846  HA  MET    52      80.130  64.470  41.320  0.00  0.00           H
ATOM    847  CB  MET    52      79.690  66.540  40.950  0.00  0.00           C
ATOM    848  HB2 MET    52      79.610  67.420  41.600  0.00  0.00           H
ATOM    849  HB3 MET    52      78.740  66.440  40.420  0.00  0.00           H
ATOM    850  CG  MET    52      80.800  66.540  39.900  0.00  0.00           C
ATOM    851  HG2 MET    52      81.830  66.520  40.250  0.00  0.00           H
ATOM    852  HG3 MET    52      80.930  67.510  39.410  0.00  0.00           H
ATOM    853  SD  MET    52      80.590  65.240  38.620  0.00  0.00           S
ATOM    854  CE  MET    52      81.930  64.090  39.060  0.00  0.00           C
ATOM    855  HE1 MET    52      82.020  63.320  38.290  0.00  0.00           H
ATOM    856  HE2 MET    52      82.800  64.760  39.060  0.00  0.00           H
ATOM    857  HE3 MET    52      81.690  63.610  40.010  0.00  0.00           H
ATOM    858  C   MET    52      80.980  65.600  42.840  0.00  0.00           C
ATOM    859  O   MET    52      82.040  64.990  42.690  0.00  0.00           O
ATOM    860  N   ALA    53      80.770  66.460  43.860  0.00  0.00           N
ATOM    861  H   ALA    53      79.860  66.840  44.060  0.00  0.00           H
ATOM    862  CA  ALA    53      81.810  66.780  44.830  0.00  0.00           C
ATOM    863  HA  ALA    53      82.640  67.040  44.170  0.00  0.00           H
ATOM    864  CB  ALA    53      81.440  68.000  45.590  0.00  0.00           C
ATOM    865  HB1 ALA    53      80.790  67.870  46.460  0.00  0.00           H
ATOM    866  HB2 ALA    53      82.360  68.480  45.920  0.00  0.00           H
ATOM    867  HB3 ALA    53      80.910  68.700  44.950  0.00  0.00           H
ATOM    868  C   ALA    53      82.220  65.600  45.790  0.00  0.00           C
ATOM    869  O   ALA    53      83.380  65.320  46.010  0.00  0.00           O
ATOM    870  N   LEU    54      81.210  64.860  46.240  0.00  0.00           N
ATOM    871  H   LEU    54      80.260  65.180  46.160  0.00  0.00           H
ATOM    872  CA  LEU    54      81.410  63.600  46.980  0.00  0.00           C
ATOM    873  HA  LEU    54      81.950  63.690  47.920  0.00  0.00           H
ATOM    874  CB  LEU    54      80.050  62.900  47.280  0.00  0.00           C
ATOM    875  HB2 LEU    54      80.060  61.870  47.620  0.00  0.00           H
ATOM    876  HB3 LEU    54      79.450  62.920  46.370  0.00  0.00           H
ATOM    877  CG  LEU    54      79.370  63.710  48.390  0.00  0.00           C
ATOM    878  HG  LEU    54      79.480  64.780  48.180  0.00  0.00           H
ATOM    879  CD1 LEU    54      77.940  63.270  48.390  0.00  0.00           C
ATOM    880 HD11 LEU    54      77.920  62.190  48.530  0.00  0.00           H
ATOM    881 HD12 LEU    54      77.520  63.830  49.230  0.00  0.00           H
ATOM    882 HD13 LEU    54      77.470  63.460  47.430  0.00  0.00           H
ATOM    883  CD2 LEU    54      79.930  63.420  49.810  0.00  0.00           C
ATOM    884 HD21 LEU    54      79.620  62.420  50.120  0.00  0.00           H
ATOM    885 HD22 LEU    54      81.020  63.510  49.820  0.00  0.00           H
ATOM    886 HD23 LEU    54      79.620  64.230  50.460  0.00  0.00           H
ATOM    887  C   LEU    54      82.280  62.700  46.130  0.00  0.00           C
ATOM    888  O   LEU    54      83.240  62.100  46.680  0.00  0.00           O
ATOM    889  N   SER    55      81.990  62.540  44.820  0.00  0.00           N
ATOM    890  H   SER    55      81.170  62.970  44.420  0.00  0.00           H
ATOM    891  CA  SER    55      82.690  61.590  43.940  0.00  0.00           C
ATOM    892  HA  SER    55      82.670  60.600  44.380  0.00  0.00           H
ATOM    893  CB  SER    55      81.900  61.520  42.630  0.00  0.00           C
ATOM    894  HB2 SER    55      81.950  62.530  42.210  0.00  0.00           H
ATOM    895  HB3 SER    55      80.840  61.290  42.780  0.00  0.00           H
ATOM    896  OG  SER    55      82.430  60.760  41.620  0.00  0.00           O
ATOM    897  HG  SER    55      82.930  60.020  41.960  0.00  0.00           H
ATOM    898  C   SER    55      84.130  61.930  43.640  0.00  0.00           C
ATOM    899  O   SER    55      84.990  61.010  43.530  0.00  0.00           O
ATOM    900  N   VAL    56      84.530  63.170  43.540  0.00  0.00           N
ATOM    901  H   VAL    56      83.840  63.900  43.580  0.00  0.00           H
ATOM    902  CA  VAL    56      85.920  63.620  43.410  0.00  0.00           C
ATOM    903  HA  VAL    56      86.300  63.150  42.500  0.00  0.00           H
ATOM    904  CB  VAL    56      85.940  65.120  43.400  0.00  0.00           C
ATOM    905  HB  VAL    56      85.260  65.550  44.140  0.00  0.00           H
ATOM    906  CG1 VAL    56      87.370  65.670  43.440  0.00  0.00           C
ATOM    907 HG11 VAL    56      87.380  66.680  43.030  0.00  0.00           H
ATOM    908 HG12 VAL    56      87.830  65.700  44.430  0.00  0.00           H
ATOM    909 HG13 VAL    56      88.000  65.140  42.730  0.00  0.00           H
ATOM    910  CG2 VAL    56      85.460  65.580  41.990  0.00  0.00           C
ATOM    911 HG21 VAL    56      85.580  66.660  41.870  0.00  0.00           H
ATOM    912 HG22 VAL    56      86.090  65.130  41.220  0.00  0.00           H
ATOM    913 HG23 VAL    56      84.410  65.290  41.950  0.00  0.00           H
ATOM    914  C   VAL    56      86.840  63.120  44.540  0.00  0.00           C
ATOM    915  O   VAL    56      87.860  62.470  44.330  0.00  0.00           O
ATOM    916  N   CYX    57      86.330  63.330  45.730  0.00  0.00           N
ATOM    917  H   CYX    57      85.550  63.970  45.690  0.00  0.00           H
ATOM    918  CA  CYX    57      86.820  62.740  46.980  0.00  0.00           C
ATOM    919  HA  CYX    57      87.870  62.990  47.010  0.00  0.00           H
ATOM    920  CB  CYX    57      86.080  63.350  48.210  0.00  0.00           C
ATOM    921  HB2 CYX    57      86.210  62.690  49.070  0.00  0.00           H
ATOM    922  HB3 CYX    57      85.040  63.580  48.010  0.00  0.00           H
ATOM    923  SG  CYX    57      86.810  64.940  48.740  0.00  0.00           S
ATOM    924  C   CYX    57      86.750  61.200  47.170  0.00  0.00           C
ATOM    925  O   CYX    57      87.740  60.610  47.620  0.00  0.00           O
ATOM    926  N   GLU    58      85.590  60.640  46.900  0.00  0.00           N
ATOM    927  H   GLU    58      84.780  61.180  46.650  0.00  0.00           H
ATOM    928  CA  GLU    58      85.350  59.160  46.970  0.00  0.00           C
ATOM    929  HA  GLU    58      85.720  58.880  47.960  0.00  0.00           H
ATOM    930  CB  GLU    58      83.880  58.780  46.950  0.00  0.00           C
ATOM    931  HB2 GLU    58      83.830  57.710  46.750  0.00  0.00           H
ATOM    932  HB3 GLU    58      83.340  59.280  46.150  0.00  0.00           H
ATOM    933  CG  GLU    58      83.210  59.020  48.300  0.00  0.00           C
ATOM    934  HG2 GLU    58      83.210  60.100  48.380  0.00  0.00           H
ATOM    935  HG3 GLU    58      83.700  58.570  49.160  0.00  0.00           H
ATOM    936  CD  GLU    58      81.780  58.340  48.280  0.00  0.00           C
ATOM    937  OE1 GLU    58      81.310  57.890  47.220  0.00  0.00           O
ATOM    938  OE2 GLU    58      81.210  58.060  49.300  0.00  0.00           O
ATOM    939  C   GLU    58      86.110  58.330  45.980  0.00  0.00           C
ATOM    940  O   GLU    58      86.510  57.250  46.390  0.00  0.00           O
ATOM    941  N   ASP    59      86.310  58.810  44.770  0.00  0.00           N
ATOM    942  H   ASP    59      85.910  59.710  44.540  0.00  0.00           H
ATOM    943  CA  ASP    59      86.630  57.980  43.630  0.00  0.00           C
ATOM    944  HA  ASP    59      86.750  56.940  43.920  0.00  0.00           H
ATOM    945  CB  ASP    59      85.620  58.110  42.460  0.00  0.00           C
ATOM    946  HB2 ASP    59      85.940  57.560  41.580  0.00  0.00           H
ATOM    947  HB3 ASP    59      85.540  59.160  42.180  0.00  0.00           H
ATOM    948  CG  ASP    59      84.170  57.660  42.900  0.00  0.00           C
ATOM    949  OD1 ASP    59      84.030  56.620  43.640  0.00  0.00           O
ATOM    950  OD2 ASP    59      83.150  58.280  42.480  0.00  0.00           O
ATOM    951  C   ASP    59      87.960  58.500  43.010  0.00  0.00           C
ATOM    952  O   ASP    59      88.700  57.690  42.430  0.00  0.00           O
ATOM    953  N   LEU    60      88.320  59.800  43.020  0.00  0.00           N
ATOM    954  H   LEU    60      87.810  60.480  43.560  0.00  0.00           H
ATOM    955  CA  LEU    60      89.610  60.280  42.400  0.00  0.00           C
ATOM    956  HA  LEU    60      90.010  59.480  41.780  0.00  0.00           H
ATOM    957  CB  LEU    60      89.310  61.400  41.420  0.00  0.00           C
ATOM    958  HB2 LEU    60      90.270  61.810  41.110  0.00  0.00           H
ATOM    959  HB3 LEU    60      88.810  62.180  41.990  0.00  0.00           H
ATOM    960  CG  LEU    60      88.430  61.050  40.140  0.00  0.00           C
ATOM    961  HG  LEU    60      87.500  60.660  40.550  0.00  0.00           H
ATOM    962  CD1 LEU    60      88.170  62.340  39.430  0.00  0.00           C
ATOM    963 HD11 LEU    60      89.070  62.510  38.840  0.00  0.00           H
ATOM    964 HD12 LEU    60      87.410  62.190  38.670  0.00  0.00           H
ATOM    965 HD13 LEU    60      88.030  63.190  40.090  0.00  0.00           H
ATOM    966  CD2 LEU    60      88.980  60.160  39.050  0.00  0.00           C
ATOM    967 HD21 LEU    60      89.420  59.270  39.490  0.00  0.00           H
ATOM    968 HD22 LEU    60      88.100  59.800  38.530  0.00  0.00           H
ATOM    969 HD23 LEU    60      89.700  60.710  38.440  0.00  0.00           H
ATOM    970  C   LEU    60      90.730  60.590  43.350  0.00  0.00           C
ATOM    971  O   LEU    60      91.840  60.050  43.240  0.00  0.00           O
ATOM    972  N   ILE    61      90.530  61.450  44.360  0.00  0.00           N
ATOM    973  H   ILE    61      89.560  61.740  44.350  0.00  0.00           H
ATOM    974  CA  ILE    61      91.520  61.830  45.430  0.00  0.00           C
ATOM    975  HA  ILE    61      92.480  62.030  44.940  0.00  0.00           H
ATOM    976  CB  ILE    61      91.020  63.070  46.260  0.00  0.00           C
ATOM    977  HB  ILE    61      89.950  62.990  46.490  0.00  0.00           H
ATOM    978  CG2 ILE    61      91.830  63.370  47.520  0.00  0.00           C
ATOM    979 HG21 ILE    61      92.840  63.670  47.240  0.00  0.00           H
ATOM    980 HG22 ILE    61      91.270  64.010  48.200  0.00  0.00           H
ATOM    981 HG23 ILE    61      91.970  62.470  48.120  0.00  0.00           H
ATOM    982  CG1 ILE    61      91.110  64.370  45.390  0.00  0.00           C
ATOM    983 HG12 ILE    61      90.550  64.160  44.480  0.00  0.00           H
ATOM    984 HG13 ILE    61      92.150  64.520  45.100  0.00  0.00           H
ATOM    985  CD1 ILE    61      90.470  65.610  46.070  0.00  0.00           C
ATOM    986 HD11 ILE    61      90.200  66.260  45.250  0.00  0.00           H
ATOM    987 HD12 ILE    61      89.670  65.320  46.760  0.00  0.00           H
ATOM    988 HD13 ILE    61      91.100  66.100  46.810  0.00  0.00           H
ATOM    989  C   ILE    61      91.860  60.630  46.350  0.00  0.00           C
ATOM    990  O   ILE    61      92.970  60.610  46.900  0.00  0.00           O
ATOM    991  N   SER    62      91.030  59.610  46.470  0.00  0.00           N
ATOM    992  H   SER    62      90.140  59.630  45.990  0.00  0.00           H
ATOM    993  CA  SER    62      91.290  58.320  47.180  0.00  0.00           C
ATOM    994  HA  SER    62      91.870  58.620  48.050  0.00  0.00           H
ATOM    995  CB  SER    62      90.030  57.520  47.340  0.00  0.00           C
ATOM    996  HB2 SER    62      89.400  57.940  48.120  0.00  0.00           H
ATOM    997  HB3 SER    62      90.370  56.500  47.550  0.00  0.00           H
ATOM    998  OG  SER    62      89.330  57.590  46.150  0.00  0.00           O
ATOM    999  HG  SER    62      88.500  57.120  46.250  0.00  0.00           H
ATOM   1000  C   SER    62      92.400  57.510  46.350  0.00  0.00           C
ATOM   1001  O   SER    62      92.980  56.500  46.820  0.00  0.00           O
ATOM   1002  N   SER    63      92.710  57.840  45.070  0.00  0.00           N
ATOM   1003  H   SER    63      92.280  58.690  44.730  0.00  0.00           H
ATOM   1004  CA  SER    63      93.770  57.270  44.250  0.00  0.00           C
ATOM   1005  HA  SER    63      94.000  56.230  44.500  0.00  0.00           H
ATOM   1006  CB  SER    63      93.290  57.220  42.760  0.00  0.00           C
ATOM   1007  HB2 SER    63      93.270  58.240  42.370  0.00  0.00           H
ATOM   1008  HB3 SER    63      92.290  56.830  42.560  0.00  0.00           H
ATOM   1009  OG  SER    63      94.240  56.480  42.070  0.00  0.00           O
ATOM   1010  HG  SER    63      95.040  57.000  41.940  0.00  0.00           H
ATOM   1011  C   SER    63      95.040  58.100  44.520  0.00  0.00           C
ATOM   1012  O   SER    63      96.060  57.750  43.900  0.00  0.00           O
ATOM   1013  N   GLN    64      95.060  59.160  45.290  0.00  0.00           N
ATOM   1014  H   GLN    64      94.180  59.340  45.760  0.00  0.00           H
ATOM   1015  CA  GLN    64      96.130  60.100  45.650  0.00  0.00           C
ATOM   1016  HA  GLN    64      95.620  60.870  46.220  0.00  0.00           H
ATOM   1017  CB  GLN    64      97.160  59.460  46.590  0.00  0.00           C
ATOM   1018  HB2 GLN    64      97.780  58.730  46.060  0.00  0.00           H
ATOM   1019  HB3 GLN    64      96.650  58.940  47.410  0.00  0.00           H
ATOM   1020  CG  GLN    64      98.120  60.440  47.220  0.00  0.00           C
ATOM   1021  HG2 GLN    64      97.590  61.200  47.810  0.00  0.00           H
ATOM   1022  HG3 GLN    64      98.630  60.980  46.420  0.00  0.00           H
ATOM   1023  CD  GLN    64      99.160  59.710  48.060  0.00  0.00           C
ATOM   1024  OE1 GLN    64      99.650  58.660  47.660  0.00  0.00           O
ATOM   1025  NE2 GLN    64      99.460  60.220  49.220  0.00  0.00           N
ATOM   1026 HE21 GLN    64      99.070  61.130  49.440  0.00  0.00           H
ATOM   1027 HE22 GLN    64     100.100  59.730  49.830  0.00  0.00           H
ATOM   1028  C   GLN    64      96.660  60.830  44.400  0.00  0.00           C
ATOM   1029  O   GLN    64      97.790  60.790  44.010  0.00  0.00           O
ATOM   1030  N   VAL    65      95.730  61.460  43.630  0.00  0.00           N
ATOM   1031  H   VAL    65      94.750  61.530  43.900  0.00  0.00           H
ATOM   1032  CA  VAL    65      96.020  62.080  42.370  0.00  0.00           C
ATOM   1033  HA  VAL    65      96.590  61.330  41.830  0.00  0.00           H
ATOM   1034  CB  VAL    65      94.700  62.290  41.520  0.00  0.00           C
ATOM   1035  HB  VAL    65      94.990  62.730  40.560  0.00  0.00           H
ATOM   1036  CG1 VAL    65      94.090  60.910  41.140  0.00  0.00           C
ATOM   1037 HG11 VAL    65      93.170  61.110  40.600  0.00  0.00           H
ATOM   1038 HG12 VAL    65      94.830  60.400  40.520  0.00  0.00           H
ATOM   1039 HG13 VAL    65      93.860  60.450  42.100  0.00  0.00           H
ATOM   1040  CG2 VAL    65      93.560  63.100  42.190  0.00  0.00           C
ATOM   1041 HG21 VAL    65      94.000  64.070  42.440  0.00  0.00           H
ATOM   1042 HG22 VAL    65      92.760  63.290  41.480  0.00  0.00           H
ATOM   1043 HG23 VAL    65      93.130  62.620  43.060  0.00  0.00           H
ATOM   1044  C   VAL    65      96.890  63.360  42.410  0.00  0.00           C
ATOM   1045  O   VAL    65      96.620  64.200  43.270  0.00  0.00           O
ATOM   1046  N   TYR    66      97.810  63.560  41.380  0.00  0.00           N
ATOM   1047  H   TYR    66      97.990  62.780  40.760  0.00  0.00           H
ATOM   1048  CA  TYR    66      98.620  64.770  41.250  0.00  0.00           C
ATOM   1049  HA  TYR    66      98.620  65.140  42.280  0.00  0.00           H
ATOM   1050  CB  TYR    66     100.050  64.360  40.770  0.00  0.00           C
ATOM   1051  HB2 TYR    66     100.520  65.310  40.510  0.00  0.00           H
ATOM   1052  HB3 TYR    66     100.000  63.700  39.900  0.00  0.00           H
ATOM   1053  CG  TYR    66     100.930  63.660  41.860  0.00  0.00           C
ATOM   1054  CD1 TYR    66     100.630  62.390  42.290  0.00  0.00           C
ATOM   1055  HD1 TYR    66      99.780  61.890  41.850  0.00  0.00           H
ATOM   1056  CE1 TYR    66     101.470  61.670  43.160  0.00  0.00           C
ATOM   1057  HE1 TYR    66     101.290  60.650  43.480  0.00  0.00           H
ATOM   1058  CZ  TYR    66     102.710  62.220  43.610  0.00  0.00           C
ATOM   1059  OH  TYR    66     103.680  61.520  44.310  0.00  0.00           O
ATOM   1060  HH  TYR    66     104.330  62.150  44.650  0.00  0.00           H
ATOM   1061  CE2 TYR    66     102.990  63.610  43.140  0.00  0.00           C
ATOM   1062  HE2 TYR    66     103.840  64.210  43.440  0.00  0.00           H
ATOM   1063  CD2 TYR    66     102.080  64.260  42.310  0.00  0.00           C
ATOM   1064  HD2 TYR    66     102.430  65.180  41.880  0.00  0.00           H
ATOM   1065  C   TYR    66      97.970  65.880  40.410  0.00  0.00           C
ATOM   1066  O   TYR    66      98.340  67.040  40.420  0.00  0.00           O
ATOM   1067  N   ALA    67      97.030  65.400  39.520  0.00  0.00           N
ATOM   1068  H   ALA    67      96.850  64.410  39.530  0.00  0.00           H
ATOM   1069  CA  ALA    67      96.290  66.200  38.490  0.00  0.00           C
ATOM   1070  HA  ALA    67      95.990  67.100  39.010  0.00  0.00           H
ATOM   1071  CB  ALA    67      97.080  66.430  37.190  0.00  0.00           C
ATOM   1072  HB1 ALA    67      96.450  66.630  36.330  0.00  0.00           H
ATOM   1073  HB2 ALA    67      97.880  67.150  37.360  0.00  0.00           H
ATOM   1074  HB3 ALA    67      97.520  65.490  36.880  0.00  0.00           H
ATOM   1075  C   ALA    67      94.880  65.580  38.220  0.00  0.00           C
ATOM   1076  O   ALA    67      94.740  64.350  38.200  0.00  0.00           O
ATOM   1077  N   ILE    68      93.840  66.430  38.140  0.00  0.00           N
ATOM   1078  H   ILE    68      94.020  67.420  38.290  0.00  0.00           H
ATOM   1079  CA  ILE    68      92.540  66.020  37.660  0.00  0.00           C
ATOM   1080  HA  ILE    68      92.600  64.950  37.450  0.00  0.00           H
ATOM   1081  CB  ILE    68      91.400  66.270  38.670  0.00  0.00           C
ATOM   1082  HB  ILE    68      91.450  67.340  38.890  0.00  0.00           H
ATOM   1083  CG2 ILE    68      89.990  65.940  38.120  0.00  0.00           C
ATOM   1084 HG21 ILE    68      89.750  66.670  37.350  0.00  0.00           H
ATOM   1085 HG22 ILE    68      89.910  64.890  37.850  0.00  0.00           H
ATOM   1086 HG23 ILE    68      89.190  66.140  38.840  0.00  0.00           H
ATOM   1087  CG1 ILE    68      91.670  65.470  39.970  0.00  0.00           C
ATOM   1088 HG12 ILE    68      92.760  65.450  40.090  0.00  0.00           H
ATOM   1089 HG13 ILE    68      91.250  64.470  39.900  0.00  0.00           H
ATOM   1090  CD1 ILE    68      90.970  66.150  41.180  0.00  0.00           C
ATOM   1091 HD11 ILE    68      91.170  67.210  41.340  0.00  0.00           H
ATOM   1092 HD12 ILE    68      89.900  65.990  41.070  0.00  0.00           H
ATOM   1093 HD13 ILE    68      91.230  65.610  42.090  0.00  0.00           H
ATOM   1094  C   ILE    68      92.210  66.840  36.340  0.00  0.00           C
ATOM   1095  O   ILE    68      92.460  68.040  36.330  0.00  0.00           O
ATOM   1096  N   LEU    69      91.580  66.180  35.320  0.00  0.00           N
ATOM   1097  H   LEU    69      91.380  65.230  35.570  0.00  0.00           H
ATOM   1098  CA  LEU    69      91.000  66.770  34.150  0.00  0.00           C
ATOM   1099  HA  LEU    69      91.480  67.750  34.050  0.00  0.00           H
ATOM   1100  CB  LEU    69      91.480  65.930  32.930  0.00  0.00           C
ATOM   1101  HB2 LEU    69      90.780  66.260  32.150  0.00  0.00           H
ATOM   1102  HB3 LEU    69      91.400  64.880  33.220  0.00  0.00           H
ATOM   1103  CG  LEU    69      92.900  66.170  32.410  0.00  0.00           C
ATOM   1104  HG  LEU    69      93.020  67.200  32.090  0.00  0.00           H
ATOM   1105  CD1 LEU    69      94.050  65.790  33.370  0.00  0.00           C
ATOM   1106 HD11 LEU    69      95.010  65.840  32.860  0.00  0.00           H
ATOM   1107 HD12 LEU    69      94.170  66.480  34.210  0.00  0.00           H
ATOM   1108 HD13 LEU    69      93.900  64.780  33.770  0.00  0.00           H
ATOM   1109  CD2 LEU    69      93.050  65.230  31.190  0.00  0.00           C
ATOM   1110 HD21 LEU    69      93.000  64.160  31.400  0.00  0.00           H
ATOM   1111 HD22 LEU    69      92.500  65.470  30.280  0.00  0.00           H
ATOM   1112 HD23 LEU    69      94.090  65.340  30.890  0.00  0.00           H
ATOM   1113  C   LEU    69      89.470  66.850  34.240  0.00  0.00           C
ATOM   1114  O   LEU    69      88.880  66.040  34.980  0.00  0.00           O
ATOM   1115  N   VAL    70      88.850  67.780  33.530  0.00  0.00           N
ATOM   1116  H   VAL    70      89.410  68.460  33.030  0.00  0.00           H
ATOM   1117  CA  VAL    70      87.390  67.890  33.470  0.00  0.00           C
ATOM   1118  HA  VAL    70      87.020  66.890  33.700  0.00  0.00           H
ATOM   1119  CB  VAL    70      86.810  68.810  34.570  0.00  0.00           C
ATOM   1120  HB  VAL    70      86.950  68.350  35.550  0.00  0.00           H
ATOM   1121  CG1 VAL    70      87.320  70.290  34.570  0.00  0.00           C
ATOM   1122 HG11 VAL    70      87.080  70.770  35.510  0.00  0.00           H
ATOM   1123 HG12 VAL    70      88.410  70.240  34.500  0.00  0.00           H
ATOM   1124 HG13 VAL    70      86.950  70.900  33.750  0.00  0.00           H
ATOM   1125  CG2 VAL    70      85.260  68.950  34.490  0.00  0.00           C
ATOM   1126 HG21 VAL    70      84.950  69.730  33.800  0.00  0.00           H
ATOM   1127 HG22 VAL    70      84.770  67.990  34.330  0.00  0.00           H
ATOM   1128 HG23 VAL    70      84.900  69.360  35.430  0.00  0.00           H
ATOM   1129  C   VAL    70      86.810  68.270  32.130  0.00  0.00           C
ATOM   1130  O   VAL    70      87.170  69.340  31.630  0.00  0.00           O
ATOM   1131  N   SER    71      85.900  67.480  31.510  0.00  0.00           N
ATOM   1132  H   SER    71      85.670  66.660  32.050  0.00  0.00           H
ATOM   1133  CA  SER    71      85.230  67.930  30.210  0.00  0.00           C
ATOM   1134  HA  SER    71      85.790  68.720  29.720  0.00  0.00           H
ATOM   1135  CB  SER    71      85.320  66.800  29.220  0.00  0.00           C
ATOM   1136  HB2 SER    71      86.350  66.450  29.230  0.00  0.00           H
ATOM   1137  HB3 SER    71      85.100  67.220  28.240  0.00  0.00           H
ATOM   1138  OG  SER    71      84.420  65.750  29.570  0.00  0.00           O
ATOM   1139  HG  SER    71      84.360  65.050  28.910  0.00  0.00           H
ATOM   1140  C   SER    71      83.860  68.480  30.610  0.00  0.00           C
ATOM   1141  O   SER    71      83.580  68.610  31.850  0.00  0.00           O
ATOM   1142  N   HIE    72      82.970  68.710  29.620  0.00  0.00           N
ATOM   1143  H   HIE    72      83.260  68.560  28.670  0.00  0.00           H
ATOM   1144  CA  HIE    72      81.550  69.080  29.850  0.00  0.00           C
ATOM   1145  HA  HIE    72      81.450  69.290  30.920  0.00  0.00           H
ATOM   1146  CB  HIE    72      81.280  70.430  29.130  0.00  0.00           C
ATOM   1147  HB2 HIE    72      81.030  70.270  28.080  0.00  0.00           H
ATOM   1148  HB3 HIE    72      82.180  71.050  29.230  0.00  0.00           H
ATOM   1149  CG  HIE    72      80.180  71.200  29.780  0.00  0.00           C
ATOM   1150  ND1 HIE    72      80.450  71.810  30.980  0.00  0.00           N
ATOM   1151  CE1 HIE    72      79.300  72.390  31.370  0.00  0.00           C
ATOM   1152  HE1 HIE    72      79.160  72.960  32.280  0.00  0.00           H
ATOM   1153  NE2 HIE    72      78.330  72.190  30.450  0.00  0.00           N
ATOM   1154  HE2 HIE    72      77.440  72.660  30.430  0.00  0.00           H
ATOM   1155  CD2 HIE    72      78.900  71.530  29.410  0.00  0.00           C
ATOM   1156  HD2 HIE    72      78.520  71.190  28.450  0.00  0.00           H
ATOM   1157  C   HIE    72      80.630  67.870  29.430  0.00  0.00           C
ATOM   1158  O   HIE    72      81.080  67.090  28.590  0.00  0.00           O
ATOM   1159  N   PRO    73      79.470  67.540  30.080  0.00  0.00           N
ATOM   1160  CD  PRO    73      79.010  68.330  31.210  0.00  0.00           C
ATOM   1161  HD2 PRO    73      78.430  69.200  30.900  0.00  0.00           H
ATOM   1162  HD3 PRO    73      79.750  68.530  31.980  0.00  0.00           H
ATOM   1163  CG  PRO    73      77.950  67.430  31.910  0.00  0.00           C
ATOM   1164  HG2 PRO    73      77.100  68.060  32.150  0.00  0.00           H
ATOM   1165  HG3 PRO    73      78.370  66.900  32.770  0.00  0.00           H
ATOM   1166  CB  PRO    73      77.590  66.330  30.870  0.00  0.00           C
ATOM   1167  HB2 PRO    73      76.640  66.530  30.380  0.00  0.00           H
ATOM   1168  HB3 PRO    73      77.450  65.340  31.300  0.00  0.00           H
ATOM   1169  CA  PRO    73      78.670  66.360  29.800  0.00  0.00           C
ATOM   1170  HA  PRO    73      79.330  65.500  29.880  0.00  0.00           H
ATOM   1171  C   PRO    73      78.210  66.240  28.300  0.00  0.00           C
ATOM   1172  O   PRO    73      78.110  67.180  27.590  0.00  0.00           O
ATOM   1173  N   PRO    74      77.760  65.020  27.900  0.00  0.00           N
ATOM   1174  CD  PRO    74      77.730  63.820  28.720  0.00  0.00           C
ATOM   1175  HD2 PRO    74      77.010  63.900  29.540  0.00  0.00           H
ATOM   1176  HD3 PRO    74      78.790  63.690  28.960  0.00  0.00           H
ATOM   1177  CG  PRO    74      77.260  62.610  27.870  0.00  0.00           C
ATOM   1178  HG2 PRO    74      76.280  62.190  28.110  0.00  0.00           H
ATOM   1179  HG3 PRO    74      78.000  61.810  27.880  0.00  0.00           H
ATOM   1180  CB  PRO    74      77.260  63.160  26.510  0.00  0.00           C
ATOM   1181  HB2 PRO    74      76.320  62.880  26.040  0.00  0.00           H
ATOM   1182  HB3 PRO    74      78.090  62.730  25.960  0.00  0.00           H
ATOM   1183  CA  PRO    74      77.270  64.730  26.580  0.00  0.00           C
ATOM   1184  HA  PRO    74      78.000  65.140  25.870  0.00  0.00           H
ATOM   1185  C   PRO    74      75.940  65.330  26.130  0.00  0.00           C
ATOM   1186  O   PRO    74      75.540  65.540  24.980  0.00  0.00           O
ATOM   1187  N   ALA    75      75.090  65.560  27.120  0.00  0.00           N
ATOM   1188  H   ALA    75      75.430  65.370  28.050  0.00  0.00           H
ATOM   1189  CA  ALA    75      73.730  66.230  26.970  0.00  0.00           C
ATOM   1190  HA  ALA    75      73.640  66.710  26.000  0.00  0.00           H
ATOM   1191  CB  ALA    75      72.750  65.050  27.070  0.00  0.00           C
ATOM   1192  HB1 ALA    75      71.760  65.500  27.040  0.00  0.00           H
ATOM   1193  HB2 ALA    75      73.030  64.320  26.310  0.00  0.00           H
ATOM   1194  HB3 ALA    75      72.960  64.480  27.980  0.00  0.00           H
ATOM   1195  C   ALA    75      73.490  67.280  28.110  0.00  0.00           C
ATOM   1196  O   ALA    75      72.670  67.060  28.960  0.00  0.00           O
ATOM   1197  N   PRO    76      74.230  68.390  28.000  0.00  0.00           N
ATOM   1198  CD  PRO    76      75.020  68.760  26.860  0.00  0.00           C
ATOM   1199  HD2 PRO    76      74.520  68.680  25.900  0.00  0.00           H
ATOM   1200  HD3 PRO    76      75.880  68.100  26.720  0.00  0.00           H
ATOM   1201  CG  PRO    76      75.470  70.190  27.050  0.00  0.00           C
ATOM   1202  HG2 PRO    76      74.780  70.920  26.630  0.00  0.00           H
ATOM   1203  HG3 PRO    76      76.480  70.340  26.680  0.00  0.00           H
ATOM   1204  CB  PRO    76      75.510  70.360  28.560  0.00  0.00           C
ATOM   1205  HB2 PRO    76      75.300  71.380  28.880  0.00  0.00           H
ATOM   1206  HB3 PRO    76      76.450  70.000  28.980  0.00  0.00           H
ATOM   1207  CA  PRO    76      74.370  69.460  29.000  0.00  0.00           C
ATOM   1208  HA  PRO    76      74.650  68.970  29.920  0.00  0.00           H
ATOM   1209  C   PRO    76      73.060  70.170  29.310  0.00  0.00           C
ATOM   1210  O   PRO    76      72.220  70.400  28.440  0.00  0.00           O
ATOM   1211  N   THR    77      72.860  70.420  30.620  0.00  0.00           N
ATOM   1212  H   THR    77      73.580  70.040  31.220  0.00  0.00           H
ATOM   1213  CA  THR    77      71.770  71.240  31.110  0.00  0.00           C
ATOM   1214  HA  THR    77      71.050  71.360  30.300  0.00  0.00           H
ATOM   1215  CB  THR    77      71.140  70.620  32.340  0.00  0.00           C
ATOM   1216  HB  THR    77      70.280  71.210  32.650  0.00  0.00           H
ATOM   1217  CG2 THR    77      70.490  69.300  31.950  0.00  0.00           C
ATOM   1218 HG21 THR    77      70.050  69.360  30.950  0.00  0.00           H
ATOM   1219 HG22 THR    77      71.210  68.490  31.960  0.00  0.00           H
ATOM   1220 HG23 THR    77      69.770  68.960  32.700  0.00  0.00           H
ATOM   1221  OG1 THR    77      72.100  70.440  33.420  0.00  0.00           O
ATOM   1222  HG1 THR    77      72.240  71.290  33.840  0.00  0.00           H
ATOM   1223  C   THR    77      72.240  72.600  31.580  0.00  0.00           C
ATOM   1224  O   THR    77      71.450  73.590  31.600  0.00  0.00           O
ATOM   1225  N   ASP    78      73.460  72.730  32.020  0.00  0.00           N
ATOM   1226  H   ASP    78      74.050  71.920  31.950  0.00  0.00           H
ATOM   1227  CA  ASP    78      73.880  73.920  32.750  0.00  0.00           C
ATOM   1228  HA  ASP    78      73.340  74.790  32.390  0.00  0.00           H
ATOM   1229  CB  ASP    78      73.840  73.680  34.280  0.00  0.00           C
ATOM   1230  HB2 ASP    78      74.360  74.470  34.820  0.00  0.00           H
ATOM   1231  HB3 ASP    78      74.310  72.700  34.360  0.00  0.00           H
ATOM   1232  CG  ASP    78      72.380  73.700  34.690  0.00  0.00           C
ATOM   1233  OD1 ASP    78      71.790  72.620  35.000  0.00  0.00           O
ATOM   1234  OD2 ASP    78      71.760  74.740  34.790  0.00  0.00           O
ATOM   1235  C   ASP    78      75.380  74.190  32.430  0.00  0.00           C
ATOM   1236  O   ASP    78      76.110  73.250  32.190  0.00  0.00           O
ATOM   1237  N   HIE    79      75.710  75.470  32.380  0.00  0.00           N
ATOM   1238  H   HIE    79      75.040  76.200  32.590  0.00  0.00           H
ATOM   1239  CA  HIE    79      76.970  75.910  31.830  0.00  0.00           C
ATOM   1240  HA  HIE    79      77.300  75.260  31.020  0.00  0.00           H
ATOM   1241  CB  HIE    79      76.730  77.320  31.260  0.00  0.00           C
ATOM   1242  HB2 HIE    79      77.630  77.600  30.700  0.00  0.00           H
ATOM   1243  HB3 HIE    79      76.550  78.020  32.070  0.00  0.00           H
ATOM   1244  CG  HIE    79      75.590  77.360  30.240  0.00  0.00           C
ATOM   1245  ND1 HIE    79      75.760  77.060  28.900  0.00  0.00           N
ATOM   1246  CE1 HIE    79      74.590  77.380  28.290  0.00  0.00           C
ATOM   1247  HE1 HIE    79      74.320  77.180  27.260  0.00  0.00           H
ATOM   1248  NE2 HIE    79      73.710  77.800  29.240  0.00  0.00           N
ATOM   1249  HE2 HIE    79      72.780  78.120  29.020  0.00  0.00           H
ATOM   1250  CD2 HIE    79      74.360  77.940  30.440  0.00  0.00           C
ATOM   1251  HD2 HIE    79      73.890  78.290  31.350  0.00  0.00           H
ATOM   1252  C   HIE    79      78.060  75.830  32.880  0.00  0.00           C
ATOM   1253  O   HIE    79      79.240  75.810  32.530  0.00  0.00           O
ATOM   1254  N   LEU    80      77.700  75.710  34.180  0.00  0.00           N
ATOM   1255  H   LEU    80      76.720  75.770  34.410  0.00  0.00           H
ATOM   1256  CA  LEU    80      78.680  75.720  35.330  0.00  0.00           C
ATOM   1257  HA  LEU    80      79.620  76.080  34.910  0.00  0.00           H
ATOM   1258  CB  LEU    80      78.160  76.770  36.320  0.00  0.00           C
ATOM   1259  HB2 LEU    80      78.940  77.010  37.050  0.00  0.00           H
ATOM   1260  HB3 LEU    80      77.290  76.410  36.870  0.00  0.00           H
ATOM   1261  CG  LEU    80      77.760  78.150  35.600  0.00  0.00           C
ATOM   1262  HG  LEU    80      76.870  78.030  34.980  0.00  0.00           H
ATOM   1263  CD1 LEU    80      77.220  79.190  36.670  0.00  0.00           C
ATOM   1264 HD11 LEU    80      76.340  78.850  37.210  0.00  0.00           H
ATOM   1265 HD12 LEU    80      77.970  79.280  37.460  0.00  0.00           H
ATOM   1266 HD13 LEU    80      77.020  80.140  36.180  0.00  0.00           H
ATOM   1267  CD2 LEU    80      78.760  78.910  34.720  0.00  0.00           C
ATOM   1268 HD21 LEU    80      78.990  78.270  33.870  0.00  0.00           H
ATOM   1269 HD22 LEU    80      78.350  79.800  34.250  0.00  0.00           H
ATOM   1270 HD23 LEU    80      79.620  79.020  35.390  0.00  0.00           H
ATOM   1271  C   LEU    80      79.080  74.360  36.000  0.00  0.00           C
ATOM   1272  O   LEU    80      79.690  74.290  37.050  0.00  0.00           O
ATOM   1273  N   THR    81      78.760  73.230  35.460  0.00  0.00           N
ATOM   1274  H   THR    81      78.130  73.340  34.680  0.00  0.00           H
ATOM   1275  CA  THR    81      79.100  71.860  35.830  0.00  0.00           C
ATOM   1276  HA  THR    81      78.420  71.620  36.660  0.00  0.00           H
ATOM   1277  CB  THR    81      78.750  70.920  34.720  0.00  0.00           C
ATOM   1278  HB  THR    81      79.490  71.050  33.930  0.00  0.00           H
ATOM   1279  CG2 THR    81      78.760  69.410  35.070  0.00  0.00           C
ATOM   1280 HG21 THR    81      77.930  69.120  35.720  0.00  0.00           H
ATOM   1281 HG22 THR    81      78.440  68.870  34.190  0.00  0.00           H
ATOM   1282 HG23 THR    81      79.750  69.000  35.210  0.00  0.00           H
ATOM   1283  OG1 THR    81      77.470  71.230  34.240  0.00  0.00           O
ATOM   1284  HG1 THR    81      76.880  70.930  34.930  0.00  0.00           H
ATOM   1285  C   THR    81      80.490  71.570  36.400  0.00  0.00           C
ATOM   1286  O   THR    81      80.610  70.910  37.410  0.00  0.00           O
ATOM   1287  N   PRO    82      81.610  72.160  35.900  0.00  0.00           N
ATOM   1288  CD  PRO    82      81.700  72.890  34.660  0.00  0.00           C
ATOM   1289  HD2 PRO    82      81.540  73.960  34.800  0.00  0.00           H
ATOM   1290  HD3 PRO    82      80.970  72.580  33.910  0.00  0.00           H
ATOM   1291  CG  PRO    82      83.150  72.810  34.260  0.00  0.00           C
ATOM   1292  HG2 PRO    82      83.340  73.730  33.710  0.00  0.00           H
ATOM   1293  HG3 PRO    82      83.430  71.880  33.760  0.00  0.00           H
ATOM   1294  CB  PRO    82      83.870  72.810  35.590  0.00  0.00           C
ATOM   1295  HB2 PRO    82      84.050  73.820  35.950  0.00  0.00           H
ATOM   1296  HB3 PRO    82      84.830  72.320  35.460  0.00  0.00           H
ATOM   1297  CA  PRO    82      82.920  72.090  36.540  0.00  0.00           C
ATOM   1298  HA  PRO    82      83.180  71.040  36.600  0.00  0.00           H
ATOM   1299  C   PRO    82      83.030  72.470  37.960  0.00  0.00           C
ATOM   1300  O   PRO    82      83.990  72.120  38.620  0.00  0.00           O
ATOM   1301  N   THR    83      82.120  73.300  38.490  0.00  0.00           N
ATOM   1302  H   THR    83      81.440  73.740  37.890  0.00  0.00           H
ATOM   1303  CA  THR    83      82.460  74.010  39.740  0.00  0.00           C
ATOM   1304  HA  THR    83      83.420  74.510  39.640  0.00  0.00           H
ATOM   1305  CB  THR    83      81.360  75.040  39.920  0.00  0.00           C
ATOM   1306  HB  THR    83      80.400  74.530  39.850  0.00  0.00           H
ATOM   1307  CG2 THR    83      81.410  75.810  41.200  0.00  0.00           C
ATOM   1308 HG21 THR    83      82.360  76.320  41.280  0.00  0.00           H
ATOM   1309 HG22 THR    83      80.520  76.440  41.180  0.00  0.00           H
ATOM   1310 HG23 THR    83      81.350  75.140  42.060  0.00  0.00           H
ATOM   1311  OG1 THR    83      81.350  75.960  38.860  0.00  0.00           O
ATOM   1312  HG1 THR    83      80.720  76.680  38.940  0.00  0.00           H
ATOM   1313  C   THR    83      82.630  73.150  40.960  0.00  0.00           C
ATOM   1314  O   THR    83      83.550  73.430  41.760  0.00  0.00           O
ATOM   1315  N   PRO    84      81.860  72.070  41.210  0.00  0.00           N
ATOM   1316  CD  PRO    84      80.610  71.770  40.570  0.00  0.00           C
ATOM   1317  HD2 PRO    84      80.660  71.850  39.490  0.00  0.00           H
ATOM   1318  HD3 PRO    84      79.800  72.420  40.930  0.00  0.00           H
ATOM   1319  CG  PRO    84      80.360  70.310  40.890  0.00  0.00           C
ATOM   1320  HG2 PRO    84      80.940  69.670  40.220  0.00  0.00           H
ATOM   1321  HG3 PRO    84      79.340  69.950  40.750  0.00  0.00           H
ATOM   1322  CB  PRO    84      81.030  70.070  42.290  0.00  0.00           C
ATOM   1323  HB2 PRO    84      81.410  69.060  42.370  0.00  0.00           H
ATOM   1324  HB3 PRO    84      80.280  70.230  43.070  0.00  0.00           H
ATOM   1325  CA  PRO    84      82.080  71.190  42.350  0.00  0.00           C
ATOM   1326  HA  PRO    84      82.000  71.810  43.240  0.00  0.00           H
ATOM   1327  C   PRO    84      83.550  70.630  42.330  0.00  0.00           C
ATOM   1328  O   PRO    84      84.190  70.500  43.370  0.00  0.00           O
ATOM   1329  N   ILE    85      84.050  70.290  41.180  0.00  0.00           N
ATOM   1330  H   ILE    85      83.510  70.550  40.370  0.00  0.00           H
ATOM   1331  CA  ILE    85      85.300  69.610  40.860  0.00  0.00           C
ATOM   1332  HA  ILE    85      85.460  68.720  41.460  0.00  0.00           H
ATOM   1333  CB  ILE    85      85.280  69.130  39.340  0.00  0.00           C
ATOM   1334  HB  ILE    85      85.180  69.970  38.640  0.00  0.00           H
ATOM   1335  CG2 ILE    85      86.560  68.380  38.890  0.00  0.00           C
ATOM   1336 HG21 ILE    85      87.420  69.020  39.060  0.00  0.00           H
ATOM   1337 HG22 ILE    85      86.700  67.460  39.460  0.00  0.00           H
ATOM   1338 HG23 ILE    85      86.460  68.100  37.850  0.00  0.00           H
ATOM   1339  CG1 ILE    85      84.090  68.220  39.030  0.00  0.00           C
ATOM   1340 HG12 ILE    85      83.280  68.470  39.720  0.00  0.00           H
ATOM   1341 HG13 ILE    85      84.440  67.190  39.150  0.00  0.00           H
ATOM   1342  CD1 ILE    85      83.580  68.240  37.630  0.00  0.00           C
ATOM   1343 HD11 ILE    85      84.420  67.910  37.010  0.00  0.00           H
ATOM   1344 HD12 ILE    85      82.810  67.490  37.520  0.00  0.00           H
ATOM   1345 HD13 ILE    85      83.140  69.200  37.350  0.00  0.00           H
ATOM   1346  C   ILE    85      86.470  70.590  41.150  0.00  0.00           C
ATOM   1347  O   ILE    85      87.460  70.090  41.700  0.00  0.00           O
ATOM   1348  N   SER    86      86.390  71.850  40.750  0.00  0.00           N
ATOM   1349  H   SER    86      85.540  72.100  40.260  0.00  0.00           H
ATOM   1350  CA  SER    86      87.370  72.870  41.010  0.00  0.00           C
ATOM   1351  HA  SER    86      88.380  72.600  40.690  0.00  0.00           H
ATOM   1352  CB  SER    86      87.080  74.160  40.300  0.00  0.00           C
ATOM   1353  HB2 SER    86      86.010  74.350  40.380  0.00  0.00           H
ATOM   1354  HB3 SER    86      87.380  73.970  39.270  0.00  0.00           H
ATOM   1355  OG  SER    86      87.860  75.220  40.530  0.00  0.00           O
ATOM   1356  HG  SER    86      88.810  75.090  40.400  0.00  0.00           H
ATOM   1357  C   SER    86      87.470  73.220  42.480  0.00  0.00           C
ATOM   1358  O   SER    86      88.540  73.160  43.010  0.00  0.00           O
ATOM   1359  N   TYR    87      86.380  73.450  43.170  0.00  0.00           N
ATOM   1360  H   TYR    87      85.500  73.370  42.680  0.00  0.00           H
ATOM   1361  CA  TYR    87      86.310  73.790  44.610  0.00  0.00           C
ATOM   1362  HA  TYR    87      86.910  74.680  44.800  0.00  0.00           H
ATOM   1363  CB  TYR    87      84.840  74.020  44.910  0.00  0.00           C
ATOM   1364  HB2 TYR    87      84.740  74.020  45.990  0.00  0.00           H
ATOM   1365  HB3 TYR    87      84.290  73.180  44.500  0.00  0.00           H
ATOM   1366  CG  TYR    87      84.150  75.310  44.420  0.00  0.00           C
ATOM   1367  CD1 TYR    87      84.880  76.180  43.640  0.00  0.00           C
ATOM   1368  HD1 TYR    87      85.940  76.070  43.500  0.00  0.00           H
ATOM   1369  CE1 TYR    87      84.340  77.430  43.400  0.00  0.00           C
ATOM   1370  HE1 TYR    87      84.900  78.160  42.820  0.00  0.00           H
ATOM   1371  CZ  TYR    87      83.070  77.790  43.810  0.00  0.00           C
ATOM   1372  OH  TYR    87      82.560  79.020  43.570  0.00  0.00           O
ATOM   1373  HH  TYR    87      81.660  79.000  43.900  0.00  0.00           H
ATOM   1374  CE2 TYR    87      82.400  76.940  44.690  0.00  0.00           C
ATOM   1375  HE2 TYR    87      81.420  77.190  45.070  0.00  0.00           H
ATOM   1376  CD2 TYR    87      82.930  75.670  44.960  0.00  0.00           C
ATOM   1377  HD2 TYR    87      82.470  75.010  45.680  0.00  0.00           H
ATOM   1378  C   TYR    87      86.980  72.690  45.440  0.00  0.00           C
ATOM   1379  O   TYR    87      87.820  72.970  46.310  0.00  0.00           O
ATOM   1380  N   THR    88      86.620  71.390  45.240  0.00  0.00           N
ATOM   1381  H   THR    88      85.960  71.260  44.480  0.00  0.00           H
ATOM   1382  CA  THR    88      87.100  70.260  46.000  0.00  0.00           C
ATOM   1383  HA  THR    88      86.920  70.450  47.060  0.00  0.00           H
ATOM   1384  CB  THR    88      86.250  69.010  45.500  0.00  0.00           C
ATOM   1385  HB  THR    88      86.540  68.980  44.450  0.00  0.00           H
ATOM   1386  CG2 THR    88      86.690  67.690  46.190  0.00  0.00           C
ATOM   1387 HG21 THR    88      85.980  66.890  45.970  0.00  0.00           H
ATOM   1388 HG22 THR    88      87.730  67.390  46.040  0.00  0.00           H
ATOM   1389 HG23 THR    88      86.680  67.730  47.280  0.00  0.00           H
ATOM   1390  OG1 THR    88      84.900  69.100  45.710  0.00  0.00           O
ATOM   1391  HG1 THR    88      84.530  69.380  44.870  0.00  0.00           H
ATOM   1392  C   THR    88      88.560  70.030  45.710  0.00  0.00           C
ATOM   1393  O   THR    88      89.360  69.880  46.650  0.00  0.00           O
ATOM   1394  N   ALA    89      89.020  70.190  44.470  0.00  0.00           N
ATOM   1395  H   ALA    89      88.460  70.430  43.670  0.00  0.00           H
ATOM   1396  CA  ALA    89      90.430  70.090  44.080  0.00  0.00           C
ATOM   1397  HA  ALA    89      91.000  69.270  44.530  0.00  0.00           H
ATOM   1398  CB  ALA    89      90.390  69.810  42.610  0.00  0.00           C
ATOM   1399  HB1 ALA    89      89.800  70.600  42.140  0.00  0.00           H
ATOM   1400  HB2 ALA    89      91.420  69.730  42.280  0.00  0.00           H
ATOM   1401  HB3 ALA    89      89.830  68.900  42.410  0.00  0.00           H
ATOM   1402  C   ALA    89      91.320  71.350  44.540  0.00  0.00           C
ATOM   1403  O   ALA    89      92.430  71.110  45.050  0.00  0.00           O
ATOM   1404  N   GLY    90      90.860  72.570  44.440  0.00  0.00           N
ATOM   1405  H   GLY    90      89.900  72.580  44.110  0.00  0.00           H
ATOM   1406  CA  GLY    90      91.420  73.870  44.900  0.00  0.00           C
ATOM   1407  HA2 GLY    90      90.910  74.730  44.470  0.00  0.00           H
ATOM   1408  HA3 GLY    90      92.440  73.920  44.520  0.00  0.00           H
ATOM   1409  C   GLY    90      91.530  73.850  46.460  0.00  0.00           C
ATOM   1410  O   GLY    90      92.560  74.310  46.950  0.00  0.00           O
ATOM   1411  N   PHE    91      90.590  73.280  47.240  0.00  0.00           N
ATOM   1412  H   PHE    91      89.720  72.970  46.840  0.00  0.00           H
ATOM   1413  CA  PHE    91      90.760  73.110  48.740  0.00  0.00           C
ATOM   1414  HA  PHE    91      90.940  74.080  49.200  0.00  0.00           H
ATOM   1415  CB  PHE    91      89.490  72.490  49.220  0.00  0.00           C
ATOM   1416  HB2 PHE    91      89.310  71.570  48.650  0.00  0.00           H
ATOM   1417  HB3 PHE    91      88.690  73.180  48.970  0.00  0.00           H
ATOM   1418  CG  PHE    91      89.430  72.120  50.700  0.00  0.00           C
ATOM   1419  CD1 PHE    91      90.070  70.950  51.190  0.00  0.00           C
ATOM   1420  HD1 PHE    91      90.680  70.340  50.540  0.00  0.00           H
ATOM   1421  CE1 PHE    91      89.980  70.540  52.520  0.00  0.00           C
ATOM   1422  HE1 PHE    91      90.580  69.710  52.850  0.00  0.00           H
ATOM   1423  CZ  PHE    91      89.280  71.390  53.430  0.00  0.00           C
ATOM   1424  HZ  PHE    91      89.230  71.080  54.460  0.00  0.00           H
ATOM   1425  CE2 PHE    91      88.630  72.550  52.940  0.00  0.00           C
ATOM   1426  HE2 PHE    91      88.130  73.170  53.680  0.00  0.00           H
ATOM   1427  CD2 PHE    91      88.640  72.900  51.580  0.00  0.00           C
ATOM   1428  HD2 PHE    91      88.080  73.750  51.220  0.00  0.00           H
ATOM   1429  C   PHE    91      92.010  72.310  49.130  0.00  0.00           C
ATOM   1430  O   PHE    91      92.650  72.630  50.180  0.00  0.00           O
ATOM   1431  N   TYR    92      92.440  71.450  48.240  0.00  0.00           N
ATOM   1432  H   TYR    92      91.850  71.350  47.430  0.00  0.00           H
ATOM   1433  CA  TYR    92      93.640  70.710  48.310  0.00  0.00           C
ATOM   1434  HA  TYR    92      93.900  70.740  49.360  0.00  0.00           H
ATOM   1435  CB  TYR    92      93.180  69.240  48.080  0.00  0.00           C
ATOM   1436  HB2 TYR    92      94.090  68.640  48.000  0.00  0.00           H
ATOM   1437  HB3 TYR    92      92.690  69.190  47.100  0.00  0.00           H
ATOM   1438  CG  TYR    92      92.330  68.610  49.270  0.00  0.00           C
ATOM   1439  CD1 TYR    92      92.900  68.440  50.550  0.00  0.00           C
ATOM   1440  HD1 TYR    92      93.900  68.790  50.780  0.00  0.00           H
ATOM   1441  CE1 TYR    92      92.210  67.840  51.590  0.00  0.00           C
ATOM   1442  HE1 TYR    92      92.580  67.860  52.600  0.00  0.00           H
ATOM   1443  CZ  TYR    92      90.900  67.450  51.370  0.00  0.00           C
ATOM   1444  OH  TYR    92      90.230  66.790  52.380  0.00  0.00           O
ATOM   1445  HH  TYR    92      90.840  66.580  53.090  0.00  0.00           H
ATOM   1446  CE2 TYR    92      90.290  67.580  50.080  0.00  0.00           C
ATOM   1447  HE2 TYR    92      89.260  67.320  49.910  0.00  0.00           H
ATOM   1448  CD2 TYR    92      91.020  68.130  49.000  0.00  0.00           C
ATOM   1449  HD2 TYR    92      90.590  68.280  48.020  0.00  0.00           H
ATOM   1450  C   TYR    92      94.770  71.240  47.560  0.00  0.00           C
ATOM   1451  O   TYR    92      95.830  70.630  47.670  0.00  0.00           O
ATOM   1452  N   ARG    93      94.740  72.350  46.800  0.00  0.00           N
ATOM   1453  H   ARG    93      93.830  72.780  46.910  0.00  0.00           H
ATOM   1454  CA  ARG    93      95.650  72.910  45.870  0.00  0.00           C
ATOM   1455  HA  ARG    93      95.150  73.620  45.210  0.00  0.00           H
ATOM   1456  CB  ARG    93      96.860  73.600  46.590  0.00  0.00           C
ATOM   1457  HB2 ARG    93      97.570  73.940  45.830  0.00  0.00           H
ATOM   1458  HB3 ARG    93      97.400  72.870  47.190  0.00  0.00           H
ATOM   1459  CG  ARG    93      96.430  74.710  47.540  0.00  0.00           C
ATOM   1460  HG2 ARG    93      97.300  75.090  48.060  0.00  0.00           H
ATOM   1461  HG3 ARG    93      95.770  74.350  48.330  0.00  0.00           H
ATOM   1462  CD  ARG    93      95.590  75.890  47.000  0.00  0.00           C
ATOM   1463  HD2 ARG    93      94.680  75.480  46.560  0.00  0.00           H
ATOM   1464  HD3 ARG    93      96.230  76.400  46.270  0.00  0.00           H
ATOM   1465  NE  ARG    93      95.230  76.820  48.060  0.00  0.00           N
ATOM   1466  HE  ARG    93      95.920  77.540  48.220  0.00  0.00           H
ATOM   1467  CZ  ARG    93      94.310  76.770  48.990  0.00  0.00           C
ATOM   1468  NH1 ARG    93      93.440  75.870  49.100  0.00  0.00           N
ATOM   1469 HH11 ARG    93      93.500  75.050  48.510  0.00  0.00           H
ATOM   1470 HH12 ARG    93      92.660  75.910  49.740  0.00  0.00           H
ATOM   1471  NH2 ARG    93      94.270  77.680  49.920  0.00  0.00           N
ATOM   1472 HH21 ARG    93      94.950  78.430  49.960  0.00  0.00           H
ATOM   1473 HH22 ARG    93      93.680  77.560  50.730  0.00  0.00           H
ATOM   1474  C   ARG    93      96.020  71.930  44.730  0.00  0.00           C
ATOM   1475  O   ARG    93      97.130  72.020  44.160  0.00  0.00           O
ATOM   1476  N   ILE    94      95.100  71.060  44.450  0.00  0.00           N
ATOM   1477  H   ILE    94      94.330  70.990  45.090  0.00  0.00           H
ATOM   1478  CA  ILE    94      95.270  70.060  43.350  0.00  0.00           C
ATOM   1479  HA  ILE    94      96.330  69.830  43.260  0.00  0.00           H
ATOM   1480  CB  ILE    94      94.520  68.710  43.490  0.00  0.00           C
ATOM   1481  HB  ILE    94      93.450  68.910  43.570  0.00  0.00           H
ATOM   1482  CG2 ILE    94      94.680  67.780  42.300  0.00  0.00           C
ATOM   1483 HG21 ILE    94      94.510  68.280  41.350  0.00  0.00           H
ATOM   1484 HG22 ILE    94      95.700  67.390  42.230  0.00  0.00           H
ATOM   1485 HG23 ILE    94      93.900  67.040  42.470  0.00  0.00           H
ATOM   1486  CG1 ILE    94      95.120  67.930  44.710  0.00  0.00           C
ATOM   1487 HG12 ILE    94      95.160  68.620  45.550  0.00  0.00           H
ATOM   1488 HG13 ILE    94      96.180  67.750  44.520  0.00  0.00           H
ATOM   1489  CD1 ILE    94      94.390  66.590  45.100  0.00  0.00           C
ATOM   1490 HD11 ILE    94      94.500  66.410  46.170  0.00  0.00           H
ATOM   1491 HD12 ILE    94      93.350  66.560  44.780  0.00  0.00           H
ATOM   1492 HD13 ILE    94      94.880  65.740  44.630  0.00  0.00           H
ATOM   1493  C   ILE    94      94.860  70.750  42.090  0.00  0.00           C
ATOM   1494  O   ILE    94      93.730  71.300  42.130  0.00  0.00           O
ATOM   1495  N   PRO    95      95.690  70.790  41.000  0.00  0.00           N
ATOM   1496  CD  PRO    95      97.030  70.300  40.860  0.00  0.00           C
ATOM   1497  HD2 PRO    95      96.930  69.220  40.710  0.00  0.00           H
ATOM   1498  HD3 PRO    95      97.720  70.510  41.680  0.00  0.00           H
ATOM   1499  CG  PRO    95      97.660  71.070  39.650  0.00  0.00           C
ATOM   1500  HG2 PRO    95      98.480  70.440  39.310  0.00  0.00           H
ATOM   1501  HG3 PRO    95      98.040  72.070  39.870  0.00  0.00           H
ATOM   1502  CB  PRO    95      96.470  71.230  38.690  0.00  0.00           C
ATOM   1503  HB2 PRO    95      96.410  70.290  38.150  0.00  0.00           H
ATOM   1504  HB3 PRO    95      96.600  71.980  37.910  0.00  0.00           H
ATOM   1505  CA  PRO    95      95.250  71.360  39.650  0.00  0.00           C
ATOM   1506  HA  PRO    95      94.890  72.370  39.840  0.00  0.00           H
ATOM   1507  C   PRO    95      94.000  70.600  39.090  0.00  0.00           C
ATOM   1508  O   PRO    95      93.900  69.460  39.120  0.00  0.00           O
ATOM   1509  N   VAL    96      93.040  71.360  38.520  0.00  0.00           N
ATOM   1510  H   VAL    96      93.210  72.360  38.510  0.00  0.00           H
ATOM   1511  CA  VAL    96      92.060  70.940  37.590  0.00  0.00           C
ATOM   1512  HA  VAL    96      92.080  69.850  37.520  0.00  0.00           H
ATOM   1513  CB  VAL    96      90.720  71.410  38.190  0.00  0.00           C
ATOM   1514  HB  VAL    96      90.840  72.380  38.670  0.00  0.00           H
ATOM   1515  CG1 VAL    96      89.570  71.430  37.140  0.00  0.00           C
ATOM   1516 HG11 VAL    96      88.570  71.570  37.540  0.00  0.00           H
ATOM   1517 HG12 VAL    96      89.760  72.170  36.360  0.00  0.00           H
ATOM   1518 HG13 VAL    96      89.570  70.440  36.710  0.00  0.00           H
ATOM   1519  CG2 VAL    96      90.340  70.300  39.190  0.00  0.00           C
ATOM   1520 HG21 VAL    96      91.120  70.030  39.900  0.00  0.00           H
ATOM   1521 HG22 VAL    96      89.450  70.580  39.760  0.00  0.00           H
ATOM   1522 HG23 VAL    96      89.960  69.440  38.640  0.00  0.00           H
ATOM   1523  C   VAL    96      92.300  71.560  36.220  0.00  0.00           C
ATOM   1524  O   VAL    96      92.470  72.750  36.100  0.00  0.00           O
ATOM   1525  N   ILE    97      92.320  70.740  35.150  0.00  0.00           N
ATOM   1526  H   ILE    97      92.380  69.750  35.340  0.00  0.00           H
ATOM   1527  CA  ILE    97      92.440  71.130  33.750  0.00  0.00           C
ATOM   1528  HA  ILE    97      92.700  72.190  33.670  0.00  0.00           H
ATOM   1529  CB  ILE    97      93.570  70.340  33.200  0.00  0.00           C
ATOM   1530  HB  ILE    97      93.260  69.320  33.430  0.00  0.00           H
ATOM   1531  CG2 ILE    97      93.690  70.500  31.670  0.00  0.00           C
ATOM   1532 HG21 ILE    97      94.490  69.910  31.230  0.00  0.00           H
ATOM   1533 HG22 ILE    97      92.840  70.150  31.100  0.00  0.00           H
ATOM   1534 HG23 ILE    97      94.030  71.490  31.350  0.00  0.00           H
ATOM   1535  CG1 ILE    97      94.860  70.740  33.900  0.00  0.00           C
ATOM   1536 HG12 ILE    97      94.760  71.010  34.950  0.00  0.00           H
ATOM   1537 HG13 ILE    97      95.180  71.680  33.450  0.00  0.00           H
ATOM   1538  CD1 ILE    97      95.880  69.640  33.800  0.00  0.00           C
ATOM   1539 HD11 ILE    97      95.510  68.810  34.390  0.00  0.00           H
ATOM   1540 HD12 ILE    97      96.020  69.360  32.760  0.00  0.00           H
ATOM   1541 HD13 ILE    97      96.810  69.950  34.270  0.00  0.00           H
ATOM   1542  C   ILE    97      91.140  70.960  32.970  0.00  0.00           C
ATOM   1543  O   ILE    97      90.610  69.870  32.640  0.00  0.00           O
ATOM   1544  N   GLY    98      90.410  72.140  32.730  0.00  0.00           N
ATOM   1545  H   GLY    98      90.760  72.990  33.150  0.00  0.00           H
ATOM   1546  CA  GLY    98      89.200  72.160  31.950  0.00  0.00           C
ATOM   1547  HA2 GLY    98      88.860  73.200  31.980  0.00  0.00           H
ATOM   1548  HA3 GLY    98      88.380  71.610  32.410  0.00  0.00           H
ATOM   1549  C   GLY    98      89.550  71.820  30.530  0.00  0.00           C
ATOM   1550  O   GLY    98      90.380  72.540  29.920  0.00  0.00           O
ATOM   1551  N   LEU    99      88.910  70.830  29.940  0.00  0.00           N
ATOM   1552  H   LEU    99      88.240  70.410  30.570  0.00  0.00           H
ATOM   1553  CA  LEU    99      89.040  70.460  28.510  0.00  0.00           C
ATOM   1554  HA  LEU    99      89.950  70.840  28.060  0.00  0.00           H
ATOM   1555  CB  LEU    99      89.080  68.920  28.290  0.00  0.00           C
ATOM   1556  HB2 LEU    99      89.080  68.780  27.210  0.00  0.00           H
ATOM   1557  HB3 LEU    99      88.090  68.670  28.680  0.00  0.00           H
ATOM   1558  CG  LEU    99      90.060  68.040  29.170  0.00  0.00           C
ATOM   1559  HG  LEU    99      89.840  68.260  30.210  0.00  0.00           H
ATOM   1560  CD1 LEU    99      89.750  66.520  29.030  0.00  0.00           C
ATOM   1561 HD11 LEU    99      90.340  66.050  29.820  0.00  0.00           H
ATOM   1562 HD12 LEU    99      88.720  66.220  29.190  0.00  0.00           H
ATOM   1563 HD13 LEU    99      90.210  66.200  28.100  0.00  0.00           H
ATOM   1564  CD2 LEU    99      91.420  68.470  28.910  0.00  0.00           C
ATOM   1565 HD21 LEU    99      91.590  69.540  28.960  0.00  0.00           H
ATOM   1566 HD22 LEU    99      92.030  68.020  29.700  0.00  0.00           H
ATOM   1567 HD23 LEU    99      91.750  67.980  28.000  0.00  0.00           H
ATOM   1568  C   LEU    99      88.000  71.100  27.600  0.00  0.00           C
ATOM   1569  O   LEU    99      88.070  70.980  26.390  0.00  0.00           O
ATOM   1570  N   THR   100      86.990  71.760  28.210  0.00  0.00           N
ATOM   1571  H   THR   100      86.960  71.810  29.220  0.00  0.00           H
ATOM   1572  CA  THR   100      85.800  72.250  27.460  0.00  0.00           C
ATOM   1573  HA  THR   100      86.200  72.540  26.490  0.00  0.00           H
ATOM   1574  CB  THR   100      84.640  71.180  27.380  0.00  0.00           C
ATOM   1575  HB  THR   100      84.220  71.000  28.370  0.00  0.00           H
ATOM   1576  CG2 THR   100      83.520  71.330  26.300  0.00  0.00           C
ATOM   1577 HG21 THR   100      84.080  71.560  25.390  0.00  0.00           H
ATOM   1578 HG22 THR   100      82.900  70.460  26.110  0.00  0.00           H
ATOM   1579 HG23 THR   100      82.900  72.180  26.600  0.00  0.00           H
ATOM   1580  OG1 THR   100      85.220  69.950  27.010  0.00  0.00           O
ATOM   1581  HG1 THR   100      85.200  69.840  26.050  0.00  0.00           H
ATOM   1582  C   THR   100      85.090  73.500  28.030  0.00  0.00           C
ATOM   1583  O   THR   100      84.420  74.130  27.230  0.00  0.00           O
ATOM   1584  N   THR   101      85.110  73.870  29.320  0.00  0.00           N
ATOM   1585  H   THR   101      85.700  73.380  29.970  0.00  0.00           H
ATOM   1586  CA  THR   101      84.420  75.100  29.830  0.00  0.00           C
ATOM   1587  HA  THR   101      83.370  75.060  29.510  0.00  0.00           H
ATOM   1588  CB  THR   101      84.240  75.090  31.320  0.00  0.00           C
ATOM   1589  HB  THR   101      83.420  74.390  31.520  0.00  0.00           H
ATOM   1590  CG2 THR   101      85.440  74.870  32.270  0.00  0.00           C
ATOM   1591 HG21 THR   101      85.830  73.870  32.110  0.00  0.00           H
ATOM   1592 HG22 THR   101      86.250  75.530  31.930  0.00  0.00           H
ATOM   1593 HG23 THR   101      85.220  75.070  33.310  0.00  0.00           H
ATOM   1594  OG1 THR   101      83.730  76.390  31.560  0.00  0.00           O
ATOM   1595  HG1 THR   101      82.790  76.430  31.400  0.00  0.00           H
ATOM   1596  C   THR   101      84.990  76.390  29.240  0.00  0.00           C
ATOM   1597  O   THR   101      86.180  76.680  29.320  0.00  0.00           O
ATOM   1598  N   ARG   102      84.090  77.240  28.650  0.00  0.00           N
ATOM   1599  H   ARG   102      83.180  76.840  28.510  0.00  0.00           H
ATOM   1600  CA  ARG   102      84.470  78.560  28.060  0.00  0.00           C
ATOM   1601  HA  ARG   102      85.540  78.730  28.180  0.00  0.00           H
ATOM   1602  CB  ARG   102      84.220  78.500  26.610  0.00  0.00           C
ATOM   1603  HB2 ARG   102      84.470  79.510  26.280  0.00  0.00           H
ATOM   1604  HB3 ARG   102      83.130  78.450  26.540  0.00  0.00           H
ATOM   1605  CG  ARG   102      84.980  77.450  25.830  0.00  0.00           C
ATOM   1606  HG2 ARG   102      84.680  76.470  26.220  0.00  0.00           H
ATOM   1607  HG3 ARG   102      86.050  77.630  25.920  0.00  0.00           H
ATOM   1608  CD  ARG   102      84.730  77.460  24.340  0.00  0.00           C
ATOM   1609  HD2 ARG   102      83.650  77.570  24.280  0.00  0.00           H
ATOM   1610  HD3 ARG   102      85.050  76.470  24.000  0.00  0.00           H
ATOM   1611  NE  ARG   102      85.390  78.570  23.550  0.00  0.00           N
ATOM   1612  HE  ARG   102      85.990  79.190  24.070  0.00  0.00           H
ATOM   1613  CZ  ARG   102      85.090  78.950  22.350  0.00  0.00           C
ATOM   1614  NH1 ARG   102      84.290  78.240  21.570  0.00  0.00           N
ATOM   1615 HH11 ARG   102      83.820  77.400  21.880  0.00  0.00           H
ATOM   1616 HH12 ARG   102      84.040  78.420  20.610  0.00  0.00           H
ATOM   1617  NH2 ARG   102      85.610  80.060  21.900  0.00  0.00           N
ATOM   1618 HH21 ARG   102      86.330  80.610  22.350  0.00  0.00           H
ATOM   1619 HH22 ARG   102      85.550  80.230  20.910  0.00  0.00           H
ATOM   1620  C   ARG   102      83.810  79.740  28.760  0.00  0.00           C
ATOM   1621  O   ARG   102      84.090  80.870  28.290  0.00  0.00           O
ATOM   1622  N   MET   103      82.950  79.580  29.770  0.00  0.00           N
ATOM   1623  H   MET   103      82.300  78.810  29.790  0.00  0.00           H
ATOM   1624  CA  MET   103      82.690  80.810  30.620  0.00  0.00           C
ATOM   1625  HA  MET   103      82.390  81.600  29.920  0.00  0.00           H
ATOM   1626  CB  MET   103      81.450  80.650  31.500  0.00  0.00           C
ATOM   1627  HB2 MET   103      81.080  81.660  31.680  0.00  0.00           H
ATOM   1628  HB3 MET   103      81.840  80.100  32.360  0.00  0.00           H
ATOM   1629  CG  MET   103      80.330  79.720  30.920  0.00  0.00           C
ATOM   1630  HG2 MET   103      79.660  79.400  31.710  0.00  0.00           H
ATOM   1631  HG3 MET   103      80.810  78.820  30.540  0.00  0.00           H
ATOM   1632  SD  MET   103      79.310  80.190  29.520  0.00  0.00           S
ATOM   1633  CE  MET   103      78.600  81.730  30.210  0.00  0.00           C
ATOM   1634  HE1 MET   103      77.820  82.080  29.540  0.00  0.00           H
ATOM   1635  HE2 MET   103      78.290  81.550  31.230  0.00  0.00           H
ATOM   1636  HE3 MET   103      79.380  82.490  30.350  0.00  0.00           H
ATOM   1637  C   MET   103      83.940  81.380  31.390  0.00  0.00           C
ATOM   1638  O   MET   103      84.820  80.690  31.930  0.00  0.00           O
ATOM   1639  N   SER   104      84.010  82.680  31.390  0.00  0.00           N
ATOM   1640  H   SER   104      83.340  83.160  30.800  0.00  0.00           H
ATOM   1641  CA  SER   104      85.130  83.430  31.940  0.00  0.00           C
ATOM   1642  HA  SER   104      86.060  83.010  31.580  0.00  0.00           H
ATOM   1643  CB  SER   104      84.920  84.860  31.600  0.00  0.00           C
ATOM   1644  HB2 SER   104      85.330  85.600  32.290  0.00  0.00           H
ATOM   1645  HB3 SER   104      83.880  85.170  31.510  0.00  0.00           H
ATOM   1646  OG  SER   104      85.430  85.100  30.340  0.00  0.00           O
ATOM   1647  HG  SER   104      84.670  85.070  29.760  0.00  0.00           H
ATOM   1648  C   SER   104      85.310  83.400  33.450  0.00  0.00           C
ATOM   1649  O   SER   104      86.360  83.870  33.840  0.00  0.00           O
ATOM   1650  N   ILE   105      84.400  82.840  34.220  0.00  0.00           N
ATOM   1651  H   ILE   105      83.500  82.610  33.830  0.00  0.00           H
ATOM   1652  CA  ILE   105      84.510  82.670  35.680  0.00  0.00           C
ATOM   1653  HA  ILE   105      84.710  83.660  36.090  0.00  0.00           H
ATOM   1654  CB  ILE   105      83.220  82.260  36.330  0.00  0.00           C
ATOM   1655  HB  ILE   105      82.470  82.960  35.970  0.00  0.00           H
ATOM   1656  CG2 ILE   105      82.830  80.870  35.760  0.00  0.00           C
ATOM   1657 HG21 ILE   105      83.610  80.200  36.110  0.00  0.00           H
ATOM   1658 HG22 ILE   105      81.840  80.570  36.090  0.00  0.00           H
ATOM   1659 HG23 ILE   105      82.730  80.930  34.670  0.00  0.00           H
ATOM   1660  CG1 ILE   105      83.230  82.210  37.790  0.00  0.00           C
ATOM   1661 HG12 ILE   105      83.730  83.110  38.140  0.00  0.00           H
ATOM   1662 HG13 ILE   105      83.790  81.390  38.230  0.00  0.00           H
ATOM   1663  CD1 ILE   105      81.770  82.220  38.420  0.00  0.00           C
ATOM   1664 HD11 ILE   105      81.190  81.370  38.060  0.00  0.00           H
ATOM   1665 HD12 ILE   105      81.960  82.110  39.480  0.00  0.00           H
ATOM   1666 HD13 ILE   105      81.320  83.180  38.170  0.00  0.00           H
ATOM   1667  C   ILE   105      85.750  81.740  36.070  0.00  0.00           C
ATOM   1668  O   ILE   105      86.420  82.050  37.040  0.00  0.00           O
ATOM   1669  N   TYR   106      86.050  80.700  35.330  0.00  0.00           N
ATOM   1670  H   TYR   106      85.500  80.560  34.490  0.00  0.00           H
ATOM   1671  CA  TYR   106      87.140  79.790  35.590  0.00  0.00           C
ATOM   1672  HA  TYR   106      87.170  79.580  36.660  0.00  0.00           H
ATOM   1673  CB  TYR   106      86.860  78.540  34.840  0.00  0.00           C
ATOM   1674  HB2 TYR   106      87.720  77.860  34.910  0.00  0.00           H
ATOM   1675  HB3 TYR   106      86.770  78.870  33.800  0.00  0.00           H
ATOM   1676  CG  TYR   106      85.550  77.770  35.110  0.00  0.00           C
ATOM   1677  CD1 TYR   106      85.400  77.090  36.320  0.00  0.00           C
ATOM   1678  HD1 TYR   106      86.150  77.090  37.100  0.00  0.00           H
ATOM   1679  CE1 TYR   106      84.140  76.530  36.650  0.00  0.00           C
ATOM   1680  HE1 TYR   106      83.970  76.110  37.630  0.00  0.00           H
ATOM   1681  CZ  TYR   106      83.080  76.640  35.700  0.00  0.00           C
ATOM   1682  OH  TYR   106      81.820  76.250  36.110  0.00  0.00           O
ATOM   1683  HH  TYR   106      81.790  76.140  37.060  0.00  0.00           H
ATOM   1684  CE2 TYR   106      83.270  77.330  34.450  0.00  0.00           C
ATOM   1685  HE2 TYR   106      82.390  77.430  33.840  0.00  0.00           H
ATOM   1686  CD2 TYR   106      84.520  77.920  34.140  0.00  0.00           C
ATOM   1687  HD2 TYR   106      84.660  78.550  33.280  0.00  0.00           H
ATOM   1688  C   TYR   106      88.470  80.410  35.240  0.00  0.00           C
ATOM   1689  O   TYR   106      89.430  79.730  35.360  0.00  0.00           O
ATOM   1690  N   SER   107      88.540  81.650  34.770  0.00  0.00           N
ATOM   1691  H   SER   107      87.640  82.090  34.640  0.00  0.00           H
ATOM   1692  CA  SER   107      89.870  82.390  34.670  0.00  0.00           C
ATOM   1693  HA  SER   107      90.700  81.710  34.480  0.00  0.00           H
ATOM   1694  CB  SER   107      89.710  83.390  33.530  0.00  0.00           C
ATOM   1695  HB2 SER   107      90.690  83.780  33.240  0.00  0.00           H
ATOM   1696  HB3 SER   107      88.930  84.120  33.750  0.00  0.00           H
ATOM   1697  OG  SER   107      89.370  82.910  32.260  0.00  0.00           O
ATOM   1698  HG  SER   107      90.200  82.790  31.800  0.00  0.00           H
ATOM   1699  C   SER   107      90.130  83.060  36.030  0.00  0.00           C
ATOM   1700  O   SER   107      91.270  83.130  36.360  0.00  0.00           O
ATOM   1701  N   ASP   108      89.120  83.410  36.860  0.00  0.00           N
ATOM   1702  H   ASP   108      88.200  83.110  36.570  0.00  0.00           H
ATOM   1703  CA  ASP   108      89.280  84.250  38.090  0.00  0.00           C
ATOM   1704  HA  ASP   108      89.930  85.060  37.770  0.00  0.00           H
ATOM   1705  CB  ASP   108      87.930  84.740  38.650  0.00  0.00           C
ATOM   1706  HB2 ASP   108      87.470  83.900  39.160  0.00  0.00           H
ATOM   1707  HB3 ASP   108      87.280  85.040  37.830  0.00  0.00           H
ATOM   1708  CG  ASP   108      88.080  85.840  39.690  0.00  0.00           C
ATOM   1709  OD1 ASP   108      88.740  85.610  40.710  0.00  0.00           O
ATOM   1710  OD2 ASP   108      87.400  86.920  39.510  0.00  0.00           O
ATOM   1711  C   ASP   108      90.070  83.480  39.190  0.00  0.00           C
ATOM   1712  O   ASP   108      89.520  82.450  39.740  0.00  0.00           O
ATOM   1713  N   LYS   109      91.250  83.970  39.530  0.00  0.00           N
ATOM   1714  H   LYS   109      91.580  84.840  39.140  0.00  0.00           H
ATOM   1715  CA  LYS   109      92.150  83.400  40.490  0.00  0.00           C
ATOM   1716  HA  LYS   109      92.380  82.410  40.080  0.00  0.00           H
ATOM   1717  CB  LYS   109      93.470  84.200  40.500  0.00  0.00           C
ATOM   1718  HB2 LYS   109      93.250  85.140  41.010  0.00  0.00           H
ATOM   1719  HB3 LYS   109      93.740  84.510  39.490  0.00  0.00           H
ATOM   1720  CG  LYS   109      94.660  83.470  41.070  0.00  0.00           C
ATOM   1721  HG2 LYS   109      94.390  82.430  41.250  0.00  0.00           H
ATOM   1722  HG3 LYS   109      94.740  83.800  42.110  0.00  0.00           H
ATOM   1723  CD  LYS   109      96.050  83.680  40.380  0.00  0.00           C
ATOM   1724  HD2 LYS   109      96.050  83.740  39.290  0.00  0.00           H
ATOM   1725  HD3 LYS   109      96.700  82.870  40.710  0.00  0.00           H
ATOM   1726  CE  LYS   109      96.530  85.040  40.780  0.00  0.00           C
ATOM   1727  HE2 LYS   109      96.570  85.110  41.870  0.00  0.00           H
ATOM   1728  HE3 LYS   109      95.880  85.790  40.340  0.00  0.00           H
ATOM   1729  NZ  LYS   109      97.830  85.190  40.120  0.00  0.00           N
ATOM   1730  HZ1 LYS   109      98.640  84.770  40.560  0.00  0.00           H
ATOM   1731  HZ2 LYS   109      97.820  84.970  39.140  0.00  0.00           H
ATOM   1732  HZ3 LYS   109      98.220  86.120  40.180  0.00  0.00           H
ATOM   1733  C   LYS   109      91.610  83.260  41.830  0.00  0.00           C
ATOM   1734  O   LYS   109      92.000  82.320  42.560  0.00  0.00           O
ATOM   1735  N   SER   110      90.720  84.160  42.290  0.00  0.00           N
ATOM   1736  H   SER   110      90.400  84.850  41.620  0.00  0.00           H
ATOM   1737  CA  SER   110      90.300  84.160  43.640  0.00  0.00           C
ATOM   1738  HA  SER   110      91.210  84.180  44.230  0.00  0.00           H
ATOM   1739  CB  SER   110      89.730  85.540  43.920  0.00  0.00           C
ATOM   1740  HB2 SER   110      90.550  86.240  43.800  0.00  0.00           H
ATOM   1741  HB3 SER   110      89.500  85.620  44.990  0.00  0.00           H
ATOM   1742  OG  SER   110      88.600  85.850  43.130  0.00  0.00           O
ATOM   1743  HG  SER   110      88.740  85.700  42.190  0.00  0.00           H
ATOM   1744  C   SER   110      89.360  83.030  44.010  0.00  0.00           C
ATOM   1745  O   SER   110      89.440  82.570  45.120  0.00  0.00           O
ATOM   1746  N   ILE   111      88.520  82.690  43.050  0.00  0.00           N
ATOM   1747  H   ILE   111      88.460  83.230  42.200  0.00  0.00           H
ATOM   1748  CA  ILE   111      87.530  81.580  43.270  0.00  0.00           C
ATOM   1749  HA  ILE   111      87.460  81.390  44.340  0.00  0.00           H
ATOM   1750  CB  ILE   111      86.140  81.940  42.710  0.00  0.00           C
ATOM   1751  HB  ILE   111      85.630  81.010  42.480  0.00  0.00           H
ATOM   1752  CG2 ILE   111      85.400  82.530  43.840  0.00  0.00           C
ATOM   1753 HG21 ILE   111      85.360  81.820  44.660  0.00  0.00           H
ATOM   1754 HG22 ILE   111      86.000  83.290  44.340  0.00  0.00           H
ATOM   1755 HG23 ILE   111      84.400  82.860  43.520  0.00  0.00           H
ATOM   1756  CG1 ILE   111      86.110  82.900  41.490  0.00  0.00           C
ATOM   1757 HG12 ILE   111      86.730  82.440  40.720  0.00  0.00           H
ATOM   1758 HG13 ILE   111      86.440  83.910  41.750  0.00  0.00           H
ATOM   1759  CD1 ILE   111      84.730  82.800  40.840  0.00  0.00           C
ATOM   1760 HD11 ILE   111      83.960  83.170  41.520  0.00  0.00           H
ATOM   1761 HD12 ILE   111      84.720  83.320  39.880  0.00  0.00           H
ATOM   1762 HD13 ILE   111      84.520  81.770  40.550  0.00  0.00           H
ATOM   1763  C   ILE   111      88.070  80.270  42.660  0.00  0.00           C
ATOM   1764  O   ILE   111      87.780  79.170  43.140  0.00  0.00           O
ATOM   1765  N   HIE   112      88.780  80.250  41.530  0.00  0.00           N
ATOM   1766  H   HIE   112      89.030  81.130  41.100  0.00  0.00           H
ATOM   1767  CA  HIE   112      89.180  79.110  40.710  0.00  0.00           C
ATOM   1768  HA  HIE   112      88.940  78.180  41.220  0.00  0.00           H
ATOM   1769  CB  HIE   112      88.530  78.970  39.300  0.00  0.00           C
ATOM   1770  HB2 HIE   112      88.990  78.130  38.770  0.00  0.00           H
ATOM   1771  HB3 HIE   112      88.770  79.810  38.660  0.00  0.00           H
ATOM   1772  CG  HIE   112      87.000  78.800  39.470  0.00  0.00           C
ATOM   1773  ND1 HIE   112      86.390  77.690  39.830  0.00  0.00           N
ATOM   1774  CE1 HIE   112      85.045  77.820  39.530  0.00  0.00           C
ATOM   1775  HE1 HIE   112      84.331  77.002  39.627  0.00  0.00           H
ATOM   1776  NE2 HIE   112      84.861  79.099  39.313  0.00  0.00           N
ATOM   1777  HE2 HIE   112      83.962  79.544  39.196  0.00  0.00           H
ATOM   1778  CD2 HIE   112      86.060  79.740  39.270  0.00  0.00           C
ATOM   1779  HD2 HIE   112      86.180  80.810  39.110  0.00  0.00           H
ATOM   1780  C   HIE   112      90.690  79.070  40.770  0.00  0.00           C
ATOM   1781  O   HIE   112      91.440  79.180  39.770  0.00  0.00           O
ATOM   1782  N   LEU   113      91.090  79.000  42.060  0.00  0.00           N
ATOM   1783  H   LEU   113      90.370  78.840  42.750  0.00  0.00           H
ATOM   1784  CA  LEU   113      92.510  79.120  42.560  0.00  0.00           C
ATOM   1785  HA  LEU   113      92.890  80.080  42.210  0.00  0.00           H
ATOM   1786  CB  LEU   113      92.370  78.990  44.170  0.00  0.00           C
ATOM   1787  HB2 LEU   113      92.320  77.910  44.330  0.00  0.00           H
ATOM   1788  HB3 LEU   113      91.440  79.500  44.430  0.00  0.00           H
ATOM   1789  CG  LEU   113      93.560  79.480  45.050  0.00  0.00           C
ATOM   1790  HG  LEU   113      94.540  79.030  44.880  0.00  0.00           H
ATOM   1791  CD1 LEU   113      93.600  80.960  44.940  0.00  0.00           C
ATOM   1792 HD11 LEU   113      93.880  81.110  43.900  0.00  0.00           H
ATOM   1793 HD12 LEU   113      92.650  81.430  45.180  0.00  0.00           H
ATOM   1794 HD13 LEU   113      94.360  81.420  45.580  0.00  0.00           H
ATOM   1795  CD2 LEU   113      93.200  79.110  46.460  0.00  0.00           C
ATOM   1796 HD21 LEU   113      93.960  79.460  47.160  0.00  0.00           H
ATOM   1797 HD22 LEU   113      92.210  79.500  46.690  0.00  0.00           H
ATOM   1798 HD23 LEU   113      93.240  78.020  46.430  0.00  0.00           H
ATOM   1799  C   LEU   113      93.490  78.120  42.000  0.00  0.00           C
ATOM   1800  O   LEU   113      94.710  78.390  41.970  0.00  0.00           O
ATOM   1801  N   SER   114      93.100  76.960  41.580  0.00  0.00           N
ATOM   1802  H   SER   114      92.110  76.740  41.610  0.00  0.00           H
ATOM   1803  CA  SER   114      93.940  75.920  41.090  0.00  0.00           C
ATOM   1804  HA  SER   114      94.920  76.320  40.840  0.00  0.00           H
ATOM   1805  CB  SER   114      94.280  74.860  42.120  0.00  0.00           C
ATOM   1806  HB2 SER   114      94.850  74.100  41.580  0.00  0.00           H
ATOM   1807  HB3 SER   114      93.350  74.340  42.380  0.00  0.00           H
ATOM   1808  OG  SER   114      94.990  75.340  43.240  0.00  0.00           O
ATOM   1809  HG  SER   114      95.880  75.580  42.970  0.00  0.00           H
ATOM   1810  C   SER   114      93.380  75.300  39.830  0.00  0.00           C
ATOM   1811  O   SER   114      93.070  74.130  39.710  0.00  0.00           O
ATOM   1812  N   PHE   115      93.310  76.160  38.770  0.00  0.00           N
ATOM   1813  H   PHE   115      93.750  77.070  38.730  0.00  0.00           H
ATOM   1814  CA  PHE   115      92.480  75.820  37.570  0.00  0.00           C
ATOM   1815  HA  PHE   115      92.410  74.740  37.500  0.00  0.00           H
ATOM   1816  CB  PHE   115      91.120  76.460  37.630  0.00  0.00           C
ATOM   1817  HB2 PHE   115      91.280  77.520  37.440  0.00  0.00           H
ATOM   1818  HB3 PHE   115      90.660  76.400  38.610  0.00  0.00           H
ATOM   1819  CG  PHE   115      90.040  75.930  36.680  0.00  0.00           C
ATOM   1820  CD1 PHE   115      90.100  76.300  35.310  0.00  0.00           C
ATOM   1821  HD1 PHE   115      90.950  76.800  34.880  0.00  0.00           H
ATOM   1822  CE1 PHE   115      89.150  75.790  34.400  0.00  0.00           C
ATOM   1823  HE1 PHE   115      89.240  76.000  33.350  0.00  0.00           H
ATOM   1824  CZ  PHE   115      88.010  75.050  34.800  0.00  0.00           C
ATOM   1825  HZ  PHE   115      87.310  74.610  34.120  0.00  0.00           H
ATOM   1826  CE2 PHE   115      87.990  74.700  36.150  0.00  0.00           C
ATOM   1827  HE2 PHE   115      87.260  74.010  36.540  0.00  0.00           H
ATOM   1828  CD2 PHE   115      88.970  75.190  37.090  0.00  0.00           C
ATOM   1829  HD2 PHE   115      88.970  74.900  38.130  0.00  0.00           H
ATOM   1830  C   PHE   115      93.240  76.350  36.320  0.00  0.00           C
ATOM   1831  O   PHE   115      93.710  77.510  36.230  0.00  0.00           O
ATOM   1832  N   LEU   116      93.390  75.540  35.310  0.00  0.00           N
ATOM   1833  H   LEU   116      93.120  74.590  35.460  0.00  0.00           H
ATOM   1834  CA  LEU   116      93.900  75.950  33.930  0.00  0.00           C
ATOM   1835  HA  LEU   116      93.920  77.030  33.840  0.00  0.00           H
ATOM   1836  CB  LEU   116      95.340  75.460  33.800  0.00  0.00           C
ATOM   1837  HB2 LEU   116      95.740  75.840  32.860  0.00  0.00           H
ATOM   1838  HB3 LEU   116      95.340  74.370  33.760  0.00  0.00           H
ATOM   1839  CG  LEU   116      96.460  75.830  34.800  0.00  0.00           C
ATOM   1840  HG  LEU   116      96.530  76.840  35.200  0.00  0.00           H
ATOM   1841  CD1 LEU   116      96.550  74.830  36.000  0.00  0.00           C
ATOM   1842 HD11 LEU   116      95.690  75.030  36.640  0.00  0.00           H
ATOM   1843 HD12 LEU   116      96.520  73.780  35.720  0.00  0.00           H
ATOM   1844 HD13 LEU   116      97.520  74.960  36.480  0.00  0.00           H
ATOM   1845  CD2 LEU   116      97.780  75.690  34.060  0.00  0.00           C
ATOM   1846 HD21 LEU   116      97.770  76.560  33.390  0.00  0.00           H
ATOM   1847 HD22 LEU   116      98.570  75.680  34.800  0.00  0.00           H
ATOM   1848 HD23 LEU   116      97.810  74.810  33.420  0.00  0.00           H
ATOM   1849  C   LEU   116      92.940  75.350  32.890  0.00  0.00           C
ATOM   1850  O   LEU   116      92.150  74.370  33.220  0.00  0.00           O
ATOM   1851  N   ARG   117      93.010  75.700  31.650  0.00  0.00           N
ATOM   1852  H   ARG   117      93.640  76.440  31.360  0.00  0.00           H
ATOM   1853  CA  ARG   117      92.040  75.210  30.550  0.00  0.00           C
ATOM   1854  HA  ARG   117      91.840  74.160  30.750  0.00  0.00           H
ATOM   1855  CB  ARG   117      90.700  75.860  30.580  0.00  0.00           C
ATOM   1856  HB2 ARG   117      90.110  75.440  31.400  0.00  0.00           H
ATOM   1857  HB3 ARG   117      90.290  75.520  29.630  0.00  0.00           H
ATOM   1858  CG  ARG   117      90.680  77.390  30.730  0.00  0.00           C
ATOM   1859  HG2 ARG   117      91.350  77.680  29.920  0.00  0.00           H
ATOM   1860  HG3 ARG   117      90.990  77.570  31.760  0.00  0.00           H
ATOM   1861  CD  ARG   117      89.250  77.780  30.420  0.00  0.00           C
ATOM   1862  HD2 ARG   117      88.500  77.040  30.690  0.00  0.00           H
ATOM   1863  HD3 ARG   117      89.120  77.960  29.350  0.00  0.00           H
ATOM   1864  NE  ARG   117      89.000  79.060  31.150  0.00  0.00           N
ATOM   1865  HE  ARG   117      89.790  79.560  31.540  0.00  0.00           H
ATOM   1866  CZ  ARG   117      87.740  79.570  31.280  0.00  0.00           C
ATOM   1867  NH1 ARG   117      86.590  78.980  31.010  0.00  0.00           N
ATOM   1868 HH11 ARG   117      86.440  78.030  30.690  0.00  0.00           H
ATOM   1869 HH12 ARG   117      85.710  79.430  31.230  0.00  0.00           H
ATOM   1870  NH2 ARG   117      87.550  80.700  31.780  0.00  0.00           N
ATOM   1871 HH21 ARG   117      88.340  81.340  31.810  0.00  0.00           H
ATOM   1872 HH22 ARG   117      86.620  81.080  31.840  0.00  0.00           H
ATOM   1873  C   ARG   117      92.640  75.250  29.200  0.00  0.00           C
ATOM   1874  O   ARG   117      93.180  76.320  28.760  0.00  0.00           O
ATOM   1875  N   THR   118      92.550  74.070  28.550  0.00  0.00           N
ATOM   1876  H   THR   118      91.920  73.390  28.950  0.00  0.00           H
ATOM   1877  CA  THR   118      93.020  73.870  27.170  0.00  0.00           C
ATOM   1878  HA  THR   118      94.010  74.320  27.100  0.00  0.00           H
ATOM   1879  CB  THR   118      93.200  72.420  26.770  0.00  0.00           C
ATOM   1880  HB  THR   118      93.710  72.410  25.810  0.00  0.00           H
ATOM   1881  CG2 THR   118      94.220  71.780  27.710  0.00  0.00           C
ATOM   1882 HG21 THR   118      94.930  72.520  28.090  0.00  0.00           H
ATOM   1883 HG22 THR   118      93.690  71.400  28.570  0.00  0.00           H
ATOM   1884 HG23 THR   118      94.770  71.040  27.130  0.00  0.00           H
ATOM   1885  OG1 THR   118      92.020  71.620  26.730  0.00  0.00           O
ATOM   1886  HG1 THR   118      91.770  71.480  25.820  0.00  0.00           H
ATOM   1887  C   THR   118      92.160  74.520  26.120  0.00  0.00           C
ATOM   1888  O   THR   118      92.490  74.560  24.930  0.00  0.00           O
ATOM   1889  N   VAL   119      91.080  75.220  26.500  0.00  0.00           N
ATOM   1890  H   VAL   119      90.900  75.330  27.490  0.00  0.00           H
ATOM   1891  CA  VAL   119      90.240  76.020  25.580  0.00  0.00           C
ATOM   1892  HA  VAL   119      90.740  75.870  24.610  0.00  0.00           H
ATOM   1893  CB  VAL   119      88.840  75.360  25.540  0.00  0.00           C
ATOM   1894  HB  VAL   119      88.210  75.990  24.920  0.00  0.00           H
ATOM   1895  CG1 VAL   119      88.960  73.970  24.900  0.00  0.00           C
ATOM   1896 HG11 VAL   119      89.310  74.210  23.900  0.00  0.00           H
ATOM   1897 HG12 VAL   119      89.650  73.210  25.270  0.00  0.00           H
ATOM   1898 HG13 VAL   119      87.960  73.530  24.850  0.00  0.00           H
ATOM   1899  CG2 VAL   119      88.180  75.330  26.960  0.00  0.00           C
ATOM   1900 HG21 VAL   119      88.150  76.270  27.500  0.00  0.00           H
ATOM   1901 HG22 VAL   119      87.140  75.000  26.850  0.00  0.00           H
ATOM   1902 HG23 VAL   119      88.610  74.540  27.570  0.00  0.00           H
ATOM   1903  C   VAL   119      90.180  77.540  26.060  0.00  0.00           C
ATOM   1904  O   VAL   119      90.150  77.810  27.270  0.00  0.00           O
ATOM   1905  N   PRO   120      90.110  78.510  25.120  0.00  0.00           N
ATOM   1906  CD  PRO   120      90.150  78.340  23.700  0.00  0.00           C
ATOM   1907  HD2 PRO   120      89.320  77.680  23.450  0.00  0.00           H
ATOM   1908  HD3 PRO   120      91.090  77.920  23.350  0.00  0.00           H
ATOM   1909  CG  PRO   120      89.910  79.690  23.170  0.00  0.00           C
ATOM   1910  HG2 PRO   120      88.830  79.650  23.030  0.00  0.00           H
ATOM   1911  HG3 PRO   120      90.420  79.910  22.230  0.00  0.00           H
ATOM   1912  CB  PRO   120      90.380  80.630  24.240  0.00  0.00           C
ATOM   1913  HB2 PRO   120      89.840  81.550  24.030  0.00  0.00           H
ATOM   1914  HB3 PRO   120      91.450  80.820  24.140  0.00  0.00           H
ATOM   1915  CA  PRO   120      89.970  79.900  25.500  0.00  0.00           C
ATOM   1916  HA  PRO   120      90.670  80.160  26.290  0.00  0.00           H
ATOM   1917  C   PRO   120      88.510  80.180  25.970  0.00  0.00           C
ATOM   1918  O   PRO   120      87.560  79.690  25.340  0.00  0.00           O
ATOM   1919  N   PRO   121      88.320  81.120  26.980  0.00  0.00           N
ATOM   1920  CD  PRO   121      89.320  81.880  27.700  0.00  0.00           C
ATOM   1921  HD2 PRO   121      89.990  82.370  27.000  0.00  0.00           H
ATOM   1922  HD3 PRO   121      89.870  81.230  28.390  0.00  0.00           H
ATOM   1923  CG  PRO   121      88.490  82.950  28.510  0.00  0.00           C
ATOM   1924  HG2 PRO   121      88.320  83.900  28.020  0.00  0.00           H
ATOM   1925  HG3 PRO   121      88.990  83.190  29.450  0.00  0.00           H
ATOM   1926  CB  PRO   121      87.150  82.270  28.650  0.00  0.00           C
ATOM   1927  HB2 PRO   121      86.410  83.050  28.860  0.00  0.00           H
ATOM   1928  HB3 PRO   121      87.230  81.570  29.480  0.00  0.00           H
ATOM   1929  CA  PRO   121      86.970  81.620  27.280  0.00  0.00           C
ATOM   1930  HA  PRO   121      86.350  80.740  27.490  0.00  0.00           H
ATOM   1931  C   PRO   121      86.310  82.560  26.250  0.00  0.00           C
ATOM   1932  O   PRO   121      87.100  83.120  25.430  0.00  0.00           O
ATOM   1933  N   TYR   122      84.980  82.820  26.210  0.00  0.00           N
ATOM   1934  H   TYR   122      84.380  82.330  26.850  0.00  0.00           H
ATOM   1935  CA  TYR   122      84.360  83.710  25.230  0.00  0.00           C
ATOM   1936  HA  TYR   122      84.510  83.230  24.260  0.00  0.00           H
ATOM   1937  CB  TYR   122      82.910  83.650  25.450  0.00  0.00           C
ATOM   1938  HB2 TYR   122      82.370  84.380  24.850  0.00  0.00           H
ATOM   1939  HB3 TYR   122      82.840  83.820  26.520  0.00  0.00           H
ATOM   1940  CG  TYR   122      82.210  82.360  25.100  0.00  0.00           C
ATOM   1941  CD1 TYR   122      82.250  81.890  23.750  0.00  0.00           C
ATOM   1942  HD1 TYR   122      82.770  82.420  22.970  0.00  0.00           H
ATOM   1943  CE1 TYR   122      81.590  80.680  23.430  0.00  0.00           C
ATOM   1944  HE1 TYR   122      81.610  80.320  22.410  0.00  0.00           H
ATOM   1945  CZ  TYR   122      80.960  79.940  24.390  0.00  0.00           C
ATOM   1946  OH  TYR   122      80.230  78.920  23.920  0.00  0.00           O
ATOM   1947  HH  TYR   122      79.920  78.280  24.570  0.00  0.00           H
ATOM   1948  CE2 TYR   122      80.990  80.320  25.810  0.00  0.00           C
ATOM   1949  HE2 TYR   122      80.620  79.680  26.600  0.00  0.00           H
ATOM   1950  CD2 TYR   122      81.580  81.580  26.090  0.00  0.00           C
ATOM   1951  HD2 TYR   122      81.640  81.840  27.130  0.00  0.00           H
ATOM   1952  C   TYR   122      84.960  85.090  25.100  0.00  0.00           C
ATOM   1953  O   TYR   122      85.140  85.610  23.960  0.00  0.00           O
ATOM   1954  N   SER   123      85.170  85.670  26.290  0.00  0.00           N
ATOM   1955  H   SER   123      84.840  85.210  27.120  0.00  0.00           H
ATOM   1956  CA  SER   123      85.760  86.990  26.320  0.00  0.00           C
ATOM   1957  HA  SER   123      85.010  87.680  25.920  0.00  0.00           H
ATOM   1958  CB  SER   123      86.010  87.380  27.750  0.00  0.00           C
ATOM   1959  HB2 SER   123      85.090  87.230  28.310  0.00  0.00           H
ATOM   1960  HB3 SER   123      86.400  88.390  27.870  0.00  0.00           H
ATOM   1961  OG  SER   123      86.970  86.600  28.470  0.00  0.00           O
ATOM   1962  HG  SER   123      86.440  86.000  29.000  0.00  0.00           H
ATOM   1963  C   SER   123      87.020  87.140  25.450  0.00  0.00           C
ATOM   1964  O   SER   123      87.370  88.210  25.010  0.00  0.00           O
ATOM   1965  N   HIE   124      87.830  86.120  25.200  0.00  0.00           N
ATOM   1966  H   HIE   124      87.650  85.200  25.580  0.00  0.00           H
ATOM   1967  CA  HIE   124      89.080  86.210  24.390  0.00  0.00           C
ATOM   1968  HA  HIE   124      89.760  86.910  24.870  0.00  0.00           H
ATOM   1969  CB  HIE   124      89.880  84.940  24.550  0.00  0.00           C
ATOM   1970  HB2 HIE   124      90.500  84.720  23.680  0.00  0.00           H
ATOM   1971  HB3 HIE   124      89.260  84.040  24.640  0.00  0.00           H
ATOM   1972  CG  HIE   124      90.840  84.900  25.740  0.00  0.00           C
ATOM   1973  ND1 HIE   124      92.020  84.160  25.740  0.00  0.00           N
ATOM   1974  CE1 HIE   124      92.600  84.310  27.000  0.00  0.00           C
ATOM   1975  HE1 HIE   124      93.510  83.840  27.330  0.00  0.00           H
ATOM   1976  NE2 HIE   124      91.720  85.130  27.680  0.00  0.00           N
ATOM   1977  HE2 HIE   124      91.740  85.200  28.690  0.00  0.00           H
ATOM   1978  CD2 HIE   124      90.670  85.520  26.910  0.00  0.00           C
ATOM   1979  HD2 HIE   124      89.830  86.110  27.250  0.00  0.00           H
ATOM   1980  C   HIE   124      88.850  86.480  22.860  0.00  0.00           C
ATOM   1981  O   HIE   124      89.820  86.940  22.260  0.00  0.00           O
ATOM   1982  N   GLN   125      87.630  86.250  22.250  0.00  0.00           N
ATOM   1983  H   GLN   125      86.890  85.780  22.750  0.00  0.00           H
ATOM   1984  CA  GLN   125      87.420  86.560  20.820  0.00  0.00           C
ATOM   1985  HA  GLN   125      88.060  85.910  20.220  0.00  0.00           H
ATOM   1986  CB  GLN   125      85.980  85.990  20.470  0.00  0.00           C
ATOM   1987  HB2 GLN   125      85.810  86.400  19.470  0.00  0.00           H
ATOM   1988  HB3 GLN   125      85.140  86.350  21.060  0.00  0.00           H
ATOM   1989  CG  GLN   125      85.920  84.450  20.370  0.00  0.00           C
ATOM   1990  HG2 GLN   125      86.620  84.030  21.100  0.00  0.00           H
ATOM   1991  HG3 GLN   125      86.380  83.990  19.500  0.00  0.00           H
ATOM   1992  CD  GLN   125      84.530  83.940  20.530  0.00  0.00           C
ATOM   1993  OE1 GLN   125      83.950  83.330  19.660  0.00  0.00           O
ATOM   1994  NE2 GLN   125      83.960  84.230  21.640  0.00  0.00           N
ATOM   1995 HE21 GLN   125      84.470  84.890  22.200  0.00  0.00           H
ATOM   1996 HE22 GLN   125      82.980  84.000  21.760  0.00  0.00           H
ATOM   1997  C   GLN   125      87.670  88.000  20.380  0.00  0.00           C
ATOM   1998  O   GLN   125      87.950  88.240  19.230  0.00  0.00           O
ATOM   1999  N   ALA   126      87.850  88.890  21.300  0.00  0.00           N
ATOM   2000  H   ALA   126      87.530  88.620  22.220  0.00  0.00           H
ATOM   2001  CA  ALA   126      88.250  90.230  21.150  0.00  0.00           C
ATOM   2002  HA  ALA   126      87.770  90.550  20.230  0.00  0.00           H
ATOM   2003  CB  ALA   126      87.910  91.030  22.450  0.00  0.00           C
ATOM   2004  HB1 ALA   126      86.850  90.870  22.680  0.00  0.00           H
ATOM   2005  HB2 ALA   126      88.480  90.550  23.240  0.00  0.00           H
ATOM   2006  HB3 ALA   126      88.190  92.070  22.280  0.00  0.00           H
ATOM   2007  C   ALA   126      89.730  90.360  20.740  0.00  0.00           C
ATOM   2008  O   ALA   126      89.980  91.150  19.860  0.00  0.00           O
ATOM   2009  N   LEU   127      90.580  89.410  21.150  0.00  0.00           N
ATOM   2010  H   LEU   127      90.260  88.740  21.830  0.00  0.00           H
ATOM   2011  CA  LEU   127      91.930  89.200  20.540  0.00  0.00           C
ATOM   2012  HA  LEU   127      92.410  90.150  20.790  0.00  0.00           H
ATOM   2013  CB  LEU   127      92.700  88.010  21.210  0.00  0.00           C
ATOM   2014  HB2 LEU   127      93.580  87.760  20.610  0.00  0.00           H
ATOM   2015  HB3 LEU   127      92.070  87.160  20.980  0.00  0.00           H
ATOM   2016  CG  LEU   127      93.050  88.100  22.750  0.00  0.00           C
ATOM   2017  HG  LEU   127      92.240  88.620  23.260  0.00  0.00           H
ATOM   2018  CD1 LEU   127      93.160  86.720  23.370  0.00  0.00           C
ATOM   2019 HD11 LEU   127      93.800  86.850  24.250  0.00  0.00           H
ATOM   2020 HD12 LEU   127      92.200  86.270  23.620  0.00  0.00           H
ATOM   2021 HD13 LEU   127      93.700  86.130  22.640  0.00  0.00           H
ATOM   2022  CD2 LEU   127      94.250  88.950  23.040  0.00  0.00           C
ATOM   2023 HD21 LEU   127      94.510  88.840  24.100  0.00  0.00           H
ATOM   2024 HD22 LEU   127      94.980  88.440  22.410  0.00  0.00           H
ATOM   2025 HD23 LEU   127      94.080  89.960  22.670  0.00  0.00           H
ATOM   2026  C   LEU   127      91.980  89.080  19.040  0.00  0.00           C
ATOM   2027  O   LEU   127      92.840  89.570  18.340  0.00  0.00           O
ATOM   2028  N   VAL   128      90.990  88.340  18.480  0.00  0.00           N
ATOM   2029  H   VAL   128      90.250  88.110  19.120  0.00  0.00           H
ATOM   2030  CA  VAL   128      90.750  88.140  17.040  0.00  0.00           C
ATOM   2031  HA  VAL   128      91.680  88.030  16.480  0.00  0.00           H
ATOM   2032  CB  VAL   128      89.890  86.880  16.770  0.00  0.00           C
ATOM   2033  HB  VAL   128      88.850  87.070  17.020  0.00  0.00           H
ATOM   2034  CG1 VAL   128      89.950  86.570  15.210  0.00  0.00           C
ATOM   2035 HG11 VAL   128      90.540  85.650  15.210  0.00  0.00           H
ATOM   2036 HG12 VAL   128      88.960  86.270  14.850  0.00  0.00           H
ATOM   2037 HG13 VAL   128      90.440  87.320  14.580  0.00  0.00           H
ATOM   2038  CG2 VAL   128      90.300  85.600  17.480  0.00  0.00           C
ATOM   2039 HG21 VAL   128      91.370  85.480  17.350  0.00  0.00           H
ATOM   2040 HG22 VAL   128      90.210  85.720  18.560  0.00  0.00           H
ATOM   2041 HG23 VAL   128      89.740  84.720  17.150  0.00  0.00           H
ATOM   2042  C   VAL   128      90.120  89.350  16.420  0.00  0.00           C
ATOM   2043  O   VAL   128      90.440  89.770  15.310  0.00  0.00           O
ATOM   2044  N   TRP   129      89.100  89.960  17.090  0.00  0.00           N
ATOM   2045  H   TRP   129      88.800  89.610  17.980  0.00  0.00           H
ATOM   2046  CA  TRP   129      88.410  91.130  16.530  0.00  0.00           C
ATOM   2047  HA  TRP   129      88.190  90.990  15.470  0.00  0.00           H
ATOM   2048  CB  TRP   129      87.230  91.580  17.360  0.00  0.00           C
ATOM   2049  HB2 TRP   129      86.740  92.370  16.810  0.00  0.00           H
ATOM   2050  HB3 TRP   129      87.470  92.110  18.290  0.00  0.00           H
ATOM   2051  CG  TRP   129      86.120  90.540  17.650  0.00  0.00           C
ATOM   2052  CD1 TRP   129      85.830  89.460  16.840  0.00  0.00           C
ATOM   2053  HD1 TRP   129      86.280  89.150  15.910  0.00  0.00           H
ATOM   2054  NE1 TRP   129      84.970  88.690  17.560  0.00  0.00           N
ATOM   2055  HE1 TRP   129      84.370  88.020  17.100  0.00  0.00           H
ATOM   2056  CE2 TRP   129      84.660  89.200  18.810  0.00  0.00           C
ATOM   2057  CZ2 TRP   129      83.820  88.780  19.850  0.00  0.00           C
ATOM   2058  HZ2 TRP   129      83.230  87.900  19.650  0.00  0.00           H
ATOM   2059  CH2 TRP   129      83.560  89.620  20.960  0.00  0.00           C
ATOM   2060  HH2 TRP   129      82.790  89.380  21.690  0.00  0.00           H
ATOM   2061  CZ3 TRP   129      84.340  90.840  21.060  0.00  0.00           C
ATOM   2062  HZ3 TRP   129      84.200  91.510  21.890  0.00  0.00           H
ATOM   2063  CE3 TRP   129      85.060  91.350  19.990  0.00  0.00           C
ATOM   2064  HE3 TRP   129      85.550  92.310  20.010  0.00  0.00           H
ATOM   2065  CD2 TRP   129      85.300  90.480  18.860  0.00  0.00           C
ATOM   2066  C   TRP   129      89.370  92.280  16.350  0.00  0.00           C
ATOM   2067  O   TRP   129      89.320  92.940  15.330  0.00  0.00           O
ATOM   2068  N   PHE   130      90.300  92.420  17.230  0.00  0.00           N
ATOM   2069  H   PHE   130      90.290  91.990  18.150  0.00  0.00           H
ATOM   2070  CA  PHE   130      91.410  93.330  17.050  0.00  0.00           C
ATOM   2071  HA  PHE   130      91.030  94.350  16.970  0.00  0.00           H
ATOM   2072  CB  PHE   130      92.280  93.340  18.290  0.00  0.00           C
ATOM   2073  HB2 PHE   130      92.920  92.460  18.370  0.00  0.00           H
ATOM   2074  HB3 PHE   130      91.670  93.500  19.180  0.00  0.00           H
ATOM   2075  CG  PHE   130      93.400  94.420  18.270  0.00  0.00           C
ATOM   2076  CD1 PHE   130      92.950  95.730  18.560  0.00  0.00           C
ATOM   2077  HD1 PHE   130      91.900  95.880  18.770  0.00  0.00           H
ATOM   2078  CE1 PHE   130      93.830  96.790  18.480  0.00  0.00           C
ATOM   2079  HE1 PHE   130      93.500  97.800  18.700  0.00  0.00           H
ATOM   2080  CZ  PHE   130      95.180  96.630  18.180  0.00  0.00           C
ATOM   2081  HZ  PHE   130      95.860  97.440  18.400  0.00  0.00           H
ATOM   2082  CE2 PHE   130      95.610  95.330  17.890  0.00  0.00           C
ATOM   2083  HE2 PHE   130      96.650  95.180  17.650  0.00  0.00           H
ATOM   2084  CD2 PHE   130      94.750  94.210  17.930  0.00  0.00           C
ATOM   2085  HD2 PHE   130      95.120  93.230  17.700  0.00  0.00           H
ATOM   2086  C   PHE   130      92.340  93.030  15.840  0.00  0.00           C
ATOM   2087  O   PHE   130      92.600  94.000  15.100  0.00  0.00           O
ATOM   2088  N   GLU   131      92.640  91.770  15.560  0.00  0.00           N
ATOM   2089  H   GLU   131      92.350  90.940  16.070  0.00  0.00           H
ATOM   2090  CA  GLU   131      93.330  91.530  14.230  0.00  0.00           C
ATOM   2091  HA  GLU   131      94.190  92.200  14.180  0.00  0.00           H
ATOM   2092  CB  GLU   131      93.960  90.100  14.270  0.00  0.00           C
ATOM   2093  HB2 GLU   131      94.250  89.730  13.280  0.00  0.00           H
ATOM   2094  HB3 GLU   131      93.200  89.380  14.560  0.00  0.00           H
ATOM   2095  CG  GLU   131      95.080  89.950  15.310  0.00  0.00           C
ATOM   2096  HG2 GLU   131      95.400  88.910  15.450  0.00  0.00           H
ATOM   2097  HG3 GLU   131      94.590  90.190  16.250  0.00  0.00           H
ATOM   2098  CD  GLU   131      96.240  90.900  14.960  0.00  0.00           C
ATOM   2099  OE1 GLU   131      96.520  91.110  13.790  0.00  0.00           O
ATOM   2100  OE2 GLU   131      96.900  91.410  15.880  0.00  0.00           O
ATOM   2101  C   GLU   131      92.400  91.670  13.050  0.00  0.00           C
ATOM   2102  O   GLU   131      92.920  91.890  11.960  0.00  0.00           O
ATOM   2103  N   MET   132      91.040  91.610  13.220  0.00  0.00           N
ATOM   2104  H   MET   132      90.690  91.630  14.170  0.00  0.00           H
ATOM   2105  CA  MET   132      90.070  91.870  12.150  0.00  0.00           C
ATOM   2106  HA  MET   132      90.530  91.480  11.240  0.00  0.00           H
ATOM   2107  CB  MET   132      88.710  91.210  12.410  0.00  0.00           C
ATOM   2108  HB2 MET   132      88.050  91.940  12.880  0.00  0.00           H
ATOM   2109  HB3 MET   132      88.850  90.280  12.960  0.00  0.00           H
ATOM   2110  CG  MET   132      88.080  91.010  11.070  0.00  0.00           C
ATOM   2111  HG2 MET   132      88.820  90.590  10.390  0.00  0.00           H
ATOM   2112  HG3 MET   132      87.740  91.970  10.700  0.00  0.00           H
ATOM   2113  SD  MET   132      86.620  89.870  10.990  0.00  0.00           S
ATOM   2114  CE  MET   132      87.600  88.330  11.310  0.00  0.00           C
ATOM   2115  HE1 MET   132      87.920  88.230  12.350  0.00  0.00           H
ATOM   2116  HE2 MET   132      86.940  87.470  11.200  0.00  0.00           H
ATOM   2117  HE3 MET   132      88.430  88.200  10.620  0.00  0.00           H
ATOM   2118  C   MET   132      89.940  93.370  11.890  0.00  0.00           C
ATOM   2119  O   MET   132      89.920  93.850  10.740  0.00  0.00           O
ATOM   2120  N   MET   133      89.820  94.170  12.930  0.00  0.00           N
ATOM   2121  H   MET   133      89.900  93.770  13.850  0.00  0.00           H
ATOM   2122  CA  MET   133      89.810  95.620  12.910  0.00  0.00           C
ATOM   2123  HA  MET   133      88.980  95.950  12.290  0.00  0.00           H
ATOM   2124  CB  MET   133      89.650  96.150  14.330  0.00  0.00           C
ATOM   2125  HB2 MET   133      89.850  97.220  14.290  0.00  0.00           H
ATOM   2126  HB3 MET   133      90.340  95.670  15.020  0.00  0.00           H
ATOM   2127  CG  MET   133      88.250  96.050  14.860  0.00  0.00           C
ATOM   2128  HG2 MET   133      87.890  95.060  14.580  0.00  0.00           H
ATOM   2129  HG3 MET   133      87.720  96.740  14.200  0.00  0.00           H
ATOM   2130  SD  MET   133      88.050  96.350  16.600  0.00  0.00           S
ATOM   2131  CE  MET   133      88.400  98.150  16.540  0.00  0.00           C
ATOM   2132  HE1 MET   133      89.430  98.350  16.240  0.00  0.00           H
ATOM   2133  HE2 MET   133      87.670  98.580  15.860  0.00  0.00           H
ATOM   2134  HE3 MET   133      88.300  98.660  17.500  0.00  0.00           H
ATOM   2135  C   MET   133      91.060  96.200  12.260  0.00  0.00           C
ATOM   2136  O   MET   133      90.980  97.000  11.310  0.00  0.00           O
ATOM   2137  N   ARG   134      92.290  95.740  12.530  0.00  0.00           N
ATOM   2138  H   ARG   134      92.270  94.980  13.200  0.00  0.00           H
ATOM   2139  CA  ARG   134      93.510  96.060  11.770  0.00  0.00           C
ATOM   2140  HA  ARG   134      93.650  97.140  11.740  0.00  0.00           H
ATOM   2141  CB  ARG   134      94.760  95.360  12.460  0.00  0.00           C
ATOM   2142  HB2 ARG   134      95.580  95.390  11.740  0.00  0.00           H
ATOM   2143  HB3 ARG   134      94.480  94.390  12.850  0.00  0.00           H
ATOM   2144  CG  ARG   134      95.160  96.150  13.710  0.00  0.00           C
ATOM   2145  HG2 ARG   134      94.270  96.220  14.330  0.00  0.00           H
ATOM   2146  HG3 ARG   134      95.570  97.110  13.430  0.00  0.00           H
ATOM   2147  CD  ARG   134      96.270  95.470  14.540  0.00  0.00           C
ATOM   2148  HD2 ARG   134      95.910  94.490  14.870  0.00  0.00           H
ATOM   2149  HD3 ARG   134      96.420  96.050  15.450  0.00  0.00           H
ATOM   2150  NE  ARG   134      97.550  95.520  14.010  0.00  0.00           N
ATOM   2151  HE  ARG   134      97.800  96.370  13.530  0.00  0.00           H
ATOM   2152  CZ  ARG   134      98.340  94.490  13.800  0.00  0.00           C
ATOM   2153  NH1 ARG   134      98.230  93.250  14.110  0.00  0.00           N
ATOM   2154 HH11 ARG   134      97.460  92.910  14.680  0.00  0.00           H
ATOM   2155 HH12 ARG   134      98.830  92.620  13.610  0.00  0.00           H
ATOM   2156  NH2 ARG   134      99.410  94.770  13.060  0.00  0.00           N
ATOM   2157 HH21 ARG   134      99.620  95.720  12.760  0.00  0.00           H
ATOM   2158 HH22 ARG   134     100.090  94.030  12.960  0.00  0.00           H
ATOM   2159  C   ARG   134      93.350  95.690  10.290  0.00  0.00           C
ATOM   2160  O   ARG   134      93.460  96.540   9.480  0.00  0.00           O
ATOM   2161  N   LEU   135      92.930  94.400  10.000  0.00  0.00           N
ATOM   2162  H   LEU   135      92.790  93.750  10.760  0.00  0.00           H
ATOM   2163  CA  LEU   135      92.920  93.790   8.660  0.00  0.00           C
ATOM   2164  HA  LEU   135      93.890  93.900   8.180  0.00  0.00           H
ATOM   2165  CB  LEU   135      92.660  92.290   8.800  0.00  0.00           C
ATOM   2166  HB2 LEU   135      91.640  92.130   9.150  0.00  0.00           H
ATOM   2167  HB3 LEU   135      93.380  91.890   9.500  0.00  0.00           H
ATOM   2168  CG  LEU   135      92.670  91.470   7.550  0.00  0.00           C
ATOM   2169  HG  LEU   135      91.870  91.830   6.900  0.00  0.00           H
ATOM   2170  CD1 LEU   135      93.940  91.610   6.700  0.00  0.00           C
ATOM   2171 HD11 LEU   135      94.170  92.630   6.400  0.00  0.00           H
ATOM   2172 HD12 LEU   135      94.810  91.330   7.310  0.00  0.00           H
ATOM   2173 HD13 LEU   135      93.910  90.980   5.820  0.00  0.00           H
ATOM   2174  CD2 LEU   135      92.410  89.960   7.760  0.00  0.00           C
ATOM   2175 HD21 LEU   135      93.290  89.500   8.210  0.00  0.00           H
ATOM   2176 HD22 LEU   135      91.530  89.800   8.370  0.00  0.00           H
ATOM   2177 HD23 LEU   135      92.250  89.450   6.810  0.00  0.00           H
ATOM   2178  C   LEU   135      91.940  94.390   7.680  0.00  0.00           C
ATOM   2179  O   LEU   135      92.300  94.840   6.600  0.00  0.00           O
ATOM   2180  N   PHE   136      90.780  94.790   8.190  0.00  0.00           N
ATOM   2181  H   PHE   136      90.530  94.490   9.120  0.00  0.00           H
ATOM   2182  CA  PHE   136      89.740  95.590   7.430  0.00  0.00           C
ATOM   2183  HA  PHE   136      90.030  95.550   6.380  0.00  0.00           H
ATOM   2184  CB  PHE   136      88.430  94.810   7.470  0.00  0.00           C
ATOM   2185  HB2 PHE   136      87.670  95.280   6.840  0.00  0.00           H
ATOM   2186  HB3 PHE   136      88.110  94.750   8.510  0.00  0.00           H
ATOM   2187  CG  PHE   136      88.560  93.400   6.890  0.00  0.00           C
ATOM   2188  CD1 PHE   136      88.430  93.250   5.500  0.00  0.00           C
ATOM   2189  HD1 PHE   136      88.300  94.120   4.880  0.00  0.00           H
ATOM   2190  CE1 PHE   136      88.460  92.010   4.910  0.00  0.00           C
ATOM   2191  HE1 PHE   136      88.270  91.780   3.870  0.00  0.00           H
ATOM   2192  CZ  PHE   136      88.680  90.900   5.770  0.00  0.00           C
ATOM   2193  HZ  PHE   136      88.730  89.920   5.330  0.00  0.00           H
ATOM   2194  CE2 PHE   136      88.740  90.990   7.160  0.00  0.00           C
ATOM   2195  HE2 PHE   136      88.860  90.110   7.770  0.00  0.00           H
ATOM   2196  CD2 PHE   136      88.720  92.300   7.660  0.00  0.00           C
ATOM   2197  HD2 PHE   136      88.700  92.520   8.720  0.00  0.00           H
ATOM   2198  C   PHE   136      89.670  97.020   7.790  0.00  0.00           C
ATOM   2199  O   PHE   136      88.700  97.650   7.370  0.00  0.00           O
ATOM   2200  N   ASN   137      90.630  97.720   8.430  0.00  0.00           N
ATOM   2201  H   ASN   137      91.430  97.200   8.750  0.00  0.00           H
ATOM   2202  CA  ASN   137      90.670  99.170   8.680  0.00  0.00           C
ATOM   2203  HA  ASN   137      91.450  99.330   9.420  0.00  0.00           H
ATOM   2204  CB  ASN   137      91.140  99.950   7.400  0.00  0.00           C
ATOM   2205  HB2 ASN   137      90.260  99.950   6.750  0.00  0.00           H
ATOM   2206  HB3 ASN   137      91.940  99.390   6.920  0.00  0.00           H
ATOM   2207  CG  ASN   137      91.570 101.370   7.670  0.00  0.00           C
ATOM   2208  OD1 ASN   137      90.910 102.390   7.370  0.00  0.00           O
ATOM   2209  ND2 ASN   137      92.600 101.530   8.370  0.00  0.00           N
ATOM   2210 HD21 ASN   137      93.130 100.720   8.660  0.00  0.00           H
ATOM   2211 HD22 ASN   137      92.880 102.470   8.600  0.00  0.00           H
ATOM   2212  C   ASN   137      89.420  99.790   9.340  0.00  0.00           C
ATOM   2213  O   ASN   137      88.980 100.920   8.930  0.00  0.00           O
ATOM   2214  N   TRP   138      88.950  99.090  10.380  0.00  0.00           N
ATOM   2215  H   TRP   138      89.540  98.330  10.680  0.00  0.00           H
ATOM   2216  CA  TRP   138      87.840  99.580  11.290  0.00  0.00           C
ATOM   2217  HA  TRP   138      87.270 100.340  10.750  0.00  0.00           H
ATOM   2218  CB  TRP   138      86.890  98.420  11.670  0.00  0.00           C
ATOM   2219  HB2 TRP   138      86.090  98.910  12.230  0.00  0.00           H
ATOM   2220  HB3 TRP   138      87.350  97.790  12.420  0.00  0.00           H
ATOM   2221  CG  TRP   138      86.290  97.630  10.510  0.00  0.00           C
ATOM   2222  CD1 TRP   138      85.940  98.110   9.270  0.00  0.00           C
ATOM   2223  HD1 TRP   138      86.110  99.120   8.910  0.00  0.00           H
ATOM   2224  NE1 TRP   138      85.460  97.090   8.510  0.00  0.00           N
ATOM   2225  HE1 TRP   138      85.160  97.110   7.550  0.00  0.00           H
ATOM   2226  CE2 TRP   138      85.420  95.950   9.230  0.00  0.00           C
ATOM   2227  CZ2 TRP   138      85.060  94.580   8.910  0.00  0.00           C
ATOM   2228  HZ2 TRP   138      84.880  94.380   7.860  0.00  0.00           H
ATOM   2229  CH2 TRP   138      84.990  93.610   9.920  0.00  0.00           C
ATOM   2230  HH2 TRP   138      84.890  92.570   9.650  0.00  0.00           H
ATOM   2231  CZ3 TRP   138      85.370  93.900  11.240  0.00  0.00           C
ATOM   2232  HZ3 TRP   138      85.270  93.130  11.990  0.00  0.00           H
ATOM   2233  CE3 TRP   138      85.860  95.260  11.540  0.00  0.00           C
ATOM   2234  HE3 TRP   138      86.160  95.420  12.560  0.00  0.00           H
ATOM   2235  CD2 TRP   138      85.840  96.280  10.530  0.00  0.00           C
ATOM   2236  C   TRP   138      88.300 100.370  12.510  0.00  0.00           C
ATOM   2237  O   TRP   138      88.110  99.980  13.640  0.00  0.00           O
ATOM   2238  N   ASN   139      88.920 101.550  12.310  0.00  0.00           N
ATOM   2239  H   ASN   139      89.280 101.740  11.390  0.00  0.00           H
ATOM   2240  CA  ASN   139      89.410 102.460  13.330  0.00  0.00           C
ATOM   2241  HA  ASN   139      90.080 101.870  13.960  0.00  0.00           H
ATOM   2242  CB  ASN   139      90.340 103.550  12.680  0.00  0.00           C
ATOM   2243  HB2 ASN   139      90.590 104.370  13.350  0.00  0.00           H
ATOM   2244  HB3 ASN   139      89.790 104.090  11.910  0.00  0.00           H
ATOM   2245  CG  ASN   139      91.640 102.910  12.130  0.00  0.00           C
ATOM   2246  OD1 ASN   139      92.040 101.830  12.480  0.00  0.00           O
ATOM   2247  ND2 ASN   139      92.320 103.600  11.290  0.00  0.00           N
ATOM   2248 HD21 ASN   139      91.930 104.500  11.040  0.00  0.00           H
ATOM   2249 HD22 ASN   139      93.300 103.410  11.140  0.00  0.00           H
ATOM   2250  C   ASN   139      88.320 103.090  14.270  0.00  0.00           C
ATOM   2251  O   ASN   139      88.680 103.850  15.220  0.00  0.00           O
ATOM   2252  N   HIE   140      87.070 102.790  14.050  0.00  0.00           N
ATOM   2253  H   HIE   140      86.870 102.110  13.330  0.00  0.00           H
ATOM   2254  CA  HIE   140      85.960 103.280  14.900  0.00  0.00           C
ATOM   2255  HA  HIE   140      86.310 103.510  15.900  0.00  0.00           H
ATOM   2256  CB  HIE   140      85.340 104.500  14.280  0.00  0.00           C
ATOM   2257  HB2 HIE   140      84.350 104.660  14.710  0.00  0.00           H
ATOM   2258  HB3 HIE   140      85.120 104.400  13.220  0.00  0.00           H
ATOM   2259  CG  HIE   140      86.150 105.750  14.560  0.00  0.00           C
ATOM   2260  ND1 HIE   140      86.270 106.440  15.760  0.00  0.00           N
ATOM   2261  CE1 HIE   140      87.278 107.305  15.642  0.00  0.00           C
ATOM   2262  HE1 HIE   140      87.560 107.919  16.497  0.00  0.00           H
ATOM   2263  NE2 HIE   140      87.730 107.284  14.413  0.00  0.00           N
ATOM   2264  HE2 HIE   140      88.461 107.882  14.054  0.00  0.00           H
ATOM   2265  CD2 HIE   140      87.070 106.340  13.690  0.00  0.00           C
ATOM   2266  HD2 HIE   140      87.100 106.130  12.630  0.00  0.00           H
ATOM   2267  C   HIE   140      84.910 102.140  14.810  0.00  0.00           C
ATOM   2268  O   HIE   140      84.590 101.560  13.760  0.00  0.00           O
ATOM   2269  N   VAL   141      84.300 101.730  15.930  0.00  0.00           N
ATOM   2270  H   VAL   141      84.770 102.150  16.710  0.00  0.00           H
ATOM   2271  CA  VAL   141      83.410 100.590  16.100  0.00  0.00           C
ATOM   2272  HA  VAL   141      82.740 100.370  15.270  0.00  0.00           H
ATOM   2273  CB  VAL   141      84.180  99.340  16.350  0.00  0.00           C
ATOM   2274  HB  VAL   141      83.530  98.470  16.450  0.00  0.00           H
ATOM   2275  CG1 VAL   141      85.190  98.960  15.350  0.00  0.00           C
ATOM   2276 HG11 VAL   141      86.070  99.580  15.190  0.00  0.00           H
ATOM   2277 HG12 VAL   141      85.560  97.990  15.670  0.00  0.00           H
ATOM   2278 HG13 VAL   141      84.660  98.830  14.400  0.00  0.00           H
ATOM   2279  CG2 VAL   141      84.810  99.290  17.790  0.00  0.00           C
ATOM   2280 HG21 VAL   141      85.470  98.440  17.930  0.00  0.00           H
ATOM   2281 HG22 VAL   141      85.450 100.160  17.960  0.00  0.00           H
ATOM   2282 HG23 VAL   141      84.020  99.340  18.540  0.00  0.00           H
ATOM   2283  C   VAL   141      82.520 100.910  17.290  0.00  0.00           C
ATOM   2284  O   VAL   141      82.730 101.830  18.090  0.00  0.00           O
ATOM   2285  N   ILE   142      81.520 100.040  17.470  0.00  0.00           N
ATOM   2286  H   ILE   142      81.400  99.340  16.740  0.00  0.00           H
ATOM   2287  CA  ILE   142      80.570 100.020  18.590  0.00  0.00           C
ATOM   2288  HA  ILE   142      80.910 100.760  19.310  0.00  0.00           H
ATOM   2289  CB  ILE   142      79.170 100.320  18.070  0.00  0.00           C
ATOM   2290  HB  ILE   142      78.980  99.880  17.090  0.00  0.00           H
ATOM   2291  CG2 ILE   142      78.010  99.730  18.940  0.00  0.00           C
ATOM   2292 HG21 ILE   142      78.080 100.140  19.950  0.00  0.00           H
ATOM   2293 HG22 ILE   142      76.990 100.010  18.640  0.00  0.00           H
ATOM   2294 HG23 ILE   142      78.050  98.650  18.830  0.00  0.00           H
ATOM   2295  CG1 ILE   142      78.950 101.800  18.000  0.00  0.00           C
ATOM   2296 HG12 ILE   142      79.830 102.190  17.470  0.00  0.00           H
ATOM   2297 HG13 ILE   142      78.880 102.250  18.990  0.00  0.00           H
ATOM   2298  CD1 ILE   142      77.780 102.250  17.060  0.00  0.00           C
ATOM   2299 HD11 ILE   142      76.820 102.240  17.570  0.00  0.00           H
ATOM   2300 HD12 ILE   142      78.010 103.250  16.690  0.00  0.00           H
ATOM   2301 HD13 ILE   142      77.610 101.600  16.190  0.00  0.00           H
ATOM   2302  C   ILE   142      80.700  98.620  19.190  0.00  0.00           C
ATOM   2303  O   ILE   142      80.850  97.640  18.510  0.00  0.00           O
ATOM   2304  N   LEU   143      80.390  98.480  20.440  0.00  0.00           N
ATOM   2305  H   LEU   143      80.230  99.340  20.960  0.00  0.00           H
ATOM   2306  CA  LEU   143      80.090  97.210  21.180  0.00  0.00           C
ATOM   2307  HA  LEU   143      80.110  96.420  20.430  0.00  0.00           H
ATOM   2308  CB  LEU   143      81.230  96.970  22.230  0.00  0.00           C
ATOM   2309  HB2 LEU   143      81.250  97.780  22.950  0.00  0.00           H
ATOM   2310  HB3 LEU   143      82.220  96.990  21.780  0.00  0.00           H
ATOM   2311  CG  LEU   143      81.080  95.660  23.130  0.00  0.00           C
ATOM   2312  HG  LEU   143      80.190  95.830  23.730  0.00  0.00           H
ATOM   2313  CD1 LEU   143      81.080  94.380  22.310  0.00  0.00           C
ATOM   2314 HD11 LEU   143      80.200  94.280  21.670  0.00  0.00           H
ATOM   2315 HD12 LEU   143      82.040  94.300  21.800  0.00  0.00           H
ATOM   2316 HD13 LEU   143      81.080  93.510  22.970  0.00  0.00           H
ATOM   2317  CD2 LEU   143      82.250  95.560  24.100  0.00  0.00           C
ATOM   2318 HD21 LEU   143      82.440  96.480  24.660  0.00  0.00           H
ATOM   2319 HD22 LEU   143      82.000  94.710  24.720  0.00  0.00           H
ATOM   2320 HD23 LEU   143      83.170  95.270  23.590  0.00  0.00           H
ATOM   2321  C   LEU   143      78.660  97.210  21.820  0.00  0.00           C
ATOM   2322  O   LEU   143      78.340  98.090  22.650  0.00  0.00           O
ATOM   2323  N   ILE   144      77.880  96.130  21.650  0.00  0.00           N
ATOM   2324  H   ILE   144      78.170  95.450  20.960  0.00  0.00           H
ATOM   2325  CA  ILE   144      76.700  95.820  22.470  0.00  0.00           C
ATOM   2326  HA  ILE   144      76.480  96.660  23.130  0.00  0.00           H
ATOM   2327  CB  ILE   144      75.500  95.570  21.540  0.00  0.00           C
ATOM   2328  HB  ILE   144      75.650  94.610  21.050  0.00  0.00           H
ATOM   2329  CG2 ILE   144      74.180  95.450  22.390  0.00  0.00           C
ATOM   2330 HG21 ILE   144      73.740  96.370  22.780  0.00  0.00           H
ATOM   2331 HG22 ILE   144      73.410  95.050  21.730  0.00  0.00           H
ATOM   2332 HG23 ILE   144      74.310  94.780  23.240  0.00  0.00           H
ATOM   2333  CG1 ILE   144      75.260  96.700  20.500  0.00  0.00           C
ATOM   2334 HG12 ILE   144      76.220  96.870  20.000  0.00  0.00           H
ATOM   2335 HG13 ILE   144      75.020  97.610  21.040  0.00  0.00           H
ATOM   2336  CD1 ILE   144      74.210  96.340  19.490  0.00  0.00           C
ATOM   2337 HD11 ILE   144      73.210  96.300  19.910  0.00  0.00           H
ATOM   2338 HD12 ILE   144      74.180  97.240  18.870  0.00  0.00           H
ATOM   2339 HD13 ILE   144      74.510  95.530  18.820  0.00  0.00           H
ATOM   2340  C   ILE   144      77.010  94.610  23.290  0.00  0.00           C
ATOM   2341  O   ILE   144      77.490  93.610  22.760  0.00  0.00           O
ATOM   2342  N   VAL   145      76.800  94.640  24.630  0.00  0.00           N
ATOM   2343  H   VAL   145      76.400  95.480  25.020  0.00  0.00           H
ATOM   2344  CA  VAL   145      76.870  93.480  25.490  0.00  0.00           C
ATOM   2345  HA  VAL   145      76.640  92.540  24.980  0.00  0.00           H
ATOM   2346  CB  VAL   145      78.280  93.330  26.170  0.00  0.00           C
ATOM   2347  HB  VAL   145      78.190  92.410  26.760  0.00  0.00           H
ATOM   2348  CG1 VAL   145      79.470  93.070  25.190  0.00  0.00           C
ATOM   2349 HG11 VAL   145      79.290  92.320  24.410  0.00  0.00           H
ATOM   2350 HG12 VAL   145      79.610  94.010  24.660  0.00  0.00           H
ATOM   2351 HG13 VAL   145      80.410  92.860  25.690  0.00  0.00           H
ATOM   2352  CG2 VAL   145      78.540  94.620  26.970  0.00  0.00           C
ATOM   2353 HG21 VAL   145      79.570  94.700  27.330  0.00  0.00           H
ATOM   2354 HG22 VAL   145      78.320  95.550  26.450  0.00  0.00           H
ATOM   2355 HG23 VAL   145      77.870  94.710  27.830  0.00  0.00           H
ATOM   2356  C   VAL   145      75.660  93.550  26.520  0.00  0.00           C
ATOM   2357  O   VAL   145      75.160  94.570  26.930  0.00  0.00           O
ATOM   2358  N   SER   146      75.310  92.340  26.950  0.00  0.00           N
ATOM   2359  H   SER   146      75.850  91.570  26.570  0.00  0.00           H
ATOM   2360  CA  SER   146      74.420  92.050  28.070  0.00  0.00           C
ATOM   2361  HA  SER   146      73.560  92.710  27.990  0.00  0.00           H
ATOM   2362  CB  SER   146      73.940  90.590  27.830  0.00  0.00           C
ATOM   2363  HB2 SER   146      73.480  90.600  26.840  0.00  0.00           H
ATOM   2364  HB3 SER   146      73.170  90.410  28.580  0.00  0.00           H
ATOM   2365  OG  SER   146      75.000  89.660  27.870  0.00  0.00           O
ATOM   2366  HG  SER   146      75.090  89.340  28.770  0.00  0.00           H
ATOM   2367  C   SER   146      75.190  92.180  29.410  0.00  0.00           C
ATOM   2368  O   SER   146      76.350  91.780  29.420  0.00  0.00           O
ATOM   2369  N   ASP   147      74.570  92.800  30.380  0.00  0.00           N
ATOM   2370  H   ASP   147      73.610  93.060  30.190  0.00  0.00           H
ATOM   2371  CA  ASP   147      75.160  93.140  31.670  0.00  0.00           C
ATOM   2372  HA  ASP   147      76.150  93.570  31.520  0.00  0.00           H
ATOM   2373  CB  ASP   147      74.380  94.220  32.470  0.00  0.00           C
ATOM   2374  HB2 ASP   147      73.460  93.710  32.730  0.00  0.00           H
ATOM   2375  HB3 ASP   147      74.140  95.060  31.820  0.00  0.00           H
ATOM   2376  CG  ASP   147      75.030  94.790  33.700  0.00  0.00           C
ATOM   2377  OD1 ASP   147      76.200  94.470  33.860  0.00  0.00           O
ATOM   2378  OD2 ASP   147      74.420  95.540  34.470  0.00  0.00           O
ATOM   2379  C   ASP   147      75.450  91.920  32.480  0.00  0.00           C
ATOM   2380  O   ASP   147      74.780  91.670  33.450  0.00  0.00           O
ATOM   2381  N   ASP   148      76.370  91.040  32.150  0.00  0.00           N
ATOM   2382  H   ASP   148      76.830  91.210  31.270  0.00  0.00           H
ATOM   2383  CA  ASP   148      76.700  89.800  32.920  0.00  0.00           C
ATOM   2384  HA  ASP   148      76.480  89.870  33.990  0.00  0.00           H
ATOM   2385  CB  ASP   148      75.820  88.540  32.500  0.00  0.00           C
ATOM   2386  HB2 ASP   148      74.790  88.610  32.850  0.00  0.00           H
ATOM   2387  HB3 ASP   148      76.190  87.710  33.100  0.00  0.00           H
ATOM   2388  CG  ASP   148      75.820  88.300  31.000  0.00  0.00           C
ATOM   2389  OD1 ASP   148      76.790  87.780  30.470  0.00  0.00           O
ATOM   2390  OD2 ASP   148      74.760  88.520  30.370  0.00  0.00           O
ATOM   2391  C   ASP   148      78.230  89.560  32.910  0.00  0.00           C
ATOM   2392  O   ASP   148      79.080  90.380  32.550  0.00  0.00           O
ATOM   2393  N   HIE   149      78.630  88.270  33.160  0.00  0.00           N
ATOM   2394  H   HIE   149      77.820  87.670  33.250  0.00  0.00           H
ATOM   2395  CA  HIE   149      80.080  87.920  33.520  0.00  0.00           C
ATOM   2396  HA  HIE   149      80.500  88.840  33.920  0.00  0.00           H
ATOM   2397  CB  HIE   149      80.200  86.700  34.390  0.00  0.00           C
ATOM   2398  HB2 HIE   149      79.930  85.830  33.800  0.00  0.00           H
ATOM   2399  HB3 HIE   149      79.560  86.820  35.270  0.00  0.00           H
ATOM   2400  CG  HIE   149      81.600  86.480  34.900  0.00  0.00           C
ATOM   2401  ND1 HIE   149      82.630  85.930  34.190  0.00  0.00           N
ATOM   2402  CE1 HIE   149      83.780  86.200  34.790  0.00  0.00           C
ATOM   2403  HE1 HIE   149      84.740  85.810  34.470  0.00  0.00           H
ATOM   2404  NE2 HIE   149      83.530  86.790  35.950  0.00  0.00           N
ATOM   2405  HE2 HIE   149      84.200  86.980  36.680  0.00  0.00           H
ATOM   2406  CD2 HIE   149      82.160  87.130  35.930  0.00  0.00           C
ATOM   2407  HD2 HIE   149      81.690  87.800  36.630  0.00  0.00           H
ATOM   2408  C   HIE   149      80.800  87.740  32.170  0.00  0.00           C
ATOM   2409  O   HIE   149      81.830  88.350  31.930  0.00  0.00           O
ATOM   2410  N   GLU   150      80.190  87.050  31.190  0.00  0.00           N
ATOM   2411  H   GLU   150      79.320  86.580  31.390  0.00  0.00           H
ATOM   2412  CA  GLU   150      80.670  87.090  29.830  0.00  0.00           C
ATOM   2413  HA  GLU   150      81.740  86.910  29.830  0.00  0.00           H
ATOM   2414  CB  GLU   150      80.130  85.910  28.990  0.00  0.00           C
ATOM   2415  HB2 GLU   150      79.300  86.340  28.430  0.00  0.00           H
ATOM   2416  HB3 GLU   150      79.680  85.120  29.600  0.00  0.00           H
ATOM   2417  CG  GLU   150      81.220  85.280  28.120  0.00  0.00           C
ATOM   2418  HG2 GLU   150      81.620  85.990  27.390  0.00  0.00           H
ATOM   2419  HG3 GLU   150      80.780  84.550  27.440  0.00  0.00           H
ATOM   2420  CD  GLU   150      82.410  84.760  28.940  0.00  0.00           C
ATOM   2421  OE1 GLU   150      82.240  84.180  30.020  0.00  0.00           O
ATOM   2422  OE2 GLU   150      83.600  85.010  28.590  0.00  0.00           O
ATOM   2423  C   GLU   150      80.610  88.440  29.140  0.00  0.00           C
ATOM   2424  O   GLU   150      81.630  88.840  28.580  0.00  0.00           O
ATOM   2425  N   GLY   151      79.420  89.090  29.240  0.00  0.00           N
ATOM   2426  H   GLY   151      78.610  88.700  29.690  0.00  0.00           H
ATOM   2427  CA  GLY   151      79.210  90.390  28.640  0.00  0.00           C
ATOM   2428  HA2 GLY   151      78.270  90.670  29.100  0.00  0.00           H
ATOM   2429  HA3 GLY   151      79.100  90.380  27.550  0.00  0.00           H
ATOM   2430  C   GLY   151      80.200  91.450  29.020  0.00  0.00           C
ATOM   2431  O   GLY   151      80.710  92.190  28.110  0.00  0.00           O
ATOM   2432  N   ARG   152      80.480  91.600  30.260  0.00  0.00           N
ATOM   2433  H   ARG   152      79.840  91.220  30.950  0.00  0.00           H
ATOM   2434  CA  ARG   152      81.630  92.510  30.690  0.00  0.00           C
ATOM   2435  HA  ARG   152      81.540  93.450  30.140  0.00  0.00           H
ATOM   2436  CB  ARG   152      81.430  92.830  32.190  0.00  0.00           C
ATOM   2437  HB2 ARG   152      82.200  93.560  32.450  0.00  0.00           H
ATOM   2438  HB3 ARG   152      81.570  91.920  32.780  0.00  0.00           H
ATOM   2439  CG  ARG   152      80.120  93.440  32.580  0.00  0.00           C
ATOM   2440  HG2 ARG   152      79.290  92.840  32.210  0.00  0.00           H
ATOM   2441  HG3 ARG   152      79.960  94.430  32.150  0.00  0.00           H
ATOM   2442  CD  ARG   152      80.030  93.740  34.130  0.00  0.00           C
ATOM   2443  HD2 ARG   152      79.080  94.270  34.230  0.00  0.00           H
ATOM   2444  HD3 ARG   152      80.910  94.310  34.390  0.00  0.00           H
ATOM   2445  NE  ARG   152      79.870  92.510  34.920  0.00  0.00           N
ATOM   2446  HE  ARG   152      80.740  92.160  35.310  0.00  0.00           H
ATOM   2447  CZ  ARG   152      78.780  91.920  35.300  0.00  0.00           C
ATOM   2448  NH1 ARG   152      77.550  92.360  35.260  0.00  0.00           N
ATOM   2449 HH11 ARG   152      77.290  93.170  34.710  0.00  0.00           H
ATOM   2450 HH12 ARG   152      76.710  91.830  35.440  0.00  0.00           H
ATOM   2451  NH2 ARG   152      78.950  90.730  35.830  0.00  0.00           N
ATOM   2452 HH21 ARG   152      79.900  90.430  35.980  0.00  0.00           H
ATOM   2453 HH22 ARG   152      78.140  90.160  36.050  0.00  0.00           H
ATOM   2454  C   ARG   152      83.030  92.000  30.400  0.00  0.00           C
ATOM   2455  O   ARG   152      83.920  92.830  30.200  0.00  0.00           O
ATOM   2456  N   ALA   153      83.240  90.660  30.280  0.00  0.00           N
ATOM   2457  H   ALA   153      82.440  90.040  30.280  0.00  0.00           H
ATOM   2458  CA  ALA   153      84.560  90.150  30.110  0.00  0.00           C
ATOM   2459  HA  ALA   153      85.150  90.720  30.830  0.00  0.00           H
ATOM   2460  CB  ALA   153      84.690  88.640  30.470  0.00  0.00           C
ATOM   2461  HB1 ALA   153      84.030  88.060  29.820  0.00  0.00           H
ATOM   2462  HB2 ALA   153      85.740  88.320  30.420  0.00  0.00           H
ATOM   2463  HB3 ALA   153      84.470  88.590  31.530  0.00  0.00           H
ATOM   2464  C   ALA   153      85.130  90.430  28.710  0.00  0.00           C
ATOM   2465  O   ALA   153      86.310  90.810  28.610  0.00  0.00           O
ATOM   2466  N   ALA   154      84.300  90.230  27.710  0.00  0.00           N
ATOM   2467  H   ALA   154      83.400  89.840  27.960  0.00  0.00           H
ATOM   2468  CA  ALA   154      84.640  90.550  26.360  0.00  0.00           C
ATOM   2469  HA  ALA   154      85.580  90.020  26.180  0.00  0.00           H
ATOM   2470  CB  ALA   154      83.540  90.040  25.420  0.00  0.00           C
ATOM   2471  HB1 ALA   154      83.570  90.730  24.590  0.00  0.00           H
ATOM   2472  HB2 ALA   154      83.890  89.040  25.150  0.00  0.00           H
ATOM   2473  HB3 ALA   154      82.570  89.900  25.900  0.00  0.00           H
ATOM   2474  C   ALA   154      84.960  92.080  26.180  0.00  0.00           C
ATOM   2475  O   ALA   154      85.930  92.500  25.570  0.00  0.00           O
ATOM   2476  N   GLN   155      84.240  92.980  26.870  0.00  0.00           N
ATOM   2477  H   GLN   155      83.520  92.640  27.480  0.00  0.00           H
ATOM   2478  CA  GLN   155      84.450  94.380  26.950  0.00  0.00           C
ATOM   2479  HA  GLN   155      84.390  94.780  25.940  0.00  0.00           H
ATOM   2480  CB  GLN   155      83.210  94.930  27.710  0.00  0.00           C
ATOM   2481  HB2 GLN   155      83.080  94.430  28.670  0.00  0.00           H
ATOM   2482  HB3 GLN   155      82.270  94.780  27.170  0.00  0.00           H
ATOM   2483  CG  GLN   155      83.330  96.500  27.920  0.00  0.00           C
ATOM   2484  HG2 GLN   155      83.480  96.900  26.920  0.00  0.00           H
ATOM   2485  HG3 GLN   155      84.190  96.700  28.560  0.00  0.00           H
ATOM   2486  CD  GLN   155      82.210  97.200  28.680  0.00  0.00           C
ATOM   2487  OE1 GLN   155      81.260  96.580  29.070  0.00  0.00           O
ATOM   2488  NE2 GLN   155      82.220  98.490  28.930  0.00  0.00           N
ATOM   2489 HE21 GLN   155      83.050  99.020  28.700  0.00  0.00           H
ATOM   2490 HE22 GLN   155      81.450  98.870  29.460  0.00  0.00           H
ATOM   2491  C   GLN   155      85.890  94.730  27.560  0.00  0.00           C
ATOM   2492  O   GLN   155      86.670  95.430  26.980  0.00  0.00           O
ATOM   2493  N   LYS   156      86.090  94.270  28.830  0.00  0.00           N
ATOM   2494  H   LYS   156      85.280  93.830  29.250  0.00  0.00           H
ATOM   2495  CA  LYS   156      87.350  94.270  29.610  0.00  0.00           C
ATOM   2496  HA  LYS   156      87.640  95.290  29.870  0.00  0.00           H
ATOM   2497  CB  LYS   156      87.290  93.500  30.930  0.00  0.00           C
ATOM   2498  HB2 LYS   156      88.320  93.420  31.290  0.00  0.00           H
ATOM   2499  HB3 LYS   156      86.840  92.530  30.720  0.00  0.00           H
ATOM   2500  CG  LYS   156      86.430  94.250  31.860  0.00  0.00           C
ATOM   2501  HG2 LYS   156      85.370  94.290  31.610  0.00  0.00           H
ATOM   2502  HG3 LYS   156      86.880  95.240  31.990  0.00  0.00           H
ATOM   2503  CD  LYS   156      86.490  93.680  33.280  0.00  0.00           C
ATOM   2504  HD2 LYS   156      85.970  94.450  33.850  0.00  0.00           H
ATOM   2505  HD3 LYS   156      87.550  93.520  33.490  0.00  0.00           H
ATOM   2506  CE  LYS   156      85.610  92.390  33.430  0.00  0.00           C
ATOM   2507  HE2 LYS   156      86.130  91.690  32.790  0.00  0.00           H
ATOM   2508  HE3 LYS   156      84.620  92.770  33.170  0.00  0.00           H
ATOM   2509  NZ  LYS   156      85.610  91.880  34.790  0.00  0.00           N
ATOM   2510  HZ1 LYS   156      86.550  91.740  35.120  0.00  0.00           H
ATOM   2511  HZ2 LYS   156      85.270  92.590  35.430  0.00  0.00           H
ATOM   2512  HZ3 LYS   156      85.250  90.940  34.810  0.00  0.00           H
ATOM   2513  C   LYS   156      88.560  93.880  28.740  0.00  0.00           C
ATOM   2514  O   LYS   156      89.620  94.550  28.720  0.00  0.00           O
ATOM   2515  N   LYS   157      88.420  92.780  27.990  0.00  0.00           N
ATOM   2516  H   LYS   157      87.570  92.250  28.040  0.00  0.00           H
ATOM   2517  CA  LYS   157      89.480  92.310  27.030  0.00  0.00           C
ATOM   2518  HA  LYS   157      90.440  92.240  27.540  0.00  0.00           H
ATOM   2519  CB  LYS   157      89.080  90.920  26.450  0.00  0.00           C
ATOM   2520  HB2 LYS   157      88.260  90.990  25.730  0.00  0.00           H
ATOM   2521  HB3 LYS   157      88.630  90.280  27.210  0.00  0.00           H
ATOM   2522  CG  LYS   157      90.350  90.220  25.900  0.00  0.00           C
ATOM   2523  HG2 LYS   157      90.790  90.770  25.070  0.00  0.00           H
ATOM   2524  HG3 LYS   157      89.980  89.280  25.480  0.00  0.00           H
ATOM   2525  CD  LYS   157      91.290  89.690  26.930  0.00  0.00           C
ATOM   2526  HD2 LYS   157      90.570  89.190  27.590  0.00  0.00           H
ATOM   2527  HD3 LYS   157      91.700  90.620  27.320  0.00  0.00           H
ATOM   2528  CE  LYS   157      92.320  88.760  26.400  0.00  0.00           C
ATOM   2529  HE2 LYS   157      92.530  88.980  25.350  0.00  0.00           H
ATOM   2530  HE3 LYS   157      91.930  87.750  26.460  0.00  0.00           H
ATOM   2531  NZ  LYS   157      93.580  88.900  27.220  0.00  0.00           N
ATOM   2532  HZ1 LYS   157      93.820  89.810  27.580  0.00  0.00           H
ATOM   2533  HZ2 LYS   157      93.400  88.440  28.100  0.00  0.00           H
ATOM   2534  HZ3 LYS   157      94.380  88.480  26.780  0.00  0.00           H
ATOM   2535  C   LYS   157      89.590  93.280  25.850  0.00  0.00           C
ATOM   2536  O   LYS   157      90.700  93.640  25.480  0.00  0.00           O
ATOM   2537  N   LEU   158      88.500  93.830  25.300  0.00  0.00           N
ATOM   2538  H   LEU   158      87.610  93.530  25.680  0.00  0.00           H
ATOM   2539  CA  LEU   158      88.550  94.690  24.130  0.00  0.00           C
ATOM   2540  HA  LEU   158      89.260  94.260  23.420  0.00  0.00           H
ATOM   2541  CB  LEU   158      87.160  94.700  23.430  0.00  0.00           C
ATOM   2542  HB2 LEU   158      86.330  94.850  24.120  0.00  0.00           H
ATOM   2543  HB3 LEU   158      86.870  93.710  23.070  0.00  0.00           H
ATOM   2544  CG  LEU   158      87.130  95.710  22.310  0.00  0.00           C
ATOM   2545  HG  LEU   158      87.330  96.690  22.750  0.00  0.00           H
ATOM   2546  CD1 LEU   158      88.120  95.440  21.160  0.00  0.00           C
ATOM   2547 HD11 LEU   158      87.700  94.570  20.670  0.00  0.00           H
ATOM   2548 HD12 LEU   158      88.070  96.280  20.470  0.00  0.00           H
ATOM   2549 HD13 LEU   158      89.170  95.320  21.430  0.00  0.00           H
ATOM   2550  CD2 LEU   158      85.670  95.910  21.910  0.00  0.00           C
ATOM   2551 HD21 LEU   158      85.060  96.140  22.780  0.00  0.00           H
ATOM   2552 HD22 LEU   158      85.540  96.720  21.190  0.00  0.00           H
ATOM   2553 HD23 LEU   158      85.270  94.990  21.490  0.00  0.00           H
ATOM   2554  C   LEU   158      89.080  96.100  24.370  0.00  0.00           C
ATOM   2555  O   LEU   158      90.000  96.550  23.690  0.00  0.00           O
ATOM   2556  N   GLU   159      88.530  96.730  25.360  0.00  0.00           N
ATOM   2557  H   GLU   159      87.810  96.300  25.920  0.00  0.00           H
ATOM   2558  CA  GLU   159      88.980  98.020  25.940  0.00  0.00           C
ATOM   2559  HA  GLU   159      88.790  98.830  25.230  0.00  0.00           H
ATOM   2560  CB  GLU   159      88.160  98.360  27.230  0.00  0.00           C
ATOM   2561  HB2 GLU   159      88.700  99.090  27.840  0.00  0.00           H
ATOM   2562  HB3 GLU   159      88.060  97.460  27.840  0.00  0.00           H
ATOM   2563  CG  GLU   159      86.730  98.920  26.880  0.00  0.00           C
ATOM   2564  HG2 GLU   159      86.160  98.150  26.360  0.00  0.00           H
ATOM   2565  HG3 GLU   159      86.870  99.810  26.280  0.00  0.00           H
ATOM   2566  CD  GLU   159      85.920  99.250  28.110  0.00  0.00           C
ATOM   2567  OE1 GLU   159      86.510  99.290  29.220  0.00  0.00           O
ATOM   2568  OE2 GLU   159      84.700  99.480  28.040  0.00  0.00           O
ATOM   2569  C   GLU   159      90.450  98.070  26.170  0.00  0.00           C
ATOM   2570  O   GLU   159      91.070  99.060  25.810  0.00  0.00           O
ATOM   2571  N   THR   160      91.000  96.930  26.570  0.00  0.00           N
ATOM   2572  H   THR   160      90.420  96.100  26.670  0.00  0.00           H
ATOM   2573  CA  THR   160      92.450  96.710  26.880  0.00  0.00           C
ATOM   2574  HA  THR   160      92.660  97.520  27.580  0.00  0.00           H
ATOM   2575  CB  THR   160      92.760  95.360  27.620  0.00  0.00           C
ATOM   2576  HB  THR   160      92.310  94.500  27.120  0.00  0.00           H
ATOM   2577  CG2 THR   160      94.270  95.110  27.830  0.00  0.00           C
ATOM   2578 HG21 THR   160      94.370  94.160  28.340  0.00  0.00           H
ATOM   2579 HG22 THR   160      94.700  95.070  26.820  0.00  0.00           H
ATOM   2580 HG23 THR   160      94.700  95.880  28.470  0.00  0.00           H
ATOM   2581  OG1 THR   160      92.220  95.450  28.900  0.00  0.00           O
ATOM   2582  HG1 THR   160      91.280  95.290  28.850  0.00  0.00           H
ATOM   2583  C   THR   160      93.270  96.830  25.600  0.00  0.00           C
ATOM   2584  O   THR   160      94.310  97.430  25.630  0.00  0.00           O
ATOM   2585  N   LEU   161      92.920  96.310  24.430  0.00  0.00           N
ATOM   2586  H   LEU   161      92.120  95.700  24.300  0.00  0.00           H
ATOM   2587  CA  LEU   161      93.850  96.210  23.280  0.00  0.00           C
ATOM   2588  HA  LEU   161      94.850  95.970  23.640  0.00  0.00           H
ATOM   2589  CB  LEU   161      93.410  95.140  22.310  0.00  0.00           C
ATOM   2590  HB2 LEU   161      93.870  95.160  21.330  0.00  0.00           H
ATOM   2591  HB3 LEU   161      92.330  95.300  22.250  0.00  0.00           H
ATOM   2592  CG  LEU   161      93.620  93.790  22.920  0.00  0.00           C
ATOM   2593  HG  LEU   161      93.330  93.940  23.960  0.00  0.00           H
ATOM   2594  CD1 LEU   161      92.670  92.790  22.300  0.00  0.00           C
ATOM   2595 HD11 LEU   161      92.720  91.860  22.870  0.00  0.00           H
ATOM   2596 HD12 LEU   161      91.660  93.180  22.390  0.00  0.00           H
ATOM   2597 HD13 LEU   161      92.800  92.430  21.280  0.00  0.00           H
ATOM   2598  CD2 LEU   161      95.080  93.360  22.870  0.00  0.00           C
ATOM   2599 HD21 LEU   161      95.480  93.410  21.860  0.00  0.00           H
ATOM   2600 HD22 LEU   161      95.690  94.070  23.430  0.00  0.00           H
ATOM   2601 HD23 LEU   161      95.220  92.330  23.210  0.00  0.00           H
ATOM   2602  C   LEU   161      93.920  97.610  22.580  0.00  0.00           C
ATOM   2603  O   LEU   161      95.000  98.090  22.150  0.00  0.00           O
ATOM   2604  N   LEU   162      92.790  98.330  22.530  0.00  0.00           N
ATOM   2605  H   LEU   162      91.940  97.870  22.830  0.00  0.00           H
ATOM   2606  CA  LEU   162      92.630  99.690  21.910  0.00  0.00           C
ATOM   2607  HA  LEU   162      92.920  99.640  20.860  0.00  0.00           H
ATOM   2608  CB  LEU   162      91.190 100.170  21.930  0.00  0.00           C
ATOM   2609  HB2 LEU   162      91.070 101.130  21.420  0.00  0.00           H
ATOM   2610  HB3 LEU   162      91.000 100.360  22.980  0.00  0.00           H
ATOM   2611  CG  LEU   162      90.110  99.140  21.410  0.00  0.00           C
ATOM   2612  HG  LEU   162      90.300  98.230  21.980  0.00  0.00           H
ATOM   2613  CD1 LEU   162      88.660  99.560  21.740  0.00  0.00           C
ATOM   2614 HD11 LEU   162      88.300 100.060  20.840  0.00  0.00           H
ATOM   2615 HD12 LEU   162      88.000  98.730  21.990  0.00  0.00           H
ATOM   2616 HD13 LEU   162      88.530 100.330  22.510  0.00  0.00           H
ATOM   2617  CD2 LEU   162      90.310  98.720  19.970  0.00  0.00           C
ATOM   2618 HD21 LEU   162      89.550  97.980  19.700  0.00  0.00           H
ATOM   2619 HD22 LEU   162      89.980  99.510  19.300  0.00  0.00           H
ATOM   2620 HD23 LEU   162      91.300  98.380  19.690  0.00  0.00           H
ATOM   2621  C   LEU   162      93.550 100.710  22.590  0.00  0.00           C
ATOM   2622  O   LEU   162      93.990 101.670  22.000  0.00  0.00           O
ATOM   2623  N   GLU   163      93.720 100.610  23.910  0.00  0.00           N
ATOM   2624  H   GLU   163      93.520  99.730  24.360  0.00  0.00           H
ATOM   2625  CA  GLU   163      94.660 101.480  24.670  0.00  0.00           C
ATOM   2626  HA  GLU   163      94.770 102.430  24.150  0.00  0.00           H
ATOM   2627  CB  GLU   163      94.210 101.590  26.100  0.00  0.00           C
ATOM   2628  HB2 GLU   163      94.900 102.200  26.680  0.00  0.00           H
ATOM   2629  HB3 GLU   163      94.220 100.620  26.610  0.00  0.00           H
ATOM   2630  CG  GLU   163      92.830 102.240  26.270  0.00  0.00           C
ATOM   2631  HG2 GLU   163      92.120 101.820  25.550  0.00  0.00           H
ATOM   2632  HG3 GLU   163      92.930 103.320  26.240  0.00  0.00           H
ATOM   2633  CD  GLU   163      92.180 101.910  27.580  0.00  0.00           C
ATOM   2634  OE1 GLU   163      91.140 102.510  27.890  0.00  0.00           O
ATOM   2635  OE2 GLU   163      92.710 101.100  28.380  0.00  0.00           O
ATOM   2636  C   GLU   163      96.130 100.930  24.710  0.00  0.00           C
ATOM   2637  O   GLU   163      97.040 101.710  24.770  0.00  0.00           O
ATOM   2638  N   GLU   164      96.370  99.640  24.640  0.00  0.00           N
ATOM   2639  H   GLU   164      95.590  99.020  24.800  0.00  0.00           H
ATOM   2640  CA  GLU   164      97.640  98.990  24.690  0.00  0.00           C
ATOM   2641  HA  GLU   164      98.240  99.400  25.500  0.00  0.00           H
ATOM   2642  CB  GLU   164      97.630  97.420  24.950  0.00  0.00           C
ATOM   2643  HB2 GLU   164      97.010  96.770  24.330  0.00  0.00           H
ATOM   2644  HB3 GLU   164      97.140  97.290  25.920  0.00  0.00           H
ATOM   2645  CG  GLU   164      99.070  96.800  24.960  0.00  0.00           C
ATOM   2646  HG2 GLU   164      99.690  97.480  25.530  0.00  0.00           H
ATOM   2647  HG3 GLU   164      99.490  96.760  23.960  0.00  0.00           H
ATOM   2648  CD  GLU   164      99.220  95.330  25.350  0.00  0.00           C
ATOM   2649  OE1 GLU   164      99.440  94.350  24.530  0.00  0.00           O
ATOM   2650  OE2 GLU   164      99.120  95.030  26.560  0.00  0.00           O
ATOM   2651  C   GLU   164      98.480  99.290  23.450  0.00  0.00           C
ATOM   2652  O   GLU   164      99.620  99.740  23.480  0.00  0.00           O
ATOM   2653  N   LYS   165      97.810  99.240  22.300  0.00  0.00           N
ATOM   2654  H   LYS   165      96.930  98.750  22.280  0.00  0.00           H
ATOM   2655  CA  LYS   165      98.320  99.610  20.980  0.00  0.00           C
ATOM   2656  HA  LYS   165      99.070  98.860  20.700  0.00  0.00           H
ATOM   2657  CB  LYS   165      97.260  99.440  19.870  0.00  0.00           C
ATOM   2658  HB2 LYS   165      96.410 100.070  20.120  0.00  0.00           H
ATOM   2659  HB3 LYS   165      96.830  98.440  19.990  0.00  0.00           H
ATOM   2660  CG  LYS   165      97.690  99.860  18.450  0.00  0.00           C
ATOM   2661  HG2 LYS   165      97.920 100.930  18.540  0.00  0.00           H
ATOM   2662  HG3 LYS   165      96.800  99.810  17.830  0.00  0.00           H
ATOM   2663  CD  LYS   165      98.780  98.920  17.920  0.00  0.00           C
ATOM   2664  HD2 LYS   165      98.410  97.900  17.980  0.00  0.00           H
ATOM   2665  HD3 LYS   165      99.680  98.960  18.530  0.00  0.00           H
ATOM   2666  CE  LYS   165      98.990  99.300  16.480  0.00  0.00           C
ATOM   2667  HE2 LYS   165      99.280 100.350  16.430  0.00  0.00           H
ATOM   2668  HE3 LYS   165      98.030  99.320  15.960  0.00  0.00           H
ATOM   2669  NZ  LYS   165      99.980  98.480  15.710  0.00  0.00           N
ATOM   2670  HZ1 LYS   165      99.850  98.640  14.720  0.00  0.00           H
ATOM   2671  HZ2 LYS   165     100.950  98.550  15.960  0.00  0.00           H
ATOM   2672  HZ3 LYS   165      99.920  97.480  15.850  0.00  0.00           H
ATOM   2673  C   LYS   165      98.860 101.010  20.930  0.00  0.00           C
ATOM   2674  O   LYS   165      99.930 101.280  20.290  0.00  0.00           O
ATOM   2675  N   GLU   166      98.020 101.910  21.430  0.00  0.00           N
ATOM   2676  H   GLU   166      97.170 101.550  21.830  0.00  0.00           H
ATOM   2677  CA  GLU   166      98.300 103.350  21.590  0.00  0.00           C
ATOM   2678  HA  GLU   166      98.700 103.810  20.690  0.00  0.00           H
ATOM   2679  CB  GLU   166      96.960 104.090  21.890  0.00  0.00           C
ATOM   2680  HB2 GLU   166      96.690 103.710  22.880  0.00  0.00           H
ATOM   2681  HB3 GLU   166      96.250 103.830  21.110  0.00  0.00           H
ATOM   2682  CG  GLU   166      97.030 105.570  22.070  0.00  0.00           C
ATOM   2683  HG2 GLU   166      97.950 105.930  21.620  0.00  0.00           H
ATOM   2684  HG3 GLU   166      96.980 105.800  23.130  0.00  0.00           H
ATOM   2685  CD  GLU   166      95.890 106.250  21.360  0.00  0.00           C
ATOM   2686  OE1 GLU   166      94.830 106.310  21.980  0.00  0.00           O
ATOM   2687  OE2 GLU   166      95.960 106.880  20.310  0.00  0.00           O
ATOM   2688  C   GLU   166      99.340 103.650  22.630  0.00  0.00           C
ATOM   2689  O   GLU   166     100.210 104.470  22.400  0.00  0.00           O
ATOM   2690  N   SER   167      99.420 102.790  23.730  0.00  0.00           N
ATOM   2691  H   SER   167      98.700 102.070  23.760  0.00  0.00           H
ATOM   2692  CA  SER   167     100.410 102.960  24.770  0.00  0.00           C
ATOM   2693  HA  SER   167     100.350 104.020  25.010  0.00  0.00           H
ATOM   2694  CB  SER   167     100.090 102.120  26.020  0.00  0.00           C
ATOM   2695  HB2 SER   167      99.070 102.350  26.320  0.00  0.00           H
ATOM   2696  HB3 SER   167     100.740 102.470  26.830  0.00  0.00           H
ATOM   2697  OG  SER   167     100.420 100.750  25.780  0.00  0.00           O
ATOM   2698  HG  SER   167     100.060 100.350  24.980  0.00  0.00           H
ATOM   2699  C   SER   167     101.800 102.700  24.250  0.00  0.00           C
ATOM   2700  O   SER   167     102.670 103.490  24.650  0.00  0.00           O
ATOM   2701  N   LYS   168     101.980 101.710  23.330  0.00  0.00           N
ATOM   2702  H   LYS   168     101.270 101.050  23.060  0.00  0.00           H
ATOM   2703  CA  LYS   168     103.310 101.430  22.670  0.00  0.00           C
ATOM   2704  HA  LYS   168     104.080 101.580  23.430  0.00  0.00           H
ATOM   2705  CB  LYS   168     103.430  99.960  22.190  0.00  0.00           C
ATOM   2706  HB2 LYS   168     104.450  99.680  21.950  0.00  0.00           H
ATOM   2707  HB3 LYS   168     102.750  99.820  21.350  0.00  0.00           H
ATOM   2708  CG  LYS   168     103.070  99.120  23.400  0.00  0.00           C
ATOM   2709  HG2 LYS   168     102.070  99.270  23.780  0.00  0.00           H
ATOM   2710  HG3 LYS   168     103.750  99.480  24.170  0.00  0.00           H
ATOM   2711  CD  LYS   168     103.250  97.640  23.130  0.00  0.00           C
ATOM   2712  HD2 LYS   168     104.300  97.430  22.880  0.00  0.00           H
ATOM   2713  HD3 LYS   168     102.680  97.340  22.260  0.00  0.00           H
ATOM   2714  CE  LYS   168     102.970  96.840  24.440  0.00  0.00           C
ATOM   2715  HE2 LYS   168     101.910  96.720  24.620  0.00  0.00           H
ATOM   2716  HE3 LYS   168     103.320  97.450  25.280  0.00  0.00           H
ATOM   2717  NZ  LYS   168     103.540  95.540  24.370  0.00  0.00           N
ATOM   2718  HZ1 LYS   168     103.510  94.960  25.190  0.00  0.00           H
ATOM   2719  HZ2 LYS   168     103.220  95.000  23.580  0.00  0.00           H
ATOM   2720  HZ3 LYS   168     104.510  95.720  24.140  0.00  0.00           H
ATOM   2721  C   LYS   168     103.620 102.510  21.610  0.00  0.00           C
ATOM   2722  O   LYS   168     104.700 102.940  21.490  0.00  0.00           O
ATOM   2723  N   SER   169     102.590 103.040  20.910  0.00  0.00           N
ATOM   2724  H   SER   169     101.740 102.550  21.140  0.00  0.00           H
ATOM   2725  CA  SER   169     102.720 104.030  19.890  0.00  0.00           C
ATOM   2726  HA  SER   169     103.450 103.720  19.130  0.00  0.00           H
ATOM   2727  CB  SER   169     101.410 104.310  19.110  0.00  0.00           C
ATOM   2728  HB2 SER   169     101.580 105.160  18.450  0.00  0.00           H
ATOM   2729  HB3 SER   169     100.510 104.580  19.660  0.00  0.00           H
ATOM   2730  OG  SER   169     101.000 103.170  18.380  0.00  0.00           O
ATOM   2731  HG  SER   169     100.790 102.500  19.040  0.00  0.00           H
ATOM   2732  C   SER   169     103.290 105.290  20.470  0.00  0.00           C
ATOM   2733  O   SER   169     104.310 105.740  19.940  0.00  0.00           O
ATOM   2734  N   LYS   170     102.720 105.880  21.600  0.00  0.00           N
ATOM   2735  H   LYS   170     101.980 105.360  22.040  0.00  0.00           H
ATOM   2736  CA  LYS   170     103.260 107.160  22.310  0.00  0.00           C
ATOM   2737  HA  LYS   170     103.390 108.000  21.630  0.00  0.00           H
ATOM   2738  CB  LYS   170     102.330 107.650  23.470  0.00  0.00           C
ATOM   2739  HB2 LYS   170     102.740 108.560  23.920  0.00  0.00           H
ATOM   2740  HB3 LYS   170     102.380 106.880  24.240  0.00  0.00           H
ATOM   2741  CG  LYS   170     100.880 107.750  22.990  0.00  0.00           C
ATOM   2742  HG2 LYS   170     100.650 106.840  22.440  0.00  0.00           H
ATOM   2743  HG3 LYS   170     100.840 108.640  22.360  0.00  0.00           H
ATOM   2744  CD  LYS   170      99.800 108.010  24.110  0.00  0.00           C
ATOM   2745  HD2 LYS   170      98.880 108.300  23.600  0.00  0.00           H
ATOM   2746  HD3 LYS   170     100.110 108.870  24.700  0.00  0.00           H
ATOM   2747  CE  LYS   170      99.510 106.810  24.850  0.00  0.00           C
ATOM   2748  HE2 LYS   170     100.450 106.470  25.270  0.00  0.00           H
ATOM   2749  HE3 LYS   170      99.130 106.040  24.170  0.00  0.00           H
ATOM   2750  NZ  LYS   170      98.570 107.120  25.950  0.00  0.00           N
ATOM   2751  HZ1 LYS   170      98.430 106.280  26.500  0.00  0.00           H
ATOM   2752  HZ2 LYS   170      99.230 107.700  26.450  0.00  0.00           H
ATOM   2753  HZ3 LYS   170      97.760 107.570  25.550  0.00  0.00           H
ATOM   2754  C   LYS   170     104.660 106.960  22.940  0.00  0.00           C
ATOM   2755  O   LYS   170     105.510 107.840  22.760  0.00  0.00           O
ATOM   2756  N   LYS   171     104.920 105.780  23.470  0.00  0.00           N
ATOM   2757  H   LYS   171     104.160 105.120  23.510  0.00  0.00           H
ATOM   2758  CA  LYS   171     106.320 105.480  24.050  0.00  0.00           C
ATOM   2759  HA  LYS   171     106.510 106.270  24.770  0.00  0.00           H
ATOM   2760  CB  LYS   171     106.170 104.170  24.890  0.00  0.00           C
ATOM   2761  HB2 LYS   171     106.100 103.260  24.300  0.00  0.00           H
ATOM   2762  HB3 LYS   171     105.310 104.260  25.550  0.00  0.00           H
ATOM   2763  CG  LYS   171     107.360 104.030  25.940  0.00  0.00           C
ATOM   2764  HG2 LYS   171     107.590 104.970  26.450  0.00  0.00           H
ATOM   2765  HG3 LYS   171     108.210 103.670  25.370  0.00  0.00           H
ATOM   2766  CD  LYS   171     106.850 103.090  27.010  0.00  0.00           C
ATOM   2767  HD2 LYS   171     106.560 102.100  26.640  0.00  0.00           H
ATOM   2768  HD3 LYS   171     105.960 103.380  27.550  0.00  0.00           H
ATOM   2769  CE  LYS   171     107.930 103.030  28.170  0.00  0.00           C
ATOM   2770  HE2 LYS   171     107.720 103.850  28.860  0.00  0.00           H
ATOM   2771  HE3 LYS   171     108.980 103.180  27.930  0.00  0.00           H
ATOM   2772  NZ  LYS   171     107.870 101.640  28.760  0.00  0.00           N
ATOM   2773  HZ1 LYS   171     108.100 100.910  28.090  0.00  0.00           H
ATOM   2774  HZ2 LYS   171     108.610 101.510  29.430  0.00  0.00           H
ATOM   2775  HZ3 LYS   171     107.000 101.470  29.250  0.00  0.00           H
ATOM   2776  C   LYS   171     107.360 105.490  22.980  0.00  0.00           C
ATOM   2777  O   LYS   171     108.450 106.000  23.130  0.00  0.00           O
ATOM   2778  N   ARG   172     107.010 104.930  21.780  0.00  0.00           N
ATOM   2779  H   ARG   172     106.160 104.400  21.710  0.00  0.00           H
ATOM   2780  CA  ARG   172     107.920 104.950  20.620  0.00  0.00           C
ATOM   2781  HA  ARG   172     108.950 104.810  20.970  0.00  0.00           H
ATOM   2782  CB  ARG   172     107.510 103.810  19.720  0.00  0.00           C
ATOM   2783  HB2 ARG   172     106.460 103.990  19.470  0.00  0.00           H
ATOM   2784  HB3 ARG   172     107.630 102.980  20.410  0.00  0.00           H
ATOM   2785  CG  ARG   172     108.470 103.640  18.500  0.00  0.00           C
ATOM   2786  HG2 ARG   172     109.500 103.700  18.840  0.00  0.00           H
ATOM   2787  HG3 ARG   172     108.230 104.390  17.750  0.00  0.00           H
ATOM   2788  CD  ARG   172     108.200 102.230  17.970  0.00  0.00           C
ATOM   2789  HD2 ARG   172     107.170 102.090  17.640  0.00  0.00           H
ATOM   2790  HD3 ARG   172     108.270 101.550  18.810  0.00  0.00           H
ATOM   2791  NE  ARG   172     109.090 101.920  16.890  0.00  0.00           N
ATOM   2792  HE  ARG   172     110.070 102.000  17.100  0.00  0.00           H
ATOM   2793  CZ  ARG   172     108.850 101.810  15.620  0.00  0.00           C
ATOM   2794  NH1 ARG   172     107.750 102.070  15.160  0.00  0.00           N
ATOM   2795 HH11 ARG   172     106.900 102.180  15.700  0.00  0.00           H
ATOM   2796 HH12 ARG   172     107.700 102.080  14.150  0.00  0.00           H
ATOM   2797  NH2 ARG   172     109.870 101.640  14.840  0.00  0.00           N
ATOM   2798 HH21 ARG   172     110.690 101.300  15.310  0.00  0.00           H
ATOM   2799 HH22 ARG   172     109.790 101.360  13.870  0.00  0.00           H
ATOM   2800  C   ARG   172     108.020 106.320  19.950  0.00  0.00           C
ATOM   2801  O   ARG   172     109.170 106.800  19.770  0.00  0.00           O
ATOM   2802  N   ASN   173     106.960 107.040  19.740  0.00  0.00           N
ATOM   2803  H   ASN   173     106.110 106.600  20.060  0.00  0.00           H
ATOM   2804  CA  ASN   173     106.880 108.380  19.170  0.00  0.00           C
ATOM   2805  HA  ASN   173     107.360 108.380  18.200  0.00  0.00           H
ATOM   2806  CB  ASN   173     105.370 108.840  19.020  0.00  0.00           C
ATOM   2807  HB2 ASN   173     105.280 109.860  18.640  0.00  0.00           H
ATOM   2808  HB3 ASN   173     104.790 108.840  19.950  0.00  0.00           H
ATOM   2809  CG  ASN   173     104.620 108.140  17.970  0.00  0.00           C
ATOM   2810  OD1 ASN   173     105.090 107.190  17.290  0.00  0.00           O
ATOM   2811  ND2 ASN   173     103.430 108.600  17.700  0.00  0.00           N
ATOM   2812 HD21 ASN   173     103.200 109.510  18.080  0.00  0.00           H
ATOM   2813 HD22 ASN   173     102.880 108.000  17.100  0.00  0.00           H
ATOM   2814  C   ASN   173     107.560 109.490  20.030  0.00  0.00           C
ATOM   2815  O   ASN   173     107.900 110.520  19.470  0.00  0.00           O
ATOM   2816  N   TYR   174     107.770 109.290  21.330  0.00  0.00           N
ATOM   2817  H   TYR   174     107.280 108.560  21.830  0.00  0.00           H
ATOM   2818  CA  TYR   174     108.560 110.160  22.160  0.00  0.00           C
ATOM   2819  HA  TYR   174     108.180 111.190  22.120  0.00  0.00           H
ATOM   2820  CB  TYR   174     108.360 109.630  23.600  0.00  0.00           C
ATOM   2821  HB2 TYR   174     109.060 108.810  23.710  0.00  0.00           H
ATOM   2822  HB3 TYR   174     107.380 109.170  23.680  0.00  0.00           H
ATOM   2823  CG  TYR   174     108.630 110.570  24.720  0.00  0.00           C
ATOM   2824  CD1 TYR   174     107.680 111.540  25.050  0.00  0.00           C
ATOM   2825  HD1 TYR   174     106.790 111.610  24.440  0.00  0.00           H
ATOM   2826  CE1 TYR   174     107.930 112.540  26.040  0.00  0.00           C
ATOM   2827  HE1 TYR   174     107.140 113.260  26.190  0.00  0.00           H
ATOM   2828  CZ  TYR   174     109.190 112.560  26.690  0.00  0.00           C
ATOM   2829  OH  TYR   174     109.350 113.430  27.740  0.00  0.00           O
ATOM   2830  HH  TYR   174     110.160 113.250  28.240  0.00  0.00           H
ATOM   2831  CE2 TYR   174     110.230 111.610  26.330  0.00  0.00           C
ATOM   2832  HE2 TYR   174     111.210 111.610  26.790  0.00  0.00           H
ATOM   2833  CD2 TYR   174     109.950 110.630  25.310  0.00  0.00           C
ATOM   2834  HD2 TYR   174     110.760 109.950  25.110  0.00  0.00           H
ATOM   2835  C   TYR   174     110.070 110.200  21.830  0.00  0.00           C
ATOM   2836  O   TYR   174     110.760 111.180  22.100  0.00  0.00           O
ATOM   2837  N   GLU   175     110.600 109.140  21.230  0.00  0.00           N
ATOM   2838  H   GLU   175     110.010 108.440  20.800  0.00  0.00           H
ATOM   2839  CA  GLU   175     112.030 108.980  20.920  0.00  0.00           C
ATOM   2840  HA  GLU   175     112.490 109.280  21.860  0.00  0.00           H
ATOM   2841  CB  GLU   175     112.350 107.450  20.790  0.00  0.00           C
ATOM   2842  HB2 GLU   175     113.410 107.250  20.610  0.00  0.00           H
ATOM   2843  HB3 GLU   175     111.800 106.970  19.990  0.00  0.00           H
ATOM   2844  CG  GLU   175     112.000 106.690  22.110  0.00  0.00           C
ATOM   2845  HG2 GLU   175     110.940 106.450  22.230  0.00  0.00           H
ATOM   2846  HG3 GLU   175     112.240 107.410  22.890  0.00  0.00           H
ATOM   2847  CD  GLU   175     112.750 105.350  22.390  0.00  0.00           C
ATOM   2848  OE1 GLU   175     113.970 105.300  22.450  0.00  0.00           O
ATOM   2849  OE2 GLU   175     112.060 104.340  22.300  0.00  0.00           O
ATOM   2850  C   GLU   175     112.490 109.840  19.730  0.00  0.00           C
ATOM   2851  O   GLU   175     113.680 110.230  19.600  0.00  0.00           O
ATOM   2852  N   ASN   176     111.540 110.220  18.900  0.00  0.00           N
ATOM   2853  H   ASN   176     110.570 110.020  19.120  0.00  0.00           H
ATOM   2854  CA  ASN   176     111.800 111.150  17.800  0.00  0.00           C
ATOM   2855  HA  ASN   176     112.830 111.050  17.460  0.00  0.00           H
ATOM   2856  CB  ASN   176     111.040 110.740  16.510  0.00  0.00           C
ATOM   2857  HB2 ASN   176     111.220 111.420  15.680  0.00  0.00           H
ATOM   2858  HB3 ASN   176     109.990 110.900  16.750  0.00  0.00           H
ATOM   2859  CG  ASN   176     111.230 109.310  16.040  0.00  0.00           C
ATOM   2860  OD1 ASN   176     112.340 108.810  15.960  0.00  0.00           O
ATOM   2861  ND2 ASN   176     110.190 108.570  15.870  0.00  0.00           N
ATOM   2862 HD21 ASN   176     109.270 108.980  16.000  0.00  0.00           H
ATOM   2863 HD22 ASN   176     110.380 107.590  15.750  0.00  0.00           H
ATOM   2864  C   ASN   176     111.530 112.590  18.210  0.00  0.00           C
ATOM   2865  O   ASN   176     110.650 112.800  19.060  0.00  0.00           O
ATOM   2866  N   LEU   177     112.190 113.510  17.490  0.00  0.00           N
ATOM   2867  H   LEU   177     113.010 113.210  16.990  0.00  0.00           H
ATOM   2868  CA  LEU   177     112.020 115.020  17.750  0.00  0.00           C
ATOM   2869  HA  LEU   177     111.690 115.140  18.780  0.00  0.00           H
ATOM   2870  CB  LEU   177     113.400 115.790  17.490  0.00  0.00           C
ATOM   2871  HB2 LEU   177     113.600 115.980  16.440  0.00  0.00           H
ATOM   2872  HB3 LEU   177     114.240 115.180  17.820  0.00  0.00           H
ATOM   2873  CG  LEU   177     113.580 117.150  18.260  0.00  0.00           C
ATOM   2874  HG  LEU   177     113.090 117.910  17.650  0.00  0.00           H
ATOM   2875  CD1 LEU   177     112.980 117.310  19.720  0.00  0.00           C
ATOM   2876 HD11 LEU   177     113.510 116.700  20.450  0.00  0.00           H
ATOM   2877 HD12 LEU   177     113.180 118.350  20.000  0.00  0.00           H
ATOM   2878 HD13 LEU   177     111.900 117.130  19.750  0.00  0.00           H
ATOM   2879  CD2 LEU   177     115.080 117.450  18.410  0.00  0.00           C
ATOM   2880 HD21 LEU   177     115.250 118.500  18.640  0.00  0.00           H
ATOM   2881 HD22 LEU   177     115.440 116.770  19.180  0.00  0.00           H
ATOM   2882 HD23 LEU   177     115.600 117.140  17.500  0.00  0.00           H
ATOM   2883  C   LEU   177     110.850 115.520  16.870  0.00  0.00           C
ATOM   2884  O   LEU   177     110.090 116.380  17.320  0.00  0.00           O
ATOM   2885  N   ASP   178     110.820 115.010  15.680  0.00  0.00           N
ATOM   2886  H   ASP   178     111.330 114.160  15.550  0.00  0.00           H
ATOM   2887  CA  ASP   178     109.930 115.440  14.660  0.00  0.00           C
ATOM   2888  HA  ASP   178     109.950 116.520  14.530  0.00  0.00           H
ATOM   2889  CB  ASP   178     110.160 114.810  13.240  0.00  0.00           C
ATOM   2890  HB2 ASP   178     109.510 115.410  12.600  0.00  0.00           H
ATOM   2891  HB3 ASP   178     109.870 113.760  13.190  0.00  0.00           H
ATOM   2892  CG  ASP   178     111.700 115.070  12.920  0.00  0.00           C
ATOM   2893  OD1 ASP   178     112.040 116.260  12.890  0.00  0.00           O
ATOM   2894  OD2 ASP   178     112.500 114.120  12.700  0.00  0.00           O
ATOM   2895  C   ASP   178     108.440 115.080  14.970  0.00  0.00           C
ATOM   2896  O   ASP   178     108.050 114.000  15.450  0.00  0.00           O
ATOM   2897  N   GLN   179     107.570 116.030  14.630  0.00  0.00           N
ATOM   2898  H   GLN   179     107.970 116.890  14.270  0.00  0.00           H
ATOM   2899  CA  GLN   179     106.070 115.940  14.990  0.00  0.00           C
ATOM   2900  HA  GLN   179     105.780 114.950  15.360  0.00  0.00           H
ATOM   2901  CB  GLN   179     105.780 116.890  16.100  0.00  0.00           C
ATOM   2902  HB2 GLN   179     104.770 116.640  16.420  0.00  0.00           H
ATOM   2903  HB3 GLN   179     105.860 117.940  15.820  0.00  0.00           H
ATOM   2904  CG  GLN   179     106.690 116.800  17.380  0.00  0.00           C
ATOM   2905  HG2 GLN   179     107.610 117.380  17.280  0.00  0.00           H
ATOM   2906  HG3 GLN   179     106.890 115.740  17.540  0.00  0.00           H
ATOM   2907  CD  GLN   179     105.980 117.420  18.570  0.00  0.00           C
ATOM   2908  OE1 GLN   179     105.930 118.620  18.630  0.00  0.00           O
ATOM   2909  NE2 GLN   179     105.290 116.710  19.400  0.00  0.00           N
ATOM   2910 HE21 GLN   179     105.050 115.730  19.390  0.00  0.00           H
ATOM   2911 HE22 GLN   179     104.930 117.180  20.220  0.00  0.00           H
ATOM   2912  C   GLN   179     105.190 116.280  13.740  0.00  0.00           C
ATOM   2913  O   GLN   179     104.020 116.500  13.910  0.00  0.00           O
ATOM   2914  N   LEU   180     105.770 116.360  12.540  0.00  0.00           N
ATOM   2915  H   LEU   180     106.780 116.470  12.550  0.00  0.00           H
ATOM   2916  CA  LEU   180     105.150 116.760  11.270  0.00  0.00           C
ATOM   2917  HA  LEU   180     104.330 117.440  11.500  0.00  0.00           H
ATOM   2918  CB  LEU   180     106.170 117.430  10.400  0.00  0.00           C
ATOM   2919  HB2 LEU   180     105.890 117.260   9.360  0.00  0.00           H
ATOM   2920  HB3 LEU   180     107.150 117.010  10.620  0.00  0.00           H
ATOM   2921  CG  LEU   180     106.200 118.900  10.660  0.00  0.00           C
ATOM   2922  HG  LEU   180     106.610 118.990  11.670  0.00  0.00           H
ATOM   2923  CD1 LEU   180     107.280 119.600   9.770  0.00  0.00           C
ATOM   2924 HD11 LEU   180     108.190 118.990   9.730  0.00  0.00           H
ATOM   2925 HD12 LEU   180     106.930 119.680   8.740  0.00  0.00           H
ATOM   2926 HD13 LEU   180     107.450 120.640  10.030  0.00  0.00           H
ATOM   2927  CD2 LEU   180     104.930 119.680  10.480  0.00  0.00           C
ATOM   2928 HD21 LEU   180     104.370 119.590  11.410  0.00  0.00           H
ATOM   2929 HD22 LEU   180     105.160 120.740  10.450  0.00  0.00           H
ATOM   2930 HD23 LEU   180     104.410 119.400   9.560  0.00  0.00           H
ATOM   2931  C   LEU   180     104.430 115.590  10.530  0.00  0.00           C
ATOM   2932  O   LEU   180     103.720 115.940   9.550  0.00  0.00           O
ATOM   2933  N   SER   181     104.460 114.340  10.930  0.00  0.00           N
ATOM   2934  H   SER   181     105.170 114.110  11.620  0.00  0.00           H
ATOM   2935  CA  SER   181     103.560 113.260  10.570  0.00  0.00           C
ATOM   2936  HA  SER   181     102.670 113.670  10.070  0.00  0.00           H
ATOM   2937  CB  SER   181     104.190 112.230   9.710  0.00  0.00           C
ATOM   2938  HB2 SER   181     105.040 111.860  10.280  0.00  0.00           H
ATOM   2939  HB3 SER   181     104.490 112.700   8.780  0.00  0.00           H
ATOM   2940  OG  SER   181     103.250 111.180   9.530  0.00  0.00           O
ATOM   2941  HG  SER   181     103.190 111.100   8.570  0.00  0.00           H
ATOM   2942  C   SER   181     102.920 112.730  11.840  0.00  0.00           C
ATOM   2943  O   SER   181     103.570 112.620  12.880  0.00  0.00           O
ATOM   2944  N   TYR   182     101.600 112.510  11.800  0.00  0.00           N
ATOM   2945  H   TYR   182     101.150 112.720  10.920  0.00  0.00           H
ATOM   2946  CA  TYR   182     100.740 112.300  12.970  0.00  0.00           C
ATOM   2947  HA  TYR   182     101.220 111.770  13.790  0.00  0.00           H
ATOM   2948  CB  TYR   182     100.360 113.660  13.600  0.00  0.00           C
ATOM   2949  HB2 TYR   182      99.330 113.870  13.330  0.00  0.00           H
ATOM   2950  HB3 TYR   182     100.760 114.600  13.230  0.00  0.00           H
ATOM   2951  CG  TYR   182     100.460 113.670  15.140  0.00  0.00           C
ATOM   2952  CD1 TYR   182      99.590 112.890  15.910  0.00  0.00           C
ATOM   2953  HD1 TYR   182      98.900 112.180  15.470  0.00  0.00           H
ATOM   2954  CE1 TYR   182      99.660 113.010  17.370  0.00  0.00           C
ATOM   2955  HE1 TYR   182      98.900 112.520  17.960  0.00  0.00           H
ATOM   2956  CZ  TYR   182     100.590 113.860  17.950  0.00  0.00           C
ATOM   2957  OH  TYR   182     100.550 113.990  19.300  0.00  0.00           O
ATOM   2958  HH  TYR   182     101.220 114.560  19.690  0.00  0.00           H
ATOM   2959  CE2 TYR   182     101.530 114.590  17.190  0.00  0.00           C
ATOM   2960  HE2 TYR   182     102.300 115.200  17.640  0.00  0.00           H
ATOM   2961  CD2 TYR   182     101.480 114.460  15.770  0.00  0.00           C
ATOM   2962  HD2 TYR   182     102.230 114.990  15.210  0.00  0.00           H
ATOM   2963  C   TYR   182      99.450 111.460  12.590  0.00  0.00           C
ATOM   2964  O   TYR   182      99.040 110.570  13.330  0.00  0.00           O
ATOM   2965  N   ASP   183      98.870 111.680  11.400  0.00  0.00           N
ATOM   2966  H   ASP   183      99.130 112.500  10.870  0.00  0.00           H
ATOM   2967  CA  ASP   183      97.680 111.050  10.860  0.00  0.00           C
ATOM   2968  HA  ASP   183      97.030 110.900  11.720  0.00  0.00           H
ATOM   2969  CB  ASP   183      96.960 112.010   9.900  0.00  0.00           C
ATOM   2970  HB2 ASP   183      96.160 111.450   9.430  0.00  0.00           H
ATOM   2971  HB3 ASP   183      97.650 112.280   9.100  0.00  0.00           H
ATOM   2972  CG  ASP   183      96.440 113.250  10.540  0.00  0.00           C
ATOM   2973  OD1 ASP   183      96.480 114.210   9.680  0.00  0.00           O
ATOM   2974  OD2 ASP   183      95.900 113.300  11.650  0.00  0.00           O
ATOM   2975  C   ASP   183      97.910 109.670  10.260  0.00  0.00           C
ATOM   2976  O   ASP   183      96.970 108.830  10.030  0.00  0.00           O
ATOM   2977  N   ASN   184      99.160 109.340   9.960  0.00  0.00           N
ATOM   2978  H   ASN   184      99.780 110.130   9.940  0.00  0.00           H
ATOM   2979  CA  ASN   184      99.530 108.020   9.470  0.00  0.00           C
ATOM   2980  HA  ASN   184      98.820 107.810   8.670  0.00  0.00           H
ATOM   2981  CB  ASN   184     100.950 108.190   8.960  0.00  0.00           C
ATOM   2982  HB2 ASN   184     101.670 108.350   9.760  0.00  0.00           H
ATOM   2983  HB3 ASN   184     100.940 109.020   8.240  0.00  0.00           H
ATOM   2984  CG  ASN   184     101.450 107.020   8.230  0.00  0.00           C
ATOM   2985  OD1 ASN   184     102.400 106.450   8.770  0.00  0.00           O
ATOM   2986  ND2 ASN   184     100.910 106.530   7.180  0.00  0.00           N
ATOM   2987 HD21 ASN   184     100.280 107.140   6.670  0.00  0.00           H
ATOM   2988 HD22 ASN   184     101.350 105.810   6.620  0.00  0.00           H
ATOM   2989  C   ASN   184      99.370 106.950  10.630  0.00  0.00           C
ATOM   2990  O   ASN   184      99.830 107.150  11.740  0.00  0.00           O
ATOM   2991  N   LYS   185      98.610 105.880  10.320  0.00  0.00           N
ATOM   2992  H   LYS   185      98.120 105.920   9.440  0.00  0.00           H
ATOM   2993  CA  LYS   185      98.430 104.700  11.280  0.00  0.00           C
ATOM   2994  HA  LYS   185      97.570 104.120  10.960  0.00  0.00           H
ATOM   2995  CB  LYS   185      99.730 103.770  11.200  0.00  0.00           C
ATOM   2996  HB2 LYS   185      99.590 102.950  11.910  0.00  0.00           H
ATOM   2997  HB3 LYS   185     100.620 104.270  11.580  0.00  0.00           H
ATOM   2998  CG  LYS   185      99.950 103.190   9.810  0.00  0.00           C
ATOM   2999  HG2 LYS   185     100.210 104.080   9.250  0.00  0.00           H
ATOM   3000  HG3 LYS   185      99.050 102.670   9.490  0.00  0.00           H
ATOM   3001  CD  LYS   185     101.180 102.170   9.930  0.00  0.00           C
ATOM   3002  HD2 LYS   185     100.810 101.300  10.480  0.00  0.00           H
ATOM   3003  HD3 LYS   185     101.980 102.640  10.500  0.00  0.00           H
ATOM   3004  CE  LYS   185     101.720 101.770   8.530  0.00  0.00           C
ATOM   3005  HE2 LYS   185     102.380 100.910   8.660  0.00  0.00           H
ATOM   3006  HE3 LYS   185     102.270 102.640   8.180  0.00  0.00           H
ATOM   3007  NZ  LYS   185     100.720 101.300   7.510  0.00  0.00           N
ATOM   3008  HZ1 LYS   185     100.430 102.180   7.100  0.00  0.00           H
ATOM   3009  HZ2 LYS   185     101.090 100.790   6.720  0.00  0.00           H
ATOM   3010  HZ3 LYS   185      99.900 100.820   7.850  0.00  0.00           H
ATOM   3011  C   LYS   185      98.070 105.060  12.720  0.00  0.00           C
ATOM   3012  O   LYS   185      98.810 104.740  13.670  0.00  0.00           O
ATOM   3013  N   ARG   186      96.800 105.660  12.870  0.00  0.00           N
ATOM   3014  H   ARG   186      96.280 105.850  12.020  0.00  0.00           H
ATOM   3015  CA  ARG   186      96.040 105.770  14.140  0.00  0.00           C
ATOM   3016  HA  ARG   186      96.770 106.250  14.800  0.00  0.00           H
ATOM   3017  CB  ARG   186      94.820 106.770  13.850  0.00  0.00           C
ATOM   3018  HB2 ARG   186      94.130 106.730  14.700  0.00  0.00           H
ATOM   3019  HB3 ARG   186      94.310 106.310  13.000  0.00  0.00           H
ATOM   3020  CG  ARG   186      95.140 108.290  13.770  0.00  0.00           C
ATOM   3021  HG2 ARG   186      95.480 108.510  12.750  0.00  0.00           H
ATOM   3022  HG3 ARG   186      95.950 108.490  14.470  0.00  0.00           H
ATOM   3023  CD  ARG   186      93.890 109.220  13.900  0.00  0.00           C
ATOM   3024  HD2 ARG   186      93.610 109.110  14.940  0.00  0.00           H
ATOM   3025  HD3 ARG   186      93.120 108.910  13.200  0.00  0.00           H
ATOM   3026  NE  ARG   186      94.220 110.610  13.480  0.00  0.00           N
ATOM   3027  HE  ARG   186      95.170 110.940  13.340  0.00  0.00           H
ATOM   3028  CZ  ARG   186      93.280 111.530  13.420  0.00  0.00           C
ATOM   3029  NH1 ARG   186      92.160 111.380  14.140  0.00  0.00           N
ATOM   3030 HH11 ARG   186      92.120 110.570  14.740  0.00  0.00           H
ATOM   3031 HH12 ARG   186      91.370 112.000  13.990  0.00  0.00           H
ATOM   3032  NH2 ARG   186      93.290 112.640  12.710  0.00  0.00           N
ATOM   3033 HH21 ARG   186      94.140 112.990  12.290  0.00  0.00           H
ATOM   3034 HH22 ARG   186      92.390 113.060  12.530  0.00  0.00           H
ATOM   3035  C   ARG   186      95.700 104.470  14.740  0.00  0.00           C
ATOM   3036  O   ARG   186      95.400 103.580  14.000  0.00  0.00           O
ATOM   3037  N   GLY   187      95.720 104.370  16.080  0.00  0.00           N
ATOM   3038  H   GLY   187      95.920 105.200  16.620  0.00  0.00           H
ATOM   3039  CA  GLY   187      95.400 103.130  16.760  0.00  0.00           C
ATOM   3040  HA2 GLY   187      95.780 103.160  17.780  0.00  0.00           H
ATOM   3041  HA3 GLY   187      95.780 102.230  16.270  0.00  0.00           H
ATOM   3042  C   GLY   187      93.870 102.980  16.840  0.00  0.00           C
ATOM   3043  O   GLY   187      93.270 104.010  17.000  0.00  0.00           O
ATOM   3044  N   PRO   188      93.180 101.820  16.730  0.00  0.00           N
ATOM   3045  CD  PRO   188      93.740 100.480  16.640  0.00  0.00           C
ATOM   3046  HD2 PRO   188      94.190 100.230  17.600  0.00  0.00           H
ATOM   3047  HD3 PRO   188      94.320 100.430  15.720  0.00  0.00           H
ATOM   3048  CG  PRO   188      92.510  99.600  16.420  0.00  0.00           C
ATOM   3049  HG2 PRO   188      92.310  99.390  17.460  0.00  0.00           H
ATOM   3050  HG3 PRO   188      92.800  98.730  15.820  0.00  0.00           H
ATOM   3051  CB  PRO   188      91.390 100.440  15.810  0.00  0.00           C
ATOM   3052  HB2 PRO   188      90.400 100.060  16.070  0.00  0.00           H
ATOM   3053  HB3 PRO   188      91.570 100.510  14.730  0.00  0.00           H
ATOM   3054  CA  PRO   188      91.710 101.790  16.450  0.00  0.00           C
ATOM   3055  HA  PRO   188      91.420 102.560  15.730  0.00  0.00           H
ATOM   3056  C   PRO   188      90.950 101.990  17.800  0.00  0.00           C
ATOM   3057  O   PRO   188      91.590 101.760  18.840  0.00  0.00           O
ATOM   3058  N   LYS   189      89.650 102.360  17.690  0.00  0.00           N
ATOM   3059  H   LYS   189      89.250 102.730  16.840  0.00  0.00           H
ATOM   3060  CA  LYS   189      88.910 102.840  18.880  0.00  0.00           C
ATOM   3061  HA  LYS   189      89.300 102.280  19.730  0.00  0.00           H
ATOM   3062  CB  LYS   189      89.120 104.380  19.000  0.00  0.00           C
ATOM   3063  HB2 LYS   189      88.340 104.880  19.580  0.00  0.00           H
ATOM   3064  HB3 LYS   189      89.140 104.810  18.000  0.00  0.00           H
ATOM   3065  CG  LYS   189      90.510 104.730  19.580  0.00  0.00           C
ATOM   3066  HG2 LYS   189      91.380 104.480  18.970  0.00  0.00           H
ATOM   3067  HG3 LYS   189      90.530 104.350  20.600  0.00  0.00           H
ATOM   3068  CD  LYS   189      90.580 106.270  19.680  0.00  0.00           C
ATOM   3069  HD2 LYS   189      89.660 106.650  20.110  0.00  0.00           H
ATOM   3070  HD3 LYS   189      90.600 106.640  18.650  0.00  0.00           H
ATOM   3071  CE  LYS   189      91.750 106.650  20.490  0.00  0.00           C
ATOM   3072  HE2 LYS   189      91.640 106.230  21.490  0.00  0.00           H
ATOM   3073  HE3 LYS   189      91.820 107.730  20.640  0.00  0.00           H
ATOM   3074  NZ  LYS   189      93.040 106.300  19.830  0.00  0.00           N
ATOM   3075  HZ1 LYS   189      93.780 106.540  20.470  0.00  0.00           H
ATOM   3076  HZ2 LYS   189      93.090 105.320  19.610  0.00  0.00           H
ATOM   3077  HZ3 LYS   189      93.140 106.880  19.000  0.00  0.00           H
ATOM   3078  C   LYS   189      87.460 102.480  18.920  0.00  0.00           C
ATOM   3079  O   LYS   189      86.820 102.230  17.880  0.00  0.00           O
ATOM   3080  N   ALA   190      86.880 102.330  20.150  0.00  0.00           N
ATOM   3081  H   ALA   190      87.410 102.420  21.010  0.00  0.00           H
ATOM   3082  CA  ALA   190      85.400 102.230  20.250  0.00  0.00           C
ATOM   3083  HA  ALA   190      85.010 101.850  19.310  0.00  0.00           H
ATOM   3084  CB  ALA   190      85.030 101.040  21.160  0.00  0.00           C
ATOM   3085  HB1 ALA   190      85.350 101.200  22.190  0.00  0.00           H
ATOM   3086  HB2 ALA   190      83.970 100.780  21.070  0.00  0.00           H
ATOM   3087  HB3 ALA   190      85.620 100.230  20.730  0.00  0.00           H
ATOM   3088  C   ALA   190      84.750 103.540  20.590  0.00  0.00           C
ATOM   3089  O   ALA   190      85.150 104.170  21.570  0.00  0.00           O
ATOM   3090  N   ASP   191      83.800 104.050  19.840  0.00  0.00           N
ATOM   3091  H   ASP   191      83.370 103.350  19.250  0.00  0.00           H
ATOM   3092  CA  ASP   191      83.040 105.260  20.000  0.00  0.00           C
ATOM   3093  HA  ASP   191      83.690 106.010  20.440  0.00  0.00           H
ATOM   3094  CB  ASP   191      82.440 105.760  18.650  0.00  0.00           C
ATOM   3095  HB2 ASP   191      81.750 106.570  18.890  0.00  0.00           H
ATOM   3096  HB3 ASP   191      81.810 104.960  18.270  0.00  0.00           H
ATOM   3097  CG  ASP   191      83.420 106.290  17.650  0.00  0.00           C
ATOM   3098  OD1 ASP   191      84.630 106.370  17.970  0.00  0.00           O
ATOM   3099  OD2 ASP   191      82.990 106.730  16.570  0.00  0.00           O
ATOM   3100  C   ASP   191      81.900 105.080  21.100  0.00  0.00           C
ATOM   3101  O   ASP   191      81.540 106.060  21.740  0.00  0.00           O
ATOM   3102  N   LYS   192      81.380 103.860  21.280  0.00  0.00           N
ATOM   3103  H   LYS   192      81.760 103.120  20.710  0.00  0.00           H
ATOM   3104  CA  LYS   192      80.480 103.460  22.390  0.00  0.00           C
ATOM   3105  HA  LYS   192      80.870 104.060  23.210  0.00  0.00           H
ATOM   3106  CB  LYS   192      79.040 103.920  22.010  0.00  0.00           C
ATOM   3107  HB2 LYS   192      78.750 103.150  21.290  0.00  0.00           H
ATOM   3108  HB3 LYS   192      79.180 104.940  21.650  0.00  0.00           H
ATOM   3109  CG  LYS   192      78.040 104.010  23.230  0.00  0.00           C
ATOM   3110  HG2 LYS   192      78.560 104.560  24.010  0.00  0.00           H
ATOM   3111  HG3 LYS   192      77.750 102.990  23.500  0.00  0.00           H
ATOM   3112  CD  LYS   192      76.710 104.780  23.030  0.00  0.00           C
ATOM   3113  HD2 LYS   192      76.080 104.840  23.920  0.00  0.00           H
ATOM   3114  HD3 LYS   192      76.110 104.230  22.300  0.00  0.00           H
ATOM   3115  CE  LYS   192      76.630 106.160  22.360  0.00  0.00           C
ATOM   3116  HE2 LYS   192      75.650 106.350  21.930  0.00  0.00           H
ATOM   3117  HE3 LYS   192      77.310 106.300  21.520  0.00  0.00           H
ATOM   3118  NZ  LYS   192      76.960 107.230  23.380  0.00  0.00           N
ATOM   3119  HZ1 LYS   192      77.920 107.450  23.600  0.00  0.00           H
ATOM   3120  HZ2 LYS   192      76.570 108.100  23.050  0.00  0.00           H
ATOM   3121  HZ3 LYS   192      76.640 106.980  24.300  0.00  0.00           H
ATOM   3122  C   LYS   192      80.470 101.970  22.750  0.00  0.00           C
ATOM   3123  O   LYS   192      80.500 101.150  21.810  0.00  0.00           O
ATOM   3124  N   VAL   193      80.250 101.700  24.010  0.00  0.00           N
ATOM   3125  H   VAL   193      80.100 102.500  24.600  0.00  0.00           H
ATOM   3126  CA  VAL   193      79.650 100.450  24.440  0.00  0.00           C
ATOM   3127  HA  VAL   193      79.600  99.680  23.670  0.00  0.00           H
ATOM   3128  CB  VAL   193      80.550  99.940  25.610  0.00  0.00           C
ATOM   3129  HB  VAL   193      80.500 100.580  26.500  0.00  0.00           H
ATOM   3130  CG1 VAL   193      80.030  98.580  26.110  0.00  0.00           C
ATOM   3131 HG11 VAL   193      79.250  98.780  26.850  0.00  0.00           H
ATOM   3132 HG12 VAL   193      79.530  98.010  25.320  0.00  0.00           H
ATOM   3133 HG13 VAL   193      80.740  97.860  26.520  0.00  0.00           H
ATOM   3134  CG2 VAL   193      82.040  99.770  25.320  0.00  0.00           C
ATOM   3135 HG21 VAL   193      82.430 100.740  25.000  0.00  0.00           H
ATOM   3136 HG22 VAL   193      82.610  99.360  26.150  0.00  0.00           H
ATOM   3137 HG23 VAL   193      82.110  99.220  24.380  0.00  0.00           H
ATOM   3138  C   VAL   193      78.250 100.600  25.040  0.00  0.00           C
ATOM   3139  O   VAL   193      78.180 101.420  26.010  0.00  0.00           O
ATOM   3140  N   LEU   194      77.340  99.890  24.530  0.00  0.00           N
ATOM   3141  H   LEU   194      77.700  99.150  23.950  0.00  0.00           H
ATOM   3142  CA  LEU   194      75.930  99.640  25.030  0.00  0.00           C
ATOM   3143  HA  LEU   194      75.590 100.460  25.650  0.00  0.00           H
ATOM   3144  CB  LEU   194      75.060  99.480  23.740  0.00  0.00           C
ATOM   3145  HB2 LEU   194      74.110  99.040  24.030  0.00  0.00           H
ATOM   3146  HB3 LEU   194      75.470  98.780  23.010  0.00  0.00           H
ATOM   3147  CG  LEU   194      74.650 100.730  22.970  0.00  0.00           C
ATOM   3148  HG  LEU   194      73.690 100.520  22.490  0.00  0.00           H
ATOM   3149  CD1 LEU   194      74.410 101.930  23.810  0.00  0.00           C
ATOM   3150 HD11 LEU   194      75.260 102.060  24.480  0.00  0.00           H
ATOM   3151 HD12 LEU   194      74.290 102.820  23.190  0.00  0.00           H
ATOM   3152 HD13 LEU   194      73.430 101.900  24.290  0.00  0.00           H
ATOM   3153  CD2 LEU   194      75.630 101.020  21.770  0.00  0.00           C
ATOM   3154 HD21 LEU   194      75.640 100.110  21.170  0.00  0.00           H
ATOM   3155 HD22 LEU   194      75.230 101.750  21.070  0.00  0.00           H
ATOM   3156 HD23 LEU   194      76.580 101.390  22.160  0.00  0.00           H
ATOM   3157  C   LEU   194      75.830  98.420  25.960  0.00  0.00           C
ATOM   3158  O   LEU   194      76.390  97.370  25.540  0.00  0.00           O
ATOM   3159  N   GLN   195      75.170  98.500  27.080  0.00  0.00           N
ATOM   3160  H   GLN   195      74.640  99.330  27.300  0.00  0.00           H
ATOM   3161  CA  GLN   195      75.010  97.360  28.080  0.00  0.00           C
ATOM   3162  HA  GLN   195      75.490  96.430  27.790  0.00  0.00           H
ATOM   3163  CB  GLN   195      75.780  97.840  29.280  0.00  0.00           C
ATOM   3164  HB2 GLN   195      75.320  97.450  30.190  0.00  0.00           H
ATOM   3165  HB3 GLN   195      75.580  98.910  29.370  0.00  0.00           H
ATOM   3166  CG  GLN   195      77.290  97.620  29.230  0.00  0.00           C
ATOM   3167  HG2 GLN   195      77.790  98.440  28.710  0.00  0.00           H
ATOM   3168  HG3 GLN   195      77.550  96.660  28.800  0.00  0.00           H
ATOM   3169  CD  GLN   195      77.900  97.500  30.690  0.00  0.00           C
ATOM   3170  OE1 GLN   195      77.280  97.870  31.700  0.00  0.00           O
ATOM   3171  NE2 GLN   195      79.100  97.060  30.800  0.00  0.00           N
ATOM   3172 HE21 GLN   195      79.650  96.740  30.010  0.00  0.00           H
ATOM   3173 HE22 GLN   195      79.460  96.900  31.730  0.00  0.00           H
ATOM   3174  C   GLN   195      73.500  97.140  28.340  0.00  0.00           C
ATOM   3175  O   GLN   195      72.820  98.180  28.370  0.00  0.00           O
ATOM   3176  N   PHE   196      73.000  95.900  28.460  0.00  0.00           N
ATOM   3177  H   PHE   196      73.660  95.140  28.410  0.00  0.00           H
ATOM   3178  CA  PHE   196      71.510  95.680  28.710  0.00  0.00           C
ATOM   3179  HA  PHE   196      71.140  96.550  29.240  0.00  0.00           H
ATOM   3180  CB  PHE   196      70.880  95.530  27.310  0.00  0.00           C
ATOM   3181  HB2 PHE   196      71.120  96.410  26.710  0.00  0.00           H
ATOM   3182  HB3 PHE   196      69.800  95.580  27.480  0.00  0.00           H
ATOM   3183  CG  PHE   196      71.280  94.340  26.500  0.00  0.00           C
ATOM   3184  CD1 PHE   196      72.440  94.280  25.610  0.00  0.00           C
ATOM   3185  HD1 PHE   196      73.110  95.110  25.480  0.00  0.00           H
ATOM   3186  CE1 PHE   196      72.720  93.110  24.810  0.00  0.00           C
ATOM   3187  HE1 PHE   196      73.670  93.030  24.290  0.00  0.00           H
ATOM   3188  CZ  PHE   196      71.850  91.980  24.880  0.00  0.00           C
ATOM   3189  HZ  PHE   196      72.020  91.140  24.230  0.00  0.00           H
ATOM   3190  CE2 PHE   196      70.740  92.040  25.710  0.00  0.00           C
ATOM   3191  HE2 PHE   196      70.150  91.130  25.730  0.00  0.00           H
ATOM   3192  CD2 PHE   196      70.460  93.180  26.550  0.00  0.00           C
ATOM   3193  HD2 PHE   196      69.650  93.080  27.250  0.00  0.00           H
ATOM   3194  C   PHE   196      71.290  94.470  29.570  0.00  0.00           C
ATOM   3195  O   PHE   196      71.940  93.480  29.540  0.00  0.00           O
ATOM   3196  N   GLU   197      70.180  94.470  30.390  0.00  0.00           N
ATOM   3197  H   GLU   197      69.560  95.260  30.360  0.00  0.00           H
ATOM   3198  CA  GLU   197      70.010  93.440  31.360  0.00  0.00           C
ATOM   3199  HA  GLU   197      70.900  93.260  31.950  0.00  0.00           H
ATOM   3200  CB  GLU   197      68.800  93.870  32.290  0.00  0.00           C
ATOM   3201  HB2 GLU   197      68.700  93.040  32.990  0.00  0.00           H
ATOM   3202  HB3 GLU   197      67.860  94.030  31.760  0.00  0.00           H
ATOM   3203  CG  GLU   197      69.010  95.190  33.060  0.00  0.00           C
ATOM   3204  HG2 GLU   197      68.190  95.410  33.740  0.00  0.00           H
ATOM   3205  HG3 GLU   197      69.210  96.010  32.370  0.00  0.00           H
ATOM   3206  CD  GLU   197      70.330  95.160  33.880  0.00  0.00           C
ATOM   3207  OE1 GLU   197      71.010  94.160  34.190  0.00  0.00           O
ATOM   3208  OE2 GLU   197      70.910  96.320  34.060  0.00  0.00           O
ATOM   3209  C   GLU   197      69.620  92.110  30.590  0.00  0.00           C
ATOM   3210  O   GLU   197      68.830  92.160  29.620  0.00  0.00           O
ATOM   3211  N   PRO   198      69.970  90.890  31.140  0.00  0.00           N
ATOM   3212  CD  PRO   198      71.180  90.740  31.940  0.00  0.00           C
ATOM   3213  HD2 PRO   198      70.840  90.850  32.970  0.00  0.00           H
ATOM   3214  HD3 PRO   198      72.060  91.370  31.810  0.00  0.00           H
ATOM   3215  CG  PRO   198      71.700  89.340  31.630  0.00  0.00           C
ATOM   3216  HG2 PRO   198      72.110  88.860  32.520  0.00  0.00           H
ATOM   3217  HG3 PRO   198      72.420  89.390  30.820  0.00  0.00           H
ATOM   3218  CB  PRO   198      70.440  88.510  31.250  0.00  0.00           C
ATOM   3219  HB2 PRO   198      69.970  88.120  32.160  0.00  0.00           H
ATOM   3220  HB3 PRO   198      70.630  87.730  30.510  0.00  0.00           H
ATOM   3221  CA  PRO   198      69.680  89.590  30.470  0.00  0.00           C
ATOM   3222  HA  PRO   198      70.090  89.570  29.460  0.00  0.00           H
ATOM   3223  C   PRO   198      68.190  89.290  30.470  0.00  0.00           C
ATOM   3224  O   PRO   198      67.440  89.860  31.270  0.00  0.00           O
ATOM   3225  N   GLY   199      67.740  88.520  29.490  0.00  0.00           N
ATOM   3226  H   GLY   199      68.380  88.250  28.760  0.00  0.00           H
ATOM   3227  CA  GLY   199      66.370  88.110  29.320  0.00  0.00           C
ATOM   3228  HA2 GLY   199      66.020  87.850  30.320  0.00  0.00           H
ATOM   3229  HA3 GLY   199      66.380  87.210  28.700  0.00  0.00           H
ATOM   3230  C   GLY   199      65.420  89.160  28.750  0.00  0.00           C
ATOM   3231  O   GLY   199      64.180  89.010  28.680  0.00  0.00           O
ATOM   3232  N   THR   200      65.980  90.310  28.400  0.00  0.00           N
ATOM   3233  H   THR   200      66.990  90.400  28.460  0.00  0.00           H
ATOM   3234  CA  THR   200      65.170  91.340  27.720  0.00  0.00           C
ATOM   3235  HA  THR   200      64.320  91.580  28.360  0.00  0.00           H
ATOM   3236  CB  THR   200      65.970  92.670  27.750  0.00  0.00           C
ATOM   3237  HB  THR   200      66.860  92.610  27.120  0.00  0.00           H
ATOM   3238  CG2 THR   200      65.100  93.800  27.240  0.00  0.00           C
ATOM   3239 HG21 THR   200      64.110  93.850  27.710  0.00  0.00           H
ATOM   3240 HG22 THR   200      65.570  94.750  27.470  0.00  0.00           H
ATOM   3241 HG23 THR   200      65.160  93.690  26.160  0.00  0.00           H
ATOM   3242  OG1 THR   200      66.330  93.000  29.080  0.00  0.00           O
ATOM   3243  HG1 THR   200      67.210  92.620  29.150  0.00  0.00           H
ATOM   3244  C   THR   200      64.820  90.870  26.290  0.00  0.00           C
ATOM   3245  O   THR   200      65.570  90.060  25.700  0.00  0.00           O
ATOM   3246  N   LYS   201      63.660  91.290  25.750  0.00  0.00           N
ATOM   3247  H   LYS   201      63.170  91.940  26.340  0.00  0.00           H
ATOM   3248  CA  LYS   201      63.350  91.010  24.350  0.00  0.00           C
ATOM   3249  HA  LYS   201      64.180  90.450  23.910  0.00  0.00           H
ATOM   3250  CB  LYS   201      62.050  90.180  24.170  0.00  0.00           C
ATOM   3251  HB2 LYS   201      61.880  89.950  23.120  0.00  0.00           H
ATOM   3252  HB3 LYS   201      61.250  90.840  24.510  0.00  0.00           H
ATOM   3253  CG  LYS   201      61.950  88.810  24.840  0.00  0.00           C
ATOM   3254  HG2 LYS   201      60.910  88.490  24.830  0.00  0.00           H
ATOM   3255  HG3 LYS   201      62.090  88.890  25.910  0.00  0.00           H
ATOM   3256  CD  LYS   201      62.950  87.780  24.230  0.00  0.00           C
ATOM   3257  HD2 LYS   201      63.890  88.330  24.270  0.00  0.00           H
ATOM   3258  HD3 LYS   201      62.620  87.510  23.230  0.00  0.00           H
ATOM   3259  CE  LYS   201      62.880  86.540  25.160  0.00  0.00           C
ATOM   3260  HE2 LYS   201      62.040  85.850  25.070  0.00  0.00           H
ATOM   3261  HE3 LYS   201      62.760  86.890  26.190  0.00  0.00           H
ATOM   3262  NZ  LYS   201      64.210  85.890  25.090  0.00  0.00           N
ATOM   3263  HZ1 LYS   201      64.340  85.320  24.270  0.00  0.00           H
ATOM   3264  HZ2 LYS   201      64.840  86.680  25.010  0.00  0.00           H
ATOM   3265  HZ3 LYS   201      64.400  85.380  25.940  0.00  0.00           H
ATOM   3266  C   LYS   201      63.290  92.210  23.450  0.00  0.00           C
ATOM   3267  O   LYS   201      63.930  92.220  22.390  0.00  0.00           O
ATOM   3268  N   ASN   202      62.570  93.280  23.810  0.00  0.00           N
ATOM   3269  H   ASN   202      62.040  93.200  24.660  0.00  0.00           H
ATOM   3270  CA  ASN   202      62.620  94.560  23.120  0.00  0.00           C
ATOM   3271  HA  ASN   202      62.590  94.300  22.060  0.00  0.00           H
ATOM   3272  CB  ASN   202      61.320  95.290  23.640  0.00  0.00           C
ATOM   3273  HB2 ASN   202      61.390  95.700  24.640  0.00  0.00           H
ATOM   3274  HB3 ASN   202      60.430  94.670  23.550  0.00  0.00           H
ATOM   3275  CG  ASN   202      61.010  96.470  22.740  0.00  0.00           C
ATOM   3276  OD1 ASN   202      61.750  96.880  21.890  0.00  0.00           O
ATOM   3277  ND2 ASN   202      59.960  97.210  23.050  0.00  0.00           N
ATOM   3278 HD21 ASN   202      59.390  97.000  23.860  0.00  0.00           H
ATOM   3279 HD22 ASN   202      59.800  97.970  22.410  0.00  0.00           H
ATOM   3280  C   ASN   202      63.950  95.380  23.430  0.00  0.00           C
ATOM   3281  O   ASN   202      64.120  95.640  24.660  0.00  0.00           O
ATOM   3282  N   LEU   203      64.710  95.870  22.430  0.00  0.00           N
ATOM   3283  H   LEU   203      64.360  95.690  21.510  0.00  0.00           H
ATOM   3284  CA  LEU   203      66.040  96.460  22.600  0.00  0.00           C
ATOM   3285  HA  LEU   203      66.070  96.890  23.600  0.00  0.00           H
ATOM   3286  CB  LEU   203      67.160  95.390  22.470  0.00  0.00           C
ATOM   3287  HB2 LEU   203      68.040  96.020  22.600  0.00  0.00           H
ATOM   3288  HB3 LEU   203      67.250  94.970  21.470  0.00  0.00           H
ATOM   3289  CG  LEU   203      67.240  94.240  23.490  0.00  0.00           C
ATOM   3290  HG  LEU   203      66.300  93.690  23.420  0.00  0.00           H
ATOM   3291  CD1 LEU   203      68.470  93.280  23.190  0.00  0.00           C
ATOM   3292 HD11 LEU   203      68.240  92.830  22.230  0.00  0.00           H
ATOM   3293 HD12 LEU   203      69.390  93.860  23.170  0.00  0.00           H
ATOM   3294 HD13 LEU   203      68.570  92.480  23.920  0.00  0.00           H
ATOM   3295  CD2 LEU   203      67.470  94.710  24.880  0.00  0.00           C
ATOM   3296 HD21 LEU   203      66.680  95.400  25.180  0.00  0.00           H
ATOM   3297 HD22 LEU   203      67.410  93.870  25.570  0.00  0.00           H
ATOM   3298 HD23 LEU   203      68.430  95.220  24.990  0.00  0.00           H
ATOM   3299  C   LEU   203      66.210  97.620  21.630  0.00  0.00           C
ATOM   3300  O   LEU   203      67.300  98.090  21.280  0.00  0.00           O
ATOM   3301  N   THR   204      65.070  98.170  21.180  0.00  0.00           N
ATOM   3302  H   THR   204      64.210  97.800  21.560  0.00  0.00           H
ATOM   3303  CA  THR   204      65.000  99.150  20.030  0.00  0.00           C
ATOM   3304  HA  THR   204      65.600  98.940  19.140  0.00  0.00           H
ATOM   3305  CB  THR   204      63.560  99.350  19.540  0.00  0.00           C
ATOM   3306  HB  THR   204      63.520 100.210  18.870  0.00  0.00           H
ATOM   3307  CG2 THR   204      63.030  98.220  18.670  0.00  0.00           C
ATOM   3308 HG21 THR   204      62.700  97.340  19.230  0.00  0.00           H
ATOM   3309 HG22 THR   204      62.260  98.620  18.010  0.00  0.00           H
ATOM   3310 HG23 THR   204      63.860  97.960  18.020  0.00  0.00           H
ATOM   3311  OG1 THR   204      62.630  99.440  20.690  0.00  0.00           O
ATOM   3312  HG1 THR   204      62.610  98.580  21.110  0.00  0.00           H
ATOM   3313  C   THR   204      65.510 100.540  20.520  0.00  0.00           C
ATOM   3314  O   THR   204      66.130 101.270  19.830  0.00  0.00           O
ATOM   3315  N   ALA   205      65.410 100.810  21.780  0.00  0.00           N
ATOM   3316  H   ALA   205      64.960 100.160  22.400  0.00  0.00           H
ATOM   3317  CA  ALA   205      65.830 102.090  22.460  0.00  0.00           C
ATOM   3318  HA  ALA   205      65.520 102.970  21.910  0.00  0.00           H
ATOM   3319  CB  ALA   205      65.100 102.090  23.770  0.00  0.00           C
ATOM   3320  HB1 ALA   205      65.130 103.110  24.170  0.00  0.00           H
ATOM   3321  HB2 ALA   205      64.060 101.810  23.610  0.00  0.00           H
ATOM   3322  HB3 ALA   205      65.570 101.440  24.500  0.00  0.00           H
ATOM   3323  C   ALA   205      67.400 102.200  22.520  0.00  0.00           C
ATOM   3324  O   ALA   205      68.040 103.230  22.160  0.00  0.00           O
ATOM   3325  N   LEU   206      68.010 101.030  22.910  0.00  0.00           N
ATOM   3326  H   LEU   206      67.420 100.210  23.000  0.00  0.00           H
ATOM   3327  CA  LEU   206      69.500 100.780  22.970  0.00  0.00           C
ATOM   3328  HA  LEU   206      70.040 101.570  23.490  0.00  0.00           H
ATOM   3329  CB  LEU   206      69.700  99.410  23.620  0.00  0.00           C
ATOM   3330  HB2 LEU   206      69.340  98.640  22.930  0.00  0.00           H
ATOM   3331  HB3 LEU   206      69.090  99.350  24.520  0.00  0.00           H
ATOM   3332  CG  LEU   206      71.050  98.920  24.040  0.00  0.00           C
ATOM   3333  HG  LEU   206      71.780  99.380  23.370  0.00  0.00           H
ATOM   3334  CD1 LEU   206      71.400  99.490  25.460  0.00  0.00           C
ATOM   3335 HD11 LEU   206      71.300 100.570  25.410  0.00  0.00           H
ATOM   3336 HD12 LEU   206      70.640  99.130  26.150  0.00  0.00           H
ATOM   3337 HD13 LEU   206      72.410  99.180  25.700  0.00  0.00           H
ATOM   3338  CD2 LEU   206      71.180  97.370  23.940  0.00  0.00           C
ATOM   3339 HD21 LEU   206      71.990  97.100  24.630  0.00  0.00           H
ATOM   3340 HD22 LEU   206      70.320  96.880  24.400  0.00  0.00           H
ATOM   3341 HD23 LEU   206      71.320  97.170  22.880  0.00  0.00           H
ATOM   3342  C   LEU   206      70.140 100.670  21.590  0.00  0.00           C
ATOM   3343  O   LEU   206      71.220 101.260  21.430  0.00  0.00           O
ATOM   3344  N   LEU   207      69.540 100.060  20.580  0.00  0.00           N
ATOM   3345  H   LEU   207      68.710  99.520  20.800  0.00  0.00           H
ATOM   3346  CA  LEU   207      69.950 100.090  19.210  0.00  0.00           C
ATOM   3347  HA  LEU   207      71.000  99.830  19.270  0.00  0.00           H
ATOM   3348  CB  LEU   207      69.170  98.940  18.620  0.00  0.00           C
ATOM   3349  HB2 LEU   207      69.100  99.110  17.550  0.00  0.00           H
ATOM   3350  HB3 LEU   207      68.130  99.050  18.940  0.00  0.00           H
ATOM   3351  CG  LEU   207      69.750  97.560  18.800  0.00  0.00           C
ATOM   3352  HG  LEU   207      70.180  97.610  19.800  0.00  0.00           H
ATOM   3353  CD1 LEU   207      68.770  96.380  18.800  0.00  0.00           C
ATOM   3354 HD11 LEU   207      69.320  95.450  18.960  0.00  0.00           H
ATOM   3355 HD12 LEU   207      68.080  96.530  19.620  0.00  0.00           H
ATOM   3356 HD13 LEU   207      68.220  96.280  17.860  0.00  0.00           H
ATOM   3357  CD2 LEU   207      70.980  97.330  17.840  0.00  0.00           C
ATOM   3358 HD21 LEU   207      70.620  97.270  16.810  0.00  0.00           H
ATOM   3359 HD22 LEU   207      71.810  98.040  17.870  0.00  0.00           H
ATOM   3360 HD23 LEU   207      71.320  96.320  18.060  0.00  0.00           H
ATOM   3361  C   LEU   207      69.780 101.430  18.500  0.00  0.00           C
ATOM   3362  O   LEU   207      70.550 101.700  17.580  0.00  0.00           O
ATOM   3363  N   LEU   208      68.830 102.330  18.880  0.00  0.00           N
ATOM   3364  H   LEU   208      68.160 102.020  19.570  0.00  0.00           H
ATOM   3365  CA  LEU   208      68.660 103.710  18.300  0.00  0.00           C
ATOM   3366  HA  LEU   208      68.680 103.620  17.220  0.00  0.00           H
ATOM   3367  CB  LEU   208      67.270 104.390  18.640  0.00  0.00           C
ATOM   3368  HB2 LEU   208      67.260 105.440  18.330  0.00  0.00           H
ATOM   3369  HB3 LEU   208      67.020 104.280  19.690  0.00  0.00           H
ATOM   3370  CG  LEU   208      66.130 103.850  17.760  0.00  0.00           C
ATOM   3371  HG  LEU   208      66.350 102.800  17.610  0.00  0.00           H
ATOM   3372  CD1 LEU   208      64.880 104.020  18.580  0.00  0.00           C
ATOM   3373 HD11 LEU   208      64.150 103.530  17.940  0.00  0.00           H
ATOM   3374 HD12 LEU   208      64.950 103.360  19.450  0.00  0.00           H
ATOM   3375 HD13 LEU   208      64.650 105.050  18.860  0.00  0.00           H
ATOM   3376  CD2 LEU   208      65.920 104.640  16.450  0.00  0.00           C
ATOM   3377 HD21 LEU   208      65.520 105.630  16.660  0.00  0.00           H
ATOM   3378 HD22 LEU   208      66.760 104.750  15.760  0.00  0.00           H
ATOM   3379 HD23 LEU   208      65.140 104.120  15.900  0.00  0.00           H
ATOM   3380  C   LEU   208      69.790 104.650  18.750  0.00  0.00           C
ATOM   3381  O   LEU   208      70.430 105.310  17.910  0.00  0.00           O
ATOM   3382  N   GLU   209      70.050 104.630  20.060  0.00  0.00           N
ATOM   3383  H   GLU   209      69.320 104.250  20.650  0.00  0.00           H
ATOM   3384  CA  GLU   209      71.240 105.150  20.660  0.00  0.00           C
ATOM   3385  HA  GLU   209      71.370 106.220  20.500  0.00  0.00           H
ATOM   3386  CB  GLU   209      71.150 104.860  22.160  0.00  0.00           C
ATOM   3387  HB2 GLU   209      71.120 103.790  22.360  0.00  0.00           H
ATOM   3388  HB3 GLU   209      70.180 105.260  22.480  0.00  0.00           H
ATOM   3389  CG  GLU   209      72.180 105.520  23.080  0.00  0.00           C
ATOM   3390  HG2 GLU   209      72.170 106.600  22.910  0.00  0.00           H
ATOM   3391  HG3 GLU   209      73.090 104.980  22.850  0.00  0.00           H
ATOM   3392  CD  GLU   209      71.680 105.550  24.550  0.00  0.00           C
ATOM   3393  OE1 GLU   209      72.180 106.380  25.370  0.00  0.00           O
ATOM   3394  OE2 GLU   209      70.780 104.760  24.920  0.00  0.00           O
ATOM   3395  C   GLU   209      72.550 104.600  19.990  0.00  0.00           C
ATOM   3396  O   GLU   209      73.570 105.260  20.110  0.00  0.00           O
ATOM   3397  N   ALA   210      72.590 103.550  19.200  0.00  0.00           N
ATOM   3398  H   ALA   210      71.770 102.970  19.200  0.00  0.00           H
ATOM   3399  CA  ALA   210      73.630 103.170  18.250  0.00  0.00           C
ATOM   3400  HA  ALA   210      74.560 103.600  18.610  0.00  0.00           H
ATOM   3401  CB  ALA   210      73.860 101.700  18.300  0.00  0.00           C
ATOM   3402  HB1 ALA   210      72.960 101.200  17.930  0.00  0.00           H
ATOM   3403  HB2 ALA   210      74.750 101.470  17.720  0.00  0.00           H
ATOM   3404  HB3 ALA   210      73.890 101.340  19.330  0.00  0.00           H
ATOM   3405  C   ALA   210      73.420 103.610  16.780  0.00  0.00           C
ATOM   3406  O   ALA   210      74.410 104.080  16.160  0.00  0.00           O
ATOM   3407  N   LYS   211      72.210 103.560  16.240  0.00  0.00           N
ATOM   3408  H   LYS   211      71.430 103.150  16.730  0.00  0.00           H
ATOM   3409  CA  LYS   211      71.910 104.050  14.920  0.00  0.00           C
ATOM   3410  HA  LYS   211      72.490 103.460  14.210  0.00  0.00           H
ATOM   3411  CB  LYS   211      70.420 103.670  14.670  0.00  0.00           C
ATOM   3412  HB2 LYS   211      69.800 104.250  15.350  0.00  0.00           H
ATOM   3413  HB3 LYS   211      70.300 102.610  14.890  0.00  0.00           H
ATOM   3414  CG  LYS   211      70.020 103.870  13.150  0.00  0.00           C
ATOM   3415  HG2 LYS   211      70.710 103.330  12.510  0.00  0.00           H
ATOM   3416  HG3 LYS   211      70.000 104.910  12.810  0.00  0.00           H
ATOM   3417  CD  LYS   211      68.700 103.170  12.690  0.00  0.00           C
ATOM   3418  HD2 LYS   211      67.850 103.450  13.300  0.00  0.00           H
ATOM   3419  HD3 LYS   211      68.970 102.110  12.740  0.00  0.00           H
ATOM   3420  CE  LYS   211      68.420 103.580  11.190  0.00  0.00           C
ATOM   3421  HE2 LYS   211      69.390 103.630  10.700  0.00  0.00           H
ATOM   3422  HE3 LYS   211      68.060 104.600  11.230  0.00  0.00           H
ATOM   3423  NZ  LYS   211      67.360 102.720  10.560  0.00  0.00           N
ATOM   3424  HZ1 LYS   211      67.590 101.740  10.460  0.00  0.00           H
ATOM   3425  HZ2 LYS   211      66.470 102.780  11.040  0.00  0.00           H
ATOM   3426  HZ3 LYS   211      67.080 103.000   9.640  0.00  0.00           H
ATOM   3427  C   LYS   211      72.110 105.510  14.640  0.00  0.00           C
ATOM   3428  O   LYS   211      72.180 105.910  13.460  0.00  0.00           O
ATOM   3429  N   GLU   212      72.150 106.340  15.710  0.00  0.00           N
ATOM   3430  H   GLU   212      71.920 105.920  16.600  0.00  0.00           H
ATOM   3431  CA  GLU   212      72.460 107.830  15.560  0.00  0.00           C
ATOM   3432  HA  GLU   212      72.100 108.180  14.590  0.00  0.00           H
ATOM   3433  CB  GLU   212      71.720 108.490  16.740  0.00  0.00           C
ATOM   3434  HB2 GLU   212      70.670 108.230  16.710  0.00  0.00           H
ATOM   3435  HB3 GLU   212      71.820 109.560  16.570  0.00  0.00           H
ATOM   3436  CG  GLU   212      72.290 108.200  18.140  0.00  0.00           C
ATOM   3437  HG2 GLU   212      73.190 108.810  18.240  0.00  0.00           H
ATOM   3438  HG3 GLU   212      72.590 107.160  18.220  0.00  0.00           H
ATOM   3439  CD  GLU   212      71.380 108.600  19.200  0.00  0.00           C
ATOM   3440  OE1 GLU   212      71.820 108.870  20.330  0.00  0.00           O
ATOM   3441  OE2 GLU   212      70.210 108.820  18.960  0.00  0.00           O
ATOM   3442  C   GLU   212      74.010 108.230  15.510  0.00  0.00           C
ATOM   3443  O   GLU   212      74.300 109.380  15.160  0.00  0.00           O
ATOM   3444  N   LEU   213      74.880 107.360  16.020  0.00  0.00           N
ATOM   3445  H   LEU   213      74.450 106.460  16.200  0.00  0.00           H
ATOM   3446  CA  LEU   213      76.370 107.460  15.940  0.00  0.00           C
ATOM   3447  HA  LEU   213      76.670 108.450  16.280  0.00  0.00           H
ATOM   3448  CB  LEU   213      77.080 106.350  16.770  0.00  0.00           C
ATOM   3449  HB2 LEU   213      78.160 106.310  16.660  0.00  0.00           H
ATOM   3450  HB3 LEU   213      76.770 105.350  16.480  0.00  0.00           H
ATOM   3451  CG  LEU   213      76.840 106.410  18.290  0.00  0.00           C
ATOM   3452  HG  LEU   213      75.760 106.500  18.460  0.00  0.00           H
ATOM   3453  CD1 LEU   213      77.240 105.070  18.940  0.00  0.00           C
ATOM   3454 HD11 LEU   213      77.150 105.020  20.020  0.00  0.00           H
ATOM   3455 HD12 LEU   213      76.670 104.240  18.510  0.00  0.00           H
ATOM   3456 HD13 LEU   213      78.310 104.910  18.820  0.00  0.00           H
ATOM   3457  CD2 LEU   213      77.560 107.620  18.980  0.00  0.00           C
ATOM   3458 HD21 LEU   213      77.100 108.520  18.560  0.00  0.00           H
ATOM   3459 HD22 LEU   213      77.470 107.670  20.060  0.00  0.00           H
ATOM   3460 HD23 LEU   213      78.620 107.610  18.720  0.00  0.00           H
ATOM   3461  C   LEU   213      76.780 107.400  14.450  0.00  0.00           C
ATOM   3462  O   LEU   213      76.000 107.030  13.520  0.00  0.00           O
ATOM   3463  N   GLU   214      77.930 107.950  14.160  0.00  0.00           N
ATOM   3464  H   GLU   214      78.430 108.380  14.930  0.00  0.00           H
ATOM   3465  CA  GLU   214      78.640 107.780  12.850  0.00  0.00           C
ATOM   3466  HA  GLU   214      77.770 107.840  12.200  0.00  0.00           H
ATOM   3467  CB  GLU   214      79.650 108.930  12.510  0.00  0.00           C
ATOM   3468  HB2 GLU   214      80.530 108.860  13.160  0.00  0.00           H
ATOM   3469  HB3 GLU   214      79.080 109.840  12.680  0.00  0.00           H
ATOM   3470  CG  GLU   214      80.180 108.880  11.070  0.00  0.00           C
ATOM   3471  HG2 GLU   214      80.910 108.070  11.070  0.00  0.00           H
ATOM   3472  HG3 GLU   214      80.740 109.820  10.950  0.00  0.00           H
ATOM   3473  CD  GLU   214      79.220 108.760   9.830  0.00  0.00           C
ATOM   3474  OE1 GLU   214      79.680 108.430   8.670  0.00  0.00           O
ATOM   3475  OE2 GLU   214      77.970 108.860  10.000  0.00  0.00           O
ATOM   3476  C   GLU   214      79.220 106.410  12.490  0.00  0.00           C
ATOM   3477  O   GLU   214      79.120 105.900  11.350  0.00  0.00           O
ATOM   3478  N   ALA   215      79.790 105.680  13.450  0.00  0.00           N
ATOM   3479  H   ALA   215      79.830 106.060  14.390  0.00  0.00           H
ATOM   3480  CA  ALA   215      80.190 104.270  13.350  0.00  0.00           C
ATOM   3481  HA  ALA   215      81.030 104.190  12.660  0.00  0.00           H
ATOM   3482  CB  ALA   215      80.630 103.960  14.790  0.00  0.00           C
ATOM   3483  HB1 ALA   215      81.510 104.570  14.990  0.00  0.00           H
ATOM   3484  HB2 ALA   215      79.860 104.180  15.530  0.00  0.00           H
ATOM   3485  HB3 ALA   215      80.870 102.900  14.900  0.00  0.00           H
ATOM   3486  C   ALA   215      78.990 103.400  12.940  0.00  0.00           C
ATOM   3487  O   ALA   215      77.840 103.620  13.340  0.00  0.00           O
ATOM   3488  N   ARG   216      79.420 102.350  12.230  0.00  0.00           N
ATOM   3489  H   ARG   216      80.410 102.220  12.090  0.00  0.00           H
ATOM   3490  CA  ARG   216      78.550 101.420  11.530  0.00  0.00           C
ATOM   3491  HA  ARG   216      77.580 101.370  12.020  0.00  0.00           H
ATOM   3492  CB  ARG   216      78.320 101.810  10.060  0.00  0.00           C
ATOM   3493  HB2 ARG   216      78.250 100.980   9.350  0.00  0.00           H
ATOM   3494  HB3 ARG   216      79.220 102.350   9.770  0.00  0.00           H
ATOM   3495  CG  ARG   216      77.120 102.760  10.020  0.00  0.00           C
ATOM   3496  HG2 ARG   216      77.250 103.630  10.660  0.00  0.00           H
ATOM   3497  HG3 ARG   216      76.290 102.270  10.530  0.00  0.00           H
ATOM   3498  CD  ARG   216      76.570 103.240   8.660  0.00  0.00           C
ATOM   3499  HD2 ARG   216      75.620 103.750   8.860  0.00  0.00           H
ATOM   3500  HD3 ARG   216      76.320 102.320   8.150  0.00  0.00           H
ATOM   3501  NE  ARG   216      77.450 104.080   7.950  0.00  0.00           N
ATOM   3502  HE  ARG   216      77.880 103.690   7.130  0.00  0.00           H
ATOM   3503  CZ  ARG   216      77.680 105.340   8.190  0.00  0.00           C
ATOM   3504  NH1 ARG   216      76.920 106.050   9.010  0.00  0.00           N
ATOM   3505 HH11 ARG   216      76.200 105.670   9.620  0.00  0.00           H
ATOM   3506 HH12 ARG   216      77.380 106.900   9.320  0.00  0.00           H
ATOM   3507  NH2 ARG   216      78.660 105.980   7.600  0.00  0.00           N
ATOM   3508 HH21 ARG   216      79.450 105.550   7.150  0.00  0.00           H
ATOM   3509 HH22 ARG   216      79.020 106.860   7.950  0.00  0.00           H
ATOM   3510  C   ARG   216      79.030  99.990  11.620  0.00  0.00           C
ATOM   3511  O   ARG   216      78.330  99.070  11.240  0.00  0.00           O
ATOM   3512  N   VAL   217      80.190  99.710  12.250  0.00  0.00           N
ATOM   3513  H   VAL   217      80.630 100.510  12.700  0.00  0.00           H
ATOM   3514  CA  VAL   217      80.690  98.390  12.710  0.00  0.00           C
ATOM   3515  HA  VAL   217      80.230  97.620  12.080  0.00  0.00           H
ATOM   3516  CB  VAL   217      82.180  98.280  12.600  0.00  0.00           C
ATOM   3517  HB  VAL   217      82.590  99.040  13.270  0.00  0.00           H
ATOM   3518  CG1 VAL   217      82.800  97.070  13.210  0.00  0.00           C
ATOM   3519 HG11 VAL   217      82.210  96.220  12.860  0.00  0.00           H
ATOM   3520 HG12 VAL   217      83.800  96.930  12.810  0.00  0.00           H
ATOM   3521 HG13 VAL   217      82.880  97.130  14.300  0.00  0.00           H
ATOM   3522  CG2 VAL   217      82.720  98.590  11.220  0.00  0.00           C
ATOM   3523 HG21 VAL   217      83.800  98.460  11.120  0.00  0.00           H
ATOM   3524 HG22 VAL   217      82.230  98.000  10.450  0.00  0.00           H
ATOM   3525 HG23 VAL   217      82.500  99.620  10.950  0.00  0.00           H
ATOM   3526  C   VAL   217      80.190  97.990  14.100  0.00  0.00           C
ATOM   3527  O   VAL   217      80.620  98.560  15.150  0.00  0.00           O
ATOM   3528  N   ILE   218      79.340  97.030  14.250  0.00  0.00           N
ATOM   3529  H   ILE   218      79.040  96.580  13.390  0.00  0.00           H
ATOM   3530  CA  ILE   218      78.780  96.570  15.540  0.00  0.00           C
ATOM   3531  HA  ILE   218      79.040  97.340  16.260  0.00  0.00           H
ATOM   3532  CB  ILE   218      77.290  96.270  15.390  0.00  0.00           C
ATOM   3533  HB  ILE   218      77.190  95.340  14.820  0.00  0.00           H
ATOM   3534  CG2 ILE   218      76.700  95.990  16.810  0.00  0.00           C
ATOM   3535 HG21 ILE   218      76.670  96.860  17.470  0.00  0.00           H
ATOM   3536 HG22 ILE   218      75.640  95.780  16.640  0.00  0.00           H
ATOM   3537 HG23 ILE   218      77.110  95.110  17.290  0.00  0.00           H
ATOM   3538  CG1 ILE   218      76.430  97.270  14.600  0.00  0.00           C
ATOM   3539 HG12 ILE   218      75.400  96.920  14.680  0.00  0.00           H
ATOM   3540 HG13 ILE   218      76.630  97.400  13.540  0.00  0.00           H
ATOM   3541  CD1 ILE   218      76.500  98.680  15.210  0.00  0.00           C
ATOM   3542 HD11 ILE   218      75.690  99.320  14.870  0.00  0.00           H
ATOM   3543 HD12 ILE   218      76.640  98.630  16.290  0.00  0.00           H
ATOM   3544 HD13 ILE   218      77.410  99.140  14.800  0.00  0.00           H
ATOM   3545  C   ILE   218      79.470  95.240  15.940  0.00  0.00           C
ATOM   3546  O   ILE   218      79.370  94.210  15.230  0.00  0.00           O
ATOM   3547  N   ILE   219      80.010  95.210  17.170  0.00  0.00           N
ATOM   3548  H   ILE   219      80.060  96.070  17.690  0.00  0.00           H
ATOM   3549  CA  ILE   219      80.570  94.060  17.910  0.00  0.00           C
ATOM   3550  HA  ILE   219      80.720  93.210  17.240  0.00  0.00           H
ATOM   3551  CB  ILE   219      81.970  94.440  18.540  0.00  0.00           C
ATOM   3552  HB  ILE   219      81.870  95.140  19.370  0.00  0.00           H
ATOM   3553  CG2 ILE   219      82.490  93.180  19.190  0.00  0.00           C
ATOM   3554 HG21 ILE   219      83.340  93.460  19.810  0.00  0.00           H
ATOM   3555 HG22 ILE   219      81.700  92.770  19.830  0.00  0.00           H
ATOM   3556 HG23 ILE   219      82.970  92.450  18.540  0.00  0.00           H
ATOM   3557  CG1 ILE   219      82.980  95.110  17.520  0.00  0.00           C
ATOM   3558 HG12 ILE   219      82.470  95.920  16.990  0.00  0.00           H
ATOM   3559 HG13 ILE   219      83.120  94.410  16.690  0.00  0.00           H
ATOM   3560  CD1 ILE   219      84.320  95.560  18.020  0.00  0.00           C
ATOM   3561 HD11 ILE   219      84.950  94.680  18.190  0.00  0.00           H
ATOM   3562 HD12 ILE   219      84.800  96.130  17.230  0.00  0.00           H
ATOM   3563 HD13 ILE   219      84.200  96.170  18.920  0.00  0.00           H
ATOM   3564  C   ILE   219      79.400  93.640  18.870  0.00  0.00           C
ATOM   3565  O   ILE   219      78.740  94.530  19.430  0.00  0.00           O
ATOM   3566  N   LEU   220      79.270  92.330  19.130  0.00  0.00           N
ATOM   3567  H   LEU   220      79.810  91.710  18.540  0.00  0.00           H
ATOM   3568  CA  LEU   220      78.210  91.800  19.980  0.00  0.00           C
ATOM   3569  HA  LEU   220      77.910  92.620  20.630  0.00  0.00           H
ATOM   3570  CB  LEU   220      76.970  91.540  19.010  0.00  0.00           C
ATOM   3571  HB2 LEU   220      77.370  91.000  18.160  0.00  0.00           H
ATOM   3572  HB3 LEU   220      76.570  92.490  18.640  0.00  0.00           H
ATOM   3573  CG  LEU   220      75.800  90.740  19.570  0.00  0.00           C
ATOM   3574  HG  LEU   220      76.110  89.770  19.970  0.00  0.00           H
ATOM   3575  CD1 LEU   220      75.070  91.530  20.710  0.00  0.00           C
ATOM   3576 HD11 LEU   220      74.690  92.520  20.450  0.00  0.00           H
ATOM   3577 HD12 LEU   220      74.180  91.000  21.040  0.00  0.00           H
ATOM   3578 HD13 LEU   220      75.730  91.620  21.570  0.00  0.00           H
ATOM   3579  CD2 LEU   220      74.860  90.570  18.380  0.00  0.00           C
ATOM   3580 HD21 LEU   220      75.370  89.820  17.760  0.00  0.00           H
ATOM   3581 HD22 LEU   220      73.990  90.090  18.820  0.00  0.00           H
ATOM   3582 HD23 LEU   220      74.760  91.510  17.850  0.00  0.00           H
ATOM   3583  C   LEU   220      78.670  90.600  20.770  0.00  0.00           C
ATOM   3584  O   LEU   220      79.330  89.740  20.210  0.00  0.00           O
ATOM   3585  N   SER   221      78.270  90.560  22.040  0.00  0.00           N
ATOM   3586  H   SER   221      77.730  91.300  22.480  0.00  0.00           H
ATOM   3587  CA  SER   221      78.450  89.400  22.790  0.00  0.00           C
ATOM   3588  HA  SER   221      78.550  88.520  22.150  0.00  0.00           H
ATOM   3589  CB  SER   221      79.740  89.440  23.630  0.00  0.00           C
ATOM   3590  HB2 SER   221      79.580  90.170  24.420  0.00  0.00           H
ATOM   3591  HB3 SER   221      80.660  89.600  23.060  0.00  0.00           H
ATOM   3592  OG  SER   221      80.010  88.160  24.360  0.00  0.00           O
ATOM   3593  HG  SER   221      79.520  88.250  25.180  0.00  0.00           H
ATOM   3594  C   SER   221      77.280  89.120  23.610  0.00  0.00           C
ATOM   3595  O   SER   221      76.880  90.000  24.410  0.00  0.00           O
ATOM   3596  N   ALA   222      76.690  87.940  23.400  0.00  0.00           N
ATOM   3597  H   ALA   222      77.020  87.180  22.830  0.00  0.00           H
ATOM   3598  CA  ALA   222      75.520  87.620  24.180  0.00  0.00           C
ATOM   3599  HA  ALA   222      75.510  87.950  25.220  0.00  0.00           H
ATOM   3600  CB  ALA   222      74.380  88.290  23.430  0.00  0.00           C
ATOM   3601  HB1 ALA   222      74.440  89.380  23.460  0.00  0.00           H
ATOM   3602  HB2 ALA   222      74.320  87.940  22.400  0.00  0.00           H
ATOM   3603  HB3 ALA   222      73.400  88.030  23.840  0.00  0.00           H
ATOM   3604  C   ALA   222      75.400  86.060  24.130  0.00  0.00           C
ATOM   3605  O   ALA   222      75.980  85.360  23.340  0.00  0.00           O
ATOM   3606  N   SER   223      74.590  85.500  24.980  0.00  0.00           N
ATOM   3607  H   SER   223      73.990  86.150  25.470  0.00  0.00           H
ATOM   3608  CA  SER   223      74.070  84.160  24.810  0.00  0.00           C
ATOM   3609  HA  SER   223      74.920  83.520  24.550  0.00  0.00           H
ATOM   3610  CB  SER   223      73.500  83.680  26.160  0.00  0.00           C
ATOM   3611  HB2 SER   223      74.340  83.680  26.860  0.00  0.00           H
ATOM   3612  HB3 SER   223      73.010  82.720  26.010  0.00  0.00           H
ATOM   3613  OG  SER   223      72.460  84.590  26.670  0.00  0.00           O
ATOM   3614  HG  SER   223      72.820  85.400  27.040  0.00  0.00           H
ATOM   3615  C   SER   223      73.070  84.160  23.640  0.00  0.00           C
ATOM   3616  O   SER   223      72.580  85.210  23.240  0.00  0.00           O
ATOM   3617  N   GLU   224      72.680  82.990  23.120  0.00  0.00           N
ATOM   3618  H   GLU   224      72.990  82.110  23.500  0.00  0.00           H
ATOM   3619  CA  GLU   224      71.680  82.880  22.060  0.00  0.00           C
ATOM   3620  HA  GLU   224      72.090  83.270  21.130  0.00  0.00           H
ATOM   3621  CB  GLU   224      71.500  81.370  21.880  0.00  0.00           C
ATOM   3622  HB2 GLU   224      71.280  80.960  22.860  0.00  0.00           H
ATOM   3623  HB3 GLU   224      72.470  80.960  21.600  0.00  0.00           H
ATOM   3624  CG  GLU   224      70.310  80.810  21.050  0.00  0.00           C
ATOM   3625  HG2 GLU   224      70.150  81.340  20.110  0.00  0.00           H
ATOM   3626  HG3 GLU   224      69.390  81.040  21.590  0.00  0.00           H
ATOM   3627  CD  GLU   224      70.280  79.250  21.050  0.00  0.00           C
ATOM   3628  OE1 GLU   224      69.130  78.720  21.010  0.00  0.00           O
ATOM   3629  OE2 GLU   224      71.330  78.590  21.270  0.00  0.00           O
ATOM   3630  C   GLU   224      70.300  83.560  22.220  0.00  0.00           C
ATOM   3631  O   GLU   224      69.800  84.290  21.340  0.00  0.00           O
ATOM   3632  N   ASP   225      69.640  83.330  23.290  0.00  0.00           N
ATOM   3633  H   ASP   225      70.010  82.670  23.950  0.00  0.00           H
ATOM   3634  CA  ASP   225      68.290  83.930  23.520  0.00  0.00           C
ATOM   3635  HA  ASP   225      67.720  83.640  22.640  0.00  0.00           H
ATOM   3636  CB  ASP   225      67.780  83.440  24.900  0.00  0.00           C
ATOM   3637  HB2 ASP   225      66.860  83.990  25.100  0.00  0.00           H
ATOM   3638  HB3 ASP   225      68.510  83.800  25.630  0.00  0.00           H
ATOM   3639  CG  ASP   225      67.470  81.950  25.010  0.00  0.00           C
ATOM   3640  OD1 ASP   225      67.320  81.300  23.940  0.00  0.00           O
ATOM   3641  OD2 ASP   225      67.280  81.390  26.100  0.00  0.00           O
ATOM   3642  C   ASP   225      68.270  85.530  23.530  0.00  0.00           C
ATOM   3643  O   ASP   225      67.440  86.210  23.000  0.00  0.00           O
ATOM   3644  N   ASP   226      69.370  86.040  24.100  0.00  0.00           N
ATOM   3645  H   ASP   226      70.020  85.420  24.560  0.00  0.00           H
ATOM   3646  CA  ASP   226      69.770  87.460  24.130  0.00  0.00           C
ATOM   3647  HA  ASP   226      68.850  88.030  24.270  0.00  0.00           H
ATOM   3648  CB  ASP   226      70.620  87.770  25.360  0.00  0.00           C
ATOM   3649  HB2 ASP   226      70.970  88.800  25.310  0.00  0.00           H
ATOM   3650  HB3 ASP   226      71.480  87.100  25.310  0.00  0.00           H
ATOM   3651  CG  ASP   226      70.010  87.590  26.760  0.00  0.00           C
ATOM   3652  OD1 ASP   226      68.730  87.470  26.860  0.00  0.00           O
ATOM   3653  OD2 ASP   226      70.810  87.580  27.740  0.00  0.00           O
ATOM   3654  C   ASP   226      70.480  88.120  22.840  0.00  0.00           C
ATOM   3655  O   ASP   226      70.170  89.270  22.440  0.00  0.00           O
ATOM   3656  N   ALA   227      71.270  87.340  22.100  0.00  0.00           N
ATOM   3657  H   ALA   227      71.540  86.440  22.470  0.00  0.00           H
ATOM   3658  CA  ALA   227      71.660  87.740  20.760  0.00  0.00           C
ATOM   3659  HA  ALA   227      71.990  88.780  20.730  0.00  0.00           H
ATOM   3660  CB  ALA   227      72.840  86.950  20.140  0.00  0.00           C
ATOM   3661  HB1 ALA   227      73.690  86.760  20.790  0.00  0.00           H
ATOM   3662  HB2 ALA   227      72.430  85.980  19.840  0.00  0.00           H
ATOM   3663  HB3 ALA   227      73.230  87.500  19.280  0.00  0.00           H
ATOM   3664  C   ALA   227      70.450  87.790  19.800  0.00  0.00           C
ATOM   3665  O   ALA   227      70.410  88.710  18.970  0.00  0.00           O
ATOM   3666  N   THR   228      69.460  86.810  19.950  0.00  0.00           N
ATOM   3667  H   THR   228      69.580  86.140  20.700  0.00  0.00           H
ATOM   3668  CA  THR   228      68.240  86.870  19.220  0.00  0.00           C
ATOM   3669  HA  THR   228      68.410  86.790  18.140  0.00  0.00           H
ATOM   3670  CB  THR   228      67.320  85.640  19.600  0.00  0.00           C
ATOM   3671  HB  THR   228      66.930  85.650  20.610  0.00  0.00           H
ATOM   3672  CG2 THR   228      66.130  85.690  18.580  0.00  0.00           C
ATOM   3673 HG21 THR   228      66.580  85.790  17.590  0.00  0.00           H
ATOM   3674 HG22 THR   228      65.660  84.710  18.640  0.00  0.00           H
ATOM   3675 HG23 THR   228      65.440  86.500  18.760  0.00  0.00           H
ATOM   3676  OG1 THR   228      67.910  84.410  19.310  0.00  0.00           O
ATOM   3677  HG1 THR   228      68.720  84.450  19.830  0.00  0.00           H
ATOM   3678  C   THR   228      67.460  88.200  19.450  0.00  0.00           C
ATOM   3679  O   THR   228      66.970  88.850  18.550  0.00  0.00           O
ATOM   3680  N   ALA   229      67.450  88.710  20.720  0.00  0.00           N
ATOM   3681  H   ALA   229      68.060  88.230  21.370  0.00  0.00           H
ATOM   3682  CA  ALA   229      66.920  89.970  21.050  0.00  0.00           C
ATOM   3683  HA  ALA   229      65.950  89.870  20.560  0.00  0.00           H
ATOM   3684  CB  ALA   229      66.790  89.990  22.570  0.00  0.00           C
ATOM   3685  HB1 ALA   229      66.320  90.940  22.850  0.00  0.00           H
ATOM   3686  HB2 ALA   229      66.300  89.100  22.960  0.00  0.00           H
ATOM   3687  HB3 ALA   229      67.780  89.970  23.010  0.00  0.00           H
ATOM   3688  C   ALA   229      67.510  91.200  20.380  0.00  0.00           C
ATOM   3689  O   ALA   229      66.750  92.020  19.900  0.00  0.00           O
ATOM   3690  N   VAL   230      68.840  91.170  20.320  0.00  0.00           N
ATOM   3691  H   VAL   230      69.300  90.470  20.890  0.00  0.00           H
ATOM   3692  CA  VAL   230      69.590  92.140  19.480  0.00  0.00           C
ATOM   3693  HA  VAL   230      69.270  93.090  19.910  0.00  0.00           H
ATOM   3694  CB  VAL   230      71.150  92.120  19.710  0.00  0.00           C
ATOM   3695  HB  VAL   230      71.480  91.100  19.530  0.00  0.00           H
ATOM   3696  CG1 VAL   230      71.940  93.020  18.720  0.00  0.00           C
ATOM   3697 HG11 VAL   230      72.090  92.540  17.750  0.00  0.00           H
ATOM   3698 HG12 VAL   230      71.570  94.030  18.600  0.00  0.00           H
ATOM   3699 HG13 VAL   230      72.990  93.060  19.030  0.00  0.00           H
ATOM   3700  CG2 VAL   230      71.410  92.540  21.150  0.00  0.00           C
ATOM   3701 HG21 VAL   230      70.960  93.510  21.340  0.00  0.00           H
ATOM   3702 HG22 VAL   230      70.970  91.810  21.830  0.00  0.00           H
ATOM   3703 HG23 VAL   230      72.460  92.450  21.420  0.00  0.00           H
ATOM   3704  C   VAL   230      69.100  92.020  17.960  0.00  0.00           C
ATOM   3705  O   VAL   230      68.650  92.970  17.430  0.00  0.00           O
ATOM   3706  N   TYR   231      69.360  90.930  17.350  0.00  0.00           N
ATOM   3707  H   TYR   231      69.930  90.230  17.800  0.00  0.00           H
ATOM   3708  CA  TYR   231      69.290  90.860  15.940  0.00  0.00           C
ATOM   3709  HA  TYR   231      69.930  91.610  15.480  0.00  0.00           H
ATOM   3710  CB  TYR   231      69.750  89.530  15.410  0.00  0.00           C
ATOM   3711  HB2 TYR   231      69.560  89.490  14.340  0.00  0.00           H
ATOM   3712  HB3 TYR   231      69.060  88.780  15.800  0.00  0.00           H
ATOM   3713  CG  TYR   231      71.190  89.090  15.600  0.00  0.00           C
ATOM   3714  CD1 TYR   231      72.240  89.960  15.500  0.00  0.00           C
ATOM   3715  HD1 TYR   231      72.110  90.990  15.210  0.00  0.00           H
ATOM   3716  CE1 TYR   231      73.490  89.440  15.570  0.00  0.00           C
ATOM   3717  HE1 TYR   231      74.360  90.080  15.470  0.00  0.00           H
ATOM   3718  CZ  TYR   231      73.660  88.080  15.990  0.00  0.00           C
ATOM   3719  OH  TYR   231      74.910  87.560  15.990  0.00  0.00           O
ATOM   3720  HH  TYR   231      74.790  86.610  15.970  0.00  0.00           H
ATOM   3721  CE2 TYR   231      72.570  87.210  16.220  0.00  0.00           C
ATOM   3722  HE2 TYR   231      72.770  86.180  16.470  0.00  0.00           H
ATOM   3723  CD2 TYR   231      71.300  87.760  16.010  0.00  0.00           C
ATOM   3724  HD2 TYR   231      70.450  87.100  15.940  0.00  0.00           H
ATOM   3725  C   TYR   231      67.850  91.040  15.410  0.00  0.00           C
ATOM   3726  O   TYR   231      67.610  91.680  14.370  0.00  0.00           O
ATOM   3727  N   LYS   232      66.790  90.410  16.020  0.00  0.00           N
ATOM   3728  H   LYS   232      66.960  89.870  16.850  0.00  0.00           H
ATOM   3729  CA  LYS   232      65.390  90.730  15.720  0.00  0.00           C
ATOM   3730  HA  LYS   232      65.110  90.470  14.700  0.00  0.00           H
ATOM   3731  CB  LYS   232      64.410  90.030  16.680  0.00  0.00           C
ATOM   3732  HB2 LYS   232      63.440  90.500  16.520  0.00  0.00           H
ATOM   3733  HB3 LYS   232      64.710  90.170  17.720  0.00  0.00           H
ATOM   3734  CG  LYS   232      64.250  88.490  16.380  0.00  0.00           C
ATOM   3735  HG2 LYS   232      65.240  88.110  16.640  0.00  0.00           H
ATOM   3736  HG3 LYS   232      64.030  88.290  15.330  0.00  0.00           H
ATOM   3737  CD  LYS   232      63.190  87.750  17.260  0.00  0.00           C
ATOM   3738  HD2 LYS   232      62.240  88.260  17.080  0.00  0.00           H
ATOM   3739  HD3 LYS   232      63.410  87.720  18.330  0.00  0.00           H
ATOM   3740  CE  LYS   232      63.170  86.230  16.730  0.00  0.00           C
ATOM   3741  HE2 LYS   232      64.100  85.790  17.110  0.00  0.00           H
ATOM   3742  HE3 LYS   232      63.030  86.160  15.660  0.00  0.00           H
ATOM   3743  NZ  LYS   232      62.030  85.540  17.430  0.00  0.00           N
ATOM   3744  HZ1 LYS   232      61.200  85.590  16.860  0.00  0.00           H
ATOM   3745  HZ2 LYS   232      62.270  84.580  17.640  0.00  0.00           H
ATOM   3746  HZ3 LYS   232      61.750  86.050  18.260  0.00  0.00           H
ATOM   3747  C   LYS   232      65.090  92.270  15.860  0.00  0.00           C
ATOM   3748  O   LYS   232      64.660  92.930  14.900  0.00  0.00           O
ATOM   3749  N   SER   233      65.430  92.870  17.000  0.00  0.00           N
ATOM   3750  H   SER   233      65.640  92.270  17.780  0.00  0.00           H
ATOM   3751  CA  SER   233      65.280  94.310  17.350  0.00  0.00           C
ATOM   3752  HA  SER   233      64.230  94.530  17.180  0.00  0.00           H
ATOM   3753  CB  SER   233      65.710  94.620  18.800  0.00  0.00           C
ATOM   3754  HB2 SER   233      65.810  95.690  18.960  0.00  0.00           H
ATOM   3755  HB3 SER   233      66.750  94.290  18.840  0.00  0.00           H
ATOM   3756  OG  SER   233      65.010  93.950  19.790  0.00  0.00           O
ATOM   3757  HG  SER   233      65.570  93.210  20.020  0.00  0.00           H
ATOM   3758  C   SER   233      65.950  95.240  16.290  0.00  0.00           C
ATOM   3759  O   SER   233      65.460  96.330  15.910  0.00  0.00           O
ATOM   3760  N   ALA   234      67.100  94.750  15.760  0.00  0.00           N
ATOM   3761  H   ALA   234      67.590  94.030  16.280  0.00  0.00           H
ATOM   3762  CA  ALA   234      67.880  95.460  14.770  0.00  0.00           C
ATOM   3763  HA  ALA   234      67.810  96.510  15.060  0.00  0.00           H
ATOM   3764  CB  ALA   234      69.320  94.970  14.980  0.00  0.00           C
ATOM   3765  HB1 ALA   234      69.590  95.140  16.020  0.00  0.00           H
ATOM   3766  HB2 ALA   234      69.420  93.900  14.780  0.00  0.00           H
ATOM   3767  HB3 ALA   234      69.980  95.460  14.270  0.00  0.00           H
ATOM   3768  C   ALA   234      67.340  95.390  13.330  0.00  0.00           C
ATOM   3769  O   ALA   234      67.450  96.360  12.600  0.00  0.00           O
ATOM   3770  N   ALA   235      66.800  94.260  12.890  0.00  0.00           N
ATOM   3771  H   ALA   235      66.820  93.440  13.470  0.00  0.00           H
ATOM   3772  CA  ALA   235      66.210  94.160  11.580  0.00  0.00           C
ATOM   3773  HA  ALA   235      66.880  94.640  10.870  0.00  0.00           H
ATOM   3774  CB  ALA   235      65.960  92.700  11.250  0.00  0.00           C
ATOM   3775  HB1 ALA   235      66.860  92.100  11.260  0.00  0.00           H
ATOM   3776  HB2 ALA   235      65.230  92.280  11.940  0.00  0.00           H
ATOM   3777  HB3 ALA   235      65.380  92.620  10.330  0.00  0.00           H
ATOM   3778  C   ALA   235      64.940  95.000  11.410  0.00  0.00           C
ATOM   3779  O   ALA   235      64.630  95.420  10.320  0.00  0.00           O
ATOM   3780  N   MET   236      64.180  95.210  12.500  0.00  0.00           N
ATOM   3781  H   MET   236      64.360  94.680  13.350  0.00  0.00           H
ATOM   3782  CA  MET   236      63.030  96.060  12.480  0.00  0.00           C
ATOM   3783  HA  MET   236      62.390  95.780  11.640  0.00  0.00           H
ATOM   3784  CB  MET   236      62.250  95.880  13.700  0.00  0.00           C
ATOM   3785  HB2 MET   236      61.420  96.590  13.750  0.00  0.00           H
ATOM   3786  HB3 MET   236      62.900  96.060  14.550  0.00  0.00           H
ATOM   3787  CG  MET   236      61.580  94.510  13.840  0.00  0.00           C
ATOM   3788  HG2 MET   236      60.970  94.460  14.740  0.00  0.00           H
ATOM   3789  HG3 MET   236      62.370  93.760  13.900  0.00  0.00           H
ATOM   3790  SD  MET   236      60.570  94.010  12.500  0.00  0.00           S
ATOM   3791  CE  MET   236      59.110  95.090  12.840  0.00  0.00           C
ATOM   3792  HE1 MET   236      58.840  95.140  13.900  0.00  0.00           H
ATOM   3793  HE2 MET   236      59.320  96.100  12.490  0.00  0.00           H
ATOM   3794  HE3 MET   236      58.290  94.680  12.250  0.00  0.00           H
ATOM   3795  C   MET   236      63.510  97.540  12.350  0.00  0.00           C
ATOM   3796  O   MET   236      62.890  98.320  11.650  0.00  0.00           O
ATOM   3797  N   LEU   237      64.620  97.910  12.940  0.00  0.00           N
ATOM   3798  H   LEU   237      65.110  97.240  13.510  0.00  0.00           H
ATOM   3799  CA  LEU   237      65.370  99.250  12.790  0.00  0.00           C
ATOM   3800  HA  LEU   237      64.670 100.080  12.700  0.00  0.00           H
ATOM   3801  CB  LEU   237      66.150  99.480  14.090  0.00  0.00           C
ATOM   3802  HB2 LEU   237      66.760 100.380  14.050  0.00  0.00           H
ATOM   3803  HB3 LEU   237      66.840  98.650  14.220  0.00  0.00           H
ATOM   3804  CG  LEU   237      65.340  99.590  15.350  0.00  0.00           C
ATOM   3805  HG  LEU   237      64.700  98.720  15.520  0.00  0.00           H
ATOM   3806  CD1 LEU   237      66.440  99.650  16.350  0.00  0.00           C
ATOM   3807 HD11 LEU   237      66.940 100.620  16.340  0.00  0.00           H
ATOM   3808 HD12 LEU   237      66.040  99.440  17.340  0.00  0.00           H
ATOM   3809 HD13 LEU   237      67.190  98.870  16.230  0.00  0.00           H
ATOM   3810  CD2 LEU   237      64.600 100.940  15.460  0.00  0.00           C
ATOM   3811 HD21 LEU   237      64.340 101.070  16.510  0.00  0.00           H
ATOM   3812 HD22 LEU   237      65.200 101.800  15.150  0.00  0.00           H
ATOM   3813 HD23 LEU   237      63.680 101.050  14.880  0.00  0.00           H
ATOM   3814  C   LEU   237      66.260  99.320  11.540  0.00  0.00           C
ATOM   3815  O   LEU   237      67.060 100.220  11.440  0.00  0.00           O
ATOM   3816  N   ASP   238      66.180  98.340  10.590  0.00  0.00           N
ATOM   3817  H   ASP   238      65.430  97.660  10.680  0.00  0.00           H
ATOM   3818  CA  ASP   238      66.850  98.450   9.330  0.00  0.00           C
ATOM   3819  HA  ASP   238      66.620  97.460   8.930  0.00  0.00           H
ATOM   3820  CB  ASP   238      66.320  99.490   8.380  0.00  0.00           C
ATOM   3821  HB2 ASP   238      66.740  99.380   7.380  0.00  0.00           H
ATOM   3822  HB3 ASP   238      66.570 100.480   8.740  0.00  0.00           H
ATOM   3823  CG  ASP   238      64.830  99.470   8.090  0.00  0.00           C
ATOM   3824  OD1 ASP   238      64.220  98.350   8.180  0.00  0.00           O
ATOM   3825  OD2 ASP   238      64.240 100.550   7.990  0.00  0.00           O
ATOM   3826  C   ASP   238      68.380  98.450   9.390  0.00  0.00           C
ATOM   3827  O   ASP   238      69.080  98.650   8.340  0.00  0.00           O
ATOM   3828  N   MET   239      68.970  98.100  10.550  0.00  0.00           N
ATOM   3829  H   MET   239      68.460  97.910  11.400  0.00  0.00           H
ATOM   3830  CA  MET   239      70.380  98.110  10.870  0.00  0.00           C
ATOM   3831  HA  MET   239      70.810  98.930  10.280  0.00  0.00           H
ATOM   3832  CB  MET   239      70.620  98.230  12.390  0.00  0.00           C
ATOM   3833  HB2 MET   239      71.680  98.140  12.640  0.00  0.00           H
ATOM   3834  HB3 MET   239      69.990  97.490  12.870  0.00  0.00           H
ATOM   3835  CG  MET   239      70.170  99.510  12.980  0.00  0.00           C
ATOM   3836  HG2 MET   239      69.090  99.590  12.800  0.00  0.00           H
ATOM   3837  HG3 MET   239      70.670 100.310  12.440  0.00  0.00           H
ATOM   3838  SD  MET   239      70.370  99.600  14.810  0.00  0.00           S
ATOM   3839  CE  MET   239      72.200  99.550  15.030  0.00  0.00           C
ATOM   3840  HE1 MET   239      72.750  98.620  14.910  0.00  0.00           H
ATOM   3841  HE2 MET   239      72.740 100.210  14.350  0.00  0.00           H
ATOM   3842  HE3 MET   239      72.410  99.970  16.020  0.00  0.00           H
ATOM   3843  C   MET   239      71.050  96.800  10.370  0.00  0.00           C
ATOM   3844  O   MET   239      72.290  96.650  10.500  0.00  0.00           O
ATOM   3845  N   THR   240      70.370  95.930   9.660  0.00  0.00           N
ATOM   3846  H   THR   240      69.360  95.950   9.660  0.00  0.00           H
ATOM   3847  CA  THR   240      71.010  94.800   9.020  0.00  0.00           C
ATOM   3848  HA  THR   240      72.000  94.630   9.430  0.00  0.00           H
ATOM   3849  CB  THR   240      70.210  93.500   9.340  0.00  0.00           C
ATOM   3850  HB  THR   240      70.740  92.710   8.800  0.00  0.00           H
ATOM   3851  CG2 THR   240      70.410  93.120  10.790  0.00  0.00           C
ATOM   3852 HG21 THR   240      69.990  92.130  10.980  0.00  0.00           H
ATOM   3853 HG22 THR   240      71.450  93.200  11.120  0.00  0.00           H
ATOM   3854 HG23 THR   240      69.890  93.840  11.410  0.00  0.00           H
ATOM   3855  OG1 THR   240      68.850  93.680   8.880  0.00  0.00           O
ATOM   3856  HG1 THR   240      68.490  92.800   8.780  0.00  0.00           H
ATOM   3857  C   THR   240      71.240  94.900   7.470  0.00  0.00           C
ATOM   3858  O   THR   240      71.400  93.890   6.790  0.00  0.00           O
ATOM   3859  N   GLY   241      71.130  96.120   6.880  0.00  0.00           N
ATOM   3860  H   GLY   241      70.870  96.980   7.350  0.00  0.00           H
ATOM   3861  CA  GLY   241      71.350  96.350   5.450  0.00  0.00           C
ATOM   3862  HA2 GLY   241      70.800  97.270   5.250  0.00  0.00           H
ATOM   3863  HA3 GLY   241      70.960  95.450   4.970  0.00  0.00           H
ATOM   3864  C   GLY   241      72.770  96.760   4.980  0.00  0.00           C
ATOM   3865  O   GLY   241      73.730  96.580   5.780  0.00  0.00           O
ATOM   3866  N   ALA   242      72.860  97.210   3.700  0.00  0.00           N
ATOM   3867  H   ALA   242      71.980  97.200   3.190  0.00  0.00           H
ATOM   3868  CA  ALA   242      73.940  98.020   3.160  0.00  0.00           C
ATOM   3869  HA  ALA   242      74.740  97.390   2.750  0.00  0.00           H
ATOM   3870  CB  ALA   242      73.340  98.810   1.960  0.00  0.00           C
ATOM   3871  HB1 ALA   242      72.840  98.070   1.340  0.00  0.00           H
ATOM   3872  HB2 ALA   242      72.510  99.440   2.280  0.00  0.00           H
ATOM   3873  HB3 ALA   242      74.140  99.360   1.460  0.00  0.00           H
ATOM   3874  C   ALA   242      74.530  99.070   4.170  0.00  0.00           C
ATOM   3875  O   ALA   242      73.790  99.620   5.000  0.00  0.00           O
ATOM   3876  N   GLY   243      75.870  99.400   4.110  0.00  0.00           N
ATOM   3877  H   GLY   243      76.430  98.990   3.370  0.00  0.00           H
ATOM   3878  CA  GLY   243      76.530 100.320   5.030  0.00  0.00           C
ATOM   3879  HA2 GLY   243      75.940 101.230   5.090  0.00  0.00           H
ATOM   3880  HA3 GLY   243      77.520 100.430   4.600  0.00  0.00           H
ATOM   3881  C   GLY   243      76.720  99.870   6.460  0.00  0.00           C
ATOM   3882  O   GLY   243      77.700 100.320   7.070  0.00  0.00           O
ATOM   3883  N   TYR   244      75.990  98.830   6.950  0.00  0.00           N
ATOM   3884  H   TYR   244      75.470  98.350   6.230  0.00  0.00           H
ATOM   3885  CA  TYR   244      76.260  98.150   8.190  0.00  0.00           C
ATOM   3886  HA  TYR   244      76.790  98.900   8.790  0.00  0.00           H
ATOM   3887  CB  TYR   244      74.960  97.890   9.030  0.00  0.00           C
ATOM   3888  HB2 TYR   244      75.120  97.120   9.790  0.00  0.00           H
ATOM   3889  HB3 TYR   244      74.160  97.660   8.330  0.00  0.00           H
ATOM   3890  CG  TYR   244      74.570  99.140   9.800  0.00  0.00           C
ATOM   3891  CD1 TYR   244      74.920  99.340  11.180  0.00  0.00           C
ATOM   3892  HD1 TYR   244      75.510  98.540  11.600  0.00  0.00           H
ATOM   3893  CE1 TYR   244      74.560 100.520  11.830  0.00  0.00           C
ATOM   3894  HE1 TYR   244      74.970 100.860  12.770  0.00  0.00           H
ATOM   3895  CZ  TYR   244      73.680 101.460  11.220  0.00  0.00           C
ATOM   3896  OH  TYR   244      73.470 102.650  11.810  0.00  0.00           O
ATOM   3897  HH  TYR   244      74.100 102.920  12.490  0.00  0.00           H
ATOM   3898  CE2 TYR   244      73.370 101.260   9.850  0.00  0.00           C
ATOM   3899  HE2 TYR   244      73.030 102.080   9.230  0.00  0.00           H
ATOM   3900  CD2 TYR   244      73.790 100.120   9.190  0.00  0.00           C
ATOM   3901  HD2 TYR   244      73.520 100.060   8.150  0.00  0.00           H
ATOM   3902  C   TYR   244      77.180  96.930   8.110  0.00  0.00           C
ATOM   3903  O   TYR   244      77.130  96.130   7.190  0.00  0.00           O
ATOM   3904  N   VAL   245      77.900  96.800   9.220  0.00  0.00           N
ATOM   3905  H   VAL   245      77.820  97.530   9.900  0.00  0.00           H
ATOM   3906  CA  VAL   245      78.840  95.660   9.480  0.00  0.00           C
ATOM   3907  HA  VAL   245      78.610  94.950   8.690  0.00  0.00           H
ATOM   3908  CB  VAL   245      80.290  96.250   9.330  0.00  0.00           C
ATOM   3909  HB  VAL   245      80.430  97.260   9.710  0.00  0.00           H
ATOM   3910  CG1 VAL   245      81.380  95.390  10.000  0.00  0.00           C
ATOM   3911 HG11 VAL   245      81.250  94.350   9.700  0.00  0.00           H
ATOM   3912 HG12 VAL   245      82.400  95.750   9.870  0.00  0.00           H
ATOM   3913 HG13 VAL   245      81.210  95.310  11.070  0.00  0.00           H
ATOM   3914  CG2 VAL   245      80.680  96.250   7.870  0.00  0.00           C
ATOM   3915 HG21 VAL   245      79.920  96.730   7.250  0.00  0.00           H
ATOM   3916 HG22 VAL   245      81.610  96.810   7.800  0.00  0.00           H
ATOM   3917 HG23 VAL   245      81.010  95.250   7.560  0.00  0.00           H
ATOM   3918  C   VAL   245      78.520  94.980  10.800  0.00  0.00           C
ATOM   3919  O   VAL   245      78.640  95.720  11.760  0.00  0.00           O
ATOM   3920  N   TRP   246      78.360  93.660  10.890  0.00  0.00           N
ATOM   3921  H   TRP   246      78.480  93.180  10.010  0.00  0.00           H
ATOM   3922  CA  TRP   246      78.070  92.880  12.080  0.00  0.00           C
ATOM   3923  HA  TRP   246      78.040  93.610  12.890  0.00  0.00           H
ATOM   3924  CB  TRP   246      76.640  92.380  11.920  0.00  0.00           C
ATOM   3925  HB2 TRP   246      76.490  91.610  12.680  0.00  0.00           H
ATOM   3926  HB3 TRP   246      76.570  91.940  10.920  0.00  0.00           H
ATOM   3927  CG  TRP   246      75.500  93.430  12.100  0.00  0.00           C
ATOM   3928  CD1 TRP   246      75.130  94.330  11.240  0.00  0.00           C
ATOM   3929  HD1 TRP   246      75.540  94.360  10.230  0.00  0.00           H
ATOM   3930  NE1 TRP   246      74.270  95.220  11.740  0.00  0.00           N
ATOM   3931  HE1 TRP   246      73.950  96.030  11.220  0.00  0.00           H
ATOM   3932  CE2 TRP   246      73.910  94.900  12.990  0.00  0.00           C
ATOM   3933  CZ2 TRP   246      73.090  95.490  13.930  0.00  0.00           C
ATOM   3934  HZ2 TRP   246      72.530  96.390  13.710  0.00  0.00           H
ATOM   3935  CH2 TRP   246      72.930  94.980  15.230  0.00  0.00           C
ATOM   3936  HH2 TRP   246      72.200  95.460  15.870  0.00  0.00           H
ATOM   3937  CZ3 TRP   246      73.670  93.820  15.500  0.00  0.00           C
ATOM   3938  HZ3 TRP   246      73.580  93.380  16.480  0.00  0.00           H
ATOM   3939  CE3 TRP   246      74.620  93.280  14.610  0.00  0.00           C
ATOM   3940  HE3 TRP   246      75.210  92.430  14.920  0.00  0.00           H
ATOM   3941  CD2 TRP   246      74.710  93.770  13.300  0.00  0.00           C
ATOM   3942  C   TRP   246      79.220  91.830  12.350  0.00  0.00           C
ATOM   3943  O   TRP   246      79.560  91.030  11.430  0.00  0.00           O
ATOM   3944  N   LEU   247      79.830  91.840  13.600  0.00  0.00           N
ATOM   3945  H   LEU   247      79.420  92.500  14.240  0.00  0.00           H
ATOM   3946  CA  LEU   247      81.030  91.070  14.040  0.00  0.00           C
ATOM   3947  HA  LEU   247      81.180  90.280  13.310  0.00  0.00           H
ATOM   3948  CB  LEU   247      82.200  92.040  13.940  0.00  0.00           C
ATOM   3949  HB2 LEU   247      82.050  92.920  14.560  0.00  0.00           H
ATOM   3950  HB3 LEU   247      82.250  92.490  12.950  0.00  0.00           H
ATOM   3951  CG  LEU   247      83.520  91.450  14.380  0.00  0.00           C
ATOM   3952  HG  LEU   247      83.520  90.880  15.310  0.00  0.00           H
ATOM   3953  CD1 LEU   247      84.030  90.470  13.330  0.00  0.00           C
ATOM   3954 HD11 LEU   247      84.270  90.920  12.370  0.00  0.00           H
ATOM   3955 HD12 LEU   247      84.970  90.110  13.750  0.00  0.00           H
ATOM   3956 HD13 LEU   247      83.370  89.600  13.310  0.00  0.00           H
ATOM   3957  CD2 LEU   247      84.550  92.590  14.520  0.00  0.00           C
ATOM   3958 HD21 LEU   247      85.520  92.360  14.090  0.00  0.00           H
ATOM   3959 HD22 LEU   247      84.190  93.480  14.010  0.00  0.00           H
ATOM   3960 HD23 LEU   247      84.680  92.880  15.570  0.00  0.00           H
ATOM   3961  C   LEU   247      80.880  90.400  15.450  0.00  0.00           C
ATOM   3962  O   LEU   247      80.270  91.000  16.320  0.00  0.00           O
ATOM   3963  N   VAL   248      81.260  89.120  15.600  0.00  0.00           N
ATOM   3964  H   VAL   248      81.520  88.690  14.720  0.00  0.00           H
ATOM   3965  CA  VAL   248      80.830  88.300  16.730  0.00  0.00           C
ATOM   3966  HA  VAL   248      80.880  88.960  17.590  0.00  0.00           H
ATOM   3967  CB  VAL   248      79.340  87.900  16.440  0.00  0.00           C
ATOM   3968  HB  VAL   248      78.900  88.660  15.800  0.00  0.00           H
ATOM   3969  CG1 VAL   248      79.090  86.620  15.630  0.00  0.00           C
ATOM   3970 HG11 VAL   248      79.630  85.740  15.980  0.00  0.00           H
ATOM   3971 HG12 VAL   248      78.060  86.340  15.870  0.00  0.00           H
ATOM   3972 HG13 VAL   248      79.140  86.810  14.560  0.00  0.00           H
ATOM   3973  CG2 VAL   248      78.500  87.930  17.700  0.00  0.00           C
ATOM   3974 HG21 VAL   248      78.860  87.210  18.440  0.00  0.00           H
ATOM   3975 HG22 VAL   248      78.590  88.960  18.060  0.00  0.00           H
ATOM   3976 HG23 VAL   248      77.490  87.620  17.430  0.00  0.00           H
ATOM   3977  C   VAL   248      81.700  87.100  17.050  0.00  0.00           C
ATOM   3978  O   VAL   248      82.750  86.730  16.410  0.00  0.00           O
ATOM   3979  N   GLY   249      81.370  86.440  18.180  0.00  0.00           N
ATOM   3980  H   GLY   249      80.690  86.860  18.800  0.00  0.00           H
ATOM   3981  CA  GLY   249      81.910  85.140  18.630  0.00  0.00           C
ATOM   3982  HA2 GLY   249      81.760  85.110  19.700  0.00  0.00           H
ATOM   3983  HA3 GLY   249      82.960  85.240  18.350  0.00  0.00           H
ATOM   3984  C   GLY   249      81.450  83.880  18.030  0.00  0.00           C
ATOM   3985  O   GLY   249      81.430  83.870  16.810  0.00  0.00           O
ATOM   3986  N   GLU   250      81.140  82.930  18.880  0.00  0.00           N
ATOM   3987  H   GLU   250      81.190  83.150  19.860  0.00  0.00           H
ATOM   3988  CA  GLU   250      80.610  81.550  18.520  0.00  0.00           C
ATOM   3989  HA  GLU   250      80.600  81.430  17.430  0.00  0.00           H
ATOM   3990  CB  GLU   250      81.390  80.340  19.100  0.00  0.00           C
ATOM   3991  HB2 GLU   250      81.270  80.350  20.180  0.00  0.00           H
ATOM   3992  HB3 GLU   250      82.440  80.540  18.880  0.00  0.00           H
ATOM   3993  CG  GLU   250      81.010  78.990  18.410  0.00  0.00           C
ATOM   3994  HG2 GLU   250      80.860  79.180  17.340  0.00  0.00           H
ATOM   3995  HG3 GLU   250      80.170  78.570  18.970  0.00  0.00           H
ATOM   3996  CD  GLU   250      82.150  77.940  18.530  0.00  0.00           C
ATOM   3997  OE1 GLU   250      83.340  78.350  18.760  0.00  0.00           O
ATOM   3998  OE2 GLU   250      81.970  76.810  17.970  0.00  0.00           O
ATOM   3999  C   GLU   250      79.100  81.250  18.930  0.00  0.00           C
ATOM   4000  O   GLU   250      78.360  80.510  18.240  0.00  0.00           O
ATOM   4001  N   ARG   251      78.700  81.720  20.120  0.00  0.00           N
ATOM   4002  H   ARG   251      79.360  82.200  20.720  0.00  0.00           H
ATOM   4003  CA  ARG   251      77.350  81.220  20.680  0.00  0.00           C
ATOM   4004  HA  ARG   251      77.330  80.130  20.610  0.00  0.00           H
ATOM   4005  CB  ARG   251      77.130  81.740  22.120  0.00  0.00           C
ATOM   4006  HB2 ARG   251      76.180  81.400  22.540  0.00  0.00           H
ATOM   4007  HB3 ARG   251      77.170  82.830  22.100  0.00  0.00           H
ATOM   4008  CG  ARG   251      78.180  81.090  23.070  0.00  0.00           C
ATOM   4009  HG2 ARG   251      79.160  81.560  22.950  0.00  0.00           H
ATOM   4010  HG3 ARG   251      78.170  80.010  22.910  0.00  0.00           H
ATOM   4011  CD  ARG   251      77.820  81.380  24.530  0.00  0.00           C
ATOM   4012  HD2 ARG   251      78.700  81.060  25.090  0.00  0.00           H
ATOM   4013  HD3 ARG   251      76.960  80.790  24.840  0.00  0.00           H
ATOM   4014  NE  ARG   251      77.600  82.760  24.780  0.00  0.00           N
ATOM   4015  HE  ARG   251      77.770  83.470  24.080  0.00  0.00           H
ATOM   4016  CZ  ARG   251      77.340  83.360  25.930  0.00  0.00           C
ATOM   4017  NH1 ARG   251      76.800  82.710  26.950  0.00  0.00           N
ATOM   4018 HH11 ARG   251      76.500  81.750  26.990  0.00  0.00           H
ATOM   4019 HH12 ARG   251      76.540  83.250  27.760  0.00  0.00           H
ATOM   4020  NH2 ARG   251      77.630  84.600  26.080  0.00  0.00           N
ATOM   4021 HH21 ARG   251      78.020  85.070  25.280  0.00  0.00           H
ATOM   4022 HH22 ARG   251      77.560  84.990  27.010  0.00  0.00           H
ATOM   4023  C   ARG   251      76.190  81.760  19.830  0.00  0.00           C
ATOM   4024  O   ARG   251      75.120  81.120  19.740  0.00  0.00           O
ATOM   4025  N   GLU   252      76.360  82.940  19.220  0.00  0.00           N
ATOM   4026  H   GLU   252      77.260  83.350  19.400  0.00  0.00           H
ATOM   4027  CA  GLU   252      75.410  83.810  18.530  0.00  0.00           C
ATOM   4028  HA  GLU   252      74.400  83.640  18.900  0.00  0.00           H
ATOM   4029  CB  GLU   252      75.770  85.310  18.620  0.00  0.00           C
ATOM   4030  HB2 GLU   252      74.940  85.940  18.310  0.00  0.00           H
ATOM   4031  HB3 GLU   252      76.530  85.370  17.840  0.00  0.00           H
ATOM   4032  CG  GLU   252      76.200  85.920  20.020  0.00  0.00           C
ATOM   4033  HG2 GLU   252      75.660  85.420  20.820  0.00  0.00           H
ATOM   4034  HG3 GLU   252      75.970  86.990  19.950  0.00  0.00           H
ATOM   4035  CD  GLU   252      77.650  85.660  20.460  0.00  0.00           C
ATOM   4036  OE1 GLU   252      78.150  86.430  21.320  0.00  0.00           O
ATOM   4037  OE2 GLU   252      78.360  84.800  19.970  0.00  0.00           O
ATOM   4038  C   GLU   252      75.260  83.480  17.000  0.00  0.00           C
ATOM   4039  O   GLU   252      74.270  84.010  16.450  0.00  0.00           O
ATOM   4040  N   ILE   253      76.200  82.740  16.390  0.00  0.00           N
ATOM   4041  H   ILE   253      77.010  82.490  16.940  0.00  0.00           H
ATOM   4042  CA  ILE   253      76.040  82.020  15.040  0.00  0.00           C
ATOM   4043  HA  ILE   253      75.270  82.510  14.450  0.00  0.00           H
ATOM   4044  CB  ILE   253      77.290  82.140  14.190  0.00  0.00           C
ATOM   4045  HB  ILE   253      76.830  81.860  13.240  0.00  0.00           H
ATOM   4046  CG2 ILE   253      77.620  83.660  13.910  0.00  0.00           C
ATOM   4047 HG21 ILE   253      78.410  83.820  13.170  0.00  0.00           H
ATOM   4048 HG22 ILE   253      76.690  84.050  13.480  0.00  0.00           H
ATOM   4049 HG23 ILE   253      77.890  84.170  14.840  0.00  0.00           H
ATOM   4050  CG1 ILE   253      78.550  81.500  14.640  0.00  0.00           C
ATOM   4051 HG12 ILE   253      78.340  80.630  15.280  0.00  0.00           H
ATOM   4052 HG13 ILE   253      79.090  82.110  15.360  0.00  0.00           H
ATOM   4053  CD1 ILE   253      79.630  81.150  13.500  0.00  0.00           C
ATOM   4054 HD11 ILE   253      79.170  80.530  12.720  0.00  0.00           H
ATOM   4055 HD12 ILE   253      79.990  82.040  13.000  0.00  0.00           H
ATOM   4056 HD13 ILE   253      80.470  80.680  14.020  0.00  0.00           H
ATOM   4057  C   ILE   253      75.610  80.530  15.190  0.00  0.00           C
ATOM   4058  O   ILE   253      75.640  79.720  14.310  0.00  0.00           O
ATOM   4059  N   SER   254      75.240  80.100  16.440  0.00  0.00           N
ATOM   4060  H   SER   254      75.070  80.810  17.140  0.00  0.00           H
ATOM   4061  CA  SER   254      74.870  78.730  16.820  0.00  0.00           C
ATOM   4062  HA  SER   254      74.950  78.090  15.940  0.00  0.00           H
ATOM   4063  CB  SER   254      75.910  78.120  17.750  0.00  0.00           C
ATOM   4064  HB2 SER   254      75.680  77.080  17.980  0.00  0.00           H
ATOM   4065  HB3 SER   254      75.730  78.600  18.720  0.00  0.00           H
ATOM   4066  OG  SER   254      77.240  78.240  17.310  0.00  0.00           O
ATOM   4067  HG  SER   254      77.470  79.160  17.430  0.00  0.00           H
ATOM   4068  C   SER   254      73.410  78.600  17.370  0.00  0.00           C
ATOM   4069  O   SER   254      72.880  79.610  17.800  0.00  0.00           O
ATOM   4070  N   GLY   255      72.900  77.320  17.390  0.00  0.00           N
ATOM   4071  H   GLY   255      73.300  76.590  16.820  0.00  0.00           H
ATOM   4072  CA  GLY   255      71.660  77.080  18.020  0.00  0.00           C
ATOM   4073  HA2 GLY   255      71.720  77.550  19.010  0.00  0.00           H
ATOM   4074  HA3 GLY   255      71.380  76.030  18.040  0.00  0.00           H
ATOM   4075  C   GLY   255      70.480  77.860  17.350  0.00  0.00           C
ATOM   4076  O   GLY   255      70.470  77.920  16.080  0.00  0.00           O
ATOM   4077  N   SER   256      69.570  78.430  18.150  0.00  0.00           N
ATOM   4078  H   SER   256      69.600  78.290  19.150  0.00  0.00           H
ATOM   4079  CA  SER   256      68.480  79.190  17.570  0.00  0.00           C
ATOM   4080  HA  SER   256      68.210  78.670  16.650  0.00  0.00           H
ATOM   4081  CB  SER   256      67.260  79.280  18.500  0.00  0.00           C
ATOM   4082  HB2 SER   256      67.020  78.260  18.790  0.00  0.00           H
ATOM   4083  HB3 SER   256      66.350  79.630  18.000  0.00  0.00           H
ATOM   4084  OG  SER   256      67.370  80.130  19.630  0.00  0.00           O
ATOM   4085  HG  SER   256      67.930  79.650  20.250  0.00  0.00           H
ATOM   4086  C   SER   256      68.770  80.660  17.120  0.00  0.00           C
ATOM   4087  O   SER   256      68.060  81.140  16.250  0.00  0.00           O
ATOM   4088  N   ALA   257      69.850  81.320  17.620  0.00  0.00           N
ATOM   4089  H   ALA   257      70.400  80.750  18.240  0.00  0.00           H
ATOM   4090  CA  ALA   257      70.370  82.620  17.110  0.00  0.00           C
ATOM   4091  HA  ALA   257      69.460  83.190  16.960  0.00  0.00           H
ATOM   4092  CB  ALA   257      71.230  83.330  18.170  0.00  0.00           C
ATOM   4093  HB1 ALA   257      71.660  84.180  17.660  0.00  0.00           H
ATOM   4094  HB2 ALA   257      70.730  83.710  19.060  0.00  0.00           H
ATOM   4095  HB3 ALA   257      72.040  82.660  18.450  0.00  0.00           H
ATOM   4096  C   ALA   257      70.940  82.480  15.670  0.00  0.00           C
ATOM   4097  O   ALA   257      70.780  83.400  14.840  0.00  0.00           O
ATOM   4098  N   LEU   258      71.280  81.240  15.210  0.00  0.00           N
ATOM   4099  H   LEU   258      71.340  80.400  15.750  0.00  0.00           H
ATOM   4100  CA  LEU   258      71.460  80.920  13.740  0.00  0.00           C
ATOM   4101  HA  LEU   258      72.150  81.650  13.310  0.00  0.00           H
ATOM   4102  CB  LEU   258      72.210  79.620  13.580  0.00  0.00           C
ATOM   4103  HB2 LEU   258      71.570  78.820  13.960  0.00  0.00           H
ATOM   4104  HB3 LEU   258      73.030  79.540  14.300  0.00  0.00           H
ATOM   4105  CG  LEU   258      72.680  79.280  12.120  0.00  0.00           C
ATOM   4106  HG  LEU   258      71.890  79.030  11.410  0.00  0.00           H
ATOM   4107  CD1 LEU   258      73.580  80.380  11.500  0.00  0.00           C
ATOM   4108 HD11 LEU   258      73.030  81.310  11.360  0.00  0.00           H
ATOM   4109 HD12 LEU   258      74.330  80.640  12.250  0.00  0.00           H
ATOM   4110 HD13 LEU   258      74.110  80.060  10.600  0.00  0.00           H
ATOM   4111  CD2 LEU   258      73.580  77.980  12.260  0.00  0.00           C
ATOM   4112 HD21 LEU   258      73.830  77.640  11.260  0.00  0.00           H
ATOM   4113 HD22 LEU   258      74.430  78.280  12.860  0.00  0.00           H
ATOM   4114 HD23 LEU   258      72.970  77.210  12.740  0.00  0.00           H
ATOM   4115  C   LEU   258      70.220  81.010  12.890  0.00  0.00           C
ATOM   4116  O   LEU   258      70.440  81.300  11.700  0.00  0.00           O
ATOM   4117  N   ARG   259      69.000  80.960  13.460  0.00  0.00           N
ATOM   4118  H   ARG   259      68.880  80.830  14.450  0.00  0.00           H
ATOM   4119  CA  ARG   259      67.710  81.150  12.760  0.00  0.00           C
ATOM   4120  HA  ARG   259      67.830  80.750  11.750  0.00  0.00           H
ATOM   4121  CB  ARG   259      66.560  80.510  13.530  0.00  0.00           C
ATOM   4122  HB2 ARG   259      66.450  81.010  14.490  0.00  0.00           H
ATOM   4123  HB3 ARG   259      66.780  79.450  13.660  0.00  0.00           H
ATOM   4124  CG  ARG   259      65.100  80.730  12.960  0.00  0.00           C
ATOM   4125  HG2 ARG   259      65.070  80.400  11.920  0.00  0.00           H
ATOM   4126  HG3 ARG   259      64.810  81.780  13.040  0.00  0.00           H
ATOM   4127  CD  ARG   259      64.120  79.860  13.700  0.00  0.00           C
ATOM   4128  HD2 ARG   259      64.260  80.000  14.770  0.00  0.00           H
ATOM   4129  HD3 ARG   259      64.210  78.830  13.370  0.00  0.00           H
ATOM   4130  NE  ARG   259      62.710  80.300  13.290  0.00  0.00           N
ATOM   4131  HE  ARG   259      62.680  81.260  12.980  0.00  0.00           H
ATOM   4132  CZ  ARG   259      61.620  79.650  13.160  0.00  0.00           C
ATOM   4133  NH1 ARG   259      61.470  78.370  13.450  0.00  0.00           N
ATOM   4134 HH11 ARG   259      62.060  78.090  14.220  0.00  0.00           H
ATOM   4135 HH12 ARG   259      60.590  77.900  13.280  0.00  0.00           H
ATOM   4136  NH2 ARG   259      60.640  80.250  12.540  0.00  0.00           N
ATOM   4137 HH21 ARG   259      60.760  81.110  12.030  0.00  0.00           H
ATOM   4138 HH22 ARG   259      59.820  79.740  12.220  0.00  0.00           H
ATOM   4139  C   ARG   259      67.430  82.650  12.480  0.00  0.00           C
ATOM   4140  O   ARG   259      66.740  83.030  11.600  0.00  0.00           O
ATOM   4141  N   TYR   260      68.150  83.540  13.160  0.00  0.00           N
ATOM   4142  H   TYR   260      68.670  83.100  13.910  0.00  0.00           H
ATOM   4143  CA  TYR   260      67.840  84.970  13.270  0.00  0.00           C
ATOM   4144  HA  TYR   260      67.170  85.330  12.490  0.00  0.00           H
ATOM   4145  CB  TYR   260      67.150  85.280  14.610  0.00  0.00           C
ATOM   4146  HB2 TYR   260      66.960  86.350  14.680  0.00  0.00           H
ATOM   4147  HB3 TYR   260      67.880  85.240  15.420  0.00  0.00           H
ATOM   4148  CG  TYR   260      65.930  84.410  15.060  0.00  0.00           C
ATOM   4149  CD1 TYR   260      64.710  84.650  14.400  0.00  0.00           C
ATOM   4150  HD1 TYR   260      64.760  85.270  13.510  0.00  0.00           H
ATOM   4151  CE1 TYR   260      63.530  83.950  14.710  0.00  0.00           C
ATOM   4152  HE1 TYR   260      62.610  84.320  14.270  0.00  0.00           H
ATOM   4153  CZ  TYR   260      63.560  83.060  15.810  0.00  0.00           C
ATOM   4154  OH  TYR   260      62.430  82.420  16.180  0.00  0.00           O
ATOM   4155  HH  TYR   260      62.650  81.580  16.580  0.00  0.00           H
ATOM   4156  CE2 TYR   260      64.760  82.850  16.580  0.00  0.00           C
ATOM   4157  HE2 TYR   260      64.850  82.200  17.430  0.00  0.00           H
ATOM   4158  CD2 TYR   260      65.970  83.470  16.100  0.00  0.00           C
ATOM   4159  HD2 TYR   260      66.900  83.310  16.610  0.00  0.00           H
ATOM   4160  C   TYR   260      69.000  85.910  13.060  0.00  0.00           C
ATOM   4161  O   TYR   260      68.800  87.070  12.880  0.00  0.00           O
ATOM   4162  N   ALA   261      70.250  85.490  13.020  0.00  0.00           N
ATOM   4163  H   ALA   261      70.460  84.600  13.460  0.00  0.00           H
ATOM   4164  CA  ALA   261      71.410  86.260  12.600  0.00  0.00           C
ATOM   4165  HA  ALA   261      71.420  87.170  13.180  0.00  0.00           H
ATOM   4166  CB  ALA   261      72.680  85.350  12.820  0.00  0.00           C
ATOM   4167  HB1 ALA   261      72.560  84.400  12.310  0.00  0.00           H
ATOM   4168  HB2 ALA   261      73.560  85.880  12.440  0.00  0.00           H
ATOM   4169  HB3 ALA   261      72.940  85.180  13.860  0.00  0.00           H
ATOM   4170  C   ALA   261      71.320  86.690  11.160  0.00  0.00           C
ATOM   4171  O   ALA   261      70.830  85.860  10.370  0.00  0.00           O
ATOM   4172  N   PRO   262      71.750  87.910  10.790  0.00  0.00           N
ATOM   4173  CD  PRO   262      72.410  88.790  11.720  0.00  0.00           C
ATOM   4174  HD2 PRO   262      73.240  88.330  12.260  0.00  0.00           H
ATOM   4175  HD3 PRO   262      71.700  89.170  12.450  0.00  0.00           H
ATOM   4176  CG  PRO   262      72.790  89.970  10.940  0.00  0.00           C
ATOM   4177  HG2 PRO   262      73.830  89.790  10.660  0.00  0.00           H
ATOM   4178  HG3 PRO   262      72.700  90.850  11.570  0.00  0.00           H
ATOM   4179  CB  PRO   262      71.900  90.000   9.690  0.00  0.00           C
ATOM   4180  HB2 PRO   262      72.490  90.370   8.860  0.00  0.00           H
ATOM   4181  HB3 PRO   262      71.010  90.620   9.770  0.00  0.00           H
ATOM   4182  CA  PRO   262      71.530  88.570   9.470  0.00  0.00           C
ATOM   4183  HA  PRO   262      70.510  88.620   9.100  0.00  0.00           H
ATOM   4184  C   PRO   262      72.380  87.870   8.400  0.00  0.00           C
ATOM   4185  O   PRO   262      73.460  87.260   8.680  0.00  0.00           O
ATOM   4186  N   ASP   263      72.010  88.140   7.120  0.00  0.00           N
ATOM   4187  H   ASP   263      71.190  88.700   6.900  0.00  0.00           H
ATOM   4188  CA  ASP   263      72.900  87.750   6.000  0.00  0.00           C
ATOM   4189  HA  ASP   263      73.150  86.710   6.200  0.00  0.00           H
ATOM   4190  CB  ASP   263      72.160  87.760   4.630  0.00  0.00           C
ATOM   4191  HB2 ASP   263      72.810  87.620   3.770  0.00  0.00           H
ATOM   4192  HB3 ASP   263      71.790  88.770   4.420  0.00  0.00           H
ATOM   4193  CG  ASP   263      71.070  86.760   4.490  0.00  0.00           C
ATOM   4194  OD1 ASP   263      70.280  86.980   3.520  0.00  0.00           O
ATOM   4195  OD2 ASP   263      70.880  85.800   5.280  0.00  0.00           O
ATOM   4196  C   ASP   263      74.160  88.510   5.870  0.00  0.00           C
ATOM   4197  O   ASP   263      74.030  89.700   5.720  0.00  0.00           O
ATOM   4198  N   GLY   264      75.370  87.830   5.890  0.00  0.00           N
ATOM   4199  H   GLY   264      75.380  86.820   5.830  0.00  0.00           H
ATOM   4200  CA  GLY   264      76.690  88.480   5.820  0.00  0.00           C
ATOM   4201  HA2 GLY   264      76.730  89.370   5.190  0.00  0.00           H
ATOM   4202  HA3 GLY   264      77.390  87.800   5.350  0.00  0.00           H
ATOM   4203  C   GLY   264      77.350  88.760   7.150  0.00  0.00           C
ATOM   4204  O   GLY   264      78.290  89.520   7.250  0.00  0.00           O
ATOM   4205  N   ILE   265      76.920  88.300   8.320  0.00  0.00           N
ATOM   4206  H   ILE   265      76.120  87.680   8.340  0.00  0.00           H
ATOM   4207  CA  ILE   265      77.630  88.570   9.610  0.00  0.00           C
ATOM   4208  HA  ILE   265      77.890  89.620   9.640  0.00  0.00           H
ATOM   4209  CB  ILE   265      76.630  88.220  10.810  0.00  0.00           C
ATOM   4210  HB  ILE   265      75.640  88.650  10.650  0.00  0.00           H
ATOM   4211  CG2 ILE   265      76.450  86.700  10.910  0.00  0.00           C
ATOM   4212 HG21 ILE   265      75.880  86.340  11.760  0.00  0.00           H
ATOM   4213 HG22 ILE   265      76.000  86.300   9.990  0.00  0.00           H
ATOM   4214 HG23 ILE   265      77.380  86.160  11.060  0.00  0.00           H
ATOM   4215  CG1 ILE   265      77.290  88.720  12.160  0.00  0.00           C
ATOM   4216 HG12 ILE   265      77.710  89.710  12.000  0.00  0.00           H
ATOM   4217 HG13 ILE   265      77.990  87.990  12.570  0.00  0.00           H
ATOM   4218  CD1 ILE   265      76.200  88.890  13.240  0.00  0.00           C
ATOM   4219 HD11 ILE   265      76.480  89.200  14.250  0.00  0.00           H
ATOM   4220 HD12 ILE   265      75.320  89.450  12.940  0.00  0.00           H
ATOM   4221 HD13 ILE   265      75.750  87.910  13.380  0.00  0.00           H
ATOM   4222  C   ILE   265      78.930  87.760   9.680  0.00  0.00           C
ATOM   4223  O   ILE   265      79.020  86.620   9.160  0.00  0.00           O
ATOM   4224  N   ILE   266      79.930  88.260  10.430  0.00  0.00           N
ATOM   4225  H   ILE   266      79.790  89.150  10.890  0.00  0.00           H
ATOM   4226  CA  ILE   266      81.160  87.540  10.730  0.00  0.00           C
ATOM   4227  HA  ILE   266      81.260  86.760   9.970  0.00  0.00           H
ATOM   4228  CB  ILE   266      82.420  88.420  10.540  0.00  0.00           C
ATOM   4229  HB  ILE   266      82.470  89.060  11.420  0.00  0.00           H
ATOM   4230  CG2 ILE   266      83.740  87.600  10.520  0.00  0.00           C
ATOM   4231 HG21 ILE   266      84.110  87.500  11.540  0.00  0.00           H
ATOM   4232 HG22 ILE   266      83.670  86.590  10.120  0.00  0.00           H
ATOM   4233 HG23 ILE   266      84.560  88.100   9.990  0.00  0.00           H
ATOM   4234  CG1 ILE   266      82.230  89.410   9.320  0.00  0.00           C
ATOM   4235 HG12 ILE   266      83.060  90.110   9.320  0.00  0.00           H
ATOM   4236 HG13 ILE   266      81.320  89.990   9.480  0.00  0.00           H
ATOM   4237  CD1 ILE   266      82.170  88.650   8.020  0.00  0.00           C
ATOM   4238 HD11 ILE   266      81.290  88.000   8.010  0.00  0.00           H
ATOM   4239 HD12 ILE   266      82.120  89.350   7.190  0.00  0.00           H
ATOM   4240 HD13 ILE   266      83.040  87.990   7.950  0.00  0.00           H
ATOM   4241  C   ILE   266      81.170  86.940  12.190  0.00  0.00           C
ATOM   4242  O   ILE   266      81.020  87.680  13.130  0.00  0.00           O
ATOM   4243  N   GLY   267      81.580  85.680  12.300  0.00  0.00           N
ATOM   4244  H   GLY   267      81.720  85.150  11.450  0.00  0.00           H
ATOM   4245  CA  GLY   267      81.700  84.910  13.560  0.00  0.00           C
ATOM   4246  HA2 GLY   267      80.710  84.500  13.760  0.00  0.00           H
ATOM   4247  HA3 GLY   267      81.900  85.670  14.320  0.00  0.00           H
ATOM   4248  C   GLY   267      82.750  83.800  13.570  0.00  0.00           C
ATOM   4249  O   GLY   267      83.600  83.680  12.690  0.00  0.00           O
ATOM   4250  N   LEU   268      82.820  82.960  14.600  0.00  0.00           N
ATOM   4251  H   LEU   268      82.140  83.100  15.340  0.00  0.00           H
ATOM   4252  CA  LEU   268      84.000  82.170  14.820  0.00  0.00           C
ATOM   4253  HA  LEU   268      84.500  82.050  13.860  0.00  0.00           H
ATOM   4254  CB  LEU   268      84.820  82.870  15.860  0.00  0.00           C
ATOM   4255  HB2 LEU   268      85.530  82.200  16.350  0.00  0.00           H
ATOM   4256  HB3 LEU   268      84.110  83.100  16.650  0.00  0.00           H
ATOM   4257  CG  LEU   268      85.630  84.150  15.540  0.00  0.00           C
ATOM   4258  HG  LEU   268      85.040  84.770  14.870  0.00  0.00           H
ATOM   4259  CD1 LEU   268      86.080  84.880  16.830  0.00  0.00           C
ATOM   4260 HD11 LEU   268      85.210  85.060  17.460  0.00  0.00           H
ATOM   4261 HD12 LEU   268      86.830  84.270  17.330  0.00  0.00           H
ATOM   4262 HD13 LEU   268      86.520  85.830  16.520  0.00  0.00           H
ATOM   4263  CD2 LEU   268      86.900  83.820  14.810  0.00  0.00           C
ATOM   4264 HD21 LEU   268      87.780  83.670  15.430  0.00  0.00           H
ATOM   4265 HD22 LEU   268      86.730  82.940  14.180  0.00  0.00           H
ATOM   4266 HD23 LEU   268      87.070  84.640  14.110  0.00  0.00           H
ATOM   4267  C   LEU   268      83.760  80.780  15.420  0.00  0.00           C
ATOM   4268  O   LEU   268      82.840  80.590  16.220  0.00  0.00           O
ATOM   4269  N   GLN   269      84.460  79.800  14.930  0.00  0.00           N
ATOM   4270  H   GLN   269      85.240  79.990  14.320  0.00  0.00           H
ATOM   4271  CA  GLN   269      84.300  78.440  15.510  0.00  0.00           C
ATOM   4272  HA  GLN   269      83.720  78.530  16.430  0.00  0.00           H
ATOM   4273  CB  GLN   269      83.550  77.460  14.570  0.00  0.00           C
ATOM   4274  HB2 GLN   269      83.810  76.460  14.900  0.00  0.00           H
ATOM   4275  HB3 GLN   269      83.970  77.520  13.560  0.00  0.00           H
ATOM   4276  CG  GLN   269      82.050  77.510  14.540  0.00  0.00           C
ATOM   4277  HG2 GLN   269      81.740  78.540  14.400  0.00  0.00           H
ATOM   4278  HG3 GLN   269      81.660  77.150  15.500  0.00  0.00           H
ATOM   4279  CD  GLN   269      81.460  76.720  13.480  0.00  0.00           C
ATOM   4280  OE1 GLN   269      82.050  75.860  12.800  0.00  0.00           O
ATOM   4281  NE2 GLN   269      80.190  76.870  13.250  0.00  0.00           N
ATOM   4282 HE21 GLN   269      79.680  77.490  13.860  0.00  0.00           H
ATOM   4283 HE22 GLN   269      79.740  76.170  12.680  0.00  0.00           H
ATOM   4284  C   GLN   269      85.580  77.940  16.060  0.00  0.00           C
ATOM   4285  O   GLN   269      86.480  77.800  15.200  0.00  0.00           O
ATOM   4286  N   LEU   270      85.590  77.560  17.330  0.00  0.00           N
ATOM   4287  H   LEU   270      84.850  77.890  17.930  0.00  0.00           H
ATOM   4288  CA  LEU   270      86.920  77.150  17.860  0.00  0.00           C
ATOM   4289  HA  LEU   270      87.760  77.750  17.520  0.00  0.00           H
ATOM   4290  CB  LEU   270      86.900  77.280  19.420  0.00  0.00           C
ATOM   4291  HB2 LEU   270      85.870  77.000  19.630  0.00  0.00           H
ATOM   4292  HB3 LEU   270      86.940  78.330  19.700  0.00  0.00           H
ATOM   4293  CG  LEU   270      87.930  76.450  20.260  0.00  0.00           C
ATOM   4294  HG  LEU   270      88.110  75.480  19.810  0.00  0.00           H
ATOM   4295  CD1 LEU   270      89.200  77.230  20.350  0.00  0.00           C
ATOM   4296 HD11 LEU   270      89.320  77.600  19.340  0.00  0.00           H
ATOM   4297 HD12 LEU   270      89.070  78.180  20.870  0.00  0.00           H
ATOM   4298 HD13 LEU   270      90.050  76.680  20.740  0.00  0.00           H
ATOM   4299  CD2 LEU   270      87.450  76.360  21.750  0.00  0.00           C
ATOM   4300 HD21 LEU   270      87.340  77.360  22.160  0.00  0.00           H
ATOM   4301 HD22 LEU   270      86.490  75.840  21.790  0.00  0.00           H
ATOM   4302 HD23 LEU   270      88.150  75.740  22.310  0.00  0.00           H
ATOM   4303  C   LEU   270      87.310  75.790  17.310  0.00  0.00           C
ATOM   4304  O   LEU   270      86.520  74.840  17.370  0.00  0.00           O
ATOM   4305  N   ILE   271      88.520  75.640  16.690  0.00  0.00           N
ATOM   4306  H   ILE   271      89.050  76.480  16.560  0.00  0.00           H
ATOM   4307  CA  ILE   271      88.830  74.430  15.940  0.00  0.00           C
ATOM   4308  HA  ILE   271      87.900  74.070  15.510  0.00  0.00           H
ATOM   4309  CB  ILE   271      89.880  74.660  14.760  0.00  0.00           C
ATOM   4310  HB  ILE   271      90.660  75.320  15.110  0.00  0.00           H
ATOM   4311  CG2 ILE   271      90.590  73.360  14.200  0.00  0.00           C
ATOM   4312 HG21 ILE   271      89.850  72.670  13.800  0.00  0.00           H
ATOM   4313 HG22 ILE   271      91.290  73.520  13.380  0.00  0.00           H
ATOM   4314 HG23 ILE   271      91.120  72.820  14.980  0.00  0.00           H
ATOM   4315  CG1 ILE   271      89.260  75.580  13.670  0.00  0.00           C
ATOM   4316 HG12 ILE   271      88.870  76.400  14.260  0.00  0.00           H
ATOM   4317 HG13 ILE   271      88.390  75.170  13.150  0.00  0.00           H
ATOM   4318  CD1 ILE   271      90.200  76.090  12.640  0.00  0.00           C
ATOM   4319 HD11 ILE   271      90.680  75.330  12.020  0.00  0.00           H
ATOM   4320 HD12 ILE   271      89.730  76.810  11.980  0.00  0.00           H
ATOM   4321 HD13 ILE   271      91.000  76.650  13.130  0.00  0.00           H
ATOM   4322  C   ILE   271      89.350  73.300  16.910  0.00  0.00           C
ATOM   4323  O   ILE   271      90.330  73.450  17.590  0.00  0.00           O
ATOM   4324  N   ASN   272      88.670  72.140  16.860  0.00  0.00           N
ATOM   4325  H   ASN   272      88.060  72.000  16.060  0.00  0.00           H
ATOM   4326  CA  ASN   272      88.580  71.160  18.010  0.00  0.00           C
ATOM   4327  HA  ASN   272      87.910  70.400  17.610  0.00  0.00           H
ATOM   4328  CB  ASN   272      89.950  70.590  18.270  0.00  0.00           C
ATOM   4329  HB2 ASN   272      89.820  69.920  19.120  0.00  0.00           H
ATOM   4330  HB3 ASN   272      90.680  71.320  18.640  0.00  0.00           H
ATOM   4331  CG  ASN   272      90.430  69.850  17.040  0.00  0.00           C
ATOM   4332  OD1 ASN   272      89.850  68.780  16.770  0.00  0.00           O
ATOM   4333  ND2 ASN   272      91.430  70.310  16.340  0.00  0.00           N
ATOM   4334 HD21 ASN   272      91.910  71.170  16.520  0.00  0.00           H
ATOM   4335 HD22 ASN   272      91.610  69.790  15.490  0.00  0.00           H
ATOM   4336  C   ASN   272      87.880  71.730  19.280  0.00  0.00           C
ATOM   4337  O   ASN   272      87.920  71.090  20.330  0.00  0.00           O
ATOM   4338  N   GLY   273      87.180  72.840  19.230  0.00  0.00           N
ATOM   4339  H   GLY   273      87.150  73.390  18.380  0.00  0.00           H
ATOM   4340  CA  GLY   273      86.610  73.390  20.420  0.00  0.00           C
ATOM   4341  HA2 GLY   273      85.870  74.190  20.320  0.00  0.00           H
ATOM   4342  HA3 GLY   273      87.310  73.640  21.210  0.00  0.00           H
ATOM   4343  C   GLY   273      85.760  72.350  21.260  0.00  0.00           C
ATOM   4344  O   GLY   273      86.030  72.100  22.420  0.00  0.00           O
ATOM   4345  N   LYS   274      84.920  71.640  20.560  0.00  0.00           N
ATOM   4346  H   LYS   274      84.900  71.810  19.570  0.00  0.00           H
ATOM   4347  CA  LYS   274      83.970  70.620  21.100  0.00  0.00           C
ATOM   4348  HA  LYS   274      83.830  70.800  22.160  0.00  0.00           H
ATOM   4349  CB  LYS   274      82.670  70.790  20.260  0.00  0.00           C
ATOM   4350  HB2 LYS   274      82.060  69.900  20.380  0.00  0.00           H
ATOM   4351  HB3 LYS   274      82.980  70.800  19.210  0.00  0.00           H
ATOM   4352  CG  LYS   274      81.840  71.960  20.790  0.00  0.00           C
ATOM   4353  HG2 LYS   274      82.440  72.860  20.920  0.00  0.00           H
ATOM   4354  HG3 LYS   274      81.450  71.690  21.770  0.00  0.00           H
ATOM   4355  CD  LYS   274      80.610  72.220  19.880  0.00  0.00           C
ATOM   4356  HD2 LYS   274      80.170  71.320  19.460  0.00  0.00           H
ATOM   4357  HD3 LYS   274      80.940  72.710  18.960  0.00  0.00           H
ATOM   4358  CE  LYS   274      79.700  73.140  20.740  0.00  0.00           C
ATOM   4359  HE2 LYS   274      80.250  74.030  21.050  0.00  0.00           H
ATOM   4360  HE3 LYS   274      79.280  72.650  21.620  0.00  0.00           H
ATOM   4361  NZ  LYS   274      78.510  73.590  20.000  0.00  0.00           N
ATOM   4362  HZ1 LYS   274      78.710  74.200  19.220  0.00  0.00           H
ATOM   4363  HZ2 LYS   274      77.910  72.850  19.680  0.00  0.00           H
ATOM   4364  HZ3 LYS   274      77.900  74.180  20.540  0.00  0.00           H
ATOM   4365  C   LYS   274      84.540  69.210  21.000  0.00  0.00           C
ATOM   4366  O   LYS   274      83.910  68.210  21.370  0.00  0.00           O
ATOM   4367  N   ASN   275      85.800  69.020  20.620  0.00  0.00           N
ATOM   4368  H   ASN   275      86.490  69.750  20.550  0.00  0.00           H
ATOM   4369  CA  ASN   275      86.430  67.690  20.370  0.00  0.00           C
ATOM   4370  HA  ASN   275      85.580  67.010  20.220  0.00  0.00           H
ATOM   4371  CB  ASN   275      87.260  67.800  19.120  0.00  0.00           C
ATOM   4372  HB2 ASN   275      88.160  68.400  19.290  0.00  0.00           H
ATOM   4373  HB3 ASN   275      86.780  68.270  18.270  0.00  0.00           H
ATOM   4374  CG  ASN   275      87.540  66.480  18.470  0.00  0.00           C
ATOM   4375  OD1 ASN   275      87.000  65.440  18.860  0.00  0.00           O
ATOM   4376  ND2 ASN   275      88.370  66.430  17.450  0.00  0.00           N
ATOM   4377 HD21 ASN   275      89.030  67.180  17.310  0.00  0.00           H
ATOM   4378 HD22 ASN   275      88.440  65.560  16.960  0.00  0.00           H
ATOM   4379  C   ASN   275      87.220  67.090  21.550  0.00  0.00           C
ATOM   4380  O   ASN   275      88.470  67.250  21.760  0.00  0.00           O
ATOM   4381  N   GLU   276      86.560  66.430  22.500  0.00  0.00           N
ATOM   4382  H   GLU   276      85.570  66.320  22.380  0.00  0.00           H
ATOM   4383  CA  GLU   276      87.070  65.970  23.800  0.00  0.00           C
ATOM   4384  HA  GLU   276      87.350  66.840  24.400  0.00  0.00           H
ATOM   4385  CB  GLU   276      85.880  65.390  24.580  0.00  0.00           C
ATOM   4386  HB2 GLU   276      85.180  64.870  23.930  0.00  0.00           H
ATOM   4387  HB3 GLU   276      85.320  66.220  25.020  0.00  0.00           H
ATOM   4388  CG  GLU   276      86.160  64.500  25.840  0.00  0.00           C
ATOM   4389  HG2 GLU   276      86.940  64.940  26.470  0.00  0.00           H
ATOM   4390  HG3 GLU   276      86.520  63.510  25.580  0.00  0.00           H
ATOM   4391  CD  GLU   276      84.860  64.250  26.610  0.00  0.00           C
ATOM   4392  OE1 GLU   276      83.760  64.580  26.130  0.00  0.00           O
ATOM   4393  OE2 GLU   276      84.850  63.880  27.790  0.00  0.00           O
ATOM   4394  C   GLU   276      88.230  64.960  23.620  0.00  0.00           C
ATOM   4395  O   GLU   276      89.250  65.000  24.310  0.00  0.00           O
ATOM   4396  N   SER   277      88.170  64.110  22.590  0.00  0.00           N
ATOM   4397  H   SER   277      87.360  64.090  21.990  0.00  0.00           H
ATOM   4398  CA  SER   277      89.340  63.280  22.160  0.00  0.00           C
ATOM   4399  HA  SER   277      89.630  62.540  22.900  0.00  0.00           H
ATOM   4400  CB  SER   277      88.890  62.620  20.870  0.00  0.00           C
ATOM   4401  HB2 SER   277      89.760  62.180  20.400  0.00  0.00           H
ATOM   4402  HB3 SER   277      88.560  63.420  20.210  0.00  0.00           H
ATOM   4403  OG  SER   277      87.910  61.680  21.010  0.00  0.00           O
ATOM   4404  HG  SER   277      87.160  62.140  21.410  0.00  0.00           H
ATOM   4405  C   SER   277      90.610  64.040  21.870  0.00  0.00           C
ATOM   4406  O   SER   277      91.680  63.670  22.280  0.00  0.00           O
ATOM   4407  N   ALA   278      90.500  65.210  21.230  0.00  0.00           N
ATOM   4408  H   ALA   278      89.610  65.400  20.790  0.00  0.00           H
ATOM   4409  CA  ALA   278      91.660  66.100  20.980  0.00  0.00           C
ATOM   4410  HA  ALA   278      92.470  65.480  20.600  0.00  0.00           H
ATOM   4411  CB  ALA   278      91.190  67.210  20.010  0.00  0.00           C
ATOM   4412  HB1 ALA   278      90.600  67.970  20.510  0.00  0.00           H
ATOM   4413  HB2 ALA   278      92.010  67.800  19.610  0.00  0.00           H
ATOM   4414  HB3 ALA   278      90.640  66.680  19.240  0.00  0.00           H
ATOM   4415  C   ALA   278      92.120  66.670  22.270  0.00  0.00           C
ATOM   4416  O   ALA   278      93.300  66.570  22.530  0.00  0.00           O
ATOM   4417  N   HIE   279      91.210  67.180  23.120  0.00  0.00           N
ATOM   4418  H   HIE   279      90.220  67.120  22.920  0.00  0.00           H
ATOM   4419  CA  HIE   279      91.690  67.910  24.370  0.00  0.00           C
ATOM   4420  HA  HIE   279      92.510  68.530  24.020  0.00  0.00           H
ATOM   4421  CB  HIE   279      90.710  68.930  24.970  0.00  0.00           C
ATOM   4422  HB2 HIE   279      91.030  69.280  25.950  0.00  0.00           H
ATOM   4423  HB3 HIE   279      89.770  68.430  25.190  0.00  0.00           H
ATOM   4424  CG  HIE   279      90.510  70.090  24.080  0.00  0.00           C
ATOM   4425  ND1 HIE   279      91.380  71.150  23.920  0.00  0.00           N
ATOM   4426  CE1 HIE   279      90.950  71.790  22.800  0.00  0.00           C
ATOM   4427  HE1 HIE   279      91.530  72.570  22.340  0.00  0.00           H
ATOM   4428  NE2 HIE   279      89.820  71.260  22.280  0.00  0.00           N
ATOM   4429  HE2 HIE   279      89.350  71.510  21.430  0.00  0.00           H
ATOM   4430  CD2 HIE   279      89.590  70.180  23.080  0.00  0.00           C
ATOM   4431  HD2 HIE   279      88.820  69.480  22.800  0.00  0.00           H
ATOM   4432  C   HIE   279      92.250  67.010  25.370  0.00  0.00           C
ATOM   4433  O   HIE   279      93.270  67.380  25.970  0.00  0.00           O
ATOM   4434  N   ILE   280      91.730  65.750  25.590  0.00  0.00           N
ATOM   4435  H   ILE   280      90.890  65.520  25.060  0.00  0.00           H
ATOM   4436  CA  ILE   280      92.310  64.680  26.360  0.00  0.00           C
ATOM   4437  HA  ILE   280      92.430  64.920  27.420  0.00  0.00           H
ATOM   4438  CB  ILE   280      91.410  63.330  26.400  0.00  0.00           C
ATOM   4439  HB  ILE   280      91.110  63.040  25.390  0.00  0.00           H
ATOM   4440  CG2 ILE   280      92.230  62.130  26.990  0.00  0.00           C
ATOM   4441 HG21 ILE   280      92.620  62.260  28.000  0.00  0.00           H
ATOM   4442 HG22 ILE   280      91.540  61.290  26.930  0.00  0.00           H
ATOM   4443 HG23 ILE   280      92.990  61.780  26.290  0.00  0.00           H
ATOM   4444  CG1 ILE   280      90.090  63.600  27.300  0.00  0.00           C
ATOM   4445 HG12 ILE   280      89.500  64.410  26.860  0.00  0.00           H
ATOM   4446 HG13 ILE   280      90.270  63.720  28.370  0.00  0.00           H
ATOM   4447  CD1 ILE   280      89.110  62.370  27.160  0.00  0.00           C
ATOM   4448 HD11 ILE   280      89.140  62.200  26.080  0.00  0.00           H
ATOM   4449 HD12 ILE   280      89.520  61.470  27.610  0.00  0.00           H
ATOM   4450 HD13 ILE   280      88.080  62.530  27.470  0.00  0.00           H
ATOM   4451  C   ILE   280      93.740  64.430  25.810  0.00  0.00           C
ATOM   4452  O   ILE   280      94.580  64.360  26.710  0.00  0.00           O
ATOM   4453  N   SER   281      93.990  64.250  24.530  0.00  0.00           N
ATOM   4454  H   SER   281      93.250  64.340  23.850  0.00  0.00           H
ATOM   4455  CA  SER   281      95.350  63.810  24.090  0.00  0.00           C
ATOM   4456  HA  SER   281      95.690  62.970  24.690  0.00  0.00           H
ATOM   4457  CB  SER   281      95.260  63.310  22.600  0.00  0.00           C
ATOM   4458  HB2 SER   281      94.940  64.150  21.980  0.00  0.00           H
ATOM   4459  HB3 SER   281      94.450  62.600  22.430  0.00  0.00           H
ATOM   4460  OG  SER   281      96.600  62.890  22.140  0.00  0.00           O
ATOM   4461  HG  SER   281      96.970  63.590  21.590  0.00  0.00           H
ATOM   4462  C   SER   281      96.400  64.920  24.290  0.00  0.00           C
ATOM   4463  O   SER   281      97.440  64.770  24.850  0.00  0.00           O
ATOM   4464  N   ASP   282      96.020  66.200  24.000  0.00  0.00           N
ATOM   4465  H   ASP   282      95.220  66.380  23.420  0.00  0.00           H
ATOM   4466  CA  ASP   282      96.920  67.370  24.190  0.00  0.00           C
ATOM   4467  HA  ASP   282      97.910  67.170  23.770  0.00  0.00           H
ATOM   4468  CB  ASP   282      96.220  68.550  23.440  0.00  0.00           C
ATOM   4469  HB2 ASP   282      96.750  69.420  23.810  0.00  0.00           H
ATOM   4470  HB3 ASP   282      95.150  68.640  23.640  0.00  0.00           H
ATOM   4471  CG  ASP   282      96.400  68.440  21.970  0.00  0.00           C
ATOM   4472  OD1 ASP   282      96.920  67.390  21.500  0.00  0.00           O
ATOM   4473  OD2 ASP   282      96.230  69.430  21.240  0.00  0.00           O
ATOM   4474  C   ASP   282      97.080  67.770  25.670  0.00  0.00           C
ATOM   4475  O   ASP   282      98.120  68.060  26.080  0.00  0.00           O
ATOM   4476  N   ALA   283      96.010  67.670  26.550  0.00  0.00           N
ATOM   4477  H   ALA   283      95.230  67.190  26.130  0.00  0.00           H
ATOM   4478  CA  ALA   283      96.080  67.880  27.990  0.00  0.00           C
ATOM   4479  HA  ALA   283      96.670  68.790  28.110  0.00  0.00           H
ATOM   4480  CB  ALA   283      94.680  68.040  28.630  0.00  0.00           C
ATOM   4481  HB1 ALA   283      94.830  68.100  29.710  0.00  0.00           H
ATOM   4482  HB2 ALA   283      94.210  68.930  28.220  0.00  0.00           H
ATOM   4483  HB3 ALA   283      94.050  67.190  28.390  0.00  0.00           H
ATOM   4484  C   ALA   283      96.850  66.760  28.670  0.00  0.00           C
ATOM   4485  O   ALA   283      97.790  67.110  29.410  0.00  0.00           O
ATOM   4486  N   VAL   284      96.550  65.470  28.430  0.00  0.00           N
ATOM   4487  H   VAL   284      95.740  65.290  27.840  0.00  0.00           H
ATOM   4488  CA  VAL   284      97.330  64.400  29.000  0.00  0.00           C
ATOM   4489  HA  VAL   284      97.310  64.540  30.080  0.00  0.00           H
ATOM   4490  CB  VAL   284      96.670  63.060  28.710  0.00  0.00           C
ATOM   4491  HB  VAL   284      96.620  62.830  27.640  0.00  0.00           H
ATOM   4492  CG1 VAL   284      97.570  61.940  29.200  0.00  0.00           C
ATOM   4493 HG11 VAL   284      98.360  61.980  28.440  0.00  0.00           H
ATOM   4494 HG12 VAL   284      98.090  62.310  30.090  0.00  0.00           H
ATOM   4495 HG13 VAL   284      97.140  60.950  29.290  0.00  0.00           H
ATOM   4496  CG2 VAL   284      95.330  62.720  29.410  0.00  0.00           C
ATOM   4497 HG21 VAL   284      94.950  61.780  29.020  0.00  0.00           H
ATOM   4498 HG22 VAL   284      95.420  62.580  30.490  0.00  0.00           H
ATOM   4499 HG23 VAL   284      94.520  63.410  29.180  0.00  0.00           H
ATOM   4500  C   VAL   284      98.780  64.480  28.490  0.00  0.00           C
ATOM   4501  O   VAL   284      99.730  64.210  29.310  0.00  0.00           O
ATOM   4502  N   ALA   285      99.090  64.890  27.280  0.00  0.00           N
ATOM   4503  H   ALA   285      98.310  65.040  26.660  0.00  0.00           H
ATOM   4504  CA  ALA   285     100.470  65.030  26.840  0.00  0.00           C
ATOM   4505  HA  ALA   285     101.070  64.180  27.160  0.00  0.00           H
ATOM   4506  CB  ALA   285     100.550  64.830  25.340  0.00  0.00           C
ATOM   4507  HB1 ALA   285     101.610  64.660  25.110  0.00  0.00           H
ATOM   4508  HB2 ALA   285     100.050  63.870  25.240  0.00  0.00           H
ATOM   4509  HB3 ALA   285     100.100  65.610  24.720  0.00  0.00           H
ATOM   4510  C   ALA   285     101.170  66.210  27.480  0.00  0.00           C
ATOM   4511  O   ALA   285     102.340  66.060  27.800  0.00  0.00           O
ATOM   4512  N   VAL   286     100.460  67.290  27.830  0.00  0.00           N
ATOM   4513  H   VAL   286      99.450  67.290  27.860  0.00  0.00           H
ATOM   4514  CA  VAL   286     101.090  68.310  28.640  0.00  0.00           C
ATOM   4515  HA  VAL   286     102.070  68.570  28.220  0.00  0.00           H
ATOM   4516  CB  VAL   286     100.300  69.580  28.620  0.00  0.00           C
ATOM   4517  HB  VAL   286      99.270  69.420  28.920  0.00  0.00           H
ATOM   4518  CG1 VAL   286     100.860  70.680  29.490  0.00  0.00           C
ATOM   4519 HG11 VAL   286     100.160  71.510  29.580  0.00  0.00           H
ATOM   4520 HG12 VAL   286     100.940  70.360  30.530  0.00  0.00           H
ATOM   4521 HG13 VAL   286     101.840  70.920  29.100  0.00  0.00           H
ATOM   4522  CG2 VAL   286     100.420  70.120  27.190  0.00  0.00           C
ATOM   4523 HG21 VAL   286     100.080  69.370  26.470  0.00  0.00           H
ATOM   4524 HG22 VAL   286      99.820  71.020  27.030  0.00  0.00           H
ATOM   4525 HG23 VAL   286     101.480  70.240  26.940  0.00  0.00           H
ATOM   4526  C   VAL   286     101.350  67.910  30.140  0.00  0.00           C
ATOM   4527  O   VAL   286     102.520  67.980  30.570  0.00  0.00           O
ATOM   4528  N   VAL   287     100.400  67.360  30.910  0.00  0.00           N
ATOM   4529  H   VAL   287      99.450  67.460  30.580  0.00  0.00           H
ATOM   4530  CA  VAL   287     100.580  66.880  32.280  0.00  0.00           C
ATOM   4531  HA  VAL   287     100.750  67.700  32.980  0.00  0.00           H
ATOM   4532  CB  VAL   287      99.290  66.120  32.670  0.00  0.00           C
ATOM   4533  HB  VAL   287      99.170  65.310  31.950  0.00  0.00           H
ATOM   4534  CG1 VAL   287      99.330  65.520  34.090  0.00  0.00           C
ATOM   4535 HG11 VAL   287     100.100  64.750  34.100  0.00  0.00           H
ATOM   4536 HG12 VAL   287      99.490  66.220  34.910  0.00  0.00           H
ATOM   4537 HG13 VAL   287      98.380  65.020  34.290  0.00  0.00           H
ATOM   4538  CG2 VAL   287      98.070  67.020  32.730  0.00  0.00           C
ATOM   4539 HG21 VAL   287      98.140  67.720  33.570  0.00  0.00           H
ATOM   4540 HG22 VAL   287      98.000  67.560  31.790  0.00  0.00           H
ATOM   4541 HG23 VAL   287      97.190  66.380  32.770  0.00  0.00           H
ATOM   4542  C   VAL   287     101.670  65.800  32.260  0.00  0.00           C
ATOM   4543  O   VAL   287     102.420  65.730  33.290  0.00  0.00           O
ATOM   4544  N   ALA   288     101.880  64.900  31.280  0.00  0.00           N
ATOM   4545  H   ALA   288     101.170  64.800  30.570  0.00  0.00           H
ATOM   4546  CA  ALA   288     102.980  63.990  31.240  0.00  0.00           C
ATOM   4547  HA  ALA   288     102.860  63.350  32.110  0.00  0.00           H
ATOM   4548  CB  ALA   288     102.770  63.040  30.000  0.00  0.00           C
ATOM   4549  HB1 ALA   288     103.610  62.350  30.070  0.00  0.00           H
ATOM   4550  HB2 ALA   288     101.830  62.480  30.050  0.00  0.00           H
ATOM   4551  HB3 ALA   288     102.720  63.670  29.110  0.00  0.00           H
ATOM   4552  C   ALA   288     104.380  64.630  31.230  0.00  0.00           C
ATOM   4553  O   ALA   288     105.190  64.270  32.100  0.00  0.00           O
ATOM   4554  N   GLN   289     104.710  65.560  30.340  0.00  0.00           N
ATOM   4555  H   GLN   289     104.050  65.830  29.620  0.00  0.00           H
ATOM   4556  CA  GLN   289     106.030  66.200  30.450  0.00  0.00           C
ATOM   4557  HA  GLN   289     106.700  65.350  30.600  0.00  0.00           H
ATOM   4558  CB  GLN   289     106.380  66.870  29.140  0.00  0.00           C
ATOM   4559  HB2 GLN   289     106.410  66.130  28.330  0.00  0.00           H
ATOM   4560  HB3 GLN   289     107.330  67.390  29.220  0.00  0.00           H
ATOM   4561  CG  GLN   289     105.370  68.000  28.790  0.00  0.00           C
ATOM   4562  HG2 GLN   289     105.080  68.580  29.670  0.00  0.00           H
ATOM   4563  HG3 GLN   289     104.460  67.500  28.450  0.00  0.00           H
ATOM   4564  CD  GLN   289     105.940  68.880  27.670  0.00  0.00           C
ATOM   4565  OE1 GLN   289     106.960  68.620  27.060  0.00  0.00           O
ATOM   4566  NE2 GLN   289     105.310  70.030  27.430  0.00  0.00           N
ATOM   4567 HE21 GLN   289     104.630  70.340  28.110  0.00  0.00           H
ATOM   4568 HE22 GLN   289     105.730  70.660  26.750  0.00  0.00           H
ATOM   4569  C   GLN   289     106.140  67.020  31.740  0.00  0.00           C
ATOM   4570  O   GLN   289     107.230  67.170  32.280  0.00  0.00           O
ATOM   4571  N   ALA   290     105.090  67.600  32.180  0.00  0.00           N
ATOM   4572  H   ALA   290     104.200  67.460  31.710  0.00  0.00           H
ATOM   4573  CA  ALA   290     105.110  68.510  33.290  0.00  0.00           C
ATOM   4574  HA  ALA   290     105.890  69.280  33.190  0.00  0.00           H
ATOM   4575  CB  ALA   290     103.750  69.300  33.250  0.00  0.00           C
ATOM   4576  HB1 ALA   290     102.850  68.710  33.410  0.00  0.00           H
ATOM   4577  HB2 ALA   290     103.860  70.190  33.880  0.00  0.00           H
ATOM   4578  HB3 ALA   290     103.610  69.630  32.220  0.00  0.00           H
ATOM   4579  C   ALA   290     105.280  67.740  34.710  0.00  0.00           C
ATOM   4580  O   ALA   290     106.060  68.190  35.600  0.00  0.00           O
ATOM   4581  N   ILE   291     104.850  66.490  34.770  0.00  0.00           N
ATOM   4582  H   ILE   291     104.420  66.110  33.940  0.00  0.00           H
ATOM   4583  CA  ILE   291     105.150  65.620  35.930  0.00  0.00           C
ATOM   4584  HA  ILE   291     105.050  66.280  36.790  0.00  0.00           H
ATOM   4585  CB  ILE   291     104.160  64.430  36.050  0.00  0.00           C
ATOM   4586  HB  ILE   291     104.020  64.100  35.020  0.00  0.00           H
ATOM   4587  CG2 ILE   291     104.780  63.270  36.870  0.00  0.00           C
ATOM   4588 HG21 ILE   291     105.030  63.540  37.900  0.00  0.00           H
ATOM   4589 HG22 ILE   291     104.060  62.450  36.920  0.00  0.00           H
ATOM   4590 HG23 ILE   291     105.640  62.840  36.360  0.00  0.00           H
ATOM   4591  CG1 ILE   291     102.780  64.780  36.570  0.00  0.00           C
ATOM   4592 HG12 ILE   291     102.180  63.880  36.430  0.00  0.00           H
ATOM   4593 HG13 ILE   291     102.290  65.450  35.870  0.00  0.00           H
ATOM   4594  CD1 ILE   291     102.720  65.140  38.080  0.00  0.00           C
ATOM   4595 HD11 ILE   291     103.000  64.330  38.770  0.00  0.00           H
ATOM   4596 HD12 ILE   291     103.380  65.950  38.370  0.00  0.00           H
ATOM   4597 HD13 ILE   291     101.680  65.410  38.280  0.00  0.00           H
ATOM   4598  C   ILE   291     106.610  65.170  35.870  0.00  0.00           C
ATOM   4599  O   ILE   291     107.320  65.160  36.880  0.00  0.00           O
ATOM   4600  N   HIE   292     107.080  64.880  34.700  0.00  0.00           N
ATOM   4601  H   HIE   292     106.510  64.920  33.870  0.00  0.00           H
ATOM   4602  CA  HIE   292     108.470  64.550  34.440  0.00  0.00           C
ATOM   4603  HA  HIE   292     108.730  63.770  35.150  0.00  0.00           H
ATOM   4604  CB  HIE   292     108.630  63.840  33.120  0.00  0.00           C
ATOM   4605  HB2 HIE   292     109.700  63.730  32.940  0.00  0.00           H
ATOM   4606  HB3 HIE   292     108.020  64.400  32.410  0.00  0.00           H
ATOM   4607  CG  HIE   292     108.100  62.440  33.210  0.00  0.00           C
ATOM   4608  ND1 HIE   292     106.810  61.980  32.890  0.00  0.00           N
ATOM   4609  CE1 HIE   292     106.764  60.691  33.205  0.00  0.00           C
ATOM   4610  HE1 HIE   292     105.831  60.147  33.059  0.00  0.00           H
ATOM   4611  NE2 HIE   292     107.940  60.285  33.617  0.00  0.00           N
ATOM   4612  HE2 HIE   292     108.166  59.337  33.879  0.00  0.00           H
ATOM   4613  CD2 HIE   292     108.810  61.330  33.640  0.00  0.00           C
ATOM   4614  HD2 HIE   292     109.860  61.420  33.910  0.00  0.00           H
ATOM   4615  C   HIE   292     109.520  65.670  34.550  0.00  0.00           C
ATOM   4616  O   HIE   292     110.620  65.350  34.990  0.00  0.00           O
ATOM   4617  N   GLU   293     109.150  66.950  34.300  0.00  0.00           N
ATOM   4618  H   GLU   293     108.230  67.090  33.900  0.00  0.00           H
ATOM   4619  CA  GLU   293     109.880  68.200  34.800  0.00  0.00           C
ATOM   4620  HA  GLU   293     110.940  68.170  34.530  0.00  0.00           H
ATOM   4621  CB  GLU   293     109.080  69.380  34.090  0.00  0.00           C
ATOM   4622  HB2 GLU   293     108.050  69.410  34.470  0.00  0.00           H
ATOM   4623  HB3 GLU   293     109.050  69.150  33.030  0.00  0.00           H
ATOM   4624  CG  GLU   293     109.620  70.820  34.310  0.00  0.00           C
ATOM   4625  HG2 GLU   293     109.480  71.150  35.340  0.00  0.00           H
ATOM   4626  HG3 GLU   293     109.030  71.470  33.660  0.00  0.00           H
ATOM   4627  CD  GLU   293     111.140  70.960  33.980  0.00  0.00           C
ATOM   4628  OE1 GLU   293     111.700  69.960  33.420  0.00  0.00           O
ATOM   4629  OE2 GLU   293     111.800  71.870  34.460  0.00  0.00           O
ATOM   4630  C   GLU   293     109.770  68.430  36.310  0.00  0.00           C
ATOM   4631  O   GLU   293     110.680  68.980  36.920  0.00  0.00           O
ATOM   4632  N   LEU   294     108.740  68.020  37.060  0.00  0.00           N
ATOM   4633  H   LEU   294     107.970  67.600  36.570  0.00  0.00           H
ATOM   4634  CA  LEU   294     108.560  68.290  38.470  0.00  0.00           C
ATOM   4635  HA  LEU   294     108.640  69.350  38.680  0.00  0.00           H
ATOM   4636  CB  LEU   294     107.070  68.240  38.790  0.00  0.00           C
ATOM   4637  HB2 LEU   294     106.770  67.210  38.640  0.00  0.00           H
ATOM   4638  HB3 LEU   294     106.410  68.810  38.140  0.00  0.00           H
ATOM   4639  CG  LEU   294     106.730  68.550  40.300  0.00  0.00           C
ATOM   4640  HG  LEU   294     107.600  68.220  40.860  0.00  0.00           H
ATOM   4641  CD1 LEU   294     106.600  70.070  40.470  0.00  0.00           C
ATOM   4642 HD11 LEU   294     105.870  70.450  39.750  0.00  0.00           H
ATOM   4643 HD12 LEU   294     106.270  70.430  41.450  0.00  0.00           H
ATOM   4644 HD13 LEU   294     107.490  70.650  40.240  0.00  0.00           H
ATOM   4645  CD2 LEU   294     105.500  67.820  40.760  0.00  0.00           C
ATOM   4646 HD21 LEU   294     105.260  68.240  41.740  0.00  0.00           H
ATOM   4647 HD22 LEU   294     104.700  67.860  40.010  0.00  0.00           H
ATOM   4648 HD23 LEU   294     105.660  66.750  40.730  0.00  0.00           H
ATOM   4649  C   LEU   294     109.570  67.480  39.300  0.00  0.00           C
ATOM   4650  O   LEU   294     110.310  68.050  40.080  0.00  0.00           O
ATOM   4651  N   PHE   295     109.620  66.140  39.050  0.00  0.00           N
ATOM   4652  H   PHE   295     109.120  65.840  38.230  0.00  0.00           H
ATOM   4653  CA  PHE   295     110.550  65.250  39.780  0.00  0.00           C
ATOM   4654  HA  PHE   295     110.340  65.550  40.810  0.00  0.00           H
ATOM   4655  CB  PHE   295     110.130  63.800  39.590  0.00  0.00           C
ATOM   4656  HB2 PHE   295     110.940  63.090  39.790  0.00  0.00           H
ATOM   4657  HB3 PHE   295     109.910  63.630  38.530  0.00  0.00           H
ATOM   4658  CG  PHE   295     108.940  63.270  40.430  0.00  0.00           C
ATOM   4659  CD1 PHE   295     109.160  62.760  41.690  0.00  0.00           C
ATOM   4660  HD1 PHE   295     110.180  62.620  42.040  0.00  0.00           H
ATOM   4661  CE1 PHE   295     108.110  62.440  42.600  0.00  0.00           C
ATOM   4662  HE1 PHE   295     108.270  62.150  43.630  0.00  0.00           H
ATOM   4663  CZ  PHE   295     106.750  62.550  42.100  0.00  0.00           C
ATOM   4664  HZ  PHE   295     105.920  62.480  42.790  0.00  0.00           H
ATOM   4665  CE2 PHE   295     106.510  62.960  40.790  0.00  0.00           C
ATOM   4666  HE2 PHE   295     105.520  63.110  40.370  0.00  0.00           H
ATOM   4667  CD2 PHE   295     107.600  63.360  40.010  0.00  0.00           C
ATOM   4668  HD2 PHE   295     107.380  63.680  39.000  0.00  0.00           H
ATOM   4669  C   PHE   295     112.050  65.400  39.460  0.00  0.00           C
ATOM   4670  O   PHE   295     112.860  64.500  39.770  0.00  0.00           O
ATOM   4671  N   GLU   296     112.540  66.480  38.860  0.00  0.00           N
ATOM   4672  H   GLU   296     111.870  67.140  38.490  0.00  0.00           H
ATOM   4673  CA  GLU   296     113.960  66.900  38.730  0.00  0.00           C
ATOM   4674  HA  GLU   296     114.650  66.070  38.860  0.00  0.00           H
ATOM   4675  CB  GLU   296     114.040  67.780  37.420  0.00  0.00           C
ATOM   4676  HB2 GLU   296     115.100  68.000  37.280  0.00  0.00           H
ATOM   4677  HB3 GLU   296     113.600  68.770  37.550  0.00  0.00           H
ATOM   4678  CG  GLU   296     113.570  67.110  36.090  0.00  0.00           C
ATOM   4679  HG2 GLU   296     112.490  67.180  36.210  0.00  0.00           H
ATOM   4680  HG3 GLU   296     113.920  66.080  36.160  0.00  0.00           H
ATOM   4681  CD  GLU   296     114.140  67.780  34.830  0.00  0.00           C
ATOM   4682  OE1 GLU   296     114.950  68.750  34.890  0.00  0.00           O
ATOM   4683  OE2 GLU   296     113.790  67.230  33.740  0.00  0.00           O
ATOM   4684  C   GLU   296     114.280  67.760  39.930  0.00  0.00           C
ATOM   4685  O   GLU   296     115.460  67.840  40.260  0.00  0.00           O
ATOM   4686  N   MET   297     113.320  68.330  40.610  0.00  0.00           N
ATOM   4687  H   MET   297     112.380  68.060  40.370  0.00  0.00           H
ATOM   4688  CA  MET   297     113.340  69.170  41.850  0.00  0.00           C
ATOM   4689  HA  MET   297     114.260  69.760  41.880  0.00  0.00           H
ATOM   4690  CB  MET   297     112.230  70.230  41.910  0.00  0.00           C
ATOM   4691  HB2 MET   297     112.120  70.730  42.870  0.00  0.00           H
ATOM   4692  HB3 MET   297     111.280  69.770  41.650  0.00  0.00           H
ATOM   4693  CG  MET   297     112.570  71.380  40.940  0.00  0.00           C
ATOM   4694  HG2 MET   297     112.740  70.870  39.990  0.00  0.00           H
ATOM   4695  HG3 MET   297     113.490  71.920  41.190  0.00  0.00           H
ATOM   4696  SD  MET   297     111.170  72.610  40.710  0.00  0.00           S
ATOM   4697  CE  MET   297     110.040  71.770  39.630  0.00  0.00           C
ATOM   4698  HE1 MET   297     109.840  70.820  40.110  0.00  0.00           H
ATOM   4699  HE2 MET   297     109.080  72.270  39.720  0.00  0.00           H
ATOM   4700  HE3 MET   297     110.270  71.690  38.570  0.00  0.00           H
ATOM   4701  C   MET   297     113.210  68.350  43.150  0.00  0.00           C
ATOM   4702  O   MET   297     112.650  67.230  43.160  0.00  0.00           O
ATOM   4703  N   GLU   298     113.680  68.880  44.240  0.00  0.00           N
ATOM   4704  H   GLU   298     113.820  69.880  44.180  0.00  0.00           H
ATOM   4705  CA  GLU   298     113.740  68.360  45.600  0.00  0.00           C
ATOM   4706  HA  GLU   298     113.680  67.270  45.530  0.00  0.00           H
ATOM   4707  CB  GLU   298     115.070  68.840  46.310  0.00  0.00           C
ATOM   4708  HB2 GLU   298     115.040  68.350  47.280  0.00  0.00           H
ATOM   4709  HB3 GLU   298     115.100  69.930  46.290  0.00  0.00           H
ATOM   4710  CG  GLU   298     116.280  68.450  45.470  0.00  0.00           C
ATOM   4711  HG2 GLU   298     116.660  69.300  44.910  0.00  0.00           H
ATOM   4712  HG3 GLU   298     115.990  67.730  44.700  0.00  0.00           H
ATOM   4713  CD  GLU   298     117.270  67.840  46.510  0.00  0.00           C
ATOM   4714  OE1 GLU   298     117.000  66.710  47.030  0.00  0.00           O
ATOM   4715  OE2 GLU   298     118.340  68.480  46.810  0.00  0.00           O
ATOM   4716  C   GLU   298     112.540  68.740  46.440  0.00  0.00           C
ATOM   4717  O   GLU   298     111.820  69.720  46.150  0.00  0.00           O
ATOM   4718  N   ASN   299     112.280  67.970  47.520  0.00  0.00           N
ATOM   4719  H   ASN   299     113.010  67.310  47.750  0.00  0.00           H
ATOM   4720  CA  ASN   299     111.130  68.120  48.370  0.00  0.00           C
ATOM   4721  HA  ASN   299     111.150  67.290  49.070  0.00  0.00           H
ATOM   4722  CB  ASN   299     111.350  69.360  49.260  0.00  0.00           C
ATOM   4723  HB2 ASN   299     110.420  69.630  49.760  0.00  0.00           H
ATOM   4724  HB3 ASN   299     111.570  70.190  48.600  0.00  0.00           H
ATOM   4725  CG  ASN   299     112.440  69.270  50.340  0.00  0.00           C
ATOM   4726  OD1 ASN   299     112.970  68.210  50.700  0.00  0.00           O
ATOM   4727  ND2 ASN   299     112.760  70.470  50.820  0.00  0.00           N
ATOM   4728 HD21 ASN   299     112.230  71.280  50.500  0.00  0.00           H
ATOM   4729 HD22 ASN   299     113.550  70.440  51.440  0.00  0.00           H
ATOM   4730  C   ASN   299     109.720  68.050  47.680  0.00  0.00           C
ATOM   4731  O   ASN   299     108.790  68.760  47.970  0.00  0.00           O
ATOM   4732  N   ILE   300     109.560  67.190  46.700  0.00  0.00           N
ATOM   4733  H   ILE   300     110.430  66.880  46.280  0.00  0.00           H
ATOM   4734  CA  ILE   300     108.330  66.640  46.070  0.00  0.00           C
ATOM   4735  HA  ILE   300     107.590  67.400  45.830  0.00  0.00           H
ATOM   4736  CB  ILE   300     108.590  66.050  44.630  0.00  0.00           C
ATOM   4737  HB  ILE   300     109.150  65.160  44.900  0.00  0.00           H
ATOM   4738  CG2 ILE   300     107.280  65.610  43.890  0.00  0.00           C
ATOM   4739 HG21 ILE   300     107.520  64.930  43.080  0.00  0.00           H
ATOM   4740 HG22 ILE   300     106.800  64.930  44.580  0.00  0.00           H
ATOM   4741 HG23 ILE   300     106.680  66.490  43.620  0.00  0.00           H
ATOM   4742  CG1 ILE   300     109.440  66.850  43.630  0.00  0.00           C
ATOM   4743 HG12 ILE   300     109.570  66.390  42.650  0.00  0.00           H
ATOM   4744 HG13 ILE   300     110.450  66.910  44.040  0.00  0.00           H
ATOM   4745  CD1 ILE   300     108.780  68.240  43.470  0.00  0.00           C
ATOM   4746 HD11 ILE   300     109.470  68.820  42.860  0.00  0.00           H
ATOM   4747 HD12 ILE   300     107.740  68.210  43.140  0.00  0.00           H
ATOM   4748 HD13 ILE   300     108.790  68.690  44.470  0.00  0.00           H
ATOM   4749  C   ILE   300     107.500  65.760  46.990  0.00  0.00           C
ATOM   4750  O   ILE   300     107.610  64.580  46.870  0.00  0.00           O
ATOM   4751  N   THR   301     106.630  66.340  47.790  0.00  0.00           N
ATOM   4752  H   THR   301     106.770  67.330  47.920  0.00  0.00           H
ATOM   4753  CA  THR   301     105.660  65.580  48.640  0.00  0.00           C
ATOM   4754  HA  THR   301     106.260  64.880  49.210  0.00  0.00           H
ATOM   4755  CB  THR   301     104.970  66.400  49.710  0.00  0.00           C
ATOM   4756  HB  THR   301     104.160  65.790  50.110  0.00  0.00           H
ATOM   4757  CG2 THR   301     105.980  66.750  50.790  0.00  0.00           C
ATOM   4758 HG21 THR   301     106.340  65.790  51.160  0.00  0.00           H
ATOM   4759 HG22 THR   301     106.840  67.230  50.330  0.00  0.00           H
ATOM   4760 HG23 THR   301     105.480  67.340  51.550  0.00  0.00           H
ATOM   4761  OG1 THR   301     104.340  67.610  49.310  0.00  0.00           O
ATOM   4762  HG1 THR   301     104.660  67.790  48.430  0.00  0.00           H
ATOM   4763  C   THR   301     104.590  64.930  47.750  0.00  0.00           C
ATOM   4764  O   THR   301     104.160  65.540  46.790  0.00  0.00           O
ATOM   4765  N   ASP   302     104.050  63.780  48.120  0.00  0.00           N
ATOM   4766  H   ASP   302     104.380  63.370  48.980  0.00  0.00           H
ATOM   4767  CA  ASP   302     102.800  63.330  47.580  0.00  0.00           C
ATOM   4768  HA  ASP   302     102.870  63.180  46.500  0.00  0.00           H
ATOM   4769  CB  ASP   302     102.650  61.890  48.130  0.00  0.00           C
ATOM   4770  HB2 ASP   302     101.680  61.640  47.700  0.00  0.00           H
ATOM   4771  HB3 ASP   302     102.590  61.910  49.220  0.00  0.00           H
ATOM   4772  CG  ASP   302     103.630  60.840  47.590  0.00  0.00           C
ATOM   4773  OD1 ASP   302     103.240  59.720  47.230  0.00  0.00           O
ATOM   4774  OD2 ASP   302     104.820  61.150  47.500  0.00  0.00           O
ATOM   4775  C   ASP   302     101.580  64.190  48.040  0.00  0.00           C
ATOM   4776  O   ASP   302     101.560  64.700  49.170  0.00  0.00           O
ATOM   4777  N   PRO   303     100.530  64.330  47.220  0.00  0.00           N
ATOM   4778  CD  PRO   303     100.340  63.690  45.870  0.00  0.00           C
ATOM   4779  HD2 PRO   303     100.550  62.630  45.960  0.00  0.00           H
ATOM   4780  HD3 PRO   303     101.090  64.130  45.210  0.00  0.00           H
ATOM   4781  CG  PRO   303      98.930  64.010  45.360  0.00  0.00           C
ATOM   4782  HG2 PRO   303      98.300  63.130  45.240  0.00  0.00           H
ATOM   4783  HG3 PRO   303      98.910  64.460  44.370  0.00  0.00           H
ATOM   4784  CB  PRO   303      98.360  65.030  46.330  0.00  0.00           C
ATOM   4785  HB2 PRO   303      97.330  64.750  46.560  0.00  0.00           H
ATOM   4786  HB3 PRO   303      98.470  66.050  45.950  0.00  0.00           H
ATOM   4787  CA  PRO   303      99.210  64.790  47.610  0.00  0.00           C
ATOM   4788  HA  PRO   303      99.410  65.790  48.000  0.00  0.00           H
ATOM   4789  C   PRO   303      98.540  63.980  48.710  0.00  0.00           C
ATOM   4790  O   PRO   303      98.970  62.850  49.090  0.00  0.00           O
ATOM   4791  N   PRO   304      97.460  64.530  49.330  0.00  0.00           N
ATOM   4792  CD  PRO   304      96.840  65.880  49.230  0.00  0.00           C
ATOM   4793  HD2 PRO   304      96.890  66.350  48.250  0.00  0.00           H
ATOM   4794  HD3 PRO   304      97.250  66.640  49.890  0.00  0.00           H
ATOM   4795  CG  PRO   304      95.400  65.590  49.770  0.00  0.00           C
ATOM   4796  HG2 PRO   304      94.680  65.050  49.150  0.00  0.00           H
ATOM   4797  HG3 PRO   304      94.920  66.500  50.130  0.00  0.00           H
ATOM   4798  CB  PRO   304      95.750  64.670  50.930  0.00  0.00           C
ATOM   4799  HB2 PRO   304      94.940  64.090  51.380  0.00  0.00           H
ATOM   4800  HB3 PRO   304      96.270  65.220  51.710  0.00  0.00           H
ATOM   4801  CA  PRO   304      96.720  63.680  50.310  0.00  0.00           C
ATOM   4802  HA  PRO   304      97.390  63.340  51.110  0.00  0.00           H
ATOM   4803  C   PRO   304      95.990  62.480  49.580  0.00  0.00           C
ATOM   4804  O   PRO   304      95.640  62.590  48.430  0.00  0.00           O
ATOM   4805  N   ARG   305      95.770  61.390  50.300  0.00  0.00           N
ATOM   4806  H   ARG   305      96.210  61.330  51.210  0.00  0.00           H
ATOM   4807  CA  ARG   305      95.050  60.230  49.760  0.00  0.00           C
ATOM   4808  HA  ARG   305      94.780  60.300  48.710  0.00  0.00           H
ATOM   4809  CB  ARG   305      95.790  58.960  50.250  0.00  0.00           C
ATOM   4810  HB2 ARG   305      96.000  59.080  51.310  0.00  0.00           H
ATOM   4811  HB3 ARG   305      96.760  58.970  49.750  0.00  0.00           H
ATOM   4812  CG  ARG   305      95.090  57.670  49.850  0.00  0.00           C
ATOM   4813  HG2 ARG   305      95.320  57.500  48.800  0.00  0.00           H
ATOM   4814  HG3 ARG   305      94.010  57.570  50.010  0.00  0.00           H
ATOM   4815  CD  ARG   305      95.670  56.520  50.710  0.00  0.00           C
ATOM   4816  HD2 ARG   305      95.490  56.840  51.730  0.00  0.00           H
ATOM   4817  HD3 ARG   305      96.740  56.440  50.520  0.00  0.00           H
ATOM   4818  NE  ARG   305      94.850  55.290  50.520  0.00  0.00           N
ATOM   4819  HE  ARG   305      93.990  55.250  50.000  0.00  0.00           H
ATOM   4820  CZ  ARG   305      95.040  54.100  51.050  0.00  0.00           C
ATOM   4821  NH1 ARG   305      95.880  54.140  52.060  0.00  0.00           N
ATOM   4822 HH11 ARG   305      96.310  54.990  52.410  0.00  0.00           H
ATOM   4823 HH12 ARG   305      96.150  53.340  52.610  0.00  0.00           H
ATOM   4824  NH2 ARG   305      94.460  53.030  50.630  0.00  0.00           N
ATOM   4825 HH21 ARG   305      93.840  53.130  49.840  0.00  0.00           H
ATOM   4826 HH22 ARG   305      94.550  52.140  51.110  0.00  0.00           H
ATOM   4827  C   ARG   305      93.720  60.220  50.430  0.00  0.00           C
ATOM   4828  O   ARG   305      93.700  60.140  51.700  0.00  0.00           O
ATOM   4829  N   GLY   306      92.560  60.270  49.710  0.00  0.00           N
ATOM   4830  H   GLY   306      92.690  60.250  48.710  0.00  0.00           H
ATOM   4831  CA  GLY   306      91.320  60.550  50.390  0.00  0.00           C
ATOM   4832  HA2 GLY   306      91.260  59.940  51.290  0.00  0.00           H
ATOM   4833  HA3 GLY   306      90.490  60.310  49.710  0.00  0.00           H
ATOM   4834  C   GLY   306      91.230  62.040  50.860  0.00  0.00           C
ATOM   4835  O   GLY   306      92.270  62.670  51.220  0.00  0.00           O
ATOM   4836  N   CYX   307      90.040  62.420  51.250  0.00  0.00           N
ATOM   4837  H   CYX   307      89.250  61.820  51.070  0.00  0.00           H
ATOM   4838  CA  CYX   307      89.750  63.600  51.920  0.00  0.00           C
ATOM   4839  HA  CYX   307      90.520  64.360  51.730  0.00  0.00           H
ATOM   4840  CB  CYX   307      88.430  63.970  51.230  0.00  0.00           C
ATOM   4841  HB2 CYX   307      87.850  64.710  51.780  0.00  0.00           H
ATOM   4842  HB3 CYX   307      87.820  63.070  51.230  0.00  0.00           H
ATOM   4843  SG  CYX   307      88.680  64.460  49.460  0.00  0.00           S
ATOM   4844  C   CYX   307      89.530  63.490  53.430  0.00  0.00           C
ATOM   4845  O   CYX   307      89.790  64.450  54.060  0.00  0.00           O
ATOM   4846  N   VAL   308      89.070  62.380  54.010  0.00  0.00           N
ATOM   4847  H   VAL   308      89.040  61.510  53.510  0.00  0.00           H
ATOM   4848  CA  VAL   308      88.550  62.240  55.360  0.00  0.00           C
ATOM   4849  HA  VAL   308      87.750  62.970  55.490  0.00  0.00           H
ATOM   4850  CB  VAL   308      87.830  60.870  55.630  0.00  0.00           C
ATOM   4851  HB  VAL   308      88.660  60.170  55.500  0.00  0.00           H
ATOM   4852  CG1 VAL   308      87.410  60.740  57.050  0.00  0.00           C
ATOM   4853 HG11 VAL   308      86.670  61.500  57.280  0.00  0.00           H
ATOM   4854 HG12 VAL   308      86.940  59.760  57.170  0.00  0.00           H
ATOM   4855 HG13 VAL   308      88.330  60.690  57.640  0.00  0.00           H
ATOM   4856  CG2 VAL   308      86.650  60.470  54.750  0.00  0.00           C
ATOM   4857 HG21 VAL   308      86.000  59.780  55.290  0.00  0.00           H
ATOM   4858 HG22 VAL   308      86.130  61.370  54.410  0.00  0.00           H
ATOM   4859 HG23 VAL   308      86.920  59.930  53.840  0.00  0.00           H
ATOM   4860  C   VAL   308      89.710  62.480  56.310  0.00  0.00           C
ATOM   4861  O   VAL   308      90.730  61.850  56.170  0.00  0.00           O
ATOM   4862  N   GLY   309      89.590  63.440  57.260  0.00  0.00           N
ATOM   4863  H   GLY   309      88.810  64.070  57.120  0.00  0.00           H
ATOM   4864  CA  GLY   309      90.580  63.660  58.320  0.00  0.00           C
ATOM   4865  HA2 GLY   309      90.720  62.640  58.690  0.00  0.00           H
ATOM   4866  HA3 GLY   309      90.180  64.360  59.060  0.00  0.00           H
ATOM   4867  C   GLY   309      91.790  64.240  57.700  0.00  0.00           C
ATOM   4868  O   GLY   309      92.810  64.340  58.430  0.00  0.00           O
ATOM   4869  N   ASN   310      91.830  64.650  56.400  0.00  0.00           N
ATOM   4870  H   ASN   310      90.990  64.490  55.860  0.00  0.00           H
ATOM   4871  CA  ASN   310      92.850  65.460  55.890  0.00  0.00           C
ATOM   4872  HA  ASN   310      93.650  65.460  56.640  0.00  0.00           H
ATOM   4873  CB  ASN   310      93.400  64.800  54.620  0.00  0.00           C
ATOM   4874  HB2 ASN   310      94.240  65.450  54.350  0.00  0.00           H
ATOM   4875  HB3 ASN   310      92.740  64.880  53.750  0.00  0.00           H
ATOM   4876  CG  ASN   310      94.090  63.480  54.770  0.00  0.00           C
ATOM   4877  OD1 ASN   310      94.870  63.170  55.680  0.00  0.00           O
ATOM   4878  ND2 ASN   310      94.010  62.530  53.810  0.00  0.00           N
ATOM   4879 HD21 ASN   310      93.480  62.750  52.980  0.00  0.00           H
ATOM   4880 HD22 ASN   310      94.660  61.760  53.870  0.00  0.00           H
ATOM   4881  C   ASN   310      92.350  66.900  55.640  0.00  0.00           C
ATOM   4882  O   ASN   310      91.420  67.160  54.830  0.00  0.00           O
ATOM   4883  N   THR   311      92.900  67.940  56.290  0.00  0.00           N
ATOM   4884  H   THR   311      93.730  67.750  56.830  0.00  0.00           H
ATOM   4885  CA  THR   311      92.450  69.350  56.060  0.00  0.00           C
ATOM   4886  HA  THR   311      91.840  69.450  55.160  0.00  0.00           H
ATOM   4887  CB  THR   311      91.550  69.880  57.180  0.00  0.00           C
ATOM   4888  HB  THR   311      91.300  70.940  57.120  0.00  0.00           H
ATOM   4889  CG2 THR   311      90.200  69.150  57.210  0.00  0.00           C
ATOM   4890 HG21 THR   311      89.610  69.530  58.040  0.00  0.00           H
ATOM   4891 HG22 THR   311      89.640  69.300  56.290  0.00  0.00           H
ATOM   4892 HG23 THR   311      90.250  68.060  57.260  0.00  0.00           H
ATOM   4893  OG1 THR   311      92.170  69.750  58.440  0.00  0.00           O
ATOM   4894  HG1 THR   311      92.220  68.810  58.610  0.00  0.00           H
ATOM   4895  C   THR   311      93.570  70.350  55.750  0.00  0.00           C
ATOM   4896  O   THR   311      93.310  71.520  55.390  0.00  0.00           O
ATOM   4897  N   ASN   312      94.860  69.980  55.790  0.00  0.00           N
ATOM   4898  H   ASN   312      95.050  69.030  56.080  0.00  0.00           H
ATOM   4899  CA  ASN   312      95.890  70.790  55.160  0.00  0.00           C
ATOM   4900  HA  ASN   312      95.700  71.850  55.370  0.00  0.00           H
ATOM   4901  CB  ASN   312      97.190  70.150  55.700  0.00  0.00           C
ATOM   4902  HB2 ASN   312      97.980  70.760  55.260  0.00  0.00           H
ATOM   4903  HB3 ASN   312      97.210  69.110  55.360  0.00  0.00           H
ATOM   4904  CG  ASN   312      97.240  70.310  57.220  0.00  0.00           C
ATOM   4905  OD1 ASN   312      97.560  71.310  57.800  0.00  0.00           O
ATOM   4906  ND2 ASN   312      96.840  69.210  57.910  0.00  0.00           N
ATOM   4907 HD21 ASN   312      96.640  68.350  57.410  0.00  0.00           H
ATOM   4908 HD22 ASN   312      96.980  69.160  58.910  0.00  0.00           H
ATOM   4909  C   ASN   312      95.940  70.720  53.610  0.00  0.00           C
ATOM   4910  O   ASN   312      95.390  69.830  52.930  0.00  0.00           O
ATOM   4911  N   ILE   313      96.640  71.680  52.990  0.00  0.00           N
ATOM   4912  H   ILE   313      97.050  72.330  53.660  0.00  0.00           H
ATOM   4913  CA  ILE   313      96.830  71.760  51.520  0.00  0.00           C
ATOM   4914  HA  ILE   313      95.880  71.530  51.040  0.00  0.00           H
ATOM   4915  CB  ILE   313      97.180  73.230  50.940  0.00  0.00           C
ATOM   4916  HB  ILE   313      97.150  73.230  49.850  0.00  0.00           H
ATOM   4917  CG2 ILE   313      96.000  74.130  51.250  0.00  0.00           C
ATOM   4918 HG21 ILE   313      95.140  73.710  50.740  0.00  0.00           H
ATOM   4919 HG22 ILE   313      95.890  74.250  52.330  0.00  0.00           H
ATOM   4920 HG23 ILE   313      96.260  75.130  50.890  0.00  0.00           H
ATOM   4921  CG1 ILE   313      98.600  73.690  51.370  0.00  0.00           C
ATOM   4922 HG12 ILE   313      99.280  72.870  51.590  0.00  0.00           H
ATOM   4923 HG13 ILE   313      98.610  74.220  52.330  0.00  0.00           H
ATOM   4924  CD1 ILE   313      99.200  74.590  50.350  0.00  0.00           C
ATOM   4925 HD11 ILE   313      98.770  75.580  50.280  0.00  0.00           H
ATOM   4926 HD12 ILE   313     100.210  74.750  50.720  0.00  0.00           H
ATOM   4927 HD13 ILE   313      99.250  74.180  49.340  0.00  0.00           H
ATOM   4928  C   ILE   313      97.850  70.760  51.010  0.00  0.00           C
ATOM   4929  O   ILE   313      98.550  70.170  51.820  0.00  0.00           O
ATOM   4930  N   TRP   314      98.080  70.660  49.690  0.00  0.00           N
ATOM   4931  H   TRP   314      97.420  71.130  49.080  0.00  0.00           H
ATOM   4932  CA  TRP   314      99.240  69.910  49.100  0.00  0.00           C
ATOM   4933  HA  TRP   314      99.510  69.110  49.790  0.00  0.00           H
ATOM   4934  CB  TRP   314      98.790  69.320  47.740  0.00  0.00           C
ATOM   4935  HB2 TRP   314      98.430  70.160  47.130  0.00  0.00           H
ATOM   4936  HB3 TRP   314      97.910  68.690  47.880  0.00  0.00           H
ATOM   4937  CG  TRP   314      99.790  68.610  46.960  0.00  0.00           C
ATOM   4938  CD1 TRP   314     100.900  67.920  47.380  0.00  0.00           C
ATOM   4939  HD1 TRP   314     101.160  67.800  48.430  0.00  0.00           H
ATOM   4940  NE1 TRP   314     101.620  67.370  46.400  0.00  0.00           N
ATOM   4941  HE1 TRP   314     102.370  66.700  46.510  0.00  0.00           H
ATOM   4942  CE2 TRP   314     101.030  67.630  45.210  0.00  0.00           C
ATOM   4943  CZ2 TRP   314     101.430  67.320  43.910  0.00  0.00           C
ATOM   4944  HZ2 TRP   314     102.430  66.930  43.810  0.00  0.00           H
ATOM   4945  CH2 TRP   314     100.640  67.670  42.820  0.00  0.00           C
ATOM   4946  HH2 TRP   314     100.830  67.360  41.810  0.00  0.00           H
ATOM   4947  CZ3 TRP   314      99.440  68.320  43.080  0.00  0.00           C
ATOM   4948  HZ3 TRP   314      98.860  68.630  42.220  0.00  0.00           H
ATOM   4949  CE3 TRP   314      99.020  68.670  44.380  0.00  0.00           C
ATOM   4950  HE3 TRP   314      98.150  69.270  44.580  0.00  0.00           H
ATOM   4951  CD2 TRP   314      99.830  68.320  45.500  0.00  0.00           C
ATOM   4952  C   TRP   314     100.450  70.790  48.960  0.00  0.00           C
ATOM   4953  O   TRP   314     100.400  71.660  48.050  0.00  0.00           O
ATOM   4954  N   LYS   315     101.520  70.580  49.780  0.00  0.00           N
ATOM   4955  H   LYS   315     101.460  69.820  50.450  0.00  0.00           H
ATOM   4956  CA  LYS   315     102.680  71.410  49.820  0.00  0.00           C
ATOM   4957  HA  LYS   315     102.350  72.400  50.160  0.00  0.00           H
ATOM   4958  CB  LYS   315     103.710  70.850  50.830  0.00  0.00           C
ATOM   4959  HB2 LYS   315     103.910  69.790  50.670  0.00  0.00           H
ATOM   4960  HB3 LYS   315     103.270  70.820  51.820  0.00  0.00           H
ATOM   4961  CG  LYS   315     105.020  71.690  50.870  0.00  0.00           C
ATOM   4962  HG2 LYS   315     104.930  72.760  50.690  0.00  0.00           H
ATOM   4963  HG3 LYS   315     105.660  71.280  50.090  0.00  0.00           H
ATOM   4964  CD  LYS   315     105.730  71.460  52.210  0.00  0.00           C
ATOM   4965  HD2 LYS   315     105.890  70.390  52.400  0.00  0.00           H
ATOM   4966  HD3 LYS   315     105.090  71.840  53.010  0.00  0.00           H
ATOM   4967  CE  LYS   315     107.110  72.150  52.300  0.00  0.00           C
ATOM   4968  HE2 LYS   315     107.450  72.280  53.320  0.00  0.00           H
ATOM   4969  HE3 LYS   315     106.940  73.150  51.900  0.00  0.00           H
ATOM   4970  NZ  LYS   315     108.190  71.440  51.540  0.00  0.00           N
ATOM   4971  HZ1 LYS   315     108.410  71.980  50.710  0.00  0.00           H
ATOM   4972  HZ2 LYS   315     109.000  71.420  52.140  0.00  0.00           H
ATOM   4973  HZ3 LYS   315     107.970  70.480  51.300  0.00  0.00           H
ATOM   4974  C   LYS   315     103.400  71.560  48.410  0.00  0.00           C
ATOM   4975  O   LYS   315     103.960  72.650  48.170  0.00  0.00           O
ATOM   4976  N   THR   316     103.260  70.560  47.490  0.00  0.00           N
ATOM   4977  H   THR   316     102.770  69.710  47.710  0.00  0.00           H
ATOM   4978  CA  THR   316     103.950  70.520  46.200  0.00  0.00           C
ATOM   4979  HA  THR   316     104.740  71.270  46.210  0.00  0.00           H
ATOM   4980  CB  THR   316     104.530  69.100  46.020  0.00  0.00           C
ATOM   4981  HB  THR   316     103.770  68.330  45.970  0.00  0.00           H
ATOM   4982  CG2 THR   316     105.320  69.010  44.750  0.00  0.00           C
ATOM   4983 HG21 THR   316     104.610  69.170  43.940  0.00  0.00           H
ATOM   4984 HG22 THR   316     106.050  69.830  44.760  0.00  0.00           H
ATOM   4985 HG23 THR   316     105.810  68.040  44.670  0.00  0.00           H
ATOM   4986  OG1 THR   316     105.360  68.940  47.080  0.00  0.00           O
ATOM   4987  HG1 THR   316     106.040  69.610  47.140  0.00  0.00           H
ATOM   4988  C   THR   316     103.050  70.910  45.060  0.00  0.00           C
ATOM   4989  O   THR   316     103.480  71.230  43.960  0.00  0.00           O
ATOM   4990  N   GLY   317     101.740  70.880  45.270  0.00  0.00           N
ATOM   4991  H   GLY   317     101.350  70.500  46.120  0.00  0.00           H
ATOM   4992  CA  GLY   317     100.790  71.250  44.210  0.00  0.00           C
ATOM   4993  HA2 GLY   317      99.780  71.270  44.610  0.00  0.00           H
ATOM   4994  HA3 GLY   317     100.740  70.540  43.380  0.00  0.00           H
ATOM   4995  C   GLY   317     100.800  72.680  43.690  0.00  0.00           C
ATOM   4996  O   GLY   317     100.680  72.870  42.450  0.00  0.00           O
ATOM   4997  N   PRO   318     101.040  73.640  44.600  0.00  0.00           N
ATOM   4998  CD  PRO   318     100.770  73.630  46.040  0.00  0.00           C
ATOM   4999  HD2 PRO   318     101.640  73.240  46.570  0.00  0.00           H
ATOM   5000  HD3 PRO   318      99.860  73.030  46.090  0.00  0.00           H
ATOM   5001  CG  PRO   318     100.440  75.090  46.410  0.00  0.00           C
ATOM   5002  HG2 PRO   318     100.810  75.230  47.420  0.00  0.00           H
ATOM   5003  HG3 PRO   318      99.370  75.230  46.270  0.00  0.00           H
ATOM   5004  CB  PRO   318     101.270  75.840  45.460  0.00  0.00           C
ATOM   5005  HB2 PRO   318     102.270  75.890  45.870  0.00  0.00           H
ATOM   5006  HB3 PRO   318     100.890  76.860  45.370  0.00  0.00           H
ATOM   5007  CA  PRO   318     101.210  75.030  44.180  0.00  0.00           C
ATOM   5008  HA  PRO   318     100.360  75.400  43.610  0.00  0.00           H
ATOM   5009  C   PRO   318     102.450  75.250  43.340  0.00  0.00           C
ATOM   5010  O   PRO   318     102.270  75.780  42.220  0.00  0.00           O
ATOM   5011  N   LEU   319     103.630  74.670  43.640  0.00  0.00           N
ATOM   5012  H   LEU   319     103.850  74.250  44.530  0.00  0.00           H
ATOM   5013  CA  LEU   319     104.660  74.650  42.650  0.00  0.00           C
ATOM   5014  HA  LEU   319     104.990  75.670  42.480  0.00  0.00           H
ATOM   5015  CB  LEU   319     105.770  73.810  43.290  0.00  0.00           C
ATOM   5016  HB2 LEU   319     105.380  72.840  43.580  0.00  0.00           H
ATOM   5017  HB3 LEU   319     106.220  74.280  44.160  0.00  0.00           H
ATOM   5018  CG  LEU   319     106.910  73.460  42.280  0.00  0.00           C
ATOM   5019  HG  LEU   319     106.470  72.940  41.430  0.00  0.00           H
ATOM   5020  CD1 LEU   319     107.680  74.640  41.740  0.00  0.00           C
ATOM   5021 HD11 LEU   319     108.440  74.360  41.010  0.00  0.00           H
ATOM   5022 HD12 LEU   319     107.010  75.390  41.310  0.00  0.00           H
ATOM   5023 HD13 LEU   319     108.110  75.180  42.590  0.00  0.00           H
ATOM   5024  CD2 LEU   319     107.810  72.540  43.090  0.00  0.00           C
ATOM   5025 HD21 LEU   319     107.200  71.740  43.510  0.00  0.00           H
ATOM   5026 HD22 LEU   319     108.590  72.070  42.490  0.00  0.00           H
ATOM   5027 HD23 LEU   319     108.290  73.180  43.830  0.00  0.00           H
ATOM   5028  C   LEU   319     104.240  73.960  41.360  0.00  0.00           C
ATOM   5029  O   LEU   319     104.520  74.410  40.240  0.00  0.00           O
ATOM   5030  N   PHE   320     103.410  72.950  41.480  0.00  0.00           N
ATOM   5031  H   PHE   320     103.450  72.470  42.360  0.00  0.00           H
ATOM   5032  CA  PHE   320     102.940  72.230  40.240  0.00  0.00           C
ATOM   5033  HA  PHE   320     103.850  72.080  39.660  0.00  0.00           H
ATOM   5034  CB  PHE   320     102.470  70.790  40.480  0.00  0.00           C
ATOM   5035  HB2 PHE   320     101.660  70.910  41.200  0.00  0.00           H
ATOM   5036  HB3 PHE   320     103.240  70.180  40.940  0.00  0.00           H
ATOM   5037  CG  PHE   320     102.110  69.880  39.290  0.00  0.00           C
ATOM   5038  CD1 PHE   320     103.050  69.830  38.260  0.00  0.00           C
ATOM   5039  HD1 PHE   320     103.970  70.380  38.350  0.00  0.00           H
ATOM   5040  CE1 PHE   320     102.850  68.910  37.190  0.00  0.00           C
ATOM   5041  HE1 PHE   320     103.580  68.890  36.400  0.00  0.00           H
ATOM   5042  CZ  PHE   320     101.690  68.120  37.090  0.00  0.00           C
ATOM   5043  HZ  PHE   320     101.540  67.580  36.160  0.00  0.00           H
ATOM   5044  CE2 PHE   320     100.750  68.250  38.090  0.00  0.00           C
ATOM   5045  HE2 PHE   320      99.810  67.730  38.150  0.00  0.00           H
ATOM   5046  CD2 PHE   320     100.940  69.090  39.210  0.00  0.00           C
ATOM   5047  HD2 PHE   320     100.240  68.940  40.020  0.00  0.00           H
ATOM   5048  C   PHE   320     102.010  73.070  39.360  0.00  0.00           C
ATOM   5049  O   PHE   320     102.000  72.920  38.140  0.00  0.00           O
ATOM   5050  N   LYS   321     101.350  74.070  39.840  0.00  0.00           N
ATOM   5051  H   LYS   321     101.330  74.120  40.850  0.00  0.00           H
ATOM   5052  CA  LYS   321     100.650  75.060  38.970  0.00  0.00           C
ATOM   5053  HA  LYS   321      99.940  74.590  38.290  0.00  0.00           H
ATOM   5054  CB  LYS   321      99.740  75.920  39.800  0.00  0.00           C
ATOM   5055  HB2 LYS   321     100.310  76.290  40.650  0.00  0.00           H
ATOM   5056  HB3 LYS   321      98.960  75.340  40.300  0.00  0.00           H
ATOM   5057  CG  LYS   321      99.140  77.090  39.020  0.00  0.00           C
ATOM   5058  HG2 LYS   321      98.660  76.630  38.150  0.00  0.00           H
ATOM   5059  HG3 LYS   321      99.960  77.670  38.610  0.00  0.00           H
ATOM   5060  CD  LYS   321      98.260  78.000  39.960  0.00  0.00           C
ATOM   5061  HD2 LYS   321      98.910  78.420  40.720  0.00  0.00           H
ATOM   5062  HD3 LYS   321      97.500  77.330  40.380  0.00  0.00           H
[truncated: 7,431,535 more chars]
