# Supplementary material for: Reversible Control of Native GluN2B-Containing NMDA Receptors with Visible Light
Source: ACS Chem Neurosci. 2024 Sep 6;15(18):3321–43. doi: 10.1021/acschemneuro.4c00247 (PMC11413854; doi:10.1021/acschemneuro.4c00247)
Supplement: Supplementary file 3 — cn4c00247_si_003.zip [file cn4c00247_si_003.zip › Dataset-snapshots-QMMM/Snapshots/Rot2/6.pdb]

REMARK   3 REFINEMENT Structure from ORCA job: /scratch/rbp/orcajob_GS-qcg-QMXTB_11880/GS-qcg-QMXTB
ATOM      1  N   ASP     1     111.020  49.000  41.770  0.00  0.00           N
ATOM      2  H1  ASP     1     111.290  48.040  41.610  0.00  0.00           H
ATOM      3  H2  ASP     1     111.760  49.650  41.530  0.00  0.00           H
ATOM      4  H3  ASP     1     110.710  49.050  42.730  0.00  0.00           H
ATOM      5  CA  ASP     1     109.900  49.370  40.930  0.00  0.00           C
ATOM      6  HA  ASP     1     110.220  49.100  39.930  0.00  0.00           H
ATOM      7  CB  ASP     1     108.550  48.690  41.310  0.00  0.00           C
ATOM      8  HB2 ASP     1     107.910  48.780  40.430  0.00  0.00           H
ATOM      9  HB3 ASP     1     108.080  49.100  42.210  0.00  0.00           H
ATOM     10  CG  ASP     1     108.600  47.180  41.530  0.00  0.00           C
ATOM     11  OD1 ASP     1     109.740  46.660  41.460  0.00  0.00           O
ATOM     12  OD2 ASP     1     107.530  46.550  41.720  0.00  0.00           O
ATOM     13  C   ASP     1     109.640  50.860  41.090  0.00  0.00           C
ATOM     14  O   ASP     1     109.840  51.370  42.150  0.00  0.00           O
ATOM     15  N   PRO     2     109.170  51.600  40.070  0.00  0.00           N
ATOM     16  CD  PRO     2     109.230  51.210  38.680  0.00  0.00           C
ATOM     17  HD2 PRO     2     108.500  50.440  38.440  0.00  0.00           H
ATOM     18  HD3 PRO     2     110.240  50.850  38.490  0.00  0.00           H
ATOM     19  CG  PRO     2     109.130  52.510  37.910  0.00  0.00           C
ATOM     20  HG2 PRO     2     108.550  52.410  36.990  0.00  0.00           H
ATOM     21  HG3 PRO     2     110.160  52.710  37.640  0.00  0.00           H
ATOM     22  CB  PRO     2     108.620  53.610  38.800  0.00  0.00           C
ATOM     23  HB2 PRO     2     107.550  53.770  38.650  0.00  0.00           H
ATOM     24  HB3 PRO     2     109.100  54.580  38.650  0.00  0.00           H
ATOM     25  CA  PRO     2     108.860  53.000  40.160  0.00  0.00           C
ATOM     26  HA  PRO     2     109.810  53.420  40.480  0.00  0.00           H
ATOM     27  C   PRO     2     107.770  53.410  41.090  0.00  0.00           C
ATOM     28  O   PRO     2     106.960  52.600  41.570  0.00  0.00           O
ATOM     29  N   LYS     3     107.720  54.780  41.260  0.00  0.00           N
ATOM     30  H   LYS     3     108.390  55.340  40.750  0.00  0.00           H
ATOM     31  CA  LYS     3     106.680  55.500  42.060  0.00  0.00           C
ATOM     32  HA  LYS     3     106.270  54.800  42.790  0.00  0.00           H
ATOM     33  CB  LYS     3     107.230  56.740  42.770  0.00  0.00           C
ATOM     34  HB2 LYS     3     107.770  57.270  41.980  0.00  0.00           H
ATOM     35  HB3 LYS     3     107.920  56.390  43.540  0.00  0.00           H
ATOM     36  CG  LYS     3     106.220  57.710  43.400  0.00  0.00           C
ATOM     37  HG2 LYS     3     105.640  57.160  44.150  0.00  0.00           H
ATOM     38  HG3 LYS     3     105.510  58.120  42.680  0.00  0.00           H
ATOM     39  CD  LYS     3     107.020  58.840  44.000  0.00  0.00           C
ATOM     40  HD2 LYS     3     107.760  59.360  43.380  0.00  0.00           H
ATOM     41  HD3 LYS     3     107.640  58.400  44.780  0.00  0.00           H
ATOM     42  CE  LYS     3     106.140  59.980  44.600  0.00  0.00           C
ATOM     43  HE2 LYS     3     105.470  60.400  43.850  0.00  0.00           H
ATOM     44  HE3 LYS     3     106.730  60.820  44.970  0.00  0.00           H
ATOM     45  NZ  LYS     3     105.210  59.560  45.630  0.00  0.00           N
ATOM     46  HZ1 LYS     3     104.570  58.910  45.180  0.00  0.00           H
ATOM     47  HZ2 LYS     3     105.820  59.140  46.310  0.00  0.00           H
ATOM     48  HZ3 LYS     3     104.610  60.230  46.090  0.00  0.00           H
ATOM     49  C   LYS     3     105.560  55.840  41.090  0.00  0.00           C
ATOM     50  O   LYS     3     105.730  56.490  40.060  0.00  0.00           O
ATOM     51  N   ILE     4     104.370  55.390  41.430  0.00  0.00           N
ATOM     52  H   ILE     4     104.280  54.840  42.270  0.00  0.00           H
ATOM     53  CA  ILE     4     103.110  55.650  40.650  0.00  0.00           C
ATOM     54  HA  ILE     4     103.310  55.780  39.590  0.00  0.00           H
ATOM     55  CB  ILE     4     102.140  54.420  40.800  0.00  0.00           C
ATOM     56  HB  ILE     4     101.620  54.390  41.750  0.00  0.00           H
ATOM     57  CG2 ILE     4     100.990  54.770  39.810  0.00  0.00           C
ATOM     58 HG21 ILE     4     101.380  54.790  38.800  0.00  0.00           H
ATOM     59 HG22 ILE     4     100.170  54.060  39.920  0.00  0.00           H
ATOM     60 HG23 ILE     4     100.550  55.720  40.120  0.00  0.00           H
ATOM     61  CG1 ILE     4     102.710  53.060  40.450  0.00  0.00           C
ATOM     62 HG12 ILE     4     101.860  52.390  40.290  0.00  0.00           H
ATOM     63 HG13 ILE     4     103.290  52.710  41.300  0.00  0.00           H
ATOM     64  CD1 ILE     4     103.670  53.120  39.230  0.00  0.00           C
ATOM     65 HD11 ILE     4     103.790  52.100  38.880  0.00  0.00           H
ATOM     66 HD12 ILE     4     103.230  53.710  38.420  0.00  0.00           H
ATOM     67 HD13 ILE     4     104.630  53.580  39.460  0.00  0.00           H
ATOM     68  C   ILE     4     102.440  56.910  41.180  0.00  0.00           C
ATOM     69  O   ILE     4     101.930  56.960  42.360  0.00  0.00           O
ATOM     70  N   VAL     5     102.410  57.930  40.290  0.00  0.00           N
ATOM     71  H   VAL     5     102.970  57.790  39.460  0.00  0.00           H
ATOM     72  CA  VAL     5     101.770  59.270  40.380  0.00  0.00           C
ATOM     73  HA  VAL     5     101.690  59.510  41.440  0.00  0.00           H
ATOM     74  CB  VAL     5     102.810  60.280  39.810  0.00  0.00           C
ATOM     75  HB  VAL     5     102.960  60.060  38.760  0.00  0.00           H
ATOM     76  CG1 VAL     5     102.190  61.660  39.980  0.00  0.00           C
ATOM     77 HG11 VAL     5     102.980  62.410  40.000  0.00  0.00           H
ATOM     78 HG12 VAL     5     101.530  61.740  39.120  0.00  0.00           H
ATOM     79 HG13 VAL     5     101.690  61.720  40.950  0.00  0.00           H
ATOM     80  CG2 VAL     5     104.150  60.190  40.510  0.00  0.00           C
ATOM     81 HG21 VAL     5     104.900  60.780  39.980  0.00  0.00           H
ATOM     82 HG22 VAL     5     104.080  60.480  41.560  0.00  0.00           H
ATOM     83 HG23 VAL     5     104.550  59.180  40.450  0.00  0.00           H
ATOM     84  C   VAL     5     100.330  59.400  39.720  0.00  0.00           C
ATOM     85  O   VAL     5     100.230  59.580  38.520  0.00  0.00           O
ATOM     86  N   ASN     6      99.280  59.150  40.390  0.00  0.00           N
ATOM     87  H   ASN     6      99.490  59.130  41.380  0.00  0.00           H
ATOM     88  CA  ASN     6      97.930  59.160  39.900  0.00  0.00           C
ATOM     89  HA  ASN     6      97.860  58.490  39.040  0.00  0.00           H
ATOM     90  CB  ASN     6      96.980  58.490  40.890  0.00  0.00           C
ATOM     91  HB2 ASN     6      95.970  58.510  40.480  0.00  0.00           H
ATOM     92  HB3 ASN     6      96.810  59.090  41.780  0.00  0.00           H
ATOM     93  CG  ASN     6      97.290  57.030  41.190  0.00  0.00           C
ATOM     94  OD1 ASN     6      96.790  56.120  40.610  0.00  0.00           O
ATOM     95  ND2 ASN     6      98.170  56.850  42.120  0.00  0.00           N
ATOM     96 HD21 ASN     6      98.460  57.650  42.670  0.00  0.00           H
ATOM     97 HD22 ASN     6      98.460  55.900  42.340  0.00  0.00           H
ATOM     98  C   ASN     6      97.360  60.520  39.420  0.00  0.00           C
ATOM     99  O   ASN     6      97.720  61.580  39.990  0.00  0.00           O
ATOM    100  N   ILE     7      96.760  60.560  38.230  0.00  0.00           N
ATOM    101  H   ILE     7      96.760  59.690  37.710  0.00  0.00           H
ATOM    102  CA  ILE     7      96.140  61.740  37.620  0.00  0.00           C
ATOM    103  HA  ILE     7      96.360  62.550  38.310  0.00  0.00           H
ATOM    104  CB  ILE     7      96.710  62.050  36.210  0.00  0.00           C
ATOM    105  HB  ILE     7      96.540  61.200  35.550  0.00  0.00           H
ATOM    106  CG2 ILE     7      96.100  63.410  35.610  0.00  0.00           C
ATOM    107 HG21 ILE     7      96.470  64.250  36.190  0.00  0.00           H
ATOM    108 HG22 ILE     7      96.460  63.630  34.600  0.00  0.00           H
ATOM    109 HG23 ILE     7      95.020  63.320  35.510  0.00  0.00           H
ATOM    110  CG1 ILE     7      98.270  62.220  36.170  0.00  0.00           C
ATOM    111 HG12 ILE     7      98.720  61.590  36.940  0.00  0.00           H
ATOM    112 HG13 ILE     7      98.610  63.210  36.490  0.00  0.00           H
ATOM    113  CD1 ILE     7      98.820  61.780  34.800  0.00  0.00           C
ATOM    114 HD11 ILE     7      99.870  62.050  34.710  0.00  0.00           H
ATOM    115 HD12 ILE     7      98.760  60.690  34.700  0.00  0.00           H
ATOM    116 HD13 ILE     7      98.420  62.360  33.970  0.00  0.00           H
ATOM    117  C   ILE     7      94.580  61.560  37.490  0.00  0.00           C
ATOM    118  O   ILE     7      94.170  60.520  36.930  0.00  0.00           O
ATOM    119  N   GLY     8      93.800  62.510  37.960  0.00  0.00           N
ATOM    120  H   GLY     8      94.110  63.410  38.290  0.00  0.00           H
ATOM    121  CA  GLY     8      92.380  62.300  37.990  0.00  0.00           C
ATOM    122  HA2 GLY     8      91.960  62.890  38.800  0.00  0.00           H
ATOM    123  HA3 GLY     8      92.250  61.230  38.170  0.00  0.00           H
ATOM    124  C   GLY     8      91.740  62.790  36.670  0.00  0.00           C
ATOM    125  O   GLY     8      92.270  63.690  36.000  0.00  0.00           O
ATOM    126  N   ALA     9      90.610  62.200  36.310  0.00  0.00           N
ATOM    127  H   ALA     9      90.310  61.360  36.790  0.00  0.00           H
ATOM    128  CA  ALA     9      89.790  62.900  35.300  0.00  0.00           C
ATOM    129  HA  ALA     9      90.020  63.960  35.220  0.00  0.00           H
ATOM    130  CB  ALA     9      90.100  62.260  33.890  0.00  0.00           C
ATOM    131  HB1 ALA     9      91.160  62.030  33.930  0.00  0.00           H
ATOM    132  HB2 ALA     9      89.560  61.350  33.620  0.00  0.00           H
ATOM    133  HB3 ALA     9      89.710  62.890  33.100  0.00  0.00           H
ATOM    134  C   ALA     9      88.240  62.910  35.620  0.00  0.00           C
ATOM    135  O   ALA     9      87.760  62.030  36.340  0.00  0.00           O
ATOM    136  N   VAL    10      87.420  63.790  35.040  0.00  0.00           N
ATOM    137  H   VAL    10      88.070  64.520  34.750  0.00  0.00           H
ATOM    138  CA  VAL    10      85.960  64.000  35.180  0.00  0.00           C
ATOM    139  HA  VAL    10      85.590  63.120  35.690  0.00  0.00           H
ATOM    140  CB  VAL    10      85.710  65.190  36.110  0.00  0.00           C
ATOM    141  HB  VAL    10      86.110  66.130  35.720  0.00  0.00           H
ATOM    142  CG1 VAL    10      84.200  65.520  36.230  0.00  0.00           C
ATOM    143 HG11 VAL    10      83.670  64.830  36.880  0.00  0.00           H
ATOM    144 HG12 VAL    10      84.150  66.540  36.610  0.00  0.00           H
ATOM    145 HG13 VAL    10      83.730  65.660  35.250  0.00  0.00           H
ATOM    146  CG2 VAL    10      86.170  65.000  37.530  0.00  0.00           C
ATOM    147 HG21 VAL    10      85.440  64.300  37.950  0.00  0.00           H
ATOM    148 HG22 VAL    10      87.190  64.640  37.400  0.00  0.00           H
ATOM    149 HG23 VAL    10      86.200  65.920  38.110  0.00  0.00           H
ATOM    150  C   VAL    10      85.350  64.250  33.760  0.00  0.00           C
ATOM    151  O   VAL    10      85.340  65.380  33.280  0.00  0.00           O
ATOM    152  N   LEU    11      84.970  63.150  32.960  0.00  0.00           N
ATOM    153  H   LEU    11      85.040  62.230  33.380  0.00  0.00           H
ATOM    154  CA  LEU    11      84.800  63.150  31.560  0.00  0.00           C
ATOM    155  HA  LEU    11      84.890  64.220  31.380  0.00  0.00           H
ATOM    156  CB  LEU    11      85.870  62.310  30.890  0.00  0.00           C
ATOM    157  HB2 LEU    11      85.770  62.260  29.810  0.00  0.00           H
ATOM    158  HB3 LEU    11      85.820  61.390  31.470  0.00  0.00           H
ATOM    159  CG  LEU    11      87.290  62.830  31.260  0.00  0.00           C
ATOM    160  HG  LEU    11      87.390  62.910  32.350  0.00  0.00           H
ATOM    161  CD1 LEU    11      88.280  61.800  30.730  0.00  0.00           C
ATOM    162 HD11 LEU    11      88.010  60.810  31.110  0.00  0.00           H
ATOM    163 HD12 LEU    11      88.320  61.730  29.650  0.00  0.00           H
ATOM    164 HD13 LEU    11      89.270  62.120  31.040  0.00  0.00           H
ATOM    165  CD2 LEU    11      87.600  64.240  30.700  0.00  0.00           C
ATOM    166 HD21 LEU    11      86.840  64.950  31.040  0.00  0.00           H
ATOM    167 HD22 LEU    11      88.540  64.600  31.100  0.00  0.00           H
ATOM    168 HD23 LEU    11      87.660  64.180  29.610  0.00  0.00           H
ATOM    169  C   LEU    11      83.370  62.720  31.180  0.00  0.00           C
ATOM    170  O   LEU    11      82.560  62.100  31.830  0.00  0.00           O
ATOM    171  N   SER    12      82.990  63.060  29.910  0.00  0.00           N
ATOM    172  H   SER    12      83.670  63.560  29.360  0.00  0.00           H
ATOM    173  CA  SER    12      81.550  63.080  29.470  0.00  0.00           C
ATOM    174  HA  SER    12      81.040  63.530  30.320  0.00  0.00           H
ATOM    175  CB  SER    12      81.340  63.980  28.290  0.00  0.00           C
ATOM    176  HB2 SER    12      81.870  64.930  28.320  0.00  0.00           H
ATOM    177  HB3 SER    12      80.300  64.310  28.280  0.00  0.00           H
ATOM    178  OG  SER    12      81.800  63.380  27.070  0.00  0.00           O
ATOM    179  HG  SER    12      82.610  63.790  26.750  0.00  0.00           H
ATOM    180  C   SER    12      80.920  61.690  29.200  0.00  0.00           C
ATOM    181  O   SER    12      79.690  61.510  29.260  0.00  0.00           O
ATOM    182  N   THR    13      81.690  60.620  29.100  0.00  0.00           N
ATOM    183  H   THR    13      82.650  60.710  29.400  0.00  0.00           H
ATOM    184  CA  THR    13      81.310  59.220  28.850  0.00  0.00           C
ATOM    185  HA  THR    13      80.350  58.990  29.330  0.00  0.00           H
ATOM    186  CB  THR    13      80.900  58.860  27.370  0.00  0.00           C
ATOM    187  HB  THR    13      80.500  57.850  27.290  0.00  0.00           H
ATOM    188  CG2 THR    13      79.850  59.780  26.760  0.00  0.00           C
ATOM    189 HG21 THR    13      78.930  59.840  27.350  0.00  0.00           H
ATOM    190 HG22 THR    13      80.300  60.760  26.560  0.00  0.00           H
ATOM    191 HG23 THR    13      79.600  59.400  25.770  0.00  0.00           H
ATOM    192  OG1 THR    13      81.990  59.020  26.560  0.00  0.00           O
ATOM    193  HG1 THR    13      81.660  59.440  25.750  0.00  0.00           H
ATOM    194  C   THR    13      82.400  58.160  29.180  0.00  0.00           C
ATOM    195  O   THR    13      83.540  58.560  29.090  0.00  0.00           O
ATOM    196  N   LYS    14      81.980  56.880  29.300  0.00  0.00           N
ATOM    197  H   LYS    14      80.980  56.770  29.270  0.00  0.00           H
ATOM    198  CA  LYS    14      82.880  55.700  29.410  0.00  0.00           C
ATOM    199  HA  LYS    14      83.470  55.770  30.330  0.00  0.00           H
ATOM    200  CB  LYS    14      82.010  54.410  29.430  0.00  0.00           C
ATOM    201  HB2 LYS    14      82.670  53.540  29.440  0.00  0.00           H
ATOM    202  HB3 LYS    14      81.350  54.410  28.560  0.00  0.00           H
ATOM    203  CG  LYS    14      81.130  54.220  30.670  0.00  0.00           C
ATOM    204  HG2 LYS    14      80.570  53.290  30.560  0.00  0.00           H
ATOM    205  HG3 LYS    14      80.300  54.900  30.490  0.00  0.00           H
ATOM    206  CD  LYS    14      81.790  54.460  32.030  0.00  0.00           C
ATOM    207  HD2 LYS    14      81.110  54.230  32.850  0.00  0.00           H
ATOM    208  HD3 LYS    14      81.970  55.530  32.150  0.00  0.00           H
ATOM    209  CE  LYS    14      83.130  53.650  32.160  0.00  0.00           C
ATOM    210  HE2 LYS    14      83.740  53.800  31.270  0.00  0.00           H
ATOM    211  HE3 LYS    14      82.950  52.590  32.330  0.00  0.00           H
ATOM    212  NZ  LYS    14      83.890  54.170  33.350  0.00  0.00           N
ATOM    213  HZ1 LYS    14      83.940  55.170  33.270  0.00  0.00           H
ATOM    214  HZ2 LYS    14      83.570  53.810  34.240  0.00  0.00           H
ATOM    215  HZ3 LYS    14      84.840  53.830  33.430  0.00  0.00           H
ATOM    216  C   LYS    14      83.890  55.630  28.240  0.00  0.00           C
ATOM    217  O   LYS    14      84.920  55.070  28.490  0.00  0.00           O
ATOM    218  N   LYS    15      83.610  56.190  26.990  0.00  0.00           N
ATOM    219  H   LYS    15      82.730  56.680  26.870  0.00  0.00           H
ATOM    220  CA  LYS    15      84.610  56.230  25.860  0.00  0.00           C
ATOM    221  HA  LYS    15      85.120  55.270  25.920  0.00  0.00           H
ATOM    222  CB  LYS    15      83.890  56.470  24.510  0.00  0.00           C
ATOM    223  HB2 LYS    15      84.560  56.440  23.660  0.00  0.00           H
ATOM    224  HB3 LYS    15      83.500  57.490  24.490  0.00  0.00           H
ATOM    225  CG  LYS    15      82.700  55.480  24.220  0.00  0.00           C
ATOM    226  HG2 LYS    15      82.200  55.170  25.140  0.00  0.00           H
ATOM    227  HG3 LYS    15      83.220  54.590  23.870  0.00  0.00           H
ATOM    228  CD  LYS    15      81.690  55.990  23.200  0.00  0.00           C
ATOM    229  HD2 LYS    15      82.180  56.160  22.240  0.00  0.00           H
ATOM    230  HD3 LYS    15      81.350  56.900  23.700  0.00  0.00           H
ATOM    231  CE  LYS    15      80.610  54.960  22.910  0.00  0.00           C
ATOM    232  HE2 LYS    15      80.220  54.510  23.820  0.00  0.00           H
ATOM    233  HE3 LYS    15      81.000  54.200  22.230  0.00  0.00           H
ATOM    234  NZ  LYS    15      79.470  55.620  22.140  0.00  0.00           N
ATOM    235  HZ1 LYS    15      78.610  55.440  22.640  0.00  0.00           H
ATOM    236  HZ2 LYS    15      79.500  56.620  22.270  0.00  0.00           H
ATOM    237  HZ3 LYS    15      79.370  55.290  21.190  0.00  0.00           H
ATOM    238  C   LYS    15      85.690  57.260  26.080  0.00  0.00           C
ATOM    239  O   LYS    15      86.840  56.910  26.060  0.00  0.00           O
ATOM    240  N   HIE    16      85.340  58.510  26.440  0.00  0.00           N
ATOM    241  H   HIE    16      84.340  58.680  26.450  0.00  0.00           H
ATOM    242  CA  HIE    16      86.250  59.500  26.960  0.00  0.00           C
ATOM    243  HA  HIE    16      87.010  59.630  26.190  0.00  0.00           H
ATOM    244  CB  HIE    16      85.660  60.900  27.040  0.00  0.00           C
ATOM    245  HB2 HIE    16      86.450  61.630  27.190  0.00  0.00           H
ATOM    246  HB3 HIE    16      84.910  60.960  27.830  0.00  0.00           H
ATOM    247  CG  HIE    16      85.020  61.160  25.730  0.00  0.00           C
ATOM    248  ND1 HIE    16      83.660  61.440  25.560  0.00  0.00           N
ATOM    249  CE1 HIE    16      83.459  61.731  24.278  0.00  0.00           C
ATOM    250  HE1 HIE    16      82.461  62.022  23.952  0.00  0.00           H
ATOM    251  NE2 HIE    16      84.563  61.537  23.599  0.00  0.00           N
ATOM    252  HE2 HIE    16      84.652  61.637  22.598  0.00  0.00           H
ATOM    253  CD2 HIE    16      85.570  61.180  24.440  0.00  0.00           C
ATOM    254  HD2 HIE    16      86.600  60.960  24.170  0.00  0.00           H
ATOM    255  C   HIE    16      87.100  59.110  28.190  0.00  0.00           C
ATOM    256  O   HIE    16      88.310  59.290  28.150  0.00  0.00           O
ATOM    257  N   GLU    17      86.500  58.390  29.120  0.00  0.00           N
ATOM    258  H   GLU    17      85.500  58.250  29.100  0.00  0.00           H
ATOM    259  CA  GLU    17      87.220  57.780  30.220  0.00  0.00           C
ATOM    260  HA  GLU    17      87.800  58.620  30.600  0.00  0.00           H
ATOM    261  CB  GLU    17      86.350  57.210  31.310  0.00  0.00           C
ATOM    262  HB2 GLU    17      87.030  56.610  31.920  0.00  0.00           H
ATOM    263  HB3 GLU    17      85.540  56.570  30.950  0.00  0.00           H
ATOM    264  CG  GLU    17      85.690  58.180  32.250  0.00  0.00           C
ATOM    265  HG2 GLU    17      84.820  58.680  31.820  0.00  0.00           H
ATOM    266  HG3 GLU    17      86.360  59.020  32.450  0.00  0.00           H
ATOM    267  CD  GLU    17      85.350  57.420  33.570  0.00  0.00           C
ATOM    268  OE1 GLU    17      86.290  57.060  34.310  0.00  0.00           O
ATOM    269  OE2 GLU    17      84.190  56.980  33.690  0.00  0.00           O
ATOM    270  C   GLU    17      88.320  56.840  29.700  0.00  0.00           C
ATOM    271  O   GLU    17      89.450  56.940  30.120  0.00  0.00           O
ATOM    272  N   GLN    18      87.950  55.930  28.800  0.00  0.00           N
ATOM    273  H   GLN    18      87.030  55.980  28.390  0.00  0.00           H
ATOM    274  CA  GLN    18      88.890  55.030  28.130  0.00  0.00           C
ATOM    275  HA  GLN    18      89.370  54.410  28.880  0.00  0.00           H
ATOM    276  CB  GLN    18      88.090  54.010  27.330  0.00  0.00           C
ATOM    277  HB2 GLN    18      87.510  54.550  26.580  0.00  0.00           H
ATOM    278  HB3 GLN    18      87.410  53.480  28.000  0.00  0.00           H
ATOM    279  CG  GLN    18      88.830  52.890  26.620  0.00  0.00           C
ATOM    280  HG2 GLN    18      89.390  53.250  25.750  0.00  0.00           H
ATOM    281  HG3 GLN    18      88.110  52.130  26.300  0.00  0.00           H
ATOM    282  CD  GLN    18      89.890  52.270  27.450  0.00  0.00           C
ATOM    283  OE1 GLN    18      89.710  51.870  28.610  0.00  0.00           O
ATOM    284  NE2 GLN    18      91.140  52.120  26.930  0.00  0.00           N
ATOM    285 HE21 GLN    18      91.340  52.530  26.040  0.00  0.00           H
ATOM    286 HE22 GLN    18      91.870  51.620  27.430  0.00  0.00           H
ATOM    287  C   GLN    18      90.020  55.660  27.280  0.00  0.00           C
ATOM    288  O   GLN    18      91.160  55.270  27.300  0.00  0.00           O
ATOM    289  N   ILE    19      89.660  56.610  26.400  0.00  0.00           N
ATOM    290  H   ILE    19      88.670  56.800  26.340  0.00  0.00           H
ATOM    291  CA  ILE    19      90.590  57.450  25.650  0.00  0.00           C
ATOM    292  HA  ILE    19      91.020  56.760  24.920  0.00  0.00           H
ATOM    293  CB  ILE    19      89.910  58.460  24.780  0.00  0.00           C
ATOM    294  HB  ILE    19      89.150  58.820  25.470  0.00  0.00           H
ATOM    295  CG2 ILE    19      90.810  59.620  24.290  0.00  0.00           C
ATOM    296 HG21 ILE    19      90.870  60.300  25.140  0.00  0.00           H
ATOM    297 HG22 ILE    19      91.820  59.340  24.000  0.00  0.00           H
ATOM    298 HG23 ILE    19      90.380  60.090  23.410  0.00  0.00           H
ATOM    299  CG1 ILE    19      89.290  57.660  23.680  0.00  0.00           C
ATOM    300 HG12 ILE    19      88.910  56.710  24.070  0.00  0.00           H
ATOM    301 HG13 ILE    19      90.070  57.480  22.940  0.00  0.00           H
ATOM    302  CD1 ILE    19      88.130  58.440  23.040  0.00  0.00           C
ATOM    303 HD11 ILE    19      87.590  57.670  22.480  0.00  0.00           H
ATOM    304 HD12 ILE    19      87.420  58.910  23.720  0.00  0.00           H
ATOM    305 HD13 ILE    19      88.580  59.130  22.330  0.00  0.00           H
ATOM    306  C   ILE    19      91.590  58.180  26.610  0.00  0.00           C
ATOM    307  O   ILE    19      92.750  58.420  26.230  0.00  0.00           O
ATOM    308  N   PHE    20      91.210  58.580  27.830  0.00  0.00           N
ATOM    309  H   PHE    20      90.220  58.500  28.020  0.00  0.00           H
ATOM    310  CA  PHE    20      92.030  59.180  28.890  0.00  0.00           C
ATOM    311  HA  PHE    20      92.600  59.990  28.430  0.00  0.00           H
ATOM    312  CB  PHE    20      91.180  59.920  29.830  0.00  0.00           C
ATOM    313  HB2 PHE    20      90.370  59.270  30.170  0.00  0.00           H
ATOM    314  HB3 PHE    20      90.760  60.800  29.350  0.00  0.00           H
ATOM    315  CG  PHE    20      91.910  60.310  31.090  0.00  0.00           C
ATOM    316  CD1 PHE    20      92.830  61.380  31.070  0.00  0.00           C
ATOM    317  HD1 PHE    20      92.950  61.990  30.200  0.00  0.00           H
ATOM    318  CE1 PHE    20      93.650  61.630  32.160  0.00  0.00           C
ATOM    319  HE1 PHE    20      94.310  62.480  32.120  0.00  0.00           H
ATOM    320  CZ  PHE    20      93.480  60.890  33.280  0.00  0.00           C
ATOM    321  HZ  PHE    20      93.990  61.130  34.200  0.00  0.00           H
ATOM    322  CE2 PHE    20      92.530  59.870  33.340  0.00  0.00           C
ATOM    323  HE2 PHE    20      92.450  59.410  34.310  0.00  0.00           H
ATOM    324  CD2 PHE    20      91.700  59.560  32.240  0.00  0.00           C
ATOM    325  HD2 PHE    20      91.040  58.700  32.300  0.00  0.00           H
ATOM    326  C   PHE    20      93.070  58.200  29.440  0.00  0.00           C
ATOM    327  O   PHE    20      94.240  58.620  29.580  0.00  0.00           O
ATOM    328  N   ARG    21      92.690  56.990  29.620  0.00  0.00           N
ATOM    329  H   ARG    21      91.680  56.870  29.580  0.00  0.00           H
ATOM    330  CA  ARG    21      93.640  55.890  29.960  0.00  0.00           C
ATOM    331  HA  ARG    21      94.210  56.330  30.780  0.00  0.00           H
ATOM    332  CB  ARG    21      92.870  54.660  30.210  0.00  0.00           C
ATOM    333  HB2 ARG    21      93.620  53.890  30.350  0.00  0.00           H
ATOM    334  HB3 ARG    21      92.230  54.430  29.360  0.00  0.00           H
ATOM    335  CG  ARG    21      91.960  54.690  31.480  0.00  0.00           C
ATOM    336  HG2 ARG    21      91.060  55.300  31.370  0.00  0.00           H
ATOM    337  HG3 ARG    21      92.640  55.250  32.130  0.00  0.00           H
ATOM    338  CD  ARG    21      91.710  53.320  32.170  0.00  0.00           C
ATOM    339  HD2 ARG    21      91.420  53.350  33.220  0.00  0.00           H
ATOM    340  HD3 ARG    21      92.630  52.730  32.170  0.00  0.00           H
ATOM    341  NE  ARG    21      90.570  52.660  31.510  0.00  0.00           N
ATOM    342  HE  ARG    21      90.870  52.090  30.730  0.00  0.00           H
ATOM    343  CZ  ARG    21      89.280  52.740  31.720  0.00  0.00           C
ATOM    344  NH1 ARG    21      88.830  53.370  32.780  0.00  0.00           N
ATOM    345 HH11 ARG    21      89.490  53.720  33.460  0.00  0.00           H
ATOM    346 HH12 ARG    21      87.830  53.540  32.830  0.00  0.00           H
ATOM    347  NH2 ARG    21      88.430  52.190  30.930  0.00  0.00           N
ATOM    348 HH21 ARG    21      88.710  51.780  30.050  0.00  0.00           H
ATOM    349 HH22 ARG    21      87.450  52.110  31.170  0.00  0.00           H
ATOM    350  C   ARG    21      94.660  55.660  28.850  0.00  0.00           C
ATOM    351  O   ARG    21      95.890  55.730  29.100  0.00  0.00           O
ATOM    352  N   GLU    22      94.200  55.600  27.620  0.00  0.00           N
ATOM    353  H   GLU    22      93.190  55.660  27.560  0.00  0.00           H
ATOM    354  CA  GLU    22      95.050  55.420  26.470  0.00  0.00           C
ATOM    355  HA  GLU    22      95.690  54.570  26.730  0.00  0.00           H
ATOM    356  CB  GLU    22      94.140  55.140  25.250  0.00  0.00           C
ATOM    357  HB2 GLU    22      93.430  55.960  25.160  0.00  0.00           H
ATOM    358  HB3 GLU    22      93.580  54.210  25.360  0.00  0.00           H
ATOM    359  CG  GLU    22      94.730  55.000  23.870  0.00  0.00           C
ATOM    360  HG2 GLU    22      95.190  55.950  23.600  0.00  0.00           H
ATOM    361  HG3 GLU    22      93.990  54.760  23.110  0.00  0.00           H
ATOM    362  CD  GLU    22      95.830  53.990  23.780  0.00  0.00           C
ATOM    363  OE1 GLU    22      95.710  52.830  24.300  0.00  0.00           O
ATOM    364  OE2 GLU    22      96.830  54.200  23.060  0.00  0.00           O
ATOM    365  C   GLU    22      96.060  56.650  26.390  0.00  0.00           C
ATOM    366  O   GLU    22      97.210  56.350  26.100  0.00  0.00           O
ATOM    367  N   ALA    23      95.650  57.850  26.570  0.00  0.00           N
ATOM    368  H   ALA    23      94.710  57.980  26.940  0.00  0.00           H
ATOM    369  CA  ALA    23      96.530  59.030  26.480  0.00  0.00           C
ATOM    370  HA  ALA    23      97.030  58.910  25.510  0.00  0.00           H
ATOM    371  CB  ALA    23      95.650  60.340  26.430  0.00  0.00           C
ATOM    372  HB1 ALA    23      96.220  61.190  26.040  0.00  0.00           H
ATOM    373  HB2 ALA    23      94.860  60.070  25.730  0.00  0.00           H
ATOM    374  HB3 ALA    23      95.220  60.630  27.390  0.00  0.00           H
ATOM    375  C   ALA    23      97.650  58.940  27.580  0.00  0.00           C
ATOM    376  O   ALA    23      98.740  59.360  27.300  0.00  0.00           O
ATOM    377  N   VAL    24      97.280  58.550  28.780  0.00  0.00           N
ATOM    378  H   VAL    24      96.360  58.140  28.870  0.00  0.00           H
ATOM    379  CA  VAL    24      98.290  58.310  29.820  0.00  0.00           C
ATOM    380  HA  VAL    24      98.850  59.240  29.930  0.00  0.00           H
ATOM    381  CB  VAL    24      97.600  58.150  31.270  0.00  0.00           C
ATOM    382  HB  VAL    24      96.980  57.260  31.170  0.00  0.00           H
ATOM    383  CG1 VAL    24      98.510  57.840  32.440  0.00  0.00           C
ATOM    384 HG11 VAL    24      98.830  56.800  32.500  0.00  0.00           H
ATOM    385 HG12 VAL    24      99.410  58.440  32.270  0.00  0.00           H
ATOM    386 HG13 VAL    24      97.990  58.080  33.370  0.00  0.00           H
ATOM    387  CG2 VAL    24      96.850  59.400  31.590  0.00  0.00           C
ATOM    388 HG21 VAL    24      95.970  59.650  30.990  0.00  0.00           H
ATOM    389 HG22 VAL    24      96.470  59.410  32.610  0.00  0.00           H
ATOM    390 HG23 VAL    24      97.690  60.090  31.610  0.00  0.00           H
ATOM    391  C   VAL    24      99.260  57.150  29.520  0.00  0.00           C
ATOM    392  O   VAL    24     100.420  57.230  29.910  0.00  0.00           O
ATOM    393  N   ASN    25      98.680  56.140  28.900  0.00  0.00           N
ATOM    394  H   ASN    25      97.710  56.270  28.690  0.00  0.00           H
ATOM    395  CA  ASN    25      99.410  54.980  28.480  0.00  0.00           C
ATOM    396  HA  ASN    25     100.090  54.610  29.250  0.00  0.00           H
ATOM    397  CB  ASN    25      98.480  53.800  28.160  0.00  0.00           C
ATOM    398  HB2 ASN    25      97.700  53.940  27.410  0.00  0.00           H
ATOM    399  HB3 ASN    25      98.000  53.580  29.110  0.00  0.00           H
ATOM    400  CG  ASN    25      99.360  52.690  27.620  0.00  0.00           C
ATOM    401  OD1 ASN    25      99.480  52.510  26.410  0.00  0.00           O
ATOM    402  ND2 ASN    25     100.020  51.960  28.500  0.00  0.00           N
ATOM    403 HD21 ASN    25      99.930  52.210  29.470  0.00  0.00           H
ATOM    404 HD22 ASN    25     100.590  51.150  28.290  0.00  0.00           H
ATOM    405  C   ASN    25     100.440  55.390  27.330  0.00  0.00           C
ATOM    406  O   ASN    25     101.610  55.020  27.430  0.00  0.00           O
ATOM    407  N   GLN    26     100.020  56.100  26.280  0.00  0.00           N
ATOM    408  H   GLN    26      99.040  56.330  26.160  0.00  0.00           H
ATOM    409  CA  GLN    26     101.010  56.720  25.270  0.00  0.00           C
ATOM    410  HA  GLN    26     101.560  55.860  24.870  0.00  0.00           H
ATOM    411  CB  GLN    26     100.300  57.470  24.140  0.00  0.00           C
ATOM    412  HB2 GLN    26     101.050  57.830  23.430  0.00  0.00           H
ATOM    413  HB3 GLN    26      99.870  58.390  24.540  0.00  0.00           H
ATOM    414  CG  GLN    26      99.160  56.710  23.480  0.00  0.00           C
ATOM    415  HG2 GLN    26      98.520  56.170  24.180  0.00  0.00           H
ATOM    416  HG3 GLN    26      99.480  55.850  22.890  0.00  0.00           H
ATOM    417  CD  GLN    26      98.310  57.500  22.490  0.00  0.00           C
ATOM    418  OE1 GLN    26      98.420  58.690  22.250  0.00  0.00           O
ATOM    419  NE2 GLN    26      97.380  56.910  21.840  0.00  0.00           N
ATOM    420 HE21 GLN    26      97.290  55.940  22.090  0.00  0.00           H
ATOM    421 HE22 GLN    26      96.660  57.350  21.290  0.00  0.00           H
ATOM    422  C   GLN    26     102.050  57.690  25.930  0.00  0.00           C
ATOM    423  O   GLN    26     103.170  57.700  25.480  0.00  0.00           O
ATOM    424  N   ALA    27     101.720  58.420  26.970  0.00  0.00           N
ATOM    425  H   ALA    27     100.760  58.480  27.290  0.00  0.00           H
ATOM    426  CA  ALA    27     102.740  59.200  27.690  0.00  0.00           C
ATOM    427  HA  ALA    27     103.340  59.620  26.890  0.00  0.00           H
ATOM    428  CB  ALA    27     102.030  60.330  28.450  0.00  0.00           C
ATOM    429  HB1 ALA    27     101.460  59.850  29.240  0.00  0.00           H
ATOM    430  HB2 ALA    27     102.760  61.040  28.840  0.00  0.00           H
ATOM    431  HB3 ALA    27     101.250  60.800  27.850  0.00  0.00           H
ATOM    432  C   ALA    27     103.700  58.400  28.570  0.00  0.00           C
ATOM    433  O   ALA    27     104.820  58.820  28.690  0.00  0.00           O
ATOM    434  N   ASN    28     103.360  57.260  29.220  0.00  0.00           N
ATOM    435  H   ASN    28     102.410  56.930  29.150  0.00  0.00           H
ATOM    436  CA  ASN    28     104.380  56.410  29.870  0.00  0.00           C
ATOM    437  HA  ASN    28     105.030  57.040  30.480  0.00  0.00           H
ATOM    438  CB  ASN    28     103.670  55.430  30.660  0.00  0.00           C
ATOM    439  HB2 ASN    28     104.290  54.590  30.980  0.00  0.00           H
ATOM    440  HB3 ASN    28     102.980  54.910  29.990  0.00  0.00           H
ATOM    441  CG  ASN    28     103.040  55.910  31.910  0.00  0.00           C
ATOM    442  OD1 ASN    28     103.480  56.820  32.580  0.00  0.00           O
ATOM    443  ND2 ASN    28     101.950  55.290  32.310  0.00  0.00           N
ATOM    444 HD21 ASN    28     101.460  54.600  31.760  0.00  0.00           H
ATOM    445 HD22 ASN    28     101.570  55.530  33.210  0.00  0.00           H
ATOM    446  C   ASN    28     105.360  55.860  28.840  0.00  0.00           C
ATOM    447  O   ASN    28     106.510  55.610  29.200  0.00  0.00           O
ATOM    448  N   LYS    29     104.940  55.370  27.700  0.00  0.00           N
ATOM    449  H   LYS    29     103.940  55.280  27.590  0.00  0.00           H
ATOM    450  CA  LYS    29     105.800  55.100  26.450  0.00  0.00           C
ATOM    451  HA  LYS    29     106.490  54.270  26.600  0.00  0.00           H
ATOM    452  CB  LYS    29     104.800  54.580  25.420  0.00  0.00           C
ATOM    453  HB2 LYS    29     105.260  54.480  24.440  0.00  0.00           H
ATOM    454  HB3 LYS    29     103.960  55.280  25.380  0.00  0.00           H
ATOM    455  CG  LYS    29     104.140  53.290  25.810  0.00  0.00           C
ATOM    456  HG2 LYS    29     103.640  53.310  26.780  0.00  0.00           H
ATOM    457  HG3 LYS    29     104.910  52.530  25.860  0.00  0.00           H
ATOM    458  CD  LYS    29     103.120  52.940  24.720  0.00  0.00           C
ATOM    459  HD2 LYS    29     103.640  52.770  23.780  0.00  0.00           H
ATOM    460  HD3 LYS    29     102.360  53.720  24.640  0.00  0.00           H
ATOM    461  CE  LYS    29     102.450  51.590  25.160  0.00  0.00           C
ATOM    462  HE2 LYS    29     101.940  51.760  26.110  0.00  0.00           H
ATOM    463  HE3 LYS    29     103.220  50.820  25.060  0.00  0.00           H
ATOM    464  NZ  LYS    29     101.360  51.160  24.250  0.00  0.00           N
ATOM    465  HZ1 LYS    29     100.520  51.690  24.410  0.00  0.00           H
ATOM    466  HZ2 LYS    29     101.530  51.430  23.290  0.00  0.00           H
ATOM    467  HZ3 LYS    29     101.310  50.150  24.270  0.00  0.00           H
ATOM    468  C   LYS    29     106.530  56.410  25.960  0.00  0.00           C
ATOM    469  O   LYS    29     107.700  56.310  25.520  0.00  0.00           O
ATOM    470  N   ARG    30     106.000  57.670  26.070  0.00  0.00           N
ATOM    471  H   ARG    30     105.000  57.710  26.200  0.00  0.00           H
ATOM    472  CA  ARG    30     106.710  58.880  25.560  0.00  0.00           C
ATOM    473  HA  ARG    30     107.060  58.710  24.550  0.00  0.00           H
ATOM    474  CB  ARG    30     105.750  60.060  25.610  0.00  0.00           C
ATOM    475  HB2 ARG    30     105.560  60.280  26.660  0.00  0.00           H
ATOM    476  HB3 ARG    30     104.890  59.860  24.960  0.00  0.00           H
ATOM    477  CG  ARG    30     106.130  61.370  24.860  0.00  0.00           C
ATOM    478  HG2 ARG    30     106.370  61.160  23.820  0.00  0.00           H
ATOM    479  HG3 ARG    30     107.030  61.710  25.380  0.00  0.00           H
ATOM    480  CD  ARG    30     105.060  62.470  24.970  0.00  0.00           C
ATOM    481  HD2 ARG    30     105.500  63.400  24.600  0.00  0.00           H
ATOM    482  HD3 ARG    30     104.770  62.670  26.010  0.00  0.00           H
ATOM    483  NE  ARG    30     103.870  62.330  24.070  0.00  0.00           N
ATOM    484  HE  ARG    30     104.000  62.110  23.090  0.00  0.00           H
ATOM    485  CZ  ARG    30     102.650  62.190  24.520  0.00  0.00           C
ATOM    486  NH1 ARG    30     102.320  62.480  25.710  0.00  0.00           N
ATOM    487 HH11 ARG    30     102.910  62.980  26.360  0.00  0.00           H
ATOM    488 HH12 ARG    30     101.330  62.360  25.850  0.00  0.00           H
ATOM    489  NH2 ARG    30     101.690  61.780  23.680  0.00  0.00           N
ATOM    490 HH21 ARG    30     101.980  61.650  22.720  0.00  0.00           H
ATOM    491 HH22 ARG    30     100.710  61.820  23.930  0.00  0.00           H
ATOM    492  C   ARG    30     107.940  59.320  26.420  0.00  0.00           C
ATOM    493  O   ARG    30     108.840  60.020  25.870  0.00  0.00           O
ATOM    494  N   HIE    31     107.930  58.920  27.620  0.00  0.00           N
ATOM    495  H   HIE    31     107.100  58.470  27.980  0.00  0.00           H
ATOM    496  CA  HIE    31     108.870  59.450  28.660  0.00  0.00           C
ATOM    497  HA  HIE    31     109.670  59.940  28.100  0.00  0.00           H
ATOM    498  CB  HIE    31     108.130  60.460  29.570  0.00  0.00           C
ATOM    499  HB2 HIE    31     108.900  60.830  30.240  0.00  0.00           H
ATOM    500  HB3 HIE    31     107.390  59.960  30.190  0.00  0.00           H
ATOM    501  CG  HIE    31     107.470  61.690  29.000  0.00  0.00           C
ATOM    502  ND1 HIE    31     108.060  62.490  27.960  0.00  0.00           N
ATOM    503  CE1 HIE    31     107.060  63.340  27.630  0.00  0.00           C
ATOM    504  HE1 HIE    31     107.150  64.140  26.910  0.00  0.00           H
ATOM    505  NE2 HIE    31     105.970  63.210  28.380  0.00  0.00           N
ATOM    506  HE2 HIE    31     105.190  63.850  28.400  0.00  0.00           H
ATOM    507  CD2 HIE    31     106.230  62.210  29.240  0.00  0.00           C
ATOM    508  HD2 HIE    31     105.500  61.920  29.990  0.00  0.00           H
ATOM    509  C   HIE    31     109.620  58.370  29.420  0.00  0.00           C
ATOM    510  O   HIE    31     109.120  57.210  29.630  0.00  0.00           O
ATOM    511  N   PHE    32     110.790  58.730  30.010  0.00  0.00           N
ATOM    512  H   PHE    32     111.220  59.580  29.690  0.00  0.00           H
ATOM    513  CA  PHE    32     111.580  57.950  30.890  0.00  0.00           C
ATOM    514  HA  PHE    32     111.600  56.970  30.420  0.00  0.00           H
ATOM    515  CB  PHE    32     113.040  58.520  30.870  0.00  0.00           C
ATOM    516  HB2 PHE    32     113.100  59.440  31.440  0.00  0.00           H
ATOM    517  HB3 PHE    32     113.360  58.730  29.850  0.00  0.00           H
ATOM    518  CG  PHE    32     114.100  57.550  31.470  0.00  0.00           C
ATOM    519  CD1 PHE    32     114.530  56.360  30.900  0.00  0.00           C
ATOM    520  HD1 PHE    32     114.050  56.190  29.950  0.00  0.00           H
ATOM    521  CE1 PHE    32     115.500  55.530  31.410  0.00  0.00           C
ATOM    522  HE1 PHE    32     115.830  54.620  30.930  0.00  0.00           H
ATOM    523  CZ  PHE    32     116.190  55.960  32.570  0.00  0.00           C
ATOM    524  HZ  PHE    32     117.040  55.440  32.980  0.00  0.00           H
ATOM    525  CE2 PHE    32     115.820  57.130  33.250  0.00  0.00           C
ATOM    526  HE2 PHE    32     116.470  57.580  33.980  0.00  0.00           H
ATOM    527  CD2 PHE    32     114.740  57.900  32.710  0.00  0.00           C
ATOM    528  HD2 PHE    32     114.650  58.900  33.100  0.00  0.00           H
ATOM    529  C   PHE    32     110.950  57.900  32.280  0.00  0.00           C
ATOM    530  O   PHE    32     111.310  58.630  33.110  0.00  0.00           O
ATOM    531  N   THR    33     110.020  57.050  32.480  0.00  0.00           N
ATOM    532  H   THR    33     109.730  56.660  31.600  0.00  0.00           H
ATOM    533  CA  THR    33     109.300  56.690  33.740  0.00  0.00           C
ATOM    534  HA  THR    33     109.190  57.640  34.270  0.00  0.00           H
ATOM    535  CB  THR    33     107.930  56.030  33.460  0.00  0.00           C
ATOM    536  HB  THR    33     107.510  55.720  34.420  0.00  0.00           H
ATOM    537  CG2 THR    33     106.920  56.980  32.870  0.00  0.00           C
ATOM    538 HG21 THR    33     107.390  57.400  31.980  0.00  0.00           H
ATOM    539 HG22 THR    33     106.180  56.320  32.410  0.00  0.00           H
ATOM    540 HG23 THR    33     106.550  57.660  33.640  0.00  0.00           H
ATOM    541  OG1 THR    33     108.100  55.000  32.570  0.00  0.00           O
ATOM    542  HG1 THR    33     107.320  54.450  32.570  0.00  0.00           H
ATOM    543  C   THR    33     110.120  55.900  34.730  0.00  0.00           C
ATOM    544  O   THR    33     109.620  55.200  35.580  0.00  0.00           O
ATOM    545  N   ARG    34     111.490  55.950  34.600  0.00  0.00           N
ATOM    546  H   ARG    34     111.930  56.300  33.760  0.00  0.00           H
ATOM    547  CA  ARG    34     112.340  55.220  35.590  0.00  0.00           C
ATOM    548  HA  ARG    34     112.100  54.160  35.560  0.00  0.00           H
ATOM    549  CB  ARG    34     113.800  55.460  35.350  0.00  0.00           C
ATOM    550  HB2 ARG    34     114.110  56.450  35.690  0.00  0.00           H
ATOM    551  HB3 ARG    34     114.000  55.380  34.280  0.00  0.00           H
ATOM    552  CG  ARG    34     114.680  54.360  36.080  0.00  0.00           C
ATOM    553  HG2 ARG    34     114.340  53.380  35.740  0.00  0.00           H
ATOM    554  HG3 ARG    34     114.470  54.370  37.150  0.00  0.00           H
ATOM    555  CD  ARG    34     116.260  54.490  35.930  0.00  0.00           C
ATOM    556  HD2 ARG    34     116.460  54.370  34.860  0.00  0.00           H
ATOM    557  HD3 ARG    34     116.770  53.670  36.440  0.00  0.00           H
ATOM    558  NE  ARG    34     116.830  55.820  36.470  0.00  0.00           N
ATOM    559  HE  ARG    34     116.340  56.660  36.200  0.00  0.00           H
ATOM    560  CZ  ARG    34     117.850  55.960  37.340  0.00  0.00           C
ATOM    561  NH1 ARG    34     118.730  55.030  37.590  0.00  0.00           N
ATOM    562 HH11 ARG    34     118.570  54.130  37.150  0.00  0.00           H
ATOM    563 HH12 ARG    34     119.350  55.050  38.390  0.00  0.00           H
ATOM    564  NH2 ARG    34     118.120  57.120  37.900  0.00  0.00           N
ATOM    565 HH21 ARG    34     117.520  57.910  37.700  0.00  0.00           H
ATOM    566 HH22 ARG    34     119.010  57.140  38.370  0.00  0.00           H
ATOM    567  C   ARG    34     112.090  55.620  37.030  0.00  0.00           C
ATOM    568  O   ARG    34     112.000  54.690  37.830  0.00  0.00           O
ATOM    569  N   LYS    35     112.000  56.880  37.360  0.00  0.00           N
ATOM    570  H   LYS    35     111.840  57.530  36.610  0.00  0.00           H
ATOM    571  CA  LYS    35     111.770  57.340  38.700  0.00  0.00           C
ATOM    572  HA  LYS    35     112.250  56.610  39.360  0.00  0.00           H
ATOM    573  CB  LYS    35     112.370  58.760  38.930  0.00  0.00           C
ATOM    574  HB2 LYS    35     112.030  59.480  38.190  0.00  0.00           H
ATOM    575  HB3 LYS    35     113.440  58.730  38.750  0.00  0.00           H
ATOM    576  CG  LYS    35     112.200  59.300  40.370  0.00  0.00           C
ATOM    577  HG2 LYS    35     112.770  58.770  41.140  0.00  0.00           H
ATOM    578  HG3 LYS    35     111.140  59.240  40.610  0.00  0.00           H
ATOM    579  CD  LYS    35     112.420  60.770  40.540  0.00  0.00           C
ATOM    580  HD2 LYS    35     112.260  61.000  41.590  0.00  0.00           H
ATOM    581  HD3 LYS    35     111.780  61.330  39.850  0.00  0.00           H
ATOM    582  CE  LYS    35     113.810  61.090  40.100  0.00  0.00           C
ATOM    583  HE2 LYS    35     113.910  60.730  39.080  0.00  0.00           H
ATOM    584  HE3 LYS    35     114.480  60.520  40.750  0.00  0.00           H
ATOM    585  NZ  LYS    35     114.060  62.470  40.050  0.00  0.00           N
ATOM    586  HZ1 LYS    35     114.060  62.880  40.980  0.00  0.00           H
ATOM    587  HZ2 LYS    35     115.030  62.560  39.800  0.00  0.00           H
ATOM    588  HZ3 LYS    35     113.540  63.030  39.380  0.00  0.00           H
ATOM    589  C   LYS    35     110.220  57.260  39.110  0.00  0.00           C
ATOM    590  O   LYS    35     109.860  56.570  40.040  0.00  0.00           O
ATOM    591  N   ILE    36     109.490  58.050  38.330  0.00  0.00           N
ATOM    592  H   ILE    36     109.930  58.590  37.600  0.00  0.00           H
ATOM    593  CA  ILE    36     108.040  58.270  38.500  0.00  0.00           C
ATOM    594  HA  ILE    36     107.710  57.670  39.350  0.00  0.00           H
ATOM    595  CB  ILE    36     107.700  59.770  38.860  0.00  0.00           C
ATOM    596  HB  ILE    36     106.650  59.910  38.600  0.00  0.00           H
ATOM    597  CG2 ILE    36     107.890  59.860  40.360  0.00  0.00           C
ATOM    598 HG21 ILE    36     107.160  59.290  40.940  0.00  0.00           H
ATOM    599 HG22 ILE    36     108.920  59.580  40.570  0.00  0.00           H
ATOM    600 HG23 ILE    36     107.710  60.890  40.670  0.00  0.00           H
ATOM    601  CG1 ILE    36     108.490  60.830  38.060  0.00  0.00           C
ATOM    602 HG12 ILE    36     109.100  60.450  37.230  0.00  0.00           H
ATOM    603 HG13 ILE    36     109.220  61.310  38.710  0.00  0.00           H
ATOM    604  CD1 ILE    36     107.560  61.850  37.430  0.00  0.00           C
ATOM    605 HD11 ILE    36     106.860  62.270  38.150  0.00  0.00           H
ATOM    606 HD12 ILE    36     108.160  62.660  37.020  0.00  0.00           H
ATOM    607 HD13 ILE    36     107.030  61.430  36.570  0.00  0.00           H
ATOM    608  C   ILE    36     107.270  57.890  37.180  0.00  0.00           C
ATOM    609  O   ILE    36     107.600  58.250  36.100  0.00  0.00           O
ATOM    610  N   GLN    37     106.140  57.140  37.310  0.00  0.00           N
ATOM    611  H   GLN    37     105.810  57.090  38.270  0.00  0.00           H
ATOM    612  CA  GLN    37     105.230  56.620  36.230  0.00  0.00           C
ATOM    613  HA  GLN    37     105.590  56.900  35.240  0.00  0.00           H
ATOM    614  CB  GLN    37     105.290  55.030  36.180  0.00  0.00           C
ATOM    615  HB2 GLN    37     104.970  54.610  37.130  0.00  0.00           H
ATOM    616  HB3 GLN    37     106.300  54.660  36.010  0.00  0.00           H
ATOM    617  CG  GLN    37     104.330  54.580  35.060  0.00  0.00           C
ATOM    618  HG2 GLN    37     104.670  55.000  34.110  0.00  0.00           H
ATOM    619  HG3 GLN    37     103.300  54.910  35.210  0.00  0.00           H
ATOM    620  CD  GLN    37     104.450  53.070  34.780  0.00  0.00           C
ATOM    621  OE1 GLN    37     105.500  52.540  34.510  0.00  0.00           O
ATOM    622  NE2 GLN    37     103.370  52.330  34.700  0.00  0.00           N
ATOM    623 HE21 GLN    37     102.420  52.660  34.850  0.00  0.00           H
ATOM    624 HE22 GLN    37     103.590  51.350  34.670  0.00  0.00           H
ATOM    625  C   GLN    37     103.840  57.230  36.520  0.00  0.00           C
ATOM    626  O   GLN    37     103.550  57.620  37.620  0.00  0.00           O
ATOM    627  N   LEU    38     102.990  57.350  35.490  0.00  0.00           N
ATOM    628  H   LEU    38     103.350  57.180  34.560  0.00  0.00           H
ATOM    629  CA  LEU    38     101.690  58.040  35.460  0.00  0.00           C
ATOM    630  HA  LEU    38     101.640  58.670  36.350  0.00  0.00           H
ATOM    631  CB  LEU    38     101.660  58.970  34.210  0.00  0.00           C
ATOM    632  HB2 LEU    38     100.830  59.630  34.430  0.00  0.00           H
ATOM    633  HB3 LEU    38     101.670  58.320  33.340  0.00  0.00           H
ATOM    634  CG  LEU    38     102.960  59.830  34.090  0.00  0.00           C
ATOM    635  HG  LEU    38     103.830  59.210  33.900  0.00  0.00           H
ATOM    636  CD1 LEU    38     102.780  60.810  32.960  0.00  0.00           C
ATOM    637 HD11 LEU    38     103.800  61.200  32.950  0.00  0.00           H
ATOM    638 HD12 LEU    38     102.730  60.330  31.980  0.00  0.00           H
ATOM    639 HD13 LEU    38     102.030  61.580  33.140  0.00  0.00           H
ATOM    640  CD2 LEU    38     103.300  60.640  35.350  0.00  0.00           C
ATOM    641 HD21 LEU    38     103.460  59.900  36.130  0.00  0.00           H
ATOM    642 HD22 LEU    38     104.170  61.290  35.250  0.00  0.00           H
ATOM    643 HD23 LEU    38     102.380  61.150  35.640  0.00  0.00           H
ATOM    644  C   LEU    38     100.490  57.090  35.490  0.00  0.00           C
ATOM    645  O   LEU    38     100.390  56.180  34.630  0.00  0.00           O
ATOM    646  N   GLN    39      99.520  57.380  36.340  0.00  0.00           N
ATOM    647  H   GLN    39      99.620  58.090  37.050  0.00  0.00           H
ATOM    648  CA  GLN    39      98.340  56.450  36.480  0.00  0.00           C
ATOM    649  HA  GLN    39      98.330  55.680  35.710  0.00  0.00           H
ATOM    650  CB  GLN    39      98.480  55.620  37.760  0.00  0.00           C
ATOM    651  HB2 GLN    39      98.480  56.200  38.690  0.00  0.00           H
ATOM    652  HB3 GLN    39      99.430  55.090  37.670  0.00  0.00           H
ATOM    653  CG  GLN    39      97.380  54.610  37.860  0.00  0.00           C
ATOM    654  HG2 GLN    39      97.020  54.230  36.910  0.00  0.00           H
ATOM    655  HG3 GLN    39      96.470  55.030  38.310  0.00  0.00           H
ATOM    656  CD  GLN    39      97.630  53.460  38.770  0.00  0.00           C
ATOM    657  OE1 GLN    39      98.150  52.410  38.310  0.00  0.00           O
ATOM    658  NE2 GLN    39      97.440  53.530  40.050  0.00  0.00           N
ATOM    659 HE21 GLN    39      97.120  54.440  40.350  0.00  0.00           H
ATOM    660 HE22 GLN    39      97.820  52.840  40.690  0.00  0.00           H
ATOM    661  C   GLN    39      97.050  57.200  36.250  0.00  0.00           C
ATOM    662  O   GLN    39      96.780  58.110  37.010  0.00  0.00           O
ATOM    663  N   ALA    40      96.250  56.740  35.290  0.00  0.00           N
ATOM    664  H   ALA    40      96.510  55.890  34.800  0.00  0.00           H
ATOM    665  CA  ALA    40      94.920  57.170  35.030  0.00  0.00           C
ATOM    666  HA  ALA    40      94.970  58.260  34.940  0.00  0.00           H
ATOM    667  CB  ALA    40      94.560  56.520  33.730  0.00  0.00           C
ATOM    668  HB1 ALA    40      93.610  56.950  33.430  0.00  0.00           H
ATOM    669  HB2 ALA    40      95.320  56.620  32.950  0.00  0.00           H
ATOM    670  HB3 ALA    40      94.520  55.450  33.930  0.00  0.00           H
ATOM    671  C   ALA    40      93.980  56.780  36.100  0.00  0.00           C
ATOM    672  O   ALA    40      94.010  55.610  36.590  0.00  0.00           O
ATOM    673  N   THR    41      93.100  57.720  36.530  0.00  0.00           N
ATOM    674  H   THR    41      93.140  58.680  36.210  0.00  0.00           H
ATOM    675  CA  THR    41      92.140  57.440  37.550  0.00  0.00           C
ATOM    676  HA  THR    41      91.670  56.450  37.540  0.00  0.00           H
ATOM    677  CB  THR    41      92.850  57.710  38.900  0.00  0.00           C
ATOM    678  HB  THR    41      93.550  58.540  38.850  0.00  0.00           H
ATOM    679  CG2 THR    41      91.890  57.790  40.090  0.00  0.00           C
ATOM    680 HG21 THR    41      91.210  58.620  39.870  0.00  0.00           H
ATOM    681 HG22 THR    41      91.430  56.810  40.180  0.00  0.00           H
ATOM    682 HG23 THR    41      92.510  58.020  40.960  0.00  0.00           H
ATOM    683  OG1 THR    41      93.640  56.570  39.160  0.00  0.00           O
ATOM    684  HG1 THR    41      93.980  56.260  38.320  0.00  0.00           H
ATOM    685  C   THR    41      90.960  58.450  37.220  0.00  0.00           C
ATOM    686  O   THR    41      91.250  59.620  37.000  0.00  0.00           O
ATOM    687  N   SER    42      89.760  57.990  37.010  0.00  0.00           N
ATOM    688  H   SER    42      89.590  57.010  37.210  0.00  0.00           H
ATOM    689  CA  SER    42      88.780  58.870  36.290  0.00  0.00           C
ATOM    690  HA  SER    42      88.930  59.890  36.630  0.00  0.00           H
ATOM    691  CB  SER    42      88.920  58.880  34.740  0.00  0.00           C
ATOM    692  HB2 SER    42      89.970  59.160  34.620  0.00  0.00           H
ATOM    693  HB3 SER    42      88.180  59.520  34.280  0.00  0.00           H
ATOM    694  OG  SER    42      88.870  57.550  34.180  0.00  0.00           O
ATOM    695  HG  SER    42      87.960  57.270  34.260  0.00  0.00           H
ATOM    696  C   SER    42      87.350  58.440  36.670  0.00  0.00           C
ATOM    697  O   SER    42      87.110  57.330  37.180  0.00  0.00           O
ATOM    698  N   VAL    43      86.370  59.340  36.540  0.00  0.00           N
ATOM    699  H   VAL    43      86.640  60.280  36.280  0.00  0.00           H
ATOM    700  CA  VAL    43      84.960  59.170  36.660  0.00  0.00           C
ATOM    701  HA  VAL    43      84.730  58.130  36.430  0.00  0.00           H
ATOM    702  CB  VAL    43      84.350  59.680  38.010  0.00  0.00           C
ATOM    703  HB  VAL    43      83.270  59.510  37.950  0.00  0.00           H
ATOM    704  CG1 VAL    43      84.910  58.710  39.110  0.00  0.00           C
ATOM    705 HG11 VAL    43      84.390  58.880  40.050  0.00  0.00           H
ATOM    706 HG12 VAL    43      84.740  57.670  38.830  0.00  0.00           H
ATOM    707 HG13 VAL    43      85.980  58.900  39.250  0.00  0.00           H
ATOM    708  CG2 VAL    43      84.540  61.210  38.330  0.00  0.00           C
ATOM    709 HG21 VAL    43      84.110  61.620  39.240  0.00  0.00           H
ATOM    710 HG22 VAL    43      85.620  61.370  38.360  0.00  0.00           H
ATOM    711 HG23 VAL    43      84.140  61.740  37.470  0.00  0.00           H
ATOM    712  C   VAL    43      84.190  59.860  35.550  0.00  0.00           C
ATOM    713  O   VAL    43      84.740  60.770  34.880  0.00  0.00           O
ATOM    714  N   THR    44      82.870  59.510  35.430  0.00  0.00           N
ATOM    715  H   THR    44      82.590  58.710  35.990  0.00  0.00           H
ATOM    716  CA  THR    44      81.960  60.280  34.580  0.00  0.00           C
ATOM    717  HA  THR    44      82.540  60.570  33.690  0.00  0.00           H
ATOM    718  CB  THR    44      80.760  59.470  34.040  0.00  0.00           C
ATOM    719  HB  THR    44      79.940  60.180  33.920  0.00  0.00           H
ATOM    720  CG2 THR    44      81.070  58.710  32.740  0.00  0.00           C
ATOM    721 HG21 THR    44      81.430  59.400  31.990  0.00  0.00           H
ATOM    722 HG22 THR    44      81.770  57.900  32.970  0.00  0.00           H
ATOM    723 HG23 THR    44      80.190  58.170  32.370  0.00  0.00           H
ATOM    724  OG1 THR    44      80.350  58.510  35.000  0.00  0.00           O
ATOM    725  HG1 THR    44      79.540  58.870  35.360  0.00  0.00           H
ATOM    726  C   THR    44      81.430  61.480  35.340  0.00  0.00           C
ATOM    727  O   THR    44      81.450  61.440  36.600  0.00  0.00           O
ATOM    728  N   HIE    45      81.000  62.530  34.690  0.00  0.00           N
ATOM    729  H   HIE    45      81.100  62.610  33.680  0.00  0.00           H
ATOM    730  CA  HIE    45      80.170  63.560  35.360  0.00  0.00           C
ATOM    731  HA  HIE    45      80.800  64.090  36.070  0.00  0.00           H
ATOM    732  CB  HIE    45      79.730  64.710  34.390  0.00  0.00           C
ATOM    733  HB2 HIE    45      79.050  65.280  35.010  0.00  0.00           H
ATOM    734  HB3 HIE    45      79.150  64.250  33.590  0.00  0.00           H
ATOM    735  CG  HIE    45      80.770  65.580  33.850  0.00  0.00           C
ATOM    736  ND1 HIE    45      81.730  65.180  32.910  0.00  0.00           N
ATOM    737  CE1 HIE    45      82.360  66.250  32.540  0.00  0.00           C
ATOM    738  HE1 HIE    45      83.280  66.340  31.980  0.00  0.00           H
ATOM    739  NE2 HIE    45      81.990  67.330  33.330  0.00  0.00           N
ATOM    740  HE2 HIE    45      82.540  68.180  33.320  0.00  0.00           H
ATOM    741  CD2 HIE    45      80.960  66.910  34.200  0.00  0.00           C
ATOM    742  HD2 HIE    45      80.410  67.420  34.970  0.00  0.00           H
ATOM    743  C   HIE    45      78.840  63.040  36.050  0.00  0.00           C
ATOM    744  O   HIE    45      77.880  62.560  35.430  0.00  0.00           O
ATOM    745  N   ARG    46      78.880  63.270  37.340  0.00  0.00           N
ATOM    746  H   ARG    46      79.780  63.490  37.740  0.00  0.00           H
ATOM    747  CA  ARG    46      77.770  62.970  38.280  0.00  0.00           C
ATOM    748  HA  ARG    46      77.460  61.960  38.040  0.00  0.00           H
ATOM    749  CB  ARG    46      78.270  63.070  39.780  0.00  0.00           C
ATOM    750  HB2 ARG    46      77.500  62.820  40.500  0.00  0.00           H
ATOM    751  HB3 ARG    46      78.600  64.110  39.880  0.00  0.00           H
ATOM    752  CG  ARG    46      79.410  62.130  40.000  0.00  0.00           C
ATOM    753  HG2 ARG    46      79.500  62.070  41.080  0.00  0.00           H
ATOM    754  HG3 ARG    46      80.340  62.540  39.610  0.00  0.00           H
ATOM    755  CD  ARG    46      79.300  60.690  39.480  0.00  0.00           C
ATOM    756  HD2 ARG    46      79.100  60.770  38.410  0.00  0.00           H
ATOM    757  HD3 ARG    46      78.400  60.210  39.860  0.00  0.00           H
ATOM    758  NE  ARG    46      80.540  59.970  39.950  0.00  0.00           N
ATOM    759  HE  ARG    46      81.160  60.250  40.700  0.00  0.00           H
ATOM    760  CZ  ARG    46      80.890  58.760  39.490  0.00  0.00           C
ATOM    761  NH1 ARG    46      80.570  58.300  38.280  0.00  0.00           N
ATOM    762 HH11 ARG    46      79.980  58.860  37.680  0.00  0.00           H
ATOM    763 HH12 ARG    46      80.930  57.420  37.950  0.00  0.00           H
ATOM    764  NH2 ARG    46      81.700  57.980  40.200  0.00  0.00           N
ATOM    765 HH21 ARG    46      82.060  58.240  41.100  0.00  0.00           H
ATOM    766 HH22 ARG    46      81.960  57.130  39.710  0.00  0.00           H
ATOM    767  C   ARG    46      76.660  64.010  38.020  0.00  0.00           C
ATOM    768  O   ARG    46      77.000  65.210  38.040  0.00  0.00           O
ATOM    769  N   PRO    47      75.380  63.630  37.690  0.00  0.00           N
ATOM    770  CD  PRO    47      74.870  62.280  37.440  0.00  0.00           C
ATOM    771  HD2 PRO    47      74.720  61.680  38.330  0.00  0.00           H
ATOM    772  HD3 PRO    47      75.590  61.630  36.950  0.00  0.00           H
ATOM    773  CG  PRO    47      73.590  62.440  36.620  0.00  0.00           C
ATOM    774  HG2 PRO    47      72.840  61.650  36.620  0.00  0.00           H
ATOM    775  HG3 PRO    47      73.930  62.550  35.580  0.00  0.00           H
ATOM    776  CB  PRO    47      73.020  63.780  37.100  0.00  0.00           C
ATOM    777  HB2 PRO    47      72.560  63.600  38.070  0.00  0.00           H
ATOM    778  HB3 PRO    47      72.300  64.160  36.370  0.00  0.00           H
ATOM    779  CA  PRO    47      74.310  64.620  37.410  0.00  0.00           C
ATOM    780  HA  PRO    47      74.640  65.120  36.500  0.00  0.00           H
ATOM    781  C   PRO    47      74.090  65.690  38.540  0.00  0.00           C
ATOM    782  O   PRO    47      73.720  66.850  38.250  0.00  0.00           O
ATOM    783  N   ASN    48      74.350  65.240  39.810  0.00  0.00           N
ATOM    784  H   ASN    48      74.600  64.290  40.070  0.00  0.00           H
ATOM    785  CA  ASN    48      74.060  66.110  40.900  0.00  0.00           C
ATOM    786  HA  ASN    48      73.360  66.880  40.590  0.00  0.00           H
ATOM    787  CB  ASN    48      73.350  65.220  41.960  0.00  0.00           C
ATOM    788  HB2 ASN    48      74.110  64.490  42.240  0.00  0.00           H
ATOM    789  HB3 ASN    48      72.470  64.730  41.530  0.00  0.00           H
ATOM    790  CG  ASN    48      73.020  66.030  43.240  0.00  0.00           C
ATOM    791  OD1 ASN    48      73.840  66.110  44.150  0.00  0.00           O
ATOM    792  ND2 ASN    48      71.830  66.710  43.320  0.00  0.00           N
ATOM    793 HD21 ASN    48      71.190  66.570  42.550  0.00  0.00           H
ATOM    794 HD22 ASN    48      71.680  67.360  44.070  0.00  0.00           H
ATOM    795  C   ASN    48      75.280  66.860  41.450  0.00  0.00           C
ATOM    796  O   ASN    48      76.280  66.240  41.740  0.00  0.00           O
ATOM    797  N   ALA    49      75.200  68.140  41.720  0.00  0.00           N
ATOM    798  H   ALA    49      74.330  68.650  41.680  0.00  0.00           H
ATOM    799  CA  ALA    49      76.330  69.020  42.100  0.00  0.00           C
ATOM    800  HA  ALA    49      77.060  68.920  41.290  0.00  0.00           H
ATOM    801  CB  ALA    49      75.860  70.490  42.060  0.00  0.00           C
ATOM    802  HB1 ALA    49      75.220  70.740  42.900  0.00  0.00           H
ATOM    803  HB2 ALA    49      76.750  71.120  42.150  0.00  0.00           H
ATOM    804  HB3 ALA    49      75.380  70.720  41.110  0.00  0.00           H
ATOM    805  C   ALA    49      77.090  68.670  43.390  0.00  0.00           C
ATOM    806  O   ALA    49      78.320  68.490  43.380  0.00  0.00           O
ATOM    807  N   ILE    50      76.310  68.320  44.410  0.00  0.00           N
ATOM    808  H   ILE    50      75.320  68.510  44.320  0.00  0.00           H
ATOM    809  CA  ILE    50      76.930  67.760  45.640  0.00  0.00           C
ATOM    810  HA  ILE    50      77.720  68.460  45.890  0.00  0.00           H
ATOM    811  CB  ILE    50      75.910  67.680  46.810  0.00  0.00           C
ATOM    812  HB  ILE    50      75.140  66.940  46.610  0.00  0.00           H
ATOM    813  CG2 ILE    50      76.570  67.340  48.110  0.00  0.00           C
ATOM    814 HG21 ILE    50      77.130  66.400  48.100  0.00  0.00           H
ATOM    815 HG22 ILE    50      77.330  68.060  48.410  0.00  0.00           H
ATOM    816 HG23 ILE    50      75.810  67.240  48.880  0.00  0.00           H
ATOM    817  CG1 ILE    50      75.120  69.040  47.070  0.00  0.00           C
ATOM    818 HG12 ILE    50      74.960  69.610  46.160  0.00  0.00           H
ATOM    819 HG13 ILE    50      75.760  69.770  47.560  0.00  0.00           H
ATOM    820  CD1 ILE    50      73.870  69.030  47.880  0.00  0.00           C
ATOM    821 HD11 ILE    50      73.260  68.210  47.510  0.00  0.00           H
ATOM    822 HD12 ILE    50      74.050  69.040  48.960  0.00  0.00           H
ATOM    823 HD13 ILE    50      73.210  69.860  47.670  0.00  0.00           H
ATOM    824  C   ILE    50      77.570  66.430  45.410  0.00  0.00           C
ATOM    825  O   ILE    50      78.680  66.220  45.940  0.00  0.00           O
ATOM    826  N   GLN    51      76.930  65.510  44.650  0.00  0.00           N
ATOM    827  H   GLN    51      76.230  65.850  44.000  0.00  0.00           H
ATOM    828  CA  GLN    51      77.490  64.230  44.380  0.00  0.00           C
ATOM    829  HA  GLN    51      77.760  63.720  45.300  0.00  0.00           H
ATOM    830  CB  GLN    51      76.480  63.340  43.640  0.00  0.00           C
ATOM    831  HB2 GLN    51      77.010  62.420  43.380  0.00  0.00           H
ATOM    832  HB3 GLN    51      76.150  63.800  42.700  0.00  0.00           H
ATOM    833  CG  GLN    51      75.360  62.880  44.490  0.00  0.00           C
ATOM    834  HG2 GLN    51      74.510  63.550  44.380  0.00  0.00           H
ATOM    835  HG3 GLN    51      75.710  62.790  45.520  0.00  0.00           H
ATOM    836  CD  GLN    51      74.920  61.460  44.140  0.00  0.00           C
ATOM    837  OE1 GLN    51      74.560  61.100  43.080  0.00  0.00           O
ATOM    838  NE2 GLN    51      75.000  60.520  45.080  0.00  0.00           N
ATOM    839 HE21 GLN    51      75.370  60.840  45.960  0.00  0.00           H
ATOM    840 HE22 GLN    51      74.580  59.620  44.900  0.00  0.00           H
ATOM    841  C   GLN    51      78.770  64.340  43.570  0.00  0.00           C
ATOM    842  O   GLN    51      79.680  63.560  43.650  0.00  0.00           O
ATOM    843  N   MET    52      78.830  65.300  42.670  0.00  0.00           N
ATOM    844  H   MET    52      77.930  65.730  42.550  0.00  0.00           H
ATOM    845  CA  MET    52      80.030  65.640  41.860  0.00  0.00           C
ATOM    846  HA  MET    52      80.310  64.650  41.480  0.00  0.00           H
ATOM    847  CB  MET    52      79.720  66.630  40.700  0.00  0.00           C
ATOM    848  HB2 MET    52      79.230  67.490  41.160  0.00  0.00           H
ATOM    849  HB3 MET    52      78.950  66.210  40.050  0.00  0.00           H
ATOM    850  CG  MET    52      80.920  66.960  39.830  0.00  0.00           C
ATOM    851  HG2 MET    52      81.690  67.280  40.530  0.00  0.00           H
ATOM    852  HG3 MET    52      80.670  67.850  39.260  0.00  0.00           H
ATOM    853  SD  MET    52      81.600  65.730  38.710  0.00  0.00           S
ATOM    854  CE  MET    52      82.690  64.690  39.690  0.00  0.00           C
ATOM    855  HE1 MET    52      82.170  63.850  40.160  0.00  0.00           H
ATOM    856  HE2 MET    52      83.400  64.170  39.060  0.00  0.00           H
ATOM    857  HE3 MET    52      83.310  65.250  40.380  0.00  0.00           H
ATOM    858  C   MET    52      81.240  66.060  42.750  0.00  0.00           C
ATOM    859  O   MET    52      82.360  65.550  42.640  0.00  0.00           O
ATOM    860  N   ALA    53      80.970  66.920  43.710  0.00  0.00           N
ATOM    861  H   ALA    53      80.030  67.260  43.730  0.00  0.00           H
ATOM    862  CA  ALA    53      81.930  67.310  44.710  0.00  0.00           C
ATOM    863  HA  ALA    53      82.740  67.810  44.190  0.00  0.00           H
ATOM    864  CB  ALA    53      81.380  68.510  45.530  0.00  0.00           C
ATOM    865  HB1 ALA    53      81.430  68.350  46.610  0.00  0.00           H
ATOM    866  HB2 ALA    53      81.940  69.410  45.270  0.00  0.00           H
ATOM    867  HB3 ALA    53      80.310  68.620  45.370  0.00  0.00           H
ATOM    868  C   ALA    53      82.340  66.080  45.570  0.00  0.00           C
ATOM    869  O   ALA    53      83.510  65.800  45.800  0.00  0.00           O
ATOM    870  N   LEU    54      81.400  65.260  46.050  0.00  0.00           N
ATOM    871  H   LEU    54      80.450  65.560  45.920  0.00  0.00           H
ATOM    872  CA  LEU    54      81.670  64.090  46.860  0.00  0.00           C
ATOM    873  HA  LEU    54      82.190  64.340  47.790  0.00  0.00           H
ATOM    874  CB  LEU    54      80.350  63.410  47.340  0.00  0.00           C
ATOM    875  HB2 LEU    54      80.630  62.390  47.590  0.00  0.00           H
ATOM    876  HB3 LEU    54      79.720  63.520  46.460  0.00  0.00           H
ATOM    877  CG  LEU    54      79.740  64.170  48.520  0.00  0.00           C
ATOM    878  HG  LEU    54      79.810  65.260  48.510  0.00  0.00           H
ATOM    879  CD1 LEU    54      78.210  63.970  48.620  0.00  0.00           C
ATOM    880 HD11 LEU    54      78.000  62.900  48.640  0.00  0.00           H
ATOM    881 HD12 LEU    54      77.800  64.530  49.470  0.00  0.00           H
ATOM    882 HD13 LEU    54      77.740  64.310  47.700  0.00  0.00           H
ATOM    883  CD2 LEU    54      80.370  63.720  49.780  0.00  0.00           C
ATOM    884 HD21 LEU    54      80.130  64.490  50.510  0.00  0.00           H
ATOM    885 HD22 LEU    54      80.110  62.690  49.990  0.00  0.00           H
ATOM    886 HD23 LEU    54      81.460  63.720  49.760  0.00  0.00           H
ATOM    887  C   LEU    54      82.550  63.020  46.120  0.00  0.00           C
ATOM    888  O   LEU    54      83.560  62.550  46.700  0.00  0.00           O
ATOM    889  N   SER    55      82.190  62.760  44.840  0.00  0.00           N
ATOM    890  H   SER    55      81.320  63.140  44.500  0.00  0.00           H
ATOM    891  CA  SER    55      82.880  61.770  43.980  0.00  0.00           C
ATOM    892  HA  SER    55      82.780  60.840  44.530  0.00  0.00           H
ATOM    893  CB  SER    55      82.160  61.640  42.570  0.00  0.00           C
ATOM    894  HB2 SER    55      82.180  62.590  42.030  0.00  0.00           H
ATOM    895  HB3 SER    55      81.100  61.460  42.730  0.00  0.00           H
ATOM    896  OG  SER    55      82.810  60.730  41.730  0.00  0.00           O
ATOM    897  HG  SER    55      83.040  59.910  42.180  0.00  0.00           H
ATOM    898  C   SER    55      84.360  62.200  43.880  0.00  0.00           C
ATOM    899  O   SER    55      85.210  61.310  43.980  0.00  0.00           O
ATOM    900  N   VAL    56      84.660  63.510  43.690  0.00  0.00           N
ATOM    901  H   VAL    56      83.910  64.180  43.620  0.00  0.00           H
ATOM    902  CA  VAL    56      86.080  63.980  43.580  0.00  0.00           C
ATOM    903  HA  VAL    56      86.550  63.410  42.780  0.00  0.00           H
ATOM    904  CB  VAL    56      86.220  65.530  43.240  0.00  0.00           C
ATOM    905  HB  VAL    56      85.470  66.120  43.770  0.00  0.00           H
ATOM    906  CG1 VAL    56      87.590  66.140  43.330  0.00  0.00           C
ATOM    907 HG11 VAL    56      87.740  67.140  42.920  0.00  0.00           H
ATOM    908 HG12 VAL    56      87.990  66.140  44.350  0.00  0.00           H
ATOM    909 HG13 VAL    56      88.280  65.520  42.770  0.00  0.00           H
ATOM    910  CG2 VAL    56      85.690  65.660  41.770  0.00  0.00           C
ATOM    911 HG21 VAL    56      84.760  65.110  41.650  0.00  0.00           H
ATOM    912 HG22 VAL    56      85.480  66.720  41.680  0.00  0.00           H
ATOM    913 HG23 VAL    56      86.470  65.370  41.070  0.00  0.00           H
ATOM    914  C   VAL    56      86.890  63.690  44.830  0.00  0.00           C
ATOM    915  O   VAL    56      88.080  63.300  44.700  0.00  0.00           O
ATOM    916  N   CYX    57      86.280  63.730  46.050  0.00  0.00           N
ATOM    917  H   CYX    57      85.290  63.950  46.120  0.00  0.00           H
ATOM    918  CA  CYX    57      86.870  63.220  47.260  0.00  0.00           C
ATOM    919  HA  CYX    57      87.860  63.660  47.400  0.00  0.00           H
ATOM    920  CB  CYX    57      86.080  63.760  48.450  0.00  0.00           C
ATOM    921  HB2 CYX    57      86.140  63.080  49.300  0.00  0.00           H
ATOM    922  HB3 CYX    57      85.040  63.990  48.210  0.00  0.00           H
ATOM    923  SG  CYX    57      86.730  65.360  49.040  0.00  0.00           S
ATOM    924  C   CYX    57      86.960  61.690  47.340  0.00  0.00           C
ATOM    925  O   CYX    57      88.060  61.180  47.730  0.00  0.00           O
ATOM    926  N   GLU    58      85.860  60.930  46.950  0.00  0.00           N
ATOM    927  H   GLU    58      85.070  61.440  46.570  0.00  0.00           H
ATOM    928  CA  GLU    58      85.650  59.480  47.110  0.00  0.00           C
ATOM    929  HA  GLU    58      86.100  59.250  48.080  0.00  0.00           H
ATOM    930  CB  GLU    58      84.100  59.240  47.290  0.00  0.00           C
ATOM    931  HB2 GLU    58      83.680  59.180  46.280  0.00  0.00           H
ATOM    932  HB3 GLU    58      83.720  60.110  47.820  0.00  0.00           H
ATOM    933  CG  GLU    58      83.870  57.950  48.130  0.00  0.00           C
ATOM    934  HG2 GLU    58      84.410  58.000  49.070  0.00  0.00           H
ATOM    935  HG3 GLU    58      84.370  57.150  47.570  0.00  0.00           H
ATOM    936  CD  GLU    58      82.420  57.690  48.440  0.00  0.00           C
ATOM    937  OE1 GLU    58      81.960  57.910  49.620  0.00  0.00           O
ATOM    938  OE2 GLU    58      81.590  57.480  47.480  0.00  0.00           O
ATOM    939  C   GLU    58      86.340  58.550  46.090  0.00  0.00           C
ATOM    940  O   GLU    58      86.700  57.460  46.460  0.00  0.00           O
ATOM    941  N   ASP    59      86.420  58.930  44.840  0.00  0.00           N
ATOM    942  H   ASP    59      85.930  59.760  44.560  0.00  0.00           H
ATOM    943  CA  ASP    59      86.910  58.120  43.700  0.00  0.00           C
ATOM    944  HA  ASP    59      87.110  57.110  44.070  0.00  0.00           H
ATOM    945  CB  ASP    59      85.840  58.010  42.620  0.00  0.00           C
ATOM    946  HB2 ASP    59      86.130  57.180  41.980  0.00  0.00           H
ATOM    947  HB3 ASP    59      85.870  58.990  42.140  0.00  0.00           H
ATOM    948  CG  ASP    59      84.370  57.700  43.020  0.00  0.00           C
ATOM    949  OD1 ASP    59      84.100  56.750  43.830  0.00  0.00           O
ATOM    950  OD2 ASP    59      83.460  58.310  42.490  0.00  0.00           O
ATOM    951  C   ASP    59      88.250  58.590  43.220  0.00  0.00           C
ATOM    952  O   ASP    59      89.140  57.760  42.880  0.00  0.00           O
ATOM    953  N   LEU    60      88.510  59.900  43.250  0.00  0.00           N
ATOM    954  H   LEU    60      87.770  60.580  43.280  0.00  0.00           H
ATOM    955  CA  LEU    60      89.840  60.380  42.700  0.00  0.00           C
ATOM    956  HA  LEU    60      90.280  59.590  42.100  0.00  0.00           H
ATOM    957  CB  LEU    60      89.720  61.690  41.960  0.00  0.00           C
ATOM    958  HB2 LEU    60      90.740  61.890  41.630  0.00  0.00           H
ATOM    959  HB3 LEU    60      89.410  62.490  42.640  0.00  0.00           H
ATOM    960  CG  LEU    60      88.690  61.650  40.800  0.00  0.00           C
ATOM    961  HG  LEU    60      87.750  61.250  41.150  0.00  0.00           H
ATOM    962  CD1 LEU    60      88.300  63.000  40.250  0.00  0.00           C
ATOM    963 HD11 LEU    60      89.140  63.390  39.680  0.00  0.00           H
ATOM    964 HD12 LEU    60      87.410  62.840  39.630  0.00  0.00           H
ATOM    965 HD13 LEU    60      88.070  63.800  40.950  0.00  0.00           H
ATOM    966  CD2 LEU    60      89.090  60.720  39.670  0.00  0.00           C
ATOM    967 HD21 LEU    60      89.320  59.730  40.070  0.00  0.00           H
ATOM    968 HD22 LEU    60      88.350  60.670  38.870  0.00  0.00           H
ATOM    969 HD23 LEU    60      90.060  60.970  39.240  0.00  0.00           H
ATOM    970  C   LEU    60      90.890  60.630  43.820  0.00  0.00           C
ATOM    971  O   LEU    60      91.900  59.990  43.860  0.00  0.00           O
ATOM    972  N   ILE    61      90.670  61.590  44.710  0.00  0.00           N
ATOM    973  H   ILE    61      89.860  62.180  44.600  0.00  0.00           H
ATOM    974  CA  ILE    61      91.670  61.910  45.820  0.00  0.00           C
ATOM    975  HA  ILE    61      92.660  62.060  45.390  0.00  0.00           H
ATOM    976  CB  ILE    61      91.210  63.210  46.510  0.00  0.00           C
ATOM    977  HB  ILE    61      90.130  63.100  46.630  0.00  0.00           H
ATOM    978  CG2 ILE    61      91.940  63.410  47.830  0.00  0.00           C
ATOM    979 HG21 ILE    61      92.990  63.680  47.730  0.00  0.00           H
ATOM    980 HG22 ILE    61      91.500  64.250  48.360  0.00  0.00           H
ATOM    981 HG23 ILE    61      91.980  62.580  48.530  0.00  0.00           H
ATOM    982  CG1 ILE    61      91.440  64.340  45.500  0.00  0.00           C
ATOM    983 HG12 ILE    61      91.110  64.050  44.510  0.00  0.00           H
ATOM    984 HG13 ILE    61      92.490  64.570  45.340  0.00  0.00           H
ATOM    985  CD1 ILE    61      90.780  65.670  45.820  0.00  0.00           C
ATOM    986 HD11 ILE    61      91.320  66.200  46.610  0.00  0.00           H
ATOM    987 HD12 ILE    61      90.870  66.270  44.920  0.00  0.00           H
ATOM    988 HD13 ILE    61      89.720  65.560  46.030  0.00  0.00           H
ATOM    989  C   ILE    61      91.850  60.730  46.740  0.00  0.00           C
ATOM    990  O   ILE    61      92.850  60.530  47.370  0.00  0.00           O
ATOM    991  N   SER    62      90.890  59.770  46.880  0.00  0.00           N
ATOM    992  H   SER    62      89.940  60.110  46.800  0.00  0.00           H
ATOM    993  CA  SER    62      91.210  58.450  47.590  0.00  0.00           C
ATOM    994  HA  SER    62      91.480  58.660  48.620  0.00  0.00           H
ATOM    995  CB  SER    62      90.000  57.520  47.690  0.00  0.00           C
ATOM    996  HB2 SER    62      89.180  58.070  48.170  0.00  0.00           H
ATOM    997  HB3 SER    62      90.310  56.640  48.260  0.00  0.00           H
ATOM    998  OG  SER    62      89.390  57.080  46.480  0.00  0.00           O
ATOM    999  HG  SER    62      88.430  57.060  46.590  0.00  0.00           H
ATOM   1000  C   SER    62      92.320  57.680  46.930  0.00  0.00           C
ATOM   1001  O   SER    62      93.090  57.010  47.590  0.00  0.00           O
ATOM   1002  N   SER    63      92.570  57.930  45.640  0.00  0.00           N
ATOM   1003  H   SER    63      91.850  58.510  45.220  0.00  0.00           H
ATOM   1004  CA  SER    63      93.680  57.390  44.840  0.00  0.00           C
ATOM   1005  HA  SER    63      94.090  56.480  45.290  0.00  0.00           H
ATOM   1006  CB  SER    63      93.180  57.100  43.380  0.00  0.00           C
ATOM   1007  HB2 SER    63      93.990  57.170  42.670  0.00  0.00           H
ATOM   1008  HB3 SER    63      92.320  57.750  43.190  0.00  0.00           H
ATOM   1009  OG  SER    63      92.640  55.820  43.440  0.00  0.00           O
ATOM   1010  HG  SER    63      91.720  55.820  43.160  0.00  0.00           H
ATOM   1011  C   SER    63      94.920  58.290  44.860  0.00  0.00           C
ATOM   1012  O   SER    63      95.850  58.070  44.050  0.00  0.00           O
ATOM   1013  N   GLN    64      94.900  59.390  45.660  0.00  0.00           N
ATOM   1014  H   GLN    64      94.150  59.470  46.330  0.00  0.00           H
ATOM   1015  CA  GLN    64      96.060  60.270  45.900  0.00  0.00           C
ATOM   1016  HA  GLN    64      95.720  61.010  46.620  0.00  0.00           H
ATOM   1017  CB  GLN    64      97.210  59.440  46.550  0.00  0.00           C
ATOM   1018  HB2 GLN    64      97.750  58.880  45.780  0.00  0.00           H
ATOM   1019  HB3 GLN    64      96.780  58.750  47.270  0.00  0.00           H
ATOM   1020  CG  GLN    64      98.160  60.330  47.350  0.00  0.00           C
ATOM   1021  HG2 GLN    64      97.580  60.950  48.020  0.00  0.00           H
ATOM   1022  HG3 GLN    64      98.760  60.890  46.630  0.00  0.00           H
ATOM   1023  CD  GLN    64      99.270  59.590  48.130  0.00  0.00           C
ATOM   1024  OE1 GLN    64      99.620  58.480  47.830  0.00  0.00           O
ATOM   1025  NE2 GLN    64      99.740  60.180  49.190  0.00  0.00           N
ATOM   1026 HE21 GLN    64      99.300  61.070  49.400  0.00  0.00           H
ATOM   1027 HE22 GLN    64     100.560  59.900  49.710  0.00  0.00           H
ATOM   1028  C   GLN    64      96.440  61.160  44.710  0.00  0.00           C
ATOM   1029  O   GLN    64      97.660  61.290  44.460  0.00  0.00           O
ATOM   1030  N   VAL    65      95.420  61.570  43.860  0.00  0.00           N
ATOM   1031  H   VAL    65      94.450  61.370  44.030  0.00  0.00           H
ATOM   1032  CA  VAL    65      95.740  62.260  42.590  0.00  0.00           C
ATOM   1033  HA  VAL    65      96.470  61.570  42.170  0.00  0.00           H
ATOM   1034  CB  VAL    65      94.600  62.390  41.540  0.00  0.00           C
ATOM   1035  HB  VAL    65      94.970  62.740  40.570  0.00  0.00           H
ATOM   1036  CG1 VAL    65      94.040  60.970  41.240  0.00  0.00           C
ATOM   1037 HG11 VAL    65      93.790  60.420  42.150  0.00  0.00           H
ATOM   1038 HG12 VAL    65      93.150  61.090  40.630  0.00  0.00           H
ATOM   1039 HG13 VAL    65      94.750  60.310  40.730  0.00  0.00           H
ATOM   1040  CG2 VAL    65      93.350  63.170  41.990  0.00  0.00           C
ATOM   1041 HG21 VAL    65      92.910  62.790  42.920  0.00  0.00           H
ATOM   1042 HG22 VAL    65      93.640  64.210  42.200  0.00  0.00           H
ATOM   1043 HG23 VAL    65      92.660  63.150  41.150  0.00  0.00           H
ATOM   1044  C   VAL    65      96.370  63.650  42.630  0.00  0.00           C
ATOM   1045  O   VAL    65      95.950  64.510  43.360  0.00  0.00           O
ATOM   1046  N   TYR    66      97.400  63.850  41.760  0.00  0.00           N
ATOM   1047  H   TYR    66      97.750  63.020  41.290  0.00  0.00           H
ATOM   1048  CA  TYR    66      98.230  65.050  41.740  0.00  0.00           C
ATOM   1049  HA  TYR    66      98.460  65.390  42.750  0.00  0.00           H
ATOM   1050  CB  TYR    66      99.610  64.710  41.090  0.00  0.00           C
ATOM   1051  HB2 TYR    66     100.020  65.630  40.670  0.00  0.00           H
ATOM   1052  HB3 TYR    66      99.490  64.100  40.190  0.00  0.00           H
ATOM   1053  CG  TYR    66     100.650  63.990  41.910  0.00  0.00           C
ATOM   1054  CD1 TYR    66     100.220  62.820  42.620  0.00  0.00           C
ATOM   1055  HD1 TYR    66      99.240  62.410  42.460  0.00  0.00           H
ATOM   1056  CE1 TYR    66     101.260  62.210  43.370  0.00  0.00           C
ATOM   1057  HE1 TYR    66     100.980  61.350  43.960  0.00  0.00           H
ATOM   1058  CZ  TYR    66     102.530  62.720  43.470  0.00  0.00           C
ATOM   1059  OH  TYR    66     103.540  62.120  44.250  0.00  0.00           O
ATOM   1060  HH  TYR    66     103.230  61.840  45.110  0.00  0.00           H
ATOM   1061  CE2 TYR    66     103.000  63.860  42.750  0.00  0.00           C
ATOM   1062  HE2 TYR    66     103.980  64.300  42.860  0.00  0.00           H
ATOM   1063  CD2 TYR    66     101.980  64.470  42.010  0.00  0.00           C
ATOM   1064  HD2 TYR    66     102.310  65.400  41.570  0.00  0.00           H
ATOM   1065  C   TYR    66      97.640  66.240  40.900  0.00  0.00           C
ATOM   1066  O   TYR    66      97.970  67.420  41.170  0.00  0.00           O
ATOM   1067  N   ALA    67      96.780  65.890  39.960  0.00  0.00           N
ATOM   1068  H   ALA    67      96.670  64.930  39.670  0.00  0.00           H
ATOM   1069  CA  ALA    67      96.070  66.870  39.140  0.00  0.00           C
ATOM   1070  HA  ALA    67      95.670  67.680  39.750  0.00  0.00           H
ATOM   1071  CB  ALA    67      96.870  67.470  37.920  0.00  0.00           C
ATOM   1072  HB1 ALA    67      96.240  68.110  37.300  0.00  0.00           H
ATOM   1073  HB2 ALA    67      97.720  68.070  38.220  0.00  0.00           H
ATOM   1074  HB3 ALA    67      97.250  66.650  37.300  0.00  0.00           H
ATOM   1075  C   ALA    67      94.840  66.230  38.570  0.00  0.00           C
ATOM   1076  O   ALA    67      94.800  64.970  38.400  0.00  0.00           O
ATOM   1077  N   ILE    68      93.850  67.040  38.230  0.00  0.00           N
ATOM   1078  H   ILE    68      93.930  68.030  38.430  0.00  0.00           H
ATOM   1079  CA  ILE    68      92.530  66.590  37.800  0.00  0.00           C
ATOM   1080  HA  ILE    68      92.750  65.540  37.600  0.00  0.00           H
ATOM   1081  CB  ILE    68      91.540  66.640  38.960  0.00  0.00           C
ATOM   1082  HB  ILE    68      91.440  67.620  39.430  0.00  0.00           H
ATOM   1083  CG2 ILE    68      90.040  66.430  38.460  0.00  0.00           C
ATOM   1084 HG21 ILE    68      89.740  67.320  37.900  0.00  0.00           H
ATOM   1085 HG22 ILE    68      89.970  65.490  37.920  0.00  0.00           H
ATOM   1086 HG23 ILE    68      89.450  66.320  39.370  0.00  0.00           H
ATOM   1087  CG1 ILE    68      91.780  65.550  40.050  0.00  0.00           C
ATOM   1088 HG12 ILE    68      92.860  65.490  40.090  0.00  0.00           H
ATOM   1089 HG13 ILE    68      91.240  64.700  39.630  0.00  0.00           H
ATOM   1090  CD1 ILE    68      91.410  65.990  41.460  0.00  0.00           C
ATOM   1091 HD11 ILE    68      92.120  66.690  41.890  0.00  0.00           H
ATOM   1092 HD12 ILE    68      90.450  66.500  41.500  0.00  0.00           H
ATOM   1093 HD13 ILE    68      91.280  65.070  42.030  0.00  0.00           H
ATOM   1094  C   ILE    68      92.020  67.210  36.490  0.00  0.00           C
ATOM   1095  O   ILE    68      91.850  68.460  36.340  0.00  0.00           O
ATOM   1096  N   LEU    69      91.690  66.390  35.490  0.00  0.00           N
ATOM   1097  H   LEU    69      91.810  65.390  35.580  0.00  0.00           H
ATOM   1098  CA  LEU    69      91.120  66.830  34.200  0.00  0.00           C
ATOM   1099  HA  LEU    69      91.520  67.790  33.890  0.00  0.00           H
ATOM   1100  CB  LEU    69      91.480  65.940  33.080  0.00  0.00           C
ATOM   1101  HB2 LEU    69      90.740  66.100  32.290  0.00  0.00           H
ATOM   1102  HB3 LEU    69      91.240  64.890  33.290  0.00  0.00           H
ATOM   1103  CG  LEU    69      92.820  66.000  32.470  0.00  0.00           C
ATOM   1104  HG  LEU    69      93.040  67.060  32.340  0.00  0.00           H
ATOM   1105  CD1 LEU    69      93.980  65.420  33.300  0.00  0.00           C
ATOM   1106 HD11 LEU    69      93.880  64.370  33.560  0.00  0.00           H
ATOM   1107 HD12 LEU    69      94.940  65.550  32.800  0.00  0.00           H
ATOM   1108 HD13 LEU    69      94.090  66.180  34.080  0.00  0.00           H
ATOM   1109  CD2 LEU    69      92.960  65.320  31.150  0.00  0.00           C
ATOM   1110 HD21 LEU    69      92.830  64.250  31.320  0.00  0.00           H
ATOM   1111 HD22 LEU    69      92.200  65.760  30.500  0.00  0.00           H
ATOM   1112 HD23 LEU    69      94.010  65.440  30.880  0.00  0.00           H
ATOM   1113  C   LEU    69      89.610  67.010  34.240  0.00  0.00           C
ATOM   1114  O   LEU    69      88.930  66.400  35.060  0.00  0.00           O
ATOM   1115  N   VAL    70      88.920  67.930  33.460  0.00  0.00           N
ATOM   1116  H   VAL    70      89.510  68.560  32.940  0.00  0.00           H
ATOM   1117  CA  VAL    70      87.430  68.070  33.350  0.00  0.00           C
ATOM   1118  HA  VAL    70      87.080  67.050  33.490  0.00  0.00           H
ATOM   1119  CB  VAL    70      86.940  68.830  34.580  0.00  0.00           C
ATOM   1120  HB  VAL    70      87.160  68.280  35.500  0.00  0.00           H
ATOM   1121  CG1 VAL    70      87.590  70.240  34.750  0.00  0.00           C
ATOM   1122 HG11 VAL    70      87.350  70.720  35.700  0.00  0.00           H
ATOM   1123 HG12 VAL    70      88.670  70.130  34.710  0.00  0.00           H
ATOM   1124 HG13 VAL    70      87.460  70.850  33.850  0.00  0.00           H
ATOM   1125  CG2 VAL    70      85.460  69.090  34.550  0.00  0.00           C
ATOM   1126 HG21 VAL    70      84.970  68.140  34.300  0.00  0.00           H
ATOM   1127 HG22 VAL    70      85.110  69.520  35.490  0.00  0.00           H
ATOM   1128 HG23 VAL    70      85.190  69.860  33.830  0.00  0.00           H
ATOM   1129  C   VAL    70      86.870  68.590  31.980  0.00  0.00           C
ATOM   1130  O   VAL    70      87.220  69.720  31.610  0.00  0.00           O
ATOM   1131  N   SER    71      86.000  67.830  31.360  0.00  0.00           N
ATOM   1132  H   SER    71      85.890  66.920  31.770  0.00  0.00           H
ATOM   1133  CA  SER    71      85.110  68.260  30.260  0.00  0.00           C
ATOM   1134  HA  SER    71      85.640  69.050  29.730  0.00  0.00           H
ATOM   1135  CB  SER    71      85.030  67.090  29.270  0.00  0.00           C
ATOM   1136  HB2 SER    71      86.010  66.800  28.900  0.00  0.00           H
ATOM   1137  HB3 SER    71      84.500  67.350  28.350  0.00  0.00           H
ATOM   1138  OG  SER    71      84.280  66.040  29.920  0.00  0.00           O
ATOM   1139  HG  SER    71      84.290  65.390  29.220  0.00  0.00           H
ATOM   1140  C   SER    71      83.740  68.810  30.680  0.00  0.00           C
ATOM   1141  O   SER    71      83.610  69.420  31.770  0.00  0.00           O
ATOM   1142  N   HIE    72      82.710  68.680  29.850  0.00  0.00           N
ATOM   1143  H   HIE    72      82.870  68.230  28.960  0.00  0.00           H
ATOM   1144  CA  HIE    72      81.270  69.060  30.060  0.00  0.00           C
ATOM   1145  HA  HIE    72      81.120  69.350  31.100  0.00  0.00           H
ATOM   1146  CB  HIE    72      80.880  70.210  29.090  0.00  0.00           C
ATOM   1147  HB2 HIE    72      79.790  70.240  29.050  0.00  0.00           H
ATOM   1148  HB3 HIE    72      81.210  69.940  28.090  0.00  0.00           H
ATOM   1149  CG  HIE    72      81.400  71.630  29.490  0.00  0.00           C
ATOM   1150  ND1 HIE    72      81.180  72.780  28.690  0.00  0.00           N
ATOM   1151  CE1 HIE    72      81.620  73.800  29.450  0.00  0.00           C
ATOM   1152  HE1 HIE    72      81.420  74.840  29.230  0.00  0.00           H
ATOM   1153  NE2 HIE    72      82.090  73.360  30.630  0.00  0.00           N
ATOM   1154  HE2 HIE    72      82.340  73.960  31.400  0.00  0.00           H
ATOM   1155  CD2 HIE    72      81.970  71.980  30.680  0.00  0.00           C
ATOM   1156  HD2 HIE    72      82.140  71.330  31.520  0.00  0.00           H
ATOM   1157  C   HIE    72      80.360  67.900  29.930  0.00  0.00           C
ATOM   1158  O   HIE    72      80.630  67.000  29.190  0.00  0.00           O
ATOM   1159  N   PRO    73      79.250  67.770  30.640  0.00  0.00           N
ATOM   1160  CD  PRO    73      78.840  68.770  31.620  0.00  0.00           C
ATOM   1161  HD2 PRO    73      78.650  69.770  31.220  0.00  0.00           H
ATOM   1162  HD3 PRO    73      79.610  68.810  32.390  0.00  0.00           H
ATOM   1163  CG  PRO    73      77.570  68.210  32.310  0.00  0.00           C
ATOM   1164  HG2 PRO    73      76.680  68.460  31.730  0.00  0.00           H
ATOM   1165  HG3 PRO    73      77.500  68.360  33.380  0.00  0.00           H
ATOM   1166  CB  PRO    73      77.780  66.750  32.110  0.00  0.00           C
ATOM   1167  HB2 PRO    73      76.830  66.220  32.170  0.00  0.00           H
ATOM   1168  HB3 PRO    73      78.440  66.430  32.910  0.00  0.00           H
ATOM   1169  CA  PRO    73      78.420  66.650  30.810  0.00  0.00           C
ATOM   1170  HA  PRO    73      79.060  65.780  30.960  0.00  0.00           H
ATOM   1171  C   PRO    73      77.640  66.430  29.520  0.00  0.00           C
ATOM   1172  O   PRO    73      77.270  67.350  28.780  0.00  0.00           O
ATOM   1173  N   PRO    74      77.370  65.130  29.240  0.00  0.00           N
ATOM   1174  CD  PRO    74      77.460  64.050  30.200  0.00  0.00           C
ATOM   1175  HD2 PRO    74      77.040  64.250  31.190  0.00  0.00           H
ATOM   1176  HD3 PRO    74      78.510  63.760  30.250  0.00  0.00           H
ATOM   1177  CG  PRO    74      76.650  62.920  29.580  0.00  0.00           C
ATOM   1178  HG2 PRO    74      75.620  63.010  29.930  0.00  0.00           H
ATOM   1179  HG3 PRO    74      77.040  61.980  29.970  0.00  0.00           H
ATOM   1180  CB  PRO    74      76.830  63.060  28.050  0.00  0.00           C
ATOM   1181  HB2 PRO    74      76.110  62.570  27.390  0.00  0.00           H
ATOM   1182  HB3 PRO    74      77.820  62.660  27.860  0.00  0.00           H
ATOM   1183  CA  PRO    74      76.850  64.600  27.960  0.00  0.00           C
ATOM   1184  HA  PRO    74      77.520  64.950  27.180  0.00  0.00           H
ATOM   1185  C   PRO    74      75.380  65.160  27.690  0.00  0.00           C
ATOM   1186  O   PRO    74      74.720  64.800  26.700  0.00  0.00           O
ATOM   1187  N   ALA    75      74.850  66.110  28.470  0.00  0.00           N
ATOM   1188  H   ALA    75      75.500  66.400  29.190  0.00  0.00           H
ATOM   1189  CA  ALA    75      73.570  66.850  28.330  0.00  0.00           C
ATOM   1190  HA  ALA    75      73.420  66.950  27.250  0.00  0.00           H
ATOM   1191  CB  ALA    75      72.350  65.940  28.840  0.00  0.00           C
ATOM   1192  HB1 ALA    75      71.410  66.440  28.630  0.00  0.00           H
ATOM   1193  HB2 ALA    75      72.460  64.920  28.480  0.00  0.00           H
ATOM   1194  HB3 ALA    75      72.380  65.800  29.920  0.00  0.00           H
ATOM   1195  C   ALA    75      73.610  68.190  28.920  0.00  0.00           C
ATOM   1196  O   ALA    75      73.860  68.300  30.150  0.00  0.00           O
ATOM   1197  N   PRO    76      73.440  69.310  28.200  0.00  0.00           N
ATOM   1198  CD  PRO    76      73.550  69.380  26.770  0.00  0.00           C
ATOM   1199  HD2 PRO    76      72.620  69.240  26.220  0.00  0.00           H
ATOM   1200  HD3 PRO    76      74.150  68.600  26.300  0.00  0.00           H
ATOM   1201  CG  PRO    76      74.190  70.710  26.420  0.00  0.00           C
ATOM   1202  HG2 PRO    76      73.940  71.050  25.420  0.00  0.00           H
ATOM   1203  HG3 PRO    76      75.280  70.640  26.520  0.00  0.00           H
ATOM   1204  CB  PRO    76      73.700  71.620  27.530  0.00  0.00           C
ATOM   1205  HB2 PRO    76      72.790  72.100  27.180  0.00  0.00           H
ATOM   1206  HB3 PRO    76      74.440  72.370  27.800  0.00  0.00           H
ATOM   1207  CA  PRO    76      73.470  70.670  28.740  0.00  0.00           C
ATOM   1208  HA  PRO    76      74.380  70.620  29.340  0.00  0.00           H
ATOM   1209  C   PRO    76      72.340  71.130  29.670  0.00  0.00           C
ATOM   1210  O   PRO    76      71.230  71.230  29.240  0.00  0.00           O
ATOM   1211  N   THR    77      72.750  71.530  30.890  0.00  0.00           N
ATOM   1212  H   THR    77      73.750  71.400  30.980  0.00  0.00           H
ATOM   1213  CA  THR    77      71.860  71.980  31.930  0.00  0.00           C
ATOM   1214  HA  THR    77      70.860  72.180  31.550  0.00  0.00           H
ATOM   1215  CB  THR    77      71.630  70.870  33.040  0.00  0.00           C
ATOM   1216  HB  THR    77      71.100  71.290  33.900  0.00  0.00           H
ATOM   1217  CG2 THR    77      70.850  69.650  32.400  0.00  0.00           C
ATOM   1218 HG21 THR    77      71.520  69.040  31.790  0.00  0.00           H
ATOM   1219 HG22 THR    77      70.630  68.970  33.210  0.00  0.00           H
ATOM   1220 HG23 THR    77      69.940  70.030  31.940  0.00  0.00           H
ATOM   1221  OG1 THR    77      72.810  70.340  33.600  0.00  0.00           O
ATOM   1222  HG1 THR    77      72.700  69.400  33.780  0.00  0.00           H
ATOM   1223  C   THR    77      72.280  73.220  32.640  0.00  0.00           C
ATOM   1224  O   THR    77      71.490  73.800  33.360  0.00  0.00           O
ATOM   1225  N   ASP    78      73.630  73.650  32.610  0.00  0.00           N
ATOM   1226  H   ASP    78      74.340  73.210  32.050  0.00  0.00           H
ATOM   1227  CA  ASP    78      74.150  74.850  33.340  0.00  0.00           C
ATOM   1228  HA  ASP    78      73.620  75.800  33.280  0.00  0.00           H
ATOM   1229  CB  ASP    78      74.430  74.450  34.860  0.00  0.00           C
ATOM   1230  HB2 ASP    78      75.340  73.860  34.890  0.00  0.00           H
ATOM   1231  HB3 ASP    78      73.510  73.980  35.210  0.00  0.00           H
ATOM   1232  CG  ASP    78      74.730  75.710  35.730  0.00  0.00           C
ATOM   1233  OD1 ASP    78      75.230  76.700  35.130  0.00  0.00           O
ATOM   1234  OD2 ASP    78      74.470  75.760  36.960  0.00  0.00           O
ATOM   1235  C   ASP    78      75.500  75.210  32.640  0.00  0.00           C
ATOM   1236  O   ASP    78      76.310  74.340  32.420  0.00  0.00           O
ATOM   1237  N   HIE    79      75.830  76.520  32.490  0.00  0.00           N
ATOM   1238  H   HIE    79      75.140  77.190  32.800  0.00  0.00           H
ATOM   1239  CA  HIE    79      77.220  76.900  32.090  0.00  0.00           C
ATOM   1240  HA  HIE    79      77.580  76.230  31.310  0.00  0.00           H
ATOM   1241  CB  HIE    79      77.150  78.400  31.510  0.00  0.00           C
ATOM   1242  HB2 HIE    79      78.150  78.730  31.250  0.00  0.00           H
ATOM   1243  HB3 HIE    79      76.790  79.040  32.310  0.00  0.00           H
ATOM   1244  CG  HIE    79      76.120  78.670  30.410  0.00  0.00           C
ATOM   1245  ND1 HIE    79      76.070  78.040  29.210  0.00  0.00           N
ATOM   1246  CE1 HIE    79      74.990  78.420  28.550  0.00  0.00           C
ATOM   1247  HE1 HIE    79      74.580  77.980  27.650  0.00  0.00           H
ATOM   1248  NE2 HIE    79      74.310  79.300  29.300  0.00  0.00           N
ATOM   1249  HE2 HIE    79      73.370  79.580  29.080  0.00  0.00           H
ATOM   1250  CD2 HIE    79      75.030  79.490  30.450  0.00  0.00           C
ATOM   1251  HD2 HIE    79      74.760  80.020  31.350  0.00  0.00           H
ATOM   1252  C   HIE    79      78.320  76.800  33.210  0.00  0.00           C
ATOM   1253  O   HIE    79      79.490  76.950  32.850  0.00  0.00           O
ATOM   1254  N   LEU    80      78.000  76.540  34.460  0.00  0.00           N
ATOM   1255  H   LEU    80      77.070  76.770  34.800  0.00  0.00           H
ATOM   1256  CA  LEU    80      78.930  76.500  35.610  0.00  0.00           C
ATOM   1257  HA  LEU    80      79.970  76.650  35.320  0.00  0.00           H
ATOM   1258  CB  LEU    80      78.480  77.470  36.760  0.00  0.00           C
ATOM   1259  HB2 LEU    80      79.130  77.330  37.630  0.00  0.00           H
ATOM   1260  HB3 LEU    80      77.480  77.220  37.120  0.00  0.00           H
ATOM   1261  CG  LEU    80      78.390  78.970  36.310  0.00  0.00           C
ATOM   1262  HG  LEU    80      77.890  79.020  35.340  0.00  0.00           H
ATOM   1263  CD1 LEU    80      77.590  79.930  37.210  0.00  0.00           C
ATOM   1264 HD11 LEU    80      77.690  80.960  36.860  0.00  0.00           H
ATOM   1265 HD12 LEU    80      76.510  79.790  37.280  0.00  0.00           H
ATOM   1266 HD13 LEU    80      78.050  79.920  38.200  0.00  0.00           H
ATOM   1267  CD2 LEU    80      79.730  79.580  36.060  0.00  0.00           C
ATOM   1268 HD21 LEU    80      80.470  78.800  35.880  0.00  0.00           H
ATOM   1269 HD22 LEU    80      79.680  80.470  35.420  0.00  0.00           H
ATOM   1270 HD23 LEU    80      80.080  79.920  37.030  0.00  0.00           H
ATOM   1271  C   LEU    80      79.140  75.030  36.130  0.00  0.00           C
ATOM   1272  O   LEU    80      79.600  74.890  37.280  0.00  0.00           O
ATOM   1273  N   THR    81      79.140  73.930  35.270  0.00  0.00           N
ATOM   1274  H   THR    81      79.020  73.990  34.270  0.00  0.00           H
ATOM   1275  CA  THR    81      79.330  72.610  35.830  0.00  0.00           C
ATOM   1276  HA  THR    81      78.770  72.520  36.760  0.00  0.00           H
ATOM   1277  CB  THR    81      78.770  71.500  34.890  0.00  0.00           C
ATOM   1278  HB  THR    81      78.860  70.550  35.420  0.00  0.00           H
ATOM   1279  CG2 THR    81      77.350  71.820  34.370  0.00  0.00           C
ATOM   1280 HG21 THR    81      76.810  72.210  35.240  0.00  0.00           H
ATOM   1281 HG22 THR    81      77.450  72.630  33.640  0.00  0.00           H
ATOM   1282 HG23 THR    81      76.930  70.930  33.910  0.00  0.00           H
ATOM   1283  OG1 THR    81      79.490  71.370  33.630  0.00  0.00           O
ATOM   1284  HG1 THR    81      79.410  72.160  33.100  0.00  0.00           H
ATOM   1285  C   THR    81      80.740  72.240  36.300  0.00  0.00           C
ATOM   1286  O   THR    81      80.770  71.410  37.180  0.00  0.00           O
ATOM   1287  N   PRO    82      81.870  72.900  35.920  0.00  0.00           N
ATOM   1288  CD  PRO    82      82.110  73.570  34.640  0.00  0.00           C
ATOM   1289  HD2 PRO    82      81.670  74.570  34.570  0.00  0.00           H
ATOM   1290  HD3 PRO    82      81.620  73.010  33.850  0.00  0.00           H
ATOM   1291  CG  PRO    82      83.600  73.670  34.340  0.00  0.00           C
ATOM   1292  HG2 PRO    82      83.960  74.700  34.320  0.00  0.00           H
ATOM   1293  HG3 PRO    82      83.790  73.120  33.420  0.00  0.00           H
ATOM   1294  CB  PRO    82      84.210  73.050  35.540  0.00  0.00           C
ATOM   1295  HB2 PRO    82      85.030  73.640  35.940  0.00  0.00           H
ATOM   1296  HB3 PRO    82      84.790  72.260  35.060  0.00  0.00           H
ATOM   1297  CA  PRO    82      83.180  72.560  36.510  0.00  0.00           C
ATOM   1298  HA  PRO    82      83.390  71.500  36.590  0.00  0.00           H
ATOM   1299  C   PRO    82      83.460  73.120  37.920  0.00  0.00           C
ATOM   1300  O   PRO    82      84.450  72.720  38.540  0.00  0.00           O
ATOM   1301  N   THR    83      82.550  73.860  38.480  0.00  0.00           N
ATOM   1302  H   THR    83      81.690  74.190  38.050  0.00  0.00           H
ATOM   1303  CA  THR    83      82.670  74.290  39.880  0.00  0.00           C
ATOM   1304  HA  THR    83      83.590  74.860  39.970  0.00  0.00           H
ATOM   1305  CB  THR    83      81.530  75.290  40.180  0.00  0.00           C
ATOM   1306  HB  THR    83      80.600  74.760  39.970  0.00  0.00           H
ATOM   1307  CG2 THR    83      81.540  75.940  41.560  0.00  0.00           C
ATOM   1308 HG21 THR    83      80.970  76.870  41.570  0.00  0.00           H
ATOM   1309 HG22 THR    83      81.060  75.340  42.330  0.00  0.00           H
ATOM   1310 HG23 THR    83      82.580  76.130  41.820  0.00  0.00           H
ATOM   1311  OG1 THR    83      81.660  76.340  39.340  0.00  0.00           O
ATOM   1312  HG1 THR    83      81.630  77.140  39.880  0.00  0.00           H
ATOM   1313  C   THR    83      82.800  73.220  40.990  0.00  0.00           C
ATOM   1314  O   THR    83      83.600  73.460  41.860  0.00  0.00           O
ATOM   1315  N   PRO    84      82.140  71.990  41.040  0.00  0.00           N
ATOM   1316  CD  PRO    84      80.960  71.660  40.250  0.00  0.00           C
ATOM   1317  HD2 PRO    84      81.150  70.890  39.510  0.00  0.00           H
ATOM   1318  HD3 PRO    84      80.470  72.470  39.720  0.00  0.00           H
ATOM   1319  CG  PRO    84      80.040  71.040  41.200  0.00  0.00           C
ATOM   1320  HG2 PRO    84      79.210  70.460  40.820  0.00  0.00           H
ATOM   1321  HG3 PRO    84      79.710  71.790  41.920  0.00  0.00           H
ATOM   1322  CB  PRO    84      81.000  70.220  42.020  0.00  0.00           C
ATOM   1323  HB2 PRO    84      81.200  69.350  41.390  0.00  0.00           H
ATOM   1324  HB3 PRO    84      80.730  69.830  43.010  0.00  0.00           H
ATOM   1325  CA  PRO    84      82.270  71.080  42.170  0.00  0.00           C
ATOM   1326  HA  PRO    84      82.170  71.640  43.100  0.00  0.00           H
ATOM   1327  C   PRO    84      83.570  70.340  42.150  0.00  0.00           C
ATOM   1328  O   PRO    84      84.040  69.860  43.180  0.00  0.00           O
ATOM   1329  N   ILE    85      84.260  70.260  41.010  0.00  0.00           N
ATOM   1330  H   ILE    85      83.890  70.640  40.150  0.00  0.00           H
ATOM   1331  CA  ILE    85      85.640  69.770  40.860  0.00  0.00           C
ATOM   1332  HA  ILE    85      85.720  68.890  41.490  0.00  0.00           H
ATOM   1333  CB  ILE    85      85.940  69.190  39.420  0.00  0.00           C
ATOM   1334  HB  ILE    85      85.970  70.060  38.770  0.00  0.00           H
ATOM   1335  CG2 ILE    85      87.260  68.350  39.430  0.00  0.00           C
ATOM   1336 HG21 ILE    85      87.150  67.580  40.190  0.00  0.00           H
ATOM   1337 HG22 ILE    85      87.370  67.800  38.490  0.00  0.00           H
ATOM   1338 HG23 ILE    85      88.140  68.840  39.830  0.00  0.00           H
ATOM   1339  CG1 ILE    85      84.820  68.340  38.820  0.00  0.00           C
ATOM   1340 HG12 ILE    85      84.700  67.490  39.490  0.00  0.00           H
ATOM   1341 HG13 ILE    85      85.310  67.890  37.960  0.00  0.00           H
ATOM   1342  CD1 ILE    85      83.620  69.130  38.270  0.00  0.00           C
ATOM   1343 HD11 ILE    85      83.290  68.800  37.290  0.00  0.00           H
ATOM   1344 HD12 ILE    85      82.810  69.190  38.990  0.00  0.00           H
ATOM   1345 HD13 ILE    85      84.020  70.140  38.170  0.00  0.00           H
ATOM   1346  C   ILE    85      86.680  70.800  41.300  0.00  0.00           C
ATOM   1347  O   ILE    85      87.410  70.510  42.260  0.00  0.00           O
ATOM   1348  N   SER    86      86.590  72.040  40.660  0.00  0.00           N
ATOM   1349  H   SER    86      85.800  72.130  40.020  0.00  0.00           H
ATOM   1350  CA  SER    86      87.380  73.240  40.970  0.00  0.00           C
ATOM   1351  HA  SER    86      88.440  73.080  40.760  0.00  0.00           H
ATOM   1352  CB  SER    86      86.830  74.440  40.120  0.00  0.00           C
ATOM   1353  HB2 SER    86      85.760  74.570  40.240  0.00  0.00           H
ATOM   1354  HB3 SER    86      86.990  74.300  39.050  0.00  0.00           H
ATOM   1355  OG  SER    86      87.390  75.690  40.510  0.00  0.00           O
ATOM   1356  HG  SER    86      88.210  75.470  40.940  0.00  0.00           H
ATOM   1357  C   SER    86      87.330  73.540  42.440  0.00  0.00           C
ATOM   1358  O   SER    86      88.410  73.860  42.980  0.00  0.00           O
ATOM   1359  N   TYR    87      86.160  73.310  43.090  0.00  0.00           N
ATOM   1360  H   TYR    87      85.300  73.120  42.610  0.00  0.00           H
ATOM   1361  CA  TYR    87      86.170  73.530  44.500  0.00  0.00           C
ATOM   1362  HA  TYR    87      86.700  74.430  44.790  0.00  0.00           H
ATOM   1363  CB  TYR    87      84.730  73.850  45.000  0.00  0.00           C
ATOM   1364  HB2 TYR    87      84.890  73.880  46.080  0.00  0.00           H
ATOM   1365  HB3 TYR    87      83.980  73.090  44.770  0.00  0.00           H
ATOM   1366  CG  TYR    87      84.150  75.200  44.750  0.00  0.00           C
ATOM   1367  CD1 TYR    87      84.970  76.260  44.310  0.00  0.00           C
ATOM   1368  HD1 TYR    87      86.010  76.120  44.060  0.00  0.00           H
ATOM   1369  CE1 TYR    87      84.350  77.520  43.990  0.00  0.00           C
ATOM   1370  HE1 TYR    87      84.890  78.350  43.540  0.00  0.00           H
ATOM   1371  CZ  TYR    87      83.010  77.760  44.290  0.00  0.00           C
ATOM   1372  OH  TYR    87      82.530  78.890  43.690  0.00  0.00           O
ATOM   1373  HH  TYR    87      81.620  79.030  43.960  0.00  0.00           H
ATOM   1374  CE2 TYR    87      82.180  76.720  44.760  0.00  0.00           C
ATOM   1375  HE2 TYR    87      81.150  76.920  45.020  0.00  0.00           H
ATOM   1376  CD2 TYR    87      82.820  75.500  45.090  0.00  0.00           C
ATOM   1377  HD2 TYR    87      82.220  74.650  45.390  0.00  0.00           H
ATOM   1378  C   TYR    87      86.950  72.420  45.260  0.00  0.00           C
ATOM   1379  O   TYR    87      87.920  72.780  45.970  0.00  0.00           O
ATOM   1380  N   THR    88      86.530  71.190  45.100  0.00  0.00           N
ATOM   1381  H   THR    88      85.740  71.000  44.500  0.00  0.00           H
ATOM   1382  CA  THR    88      87.040  70.010  45.820  0.00  0.00           C
ATOM   1383  HA  THR    88      87.000  70.310  46.870  0.00  0.00           H
ATOM   1384  CB  THR    88      86.260  68.740  45.470  0.00  0.00           C
ATOM   1385  HB  THR    88      86.580  68.380  44.500  0.00  0.00           H
ATOM   1386  CG2 THR    88      86.550  67.600  46.530  0.00  0.00           C
ATOM   1387 HG21 THR    88      86.020  66.720  46.160  0.00  0.00           H
ATOM   1388 HG22 THR    88      87.590  67.280  46.590  0.00  0.00           H
ATOM   1389 HG23 THR    88      86.200  67.940  47.510  0.00  0.00           H
ATOM   1390  OG1 THR    88      84.860  68.910  45.570  0.00  0.00           O
ATOM   1391  HG1 THR    88      84.520  69.370  44.800  0.00  0.00           H
ATOM   1392  C   THR    88      88.560  69.820  45.710  0.00  0.00           C
ATOM   1393  O   THR    88      89.330  69.570  46.600  0.00  0.00           O
ATOM   1394  N   ALA    89      89.050  70.180  44.520  0.00  0.00           N
ATOM   1395  H   ALA    89      88.420  70.360  43.750  0.00  0.00           H
ATOM   1396  CA  ALA    89      90.480  70.020  44.230  0.00  0.00           C
ATOM   1397  HA  ALA    89      90.910  69.160  44.740  0.00  0.00           H
ATOM   1398  CB  ALA    89      90.650  69.750  42.700  0.00  0.00           C
ATOM   1399  HB1 ALA    89      90.050  68.930  42.290  0.00  0.00           H
ATOM   1400  HB2 ALA    89      90.480  70.670  42.150  0.00  0.00           H
ATOM   1401  HB3 ALA    89      91.710  69.560  42.590  0.00  0.00           H
ATOM   1402  C   ALA    89      91.260  71.300  44.620  0.00  0.00           C
ATOM   1403  O   ALA    89      92.310  71.250  45.260  0.00  0.00           O
ATOM   1404  N   GLY    90      90.590  72.400  44.430  0.00  0.00           N
ATOM   1405  H   GLY    90      89.650  72.460  44.050  0.00  0.00           H
ATOM   1406  CA  GLY    90      91.110  73.730  44.850  0.00  0.00           C
ATOM   1407  HA2 GLY    90      90.390  74.470  44.500  0.00  0.00           H
ATOM   1408  HA3 GLY    90      92.050  73.970  44.350  0.00  0.00           H
ATOM   1409  C   GLY    90      91.340  73.840  46.390  0.00  0.00           C
ATOM   1410  O   GLY    90      92.210  74.530  46.900  0.00  0.00           O
ATOM   1411  N   PHE    91      90.420  73.220  47.130  0.00  0.00           N
ATOM   1412  H   PHE    91      89.620  72.820  46.670  0.00  0.00           H
ATOM   1413  CA  PHE    91      90.620  72.950  48.580  0.00  0.00           C
ATOM   1414  HA  PHE    91      90.510  73.910  49.090  0.00  0.00           H
ATOM   1415  CB  PHE    91      89.490  72.000  49.070  0.00  0.00           C
ATOM   1416  HB2 PHE    91      89.780  70.960  48.950  0.00  0.00           H
ATOM   1417  HB3 PHE    91      88.570  72.310  48.580  0.00  0.00           H
ATOM   1418  CG  PHE    91      89.400  72.170  50.610  0.00  0.00           C
ATOM   1419  CD1 PHE    91      90.070  71.300  51.460  0.00  0.00           C
ATOM   1420  HD1 PHE    91      90.650  70.460  51.100  0.00  0.00           H
ATOM   1421  CE1 PHE    91      89.900  71.370  52.870  0.00  0.00           C
ATOM   1422  HE1 PHE    91      90.210  70.530  53.470  0.00  0.00           H
ATOM   1423  CZ  PHE    91      89.000  72.350  53.430  0.00  0.00           C
ATOM   1424  HZ  PHE    91      88.750  72.430  54.480  0.00  0.00           H
ATOM   1425  CE2 PHE    91      88.410  73.250  52.580  0.00  0.00           C
ATOM   1426  HE2 PHE    91      87.910  74.120  53.000  0.00  0.00           H
ATOM   1427  CD2 PHE    91      88.630  73.200  51.160  0.00  0.00           C
ATOM   1428  HD2 PHE    91      88.170  73.990  50.580  0.00  0.00           H
ATOM   1429  C   PHE    91      91.980  72.420  48.970  0.00  0.00           C
ATOM   1430  O   PHE    91      92.560  72.900  49.980  0.00  0.00           O
ATOM   1431  N   TYR    92      92.660  71.630  48.120  0.00  0.00           N
ATOM   1432  H   TYR    92      92.160  71.320  47.290  0.00  0.00           H
ATOM   1433  CA  TYR    92      94.020  71.100  48.350  0.00  0.00           C
ATOM   1434  HA  TYR    92      94.340  71.320  49.370  0.00  0.00           H
ATOM   1435  CB  TYR    92      93.890  69.540  48.270  0.00  0.00           C
ATOM   1436  HB2 TYR    92      94.870  69.150  48.550  0.00  0.00           H
ATOM   1437  HB3 TYR    92      93.720  69.290  47.220  0.00  0.00           H
ATOM   1438  CG  TYR    92      92.880  68.920  49.200  0.00  0.00           C
ATOM   1439  CD1 TYR    92      93.160  68.960  50.540  0.00  0.00           C
ATOM   1440  HD1 TYR    92      94.090  69.410  50.820  0.00  0.00           H
ATOM   1441  CE1 TYR    92      92.310  68.380  51.490  0.00  0.00           C
ATOM   1442  HE1 TYR    92      92.610  68.380  52.520  0.00  0.00           H
ATOM   1443  CZ  TYR    92      91.090  67.850  51.070  0.00  0.00           C
ATOM   1444  OH  TYR    92      90.270  67.250  51.950  0.00  0.00           O
ATOM   1445  HH  TYR    92      90.600  67.330  52.850  0.00  0.00           H
ATOM   1446  CE2 TYR    92      90.760  67.910  49.710  0.00  0.00           C
ATOM   1447  HE2 TYR    92      89.810  67.460  49.470  0.00  0.00           H
ATOM   1448  CD2 TYR    92      91.670  68.420  48.740  0.00  0.00           C
ATOM   1449  HD2 TYR    92      91.410  68.520  47.690  0.00  0.00           H
ATOM   1450  C   TYR    92      95.100  71.730  47.460  0.00  0.00           C
ATOM   1451  O   TYR    92      96.300  71.440  47.530  0.00  0.00           O
ATOM   1452  N   ARG    93      94.680  72.660  46.620  0.00  0.00           N
ATOM   1453  H   ARG    93      93.720  72.970  46.560  0.00  0.00           H
ATOM   1454  CA  ARG    93      95.530  73.270  45.590  0.00  0.00           C
ATOM   1455  HA  ARG    93      95.060  74.070  45.010  0.00  0.00           H
ATOM   1456  CB  ARG    93      96.670  74.150  46.220  0.00  0.00           C
ATOM   1457  HB2 ARG    93      97.040  74.910  45.530  0.00  0.00           H
ATOM   1458  HB3 ARG    93      97.480  73.500  46.570  0.00  0.00           H
ATOM   1459  CG  ARG    93      96.240  74.970  47.410  0.00  0.00           C
ATOM   1460  HG2 ARG    93      97.120  75.410  47.880  0.00  0.00           H
ATOM   1461  HG3 ARG    93      95.830  74.260  48.130  0.00  0.00           H
ATOM   1462  CD  ARG    93      95.210  76.040  47.050  0.00  0.00           C
ATOM   1463  HD2 ARG    93      94.280  75.660  46.630  0.00  0.00           H
ATOM   1464  HD3 ARG    93      95.670  76.660  46.280  0.00  0.00           H
ATOM   1465  NE  ARG    93      94.910  76.970  48.130  0.00  0.00           N
ATOM   1466  HE  ARG    93      95.570  77.730  48.180  0.00  0.00           H
ATOM   1467  CZ  ARG    93      93.940  76.940  48.950  0.00  0.00           C
ATOM   1468  NH1 ARG    93      93.040  76.030  49.050  0.00  0.00           N
ATOM   1469 HH11 ARG    93      92.980  75.320  48.350  0.00  0.00           H
ATOM   1470 HH12 ARG    93      92.280  76.050  49.720  0.00  0.00           H
ATOM   1471  NH2 ARG    93      93.900  77.860  49.910  0.00  0.00           N
ATOM   1472 HH21 ARG    93      94.600  78.560  50.090  0.00  0.00           H
ATOM   1473 HH22 ARG    93      93.230  77.710  50.650  0.00  0.00           H
ATOM   1474  C   ARG    93      96.000  72.170  44.610  0.00  0.00           C
ATOM   1475  O   ARG    93      96.950  72.370  43.920  0.00  0.00           O
ATOM   1476  N   ILE    94      95.230  71.130  44.450  0.00  0.00           N
ATOM   1477  H   ILE    94      94.460  71.030  45.090  0.00  0.00           H
ATOM   1478  CA  ILE    94      95.380  70.120  43.330  0.00  0.00           C
ATOM   1479  HA  ILE    94      96.420  69.800  43.260  0.00  0.00           H
ATOM   1480  CB  ILE    94      94.550  68.810  43.650  0.00  0.00           C
ATOM   1481  HB  ILE    94      93.520  69.000  43.930  0.00  0.00           H
ATOM   1482  CG2 ILE    94      94.430  67.850  42.400  0.00  0.00           C
ATOM   1483 HG21 ILE    94      95.360  67.770  41.840  0.00  0.00           H
ATOM   1484 HG22 ILE    94      94.010  66.890  42.710  0.00  0.00           H
ATOM   1485 HG23 ILE    94      93.670  68.380  41.840  0.00  0.00           H
ATOM   1486  CG1 ILE    94      95.280  67.960  44.770  0.00  0.00           C
ATOM   1487 HG12 ILE    94      95.660  68.540  45.620  0.00  0.00           H
ATOM   1488 HG13 ILE    94      96.060  67.310  44.360  0.00  0.00           H
ATOM   1489  CD1 ILE    94      94.310  66.980  45.460  0.00  0.00           C
ATOM   1490 HD11 ILE    94      94.790  66.640  46.380  0.00  0.00           H
ATOM   1491 HD12 ILE    94      93.430  67.500  45.830  0.00  0.00           H
ATOM   1492 HD13 ILE    94      94.090  66.050  44.940  0.00  0.00           H
ATOM   1493  C   ILE    94      94.930  70.880  42.060  0.00  0.00           C
ATOM   1494  O   ILE    94      93.730  71.220  41.960  0.00  0.00           O
ATOM   1495  N   PRO    95      95.840  71.110  41.120  0.00  0.00           N
ATOM   1496  CD  PRO    95      97.310  70.850  41.010  0.00  0.00           C
ATOM   1497  HD2 PRO    95      97.500  69.800  41.200  0.00  0.00           H
ATOM   1498  HD3 PRO    95      97.960  71.350  41.730  0.00  0.00           H
ATOM   1499  CG  PRO    95      97.710  71.240  39.580  0.00  0.00           C
ATOM   1500  HG2 PRO    95      97.480  70.420  38.910  0.00  0.00           H
ATOM   1501  HG3 PRO    95      98.770  71.460  39.480  0.00  0.00           H
ATOM   1502  CB  PRO    95      96.770  72.410  39.250  0.00  0.00           C
ATOM   1503  HB2 PRO    95      96.580  72.540  38.180  0.00  0.00           H
ATOM   1504  HB3 PRO    95      97.190  73.360  39.590  0.00  0.00           H
ATOM   1505  CA  PRO    95      95.490  71.980  39.980  0.00  0.00           C
ATOM   1506  HA  PRO    95      94.970  72.860  40.340  0.00  0.00           H
ATOM   1507  C   PRO    95      94.460  71.250  39.050  0.00  0.00           C
ATOM   1508  O   PRO    95      94.490  70.020  38.970  0.00  0.00           O
ATOM   1509  N   VAL    96      93.550  71.980  38.440  0.00  0.00           N
ATOM   1510  H   VAL    96      93.520  72.990  38.550  0.00  0.00           H
ATOM   1511  CA  VAL    96      92.550  71.530  37.520  0.00  0.00           C
ATOM   1512  HA  VAL    96      92.520  70.450  37.520  0.00  0.00           H
ATOM   1513  CB  VAL    96      91.140  72.050  37.930  0.00  0.00           C
ATOM   1514  HB  VAL    96      91.100  73.130  38.030  0.00  0.00           H
ATOM   1515  CG1 VAL    96      90.030  71.890  36.860  0.00  0.00           C
ATOM   1516 HG11 VAL    96      90.150  72.670  36.100  0.00  0.00           H
ATOM   1517 HG12 VAL    96      90.000  70.890  36.430  0.00  0.00           H
ATOM   1518 HG13 VAL    96      89.040  72.080  37.270  0.00  0.00           H
ATOM   1519  CG2 VAL    96      90.540  71.200  39.130  0.00  0.00           C
ATOM   1520 HG21 VAL    96      90.310  70.210  38.750  0.00  0.00           H
ATOM   1521 HG22 VAL    96      91.270  71.150  39.940  0.00  0.00           H
ATOM   1522 HG23 VAL    96      89.580  71.580  39.480  0.00  0.00           H
ATOM   1523  C   VAL    96      92.790  72.060  36.130  0.00  0.00           C
ATOM   1524  O   VAL    96      93.260  73.180  35.850  0.00  0.00           O
ATOM   1525  N   ILE    97      92.490  71.240  35.110  0.00  0.00           N
ATOM   1526  H   ILE    97      92.120  70.310  35.270  0.00  0.00           H
ATOM   1527  CA  ILE    97      92.710  71.550  33.720  0.00  0.00           C
ATOM   1528  HA  ILE    97      93.120  72.550  33.620  0.00  0.00           H
ATOM   1529  CB  ILE    97      93.770  70.560  32.950  0.00  0.00           C
ATOM   1530  HB  ILE    97      93.240  69.680  32.600  0.00  0.00           H
ATOM   1531  CG2 ILE    97      94.310  71.290  31.730  0.00  0.00           C
ATOM   1532 HG21 ILE    97      93.500  71.390  31.000  0.00  0.00           H
ATOM   1533 HG22 ILE    97      94.710  72.260  32.000  0.00  0.00           H
ATOM   1534 HG23 ILE    97      95.080  70.750  31.180  0.00  0.00           H
ATOM   1535  CG1 ILE    97      94.910  69.960  33.860  0.00  0.00           C
ATOM   1536 HG12 ILE    97      95.620  69.490  33.180  0.00  0.00           H
ATOM   1537 HG13 ILE    97      94.630  69.180  34.560  0.00  0.00           H
ATOM   1538  CD1 ILE    97      95.820  70.960  34.610  0.00  0.00           C
ATOM   1539 HD11 ILE    97      95.400  71.420  35.500  0.00  0.00           H
ATOM   1540 HD12 ILE    97      96.760  70.510  34.930  0.00  0.00           H
ATOM   1541 HD13 ILE    97      96.120  71.690  33.850  0.00  0.00           H
ATOM   1542  C   ILE    97      91.340  71.390  33.060  0.00  0.00           C
ATOM   1543  O   ILE    97      90.830  70.300  32.880  0.00  0.00           O
ATOM   1544  N   GLY    98      90.810  72.520  32.620  0.00  0.00           N
ATOM   1545  H   GLY    98      91.470  73.280  32.700  0.00  0.00           H
ATOM   1546  CA  GLY    98      89.570  72.760  31.870  0.00  0.00           C
ATOM   1547  HA2 GLY    98      89.330  73.820  31.950  0.00  0.00           H
ATOM   1548  HA3 GLY    98      88.840  72.160  32.420  0.00  0.00           H
ATOM   1549  C   GLY    98      89.580  72.380  30.350  0.00  0.00           C
ATOM   1550  O   GLY    98      90.250  72.980  29.520  0.00  0.00           O
ATOM   1551  N   LEU    99      88.840  71.300  30.010  0.00  0.00           N
ATOM   1552  H   LEU    99      88.370  70.860  30.790  0.00  0.00           H
ATOM   1553  CA  LEU    99      88.810  70.800  28.660  0.00  0.00           C
ATOM   1554  HA  LEU    99      89.830  70.880  28.280  0.00  0.00           H
ATOM   1555  CB  LEU    99      88.570  69.330  28.620  0.00  0.00           C
ATOM   1556  HB2 LEU    99      88.660  68.980  27.590  0.00  0.00           H
ATOM   1557  HB3 LEU    99      87.530  69.130  28.900  0.00  0.00           H
ATOM   1558  CG  LEU    99      89.350  68.370  29.480  0.00  0.00           C
ATOM   1559  HG  LEU    99      89.220  68.600  30.540  0.00  0.00           H
ATOM   1560  CD1 LEU    99      88.820  66.970  29.140  0.00  0.00           C
ATOM   1561 HD11 LEU    99      87.950  66.840  29.770  0.00  0.00           H
ATOM   1562 HD12 LEU    99      88.710  66.780  28.070  0.00  0.00           H
ATOM   1563 HD13 LEU    99      89.580  66.200  29.290  0.00  0.00           H
ATOM   1564  CD2 LEU    99      90.870  68.510  29.120  0.00  0.00           C
ATOM   1565 HD21 LEU    99      90.960  68.040  28.140  0.00  0.00           H
ATOM   1566 HD22 LEU    99      91.300  69.500  29.270  0.00  0.00           H
ATOM   1567 HD23 LEU    99      91.420  67.840  29.790  0.00  0.00           H
ATOM   1568  C   LEU    99      87.820  71.540  27.720  0.00  0.00           C
ATOM   1569  O   LEU    99      87.950  71.490  26.470  0.00  0.00           O
ATOM   1570  N   THR   100      86.730  72.130  28.150  0.00  0.00           N
ATOM   1571  H   THR   100      86.730  72.210  29.160  0.00  0.00           H
ATOM   1572  CA  THR   100      85.530  72.600  27.400  0.00  0.00           C
ATOM   1573  HA  THR   100      85.820  72.830  26.370  0.00  0.00           H
ATOM   1574  CB  THR   100      84.540  71.430  27.290  0.00  0.00           C
ATOM   1575  HB  THR   100      83.970  71.340  28.210  0.00  0.00           H
ATOM   1576  CG2 THR   100      83.520  71.630  26.150  0.00  0.00           C
ATOM   1577 HG21 THR   100      82.840  70.790  25.970  0.00  0.00           H
ATOM   1578 HG22 THR   100      82.850  72.480  26.270  0.00  0.00           H
ATOM   1579 HG23 THR   100      84.100  71.780  25.240  0.00  0.00           H
ATOM   1580  OG1 THR   100      85.110  70.130  27.090  0.00  0.00           O
ATOM   1581  HG1 THR   100      85.610  70.130  26.280  0.00  0.00           H
ATOM   1582  C   THR   100      84.930  73.830  28.070  0.00  0.00           C
ATOM   1583  O   THR   100      84.130  74.530  27.420  0.00  0.00           O
ATOM   1584  N   THR   101      85.070  74.170  29.350  0.00  0.00           N
ATOM   1585  H   THR   101      85.620  73.570  29.940  0.00  0.00           H
ATOM   1586  CA  THR   101      84.610  75.460  29.880  0.00  0.00           C
ATOM   1587  HA  THR   101      83.550  75.650  29.690  0.00  0.00           H
ATOM   1588  CB  THR   101      84.840  75.440  31.400  0.00  0.00           C
ATOM   1589  HB  THR   101      84.330  74.620  31.910  0.00  0.00           H
ATOM   1590  CG2 THR   101      86.350  75.300  31.810  0.00  0.00           C
ATOM   1591 HG21 THR   101      86.780  74.410  31.340  0.00  0.00           H
ATOM   1592 HG22 THR   101      86.830  76.220  31.470  0.00  0.00           H
ATOM   1593 HG23 THR   101      86.430  75.180  32.890  0.00  0.00           H
ATOM   1594  OG1 THR   101      84.320  76.640  31.870  0.00  0.00           O
ATOM   1595  HG1 THR   101      83.370  76.540  31.840  0.00  0.00           H
ATOM   1596  C   THR   101      85.250  76.760  29.290  0.00  0.00           C
ATOM   1597  O   THR   101      86.520  76.850  29.280  0.00  0.00           O
ATOM   1598  N   ARG   102      84.530  77.720  28.840  0.00  0.00           N
ATOM   1599  H   ARG   102      83.520  77.640  28.870  0.00  0.00           H
ATOM   1600  CA  ARG   102      85.000  78.970  28.230  0.00  0.00           C
ATOM   1601  HA  ARG   102      86.070  79.090  28.400  0.00  0.00           H
ATOM   1602  CB  ARG   102      84.750  78.910  26.730  0.00  0.00           C
ATOM   1603  HB2 ARG   102      85.140  79.820  26.280  0.00  0.00           H
ATOM   1604  HB3 ARG   102      83.690  78.840  26.500  0.00  0.00           H
ATOM   1605  CG  ARG   102      85.470  77.730  26.050  0.00  0.00           C
ATOM   1606  HG2 ARG   102      85.020  76.780  26.340  0.00  0.00           H
ATOM   1607  HG3 ARG   102      86.540  77.840  26.200  0.00  0.00           H
ATOM   1608  CD  ARG   102      85.240  77.810  24.550  0.00  0.00           C
ATOM   1609  HD2 ARG   102      84.170  77.700  24.370  0.00  0.00           H
ATOM   1610  HD3 ARG   102      85.840  77.020  24.110  0.00  0.00           H
ATOM   1611  NE  ARG   102      85.710  79.020  23.860  0.00  0.00           N
ATOM   1612  HE  ARG   102      86.180  79.740  24.400  0.00  0.00           H
ATOM   1613  CZ  ARG   102      85.420  79.380  22.610  0.00  0.00           C
ATOM   1614  NH1 ARG   102      84.580  78.720  21.880  0.00  0.00           N
ATOM   1615 HH11 ARG   102      84.330  77.780  22.170  0.00  0.00           H
ATOM   1616 HH12 ARG   102      84.360  78.970  20.930  0.00  0.00           H
ATOM   1617  NH2 ARG   102      85.890  80.500  22.080  0.00  0.00           N
ATOM   1618 HH21 ARG   102      86.610  81.040  22.550  0.00  0.00           H
ATOM   1619 HH22 ARG   102      85.600  80.830  21.170  0.00  0.00           H
ATOM   1620  C   ARG   102      84.490  80.190  28.990  0.00  0.00           C
ATOM   1621  O   ARG   102      85.050  81.320  28.810  0.00  0.00           O
ATOM   1622  N   MET   103      83.490  79.960  29.880  0.00  0.00           N
ATOM   1623  H   MET   103      82.990  79.080  29.890  0.00  0.00           H
ATOM   1624  CA  MET   103      83.020  81.030  30.760  0.00  0.00           C
ATOM   1625  HA  MET   103      82.550  81.780  30.130  0.00  0.00           H
ATOM   1626  CB  MET   103      82.030  80.510  31.730  0.00  0.00           C
ATOM   1627  HB2 MET   103      81.800  81.390  32.340  0.00  0.00           H
ATOM   1628  HB3 MET   103      82.610  79.850  32.370  0.00  0.00           H
ATOM   1629  CG  MET   103      80.780  79.790  31.120  0.00  0.00           C
ATOM   1630  HG2 MET   103      80.040  79.790  31.910  0.00  0.00           H
ATOM   1631  HG3 MET   103      80.920  78.730  30.910  0.00  0.00           H
ATOM   1632  SD  MET   103      80.040  80.580  29.700  0.00  0.00           S
ATOM   1633  CE  MET   103      79.650  82.210  30.300  0.00  0.00           C
ATOM   1634  HE1 MET   103      79.380  82.740  29.390  0.00  0.00           H
ATOM   1635  HE2 MET   103      78.910  82.150  31.090  0.00  0.00           H
ATOM   1636  HE3 MET   103      80.480  82.770  30.740  0.00  0.00           H
ATOM   1637  C   MET   103      84.180  81.710  31.560  0.00  0.00           C
ATOM   1638  O   MET   103      84.910  81.050  32.330  0.00  0.00           O
ATOM   1639  N   SER   104      84.310  83.020  31.430  0.00  0.00           N
ATOM   1640  H   SER   104      83.530  83.390  30.910  0.00  0.00           H
ATOM   1641  CA  SER   104      85.450  83.860  31.910  0.00  0.00           C
ATOM   1642  HA  SER   104      86.400  83.430  31.570  0.00  0.00           H
ATOM   1643  CB  SER   104      85.410  85.230  31.310  0.00  0.00           C
ATOM   1644  HB2 SER   104      86.230  85.850  31.660  0.00  0.00           H
ATOM   1645  HB3 SER   104      84.440  85.730  31.270  0.00  0.00           H
ATOM   1646  OG  SER   104      85.700  85.140  29.920  0.00  0.00           O
ATOM   1647  HG  SER   104      84.870  85.320  29.480  0.00  0.00           H
ATOM   1648  C   SER   104      85.510  83.830  33.420  0.00  0.00           C
ATOM   1649  O   SER   104      86.600  84.060  33.940  0.00  0.00           O
ATOM   1650  N   ILE   105      84.400  83.540  34.100  0.00  0.00           N
ATOM   1651  H   ILE   105      83.510  83.340  33.680  0.00  0.00           H
ATOM   1652  CA  ILE   105      84.430  83.390  35.560  0.00  0.00           C
ATOM   1653  HA  ILE   105      84.760  84.360  35.930  0.00  0.00           H
ATOM   1654  CB  ILE   105      82.990  83.170  36.090  0.00  0.00           C
ATOM   1655  HB  ILE   105      82.350  83.940  35.660  0.00  0.00           H
ATOM   1656  CG2 ILE   105      82.380  81.850  35.560  0.00  0.00           C
ATOM   1657 HG21 ILE   105      82.310  81.860  34.470  0.00  0.00           H
ATOM   1658 HG22 ILE   105      82.960  80.990  35.910  0.00  0.00           H
ATOM   1659 HG23 ILE   105      81.340  81.790  35.880  0.00  0.00           H
ATOM   1660  CG1 ILE   105      82.970  83.260  37.630  0.00  0.00           C
ATOM   1661 HG12 ILE   105      83.600  82.530  38.140  0.00  0.00           H
ATOM   1662 HG13 ILE   105      81.910  83.000  37.720  0.00  0.00           H
ATOM   1663  CD1 ILE   105      83.180  84.660  38.370  0.00  0.00           C
ATOM   1664 HD11 ILE   105      83.280  84.450  39.430  0.00  0.00           H
ATOM   1665 HD12 ILE   105      84.090  85.150  38.020  0.00  0.00           H
ATOM   1666 HD13 ILE   105      82.290  85.290  38.350  0.00  0.00           H
ATOM   1667  C   ILE   105      85.530  82.410  36.050  0.00  0.00           C
ATOM   1668  O   ILE   105      86.210  82.630  37.080  0.00  0.00           O
ATOM   1669  N   TYR   106      85.890  81.460  35.220  0.00  0.00           N
ATOM   1670  H   TYR   106      85.180  81.260  34.530  0.00  0.00           H
ATOM   1671  CA  TYR   106      86.830  80.390  35.550  0.00  0.00           C
ATOM   1672  HA  TYR   106      86.830  80.320  36.640  0.00  0.00           H
ATOM   1673  CB  TYR   106      86.590  79.050  34.960  0.00  0.00           C
ATOM   1674  HB2 TYR   106      87.450  78.410  35.160  0.00  0.00           H
ATOM   1675  HB3 TYR   106      86.580  79.040  33.870  0.00  0.00           H
ATOM   1676  CG  TYR   106      85.400  78.290  35.440  0.00  0.00           C
ATOM   1677  CD1 TYR   106      85.480  77.670  36.680  0.00  0.00           C
ATOM   1678  HD1 TYR   106      86.460  77.740  37.140  0.00  0.00           H
ATOM   1679  CE1 TYR   106      84.380  76.860  37.050  0.00  0.00           C
ATOM   1680  HE1 TYR   106      84.430  76.270  37.950  0.00  0.00           H
ATOM   1681  CZ  TYR   106      83.200  76.830  36.330  0.00  0.00           C
ATOM   1682  OH  TYR   106      82.140  76.060  36.700  0.00  0.00           O
ATOM   1683  HH  TYR   106      82.040  76.270  37.640  0.00  0.00           H
ATOM   1684  CE2 TYR   106      83.260  77.430  35.060  0.00  0.00           C
ATOM   1685  HE2 TYR   106      82.400  77.320  34.410  0.00  0.00           H
ATOM   1686  CD2 TYR   106      84.340  78.180  34.560  0.00  0.00           C
ATOM   1687  HD2 TYR   106      84.340  78.740  33.640  0.00  0.00           H
ATOM   1688  C   TYR   106      88.210  80.900  35.380  0.00  0.00           C
ATOM   1689  O   TYR   106      89.180  80.350  35.790  0.00  0.00           O
ATOM   1690  N   SER   107      88.420  82.140  34.870  0.00  0.00           N
ATOM   1691  H   SER   107      87.680  82.620  34.370  0.00  0.00           H
ATOM   1692  CA  SER   107      89.670  82.850  34.920  0.00  0.00           C
ATOM   1693  HA  SER   107      90.450  82.080  34.830  0.00  0.00           H
ATOM   1694  CB  SER   107      89.740  83.710  33.680  0.00  0.00           C
ATOM   1695  HB2 SER   107      90.580  84.410  33.730  0.00  0.00           H
ATOM   1696  HB3 SER   107      88.860  84.340  33.660  0.00  0.00           H
ATOM   1697  OG  SER   107      89.670  82.990  32.550  0.00  0.00           O
ATOM   1698  HG  SER   107      90.540  82.950  32.140  0.00  0.00           H
ATOM   1699  C   SER   107      89.910  83.680  36.140  0.00  0.00           C
ATOM   1700  O   SER   107      90.990  84.200  36.420  0.00  0.00           O
ATOM   1701  N   ASP   108      88.910  83.810  36.990  0.00  0.00           N
ATOM   1702  H   ASP   108      88.030  83.360  36.800  0.00  0.00           H
ATOM   1703  CA  ASP   108      88.920  84.640  38.180  0.00  0.00           C
ATOM   1704  HA  ASP   108      89.500  85.520  37.900  0.00  0.00           H
ATOM   1705  CB  ASP   108      87.540  85.170  38.540  0.00  0.00           C
ATOM   1706  HB2 ASP   108      86.940  84.410  39.040  0.00  0.00           H
ATOM   1707  HB3 ASP   108      86.930  85.430  37.670  0.00  0.00           H
ATOM   1708  CG  ASP   108      87.680  86.390  39.510  0.00  0.00           C
ATOM   1709  OD1 ASP   108      88.550  86.490  40.410  0.00  0.00           O
ATOM   1710  OD2 ASP   108      86.940  87.400  39.300  0.00  0.00           O
ATOM   1711  C   ASP   108      89.650  83.970  39.340  0.00  0.00           C
ATOM   1712  O   ASP   108      89.230  82.860  39.790  0.00  0.00           O
ATOM   1713  N   LYS   109      90.770  84.540  39.830  0.00  0.00           N
ATOM   1714  H   LYS   109      91.040  85.460  39.520  0.00  0.00           H
ATOM   1715  CA  LYS   109      91.640  83.770  40.710  0.00  0.00           C
ATOM   1716  HA  LYS   109      91.750  82.720  40.470  0.00  0.00           H
ATOM   1717  CB  LYS   109      92.980  84.520  40.600  0.00  0.00           C
ATOM   1718  HB2 LYS   109      92.920  85.400  41.240  0.00  0.00           H
ATOM   1719  HB3 LYS   109      93.260  84.820  39.580  0.00  0.00           H
ATOM   1720  CG  LYS   109      94.180  83.630  41.030  0.00  0.00           C
ATOM   1721  HG2 LYS   109      94.400  82.710  40.500  0.00  0.00           H
ATOM   1722  HG3 LYS   109      94.030  83.330  42.070  0.00  0.00           H
ATOM   1723  CD  LYS   109      95.510  84.380  41.110  0.00  0.00           C
ATOM   1724  HD2 LYS   109      96.290  83.650  41.300  0.00  0.00           H
ATOM   1725  HD3 LYS   109      95.570  85.060  41.960  0.00  0.00           H
ATOM   1726  CE  LYS   109      95.820  85.180  39.820  0.00  0.00           C
ATOM   1727  HE2 LYS   109      95.160  86.050  39.760  0.00  0.00           H
ATOM   1728  HE3 LYS   109      95.650  84.610  38.910  0.00  0.00           H
ATOM   1729  NZ  LYS   109      97.200  85.710  39.800  0.00  0.00           N
ATOM   1730  HZ1 LYS   109      97.470  85.960  38.860  0.00  0.00           H
ATOM   1731  HZ2 LYS   109      97.260  86.630  40.210  0.00  0.00           H
ATOM   1732  HZ3 LYS   109      97.850  85.010  40.140  0.00  0.00           H
ATOM   1733  C   LYS   109      91.200  83.710  42.170  0.00  0.00           C
ATOM   1734  O   LYS   109      91.740  82.830  42.890  0.00  0.00           O
ATOM   1735  N   SER   110      90.280  84.610  42.640  0.00  0.00           N
ATOM   1736  H   SER   110      90.020  85.330  41.990  0.00  0.00           H
ATOM   1737  CA  SER   110      89.560  84.550  43.930  0.00  0.00           C
ATOM   1738  HA  SER   110      90.130  84.020  44.690  0.00  0.00           H
ATOM   1739  CB  SER   110      89.190  85.990  44.450  0.00  0.00           C
ATOM   1740  HB2 SER   110      90.030  86.650  44.230  0.00  0.00           H
ATOM   1741  HB3 SER   110      89.140  85.870  45.540  0.00  0.00           H
ATOM   1742  OG  SER   110      87.970  86.480  43.940  0.00  0.00           O
ATOM   1743  HG  SER   110      88.130  87.170  43.300  0.00  0.00           H
ATOM   1744  C   SER   110      88.390  83.550  43.970  0.00  0.00           C
ATOM   1745  O   SER   110      87.950  83.310  45.050  0.00  0.00           O
ATOM   1746  N   ILE   111      87.940  82.930  42.870  0.00  0.00           N
ATOM   1747  H   ILE   111      88.390  83.160  42.000  0.00  0.00           H
ATOM   1748  CA  ILE   111      86.850  81.920  42.830  0.00  0.00           C
ATOM   1749  HA  ILE   111      86.420  81.750  43.820  0.00  0.00           H
ATOM   1750  CB  ILE   111      85.570  82.400  42.070  0.00  0.00           C
ATOM   1751  HB  ILE   111      85.810  82.410  41.010  0.00  0.00           H
ATOM   1752  CG2 ILE   111      84.330  81.500  42.320  0.00  0.00           C
ATOM   1753 HG21 ILE   111      84.660  80.480  42.160  0.00  0.00           H
ATOM   1754 HG22 ILE   111      84.090  81.620  43.370  0.00  0.00           H
ATOM   1755 HG23 ILE   111      83.510  81.750  41.650  0.00  0.00           H
ATOM   1756  CG1 ILE   111      85.120  83.790  42.590  0.00  0.00           C
ATOM   1757 HG12 ILE   111      85.460  83.930  43.610  0.00  0.00           H
ATOM   1758 HG13 ILE   111      84.040  83.900  42.610  0.00  0.00           H
ATOM   1759  CD1 ILE   111      85.610  84.930  41.750  0.00  0.00           C
ATOM   1760 HD11 ILE   111      85.430  85.890  42.250  0.00  0.00           H
ATOM   1761 HD12 ILE   111      86.690  84.890  41.620  0.00  0.00           H
ATOM   1762 HD13 ILE   111      85.070  85.000  40.810  0.00  0.00           H
ATOM   1763  C   ILE   111      87.300  80.550  42.360  0.00  0.00           C
ATOM   1764  O   ILE   111      87.070  79.510  42.980  0.00  0.00           O
ATOM   1765  N   HIE   112      88.060  80.590  41.270  0.00  0.00           N
ATOM   1766  H   HIE   112      88.220  81.480  40.830  0.00  0.00           H
ATOM   1767  CA  HIE   112      88.660  79.420  40.660  0.00  0.00           C
ATOM   1768  HA  HIE   112      88.320  78.510  41.140  0.00  0.00           H
ATOM   1769  CB  HIE   112      88.040  79.330  39.240  0.00  0.00           C
ATOM   1770  HB2 HIE   112      88.410  78.490  38.650  0.00  0.00           H
ATOM   1771  HB3 HIE   112      88.120  80.240  38.640  0.00  0.00           H
ATOM   1772  CG  HIE   112      86.550  79.170  39.450  0.00  0.00           C
ATOM   1773  ND1 HIE   112      85.890  78.120  40.090  0.00  0.00           N
ATOM   1774  CE1 HIE   112      84.627  78.178  39.769  0.00  0.00           C
ATOM   1775  HE1 HIE   112      83.940  77.376  40.040  0.00  0.00           H
ATOM   1776  NE2 HIE   112      84.401  79.394  39.339  0.00  0.00           N
ATOM   1777  HE2 HIE   112      83.487  79.794  39.185  0.00  0.00           H
ATOM   1778  CD2 HIE   112      85.580  80.040  39.130  0.00  0.00           C
ATOM   1779  HD2 HIE   112      85.740  81.030  38.730  0.00  0.00           H
ATOM   1780  C   HIE   112      90.180  79.330  40.730  0.00  0.00           C
ATOM   1781  O   HIE   112      90.900  79.560  39.770  0.00  0.00           O
ATOM   1782  N   LEU   113      90.730  79.290  41.970  0.00  0.00           N
ATOM   1783  H   LEU   113      90.030  79.250  42.700  0.00  0.00           H
ATOM   1784  CA  LEU   113      92.200  79.540  42.280  0.00  0.00           C
ATOM   1785  HA  LEU   113      92.330  80.560  41.930  0.00  0.00           H
ATOM   1786  CB  LEU   113      92.330  79.450  43.870  0.00  0.00           C
ATOM   1787  HB2 LEU   113      92.010  78.460  44.190  0.00  0.00           H
ATOM   1788  HB3 LEU   113      91.660  80.200  44.270  0.00  0.00           H
ATOM   1789  CG  LEU   113      93.680  79.770  44.520  0.00  0.00           C
ATOM   1790  HG  LEU   113      94.460  79.370  43.880  0.00  0.00           H
ATOM   1791  CD1 LEU   113      93.890  81.250  44.620  0.00  0.00           C
ATOM   1792 HD11 LEU   113      94.850  81.400  45.100  0.00  0.00           H
ATOM   1793 HD12 LEU   113      93.950  81.690  43.630  0.00  0.00           H
ATOM   1794 HD13 LEU   113      93.100  81.730  45.200  0.00  0.00           H
ATOM   1795  CD2 LEU   113      93.710  79.130  45.880  0.00  0.00           C
ATOM   1796 HD21 LEU   113      94.730  79.210  46.260  0.00  0.00           H
ATOM   1797 HD22 LEU   113      92.970  79.590  46.530  0.00  0.00           H
ATOM   1798 HD23 LEU   113      93.450  78.080  45.720  0.00  0.00           H
ATOM   1799  C   LEU   113      93.270  78.680  41.570  0.00  0.00           C
ATOM   1800  O   LEU   113      94.360  79.210  41.260  0.00  0.00           O
ATOM   1801  N   SER   114      92.940  77.400  41.340  0.00  0.00           N
ATOM   1802  H   SER   114      91.970  77.200  41.530  0.00  0.00           H
ATOM   1803  CA  SER   114      93.840  76.250  41.030  0.00  0.00           C
ATOM   1804  HA  SER   114      94.840  76.610  40.800  0.00  0.00           H
ATOM   1805  CB  SER   114      94.010  75.320  42.150  0.00  0.00           C
ATOM   1806  HB2 SER   114      94.750  74.580  41.850  0.00  0.00           H
ATOM   1807  HB3 SER   114      93.020  74.920  42.390  0.00  0.00           H
ATOM   1808  OG  SER   114      94.380  75.950  43.330  0.00  0.00           O
ATOM   1809  HG  SER   114      95.260  76.310  43.180  0.00  0.00           H
ATOM   1810  C   SER   114      93.310  75.640  39.650  0.00  0.00           C
ATOM   1811  O   SER   114      92.860  74.470  39.610  0.00  0.00           O
ATOM   1812  N   PHE   115      93.280  76.520  38.680  0.00  0.00           N
ATOM   1813  H   PHE   115      93.570  77.480  38.820  0.00  0.00           H
ATOM   1814  CA  PHE   115      92.470  76.280  37.470  0.00  0.00           C
ATOM   1815  HA  PHE   115      92.420  75.210  37.270  0.00  0.00           H
ATOM   1816  CB  PHE   115      91.120  76.830  37.670  0.00  0.00           C
ATOM   1817  HB2 PHE   115      91.130  77.890  37.410  0.00  0.00           H
ATOM   1818  HB3 PHE   115      90.830  76.780  38.720  0.00  0.00           H
ATOM   1819  CG  PHE   115      90.040  76.170  36.880  0.00  0.00           C
ATOM   1820  CD1 PHE   115      89.950  76.390  35.500  0.00  0.00           C
ATOM   1821  HD1 PHE   115      90.770  76.910  35.030  0.00  0.00           H
ATOM   1822  CE1 PHE   115      89.030  75.690  34.760  0.00  0.00           C
ATOM   1823  HE1 PHE   115      89.110  75.750  33.680  0.00  0.00           H
ATOM   1824  CZ  PHE   115      88.140  74.750  35.380  0.00  0.00           C
ATOM   1825  HZ  PHE   115      87.360  74.230  34.860  0.00  0.00           H
ATOM   1826  CE2 PHE   115      88.090  74.710  36.760  0.00  0.00           C
ATOM   1827  HE2 PHE   115      87.320  74.060  37.150  0.00  0.00           H
ATOM   1828  CD2 PHE   115      89.040  75.410  37.530  0.00  0.00           C
ATOM   1829  HD2 PHE   115      89.150  75.210  38.580  0.00  0.00           H
ATOM   1830  C   PHE   115      93.140  76.830  36.170  0.00  0.00           C
ATOM   1831  O   PHE   115      93.380  78.030  36.080  0.00  0.00           O
ATOM   1832  N   LEU   116      93.510  75.990  35.240  0.00  0.00           N
ATOM   1833  H   LEU   116      93.430  75.020  35.520  0.00  0.00           H
ATOM   1834  CA  LEU   116      93.960  76.240  33.840  0.00  0.00           C
ATOM   1835  HA  LEU   116      94.130  77.310  33.710  0.00  0.00           H
ATOM   1836  CB  LEU   116      95.360  75.540  33.620  0.00  0.00           C
ATOM   1837  HB2 LEU   116      95.610  75.700  32.580  0.00  0.00           H
ATOM   1838  HB3 LEU   116      95.210  74.460  33.680  0.00  0.00           H
ATOM   1839  CG  LEU   116      96.630  75.920  34.410  0.00  0.00           C
ATOM   1840  HG  LEU   116      97.010  76.920  34.180  0.00  0.00           H
ATOM   1841  CD1 LEU   116      96.510  75.880  35.970  0.00  0.00           C
ATOM   1842 HD11 LEU   116      96.120  74.910  36.290  0.00  0.00           H
ATOM   1843 HD12 LEU   116      97.470  75.970  36.470  0.00  0.00           H
ATOM   1844 HD13 LEU   116      95.750  76.620  36.250  0.00  0.00           H
ATOM   1845  CD2 LEU   116      97.770  74.980  34.030  0.00  0.00           C
ATOM   1846 HD21 LEU   116      97.600  73.950  34.360  0.00  0.00           H
ATOM   1847 HD22 LEU   116      97.820  75.020  32.940  0.00  0.00           H
ATOM   1848 HD23 LEU   116      98.740  75.290  34.420  0.00  0.00           H
ATOM   1849  C   LEU   116      92.930  75.760  32.820  0.00  0.00           C
ATOM   1850  O   LEU   116      92.030  75.010  33.160  0.00  0.00           O
ATOM   1851  N   ARG   117      93.000  76.040  31.550  0.00  0.00           N
ATOM   1852  H   ARG   117      93.740  76.690  31.320  0.00  0.00           H
ATOM   1853  CA  ARG   117      92.110  75.550  30.520  0.00  0.00           C
ATOM   1854  HA  ARG   117      91.810  74.530  30.770  0.00  0.00           H
ATOM   1855  CB  ARG   117      90.770  76.290  30.610  0.00  0.00           C
ATOM   1856  HB2 ARG   117      90.300  76.010  31.560  0.00  0.00           H
ATOM   1857  HB3 ARG   117      90.020  75.850  29.950  0.00  0.00           H
ATOM   1858  CG  ARG   117      90.860  77.840  30.380  0.00  0.00           C
ATOM   1859  HG2 ARG   117      91.520  77.990  29.530  0.00  0.00           H
ATOM   1860  HG3 ARG   117      91.270  78.310  31.280  0.00  0.00           H
ATOM   1861  CD  ARG   117      89.490  78.480  30.010  0.00  0.00           C
ATOM   1862  HD2 ARG   117      88.730  77.700  30.090  0.00  0.00           H
ATOM   1863  HD3 ARG   117      89.550  78.700  28.940  0.00  0.00           H
ATOM   1864  NE  ARG   117      89.110  79.710  30.780  0.00  0.00           N
ATOM   1865  HE  ARG   117      89.850  80.300  31.140  0.00  0.00           H
ATOM   1866  CZ  ARG   117      87.910  79.790  31.380  0.00  0.00           C
ATOM   1867  NH1 ARG   117      86.800  79.080  31.240  0.00  0.00           N
ATOM   1868 HH11 ARG   117      86.730  78.320  30.580  0.00  0.00           H
ATOM   1869 HH12 ARG   117      85.980  79.280  31.800  0.00  0.00           H
ATOM   1870  NH2 ARG   117      87.810  80.820  32.110  0.00  0.00           N
ATOM   1871 HH21 ARG   117      88.530  81.530  32.140  0.00  0.00           H
ATOM   1872 HH22 ARG   117      86.890  81.020  32.480  0.00  0.00           H
ATOM   1873  C   ARG   117      92.770  75.510  29.100  0.00  0.00           C
ATOM   1874  O   ARG   117      93.520  76.460  28.820  0.00  0.00           O
ATOM   1875  N   THR   118      92.550  74.400  28.410  0.00  0.00           N
ATOM   1876  H   THR   118      91.910  73.740  28.820  0.00  0.00           H
ATOM   1877  CA  THR   118      93.120  74.050  27.060  0.00  0.00           C
ATOM   1878  HA  THR   118      94.130  74.460  26.990  0.00  0.00           H
ATOM   1879  CB  THR   118      93.280  72.560  26.860  0.00  0.00           C
ATOM   1880  HB  THR   118      93.480  72.390  25.800  0.00  0.00           H
ATOM   1881  CG2 THR   118      94.420  71.960  27.660  0.00  0.00           C
ATOM   1882 HG21 THR   118      94.320  72.330  28.680  0.00  0.00           H
ATOM   1883 HG22 THR   118      94.250  70.890  27.760  0.00  0.00           H
ATOM   1884 HG23 THR   118      95.430  72.130  27.290  0.00  0.00           H
ATOM   1885  OG1 THR   118      92.200  71.820  27.230  0.00  0.00           O
ATOM   1886  HG1 THR   118      91.480  72.010  26.630  0.00  0.00           H
ATOM   1887  C   THR   118      92.250  74.590  25.890  0.00  0.00           C
ATOM   1888  O   THR   118      92.580  74.530  24.670  0.00  0.00           O
ATOM   1889  N   VAL   119      91.150  75.230  26.260  0.00  0.00           N
ATOM   1890  H   VAL   119      90.920  75.210  27.240  0.00  0.00           H
ATOM   1891  CA  VAL   119      90.280  76.080  25.390  0.00  0.00           C
ATOM   1892  HA  VAL   119      90.710  76.150  24.390  0.00  0.00           H
ATOM   1893  CB  VAL   119      88.800  75.630  25.430  0.00  0.00           C
ATOM   1894  HB  VAL   119      88.170  76.260  24.790  0.00  0.00           H
ATOM   1895  CG1 VAL   119      88.740  74.230  24.790  0.00  0.00           C
ATOM   1896 HG11 VAL   119      87.690  73.920  24.780  0.00  0.00           H
ATOM   1897 HG12 VAL   119      89.160  74.180  23.790  0.00  0.00           H
ATOM   1898 HG13 VAL   119      89.250  73.540  25.470  0.00  0.00           H
ATOM   1899  CG2 VAL   119      88.210  75.730  26.870  0.00  0.00           C
ATOM   1900 HG21 VAL   119      87.150  75.500  26.760  0.00  0.00           H
ATOM   1901 HG22 VAL   119      88.820  75.170  27.580  0.00  0.00           H
ATOM   1902 HG23 VAL   119      88.330  76.730  27.300  0.00  0.00           H
ATOM   1903  C   VAL   119      90.330  77.560  25.860  0.00  0.00           C
ATOM   1904  O   VAL   119      90.450  77.870  27.040  0.00  0.00           O
ATOM   1905  N   PRO   120      90.260  78.590  24.940  0.00  0.00           N
ATOM   1906  CD  PRO   120      90.300  78.480  23.460  0.00  0.00           C
ATOM   1907  HD2 PRO   120      89.560  77.760  23.110  0.00  0.00           H
ATOM   1908  HD3 PRO   120      91.320  78.200  23.180  0.00  0.00           H
ATOM   1909  CG  PRO   120      89.920  79.930  23.020  0.00  0.00           C
ATOM   1910  HG2 PRO   120      88.870  80.230  23.020  0.00  0.00           H
ATOM   1911  HG3 PRO   120      90.350  80.140  22.040  0.00  0.00           H
ATOM   1912  CB  PRO   120      90.680  80.750  24.010  0.00  0.00           C
ATOM   1913  HB2 PRO   120      90.320  81.780  23.980  0.00  0.00           H
ATOM   1914  HB3 PRO   120      91.730  80.640  23.750  0.00  0.00           H
ATOM   1915  CA  PRO   120      90.320  79.970  25.370  0.00  0.00           C
ATOM   1916  HA  PRO   120      91.090  80.070  26.140  0.00  0.00           H
ATOM   1917  C   PRO   120      88.980  80.480  25.920  0.00  0.00           C
ATOM   1918  O   PRO   120      87.940  80.050  25.420  0.00  0.00           O
ATOM   1919  N   PRO   121      88.920  81.320  26.930  0.00  0.00           N
ATOM   1920  CD  PRO   121      90.080  81.970  27.550  0.00  0.00           C
ATOM   1921  HD2 PRO   121      90.710  82.360  26.750  0.00  0.00           H
ATOM   1922  HD3 PRO   121      90.450  81.360  28.380  0.00  0.00           H
ATOM   1923  CG  PRO   121      89.560  83.240  28.190  0.00  0.00           C
ATOM   1924  HG2 PRO   121      89.490  84.040  27.460  0.00  0.00           H
ATOM   1925  HG3 PRO   121      90.160  83.600  29.030  0.00  0.00           H
ATOM   1926  CB  PRO   121      88.160  82.680  28.610  0.00  0.00           C
ATOM   1927  HB2 PRO   121      87.460  83.450  28.930  0.00  0.00           H
ATOM   1928  HB3 PRO   121      88.330  82.040  29.480  0.00  0.00           H
ATOM   1929  CA  PRO   121      87.640  81.900  27.450  0.00  0.00           C
ATOM   1930  HA  PRO   121      87.040  81.040  27.740  0.00  0.00           H
ATOM   1931  C   PRO   121      86.960  82.790  26.410  0.00  0.00           C
ATOM   1932  O   PRO   121      87.630  83.350  25.510  0.00  0.00           O
ATOM   1933  N   TYR   122      85.590  82.820  26.320  0.00  0.00           N
ATOM   1934  H   TYR   122      85.000  82.290  26.950  0.00  0.00           H
ATOM   1935  CA  TYR   122      84.880  83.450  25.160  0.00  0.00           C
ATOM   1936  HA  TYR   122      85.110  82.850  24.280  0.00  0.00           H
ATOM   1937  CB  TYR   122      83.340  83.480  25.360  0.00  0.00           C
ATOM   1938  HB2 TYR   122      82.930  84.120  24.580  0.00  0.00           H
ATOM   1939  HB3 TYR   122      83.080  83.940  26.310  0.00  0.00           H
ATOM   1940  CG  TYR   122      82.600  82.140  25.210  0.00  0.00           C
ATOM   1941  CD1 TYR   122      82.380  81.760  23.910  0.00  0.00           C
ATOM   1942  HD1 TYR   122      82.740  82.330  23.070  0.00  0.00           H
ATOM   1943  CE1 TYR   122      81.720  80.530  23.690  0.00  0.00           C
ATOM   1944  HE1 TYR   122      81.640  80.100  22.700  0.00  0.00           H
ATOM   1945  CZ  TYR   122      81.280  79.780  24.840  0.00  0.00           C
ATOM   1946  OH  TYR   122      80.650  78.600  24.590  0.00  0.00           O
ATOM   1947  HH  TYR   122      80.960  78.130  23.820  0.00  0.00           H
ATOM   1948  CE2 TYR   122      81.450  80.230  26.130  0.00  0.00           C
ATOM   1949  HE2 TYR   122      81.150  79.640  26.980  0.00  0.00           H
ATOM   1950  CD2 TYR   122      82.150  81.430  26.370  0.00  0.00           C
ATOM   1951  HD2 TYR   122      82.300  81.810  27.370  0.00  0.00           H
ATOM   1952  C   TYR   122      85.320  84.930  24.940  0.00  0.00           C
ATOM   1953  O   TYR   122      85.380  85.470  23.810  0.00  0.00           O
ATOM   1954  N   SER   123      85.600  85.670  26.020  0.00  0.00           N
ATOM   1955  H   SER   123      85.330  85.180  26.870  0.00  0.00           H
ATOM   1956  CA  SER   123      86.100  87.060  26.160  0.00  0.00           C
ATOM   1957  HA  SER   123      85.430  87.740  25.640  0.00  0.00           H
ATOM   1958  CB  SER   123      86.380  87.530  27.580  0.00  0.00           C
ATOM   1959  HB2 SER   123      85.440  87.400  28.120  0.00  0.00           H
ATOM   1960  HB3 SER   123      86.520  88.600  27.640  0.00  0.00           H
ATOM   1961  OG  SER   123      87.420  86.810  28.300  0.00  0.00           O
ATOM   1962  HG  SER   123      87.030  86.080  28.800  0.00  0.00           H
ATOM   1963  C   SER   123      87.360  87.290  25.320  0.00  0.00           C
ATOM   1964  O   SER   123      87.640  88.410  24.870  0.00  0.00           O
ATOM   1965  N   HIE   124      88.140  86.240  25.080  0.00  0.00           N
ATOM   1966  H   HIE   124      87.930  85.320  25.430  0.00  0.00           H
ATOM   1967  CA  HIE   124      89.350  86.400  24.190  0.00  0.00           C
ATOM   1968  HA  HIE   124      89.720  87.400  24.400  0.00  0.00           H
ATOM   1969  CB  HIE   124      90.400  85.320  24.510  0.00  0.00           C
ATOM   1970  HB2 HIE   124      91.090  85.260  23.670  0.00  0.00           H
ATOM   1971  HB3 HIE   124      89.930  84.330  24.470  0.00  0.00           H
ATOM   1972  CG  HIE   124      91.280  85.440  25.700  0.00  0.00           C
ATOM   1973  ND1 HIE   124      92.350  84.570  26.010  0.00  0.00           N
ATOM   1974  CE1 HIE   124      92.740  84.990  27.250  0.00  0.00           C
ATOM   1975  HE1 HIE   124      93.440  84.440  27.860  0.00  0.00           H
ATOM   1976  NE2 HIE   124      92.030  86.090  27.670  0.00  0.00           N
ATOM   1977  HE2 HIE   124      92.130  86.440  28.610  0.00  0.00           H
ATOM   1978  CD2 HIE   124      91.050  86.350  26.700  0.00  0.00           C
ATOM   1979  HD2 HIE   124      90.280  87.100  26.780  0.00  0.00           H
ATOM   1980  C   HIE   124      89.010  86.380  22.680  0.00  0.00           C
ATOM   1981  O   HIE   124      89.920  86.530  21.870  0.00  0.00           O
ATOM   1982  N   GLN   125      87.750  86.330  22.320  0.00  0.00           N
ATOM   1983  H   GLN   125      86.980  86.060  22.930  0.00  0.00           H
ATOM   1984  CA  GLN   125      87.390  86.550  20.890  0.00  0.00           C
ATOM   1985  HA  GLN   125      87.860  85.900  20.150  0.00  0.00           H
ATOM   1986  CB  GLN   125      85.880  86.420  20.810  0.00  0.00           C
ATOM   1987  HB2 GLN   125      85.620  86.850  19.850  0.00  0.00           H
ATOM   1988  HB3 GLN   125      85.380  86.870  21.670  0.00  0.00           H
ATOM   1989  CG  GLN   125      85.500  84.890  20.710  0.00  0.00           C
ATOM   1990  HG2 GLN   125      86.180  84.280  21.300  0.00  0.00           H
ATOM   1991  HG3 GLN   125      85.660  84.650  19.660  0.00  0.00           H
ATOM   1992  CD  GLN   125      84.120  84.420  21.120  0.00  0.00           C
ATOM   1993  OE1 GLN   125      83.690  83.380  20.710  0.00  0.00           O
ATOM   1994  NE2 GLN   125      83.360  85.070  21.950  0.00  0.00           N
ATOM   1995 HE21 GLN   125      83.650  85.900  22.430  0.00  0.00           H
ATOM   1996 HE22 GLN   125      82.420  84.710  22.020  0.00  0.00           H
ATOM   1997  C   GLN   125      87.740  88.000  20.430  0.00  0.00           C
ATOM   1998  O   GLN   125      88.050  88.170  19.260  0.00  0.00           O
ATOM   1999  N   ALA   126      87.880  88.990  21.350  0.00  0.00           N
ATOM   2000  H   ALA   126      87.640  88.780  22.310  0.00  0.00           H
ATOM   2001  CA  ALA   126      88.330  90.350  21.070  0.00  0.00           C
ATOM   2002  HA  ALA   126      87.700  90.730  20.270  0.00  0.00           H
ATOM   2003  CB  ALA   126      88.020  91.170  22.310  0.00  0.00           C
ATOM   2004  HB1 ALA   126      86.980  90.920  22.520  0.00  0.00           H
ATOM   2005  HB2 ALA   126      88.590  90.780  23.150  0.00  0.00           H
ATOM   2006  HB3 ALA   126      88.200  92.220  22.120  0.00  0.00           H
ATOM   2007  C   ALA   126      89.790  90.450  20.600  0.00  0.00           C
ATOM   2008  O   ALA   126      90.280  91.460  20.120  0.00  0.00           O
ATOM   2009  N   LEU   127      90.590  89.350  20.770  0.00  0.00           N
ATOM   2010  H   LEU   127      90.150  88.560  21.210  0.00  0.00           H
ATOM   2011  CA  LEU   127      91.890  89.120  20.170  0.00  0.00           C
ATOM   2012  HA  LEU   127      92.590  89.890  20.500  0.00  0.00           H
ATOM   2013  CB  LEU   127      92.530  87.810  20.660  0.00  0.00           C
ATOM   2014  HB2 LEU   127      93.430  87.630  20.080  0.00  0.00           H
ATOM   2015  HB3 LEU   127      91.790  87.070  20.350  0.00  0.00           H
ATOM   2016  CG  LEU   127      92.790  87.780  22.200  0.00  0.00           C
ATOM   2017  HG  LEU   127      91.860  87.750  22.750  0.00  0.00           H
ATOM   2018  CD1 LEU   127      93.680  86.600  22.480  0.00  0.00           C
ATOM   2019 HD11 LEU   127      93.260  85.640  22.150  0.00  0.00           H
ATOM   2020 HD12 LEU   127      94.580  86.720  21.880  0.00  0.00           H
ATOM   2021 HD13 LEU   127      93.860  86.640  23.550  0.00  0.00           H
ATOM   2022  CD2 LEU   127      93.650  88.920  22.680  0.00  0.00           C
ATOM   2023 HD21 LEU   127      93.020  89.810  22.630  0.00  0.00           H
ATOM   2024 HD22 LEU   127      93.980  88.710  23.690  0.00  0.00           H
ATOM   2025 HD23 LEU   127      94.440  89.020  21.940  0.00  0.00           H
ATOM   2026  C   LEU   127      91.880  89.000  18.610  0.00  0.00           C
ATOM   2027  O   LEU   127      92.770  89.590  17.990  0.00  0.00           O
ATOM   2028  N   VAL   128      90.890  88.280  18.070  0.00  0.00           N
ATOM   2029  H   VAL   128      90.260  87.750  18.660  0.00  0.00           H
ATOM   2030  CA  VAL   128      90.660  88.190  16.640  0.00  0.00           C
ATOM   2031  HA  VAL   128      91.640  88.180  16.160  0.00  0.00           H
ATOM   2032  CB  VAL   128      90.000  86.900  16.160  0.00  0.00           C
ATOM   2033  HB  VAL   128      88.950  86.970  16.440  0.00  0.00           H
ATOM   2034  CG1 VAL   128      90.180  86.610  14.660  0.00  0.00           C
ATOM   2035 HG11 VAL   128      90.070  87.510  14.050  0.00  0.00           H
ATOM   2036 HG12 VAL   128      91.030  86.010  14.340  0.00  0.00           H
ATOM   2037 HG13 VAL   128      89.330  85.950  14.460  0.00  0.00           H
ATOM   2038  CG2 VAL   128      90.480  85.640  16.910  0.00  0.00           C
ATOM   2039 HG21 VAL   128      91.560  85.550  16.820  0.00  0.00           H
ATOM   2040 HG22 VAL   128      90.180  85.720  17.960  0.00  0.00           H
ATOM   2041 HG23 VAL   128      89.990  84.800  16.410  0.00  0.00           H
ATOM   2042  C   VAL   128      89.850  89.400  16.130  0.00  0.00           C
ATOM   2043  O   VAL   128      90.130  89.880  15.010  0.00  0.00           O
ATOM   2044  N   TRP   129      88.880  89.890  16.880  0.00  0.00           N
ATOM   2045  H   TRP   129      88.550  89.370  17.680  0.00  0.00           H
ATOM   2046  CA  TRP   129      88.160  91.150  16.510  0.00  0.00           C
ATOM   2047  HA  TRP   129      87.660  90.930  15.570  0.00  0.00           H
ATOM   2048  CB  TRP   129      87.100  91.590  17.580  0.00  0.00           C
ATOM   2049  HB2 TRP   129      86.560  92.430  17.150  0.00  0.00           H
ATOM   2050  HB3 TRP   129      87.580  91.850  18.520  0.00  0.00           H
ATOM   2051  CG  TRP   129      86.110  90.500  17.950  0.00  0.00           C
ATOM   2052  CD1 TRP   129      85.760  89.390  17.270  0.00  0.00           C
ATOM   2053  HD1 TRP   129      86.200  89.150  16.320  0.00  0.00           H
ATOM   2054  NE1 TRP   129      84.710  88.730  17.930  0.00  0.00           N
ATOM   2055  HE1 TRP   129      84.290  87.860  17.620  0.00  0.00           H
ATOM   2056  CE2 TRP   129      84.440  89.240  19.170  0.00  0.00           C
ATOM   2057  CZ2 TRP   129      83.460  89.100  20.150  0.00  0.00           C
ATOM   2058  HZ2 TRP   129      82.940  88.150  20.150  0.00  0.00           H
ATOM   2059  CH2 TRP   129      83.480  89.870  21.320  0.00  0.00           C
ATOM   2060  HH2 TRP   129      82.890  89.610  22.190  0.00  0.00           H
ATOM   2061  CZ3 TRP   129      84.280  91.020  21.300  0.00  0.00           C
ATOM   2062  HZ3 TRP   129      84.200  91.640  22.180  0.00  0.00           H
ATOM   2063  CE3 TRP   129      85.090  91.330  20.240  0.00  0.00           C
ATOM   2064  HE3 TRP   129      85.690  92.220  20.380  0.00  0.00           H
ATOM   2065  CD2 TRP   129      85.300  90.420  19.170  0.00  0.00           C
ATOM   2066  C   TRP   129      89.050  92.340  16.200  0.00  0.00           C
ATOM   2067  O   TRP   129      88.980  92.930  15.140  0.00  0.00           O
ATOM   2068  N   PHE   130      90.050  92.610  17.110  0.00  0.00           N
ATOM   2069  H   PHE   130      89.920  92.300  18.060  0.00  0.00           H
ATOM   2070  CA  PHE   130      91.110  93.590  16.910  0.00  0.00           C
ATOM   2071  HA  PHE   130      90.650  94.570  16.850  0.00  0.00           H
ATOM   2072  CB  PHE   130      91.920  93.710  18.230  0.00  0.00           C
ATOM   2073  HB2 PHE   130      92.250  92.690  18.440  0.00  0.00           H
ATOM   2074  HB3 PHE   130      91.220  94.010  19.010  0.00  0.00           H
ATOM   2075  CG  PHE   130      93.150  94.610  18.230  0.00  0.00           C
ATOM   2076  CD1 PHE   130      92.980  96.000  18.420  0.00  0.00           C
ATOM   2077  HD1 PHE   130      92.040  96.490  18.580  0.00  0.00           H
ATOM   2078  CE1 PHE   130      94.160  96.760  18.470  0.00  0.00           C
ATOM   2079  HE1 PHE   130      94.010  97.820  18.580  0.00  0.00           H
ATOM   2080  CZ  PHE   130      95.430  96.280  18.400  0.00  0.00           C
ATOM   2081  HZ  PHE   130      96.200  97.040  18.420  0.00  0.00           H
ATOM   2082  CE2 PHE   130      95.580  94.880  18.350  0.00  0.00           C
ATOM   2083  HE2 PHE   130      96.590  94.510  18.410  0.00  0.00           H
ATOM   2084  CD2 PHE   130      94.450  94.050  18.190  0.00  0.00           C
ATOM   2085  HD2 PHE   130      94.670  92.990  18.140  0.00  0.00           H
ATOM   2086  C   PHE   130      91.970  93.520  15.650  0.00  0.00           C
ATOM   2087  O   PHE   130      92.270  94.560  14.990  0.00  0.00           O
ATOM   2088  N   GLU   131      92.290  92.260  15.230  0.00  0.00           N
ATOM   2089  H   GLU   131      92.000  91.440  15.740  0.00  0.00           H
ATOM   2090  CA  GLU   131      93.070  92.020  14.020  0.00  0.00           C
ATOM   2091  HA  GLU   131      93.970  92.630  13.980  0.00  0.00           H
ATOM   2092  CB  GLU   131      93.670  90.590  14.060  0.00  0.00           C
ATOM   2093  HB2 GLU   131      93.980  90.350  13.050  0.00  0.00           H
ATOM   2094  HB3 GLU   131      92.880  89.960  14.480  0.00  0.00           H
ATOM   2095  CG  GLU   131      94.850  90.470  14.970  0.00  0.00           C
ATOM   2096  HG2 GLU   131      95.230  89.450  15.050  0.00  0.00           H
ATOM   2097  HG3 GLU   131      94.660  90.660  16.030  0.00  0.00           H
ATOM   2098  CD  GLU   131      96.080  91.290  14.530  0.00  0.00           C
ATOM   2099  OE1 GLU   131      96.140  91.760  13.360  0.00  0.00           O
ATOM   2100  OE2 GLU   131      97.110  91.300  15.300  0.00  0.00           O
ATOM   2101  C   GLU   131      92.250  92.230  12.740  0.00  0.00           C
ATOM   2102  O   GLU   131      92.900  92.580  11.810  0.00  0.00           O
ATOM   2103  N   MET   132      90.960  91.940  12.690  0.00  0.00           N
ATOM   2104  H   MET   132      90.580  91.460  13.490  0.00  0.00           H
ATOM   2105  CA  MET   132      89.950  92.410  11.690  0.00  0.00           C
ATOM   2106  HA  MET   132      90.250  92.130  10.680  0.00  0.00           H
ATOM   2107  CB  MET   132      88.650  91.630  11.880  0.00  0.00           C
ATOM   2108  HB2 MET   132      87.860  92.040  11.260  0.00  0.00           H
ATOM   2109  HB3 MET   132      88.270  91.650  12.900  0.00  0.00           H
ATOM   2110  CG  MET   132      88.780  90.190  11.310  0.00  0.00           C
ATOM   2111  HG2 MET   132      89.630  89.780  11.870  0.00  0.00           H
ATOM   2112  HG3 MET   132      89.160  90.270  10.290  0.00  0.00           H
ATOM   2113  SD  MET   132      87.320  89.010  11.400  0.00  0.00           S
ATOM   2114  CE  MET   132      87.060  88.630  13.150  0.00  0.00           C
ATOM   2115  HE1 MET   132      88.080  88.510  13.510  0.00  0.00           H
ATOM   2116  HE2 MET   132      86.530  89.380  13.740  0.00  0.00           H
ATOM   2117  HE3 MET   132      86.550  87.660  13.200  0.00  0.00           H
ATOM   2118  C   MET   132      89.790  93.940  11.640  0.00  0.00           C
ATOM   2119  O   MET   132      89.850  94.520  10.580  0.00  0.00           O
ATOM   2120  N   MET   133      89.910  94.640  12.780  0.00  0.00           N
ATOM   2121  H   MET   133      90.040  94.160  13.670  0.00  0.00           H
ATOM   2122  CA  MET   133      90.060  96.110  12.790  0.00  0.00           C
ATOM   2123  HA  MET   133      89.400  96.510  12.020  0.00  0.00           H
ATOM   2124  CB  MET   133      89.710  96.760  14.180  0.00  0.00           C
ATOM   2125  HB2 MET   133      89.750  97.850  14.130  0.00  0.00           H
ATOM   2126  HB3 MET   133      90.470  96.460  14.890  0.00  0.00           H
ATOM   2127  CG  MET   133      88.310  96.300  14.640  0.00  0.00           C
ATOM   2128  HG2 MET   133      88.080  95.350  14.170  0.00  0.00           H
ATOM   2129  HG3 MET   133      87.550  97.030  14.340  0.00  0.00           H
ATOM   2130  SD  MET   133      87.980  96.080  16.390  0.00  0.00           S
ATOM   2131  CE  MET   133      88.530  97.720  17.030  0.00  0.00           C
ATOM   2132  HE1 MET   133      88.150  97.880  18.040  0.00  0.00           H
ATOM   2133  HE2 MET   133      89.620  97.660  17.040  0.00  0.00           H
ATOM   2134  HE3 MET   133      88.120  98.510  16.400  0.00  0.00           H
ATOM   2135  C   MET   133      91.330  96.720  12.300  0.00  0.00           C
ATOM   2136  O   MET   133      91.350  97.930  11.900  0.00  0.00           O
ATOM   2137  N   ARG   134      92.450  95.900  12.230  0.00  0.00           N
ATOM   2138  H   ARG   134      92.380  95.060  12.770  0.00  0.00           H
ATOM   2139  CA  ARG   134      93.690  96.270  11.550  0.00  0.00           C
ATOM   2140  HA  ARG   134      93.700  97.360  11.480  0.00  0.00           H
ATOM   2141  CB  ARG   134      94.940  95.710  12.310  0.00  0.00           C
ATOM   2142  HB2 ARG   134      95.840  96.000  11.770  0.00  0.00           H
ATOM   2143  HB3 ARG   134      94.830  94.630  12.330  0.00  0.00           H
ATOM   2144  CG  ARG   134      95.000  96.060  13.730  0.00  0.00           C
ATOM   2145  HG2 ARG   134      94.020  95.930  14.190  0.00  0.00           H
ATOM   2146  HG3 ARG   134      95.430  97.050  13.890  0.00  0.00           H
ATOM   2147  CD  ARG   134      95.940  95.180  14.430  0.00  0.00           C
ATOM   2148  HD2 ARG   134      95.660  94.130  14.400  0.00  0.00           H
ATOM   2149  HD3 ARG   134      95.940  95.240  15.520  0.00  0.00           H
ATOM   2150  NE  ARG   134      97.340  95.420  14.100  0.00  0.00           N
ATOM   2151  HE  ARG   134      97.880  96.090  14.630  0.00  0.00           H
ATOM   2152  CZ  ARG   134      98.080  94.900  13.130  0.00  0.00           C
ATOM   2153  NH1 ARG   134      97.750  93.850  12.450  0.00  0.00           N
ATOM   2154 HH11 ARG   134      97.050  93.210  12.780  0.00  0.00           H
ATOM   2155 HH12 ARG   134      98.240  93.490  11.640  0.00  0.00           H
ATOM   2156  NH2 ARG   134      99.200  95.470  12.720  0.00  0.00           N
ATOM   2157 HH21 ARG   134      99.530  96.380  13.010  0.00  0.00           H
ATOM   2158 HH22 ARG   134      99.590  95.060  11.880  0.00  0.00           H
ATOM   2159  C   ARG   134      93.630  95.860  10.090  0.00  0.00           C
ATOM   2160  O   ARG   134      93.960  96.650   9.180  0.00  0.00           O
ATOM   2161  N   LEU   135      93.050  94.690   9.760  0.00  0.00           N
ATOM   2162  H   LEU   135      92.670  94.170  10.540  0.00  0.00           H
ATOM   2163  CA  LEU   135      93.000  94.050   8.450  0.00  0.00           C
ATOM   2164  HA  LEU   135      93.950  94.090   7.920  0.00  0.00           H
ATOM   2165  CB  LEU   135      92.670  92.550   8.710  0.00  0.00           C
ATOM   2166  HB2 LEU   135      91.770  92.520   9.330  0.00  0.00           H
ATOM   2167  HB3 LEU   135      93.430  92.030   9.300  0.00  0.00           H
ATOM   2168  CG  LEU   135      92.460  91.780   7.420  0.00  0.00           C
ATOM   2169  HG  LEU   135      91.740  92.300   6.780  0.00  0.00           H
ATOM   2170  CD1 LEU   135      93.690  91.600   6.600  0.00  0.00           C
ATOM   2171 HD11 LEU   135      93.470  90.950   5.750  0.00  0.00           H
ATOM   2172 HD12 LEU   135      94.000  92.530   6.140  0.00  0.00           H
ATOM   2173 HD13 LEU   135      94.540  91.330   7.230  0.00  0.00           H
ATOM   2174  CD2 LEU   135      91.940  90.410   7.860  0.00  0.00           C
ATOM   2175 HD21 LEU   135      91.120  90.400   8.580  0.00  0.00           H
ATOM   2176 HD22 LEU   135      91.820  89.780   6.980  0.00  0.00           H
ATOM   2177 HD23 LEU   135      92.780  89.950   8.380  0.00  0.00           H
ATOM   2178  C   LEU   135      92.070  94.760   7.510  0.00  0.00           C
ATOM   2179  O   LEU   135      92.310  94.680   6.280  0.00  0.00           O
ATOM   2180  N   PHE   136      91.040  95.390   8.070  0.00  0.00           N
ATOM   2181  H   PHE   136      90.930  95.220   9.060  0.00  0.00           H
ATOM   2182  CA  PHE   136      90.020  96.160   7.380  0.00  0.00           C
ATOM   2183  HA  PHE   136      90.230  96.100   6.310  0.00  0.00           H
ATOM   2184  CB  PHE   136      88.530  95.560   7.530  0.00  0.00           C
ATOM   2185  HB2 PHE   136      87.870  96.210   6.960  0.00  0.00           H
ATOM   2186  HB3 PHE   136      88.130  95.680   8.540  0.00  0.00           H
ATOM   2187  CG  PHE   136      88.340  94.170   6.930  0.00  0.00           C
ATOM   2188  CD1 PHE   136      88.440  93.990   5.520  0.00  0.00           C
ATOM   2189  HD1 PHE   136      88.420  94.820   4.830  0.00  0.00           H
ATOM   2190  CE1 PHE   136      88.400  92.680   4.990  0.00  0.00           C
ATOM   2191  HE1 PHE   136      88.470  92.580   3.910  0.00  0.00           H
ATOM   2192  CZ  PHE   136      88.390  91.540   5.790  0.00  0.00           C
ATOM   2193  HZ  PHE   136      88.370  90.550   5.340  0.00  0.00           H
ATOM   2194  CE2 PHE   136      88.300  91.760   7.150  0.00  0.00           C
ATOM   2195  HE2 PHE   136      88.200  90.940   7.840  0.00  0.00           H
ATOM   2196  CD2 PHE   136      88.390  93.010   7.700  0.00  0.00           C
ATOM   2197  HD2 PHE   136      88.480  93.110   8.770  0.00  0.00           H
ATOM   2198  C   PHE   136      89.920  97.690   7.840  0.00  0.00           C
ATOM   2199  O   PHE   136      89.030  98.420   7.470  0.00  0.00           O
ATOM   2200  N   ASN   137      90.930  98.240   8.590  0.00  0.00           N
ATOM   2201  H   ASN   137      91.690  97.640   8.890  0.00  0.00           H
ATOM   2202  CA  ASN   137      91.040  99.630   9.070  0.00  0.00           C
ATOM   2203  HA  ASN   137      91.870  99.590   9.780  0.00  0.00           H
ATOM   2204  CB  ASN   137      91.600 100.570   7.950  0.00  0.00           C
ATOM   2205  HB2 ASN   137      91.900 101.530   8.390  0.00  0.00           H
ATOM   2206  HB3 ASN   137      90.840 100.900   7.230  0.00  0.00           H
ATOM   2207  CG  ASN   137      92.650  99.920   7.060  0.00  0.00           C
ATOM   2208  OD1 ASN   137      92.410  99.360   5.990  0.00  0.00           O
ATOM   2209  ND2 ASN   137      93.890 100.080   7.410  0.00  0.00           N
ATOM   2210 HD21 ASN   137      94.080 100.310   8.370  0.00  0.00           H
ATOM   2211 HD22 ASN   137      94.580  99.560   6.880  0.00  0.00           H
ATOM   2212  C   ASN   137      89.800 100.230   9.860  0.00  0.00           C
ATOM   2213  O   ASN   137      89.480 101.410   9.810  0.00  0.00           O
ATOM   2214  N   TRP   138      89.040  99.390  10.560  0.00  0.00           N
ATOM   2215  H   TRP   138      89.280  98.420  10.680  0.00  0.00           H
ATOM   2216  CA  TRP   138      87.910  99.860  11.410  0.00  0.00           C
ATOM   2217  HA  TRP   138      87.190 100.500  10.890  0.00  0.00           H
ATOM   2218  CB  TRP   138      87.080  98.620  11.760  0.00  0.00           C
ATOM   2219  HB2 TRP   138      86.150  98.840  12.290  0.00  0.00           H
ATOM   2220  HB3 TRP   138      87.740  97.970  12.340  0.00  0.00           H
ATOM   2221  CG  TRP   138      86.570  97.810  10.630  0.00  0.00           C
ATOM   2222  CD1 TRP   138      86.250  98.290   9.420  0.00  0.00           C
ATOM   2223  HD1 TRP   138      86.360  99.330   9.120  0.00  0.00           H
ATOM   2224  NE1 TRP   138      85.570  97.330   8.720  0.00  0.00           N
ATOM   2225  HE1 TRP   138      85.090  97.490   7.840  0.00  0.00           H
ATOM   2226  CE2 TRP   138      85.540  96.090   9.370  0.00  0.00           C
ATOM   2227  CZ2 TRP   138      85.220  94.790   8.950  0.00  0.00           C
ATOM   2228  HZ2 TRP   138      84.750  94.630   7.990  0.00  0.00           H
ATOM   2229  CH2 TRP   138      85.480  93.750   9.850  0.00  0.00           C
ATOM   2230  HH2 TRP   138      85.310  92.720   9.570  0.00  0.00           H
ATOM   2231  CZ3 TRP   138      85.910  94.000  11.140  0.00  0.00           C
ATOM   2232  HZ3 TRP   138      86.130  93.170  11.800  0.00  0.00           H
ATOM   2233  CE3 TRP   138      86.290  95.300  11.460  0.00  0.00           C
ATOM   2234  HE3 TRP   138      86.510  95.450  12.510  0.00  0.00           H
ATOM   2235  CD2 TRP   138      86.140  96.390  10.640  0.00  0.00           C
ATOM   2236  C   TRP   138      88.460 100.650  12.620  0.00  0.00           C
ATOM   2237  O   TRP   138      88.860 100.040  13.580  0.00  0.00           O
ATOM   2238  N   ASN   139      88.610 101.910  12.430  0.00  0.00           N
ATOM   2239  H   ASN   139      88.440 102.330  11.530  0.00  0.00           H
ATOM   2240  CA  ASN   139      89.150 102.830  13.400  0.00  0.00           C
ATOM   2241  HA  ASN   139      89.860 102.300  14.040  0.00  0.00           H
ATOM   2242  CB  ASN   139      89.990 103.940  12.640  0.00  0.00           C
ATOM   2243  HB2 ASN   139      90.170 104.780  13.310  0.00  0.00           H
ATOM   2244  HB3 ASN   139      89.420 104.250  11.770  0.00  0.00           H
ATOM   2245  CG  ASN   139      91.340 103.490  12.180  0.00  0.00           C
ATOM   2246  OD1 ASN   139      91.980 102.600  12.750  0.00  0.00           O
ATOM   2247  ND2 ASN   139      91.910 104.090  11.110  0.00  0.00           N
ATOM   2248 HD21 ASN   139      91.600 104.940  10.680  0.00  0.00           H
ATOM   2249 HD22 ASN   139      92.860 103.790  10.970  0.00  0.00           H
ATOM   2250  C   ASN   139      88.150 103.430  14.440  0.00  0.00           C
ATOM   2251  O   ASN   139      88.620 103.840  15.490  0.00  0.00           O
ATOM   2252  N   HIE   140      86.870 103.180  14.180  0.00  0.00           N
ATOM   2253  H   HIE   140      86.650 102.750  13.300  0.00  0.00           H
ATOM   2254  CA  HIE   140      85.730 103.370  15.100  0.00  0.00           C
ATOM   2255  HA  HIE   140      86.130 103.480  16.110  0.00  0.00           H
ATOM   2256  CB  HIE   140      85.070 104.600  14.730  0.00  0.00           C
ATOM   2257  HB2 HIE   140      84.180 104.720  15.350  0.00  0.00           H
ATOM   2258  HB3 HIE   140      84.840 104.500  13.670  0.00  0.00           H
ATOM   2259  CG  HIE   140      86.000 105.790  14.940  0.00  0.00           C
ATOM   2260  ND1 HIE   140      86.280 106.230  16.160  0.00  0.00           N
ATOM   2261  CE1 HIE   140      87.223 107.271  16.043  0.00  0.00           C
ATOM   2262  HE1 HIE   140      87.580 107.801  16.925  0.00  0.00           H
ATOM   2263  NE2 HIE   140      87.544 107.393  14.778  0.00  0.00           N
ATOM   2264  HE2 HIE   140      88.222 108.047  14.413  0.00  0.00           H
ATOM   2265  CD2 HIE   140      86.830 106.510  14.030  0.00  0.00           C
ATOM   2266  HD2 HIE   140      86.770 106.440  12.960  0.00  0.00           H
ATOM   2267  C   HIE   140      84.860 102.130  14.980  0.00  0.00           C
ATOM   2268  O   HIE   140      84.580 101.770  13.820  0.00  0.00           O
ATOM   2269  N   VAL   141      84.450 101.570  16.120  0.00  0.00           N
ATOM   2270  H   VAL   141      84.730 102.050  16.960  0.00  0.00           H
ATOM   2271  CA  VAL   141      83.550 100.500  16.110  0.00  0.00           C
ATOM   2272  HA  VAL   141      83.060 100.630  15.150  0.00  0.00           H
ATOM   2273  CB  VAL   141      84.140  99.140  16.120  0.00  0.00           C
ATOM   2274  HB  VAL   141      83.440  98.340  15.860  0.00  0.00           H
ATOM   2275  CG1 VAL   141      85.150  99.020  15.080  0.00  0.00           C
ATOM   2276 HG11 VAL   141      85.450  97.980  15.060  0.00  0.00           H
ATOM   2277 HG12 VAL   141      84.880  99.220  14.040  0.00  0.00           H
ATOM   2278 HG13 VAL   141      86.030  99.640  15.290  0.00  0.00           H
ATOM   2279  CG2 VAL   141      84.770  98.900  17.520  0.00  0.00           C
ATOM   2280 HG21 VAL   141      84.030  98.710  18.300  0.00  0.00           H
ATOM   2281 HG22 VAL   141      85.310  97.950  17.520  0.00  0.00           H
ATOM   2282 HG23 VAL   141      85.380  99.740  17.850  0.00  0.00           H
ATOM   2283  C   VAL   141      82.610 100.650  17.270  0.00  0.00           C
ATOM   2284  O   VAL   141      82.830 101.390  18.230  0.00  0.00           O
ATOM   2285  N   ILE   142      81.400 100.060  17.190  0.00  0.00           N
ATOM   2286  H   ILE   142      81.270  99.350  16.490  0.00  0.00           H
ATOM   2287  CA  ILE   142      80.450  99.990  18.260  0.00  0.00           C
ATOM   2288  HA  ILE   142      80.660 100.840  18.910  0.00  0.00           H
ATOM   2289  CB  ILE   142      79.000 100.180  17.650  0.00  0.00           C
ATOM   2290  HB  ILE   142      78.800  99.380  16.940  0.00  0.00           H
ATOM   2291  CG2 ILE   142      77.880 100.020  18.690  0.00  0.00           C
ATOM   2292 HG21 ILE   142      77.860  99.040  19.150  0.00  0.00           H
ATOM   2293 HG22 ILE   142      78.150 100.630  19.560  0.00  0.00           H
ATOM   2294 HG23 ILE   142      76.920 100.350  18.300  0.00  0.00           H
ATOM   2295  CG1 ILE   142      78.880 101.630  16.970  0.00  0.00           C
ATOM   2296 HG12 ILE   142      79.730 101.810  16.310  0.00  0.00           H
ATOM   2297 HG13 ILE   142      78.820 102.410  17.730  0.00  0.00           H
ATOM   2298  CD1 ILE   142      77.610 101.810  16.210  0.00  0.00           C
ATOM   2299 HD11 ILE   142      76.800 101.940  16.930  0.00  0.00           H
ATOM   2300 HD12 ILE   142      77.740 102.780  15.730  0.00  0.00           H
ATOM   2301 HD13 ILE   142      77.440 100.980  15.530  0.00  0.00           H
ATOM   2302  C   ILE   142      80.490  98.640  19.020  0.00  0.00           C
ATOM   2303  O   ILE   142      80.380  97.590  18.420  0.00  0.00           O
ATOM   2304  N   LEU   143      80.530  98.720  20.330  0.00  0.00           N
ATOM   2305  H   LEU   143      80.610  99.650  20.710  0.00  0.00           H
ATOM   2306  CA  LEU   143      80.300  97.530  21.220  0.00  0.00           C
ATOM   2307  HA  LEU   143      80.240  96.630  20.610  0.00  0.00           H
ATOM   2308  CB  LEU   143      81.480  97.550  22.230  0.00  0.00           C
ATOM   2309  HB2 LEU   143      81.350  98.490  22.770  0.00  0.00           H
ATOM   2310  HB3 LEU   143      82.470  97.610  21.770  0.00  0.00           H
ATOM   2311  CG  LEU   143      81.500  96.380  23.230  0.00  0.00           C
ATOM   2312  HG  LEU   143      80.580  96.590  23.790  0.00  0.00           H
ATOM   2313  CD1 LEU   143      81.510  95.020  22.520  0.00  0.00           C
ATOM   2314 HD11 LEU   143      80.500  94.750  22.210  0.00  0.00           H
ATOM   2315 HD12 LEU   143      82.240  94.930  21.730  0.00  0.00           H
ATOM   2316 HD13 LEU   143      81.690  94.350  23.360  0.00  0.00           H
ATOM   2317  CD2 LEU   143      82.650  96.420  24.200  0.00  0.00           C
ATOM   2318 HD21 LEU   143      82.440  97.390  24.650  0.00  0.00           H
ATOM   2319 HD22 LEU   143      82.700  95.600  24.920  0.00  0.00           H
ATOM   2320 HD23 LEU   143      83.620  96.430  23.700  0.00  0.00           H
ATOM   2321  C   LEU   143      78.960  97.540  22.000  0.00  0.00           C
ATOM   2322  O   LEU   143      78.630  98.440  22.700  0.00  0.00           O
ATOM   2323  N   ILE   144      78.270  96.420  21.850  0.00  0.00           N
ATOM   2324  H   ILE   144      78.790  95.700  21.360  0.00  0.00           H
ATOM   2325  CA  ILE   144      77.060  96.010  22.630  0.00  0.00           C
ATOM   2326  HA  ILE   144      76.680  96.760  23.330  0.00  0.00           H
ATOM   2327  CB  ILE   144      75.820  95.820  21.710  0.00  0.00           C
ATOM   2328  HB  ILE   144      76.100  95.080  20.960  0.00  0.00           H
ATOM   2329  CG2 ILE   144      74.630  95.250  22.560  0.00  0.00           C
ATOM   2330 HG21 ILE   144      74.920  94.200  22.600  0.00  0.00           H
ATOM   2331 HG22 ILE   144      74.520  95.650  23.560  0.00  0.00           H
ATOM   2332 HG23 ILE   144      73.680  95.460  22.070  0.00  0.00           H
ATOM   2333  CG1 ILE   144      75.350  97.080  20.950  0.00  0.00           C
ATOM   2334 HG12 ILE   144      76.150  97.770  20.700  0.00  0.00           H
ATOM   2335 HG13 ILE   144      74.550  97.590  21.490  0.00  0.00           H
ATOM   2336  CD1 ILE   144      74.840  96.610  19.590  0.00  0.00           C
ATOM   2337 HD11 ILE   144      74.150  95.780  19.750  0.00  0.00           H
ATOM   2338 HD12 ILE   144      74.370  97.430  19.030  0.00  0.00           H
ATOM   2339 HD13 ILE   144      75.690  96.370  18.960  0.00  0.00           H
ATOM   2340  C   ILE   144      77.290  94.720  23.450  0.00  0.00           C
ATOM   2341  O   ILE   144      77.730  93.710  22.870  0.00  0.00           O
ATOM   2342  N   VAL   145      76.980  94.860  24.740  0.00  0.00           N
ATOM   2343  H   VAL   145      76.660  95.770  25.020  0.00  0.00           H
ATOM   2344  CA  VAL   145      77.220  93.890  25.820  0.00  0.00           C
ATOM   2345  HA  VAL   145      77.340  92.890  25.400  0.00  0.00           H
ATOM   2346  CB  VAL   145      78.460  94.230  26.690  0.00  0.00           C
ATOM   2347  HB  VAL   145      78.380  93.570  27.550  0.00  0.00           H
ATOM   2348  CG1 VAL   145      79.730  93.790  25.890  0.00  0.00           C
ATOM   2349 HG11 VAL   145      79.690  92.720  25.690  0.00  0.00           H
ATOM   2350 HG12 VAL   145      79.740  94.290  24.920  0.00  0.00           H
ATOM   2351 HG13 VAL   145      80.580  94.100  26.500  0.00  0.00           H
ATOM   2352  CG2 VAL   145      78.480  95.650  27.090  0.00  0.00           C
ATOM   2353 HG21 VAL   145      78.850  96.340  26.330  0.00  0.00           H
ATOM   2354 HG22 VAL   145      77.490  96.000  27.400  0.00  0.00           H
ATOM   2355 HG23 VAL   145      79.100  95.830  27.970  0.00  0.00           H
ATOM   2356  C   VAL   145      76.020  93.730  26.720  0.00  0.00           C
ATOM   2357  O   VAL   145      75.390  94.710  27.130  0.00  0.00           O
ATOM   2358  N   SER   146      75.670  92.500  27.140  0.00  0.00           N
ATOM   2359  H   SER   146      76.170  91.760  26.680  0.00  0.00           H
ATOM   2360  CA  SER   146      74.720  92.280  28.240  0.00  0.00           C
ATOM   2361  HA  SER   146      73.930  93.030  28.230  0.00  0.00           H
ATOM   2362  CB  SER   146      74.120  90.890  28.130  0.00  0.00           C
ATOM   2363  HB2 SER   146      73.430  90.840  27.290  0.00  0.00           H
ATOM   2364  HB3 SER   146      73.530  90.530  28.980  0.00  0.00           H
ATOM   2365  OG  SER   146      75.200  89.980  28.010  0.00  0.00           O
ATOM   2366  HG  SER   146      75.300  89.560  28.870  0.00  0.00           H
ATOM   2367  C   SER   146      75.460  92.550  29.570  0.00  0.00           C
ATOM   2368  O   SER   146      76.660  92.290  29.730  0.00  0.00           O
ATOM   2369  N   ASP   147      74.790  93.040  30.580  0.00  0.00           N
ATOM   2370  H   ASP   147      73.800  93.240  30.450  0.00  0.00           H
ATOM   2371  CA  ASP   147      75.210  93.350  31.930  0.00  0.00           C
ATOM   2372  HA  ASP   147      76.200  93.780  31.850  0.00  0.00           H
ATOM   2373  CB  ASP   147      74.440  94.460  32.640  0.00  0.00           C
ATOM   2374  HB2 ASP   147      73.440  94.100  32.860  0.00  0.00           H
ATOM   2375  HB3 ASP   147      74.330  95.230  31.880  0.00  0.00           H
ATOM   2376  CG  ASP   147      75.240  94.960  33.870  0.00  0.00           C
ATOM   2377  OD1 ASP   147      76.410  94.760  34.100  0.00  0.00           O
ATOM   2378  OD2 ASP   147      74.410  95.560  34.670  0.00  0.00           O
ATOM   2379  C   ASP   147      75.280  92.120  32.870  0.00  0.00           C
ATOM   2380  O   ASP   147      74.690  92.030  33.960  0.00  0.00           O
ATOM   2381  N   ASP   148      76.130  91.240  32.470  0.00  0.00           N
ATOM   2382  H   ASP   148      76.550  91.420  31.570  0.00  0.00           H
ATOM   2383  CA  ASP   148      76.570  89.970  33.130  0.00  0.00           C
ATOM   2384  HA  ASP   148      76.330  90.010  34.200  0.00  0.00           H
ATOM   2385  CB  ASP   148      75.760  88.770  32.520  0.00  0.00           C
ATOM   2386  HB2 ASP   148      74.670  88.860  32.600  0.00  0.00           H
ATOM   2387  HB3 ASP   148      76.120  87.880  33.040  0.00  0.00           H
ATOM   2388  CG  ASP   148      76.150  88.440  31.080  0.00  0.00           C
ATOM   2389  OD1 ASP   148      77.260  87.880  30.850  0.00  0.00           O
ATOM   2390  OD2 ASP   148      75.410  88.570  30.130  0.00  0.00           O
ATOM   2391  C   ASP   148      78.040  89.770  32.970  0.00  0.00           C
ATOM   2392  O   ASP   148      78.830  90.410  32.230  0.00  0.00           O
ATOM   2393  N   HIE   149      78.650  88.830  33.630  0.00  0.00           N
ATOM   2394  H   HIE   149      78.180  88.150  34.210  0.00  0.00           H
ATOM   2395  CA  HIE   149      80.140  88.560  33.700  0.00  0.00           C
ATOM   2396  HA  HIE   149      80.640  89.430  34.130  0.00  0.00           H
ATOM   2397  CB  HIE   149      80.320  87.260  34.550  0.00  0.00           C
ATOM   2398  HB2 HIE   149      79.960  86.400  33.970  0.00  0.00           H
ATOM   2399  HB3 HIE   149      79.710  87.260  35.450  0.00  0.00           H
ATOM   2400  CG  HIE   149      81.830  87.080  34.810  0.00  0.00           C
ATOM   2401  ND1 HIE   149      82.820  86.490  33.930  0.00  0.00           N
ATOM   2402  CE1 HIE   149      83.970  86.610  34.620  0.00  0.00           C
ATOM   2403  HE1 HIE   149      84.960  86.430  34.220  0.00  0.00           H
ATOM   2404  NE2 HIE   149      83.820  87.200  35.830  0.00  0.00           N
ATOM   2405  HE2 HIE   149      84.510  87.410  36.530  0.00  0.00           H
ATOM   2406  CD2 HIE   149      82.470  87.480  35.980  0.00  0.00           C
ATOM   2407  HD2 HIE   149      82.030  87.740  36.930  0.00  0.00           H
ATOM   2408  C   HIE   149      80.760  88.430  32.330  0.00  0.00           C
ATOM   2409  O   HIE   149      81.720  89.100  31.990  0.00  0.00           O
ATOM   2410  N   GLU   150      80.230  87.560  31.510  0.00  0.00           N
ATOM   2411  H   GLU   150      79.380  87.090  31.780  0.00  0.00           H
ATOM   2412  CA  GLU   150      80.720  87.360  30.180  0.00  0.00           C
ATOM   2413  HA  GLU   150      81.780  87.170  30.340  0.00  0.00           H
ATOM   2414  CB  GLU   150      80.090  86.120  29.600  0.00  0.00           C
ATOM   2415  HB2 GLU   150      79.130  86.250  29.080  0.00  0.00           H
ATOM   2416  HB3 GLU   150      79.960  85.440  30.440  0.00  0.00           H
ATOM   2417  CG  GLU   150      80.900  85.400  28.540  0.00  0.00           C
ATOM   2418  HG2 GLU   150      81.040  85.960  27.620  0.00  0.00           H
ATOM   2419  HG3 GLU   150      80.360  84.600  28.050  0.00  0.00           H
ATOM   2420  CD  GLU   150      82.220  84.910  29.180  0.00  0.00           C
ATOM   2421  OE1 GLU   150      82.190  84.190  30.150  0.00  0.00           O
ATOM   2422  OE2 GLU   150      83.280  85.400  28.730  0.00  0.00           O
ATOM   2423  C   GLU   150      80.740  88.630  29.230  0.00  0.00           C
ATOM   2424  O   GLU   150      81.750  88.910  28.640  0.00  0.00           O
ATOM   2425  N   GLY   151      79.640  89.420  29.230  0.00  0.00           N
ATOM   2426  H   GLY   151      78.910  89.060  29.830  0.00  0.00           H
ATOM   2427  CA  GLY   151      79.570  90.750  28.620  0.00  0.00           C
ATOM   2428  HA2 GLY   151      78.630  91.230  28.860  0.00  0.00           H
ATOM   2429  HA3 GLY   151      79.690  90.770  27.530  0.00  0.00           H
ATOM   2430  C   GLY   151      80.600  91.770  29.140  0.00  0.00           C
ATOM   2431  O   GLY   151      81.220  92.520  28.410  0.00  0.00           O
ATOM   2432  N   ARG   152      80.730  91.810  30.480  0.00  0.00           N
ATOM   2433  H   ARG   152      80.170  91.190  31.060  0.00  0.00           H
ATOM   2434  CA  ARG   152      81.730  92.660  31.100  0.00  0.00           C
ATOM   2435  HA  ARG   152      81.580  93.630  30.630  0.00  0.00           H
ATOM   2436  CB  ARG   152      81.440  92.790  32.620  0.00  0.00           C
ATOM   2437  HB2 ARG   152      82.340  93.260  33.000  0.00  0.00           H
ATOM   2438  HB3 ARG   152      81.390  91.850  33.180  0.00  0.00           H
ATOM   2439  CG  ARG   152      80.180  93.640  32.950  0.00  0.00           C
ATOM   2440  HG2 ARG   152      79.280  93.200  32.530  0.00  0.00           H
ATOM   2441  HG3 ARG   152      80.130  94.590  32.420  0.00  0.00           H
ATOM   2442  CD  ARG   152      79.950  93.880  34.410  0.00  0.00           C
ATOM   2443  HD2 ARG   152      79.030  94.450  34.390  0.00  0.00           H
ATOM   2444  HD3 ARG   152      80.770  94.470  34.820  0.00  0.00           H
ATOM   2445  NE  ARG   152      79.760  92.590  35.090  0.00  0.00           N
ATOM   2446  HE  ARG   152      80.640  92.150  35.320  0.00  0.00           H
ATOM   2447  CZ  ARG   152      78.640  91.970  35.550  0.00  0.00           C
ATOM   2448  NH1 ARG   152      77.490  92.350  35.190  0.00  0.00           N
ATOM   2449 HH11 ARG   152      77.390  93.210  34.660  0.00  0.00           H
ATOM   2450 HH12 ARG   152      76.740  92.000  35.770  0.00  0.00           H
ATOM   2451  NH2 ARG   152      78.770  91.150  36.520  0.00  0.00           N
ATOM   2452 HH21 ARG   152      79.720  91.080  36.840  0.00  0.00           H
ATOM   2453 HH22 ARG   152      77.940  90.670  36.850  0.00  0.00           H
ATOM   2454  C   ARG   152      83.210  92.150  30.780  0.00  0.00           C
ATOM   2455  O   ARG   152      84.080  92.920  30.380  0.00  0.00           O
ATOM   2456  N   ALA   153      83.480  90.880  30.930  0.00  0.00           N
ATOM   2457  H   ALA   153      82.740  90.330  31.350  0.00  0.00           H
ATOM   2458  CA  ALA   153      84.730  90.230  30.520  0.00  0.00           C
ATOM   2459  HA  ALA   153      85.570  90.620  31.100  0.00  0.00           H
ATOM   2460  CB  ALA   153      84.700  88.730  30.760  0.00  0.00           C
ATOM   2461  HB1 ALA   153      84.620  88.590  31.840  0.00  0.00           H
ATOM   2462  HB2 ALA   153      83.820  88.240  30.340  0.00  0.00           H
ATOM   2463  HB3 ALA   153      85.670  88.260  30.570  0.00  0.00           H
ATOM   2464  C   ALA   153      85.080  90.470  28.970  0.00  0.00           C
ATOM   2465  O   ALA   153      86.220  90.720  28.630  0.00  0.00           O
ATOM   2466  N   ALA   154      84.030  90.540  28.120  0.00  0.00           N
ATOM   2467  H   ALA   154      83.150  90.190  28.470  0.00  0.00           H
ATOM   2468  CA  ALA   154      84.250  90.950  26.700  0.00  0.00           C
ATOM   2469  HA  ALA   154      85.000  90.270  26.290  0.00  0.00           H
ATOM   2470  CB  ALA   154      83.080  90.700  25.750  0.00  0.00           C
ATOM   2471  HB1 ALA   154      83.320  90.860  24.700  0.00  0.00           H
ATOM   2472  HB2 ALA   154      82.820  89.650  25.880  0.00  0.00           H
ATOM   2473  HB3 ALA   154      82.310  91.430  26.000  0.00  0.00           H
ATOM   2474  C   ALA   154      84.710  92.370  26.690  0.00  0.00           C
ATOM   2475  O   ALA   154      85.720  92.660  26.080  0.00  0.00           O
ATOM   2476  N   GLN   155      84.030  93.270  27.460  0.00  0.00           N
ATOM   2477  H   GLN   155      83.230  92.960  27.990  0.00  0.00           H
ATOM   2478  CA  GLN   155      84.360  94.690  27.470  0.00  0.00           C
ATOM   2479  HA  GLN   155      84.340  94.990  26.420  0.00  0.00           H
ATOM   2480  CB  GLN   155      83.300  95.460  28.280  0.00  0.00           C
ATOM   2481  HB2 GLN   155      83.310  95.140  29.320  0.00  0.00           H
ATOM   2482  HB3 GLN   155      82.280  95.210  27.980  0.00  0.00           H
ATOM   2483  CG  GLN   155      83.540  96.980  28.170  0.00  0.00           C
ATOM   2484  HG2 GLN   155      83.210  97.460  27.240  0.00  0.00           H
ATOM   2485  HG3 GLN   155      84.610  97.210  28.230  0.00  0.00           H
ATOM   2486  CD  GLN   155      82.900  97.750  29.240  0.00  0.00           C
ATOM   2487  OE1 GLN   155      82.000  97.260  29.890  0.00  0.00           O
ATOM   2488  NE2 GLN   155      83.240  98.990  29.450  0.00  0.00           N
ATOM   2489 HE21 GLN   155      84.010  99.410  28.970  0.00  0.00           H
ATOM   2490 HE22 GLN   155      82.810  99.440  30.250  0.00  0.00           H
ATOM   2491  C   GLN   155      85.790  94.960  27.880  0.00  0.00           C
ATOM   2492  O   GLN   155      86.600  95.370  27.090  0.00  0.00           O
ATOM   2493  N   LYS   156      86.150  94.560  29.090  0.00  0.00           N
ATOM   2494  H   LYS   156      85.370  94.180  29.620  0.00  0.00           H
ATOM   2495  CA  LYS   156      87.520  94.790  29.680  0.00  0.00           C
ATOM   2496  HA  LYS   156      87.590  95.870  29.830  0.00  0.00           H
ATOM   2497  CB  LYS   156      87.600  94.100  31.080  0.00  0.00           C
ATOM   2498  HB2 LYS   156      88.640  94.220  31.390  0.00  0.00           H
ATOM   2499  HB3 LYS   156      87.350  93.050  30.950  0.00  0.00           H
ATOM   2500  CG  LYS   156      86.550  94.680  32.060  0.00  0.00           C
ATOM   2501  HG2 LYS   156      85.560  94.760  31.610  0.00  0.00           H
ATOM   2502  HG3 LYS   156      86.880  95.700  32.280  0.00  0.00           H
ATOM   2503  CD  LYS   156      86.450  93.920  33.390  0.00  0.00           C
ATOM   2504  HD2 LYS   156      85.880  94.560  34.070  0.00  0.00           H
ATOM   2505  HD3 LYS   156      87.430  93.770  33.860  0.00  0.00           H
ATOM   2506  CE  LYS   156      85.860  92.520  33.250  0.00  0.00           C
ATOM   2507  HE2 LYS   156      86.640  91.790  33.050  0.00  0.00           H
ATOM   2508  HE3 LYS   156      85.180  92.620  32.400  0.00  0.00           H
ATOM   2509  NZ  LYS   156      85.010  92.200  34.410  0.00  0.00           N
ATOM   2510  HZ1 LYS   156      84.620  91.270  34.350  0.00  0.00           H
ATOM   2511  HZ2 LYS   156      85.660  92.190  35.180  0.00  0.00           H
ATOM   2512  HZ3 LYS   156      84.190  92.720  34.670  0.00  0.00           H
ATOM   2513  C   LYS   156      88.660  94.300  28.690  0.00  0.00           C
ATOM   2514  O   LYS   156      89.550  95.140  28.420  0.00  0.00           O
ATOM   2515  N   LYS   157      88.580  93.060  28.100  0.00  0.00           N
ATOM   2516  H   LYS   157      87.820  92.430  28.290  0.00  0.00           H
ATOM   2517  CA  LYS   157      89.550  92.590  27.040  0.00  0.00           C
ATOM   2518  HA  LYS   157      90.540  92.550  27.500  0.00  0.00           H
ATOM   2519  CB  LYS   157      89.170  91.160  26.640  0.00  0.00           C
ATOM   2520  HB2 LYS   157      88.300  91.160  25.980  0.00  0.00           H
ATOM   2521  HB3 LYS   157      88.930  90.540  27.500  0.00  0.00           H
ATOM   2522  CG  LYS   157      90.230  90.450  25.780  0.00  0.00           C
ATOM   2523  HG2 LYS   157      90.370  90.890  24.790  0.00  0.00           H
ATOM   2524  HG3 LYS   157      89.700  89.520  25.610  0.00  0.00           H
ATOM   2525  CD  LYS   157      91.490  90.140  26.530  0.00  0.00           C
ATOM   2526  HD2 LYS   157      91.840  89.150  26.260  0.00  0.00           H
ATOM   2527  HD3 LYS   157      91.340  89.980  27.600  0.00  0.00           H
ATOM   2528  CE  LYS   157      92.600  91.190  26.390  0.00  0.00           C
ATOM   2529  HE2 LYS   157      92.250  92.220  26.510  0.00  0.00           H
ATOM   2530  HE3 LYS   157      92.950  91.150  25.360  0.00  0.00           H
ATOM   2531  NZ  LYS   157      93.740  90.860  27.240  0.00  0.00           N
ATOM   2532  HZ1 LYS   157      94.510  91.490  27.090  0.00  0.00           H
ATOM   2533  HZ2 LYS   157      93.530  90.760  28.230  0.00  0.00           H
ATOM   2534  HZ3 LYS   157      94.040  89.940  26.960  0.00  0.00           H
ATOM   2535  C   LYS   157      89.710  93.490  25.830  0.00  0.00           C
ATOM   2536  O   LYS   157      90.850  93.960  25.590  0.00  0.00           O
ATOM   2537  N   LEU   158      88.600  93.690  25.090  0.00  0.00           N
ATOM   2538  H   LEU   158      87.750  93.280  25.450  0.00  0.00           H
ATOM   2539  CA  LEU   158      88.510  94.600  23.930  0.00  0.00           C
ATOM   2540  HA  LEU   158      89.070  94.160  23.100  0.00  0.00           H
ATOM   2541  CB  LEU   158      87.080  94.670  23.450  0.00  0.00           C
ATOM   2542  HB2 LEU   158      86.470  95.300  24.100  0.00  0.00           H
ATOM   2543  HB3 LEU   158      86.650  93.680  23.580  0.00  0.00           H
ATOM   2544  CG  LEU   158      87.050  95.230  21.990  0.00  0.00           C
ATOM   2545  HG  LEU   158      87.580  96.180  21.940  0.00  0.00           H
ATOM   2546  CD1 LEU   158      87.800  94.440  20.900  0.00  0.00           C
ATOM   2547 HD11 LEU   158      87.330  93.470  20.790  0.00  0.00           H
ATOM   2548 HD12 LEU   158      87.570  95.000  19.990  0.00  0.00           H
ATOM   2549 HD13 LEU   158      88.870  94.480  21.140  0.00  0.00           H
ATOM   2550  CD2 LEU   158      85.570  95.480  21.710  0.00  0.00           C
ATOM   2551 HD21 LEU   158      85.410  95.620  20.640  0.00  0.00           H
ATOM   2552 HD22 LEU   158      85.080  94.580  22.090  0.00  0.00           H
ATOM   2553 HD23 LEU   158      85.240  96.350  22.270  0.00  0.00           H
ATOM   2554  C   LEU   158      89.110  95.950  24.300  0.00  0.00           C
ATOM   2555  O   LEU   158      90.010  96.430  23.590  0.00  0.00           O
ATOM   2556  N   GLU   159      88.580  96.640  25.330  0.00  0.00           N
ATOM   2557  H   GLU   159      87.750  96.340  25.820  0.00  0.00           H
ATOM   2558  CA  GLU   159      89.080  97.990  25.610  0.00  0.00           C
ATOM   2559  HA  GLU   159      89.080  98.660  24.750  0.00  0.00           H
ATOM   2560  CB  GLU   159      88.240  98.560  26.800  0.00  0.00           C
ATOM   2561  HB2 GLU   159      88.560  99.600  26.900  0.00  0.00           H
ATOM   2562  HB3 GLU   159      88.480  98.040  27.730  0.00  0.00           H
ATOM   2563  CG  GLU   159      86.770  98.640  26.670  0.00  0.00           C
ATOM   2564  HG2 GLU   159      86.350  97.640  26.620  0.00  0.00           H
ATOM   2565  HG3 GLU   159      86.420  99.150  25.770  0.00  0.00           H
ATOM   2566  CD  GLU   159      86.180  99.400  27.850  0.00  0.00           C
ATOM   2567  OE1 GLU   159      86.810  99.450  28.930  0.00  0.00           O
ATOM   2568  OE2 GLU   159      85.090 100.020  27.710  0.00  0.00           O
ATOM   2569  C   GLU   159      90.550  97.990  26.100  0.00  0.00           C
ATOM   2570  O   GLU   159      91.260  98.940  25.730  0.00  0.00           O
ATOM   2571  N   THR   160      91.060  96.980  26.850  0.00  0.00           N
ATOM   2572  H   THR   160      90.510  96.170  27.100  0.00  0.00           H
ATOM   2573  CA  THR   160      92.510  96.860  27.030  0.00  0.00           C
ATOM   2574  HA  THR   160      92.900  97.720  27.570  0.00  0.00           H
ATOM   2575  CB  THR   160      92.820  95.560  27.840  0.00  0.00           C
ATOM   2576  HB  THR   160      92.560  94.780  27.120  0.00  0.00           H
ATOM   2577  CG2 THR   160      94.270  95.470  28.300  0.00  0.00           C
ATOM   2578 HG21 THR   160      94.570  96.300  28.940  0.00  0.00           H
ATOM   2579 HG22 THR   160      94.410  94.460  28.700  0.00  0.00           H
ATOM   2580 HG23 THR   160      94.940  95.530  27.440  0.00  0.00           H
ATOM   2581  OG1 THR   160      92.090  95.570  29.030  0.00  0.00           O
ATOM   2582  HG1 THR   160      91.190  95.570  28.680  0.00  0.00           H
ATOM   2583  C   THR   160      93.380  96.770  25.760  0.00  0.00           C
ATOM   2584  O   THR   160      94.450  97.390  25.800  0.00  0.00           O
ATOM   2585  N   LEU   161      92.910  96.260  24.650  0.00  0.00           N
ATOM   2586  H   LEU   161      91.920  96.060  24.600  0.00  0.00           H
ATOM   2587  CA  LEU   161      93.800  96.110  23.510  0.00  0.00           C
ATOM   2588  HA  LEU   161      94.760  95.680  23.780  0.00  0.00           H
ATOM   2589  CB  LEU   161      93.220  95.050  22.520  0.00  0.00           C
ATOM   2590  HB2 LEU   161      93.790  94.910  21.610  0.00  0.00           H
ATOM   2591  HB3 LEU   161      92.200  95.320  22.240  0.00  0.00           H
ATOM   2592  CG  LEU   161      93.190  93.610  23.120  0.00  0.00           C
ATOM   2593  HG  LEU   161      92.960  93.710  24.180  0.00  0.00           H
ATOM   2594  CD1 LEU   161      92.180  92.750  22.380  0.00  0.00           C
ATOM   2595 HD11 LEU   161      91.890  91.860  22.940  0.00  0.00           H
ATOM   2596 HD12 LEU   161      91.240  93.280  22.220  0.00  0.00           H
ATOM   2597 HD13 LEU   161      92.580  92.490  21.410  0.00  0.00           H
ATOM   2598  CD2 LEU   161      94.580  92.980  22.830  0.00  0.00           C
ATOM   2599 HD21 LEU   161      94.620  91.980  23.250  0.00  0.00           H
ATOM   2600 HD22 LEU   161      94.770  92.720  21.790  0.00  0.00           H
ATOM   2601 HD23 LEU   161      95.400  93.600  23.190  0.00  0.00           H
ATOM   2602  C   LEU   161      93.970  97.450  22.810  0.00  0.00           C
ATOM   2603  O   LEU   161      95.050  97.810  22.300  0.00  0.00           O
ATOM   2604  N   LEU   162      92.900  98.310  22.840  0.00  0.00           N
ATOM   2605  H   LEU   162      91.990  97.940  23.070  0.00  0.00           H
ATOM   2606  CA  LEU   162      93.010  99.640  22.300  0.00  0.00           C
ATOM   2607  HA  LEU   162      93.550  99.530  21.360  0.00  0.00           H
ATOM   2608  CB  LEU   162      91.590 100.140  21.940  0.00  0.00           C
ATOM   2609  HB2 LEU   162      91.740 100.920  21.190  0.00  0.00           H
ATOM   2610  HB3 LEU   162      91.230 100.590  22.870  0.00  0.00           H
ATOM   2611  CG  LEU   162      90.520  99.100  21.500  0.00  0.00           C
ATOM   2612  HG  LEU   162      90.650  98.150  22.030  0.00  0.00           H
ATOM   2613  CD1 LEU   162      89.140  99.640  21.820  0.00  0.00           C
ATOM   2614 HD11 LEU   162      89.170  99.880  22.880  0.00  0.00           H
ATOM   2615 HD12 LEU   162      88.880 100.540  21.270  0.00  0.00           H
ATOM   2616 HD13 LEU   162      88.410  98.860  21.610  0.00  0.00           H
ATOM   2617  CD2 LEU   162      90.530  98.880  19.990  0.00  0.00           C
ATOM   2618 HD21 LEU   162      91.540  98.590  19.700  0.00  0.00           H
ATOM   2619 HD22 LEU   162      89.840  98.090  19.710  0.00  0.00           H
ATOM   2620 HD23 LEU   162      90.330  99.850  19.530  0.00  0.00           H
ATOM   2621  C   LEU   162      93.840 100.680  23.150  0.00  0.00           C
ATOM   2622  O   LEU   162      94.410 101.560  22.590  0.00  0.00           O
ATOM   2623  N   GLU   163      93.910 100.420  24.450  0.00  0.00           N
ATOM   2624  H   GLU   163      93.400  99.620  24.800  0.00  0.00           H
ATOM   2625  CA  GLU   163      94.690 101.060  25.450  0.00  0.00           C
ATOM   2626  HA  GLU   163      94.570 102.150  25.420  0.00  0.00           H
ATOM   2627  CB  GLU   163      94.030 100.750  26.810  0.00  0.00           C
ATOM   2628  HB2 GLU   163      94.030  99.680  27.010  0.00  0.00           H
ATOM   2629  HB3 GLU   163      93.010 101.120  26.810  0.00  0.00           H
ATOM   2630  CG  GLU   163      94.780 101.290  28.020  0.00  0.00           C
ATOM   2631  HG2 GLU   163      94.990 102.360  28.000  0.00  0.00           H
ATOM   2632  HG3 GLU   163      95.720 100.740  28.020  0.00  0.00           H
ATOM   2633  CD  GLU   163      93.980 100.970  29.280  0.00  0.00           C
ATOM   2634  OE1 GLU   163      93.410 101.920  29.840  0.00  0.00           O
ATOM   2635  OE2 GLU   163      93.790  99.800  29.630  0.00  0.00           O
ATOM   2636  C   GLU   163      96.220 100.710  25.320  0.00  0.00           C
ATOM   2637  O   GLU   163      96.940 101.690  25.180  0.00  0.00           O
ATOM   2638  N   GLU   164      96.670  99.460  25.190  0.00  0.00           N
ATOM   2639  H   GLU   164      96.000  98.760  25.480  0.00  0.00           H
ATOM   2640  CA  GLU   164      98.080  98.990  24.890  0.00  0.00           C
ATOM   2641  HA  GLU   164      98.820  99.330  25.610  0.00  0.00           H
ATOM   2642  CB  GLU   164      98.090  97.390  24.800  0.00  0.00           C
ATOM   2643  HB2 GLU   164      98.920  97.090  24.160  0.00  0.00           H
ATOM   2644  HB3 GLU   164      97.260  97.120  24.150  0.00  0.00           H
ATOM   2645  CG  GLU   164      98.160  96.610  26.120  0.00  0.00           C
ATOM   2646  HG2 GLU   164      97.490  97.010  26.890  0.00  0.00           H
ATOM   2647  HG3 GLU   164      99.150  96.710  26.580  0.00  0.00           H
ATOM   2648  CD  GLU   164      97.940  95.070  25.890  0.00  0.00           C
ATOM   2649  OE1 GLU   164      97.810  94.350  26.930  0.00  0.00           O
ATOM   2650  OE2 GLU   164      97.800  94.630  24.700  0.00  0.00           O
ATOM   2651  C   GLU   164      98.450  99.490  23.430  0.00  0.00           C
ATOM   2652  O   GLU   164      99.550 100.010  23.220  0.00  0.00           O
ATOM   2653  N   LYS   165      97.540  99.540  22.480  0.00  0.00           N
ATOM   2654  H   LYS   165      96.660  99.110  22.730  0.00  0.00           H
ATOM   2655  CA  LYS   165      97.820  99.970  21.130  0.00  0.00           C
ATOM   2656  HA  LYS   165      98.690  99.390  20.820  0.00  0.00           H
ATOM   2657  CB  LYS   165      96.620  99.680  20.190  0.00  0.00           C
ATOM   2658  HB2 LYS   165      95.730 100.200  20.540  0.00  0.00           H
ATOM   2659  HB3 LYS   165      96.240  98.660  20.150  0.00  0.00           H
ATOM   2660  CG  LYS   165      96.870 100.060  18.770  0.00  0.00           C
ATOM   2661  HG2 LYS   165      96.990 101.140  18.700  0.00  0.00           H
ATOM   2662  HG3 LYS   165      96.050  99.780  18.110  0.00  0.00           H
ATOM   2663  CD  LYS   165      98.100  99.490  18.190  0.00  0.00           C
ATOM   2664  HD2 LYS   165      98.170  98.410  18.310  0.00  0.00           H
ATOM   2665  HD3 LYS   165      98.940  99.830  18.810  0.00  0.00           H
ATOM   2666  CE  LYS   165      98.420  99.780  16.720  0.00  0.00           C
ATOM   2667  HE2 LYS   165      98.380 100.870  16.630  0.00  0.00           H
ATOM   2668  HE3 LYS   165      97.630  99.310  16.140  0.00  0.00           H
ATOM   2669  NZ  LYS   165      99.810  99.400  16.350  0.00  0.00           N
ATOM   2670  HZ1 LYS   165     100.430  99.730  17.070  0.00  0.00           H
ATOM   2671  HZ2 LYS   165      99.960  98.410  16.360  0.00  0.00           H
ATOM   2672  HZ3 LYS   165     100.130  99.850  15.500  0.00  0.00           H
ATOM   2673  C   LYS   165      98.320 101.420  21.160  0.00  0.00           C
ATOM   2674  O   LYS   165      99.310 101.730  20.500  0.00  0.00           O
ATOM   2675  N   GLU   166      97.610 102.320  21.830  0.00  0.00           N
ATOM   2676  H   GLU   166      96.740 102.060  22.280  0.00  0.00           H
ATOM   2677  CA  GLU   166      97.990 103.650  22.190  0.00  0.00           C
ATOM   2678  HA  GLU   166      98.220 104.260  21.320  0.00  0.00           H
ATOM   2679  CB  GLU   166      96.720 104.300  22.750  0.00  0.00           C
ATOM   2680  HB2 GLU   166      96.450 103.710  23.630  0.00  0.00           H
ATOM   2681  HB3 GLU   166      95.950 104.450  22.000  0.00  0.00           H
ATOM   2682  CG  GLU   166      96.950 105.700  23.260  0.00  0.00           C
ATOM   2683  HG2 GLU   166      97.340 106.280  22.420  0.00  0.00           H
ATOM   2684  HG3 GLU   166      97.740 105.700  24.020  0.00  0.00           H
ATOM   2685  CD  GLU   166      95.670 106.390  23.890  0.00  0.00           C
ATOM   2686  OE1 GLU   166      95.840 107.320  24.680  0.00  0.00           O
ATOM   2687  OE2 GLU   166      94.550 106.010  23.510  0.00  0.00           O
ATOM   2688  C   GLU   166      99.200 103.810  23.180  0.00  0.00           C
ATOM   2689  O   GLU   166     100.030 104.760  23.080  0.00  0.00           O
ATOM   2690  N   SER   167      99.380 102.930  24.120  0.00  0.00           N
ATOM   2691  H   SER   167      98.780 102.120  24.150  0.00  0.00           H
ATOM   2692  CA  SER   167     100.510 103.020  25.150  0.00  0.00           C
ATOM   2693  HA  SER   167     100.480 104.050  25.520  0.00  0.00           H
ATOM   2694  CB  SER   167     100.120 102.110  26.330  0.00  0.00           C
ATOM   2695  HB2 SER   167      99.990 101.100  25.940  0.00  0.00           H
ATOM   2696  HB3 SER   167      99.170 102.420  26.770  0.00  0.00           H
ATOM   2697  OG  SER   167     101.140 102.200  27.290  0.00  0.00           O
ATOM   2698  HG  SER   167     101.000 102.910  27.920  0.00  0.00           H
ATOM   2699  C   SER   167     101.840 102.670  24.400  0.00  0.00           C
ATOM   2700  O   SER   167     102.800 103.420  24.470  0.00  0.00           O
ATOM   2701  N   LYS   168     101.910 101.710  23.520  0.00  0.00           N
ATOM   2702  H   LYS   168     101.100 101.110  23.420  0.00  0.00           H
ATOM   2703  CA  LYS   168     103.160 101.360  22.830  0.00  0.00           C
ATOM   2704  HA  LYS   168     103.890 101.330  23.630  0.00  0.00           H
ATOM   2705  CB  LYS   168     102.970  99.940  22.180  0.00  0.00           C
ATOM   2706  HB2 LYS   168     103.780  99.800  21.460  0.00  0.00           H
ATOM   2707  HB3 LYS   168     102.020  99.890  21.640  0.00  0.00           H
ATOM   2708  CG  LYS   168     103.070  98.770  23.300  0.00  0.00           C
ATOM   2709  HG2 LYS   168     102.390  98.980  24.130  0.00  0.00           H
ATOM   2710  HG3 LYS   168     104.090  98.790  23.700  0.00  0.00           H
ATOM   2711  CD  LYS   168     102.680  97.530  22.590  0.00  0.00           C
ATOM   2712  HD2 LYS   168     103.250  97.520  21.660  0.00  0.00           H
ATOM   2713  HD3 LYS   168     101.600  97.580  22.440  0.00  0.00           H
ATOM   2714  CE  LYS   168     102.990  96.200  23.340  0.00  0.00           C
ATOM   2715  HE2 LYS   168     102.370  96.220  24.240  0.00  0.00           H
ATOM   2716  HE3 LYS   168     104.020  96.270  23.660  0.00  0.00           H
ATOM   2717  NZ  LYS   168     102.840  94.930  22.560  0.00  0.00           N
ATOM   2718  HZ1 LYS   168     103.340  94.930  21.690  0.00  0.00           H
ATOM   2719  HZ2 LYS   168     103.110  94.160  23.160  0.00  0.00           H
ATOM   2720  HZ3 LYS   168     101.870  94.840  22.310  0.00  0.00           H
ATOM   2721  C   LYS   168     103.530 102.390  21.780  0.00  0.00           C
ATOM   2722  O   LYS   168     104.650 102.780  21.540  0.00  0.00           O
ATOM   2723  N   SER   169     102.530 103.000  21.140  0.00  0.00           N
ATOM   2724  H   SER   169     101.580 102.740  21.370  0.00  0.00           H
ATOM   2725  CA  SER   169     102.600 104.110  20.200  0.00  0.00           C
ATOM   2726  HA  SER   169     103.240 103.830  19.370  0.00  0.00           H
ATOM   2727  CB  SER   169     101.200 104.350  19.640  0.00  0.00           C
ATOM   2728  HB2 SER   169     100.510 104.270  20.480  0.00  0.00           H
ATOM   2729  HB3 SER   169     100.870 103.600  18.930  0.00  0.00           H
ATOM   2730  OG  SER   169     101.080 105.600  19.020  0.00  0.00           O
ATOM   2731  HG  SER   169     101.540 105.600  18.180  0.00  0.00           H
ATOM   2732  C   SER   169     103.250 105.250  20.950  0.00  0.00           C
ATOM   2733  O   SER   169     104.230 105.860  20.490  0.00  0.00           O
ATOM   2734  N   LYS   170     102.620 105.740  22.000  0.00  0.00           N
ATOM   2735  H   LYS   170     101.670 105.430  22.140  0.00  0.00           H
ATOM   2736  CA  LYS   170     103.100 106.920  22.810  0.00  0.00           C
ATOM   2737  HA  LYS   170     103.330 107.780  22.190  0.00  0.00           H
ATOM   2738  CB  LYS   170     102.040 107.320  23.830  0.00  0.00           C
ATOM   2739  HB2 LYS   170     102.510 108.030  24.510  0.00  0.00           H
ATOM   2740  HB3 LYS   170     101.740 106.440  24.400  0.00  0.00           H
ATOM   2741  CG  LYS   170     100.860 108.080  23.150  0.00  0.00           C
ATOM   2742  HG2 LYS   170     100.360 107.400  22.450  0.00  0.00           H
ATOM   2743  HG3 LYS   170     101.260 109.000  22.730  0.00  0.00           H
ATOM   2744  CD  LYS   170      99.810 108.510  24.180  0.00  0.00           C
ATOM   2745  HD2 LYS   170     100.240 109.200  24.910  0.00  0.00           H
ATOM   2746  HD3 LYS   170      99.410 107.600  24.610  0.00  0.00           H
ATOM   2747  CE  LYS   170      98.610 109.200  23.480  0.00  0.00           C
ATOM   2748  HE2 LYS   170      98.170 108.520  22.750  0.00  0.00           H
ATOM   2749  HE3 LYS   170      98.830 110.200  23.090  0.00  0.00           H
ATOM   2750  NZ  LYS   170      97.490 109.470  24.420  0.00  0.00           N
ATOM   2751  HZ1 LYS   170      96.720 110.010  24.050  0.00  0.00           H
ATOM   2752  HZ2 LYS   170      97.000 108.660  24.780  0.00  0.00           H
ATOM   2753  HZ3 LYS   170      97.820 110.020  25.200  0.00  0.00           H
ATOM   2754  C   LYS   170     104.440 106.740  23.510  0.00  0.00           C
ATOM   2755  O   LYS   170     105.080 107.730  23.830  0.00  0.00           O
ATOM   2756  N   LYS   171     104.930 105.490  23.580  0.00  0.00           N
ATOM   2757  H   LYS   171     104.240 104.770  23.510  0.00  0.00           H
ATOM   2758  CA  LYS   171     106.250 105.020  23.900  0.00  0.00           C
ATOM   2759  HA  LYS   171     106.720 105.630  24.670  0.00  0.00           H
ATOM   2760  CB  LYS   171     106.110 103.610  24.480  0.00  0.00           C
ATOM   2761  HB2 LYS   171     106.980 103.000  24.270  0.00  0.00           H
ATOM   2762  HB3 LYS   171     105.180 103.210  24.080  0.00  0.00           H
ATOM   2763  CG  LYS   171     105.950 103.760  25.940  0.00  0.00           C
ATOM   2764  HG2 LYS   171     105.160 104.460  26.220  0.00  0.00           H
ATOM   2765  HG3 LYS   171     106.820 104.200  26.430  0.00  0.00           H
ATOM   2766  CD  LYS   171     105.590 102.360  26.470  0.00  0.00           C
ATOM   2767  HD2 LYS   171     106.050 101.560  25.900  0.00  0.00           H
ATOM   2768  HD3 LYS   171     104.520 102.140  26.450  0.00  0.00           H
ATOM   2769  CE  LYS   171     106.070 102.180  27.890  0.00  0.00           C
ATOM   2770  HE2 LYS   171     105.730 103.030  28.490  0.00  0.00           H
ATOM   2771  HE3 LYS   171     107.150 102.190  27.830  0.00  0.00           H
ATOM   2772  NZ  LYS   171     105.530 100.870  28.430  0.00  0.00           N
ATOM   2773  HZ1 LYS   171     106.040 100.640  29.270  0.00  0.00           H
ATOM   2774  HZ2 LYS   171     104.550 100.850  28.680  0.00  0.00           H
ATOM   2775  HZ3 LYS   171     105.710 100.080  27.840  0.00  0.00           H
ATOM   2776  C   LYS   171     107.250 105.090  22.720  0.00  0.00           C
ATOM   2777  O   LYS   171     108.220 105.760  22.890  0.00  0.00           O
ATOM   2778  N   ARG   172     106.930 104.510  21.570  0.00  0.00           N
ATOM   2779  H   ARG   172     106.150 103.880  21.580  0.00  0.00           H
ATOM   2780  CA  ARG   172     107.900 104.540  20.360  0.00  0.00           C
ATOM   2781  HA  ARG   172     108.870 104.220  20.740  0.00  0.00           H
ATOM   2782  CB  ARG   172     107.470 103.450  19.340  0.00  0.00           C
ATOM   2783  HB2 ARG   172     106.630 103.930  18.820  0.00  0.00           H
ATOM   2784  HB3 ARG   172     107.130 102.650  20.000  0.00  0.00           H
ATOM   2785  CG  ARG   172     108.520 102.970  18.290  0.00  0.00           C
ATOM   2786  HG2 ARG   172     109.400 102.620  18.820  0.00  0.00           H
ATOM   2787  HG3 ARG   172     108.830 103.860  17.750  0.00  0.00           H
ATOM   2788  CD  ARG   172     108.090 101.880  17.310  0.00  0.00           C
ATOM   2789  HD2 ARG   172     107.110 102.180  16.940  0.00  0.00           H
ATOM   2790  HD3 ARG   172     108.050 101.040  18.000  0.00  0.00           H
ATOM   2791  NE  ARG   172     109.020 101.770  16.170  0.00  0.00           N
ATOM   2792  HE  ARG   172     109.810 102.390  16.080  0.00  0.00           H
ATOM   2793  CZ  ARG   172     109.090 100.810  15.290  0.00  0.00           C
ATOM   2794  NH1 ARG   172     108.250  99.820  15.040  0.00  0.00           N
ATOM   2795 HH11 ARG   172     107.510  99.720  15.710  0.00  0.00           H
ATOM   2796 HH12 ARG   172     108.600  99.020  14.530  0.00  0.00           H
ATOM   2797  NH2 ARG   172     110.120 100.750  14.510  0.00  0.00           N
ATOM   2798 HH21 ARG   172     110.780 101.510  14.560  0.00  0.00           H
ATOM   2799 HH22 ARG   172     110.190 100.030  13.810  0.00  0.00           H
ATOM   2800  C   ARG   172     108.080 105.910  19.790  0.00  0.00           C
ATOM   2801  O   ARG   172     109.150 106.290  19.400  0.00  0.00           O
ATOM   2802  N   ASN   173     107.020 106.720  19.630  0.00  0.00           N
ATOM   2803  H   ASN   173     106.090 106.430  19.890  0.00  0.00           H
ATOM   2804  CA  ASN   173     107.060 108.010  18.960  0.00  0.00           C
ATOM   2805  HA  ASN   173     107.730 107.920  18.100  0.00  0.00           H
ATOM   2806  CB  ASN   173     105.660 108.490  18.590  0.00  0.00           C
ATOM   2807  HB2 ASN   173     105.910 109.350  17.970  0.00  0.00           H
ATOM   2808  HB3 ASN   173     105.050 108.850  19.420  0.00  0.00           H
ATOM   2809  CG  ASN   173     104.880 107.430  17.800  0.00  0.00           C
ATOM   2810  OD1 ASN   173     105.440 106.540  17.170  0.00  0.00           O
ATOM   2811  ND2 ASN   173     103.560 107.390  17.830  0.00  0.00           N
ATOM   2812 HD21 ASN   173     102.960 107.710  18.580  0.00  0.00           H
ATOM   2813 HD22 ASN   173     103.220 106.770  17.100  0.00  0.00           H
ATOM   2814  C   ASN   173     107.780 109.070  19.860  0.00  0.00           C
ATOM   2815  O   ASN   173     108.310 110.020  19.300  0.00  0.00           O
ATOM   2816  N   TYR   174     107.920 108.890  21.180  0.00  0.00           N
ATOM   2817  H   TYR   174     107.510 108.030  21.520  0.00  0.00           H
ATOM   2818  CA  TYR   174     108.620 109.780  22.200  0.00  0.00           C
ATOM   2819  HA  TYR   174     108.180 110.770  22.130  0.00  0.00           H
ATOM   2820  CB  TYR   174     108.300 109.280  23.610  0.00  0.00           C
ATOM   2821  HB2 TYR   174     108.880 108.390  23.850  0.00  0.00           H
ATOM   2822  HB3 TYR   174     107.240 109.030  23.680  0.00  0.00           H
ATOM   2823  CG  TYR   174     108.720 110.230  24.760  0.00  0.00           C
ATOM   2824  CD1 TYR   174     109.950 110.040  25.430  0.00  0.00           C
ATOM   2825  HD1 TYR   174     110.690 109.380  25.010  0.00  0.00           H
ATOM   2826  CE1 TYR   174     110.210 110.920  26.480  0.00  0.00           C
ATOM   2827  HE1 TYR   174     111.170 110.980  26.970  0.00  0.00           H
ATOM   2828  CZ  TYR   174     109.270 111.840  27.010  0.00  0.00           C
ATOM   2829  OH  TYR   174     109.430 112.640  28.090  0.00  0.00           O
ATOM   2830  HH  TYR   174     110.070 112.220  28.670  0.00  0.00           H
ATOM   2831  CE2 TYR   174     108.020 111.960  26.370  0.00  0.00           C
ATOM   2832  HE2 TYR   174     107.250 112.600  26.760  0.00  0.00           H
ATOM   2833  CD2 TYR   174     107.750 111.150  25.260  0.00  0.00           C
ATOM   2834  HD2 TYR   174     106.780 111.130  24.780  0.00  0.00           H
ATOM   2835  C   TYR   174     110.150 109.730  21.980  0.00  0.00           C
ATOM   2836  O   TYR   174     110.960 110.520  22.530  0.00  0.00           O
ATOM   2837  N   GLU   175     110.680 108.740  21.220  0.00  0.00           N
ATOM   2838  H   GLU   175     110.050 108.040  20.870  0.00  0.00           H
ATOM   2839  CA  GLU   175     112.020 108.630  20.670  0.00  0.00           C
ATOM   2840  HA  GLU   175     112.750 108.580  21.480  0.00  0.00           H
ATOM   2841  CB  GLU   175     112.040 107.340  19.930  0.00  0.00           C
ATOM   2842  HB2 GLU   175     112.980 107.200  19.400  0.00  0.00           H
ATOM   2843  HB3 GLU   175     111.310 107.360  19.120  0.00  0.00           H
ATOM   2844  CG  GLU   175     111.750 106.040  20.750  0.00  0.00           C
ATOM   2845  HG2 GLU   175     111.710 105.180  20.090  0.00  0.00           H
ATOM   2846  HG3 GLU   175     110.800 106.060  21.280  0.00  0.00           H
ATOM   2847  CD  GLU   175     112.820 105.720  21.800  0.00  0.00           C
ATOM   2848  OE1 GLU   175     112.540 105.190  22.920  0.00  0.00           O
ATOM   2849  OE2 GLU   175     113.940 106.230  21.520  0.00  0.00           O
ATOM   2850  C   GLU   175     112.440 109.820  19.810  0.00  0.00           C
ATOM   2851  O   GLU   175     113.630 110.060  19.760  0.00  0.00           O
ATOM   2852  N   ASN   176     111.500 110.530  19.170  0.00  0.00           N
ATOM   2853  H   ASN   176     110.560 110.230  19.410  0.00  0.00           H
ATOM   2854  CA  ASN   176     111.700 111.510  18.100  0.00  0.00           C
ATOM   2855  HA  ASN   176     112.740 111.820  18.020  0.00  0.00           H
ATOM   2856  CB  ASN   176     111.420 110.740  16.820  0.00  0.00           C
ATOM   2857  HB2 ASN   176     111.600 111.450  16.010  0.00  0.00           H
ATOM   2858  HB3 ASN   176     110.400 110.360  16.830  0.00  0.00           H
ATOM   2859  CG  ASN   176     112.450 109.620  16.580  0.00  0.00           C
ATOM   2860  OD1 ASN   176     113.640 109.820  16.520  0.00  0.00           O
ATOM   2861  ND2 ASN   176     111.990 108.440  16.350  0.00  0.00           N
ATOM   2862 HD21 ASN   176     111.010 108.220  16.320  0.00  0.00           H
ATOM   2863 HD22 ASN   176     112.630 107.710  16.070  0.00  0.00           H
ATOM   2864  C   ASN   176     110.800 112.760  18.290  0.00  0.00           C
ATOM   2865  O   ASN   176     109.850 112.740  19.060  0.00  0.00           O
ATOM   2866  N   LEU   177     111.140 113.820  17.580  0.00  0.00           N
ATOM   2867  H   LEU   177     111.930 113.720  16.940  0.00  0.00           H
ATOM   2868  CA  LEU   177     110.700 115.230  17.770  0.00  0.00           C
ATOM   2869  HA  LEU   177     109.730 115.130  18.250  0.00  0.00           H
ATOM   2870  CB  LEU   177     111.850 115.870  18.580  0.00  0.00           C
ATOM   2871  HB2 LEU   177     112.600 116.250  17.890  0.00  0.00           H
ATOM   2872  HB3 LEU   177     112.190 115.050  19.210  0.00  0.00           H
ATOM   2873  CG  LEU   177     111.170 117.030  19.450  0.00  0.00           C
ATOM   2874  HG  LEU   177     110.600 117.740  18.840  0.00  0.00           H
ATOM   2875  CD1 LEU   177     110.310 116.480  20.550  0.00  0.00           C
ATOM   2876 HD11 LEU   177     110.960 115.890  21.180  0.00  0.00           H
ATOM   2877 HD12 LEU   177     109.940 117.330  21.130  0.00  0.00           H
ATOM   2878 HD13 LEU   177     109.520 115.840  20.150  0.00  0.00           H
ATOM   2879  CD2 LEU   177     112.270 117.840  20.120  0.00  0.00           C
ATOM   2880 HD21 LEU   177     112.780 118.420  19.340  0.00  0.00           H
ATOM   2881 HD22 LEU   177     111.960 118.680  20.740  0.00  0.00           H
ATOM   2882 HD23 LEU   177     112.930 117.090  20.540  0.00  0.00           H
ATOM   2883  C   LEU   177     110.350 116.000  16.450  0.00  0.00           C
ATOM   2884  O   LEU   177     109.840 117.130  16.520  0.00  0.00           O
ATOM   2885  N   ASP   178     110.600 115.530  15.210  0.00  0.00           N
ATOM   2886  H   ASP   178     111.180 114.700  15.140  0.00  0.00           H
ATOM   2887  CA  ASP   178     110.040 115.980  13.970  0.00  0.00           C
ATOM   2888  HA  ASP   178     110.330 117.020  13.790  0.00  0.00           H
ATOM   2889  CB  ASP   178     110.610 115.070  12.860  0.00  0.00           C
ATOM   2890  HB2 ASP   178     110.050 115.170  11.930  0.00  0.00           H
ATOM   2891  HB3 ASP   178     110.540 114.000  13.090  0.00  0.00           H
ATOM   2892  CG  ASP   178     112.090 115.250  12.580  0.00  0.00           C
ATOM   2893  OD1 ASP   178     112.730 116.310  12.890  0.00  0.00           O
ATOM   2894  OD2 ASP   178     112.780 114.260  12.180  0.00  0.00           O
ATOM   2895  C   ASP   178     108.490 115.930  14.090  0.00  0.00           C
ATOM   2896  O   ASP   178     107.960 114.810  14.310  0.00  0.00           O
ATOM   2897  N   GLN   179     107.760 117.000  13.820  0.00  0.00           N
ATOM   2898  H   GLN   179     108.200 117.890  13.680  0.00  0.00           H
ATOM   2899  CA  GLN   179     106.270 117.100  14.120  0.00  0.00           C
ATOM   2900  HA  GLN   179     105.940 116.120  14.450  0.00  0.00           H
ATOM   2901  CB  GLN   179     106.010 117.950  15.380  0.00  0.00           C
ATOM   2902  HB2 GLN   179     104.930 118.090  15.400  0.00  0.00           H
ATOM   2903  HB3 GLN   179     106.530 118.900  15.270  0.00  0.00           H
ATOM   2904  CG  GLN   179     106.530 117.260  16.670  0.00  0.00           C
ATOM   2905  HG2 GLN   179     107.330 116.540  16.500  0.00  0.00           H
ATOM   2906  HG3 GLN   179     105.800 116.670  17.210  0.00  0.00           H
ATOM   2907  CD  GLN   179     107.150 118.220  17.680  0.00  0.00           C
ATOM   2908  OE1 GLN   179     107.030 119.430  17.650  0.00  0.00           O
ATOM   2909  NE2 GLN   179     107.620 117.710  18.800  0.00  0.00           N
ATOM   2910 HE21 GLN   179     107.720 116.700  18.870  0.00  0.00           H
ATOM   2911 HE22 GLN   179     108.130 118.290  19.450  0.00  0.00           H
ATOM   2912  C   GLN   179     105.350 117.370  12.980  0.00  0.00           C
ATOM   2913  O   GLN   179     104.200 117.640  13.160  0.00  0.00           O
ATOM   2914  N   LEU   180     105.770 117.290  11.780  0.00  0.00           N
ATOM   2915  H   LEU   180     106.760 117.170  11.620  0.00  0.00           H
ATOM   2916  CA  LEU   180     104.910 117.550  10.590  0.00  0.00           C
ATOM   2917  HA  LEU   180     104.180 118.360  10.680  0.00  0.00           H
ATOM   2918  CB  LEU   180     105.840 117.700   9.330  0.00  0.00           C
ATOM   2919  HB2 LEU   180     105.330 117.240   8.480  0.00  0.00           H
ATOM   2920  HB3 LEU   180     106.760 117.140   9.500  0.00  0.00           H
ATOM   2921  CG  LEU   180     106.120 119.210   9.030  0.00  0.00           C
ATOM   2922  HG  LEU   180     105.170 119.760   9.080  0.00  0.00           H
ATOM   2923  CD1 LEU   180     107.050 119.750  10.180  0.00  0.00           C
ATOM   2924 HD11 LEU   180     107.320 120.790  10.030  0.00  0.00           H
ATOM   2925 HD12 LEU   180     106.350 119.780  11.020  0.00  0.00           H
ATOM   2926 HD13 LEU   180     107.850 119.060  10.460  0.00  0.00           H
ATOM   2927  CD2 LEU   180     107.010 119.410   7.740  0.00  0.00           C
ATOM   2928 HD21 LEU   180     107.290 120.450   7.560  0.00  0.00           H
ATOM   2929 HD22 LEU   180     107.850 118.720   7.830  0.00  0.00           H
ATOM   2930 HD23 LEU   180     106.400 119.300   6.850  0.00  0.00           H
ATOM   2931  C   LEU   180     103.880 116.440  10.380  0.00  0.00           C
ATOM   2932  O   LEU   180     102.970 116.730   9.670  0.00  0.00           O
ATOM   2933  N   SER   181     104.000 115.230  10.940  0.00  0.00           N
ATOM   2934  H   SER   181     104.910 115.060  11.350  0.00  0.00           H
ATOM   2935  CA  SER   181     103.060 114.030  10.840  0.00  0.00           C
ATOM   2936  HA  SER   181     102.220 114.390  10.260  0.00  0.00           H
ATOM   2937  CB  SER   181     103.760 112.820  10.180  0.00  0.00           C
ATOM   2938  HB2 SER   181     104.680 112.500  10.670  0.00  0.00           H
ATOM   2939  HB3 SER   181     103.930 112.960   9.110  0.00  0.00           H
ATOM   2940  OG  SER   181     102.800 111.740  10.160  0.00  0.00           O
ATOM   2941  HG  SER   181     102.030 112.090   9.690  0.00  0.00           H
ATOM   2942  C   SER   181     102.550 113.740  12.190  0.00  0.00           C
ATOM   2943  O   SER   181     103.200 113.170  12.990  0.00  0.00           O
ATOM   2944  N   TYR   182     101.200 113.770  12.340  0.00  0.00           N
ATOM   2945  H   TYR   182     100.590 114.190  11.660  0.00  0.00           H
ATOM   2946  CA  TYR   182     100.590 113.210  13.550  0.00  0.00           C
ATOM   2947  HA  TYR   182     101.260 112.540  14.090  0.00  0.00           H
ATOM   2948  CB  TYR   182     100.230 114.380  14.460  0.00  0.00           C
ATOM   2949  HB2 TYR   182      99.270 114.710  14.060  0.00  0.00           H
ATOM   2950  HB3 TYR   182     100.960 115.190  14.430  0.00  0.00           H
ATOM   2951  CG  TYR   182      99.990 114.070  15.940  0.00  0.00           C
ATOM   2952  CD1 TYR   182      98.700 114.240  16.510  0.00  0.00           C
ATOM   2953  HD1 TYR   182      97.920 114.680  15.900  0.00  0.00           H
ATOM   2954  CE1 TYR   182      98.450 114.010  17.870  0.00  0.00           C
ATOM   2955  HE1 TYR   182      97.530 114.220  18.390  0.00  0.00           H
ATOM   2956  CZ  TYR   182      99.540 113.620  18.660  0.00  0.00           C
ATOM   2957  OH  TYR   182      99.390 113.600  19.950  0.00  0.00           O
ATOM   2958  HH  TYR   182     100.210 113.900  20.340  0.00  0.00           H
ATOM   2959  CE2 TYR   182     100.850 113.500  18.140  0.00  0.00           C
ATOM   2960  HE2 TYR   182     101.650 113.120  18.760  0.00  0.00           H
ATOM   2961  CD2 TYR   182     101.050 113.590  16.740  0.00  0.00           C
ATOM   2962  HD2 TYR   182     102.040 113.560  16.300  0.00  0.00           H
ATOM   2963  C   TYR   182      99.370 112.340  13.200  0.00  0.00           C
ATOM   2964  O   TYR   182      99.100 111.460  13.970  0.00  0.00           O
ATOM   2965  N   ASP   183      98.650 112.560  12.050  0.00  0.00           N
ATOM   2966  H   ASP   183      98.820 113.360  11.460  0.00  0.00           H
ATOM   2967  CA  ASP   183      97.510 111.740  11.700  0.00  0.00           C
ATOM   2968  HA  ASP   183      97.070 111.440  12.660  0.00  0.00           H
ATOM   2969  CB  ASP   183      96.440 112.550  10.890  0.00  0.00           C
ATOM   2970  HB2 ASP   183      96.290 113.490  11.420  0.00  0.00           H
ATOM   2971  HB3 ASP   183      95.450 112.110  10.950  0.00  0.00           H
ATOM   2972  CG  ASP   183      96.780 112.700   9.420  0.00  0.00           C
ATOM   2973  OD1 ASP   183      95.940 112.690   8.510  0.00  0.00           O
ATOM   2974  OD2 ASP   183      97.980 113.030   9.130  0.00  0.00           O
ATOM   2975  C   ASP   183      97.840 110.390  11.010  0.00  0.00           C
ATOM   2976  O   ASP   183      96.930 109.710  10.530  0.00  0.00           O
ATOM   2977  N   ASN   184      99.090 109.930  10.910  0.00  0.00           N
ATOM   2978  H   ASN   184      99.840 110.460  11.330  0.00  0.00           H
ATOM   2979  CA  ASN   184      99.500 108.730  10.180  0.00  0.00           C
ATOM   2980  HA  ASN   184      98.870 108.620   9.300  0.00  0.00           H
ATOM   2981  CB  ASN   184     100.950 108.820   9.690  0.00  0.00           C
ATOM   2982  HB2 ASN   184     101.620 108.820  10.550  0.00  0.00           H
ATOM   2983  HB3 ASN   184     101.130 109.760   9.160  0.00  0.00           H
ATOM   2984  CG  ASN   184     101.290 107.720   8.780  0.00  0.00           C
ATOM   2985  OD1 ASN   184     100.840 107.760   7.630  0.00  0.00           O
ATOM   2986  ND2 ASN   184     102.110 106.810   9.220  0.00  0.00           N
ATOM   2987 HD21 ASN   184     102.680 106.860  10.060  0.00  0.00           H
ATOM   2988 HD22 ASN   184     102.580 106.170   8.600  0.00  0.00           H
ATOM   2989  C   ASN   184      99.260 107.510  11.150  0.00  0.00           C
ATOM   2990  O   ASN   184      99.760 107.500  12.300  0.00  0.00           O
ATOM   2991  N   LYS   185      98.440 106.530  10.720  0.00  0.00           N
ATOM   2992  H   LYS   185      97.940 106.650   9.850  0.00  0.00           H
ATOM   2993  CA  LYS   185      98.100 105.250  11.300  0.00  0.00           C
ATOM   2994  HA  LYS   185      97.230 104.880  10.760  0.00  0.00           H
ATOM   2995  CB  LYS   185      99.280 104.330  10.930  0.00  0.00           C
ATOM   2996  HB2 LYS   185     100.070 104.550  11.650  0.00  0.00           H
ATOM   2997  HB3 LYS   185      99.550 104.610   9.920  0.00  0.00           H
ATOM   2998  CG  LYS   185      98.900 102.820  10.970  0.00  0.00           C
ATOM   2999  HG2 LYS   185      98.050 102.590  10.330  0.00  0.00           H
ATOM   3000  HG3 LYS   185      98.760 102.480  12.000  0.00  0.00           H
ATOM   3001  CD  LYS   185      99.980 101.940  10.370  0.00  0.00           C
ATOM   3002  HD2 LYS   185      99.650 100.910  10.470  0.00  0.00           H
ATOM   3003  HD3 LYS   185     100.930 102.140  10.880  0.00  0.00           H
ATOM   3004  CE  LYS   185     100.110 102.290   8.860  0.00  0.00           C
ATOM   3005  HE2 LYS   185     100.520 103.300   8.790  0.00  0.00           H
ATOM   3006  HE3 LYS   185      99.090 102.330   8.490  0.00  0.00           H
ATOM   3007  NZ  LYS   185     101.020 101.370   8.170  0.00  0.00           N
ATOM   3008  HZ1 LYS   185     100.760 101.380   7.190  0.00  0.00           H
ATOM   3009  HZ2 LYS   185     102.000 101.480   8.400  0.00  0.00           H
ATOM   3010  HZ3 LYS   185     100.680 100.430   8.300  0.00  0.00           H
ATOM   3011  C   LYS   185      97.650 105.260  12.830  0.00  0.00           C
ATOM   3012  O   LYS   185      98.310 104.660  13.670  0.00  0.00           O
ATOM   3013  N   ARG   186      96.610 106.030  13.200  0.00  0.00           N
ATOM   3014  H   ARG   186      96.110 106.470  12.440  0.00  0.00           H
ATOM   3015  CA  ARG   186      95.960 106.000  14.580  0.00  0.00           C
ATOM   3016  HA  ARG   186      96.660 106.340  15.340  0.00  0.00           H
ATOM   3017  CB  ARG   186      94.830 107.050  14.620  0.00  0.00           C
ATOM   3018  HB2 ARG   186      94.350 106.990  15.600  0.00  0.00           H
ATOM   3019  HB3 ARG   186      94.070 106.750  13.900  0.00  0.00           H
ATOM   3020  CG  ARG   186      95.230 108.530  14.340  0.00  0.00           C
ATOM   3021  HG2 ARG   186      95.920 108.720  13.530  0.00  0.00           H
ATOM   3022  HG3 ARG   186      95.780 108.930  15.190  0.00  0.00           H
ATOM   3023  CD  ARG   186      93.940 109.320  14.180  0.00  0.00           C
ATOM   3024  HD2 ARG   186      93.320 109.070  15.040  0.00  0.00           H
ATOM   3025  HD3 ARG   186      93.340 109.130  13.300  0.00  0.00           H
ATOM   3026  NE  ARG   186      94.190 110.770  14.190  0.00  0.00           N
ATOM   3027  HE  ARG   186      95.110 111.020  14.510  0.00  0.00           H
ATOM   3028  CZ  ARG   186      93.470 111.750  13.650  0.00  0.00           C
ATOM   3029  NH1 ARG   186      92.270 111.610  13.330  0.00  0.00           N
ATOM   3030 HH11 ARG   186      91.720 110.790  13.560  0.00  0.00           H
ATOM   3031 HH12 ARG   186      91.740 112.410  13.020  0.00  0.00           H
ATOM   3032  NH2 ARG   186      93.930 112.970  13.560  0.00  0.00           N
ATOM   3033 HH21 ARG   186      94.830 113.260  13.900  0.00  0.00           H
ATOM   3034 HH22 ARG   186      93.230 113.640  13.300  0.00  0.00           H
ATOM   3035  C   ARG   186      95.620 104.560  14.950  0.00  0.00           C
ATOM   3036  O   ARG   186      95.020 103.920  14.090  0.00  0.00           O
ATOM   3037  N   GLY   187      95.690 104.080  16.220  0.00  0.00           N
ATOM   3038  H   GLY   187      96.120 104.620  16.950  0.00  0.00           H
ATOM   3039  CA  GLY   187      95.040 102.780  16.660  0.00  0.00           C
ATOM   3040  HA2 GLY   187      95.290 102.470  17.670  0.00  0.00           H
ATOM   3041  HA3 GLY   187      95.400 102.010  15.980  0.00  0.00           H
ATOM   3042  C   GLY   187      93.540 102.840  16.600  0.00  0.00           C
ATOM   3043  O   GLY   187      92.900 103.900  16.670  0.00  0.00           O
ATOM   3044  N   PRO   188      92.960 101.650  16.420  0.00  0.00           N
ATOM   3045  CD  PRO   188      93.580 100.480  15.750  0.00  0.00           C
ATOM   3046  HD2 PRO   188      94.410 100.000  16.270  0.00  0.00           H
ATOM   3047  HD3 PRO   188      93.930 100.800  14.770  0.00  0.00           H
ATOM   3048  CG  PRO   188      92.430  99.550  15.420  0.00  0.00           C
ATOM   3049  HG2 PRO   188      92.680  98.500  15.550  0.00  0.00           H
ATOM   3050  HG3 PRO   188      92.120  99.680  14.380  0.00  0.00           H
ATOM   3051  CB  PRO   188      91.260 100.040  16.360  0.00  0.00           C
ATOM   3052  HB2 PRO   188      91.400  99.620  17.360  0.00  0.00           H
ATOM   3053  HB3 PRO   188      90.270  99.870  15.930  0.00  0.00           H
ATOM   3054  CA  PRO   188      91.530 101.570  16.530  0.00  0.00           C
ATOM   3055  HA  PRO   188      91.140 102.100  15.660  0.00  0.00           H
ATOM   3056  C   PRO   188      91.040 102.160  17.870  0.00  0.00           C
ATOM   3057  O   PRO   188      91.740 102.210  18.900  0.00  0.00           O
ATOM   3058  N   LYS   189      89.750 102.460  17.950  0.00  0.00           N
ATOM   3059  H   LYS   189      89.190 102.370  17.120  0.00  0.00           H
ATOM   3060  CA  LYS   189      89.010 102.880  19.140  0.00  0.00           C
ATOM   3061  HA  LYS   189      89.490 102.450  20.020  0.00  0.00           H
ATOM   3062  CB  LYS   189      89.020 104.410  19.350  0.00  0.00           C
ATOM   3063  HB2 LYS   189      88.370 104.550  20.210  0.00  0.00           H
ATOM   3064  HB3 LYS   189      88.580 104.930  18.500  0.00  0.00           H
ATOM   3065  CG  LYS   189      90.430 104.920  19.890  0.00  0.00           C
ATOM   3066  HG2 LYS   189      91.160 104.650  19.120  0.00  0.00           H
ATOM   3067  HG3 LYS   189      90.620 104.210  20.680  0.00  0.00           H
ATOM   3068  CD  LYS   189      90.450 106.350  20.510  0.00  0.00           C
ATOM   3069  HD2 LYS   189      89.890 106.320  21.450  0.00  0.00           H
ATOM   3070  HD3 LYS   189      89.970 107.050  19.830  0.00  0.00           H
ATOM   3071  CE  LYS   189      91.890 106.830  20.670  0.00  0.00           C
ATOM   3072  HE2 LYS   189      91.920 107.760  21.230  0.00  0.00           H
ATOM   3073  HE3 LYS   189      92.360 106.980  19.710  0.00  0.00           H
ATOM   3074  NZ  LYS   189      92.740 105.950  21.530  0.00  0.00           N
ATOM   3075  HZ1 LYS   189      92.140 105.650  22.290  0.00  0.00           H
ATOM   3076  HZ2 LYS   189      92.910 105.040  21.130  0.00  0.00           H
ATOM   3077  HZ3 LYS   189      93.540 106.380  21.970  0.00  0.00           H
ATOM   3078  C   LYS   189      87.590 102.360  19.170  0.00  0.00           C
ATOM   3079  O   LYS   189      87.060 101.870  18.170  0.00  0.00           O
ATOM   3080  N   ALA   190      86.850 102.500  20.240  0.00  0.00           N
ATOM   3081  H   ALA   190      87.370 102.710  21.080  0.00  0.00           H
ATOM   3082  CA  ALA   190      85.450 102.060  20.380  0.00  0.00           C
ATOM   3083  HA  ALA   190      84.960 101.860  19.420  0.00  0.00           H
ATOM   3084  CB  ALA   190      85.370 100.740  21.230  0.00  0.00           C
ATOM   3085  HB1 ALA   190      84.320 100.460  21.300  0.00  0.00           H
ATOM   3086  HB2 ALA   190      85.940 100.020  20.650  0.00  0.00           H
ATOM   3087  HB3 ALA   190      85.780 100.900  22.230  0.00  0.00           H
ATOM   3088  C   ALA   190      84.710 103.220  20.910  0.00  0.00           C
ATOM   3089  O   ALA   190      84.940 103.710  22.030  0.00  0.00           O
ATOM   3090  N   ASP   191      83.810 103.750  20.080  0.00  0.00           N
ATOM   3091  H   ASP   191      83.480 103.210  19.290  0.00  0.00           H
ATOM   3092  CA  ASP   191      83.280 105.100  20.310  0.00  0.00           C
ATOM   3093  HA  ASP   191      84.040 105.820  20.600  0.00  0.00           H
ATOM   3094  CB  ASP   191      82.570 105.660  19.090  0.00  0.00           C
ATOM   3095  HB2 ASP   191      81.800 106.400  19.300  0.00  0.00           H
ATOM   3096  HB3 ASP   191      82.010 104.850  18.620  0.00  0.00           H
ATOM   3097  CG  ASP   191      83.490 106.260  17.990  0.00  0.00           C
ATOM   3098  OD1 ASP   191      84.680 106.440  18.340  0.00  0.00           O
ATOM   3099  OD2 ASP   191      83.030 106.610  16.900  0.00  0.00           O
ATOM   3100  C   ASP   191      82.260 104.990  21.460  0.00  0.00           C
ATOM   3101  O   ASP   191      82.290 105.900  22.250  0.00  0.00           O
ATOM   3102  N   LYS   192      81.470 103.930  21.620  0.00  0.00           N
ATOM   3103  H   LYS   192      81.560 103.160  20.960  0.00  0.00           H
ATOM   3104  CA  LYS   192      80.440 103.770  22.730  0.00  0.00           C
ATOM   3105  HA  LYS   192      80.790 104.310  23.610  0.00  0.00           H
ATOM   3106  CB  LYS   192      79.230 104.580  22.190  0.00  0.00           C
ATOM   3107  HB2 LYS   192      78.630 103.780  21.770  0.00  0.00           H
ATOM   3108  HB3 LYS   192      79.420 105.330  21.430  0.00  0.00           H
ATOM   3109  CG  LYS   192      78.450 105.110  23.450  0.00  0.00           C
ATOM   3110  HG2 LYS   192      79.130 105.820  23.920  0.00  0.00           H
ATOM   3111  HG3 LYS   192      78.230 104.320  24.170  0.00  0.00           H
ATOM   3112  CD  LYS   192      77.070 105.710  23.150  0.00  0.00           C
ATOM   3113  HD2 LYS   192      76.390 104.880  22.950  0.00  0.00           H
ATOM   3114  HD3 LYS   192      77.210 106.370  22.300  0.00  0.00           H
ATOM   3115  CE  LYS   192      76.530 106.550  24.310  0.00  0.00           C
ATOM   3116  HE2 LYS   192      77.260 107.200  24.780  0.00  0.00           H
ATOM   3117  HE3 LYS   192      76.160 105.870  25.080  0.00  0.00           H
ATOM   3118  NZ  LYS   192      75.420 107.380  23.890  0.00  0.00           N
ATOM   3119  HZ1 LYS   192      75.530 108.310  24.270  0.00  0.00           H
ATOM   3120  HZ2 LYS   192      75.350 107.570  22.900  0.00  0.00           H
ATOM   3121  HZ3 LYS   192      74.520 107.060  24.220  0.00  0.00           H
ATOM   3122  C   LYS   192      80.360 102.320  23.190  0.00  0.00           C
ATOM   3123  O   LYS   192      80.490 101.470  22.330  0.00  0.00           O
ATOM   3124  N   VAL   193      80.120 102.080  24.480  0.00  0.00           N
ATOM   3125  H   VAL   193      80.230 102.810  25.170  0.00  0.00           H
ATOM   3126  CA  VAL   193      79.580 100.800  24.960  0.00  0.00           C
ATOM   3127  HA  VAL   193      79.710 100.100  24.130  0.00  0.00           H
ATOM   3128  CB  VAL   193      80.350 100.150  26.130  0.00  0.00           C
ATOM   3129  HB  VAL   193      80.090 100.610  27.080  0.00  0.00           H
ATOM   3130  CG1 VAL   193      79.940  98.710  26.390  0.00  0.00           C
ATOM   3131 HG11 VAL   193      80.650  98.150  27.010  0.00  0.00           H
ATOM   3132 HG12 VAL   193      78.980  98.710  26.900  0.00  0.00           H
ATOM   3133 HG13 VAL   193      79.840  98.190  25.430  0.00  0.00           H
ATOM   3134  CG2 VAL   193      81.840 100.260  25.890  0.00  0.00           C
ATOM   3135 HG21 VAL   193      82.180 101.290  26.030  0.00  0.00           H
ATOM   3136 HG22 VAL   193      82.430  99.740  26.650  0.00  0.00           H
ATOM   3137 HG23 VAL   193      82.210  99.850  24.950  0.00  0.00           H
ATOM   3138  C   VAL   193      78.050 100.830  25.320  0.00  0.00           C
ATOM   3139  O   VAL   193      77.760 101.620  26.240  0.00  0.00           O
ATOM   3140  N   LEU   194      77.150 100.050  24.760  0.00  0.00           N
ATOM   3141  H   LEU   194      77.450  99.390  24.050  0.00  0.00           H
ATOM   3142  CA  LEU   194      75.750  99.910  25.140  0.00  0.00           C
ATOM   3143  HA  LEU   194      75.320 100.800  25.600  0.00  0.00           H
ATOM   3144  CB  LEU   194      74.950  99.780  23.860  0.00  0.00           C
ATOM   3145  HB2 LEU   194      73.970  99.350  24.090  0.00  0.00           H
ATOM   3146  HB3 LEU   194      75.420  99.060  23.190  0.00  0.00           H
ATOM   3147  CG  LEU   194      74.890 101.110  23.020  0.00  0.00           C
ATOM   3148  HG  LEU   194      74.350 100.900  22.100  0.00  0.00           H
ATOM   3149  CD1 LEU   194      74.080 102.260  23.730  0.00  0.00           C
ATOM   3150 HD11 LEU   194      73.720 101.920  24.700  0.00  0.00           H
ATOM   3151 HD12 LEU   194      74.770 103.070  23.990  0.00  0.00           H
ATOM   3152 HD13 LEU   194      73.300 102.620  23.070  0.00  0.00           H
ATOM   3153  CD2 LEU   194      76.220 101.760  22.560  0.00  0.00           C
ATOM   3154 HD21 LEU   194      76.850 102.120  23.380  0.00  0.00           H
ATOM   3155 HD22 LEU   194      76.940 101.110  22.070  0.00  0.00           H
ATOM   3156 HD23 LEU   194      76.030 102.530  21.810  0.00  0.00           H
ATOM   3157  C   LEU   194      75.530  98.670  25.960  0.00  0.00           C
ATOM   3158  O   LEU   194      75.940  97.590  25.560  0.00  0.00           O
ATOM   3159  N   GLN   195      74.820  98.860  27.030  0.00  0.00           N
ATOM   3160  H   GLN   195      74.470  99.790  27.240  0.00  0.00           H
ATOM   3161  CA  GLN   195      74.530  97.840  28.070  0.00  0.00           C
ATOM   3162  HA  GLN   195      74.910  96.860  27.790  0.00  0.00           H
ATOM   3163  CB  GLN   195      75.200  98.300  29.360  0.00  0.00           C
ATOM   3164  HB2 GLN   195      74.380  98.640  30.000  0.00  0.00           H
ATOM   3165  HB3 GLN   195      75.860  99.150  29.190  0.00  0.00           H
ATOM   3166  CG  GLN   195      76.040  97.220  30.080  0.00  0.00           C
ATOM   3167  HG2 GLN   195      76.820  96.940  29.370  0.00  0.00           H
ATOM   3168  HG3 GLN   195      75.390  96.350  30.200  0.00  0.00           H
ATOM   3169  CD  GLN   195      76.640  97.390  31.510  0.00  0.00           C
ATOM   3170  OE1 GLN   195      76.310  98.350  32.200  0.00  0.00           O
ATOM   3171  NE2 GLN   195      77.430  96.490  32.010  0.00  0.00           N
ATOM   3172 HE21 GLN   195      77.610  95.680  31.430  0.00  0.00           H
ATOM   3173 HE22 GLN   195      77.440  96.450  33.020  0.00  0.00           H
ATOM   3174  C   GLN   195      72.990  97.500  28.270  0.00  0.00           C
ATOM   3175  O   GLN   195      72.140  98.410  28.350  0.00  0.00           O
ATOM   3176  N   PHE   196      72.750  96.200  28.390  0.00  0.00           N
ATOM   3177  H   PHE   196      73.520  95.550  28.360  0.00  0.00           H
ATOM   3178  CA  PHE   196      71.400  95.740  28.750  0.00  0.00           C
ATOM   3179  HA  PHE   196      70.910  96.590  29.240  0.00  0.00           H
ATOM   3180  CB  PHE   196      70.530  95.350  27.460  0.00  0.00           C
ATOM   3181  HB2 PHE   196      70.450  96.250  26.860  0.00  0.00           H
ATOM   3182  HB3 PHE   196      69.500  95.170  27.790  0.00  0.00           H
ATOM   3183  CG  PHE   196      71.060  94.200  26.580  0.00  0.00           C
ATOM   3184  CD1 PHE   196      72.140  94.410  25.650  0.00  0.00           C
ATOM   3185  HD1 PHE   196      72.590  95.380  25.550  0.00  0.00           H
ATOM   3186  CE1 PHE   196      72.650  93.320  24.940  0.00  0.00           C
ATOM   3187  HE1 PHE   196      73.460  93.450  24.240  0.00  0.00           H
ATOM   3188  CZ  PHE   196      72.010  92.050  25.140  0.00  0.00           C
ATOM   3189  HZ  PHE   196      72.270  91.140  24.610  0.00  0.00           H
ATOM   3190  CE2 PHE   196      71.020  91.920  26.040  0.00  0.00           C
ATOM   3191  HE2 PHE   196      70.640  90.940  26.290  0.00  0.00           H
ATOM   3192  CD2 PHE   196      70.510  92.960  26.790  0.00  0.00           C
ATOM   3193  HD2 PHE   196      69.790  92.760  27.570  0.00  0.00           H
ATOM   3194  C   PHE   196      71.440  94.580  29.750  0.00  0.00           C
ATOM   3195  O   PHE   196      72.220  93.640  29.770  0.00  0.00           O
ATOM   3196  N   GLU   197      70.490  94.580  30.680  0.00  0.00           N
ATOM   3197  H   GLU   197      69.760  95.260  30.520  0.00  0.00           H
ATOM   3198  CA  GLU   197      70.090  93.570  31.630  0.00  0.00           C
ATOM   3199  HA  GLU   197      70.970  93.390  32.250  0.00  0.00           H
ATOM   3200  CB  GLU   197      68.910  94.020  32.550  0.00  0.00           C
ATOM   3201  HB2 GLU   197      68.160  94.480  31.910  0.00  0.00           H
ATOM   3202  HB3 GLU   197      69.250  94.840  33.190  0.00  0.00           H
ATOM   3203  CG  GLU   197      68.320  92.890  33.470  0.00  0.00           C
ATOM   3204  HG2 GLU   197      68.040  92.100  32.770  0.00  0.00           H
ATOM   3205  HG3 GLU   197      67.370  93.220  33.900  0.00  0.00           H
ATOM   3206  CD  GLU   197      69.220  92.400  34.520  0.00  0.00           C
ATOM   3207  OE1 GLU   197      68.850  91.410  35.190  0.00  0.00           O
ATOM   3208  OE2 GLU   197      70.370  92.780  34.590  0.00  0.00           O
ATOM   3209  C   GLU   197      69.760  92.220  30.880  0.00  0.00           C
ATOM   3210  O   GLU   197      68.950  92.360  29.960  0.00  0.00           O
ATOM   3211  N   PRO   198      70.290  91.030  31.240  0.00  0.00           N
ATOM   3212  CD  PRO   198      71.410  90.790  32.090  0.00  0.00           C
ATOM   3213  HD2 PRO   198      71.020  90.750  33.110  0.00  0.00           H
ATOM   3214  HD3 PRO   198      72.230  91.490  31.930  0.00  0.00           H
ATOM   3215  CG  PRO   198      71.960  89.410  31.740  0.00  0.00           C
ATOM   3216  HG2 PRO   198      72.430  88.930  32.600  0.00  0.00           H
ATOM   3217  HG3 PRO   198      72.620  89.470  30.870  0.00  0.00           H
ATOM   3218  CB  PRO   198      70.680  88.760  31.230  0.00  0.00           C
ATOM   3219  HB2 PRO   198      70.150  88.420  32.130  0.00  0.00           H
ATOM   3220  HB3 PRO   198      70.810  87.820  30.690  0.00  0.00           H
ATOM   3221  CA  PRO   198      69.880  89.840  30.520  0.00  0.00           C
ATOM   3222  HA  PRO   198      70.100  90.020  29.470  0.00  0.00           H
ATOM   3223  C   PRO   198      68.400  89.530  30.510  0.00  0.00           C
ATOM   3224  O   PRO   198      67.710  89.720  31.530  0.00  0.00           O
ATOM   3225  N   GLY   199      67.860  89.040  29.420  0.00  0.00           N
ATOM   3226  H   GLY   199      68.420  88.880  28.590  0.00  0.00           H
ATOM   3227  CA  GLY   199      66.410  88.590  29.290  0.00  0.00           C
ATOM   3228  HA2 GLY   199      66.070  88.230  30.270  0.00  0.00           H
ATOM   3229  HA3 GLY   199      66.310  87.760  28.580  0.00  0.00           H
ATOM   3230  C   GLY   199      65.420  89.690  28.860  0.00  0.00           C
ATOM   3231  O   GLY   199      64.160  89.480  28.850  0.00  0.00           O
ATOM   3232  N   THR   200      65.990  90.840  28.400  0.00  0.00           N
ATOM   3233  H   THR   200      66.990  90.940  28.450  0.00  0.00           H
ATOM   3234  CA  THR   200      65.220  91.840  27.710  0.00  0.00           C
ATOM   3235  HA  THR   200      64.330  92.050  28.310  0.00  0.00           H
ATOM   3236  CB  THR   200      66.000  93.190  27.620  0.00  0.00           C
ATOM   3237  HB  THR   200      66.970  93.030  27.160  0.00  0.00           H
ATOM   3238  CG2 THR   200      65.180  94.310  27.070  0.00  0.00           C
ATOM   3239 HG21 THR   200      65.070  94.180  25.990  0.00  0.00           H
ATOM   3240 HG22 THR   200      64.200  94.410  27.530  0.00  0.00           H
ATOM   3241 HG23 THR   200      65.840  95.160  27.260  0.00  0.00           H
ATOM   3242  OG1 THR   200      66.320  93.420  28.980  0.00  0.00           O
ATOM   3243  HG1 THR   200      66.780  92.670  29.350  0.00  0.00           H
ATOM   3244  C   THR   200      64.870  91.460  26.310  0.00  0.00           C
ATOM   3245  O   THR   200      65.710  91.190  25.500  0.00  0.00           O
ATOM   3246  N   LYS   201      63.600  91.440  25.930  0.00  0.00           N
ATOM   3247  H   LYS   201      62.810  91.520  26.560  0.00  0.00           H
ATOM   3248  CA  LYS   201      63.190  91.080  24.560  0.00  0.00           C
ATOM   3249  HA  LYS   201      63.960  90.410  24.180  0.00  0.00           H
ATOM   3250  CB  LYS   201      61.840  90.360  24.510  0.00  0.00           C
ATOM   3251  HB2 LYS   201      61.700  90.090  23.470  0.00  0.00           H
ATOM   3252  HB3 LYS   201      61.010  91.010  24.810  0.00  0.00           H
ATOM   3253  CG  LYS   201      61.840  89.120  25.450  0.00  0.00           C
ATOM   3254  HG2 LYS   201      60.880  88.620  25.370  0.00  0.00           H
ATOM   3255  HG3 LYS   201      61.880  89.420  26.500  0.00  0.00           H
ATOM   3256  CD  LYS   201      62.860  88.050  25.230  0.00  0.00           C
ATOM   3257  HD2 LYS   201      63.830  88.530  25.120  0.00  0.00           H
ATOM   3258  HD3 LYS   201      62.530  87.550  24.320  0.00  0.00           H
ATOM   3259  CE  LYS   201      62.880  87.050  26.370  0.00  0.00           C
ATOM   3260  HE2 LYS   201      61.990  86.430  26.320  0.00  0.00           H
ATOM   3261  HE3 LYS   201      62.960  87.600  27.310  0.00  0.00           H
ATOM   3262  NZ  LYS   201      64.140  86.220  26.100  0.00  0.00           N
ATOM   3263  HZ1 LYS   201      64.570  86.000  26.990  0.00  0.00           H
ATOM   3264  HZ2 LYS   201      64.000  85.390  25.550  0.00  0.00           H
ATOM   3265  HZ3 LYS   201      64.890  86.730  25.670  0.00  0.00           H
ATOM   3266  C   LYS   201      63.230  92.310  23.590  0.00  0.00           C
ATOM   3267  O   LYS   201      63.550  92.000  22.500  0.00  0.00           O
ATOM   3268  N   ASN   202      62.860  93.530  23.940  0.00  0.00           N
ATOM   3269  H   ASN   202      62.670  93.680  24.930  0.00  0.00           H
ATOM   3270  CA  ASN   202      62.840  94.710  23.090  0.00  0.00           C
ATOM   3271  HA  ASN   202      63.070  94.450  22.060  0.00  0.00           H
ATOM   3272  CB  ASN   202      61.490  95.360  23.220  0.00  0.00           C
ATOM   3273  HB2 ASN   202      61.160  95.430  24.260  0.00  0.00           H
ATOM   3274  HB3 ASN   202      60.770  94.730  22.720  0.00  0.00           H
ATOM   3275  CG  ASN   202      61.340  96.730  22.560  0.00  0.00           C
ATOM   3276  OD1 ASN   202      62.350  97.290  21.980  0.00  0.00           O
ATOM   3277  ND2 ASN   202      60.150  97.250  22.600  0.00  0.00           N
ATOM   3278 HD21 ASN   202      59.420  96.730  23.070  0.00  0.00           H
ATOM   3279 HD22 ASN   202      60.020  98.180  22.220  0.00  0.00           H
ATOM   3280  C   ASN   202      63.960  95.620  23.500  0.00  0.00           C
ATOM   3281  O   ASN   202      63.890  96.270  24.590  0.00  0.00           O
ATOM   3282  N   LEU   203      65.010  95.640  22.630  0.00  0.00           N
ATOM   3283  H   LEU   203      64.920  95.250  21.710  0.00  0.00           H
ATOM   3284  CA  LEU   203      66.250  96.490  22.770  0.00  0.00           C
ATOM   3285  HA  LEU   203      66.260  96.950  23.760  0.00  0.00           H
ATOM   3286  CB  LEU   203      67.400  95.600  22.650  0.00  0.00           C
ATOM   3287  HB2 LEU   203      68.310  96.190  22.690  0.00  0.00           H
ATOM   3288  HB3 LEU   203      67.310  95.180  21.650  0.00  0.00           H
ATOM   3289  CG  LEU   203      67.370  94.420  23.680  0.00  0.00           C
ATOM   3290  HG  LEU   203      66.350  94.070  23.840  0.00  0.00           H
ATOM   3291  CD1 LEU   203      68.290  93.240  23.340  0.00  0.00           C
ATOM   3292 HD11 LEU   203      69.290  93.590  23.580  0.00  0.00           H
ATOM   3293 HD12 LEU   203      68.030  92.460  24.050  0.00  0.00           H
ATOM   3294 HD13 LEU   203      68.250  92.780  22.350  0.00  0.00           H
ATOM   3295  CD2 LEU   203      67.920  95.190  24.970  0.00  0.00           C
ATOM   3296 HD21 LEU   203      67.230  96.000  25.220  0.00  0.00           H
ATOM   3297 HD22 LEU   203      67.810  94.570  25.860  0.00  0.00           H
ATOM   3298 HD23 LEU   203      68.980  95.460  24.950  0.00  0.00           H
ATOM   3299  C   LEU   203      66.290  97.670  21.700  0.00  0.00           C
ATOM   3300  O   LEU   203      67.390  98.060  21.340  0.00  0.00           O
ATOM   3301  N   THR   204      65.140  98.090  21.180  0.00  0.00           N
ATOM   3302  H   THR   204      64.300  97.760  21.630  0.00  0.00           H
ATOM   3303  CA  THR   204      65.020  99.160  20.130  0.00  0.00           C
ATOM   3304  HA  THR   204      65.630  98.880  19.270  0.00  0.00           H
ATOM   3305  CB  THR   204      63.640  99.290  19.450  0.00  0.00           C
ATOM   3306  HB  THR   204      63.700 100.200  18.840  0.00  0.00           H
ATOM   3307  CG2 THR   204      63.380  98.060  18.560  0.00  0.00           C
ATOM   3308 HG21 THR   204      63.100  97.270  19.250  0.00  0.00           H
ATOM   3309 HG22 THR   204      62.610  98.300  17.830  0.00  0.00           H
ATOM   3310 HG23 THR   204      64.160  97.840  17.820  0.00  0.00           H
ATOM   3311  OG1 THR   204      62.610  99.540  20.430  0.00  0.00           O
ATOM   3312  HG1 THR   204      62.470  98.770  20.980  0.00  0.00           H
ATOM   3313  C   THR   204      65.600 100.520  20.540  0.00  0.00           C
ATOM   3314  O   THR   204      66.400 101.140  19.830  0.00  0.00           O
ATOM   3315  N   ALA   205      65.240 101.030  21.670  0.00  0.00           N
ATOM   3316  H   ALA   205      64.550 100.500  22.190  0.00  0.00           H
ATOM   3317  CA  ALA   205      65.800 102.250  22.240  0.00  0.00           C
ATOM   3318  HA  ALA   205      65.620 103.010  21.470  0.00  0.00           H
ATOM   3319  CB  ALA   205      65.000 102.690  23.480  0.00  0.00           C
ATOM   3320  HB1 ALA   205      63.940 102.650  23.240  0.00  0.00           H
ATOM   3321  HB2 ALA   205      65.270 102.070  24.330  0.00  0.00           H
ATOM   3322  HB3 ALA   205      65.210 103.700  23.830  0.00  0.00           H
ATOM   3323  C   ALA   205      67.310 102.220  22.470  0.00  0.00           C
ATOM   3324  O   ALA   205      68.000 103.230  22.170  0.00  0.00           O
ATOM   3325  N   LEU   206      67.890 101.070  22.870  0.00  0.00           N
ATOM   3326  H   LEU   206      67.240 100.340  23.120  0.00  0.00           H
ATOM   3327  CA  LEU   206      69.330 100.820  22.910  0.00  0.00           C
ATOM   3328  HA  LEU   206      69.820 101.520  23.590  0.00  0.00           H
ATOM   3329  CB  LEU   206      69.620  99.470  23.550  0.00  0.00           C
ATOM   3330  HB2 LEU   206      68.970  98.640  23.290  0.00  0.00           H
ATOM   3331  HB3 LEU   206      69.290  99.590  24.580  0.00  0.00           H
ATOM   3332  CG  LEU   206      71.120  99.020  23.670  0.00  0.00           C
ATOM   3333  HG  LEU   206      71.710  99.920  23.880  0.00  0.00           H
ATOM   3334  CD1 LEU   206      71.200  97.930  24.720  0.00  0.00           C
ATOM   3335 HD11 LEU   206      70.610  98.230  25.590  0.00  0.00           H
ATOM   3336 HD12 LEU   206      70.710  97.030  24.350  0.00  0.00           H
ATOM   3337 HD13 LEU   206      72.230  97.800  25.040  0.00  0.00           H
ATOM   3338  CD2 LEU   206      71.750  98.270  22.420  0.00  0.00           C
ATOM   3339 HD21 LEU   206      72.040  98.960  21.620  0.00  0.00           H
ATOM   3340 HD22 LEU   206      72.680  97.810  22.760  0.00  0.00           H
ATOM   3341 HD23 LEU   206      71.030  97.520  22.100  0.00  0.00           H
ATOM   3342  C   LEU   206      70.010 100.880  21.490  0.00  0.00           C
ATOM   3343  O   LEU   206      71.010 101.550  21.310  0.00  0.00           O
ATOM   3344  N   LEU   207      69.410 100.120  20.580  0.00  0.00           N
ATOM   3345  H   LEU   207      68.720  99.400  20.740  0.00  0.00           H
ATOM   3346  CA  LEU   207      69.900 100.100  19.220  0.00  0.00           C
ATOM   3347  HA  LEU   207      70.970  99.870  19.290  0.00  0.00           H
ATOM   3348  CB  LEU   207      69.220  98.900  18.470  0.00  0.00           C
ATOM   3349  HB2 LEU   207      69.380  99.000  17.400  0.00  0.00           H
ATOM   3350  HB3 LEU   207      68.150  98.960  18.670  0.00  0.00           H
ATOM   3351  CG  LEU   207      69.660  97.580  19.130  0.00  0.00           C
ATOM   3352  HG  LEU   207      69.670  97.690  20.210  0.00  0.00           H
ATOM   3353  CD1 LEU   207      68.690  96.450  18.770  0.00  0.00           C
ATOM   3354 HD11 LEU   207      67.660  96.800  18.840  0.00  0.00           H
ATOM   3355 HD12 LEU   207      68.840  96.220  17.710  0.00  0.00           H
ATOM   3356 HD13 LEU   207      68.850  95.530  19.310  0.00  0.00           H
ATOM   3357  CD2 LEU   207      71.100  97.070  18.710  0.00  0.00           C
ATOM   3358 HD21 LEU   207      71.380  96.150  19.230  0.00  0.00           H
ATOM   3359 HD22 LEU   207      71.120  96.910  17.630  0.00  0.00           H
ATOM   3360 HD23 LEU   207      71.740  97.930  18.910  0.00  0.00           H
ATOM   3361  C   LEU   207      69.650 101.390  18.410  0.00  0.00           C
ATOM   3362  O   LEU   207      70.430 101.750  17.530  0.00  0.00           O
ATOM   3363  N   LEU   208      68.610 102.180  18.710  0.00  0.00           N
ATOM   3364  H   LEU   208      67.920 101.900  19.390  0.00  0.00           H
ATOM   3365  CA  LEU   208      68.460 103.500  18.090  0.00  0.00           C
ATOM   3366  HA  LEU   208      68.460 103.450  17.000  0.00  0.00           H
ATOM   3367  CB  LEU   208      67.040 104.020  18.490  0.00  0.00           C
ATOM   3368  HB2 LEU   208      67.190 105.100  18.490  0.00  0.00           H
ATOM   3369  HB3 LEU   208      66.590 103.620  19.400  0.00  0.00           H
ATOM   3370  CG  LEU   208      65.980 103.750  17.460  0.00  0.00           C
ATOM   3371  HG  LEU   208      66.180 102.730  17.140  0.00  0.00           H
ATOM   3372  CD1 LEU   208      64.600 103.780  18.090  0.00  0.00           C
ATOM   3373 HD11 LEU   208      64.580 103.170  19.000  0.00  0.00           H
ATOM   3374 HD12 LEU   208      64.360 104.780  18.440  0.00  0.00           H
ATOM   3375 HD13 LEU   208      63.830 103.420  17.400  0.00  0.00           H
ATOM   3376  CD2 LEU   208      66.100 104.650  16.210  0.00  0.00           C
ATOM   3377 HD21 LEU   208      67.120 104.710  15.810  0.00  0.00           H
ATOM   3378 HD22 LEU   208      65.320 104.420  15.490  0.00  0.00           H
ATOM   3379 HD23 LEU   208      65.880 105.640  16.610  0.00  0.00           H
ATOM   3380  C   LEU   208      69.490 104.430  18.720  0.00  0.00           C
ATOM   3381  O   LEU   208      70.060 105.220  17.980  0.00  0.00           O
ATOM   3382  N   GLU   209      69.810 104.350  20.000  0.00  0.00           N
ATOM   3383  H   GLU   209      69.320 103.700  20.590  0.00  0.00           H
ATOM   3384  CA  GLU   209      71.010 104.970  20.530  0.00  0.00           C
ATOM   3385  HA  GLU   209      70.790 106.040  20.500  0.00  0.00           H
ATOM   3386  CB  GLU   209      71.080 104.700  22.080  0.00  0.00           C
ATOM   3387  HB2 GLU   209      71.270 103.650  22.300  0.00  0.00           H
ATOM   3388  HB3 GLU   209      70.140 105.030  22.520  0.00  0.00           H
ATOM   3389  CG  GLU   209      72.280 105.440  22.820  0.00  0.00           C
ATOM   3390  HG2 GLU   209      72.340 106.470  22.480  0.00  0.00           H
ATOM   3391  HG3 GLU   209      73.190 104.980  22.440  0.00  0.00           H
ATOM   3392  CD  GLU   209      72.270 105.470  24.390  0.00  0.00           C
ATOM   3393  OE1 GLU   209      71.250 105.290  25.080  0.00  0.00           O
ATOM   3394  OE2 GLU   209      73.360 105.690  24.980  0.00  0.00           O
ATOM   3395  C   GLU   209      72.440 104.580  19.840  0.00  0.00           C
ATOM   3396  O   GLU   209      73.290 105.450  19.590  0.00  0.00           O
ATOM   3397  N   ALA   210      72.540 103.270  19.460  0.00  0.00           N
ATOM   3398  H   ALA   210      71.930 102.540  19.820  0.00  0.00           H
ATOM   3399  CA  ALA   210      73.570 102.920  18.520  0.00  0.00           C
ATOM   3400  HA  ALA   210      74.490 103.310  18.940  0.00  0.00           H
ATOM   3401  CB  ALA   210      73.720 101.400  18.580  0.00  0.00           C
ATOM   3402  HB1 ALA   210      73.690 101.010  19.600  0.00  0.00           H
ATOM   3403  HB2 ALA   210      72.870 100.960  18.070  0.00  0.00           H
ATOM   3404  HB3 ALA   210      74.650 101.050  18.130  0.00  0.00           H
ATOM   3405  C   ALA   210      73.420 103.420  17.080  0.00  0.00           C
ATOM   3406  O   ALA   210      74.460 103.690  16.430  0.00  0.00           O
ATOM   3407  N   LYS   211      72.200 103.650  16.560  0.00  0.00           N
ATOM   3408  H   LYS   211      71.410 103.390  17.130  0.00  0.00           H
ATOM   3409  CA  LYS   211      71.980 104.140  15.230  0.00  0.00           C
ATOM   3410  HA  LYS   211      72.690 103.600  14.610  0.00  0.00           H
ATOM   3411  CB  LYS   211      70.500 103.780  14.840  0.00  0.00           C
ATOM   3412  HB2 LYS   211      69.840 104.410  15.440  0.00  0.00           H
ATOM   3413  HB3 LYS   211      70.390 102.700  14.990  0.00  0.00           H
ATOM   3414  CG  LYS   211      70.250 103.930  13.290  0.00  0.00           C
ATOM   3415  HG2 LYS   211      70.810 103.250  12.640  0.00  0.00           H
ATOM   3416  HG3 LYS   211      70.540 104.910  12.930  0.00  0.00           H
ATOM   3417  CD  LYS   211      68.770 103.740  12.940  0.00  0.00           C
ATOM   3418  HD2 LYS   211      68.170 104.410  13.560  0.00  0.00           H
ATOM   3419  HD3 LYS   211      68.520 102.730  13.260  0.00  0.00           H
ATOM   3420  CE  LYS   211      68.390 103.930  11.500  0.00  0.00           C
ATOM   3421  HE2 LYS   211      69.140 103.520  10.830  0.00  0.00           H
ATOM   3422  HE3 LYS   211      68.390 104.960  11.150  0.00  0.00           H
ATOM   3423  NZ  LYS   211      67.140 103.230  11.150  0.00  0.00           N
ATOM   3424  HZ1 LYS   211      66.350 103.580  11.680  0.00  0.00           H
ATOM   3425  HZ2 LYS   211      66.940 103.140  10.170  0.00  0.00           H
ATOM   3426  HZ3 LYS   211      67.190 102.250  11.390  0.00  0.00           H
ATOM   3427  C   LYS   211      72.200 105.660  15.120  0.00  0.00           C
ATOM   3428  O   LYS   211      72.450 106.210  14.040  0.00  0.00           O
ATOM   3429  N   GLU   212      72.180 106.370  16.290  0.00  0.00           N
ATOM   3430  H   GLU   212      71.880 105.920  17.150  0.00  0.00           H
ATOM   3431  CA  GLU   212      72.620 107.790  16.310  0.00  0.00           C
ATOM   3432  HA  GLU   212      72.060 108.440  15.640  0.00  0.00           H
ATOM   3433  CB  GLU   212      72.570 108.230  17.780  0.00  0.00           C
ATOM   3434  HB2 GLU   212      73.040 109.220  17.780  0.00  0.00           H
ATOM   3435  HB3 GLU   212      73.250 107.560  18.300  0.00  0.00           H
ATOM   3436  CG  GLU   212      71.160 108.340  18.390  0.00  0.00           C
ATOM   3437  HG2 GLU   212      70.760 107.360  18.680  0.00  0.00           H
ATOM   3438  HG3 GLU   212      70.470 108.730  17.650  0.00  0.00           H
ATOM   3439  CD  GLU   212      71.180 109.300  19.610  0.00  0.00           C
ATOM   3440  OE1 GLU   212      72.180 109.220  20.350  0.00  0.00           O
ATOM   3441  OE2 GLU   212      70.240 110.130  19.740  0.00  0.00           O
ATOM   3442  C   GLU   212      74.220 108.000  15.940  0.00  0.00           C
ATOM   3443  O   GLU   212      74.580 109.110  15.610  0.00  0.00           O
ATOM   3444  N   LEU   213      75.030 106.930  16.100  0.00  0.00           N
ATOM   3445  H   LEU   213      74.560 106.080  16.360  0.00  0.00           H
ATOM   3446  CA  LEU   213      76.480 106.980  16.100  0.00  0.00           C
ATOM   3447  HA  LEU   213      76.680 107.920  16.620  0.00  0.00           H
ATOM   3448  CB  LEU   213      76.960 105.790  16.990  0.00  0.00           C
ATOM   3449  HB2 LEU   213      78.050 105.780  17.000  0.00  0.00           H
ATOM   3450  HB3 LEU   213      76.680 104.840  16.540  0.00  0.00           H
ATOM   3451  CG  LEU   213      76.510 105.870  18.530  0.00  0.00           C
ATOM   3452  HG  LEU   213      75.420 105.820  18.550  0.00  0.00           H
ATOM   3453  CD1 LEU   213      76.940 104.660  19.320  0.00  0.00           C
ATOM   3454 HD11 LEU   213      76.690 104.790  20.370  0.00  0.00           H
ATOM   3455 HD12 LEU   213      76.560 103.770  18.810  0.00  0.00           H
ATOM   3456 HD13 LEU   213      78.030 104.610  19.310  0.00  0.00           H
ATOM   3457  CD2 LEU   213      77.060 107.110  19.230  0.00  0.00           C
ATOM   3458 HD21 LEU   213      76.540 107.990  18.850  0.00  0.00           H
ATOM   3459 HD22 LEU   213      76.730 107.210  20.270  0.00  0.00           H
ATOM   3460 HD23 LEU   213      78.100 107.310  18.980  0.00  0.00           H
ATOM   3461  C   LEU   213      76.940 106.980  14.650  0.00  0.00           C
ATOM   3462  O   LEU   213      76.120 106.670  13.750  0.00  0.00           O
ATOM   3463  N   GLU   214      78.130 107.540  14.310  0.00  0.00           N
ATOM   3464  H   GLU   214      78.720 107.850  15.070  0.00  0.00           H
ATOM   3465  CA  GLU   214      78.630 107.580  12.950  0.00  0.00           C
ATOM   3466  HA  GLU   214      77.830 107.930  12.300  0.00  0.00           H
ATOM   3467  CB  GLU   214      79.650 108.700  12.960  0.00  0.00           C
ATOM   3468  HB2 GLU   214      80.480 108.460  13.610  0.00  0.00           H
ATOM   3469  HB3 GLU   214      79.260 109.630  13.380  0.00  0.00           H
ATOM   3470  CG  GLU   214      80.340 109.040  11.620  0.00  0.00           C
ATOM   3471  HG2 GLU   214      79.720 109.090  10.730  0.00  0.00           H
ATOM   3472  HG3 GLU   214      81.020 108.210  11.430  0.00  0.00           H
ATOM   3473  CD  GLU   214      81.200 110.320  11.650  0.00  0.00           C
ATOM   3474  OE1 GLU   214      82.030 110.480  12.580  0.00  0.00           O
ATOM   3475  OE2 GLU   214      80.840 111.260  10.870  0.00  0.00           O
ATOM   3476  C   GLU   214      79.240 106.270  12.520  0.00  0.00           C
ATOM   3477  O   GLU   214      79.280 105.950  11.340  0.00  0.00           O
ATOM   3478  N   ALA   215      79.870 105.490  13.490  0.00  0.00           N
ATOM   3479  H   ALA   215      79.630 105.740  14.440  0.00  0.00           H
ATOM   3480  CA  ALA   215      80.510 104.220  13.310  0.00  0.00           C
ATOM   3481  HA  ALA   215      81.190 104.250  12.460  0.00  0.00           H
ATOM   3482  CB  ALA   215      81.260 103.830  14.620  0.00  0.00           C
ATOM   3483  HB1 ALA   215      81.870 104.710  14.830  0.00  0.00           H
ATOM   3484  HB2 ALA   215      80.490 103.680  15.380  0.00  0.00           H
ATOM   3485  HB3 ALA   215      81.890 102.950  14.540  0.00  0.00           H
ATOM   3486  C   ALA   215      79.410 103.170  12.940  0.00  0.00           C
ATOM   3487  O   ALA   215      78.200 103.330  13.230  0.00  0.00           O
ATOM   3488  N   ARG   216      79.810 102.080  12.240  0.00  0.00           N
ATOM   3489  H   ARG   216      80.800 101.890  12.180  0.00  0.00           H
ATOM   3490  CA  ARG   216      78.850 101.140  11.550  0.00  0.00           C
ATOM   3491  HA  ARG   216      77.830 101.190  11.920  0.00  0.00           H
ATOM   3492  CB  ARG   216      78.730 101.590  10.120  0.00  0.00           C
ATOM   3493  HB2 ARG   216      78.100 100.910   9.540  0.00  0.00           H
ATOM   3494  HB3 ARG   216      79.710 101.510   9.660  0.00  0.00           H
ATOM   3495  CG  ARG   216      78.150 103.020   9.860  0.00  0.00           C
ATOM   3496  HG2 ARG   216      78.190 103.180   8.780  0.00  0.00           H
ATOM   3497  HG3 ARG   216      78.910 103.660  10.290  0.00  0.00           H
ATOM   3498  CD  ARG   216      76.720 103.230  10.360  0.00  0.00           C
ATOM   3499  HD2 ARG   216      76.840 103.260  11.450  0.00  0.00           H
ATOM   3500  HD3 ARG   216      76.130 102.340  10.140  0.00  0.00           H
ATOM   3501  NE  ARG   216      76.130 104.480   9.920  0.00  0.00           N
ATOM   3502  HE  ARG   216      76.130 105.260  10.560  0.00  0.00           H
ATOM   3503  CZ  ARG   216      75.500 104.660   8.770  0.00  0.00           C
ATOM   3504  NH1 ARG   216      75.420 103.790   7.800  0.00  0.00           N
ATOM   3505 HH11 ARG   216      75.900 102.900   7.850  0.00  0.00           H
ATOM   3506 HH12 ARG   216      75.050 104.240   6.980  0.00  0.00           H
ATOM   3507  NH2 ARG   216      74.870 105.720   8.650  0.00  0.00           N
ATOM   3508 HH21 ARG   216      74.870 106.410   9.380  0.00  0.00           H
ATOM   3509 HH22 ARG   216      74.240 105.830   7.870  0.00  0.00           H
ATOM   3510  C   ARG   216      79.250  99.740  11.680  0.00  0.00           C
ATOM   3511  O   ARG   216      78.380  98.900  11.440  0.00  0.00           O
ATOM   3512  N   VAL   217      80.400  99.430  12.230  0.00  0.00           N
ATOM   3513  H   VAL   217      81.060 100.190  12.220  0.00  0.00           H
ATOM   3514  CA  VAL   217      80.820  98.120  12.680  0.00  0.00           C
ATOM   3515  HA  VAL   217      80.480  97.320  12.010  0.00  0.00           H
ATOM   3516  CB  VAL   217      82.320  98.050  12.790  0.00  0.00           C
ATOM   3517  HB  VAL   217      82.770  98.800  13.440  0.00  0.00           H
ATOM   3518  CG1 VAL   217      82.670  96.580  13.340  0.00  0.00           C
ATOM   3519 HG11 VAL   217      82.580  96.620  14.430  0.00  0.00           H
ATOM   3520 HG12 VAL   217      82.130  95.710  12.960  0.00  0.00           H
ATOM   3521 HG13 VAL   217      83.700  96.340  13.090  0.00  0.00           H
ATOM   3522  CG2 VAL   217      82.960  98.120  11.410  0.00  0.00           C
ATOM   3523 HG21 VAL   217      84.000  97.800  11.500  0.00  0.00           H
ATOM   3524 HG22 VAL   217      82.530  97.370  10.750  0.00  0.00           H
ATOM   3525 HG23 VAL   217      82.950  99.110  10.960  0.00  0.00           H
ATOM   3526  C   VAL   217      80.220  97.950  14.050  0.00  0.00           C
ATOM   3527  O   VAL   217      80.600  98.580  15.050  0.00  0.00           O
ATOM   3528  N   ILE   218      79.290  96.980  14.090  0.00  0.00           N
ATOM   3529  H   ILE   218      79.100  96.540  13.200  0.00  0.00           H
ATOM   3530  CA  ILE   218      78.550  96.500  15.270  0.00  0.00           C
ATOM   3531  HA  ILE   218      78.550  97.330  15.970  0.00  0.00           H
ATOM   3532  CB  ILE   218      77.040  96.240  14.940  0.00  0.00           C
ATOM   3533  HB  ILE   218      77.040  95.720  13.980  0.00  0.00           H
ATOM   3534  CG2 ILE   218      76.190  95.500  16.090  0.00  0.00           C
ATOM   3535 HG21 ILE   218      76.310  94.420  16.120  0.00  0.00           H
ATOM   3536 HG22 ILE   218      76.520  95.960  17.020  0.00  0.00           H
ATOM   3537 HG23 ILE   218      75.110  95.640  16.050  0.00  0.00           H
ATOM   3538  CG1 ILE   218      76.390  97.690  14.650  0.00  0.00           C
ATOM   3539 HG12 ILE   218      77.120  98.240  14.050  0.00  0.00           H
ATOM   3540 HG13 ILE   218      76.220  98.080  15.650  0.00  0.00           H
ATOM   3541  CD1 ILE   218      75.010  97.640  13.950  0.00  0.00           C
ATOM   3542 HD11 ILE   218      74.560  98.640  14.030  0.00  0.00           H
ATOM   3543 HD12 ILE   218      75.180  97.350  12.920  0.00  0.00           H
ATOM   3544 HD13 ILE   218      74.330  96.980  14.500  0.00  0.00           H
ATOM   3545  C   ILE   218      79.280  95.300  15.850  0.00  0.00           C
ATOM   3546  O   ILE   218      79.390  94.330  15.090  0.00  0.00           O
ATOM   3547  N   ILE   219      79.700  95.380  17.110  0.00  0.00           N
ATOM   3548  H   ILE   219      79.550  96.140  17.750  0.00  0.00           H
ATOM   3549  CA  ILE   219      80.260  94.260  17.800  0.00  0.00           C
ATOM   3550  HA  ILE   219      80.240  93.410  17.120  0.00  0.00           H
ATOM   3551  CB  ILE   219      81.720  94.550  18.300  0.00  0.00           C
ATOM   3552  HB  ILE   219      81.680  95.390  18.990  0.00  0.00           H
ATOM   3553  CG2 ILE   219      82.330  93.400  19.080  0.00  0.00           C
ATOM   3554 HG21 ILE   219      81.720  93.020  19.900  0.00  0.00           H
ATOM   3555 HG22 ILE   219      82.420  92.460  18.530  0.00  0.00           H
ATOM   3556 HG23 ILE   219      83.260  93.650  19.590  0.00  0.00           H
ATOM   3557  CG1 ILE   219      82.740  94.830  17.120  0.00  0.00           C
ATOM   3558 HG12 ILE   219      82.310  95.750  16.720  0.00  0.00           H
ATOM   3559 HG13 ILE   219      82.780  94.050  16.360  0.00  0.00           H
ATOM   3560  CD1 ILE   219      84.060  95.300  17.560  0.00  0.00           C
ATOM   3561 HD11 ILE   219      84.440  95.990  16.810  0.00  0.00           H
ATOM   3562 HD12 ILE   219      84.030  95.750  18.550  0.00  0.00           H
ATOM   3563 HD13 ILE   219      84.830  94.540  17.570  0.00  0.00           H
ATOM   3564  C   ILE   219      79.300  93.880  18.910  0.00  0.00           C
ATOM   3565  O   ILE   219      78.940  94.690  19.770  0.00  0.00           O
ATOM   3566  N   LEU   220      78.840  92.630  18.810  0.00  0.00           N
ATOM   3567  H   LEU   220      79.000  92.050  18.000  0.00  0.00           H
ATOM   3568  CA  LEU   220      77.990  92.050  19.860  0.00  0.00           C
ATOM   3569  HA  LEU   220      77.580  92.830  20.490  0.00  0.00           H
ATOM   3570  CB  LEU   220      76.760  91.560  19.030  0.00  0.00           C
ATOM   3571  HB2 LEU   220      77.150  90.960  18.220  0.00  0.00           H
ATOM   3572  HB3 LEU   220      76.260  92.470  18.660  0.00  0.00           H
ATOM   3573  CG  LEU   220      75.700  90.890  19.900  0.00  0.00           C
ATOM   3574  HG  LEU   220      76.160  90.190  20.600  0.00  0.00           H
ATOM   3575  CD1 LEU   220      74.990  91.860  20.860  0.00  0.00           C
ATOM   3576 HD11 LEU   220      74.360  91.260  21.520  0.00  0.00           H
ATOM   3577 HD12 LEU   220      75.680  92.410  21.490  0.00  0.00           H
ATOM   3578 HD13 LEU   220      74.410  92.580  20.270  0.00  0.00           H
ATOM   3579  CD2 LEU   220      74.690  90.090  19.000  0.00  0.00           C
ATOM   3580 HD21 LEU   220      75.280  89.340  18.470  0.00  0.00           H
ATOM   3581 HD22 LEU   220      73.890  89.600  19.560  0.00  0.00           H
ATOM   3582 HD23 LEU   220      74.310  90.760  18.220  0.00  0.00           H
ATOM   3583  C   LEU   220      78.750  91.070  20.820  0.00  0.00           C
ATOM   3584  O   LEU   220      79.680  90.370  20.470  0.00  0.00           O
ATOM   3585  N   SER   221      78.260  90.990  22.040  0.00  0.00           N
ATOM   3586  H   SER   221      77.550  91.590  22.420  0.00  0.00           H
ATOM   3587  CA  SER   221      78.600  89.820  22.920  0.00  0.00           C
ATOM   3588  HA  SER   221      78.650  88.930  22.290  0.00  0.00           H
ATOM   3589  CB  SER   221      79.940  89.850  23.650  0.00  0.00           C
ATOM   3590  HB2 SER   221      79.920  90.720  24.300  0.00  0.00           H
ATOM   3591  HB3 SER   221      80.750  89.960  22.930  0.00  0.00           H
ATOM   3592  OG  SER   221      80.100  88.650  24.430  0.00  0.00           O
ATOM   3593  HG  SER   221      79.410  88.620  25.100  0.00  0.00           H
ATOM   3594  C   SER   221      77.450  89.520  23.910  0.00  0.00           C
ATOM   3595  O   SER   221      77.240  90.290  24.840  0.00  0.00           O
ATOM   3596  N   ALA   222      76.690  88.420  23.580  0.00  0.00           N
ATOM   3597  H   ALA   222      76.970  87.840  22.800  0.00  0.00           H
ATOM   3598  CA  ALA   222      75.590  87.910  24.430  0.00  0.00           C
ATOM   3599  HA  ALA   222      75.920  88.140  25.440  0.00  0.00           H
ATOM   3600  CB  ALA   222      74.410  88.730  24.020  0.00  0.00           C
ATOM   3601  HB1 ALA   222      74.640  89.780  24.200  0.00  0.00           H
ATOM   3602  HB2 ALA   222      74.180  88.590  22.960  0.00  0.00           H
ATOM   3603  HB3 ALA   222      73.540  88.550  24.650  0.00  0.00           H
ATOM   3604  C   ALA   222      75.300  86.420  24.350  0.00  0.00           C
ATOM   3605  O   ALA   222      75.820  85.780  23.460  0.00  0.00           O
ATOM   3606  N   SER   223      74.380  85.920  25.140  0.00  0.00           N
ATOM   3607  H   SER   223      74.100  86.520  25.910  0.00  0.00           H
ATOM   3608  CA  SER   223      73.880  84.500  25.200  0.00  0.00           C
ATOM   3609  HA  SER   223      74.680  83.770  25.080  0.00  0.00           H
ATOM   3610  CB  SER   223      73.350  84.350  26.610  0.00  0.00           C
ATOM   3611  HB2 SER   223      72.520  85.040  26.800  0.00  0.00           H
ATOM   3612  HB3 SER   223      74.140  84.530  27.340  0.00  0.00           H
ATOM   3613  OG  SER   223      72.820  83.010  26.800  0.00  0.00           O
ATOM   3614  HG  SER   223      72.570  82.840  27.710  0.00  0.00           H
ATOM   3615  C   SER   223      72.750  84.220  24.230  0.00  0.00           C
ATOM   3616  O   SER   223      72.210  85.190  23.630  0.00  0.00           O
ATOM   3617  N   GLU   224      72.380  83.010  24.020  0.00  0.00           N
ATOM   3618  H   GLU   224      72.700  82.280  24.650  0.00  0.00           H
ATOM   3619  CA  GLU   224      71.770  82.630  22.690  0.00  0.00           C
ATOM   3620  HA  GLU   224      72.390  83.010  21.870  0.00  0.00           H
ATOM   3621  CB  GLU   224      71.740  81.120  22.750  0.00  0.00           C
ATOM   3622  HB2 GLU   224      71.220  80.820  23.670  0.00  0.00           H
ATOM   3623  HB3 GLU   224      72.780  80.790  22.780  0.00  0.00           H
ATOM   3624  CG  GLU   224      71.070  80.490  21.470  0.00  0.00           C
ATOM   3625  HG2 GLU   224      71.700  80.790  20.630  0.00  0.00           H
ATOM   3626  HG3 GLU   224      70.040  80.850  21.410  0.00  0.00           H
ATOM   3627  CD  GLU   224      71.120  78.990  21.580  0.00  0.00           C
ATOM   3628  OE1 GLU   224      70.110  78.330  21.420  0.00  0.00           O
ATOM   3629  OE2 GLU   224      72.230  78.530  21.950  0.00  0.00           O
ATOM   3630  C   GLU   224      70.370  83.220  22.520  0.00  0.00           C
ATOM   3631  O   GLU   224      69.930  83.510  21.440  0.00  0.00           O
ATOM   3632  N   ASP   225      69.580  83.390  23.590  0.00  0.00           N
ATOM   3633  H   ASP   225      69.890  83.070  24.500  0.00  0.00           H
ATOM   3634  CA  ASP   225      68.370  84.170  23.520  0.00  0.00           C
ATOM   3635  HA  ASP   225      67.920  83.800  22.600  0.00  0.00           H
ATOM   3636  CB  ASP   225      67.330  83.860  24.680  0.00  0.00           C
ATOM   3637  HB2 ASP   225      66.450  84.470  24.440  0.00  0.00           H
ATOM   3638  HB3 ASP   225      67.730  84.270  25.600  0.00  0.00           H
ATOM   3639  CG  ASP   225      66.830  82.420  24.690  0.00  0.00           C
ATOM   3640  OD1 ASP   225      66.630  81.890  23.580  0.00  0.00           O
ATOM   3641  OD2 ASP   225      66.730  81.840  25.740  0.00  0.00           O
ATOM   3642  C   ASP   225      68.530  85.680  23.450  0.00  0.00           C
ATOM   3643  O   ASP   225      67.730  86.310  22.730  0.00  0.00           O
ATOM   3644  N   ASP   226      69.570  86.210  24.110  0.00  0.00           N
ATOM   3645  H   ASP   226      70.190  85.520  24.500  0.00  0.00           H
ATOM   3646  CA  ASP   226      69.870  87.640  24.270  0.00  0.00           C
ATOM   3647  HA  ASP   226      68.990  88.230  24.540  0.00  0.00           H
ATOM   3648  CB  ASP   226      70.990  87.790  25.340  0.00  0.00           C
ATOM   3649  HB2 ASP   226      71.540  88.730  25.280  0.00  0.00           H
ATOM   3650  HB3 ASP   226      71.620  86.920  25.140  0.00  0.00           H
ATOM   3651  CG  ASP   226      70.400  87.650  26.760  0.00  0.00           C
ATOM   3652  OD1 ASP   226      69.120  87.580  26.980  0.00  0.00           O
ATOM   3653  OD2 ASP   226      71.240  87.610  27.680  0.00  0.00           O
ATOM   3654  C   ASP   226      70.360  88.240  22.960  0.00  0.00           C
ATOM   3655  O   ASP   226      69.990  89.320  22.530  0.00  0.00           O
ATOM   3656  N   ALA   227      71.190  87.470  22.350  0.00  0.00           N
ATOM   3657  H   ALA   227      71.550  86.620  22.740  0.00  0.00           H
ATOM   3658  CA  ALA   227      71.660  87.840  20.980  0.00  0.00           C
ATOM   3659  HA  ALA   227      72.010  88.870  21.000  0.00  0.00           H
ATOM   3660  CB  ALA   227      72.820  86.870  20.700  0.00  0.00           C
ATOM   3661  HB1 ALA   227      73.490  86.860  21.560  0.00  0.00           H
ATOM   3662  HB2 ALA   227      72.460  85.870  20.470  0.00  0.00           H
ATOM   3663  HB3 ALA   227      73.300  87.270  19.810  0.00  0.00           H
ATOM   3664  C   ALA   227      70.580  87.730  19.910  0.00  0.00           C
ATOM   3665  O   ALA   227      70.470  88.560  19.020  0.00  0.00           O
ATOM   3666  N   THR   228      69.660  86.840  20.160  0.00  0.00           N
ATOM   3667  H   THR   228      69.780  86.240  20.970  0.00  0.00           H
ATOM   3668  CA  THR   228      68.400  86.800  19.380  0.00  0.00           C
ATOM   3669  HA  THR   228      68.660  86.960  18.330  0.00  0.00           H
ATOM   3670  CB  THR   228      67.630  85.510  19.580  0.00  0.00           C
ATOM   3671  HB  THR   228      67.190  85.340  20.570  0.00  0.00           H
ATOM   3672  CG2 THR   228      66.460  85.430  18.620  0.00  0.00           C
ATOM   3673 HG21 THR   228      65.740  86.240  18.690  0.00  0.00           H
ATOM   3674 HG22 THR   228      66.840  85.460  17.590  0.00  0.00           H
ATOM   3675 HG23 THR   228      65.820  84.570  18.810  0.00  0.00           H
ATOM   3676  OG1 THR   228      68.420  84.330  19.320  0.00  0.00           O
ATOM   3677  HG1 THR   228      69.050  84.160  20.030  0.00  0.00           H
ATOM   3678  C   THR   228      67.480  88.010  19.540  0.00  0.00           C
ATOM   3679  O   THR   228      67.000  88.620  18.590  0.00  0.00           O
ATOM   3680  N   ALA   229      67.290  88.490  20.760  0.00  0.00           N
ATOM   3681  H   ALA   229      67.640  88.010  21.570  0.00  0.00           H
ATOM   3682  CA  ALA   229      66.460  89.690  20.950  0.00  0.00           C
ATOM   3683  HA  ALA   229      65.520  89.580  20.420  0.00  0.00           H
ATOM   3684  CB  ALA   229      66.070  89.730  22.410  0.00  0.00           C
ATOM   3685  HB1 ALA   229      65.770  90.750  22.660  0.00  0.00           H
ATOM   3686  HB2 ALA   229      65.220  89.110  22.650  0.00  0.00           H
ATOM   3687  HB3 ALA   229      66.910  89.530  23.090  0.00  0.00           H
ATOM   3688  C   ALA   229      67.140  90.940  20.440  0.00  0.00           C
ATOM   3689  O   ALA   229      66.440  91.800  19.900  0.00  0.00           O
ATOM   3690  N   VAL   230      68.480  91.010  20.400  0.00  0.00           N
ATOM   3691  H   VAL   230      68.960  90.340  20.980  0.00  0.00           H
ATOM   3692  CA  VAL   230      69.320  91.890  19.520  0.00  0.00           C
ATOM   3693  HA  VAL   230      69.030  92.890  19.850  0.00  0.00           H
ATOM   3694  CB  VAL   230      70.830  91.680  19.780  0.00  0.00           C
ATOM   3695  HB  VAL   230      71.220  90.670  19.760  0.00  0.00           H
ATOM   3696  CG1 VAL   230      71.660  92.480  18.750  0.00  0.00           C
ATOM   3697 HG11 VAL   230      71.610  92.010  17.770  0.00  0.00           H
ATOM   3698 HG12 VAL   230      71.280  93.500  18.650  0.00  0.00           H
ATOM   3699 HG13 VAL   230      72.740  92.430  18.900  0.00  0.00           H
ATOM   3700  CG2 VAL   230      71.170  92.340  21.220  0.00  0.00           C
ATOM   3701 HG21 VAL   230      72.220  92.580  21.430  0.00  0.00           H
ATOM   3702 HG22 VAL   230      70.560  93.200  21.490  0.00  0.00           H
ATOM   3703 HG23 VAL   230      70.940  91.530  21.910  0.00  0.00           H
ATOM   3704  C   VAL   230      68.960  91.670  18.090  0.00  0.00           C
ATOM   3705  O   VAL   230      68.470  92.680  17.500  0.00  0.00           O
ATOM   3706  N   TYR   231      69.190  90.500  17.450  0.00  0.00           N
ATOM   3707  H   TYR   231      69.630  89.710  17.890  0.00  0.00           H
ATOM   3708  CA  TYR   231      69.120  90.450  15.970  0.00  0.00           C
ATOM   3709  HA  TYR   231      69.770  91.170  15.470  0.00  0.00           H
ATOM   3710  CB  TYR   231      69.410  89.000  15.560  0.00  0.00           C
ATOM   3711  HB2 TYR   231      69.340  89.000  14.470  0.00  0.00           H
ATOM   3712  HB3 TYR   231      68.630  88.370  16.000  0.00  0.00           H
ATOM   3713  CG  TYR   231      70.770  88.500  15.900  0.00  0.00           C
ATOM   3714  CD1 TYR   231      71.860  89.320  15.950  0.00  0.00           C
ATOM   3715  HD1 TYR   231      71.860  90.390  15.870  0.00  0.00           H
ATOM   3716  CE1 TYR   231      73.170  88.750  16.010  0.00  0.00           C
ATOM   3717  HE1 TYR   231      73.930  89.490  15.850  0.00  0.00           H
ATOM   3718  CZ  TYR   231      73.360  87.320  16.080  0.00  0.00           C
ATOM   3719  OH  TYR   231      74.650  86.760  16.070  0.00  0.00           O
ATOM   3720  HH  TYR   231      74.670  85.800  16.170  0.00  0.00           H
ATOM   3721  CE2 TYR   231      72.200  86.480  16.150  0.00  0.00           C
ATOM   3722  HE2 TYR   231      72.260  85.410  16.230  0.00  0.00           H
ATOM   3723  CD2 TYR   231      70.920  87.100  16.080  0.00  0.00           C
ATOM   3724  HD2 TYR   231      70.070  86.450  16.170  0.00  0.00           H
ATOM   3725  C   TYR   231      67.680  90.750  15.500  0.00  0.00           C
ATOM   3726  O   TYR   231      67.490  91.130  14.390  0.00  0.00           O
ATOM   3727  N   LYS   232      66.590  90.570  16.290  0.00  0.00           N
ATOM   3728  H   LYS   232      66.750  90.110  17.180  0.00  0.00           H
ATOM   3729  CA  LYS   232      65.190  90.910  15.990  0.00  0.00           C
ATOM   3730  HA  LYS   232      64.780  90.700  15.000  0.00  0.00           H
ATOM   3731  CB  LYS   232      64.360  90.160  17.050  0.00  0.00           C
ATOM   3732  HB2 LYS   232      63.400  90.660  17.210  0.00  0.00           H
ATOM   3733  HB3 LYS   232      64.860  90.180  18.020  0.00  0.00           H
ATOM   3734  CG  LYS   232      63.980  88.750  16.560  0.00  0.00           C
ATOM   3735  HG2 LYS   232      64.830  88.100  16.360  0.00  0.00           H
ATOM   3736  HG3 LYS   232      63.320  88.720  15.700  0.00  0.00           H
ATOM   3737  CD  LYS   232      63.210  88.050  17.640  0.00  0.00           C
ATOM   3738  HD2 LYS   232      62.260  88.530  17.850  0.00  0.00           H
ATOM   3739  HD3 LYS   232      63.750  87.950  18.580  0.00  0.00           H
ATOM   3740  CE  LYS   232      62.750  86.730  17.070  0.00  0.00           C
ATOM   3741  HE2 LYS   232      63.690  86.250  16.800  0.00  0.00           H
ATOM   3742  HE3 LYS   232      62.120  86.720  16.190  0.00  0.00           H
ATOM   3743  NZ  LYS   232      62.060  85.910  18.090  0.00  0.00           N
ATOM   3744  HZ1 LYS   232      62.500  85.940  19.000  0.00  0.00           H
ATOM   3745  HZ2 LYS   232      61.090  86.120  18.250  0.00  0.00           H
ATOM   3746  HZ3 LYS   232      61.890  84.950  17.840  0.00  0.00           H
ATOM   3747  C   LYS   232      64.930  92.410  16.240  0.00  0.00           C
ATOM   3748  O   LYS   232      64.250  93.050  15.420  0.00  0.00           O
ATOM   3749  N   SER   233      65.450  92.970  17.330  0.00  0.00           N
ATOM   3750  H   SER   233      65.960  92.390  17.980  0.00  0.00           H
ATOM   3751  CA  SER   233      65.290  94.420  17.560  0.00  0.00           C
ATOM   3752  HA  SER   233      64.260  94.760  17.440  0.00  0.00           H
ATOM   3753  CB  SER   233      65.750  94.720  18.940  0.00  0.00           C
ATOM   3754  HB2 SER   233      65.680  95.780  19.180  0.00  0.00           H
ATOM   3755  HB3 SER   233      66.780  94.370  19.000  0.00  0.00           H
ATOM   3756  OG  SER   233      64.950  94.050  19.970  0.00  0.00           O
ATOM   3757  HG  SER   233      65.350  93.190  20.100  0.00  0.00           H
ATOM   3758  C   SER   233      66.120  95.190  16.530  0.00  0.00           C
ATOM   3759  O   SER   233      65.630  96.220  16.120  0.00  0.00           O
ATOM   3760  N   ALA   234      67.260  94.700  16.040  0.00  0.00           N
ATOM   3761  H   ALA   234      67.590  93.830  16.450  0.00  0.00           H
ATOM   3762  CA  ALA   234      68.020  95.370  14.900  0.00  0.00           C
ATOM   3763  HA  ALA   234      68.180  96.420  15.140  0.00  0.00           H
ATOM   3764  CB  ALA   234      69.370  94.710  14.870  0.00  0.00           C
ATOM   3765  HB1 ALA   234      69.980  95.430  14.320  0.00  0.00           H
ATOM   3766  HB2 ALA   234      69.870  94.750  15.830  0.00  0.00           H
ATOM   3767  HB3 ALA   234      69.350  93.710  14.440  0.00  0.00           H
ATOM   3768  C   ALA   234      67.340  95.310  13.590  0.00  0.00           C
ATOM   3769  O   ALA   234      67.360  96.360  12.890  0.00  0.00           O
ATOM   3770  N   ALA   235      66.670  94.200  13.210  0.00  0.00           N
ATOM   3771  H   ALA   235      66.410  93.460  13.850  0.00  0.00           H
ATOM   3772  CA  ALA   235      66.110  94.080  11.810  0.00  0.00           C
ATOM   3773  HA  ALA   235      66.840  94.220  11.020  0.00  0.00           H
ATOM   3774  CB  ALA   235      65.720  92.660  11.550  0.00  0.00           C
ATOM   3775  HB1 ALA   235      65.080  92.380  12.390  0.00  0.00           H
ATOM   3776  HB2 ALA   235      65.070  92.570  10.680  0.00  0.00           H
ATOM   3777  HB3 ALA   235      66.540  91.950  11.520  0.00  0.00           H
ATOM   3778  C   ALA   235      64.920  95.030  11.600  0.00  0.00           C
ATOM   3779  O   ALA   235      64.930  95.740  10.580  0.00  0.00           O
ATOM   3780  N   MET   236      64.110  95.300  12.610  0.00  0.00           N
ATOM   3781  H   MET   236      64.180  94.660  13.390  0.00  0.00           H
ATOM   3782  CA  MET   236      63.130  96.390  12.740  0.00  0.00           C
ATOM   3783  HA  MET   236      62.470  96.300  11.880  0.00  0.00           H
ATOM   3784  CB  MET   236      62.410  96.250  14.110  0.00  0.00           C
ATOM   3785  HB2 MET   236      61.810  97.150  14.230  0.00  0.00           H
ATOM   3786  HB3 MET   236      63.180  96.170  14.880  0.00  0.00           H
ATOM   3787  CG  MET   236      61.580  94.940  14.180  0.00  0.00           C
ATOM   3788  HG2 MET   236      61.230  94.890  15.210  0.00  0.00           H
ATOM   3789  HG3 MET   236      62.340  94.160  14.200  0.00  0.00           H
ATOM   3790  SD  MET   236      60.260  94.520  13.120  0.00  0.00           S
ATOM   3791  CE  MET   236      58.980  95.600  13.680  0.00  0.00           C
ATOM   3792  HE1 MET   236      58.250  95.740  12.880  0.00  0.00           H
ATOM   3793  HE2 MET   236      58.500  95.210  14.580  0.00  0.00           H
ATOM   3794  HE3 MET   236      59.270  96.640  13.790  0.00  0.00           H
ATOM   3795  C   MET   236      63.770  97.830  12.560  0.00  0.00           C
ATOM   3796  O   MET   236      63.130  98.790  12.100  0.00  0.00           O
ATOM   3797  N   LEU   237      65.120  97.970  12.780  0.00  0.00           N
ATOM   3798  H   LEU   237      65.640  97.170  13.120  0.00  0.00           H
ATOM   3799  CA  LEU   237      65.850  99.210  12.610  0.00  0.00           C
ATOM   3800  HA  LEU   237      65.100  99.960  12.370  0.00  0.00           H
ATOM   3801  CB  LEU   237      66.560  99.570  13.920  0.00  0.00           C
ATOM   3802  HB2 LEU   237      67.060 100.530  13.800  0.00  0.00           H
ATOM   3803  HB3 LEU   237      67.250  98.740  14.110  0.00  0.00           H
ATOM   3804  CG  LEU   237      65.650  99.800  15.090  0.00  0.00           C
ATOM   3805  HG  LEU   237      64.900  99.010  15.140  0.00  0.00           H
ATOM   3806  CD1 LEU   237      66.490  99.860  16.360  0.00  0.00           C
ATOM   3807 HD11 LEU   237      65.890 100.220  17.200  0.00  0.00           H
ATOM   3808 HD12 LEU   237      66.930  98.880  16.540  0.00  0.00           H
ATOM   3809 HD13 LEU   237      67.310 100.570  16.230  0.00  0.00           H
ATOM   3810  CD2 LEU   237      64.850 101.060  15.060  0.00  0.00           C
ATOM   3811 HD21 LEU   237      64.350 101.120  14.090  0.00  0.00           H
ATOM   3812 HD22 LEU   237      64.200 101.150  15.930  0.00  0.00           H
ATOM   3813 HD23 LEU   237      65.570 101.880  15.120  0.00  0.00           H
ATOM   3814  C   LEU   237      66.790  99.280  11.360  0.00  0.00           C
ATOM   3815  O   LEU   237      67.510 100.300  11.290  0.00  0.00           O
ATOM   3816  N   ASP   238      66.690  98.360  10.450  0.00  0.00           N
ATOM   3817  H   ASP   238      66.100  97.560  10.640  0.00  0.00           H
ATOM   3818  CA  ASP   238      67.400  98.410   9.210  0.00  0.00           C
ATOM   3819  HA  ASP   238      67.080  97.470   8.750  0.00  0.00           H
ATOM   3820  CB  ASP   238      66.920  99.440   8.240  0.00  0.00           C
ATOM   3821  HB2 ASP   238      67.480  99.340   7.310  0.00  0.00           H
ATOM   3822  HB3 ASP   238      67.090 100.430   8.650  0.00  0.00           H
ATOM   3823  CG  ASP   238      65.420  99.290   7.930  0.00  0.00           C
ATOM   3824  OD1 ASP   238      64.600 100.290   8.000  0.00  0.00           O
ATOM   3825  OD2 ASP   238      64.930  98.190   7.690  0.00  0.00           O
ATOM   3826  C   ASP   238      68.980  98.310   9.290  0.00  0.00           C
ATOM   3827  O   ASP   238      69.710  98.280   8.270  0.00  0.00           O
ATOM   3828  N   MET   239      69.490  98.160  10.480  0.00  0.00           N
ATOM   3829  H   MET   239      68.800  98.250  11.220  0.00  0.00           H
ATOM   3830  CA  MET   239      70.870  98.080  10.930  0.00  0.00           C
ATOM   3831  HA  MET   239      71.470  98.950  10.660  0.00  0.00           H
ATOM   3832  CB  MET   239      71.010  97.990  12.450  0.00  0.00           C
ATOM   3833  HB2 MET   239      72.050  97.870  12.780  0.00  0.00           H
ATOM   3834  HB3 MET   239      70.570  97.050  12.800  0.00  0.00           H
ATOM   3835  CG  MET   239      70.320  99.150  13.140  0.00  0.00           C
ATOM   3836  HG2 MET   239      69.290  99.230  12.770  0.00  0.00           H
ATOM   3837  HG3 MET   239      70.820 100.080  12.890  0.00  0.00           H
ATOM   3838  SD  MET   239      70.250  99.120  14.940  0.00  0.00           S
ATOM   3839  CE  MET   239      71.960  99.600  15.400  0.00  0.00           C
ATOM   3840  HE1 MET   239      71.870  99.890  16.450  0.00  0.00           H
ATOM   3841  HE2 MET   239      72.710  98.820  15.230  0.00  0.00           H
ATOM   3842  HE3 MET   239      72.130 100.430  14.720  0.00  0.00           H
ATOM   3843  C   MET   239      71.500  96.740  10.450  0.00  0.00           C
ATOM   3844  O   MET   239      72.690  96.510  10.560  0.00  0.00           O
ATOM   3845  N   THR   240      70.670  95.720  10.080  0.00  0.00           N
ATOM   3846  H   THR   240      69.680  95.820  10.260  0.00  0.00           H
ATOM   3847  CA  THR   240      71.010  94.410   9.670  0.00  0.00           C
ATOM   3848  HA  THR   240      71.850  94.030  10.250  0.00  0.00           H
ATOM   3849  CB  THR   240      69.840  93.440  10.060  0.00  0.00           C
ATOM   3850  HB  THR   240      69.950  92.440   9.630  0.00  0.00           H
ATOM   3851  CG2 THR   240      69.610  93.180  11.580  0.00  0.00           C
ATOM   3852 HG21 THR   240      70.530  92.770  11.990  0.00  0.00           H
ATOM   3853 HG22 THR   240      69.430  94.130  12.070  0.00  0.00           H
ATOM   3854 HG23 THR   240      68.800  92.460  11.670  0.00  0.00           H
ATOM   3855  OG1 THR   240      68.630  94.030   9.480  0.00  0.00           O
ATOM   3856  HG1 THR   240      68.040  93.340   9.170  0.00  0.00           H
ATOM   3857  C   THR   240      71.180  94.350   8.180  0.00  0.00           C
ATOM   3858  O   THR   240      71.520  93.320   7.650  0.00  0.00           O
ATOM   3859  N   GLY   241      71.030  95.480   7.510  0.00  0.00           N
ATOM   3860  H   GLY   241      70.720  96.310   7.980  0.00  0.00           H
ATOM   3861  CA  GLY   241      71.230  95.610   6.070  0.00  0.00           C
ATOM   3862  HA2 GLY   241      70.370  96.150   5.670  0.00  0.00           H
ATOM   3863  HA3 GLY   241      71.400  94.640   5.590  0.00  0.00           H
ATOM   3864  C   GLY   241      72.530  96.330   5.580  0.00  0.00           C
ATOM   3865  O   GLY   241      73.540  96.570   6.270  0.00  0.00           O
ATOM   3866  N   ALA   242      72.340  96.970   4.390  0.00  0.00           N
ATOM   3867  H   ALA   242      71.530  96.710   3.850  0.00  0.00           H
ATOM   3868  CA  ALA   242      73.240  97.940   3.790  0.00  0.00           C
ATOM   3869  HA  ALA   242      74.140  97.330   3.670  0.00  0.00           H
ATOM   3870  CB  ALA   242      72.720  98.400   2.390  0.00  0.00           C
ATOM   3871  HB1 ALA   242      73.610  98.810   1.910  0.00  0.00           H
ATOM   3872  HB2 ALA   242      72.240  97.630   1.780  0.00  0.00           H
ATOM   3873  HB3 ALA   242      71.950  99.170   2.390  0.00  0.00           H
ATOM   3874  C   ALA   242      73.550  99.130   4.690  0.00  0.00           C
ATOM   3875  O   ALA   242      72.730  99.670   5.380  0.00  0.00           O
ATOM   3876  N   GLY   243      74.830  99.520   4.650  0.00  0.00           N
ATOM   3877  H   GLY   243      75.460  98.920   4.130  0.00  0.00           H
ATOM   3878  CA  GLY   243      75.420 100.650   5.390  0.00  0.00           C
ATOM   3879  HA2 GLY   243      74.630 101.350   5.640  0.00  0.00           H
ATOM   3880  HA3 GLY   243      76.050 101.150   4.650  0.00  0.00           H
ATOM   3881  C   GLY   243      76.280 100.330   6.660  0.00  0.00           C
ATOM   3882  O   GLY   243      76.800 101.240   7.260  0.00  0.00           O
ATOM   3883  N   TYR   244      76.450  98.990   6.960  0.00  0.00           N
ATOM   3884  H   TYR   244      76.250  98.320   6.230  0.00  0.00           H
ATOM   3885  CA  TYR   244      76.810  98.310   8.260  0.00  0.00           C
ATOM   3886  HA  TYR   244      77.320  99.080   8.840  0.00  0.00           H
ATOM   3887  CB  TYR   244      75.500  97.940   9.040  0.00  0.00           C
ATOM   3888  HB2 TYR   244      75.600  97.390   9.970  0.00  0.00           H
ATOM   3889  HB3 TYR   244      74.940  97.230   8.440  0.00  0.00           H
ATOM   3890  CG  TYR   244      74.600  99.130   9.270  0.00  0.00           C
ATOM   3891  CD1 TYR   244      74.820  99.960  10.370  0.00  0.00           C
ATOM   3892  HD1 TYR   244      75.570  99.670  11.090  0.00  0.00           H
ATOM   3893  CE1 TYR   244      73.910 100.980  10.640  0.00  0.00           C
ATOM   3894  HE1 TYR   244      74.140 101.600  11.490  0.00  0.00           H
ATOM   3895  CZ  TYR   244      72.920 101.370   9.730  0.00  0.00           C
ATOM   3896  OH  TYR   244      72.200 102.530   9.950  0.00  0.00           O
ATOM   3897  HH  TYR   244      72.620 103.080  10.620  0.00  0.00           H
ATOM   3898  CE2 TYR   244      72.740 100.540   8.580  0.00  0.00           C
ATOM   3899  HE2 TYR   244      71.990 100.900   7.890  0.00  0.00           H
ATOM   3900  CD2 TYR   244      73.610  99.450   8.340  0.00  0.00           C
ATOM   3901  HD2 TYR   244      73.440  98.830   7.480  0.00  0.00           H
ATOM   3902  C   TYR   244      77.720  97.090   8.100  0.00  0.00           C
ATOM   3903  O   TYR   244      77.650  96.550   7.000  0.00  0.00           O
ATOM   3904  N   VAL   245      78.380  96.690   9.180  0.00  0.00           N
ATOM   3905  H   VAL   245      78.360  97.330   9.960  0.00  0.00           H
ATOM   3906  CA  VAL   245      79.060  95.440   9.430  0.00  0.00           C
ATOM   3907  HA  VAL   245      78.710  94.720   8.700  0.00  0.00           H
ATOM   3908  CB  VAL   245      80.550  95.710   9.300  0.00  0.00           C
ATOM   3909  HB  VAL   245      80.790  96.580   9.910  0.00  0.00           H
ATOM   3910  CG1 VAL   245      81.440  94.490   9.600  0.00  0.00           C
ATOM   3911 HG11 VAL   245      81.290  94.140  10.620  0.00  0.00           H
ATOM   3912 HG12 VAL   245      81.150  93.630   9.000  0.00  0.00           H
ATOM   3913 HG13 VAL   245      82.490  94.780   9.480  0.00  0.00           H
ATOM   3914  CG2 VAL   245      80.870  96.120   7.870  0.00  0.00           C
ATOM   3915 HG21 VAL   245      80.450  95.430   7.140  0.00  0.00           H
ATOM   3916 HG22 VAL   245      80.360  97.070   7.710  0.00  0.00           H
ATOM   3917 HG23 VAL   245      81.950  96.200   7.770  0.00  0.00           H
ATOM   3918  C   VAL   245      78.700  94.920  10.820  0.00  0.00           C
ATOM   3919  O   VAL   245      78.800  95.660  11.790  0.00  0.00           O
ATOM   3920  N   TRP   246      78.610  93.580  10.880  0.00  0.00           N
ATOM   3921  H   TRP   246      78.610  92.930  10.110  0.00  0.00           H
ATOM   3922  CA  TRP   246      78.410  92.850  12.120  0.00  0.00           C
ATOM   3923  HA  TRP   246      78.470  93.640  12.870  0.00  0.00           H
ATOM   3924  CB  TRP   246      76.970  92.220  12.310  0.00  0.00           C
ATOM   3925  HB2 TRP   246      76.970  91.620  13.220  0.00  0.00           H
ATOM   3926  HB3 TRP   246      76.830  91.440  11.560  0.00  0.00           H
ATOM   3927  CG  TRP   246      75.790  93.110  12.350  0.00  0.00           C
ATOM   3928  CD1 TRP   246      75.230  93.850  11.320  0.00  0.00           C
ATOM   3929  HD1 TRP   246      75.630  94.020  10.330  0.00  0.00           H
ATOM   3930  NE1 TRP   246      74.180  94.510  11.880  0.00  0.00           N
ATOM   3931  HE1 TRP   246      73.660  95.290  11.510  0.00  0.00           H
ATOM   3932  CE2 TRP   246      73.920  94.230  13.190  0.00  0.00           C
ATOM   3933  CZ2 TRP   246      72.970  94.610  14.110  0.00  0.00           C
ATOM   3934  HZ2 TRP   246      72.200  95.340  13.900  0.00  0.00           H
ATOM   3935  CH2 TRP   246      72.910  93.940  15.340  0.00  0.00           C
ATOM   3936  HH2 TRP   246      72.060  94.250  15.940  0.00  0.00           H
ATOM   3937  CZ3 TRP   246      73.730  92.840  15.590  0.00  0.00           C
ATOM   3938  HZ3 TRP   246      73.550  92.220  16.460  0.00  0.00           H
ATOM   3939  CE3 TRP   246      74.670  92.460  14.670  0.00  0.00           C
ATOM   3940  HE3 TRP   246      75.190  91.550  14.910  0.00  0.00           H
ATOM   3941  CD2 TRP   246      74.860  93.190  13.460  0.00  0.00           C
ATOM   3942  C   TRP   246      79.480  91.830  12.330  0.00  0.00           C
ATOM   3943  O   TRP   246      79.780  91.010  11.440  0.00  0.00           O
ATOM   3944  N   LEU   247      80.140  91.960  13.510  0.00  0.00           N
ATOM   3945  H   LEU   247      79.870  92.740  14.090  0.00  0.00           H
ATOM   3946  CA  LEU   247      81.390  91.240  13.820  0.00  0.00           C
ATOM   3947  HA  LEU   247      81.620  90.430  13.140  0.00  0.00           H
ATOM   3948  CB  LEU   247      82.510  92.260  13.730  0.00  0.00           C
ATOM   3949  HB2 LEU   247      82.380  92.900  14.600  0.00  0.00           H
ATOM   3950  HB3 LEU   247      82.420  92.930  12.880  0.00  0.00           H
ATOM   3951  CG  LEU   247      83.920  91.670  13.910  0.00  0.00           C
ATOM   3952  HG  LEU   247      83.950  90.760  14.510  0.00  0.00           H
ATOM   3953  CD1 LEU   247      84.400  91.220  12.470  0.00  0.00           C
ATOM   3954 HD11 LEU   247      83.800  90.360  12.180  0.00  0.00           H
ATOM   3955 HD12 LEU   247      84.260  91.960  11.680  0.00  0.00           H
ATOM   3956 HD13 LEU   247      85.440  90.900  12.530  0.00  0.00           H
ATOM   3957  CD2 LEU   247      84.940  92.740  14.390  0.00  0.00           C
ATOM   3958 HD21 LEU   247      84.840  93.680  13.860  0.00  0.00           H
ATOM   3959 HD22 LEU   247      84.760  92.890  15.460  0.00  0.00           H
ATOM   3960 HD23 LEU   247      85.980  92.440  14.300  0.00  0.00           H
ATOM   3961  C   LEU   247      81.230  90.670  15.240  0.00  0.00           C
ATOM   3962  O   LEU   247      80.740  91.410  16.090  0.00  0.00           O
ATOM   3963  N   VAL   248      81.510  89.380  15.520  0.00  0.00           N
ATOM   3964  H   VAL   248      81.760  88.810  14.730  0.00  0.00           H
ATOM   3965  CA  VAL   248      81.040  88.670  16.710  0.00  0.00           C
ATOM   3966  HA  VAL   248      80.970  89.250  17.630  0.00  0.00           H
ATOM   3967  CB  VAL   248      79.570  88.250  16.470  0.00  0.00           C
ATOM   3968  HB  VAL   248      79.040  89.150  16.170  0.00  0.00           H
ATOM   3969  CG1 VAL   248      79.220  87.080  15.570  0.00  0.00           C
ATOM   3970 HG11 VAL   248      79.500  86.120  16.000  0.00  0.00           H
ATOM   3971 HG12 VAL   248      78.150  87.180  15.410  0.00  0.00           H
ATOM   3972 HG13 VAL   248      79.690  87.210  14.600  0.00  0.00           H
ATOM   3973  CG2 VAL   248      78.830  87.980  17.790  0.00  0.00           C
ATOM   3974 HG21 VAL   248      77.780  87.880  17.500  0.00  0.00           H
ATOM   3975 HG22 VAL   248      79.040  87.030  18.290  0.00  0.00           H
ATOM   3976 HG23 VAL   248      78.910  88.820  18.470  0.00  0.00           H
ATOM   3977  C   VAL   248      81.870  87.440  17.090  0.00  0.00           C
ATOM   3978  O   VAL   248      82.750  87.020  16.360  0.00  0.00           O
ATOM   3979  N   GLY   249      81.560  86.850  18.240  0.00  0.00           N
ATOM   3980  H   GLY   249      80.930  87.330  18.870  0.00  0.00           H
ATOM   3981  CA  GLY   249      82.100  85.560  18.740  0.00  0.00           C
ATOM   3982  HA2 GLY   249      81.950  85.560  19.820  0.00  0.00           H
ATOM   3983  HA3 GLY   249      83.170  85.460  18.550  0.00  0.00           H
ATOM   3984  C   GLY   249      81.390  84.340  18.150  0.00  0.00           C
ATOM   3985  O   GLY   249      81.080  84.340  16.970  0.00  0.00           O
ATOM   3986  N   GLU   250      81.120  83.300  18.950  0.00  0.00           N
ATOM   3987  H   GLU   250      81.380  83.370  19.930  0.00  0.00           H
ATOM   3988  CA  GLU   250      80.630  81.970  18.620  0.00  0.00           C
ATOM   3989  HA  GLU   250      80.790  81.800  17.550  0.00  0.00           H
ATOM   3990  CB  GLU   250      81.600  80.960  19.320  0.00  0.00           C
ATOM   3991  HB2 GLU   250      81.500  81.000  20.410  0.00  0.00           H
ATOM   3992  HB3 GLU   250      82.610  81.330  19.160  0.00  0.00           H
ATOM   3993  CG  GLU   250      81.430  79.570  18.760  0.00  0.00           C
ATOM   3994  HG2 GLU   250      81.470  79.640  17.680  0.00  0.00           H
ATOM   3995  HG3 GLU   250      80.520  79.040  19.070  0.00  0.00           H
ATOM   3996  CD  GLU   250      82.570  78.750  19.320  0.00  0.00           C
ATOM   3997  OE1 GLU   250      83.800  79.110  19.190  0.00  0.00           O
ATOM   3998  OE2 GLU   250      82.300  77.700  19.870  0.00  0.00           O
ATOM   3999  C   GLU   250      79.220  81.650  19.070  0.00  0.00           C
ATOM   4000  O   GLU   250      78.530  80.810  18.490  0.00  0.00           O
ATOM   4001  N   ARG   251      78.840  82.230  20.170  0.00  0.00           N
ATOM   4002  H   ARG   251      79.410  82.960  20.570  0.00  0.00           H
ATOM   4003  CA  ARG   251      77.570  81.810  20.860  0.00  0.00           C
ATOM   4004  HA  ARG   251      77.600  80.730  21.010  0.00  0.00           H
ATOM   4005  CB  ARG   251      77.610  82.440  22.320  0.00  0.00           C
ATOM   4006  HB2 ARG   251      76.730  82.080  22.840  0.00  0.00           H
ATOM   4007  HB3 ARG   251      77.700  83.520  22.220  0.00  0.00           H
ATOM   4008  CG  ARG   251      78.730  81.930  23.210  0.00  0.00           C
ATOM   4009  HG2 ARG   251      79.660  82.480  23.070  0.00  0.00           H
ATOM   4010  HG3 ARG   251      79.030  80.930  22.880  0.00  0.00           H
ATOM   4011  CD  ARG   251      78.550  82.020  24.780  0.00  0.00           C
ATOM   4012  HD2 ARG   251      79.470  81.580  25.180  0.00  0.00           H
ATOM   4013  HD3 ARG   251      77.730  81.360  25.030  0.00  0.00           H
ATOM   4014  NE  ARG   251      78.380  83.410  25.140  0.00  0.00           N
ATOM   4015  HE  ARG   251      78.750  84.060  24.460  0.00  0.00           H
ATOM   4016  CZ  ARG   251      78.050  83.980  26.320  0.00  0.00           C
ATOM   4017  NH1 ARG   251      77.810  83.250  27.350  0.00  0.00           N
ATOM   4018 HH11 ARG   251      77.800  82.250  27.210  0.00  0.00           H
ATOM   4019 HH12 ARG   251      77.740  83.640  28.280  0.00  0.00           H
ATOM   4020  NH2 ARG   251      77.960  85.290  26.450  0.00  0.00           N
ATOM   4021 HH21 ARG   251      78.230  85.860  25.660  0.00  0.00           H
ATOM   4022 HH22 ARG   251      77.710  85.770  27.310  0.00  0.00           H
ATOM   4023  C   ARG   251      76.260  82.190  20.150  0.00  0.00           C
ATOM   4024  O   ARG   251      75.230  81.500  20.060  0.00  0.00           O
ATOM   4025  N   GLU   252      76.350  83.380  19.570  0.00  0.00           N
ATOM   4026  H   GLU   252      77.220  83.880  19.720  0.00  0.00           H
ATOM   4027  CA  GLU   252      75.420  84.200  18.760  0.00  0.00           C
ATOM   4028  HA  GLU   252      74.420  84.090  19.190  0.00  0.00           H
ATOM   4029  CB  GLU   252      75.830  85.660  18.830  0.00  0.00           C
ATOM   4030  HB2 GLU   252      74.920  86.210  18.580  0.00  0.00           H
ATOM   4031  HB3 GLU   252      76.540  86.030  18.090  0.00  0.00           H
ATOM   4032  CG  GLU   252      76.290  86.290  20.110  0.00  0.00           C
ATOM   4033  HG2 GLU   252      75.680  85.910  20.930  0.00  0.00           H
ATOM   4034  HG3 GLU   252      76.160  87.370  20.150  0.00  0.00           H
ATOM   4035  CD  GLU   252      77.780  86.030  20.550  0.00  0.00           C
ATOM   4036  OE1 GLU   252      78.190  86.640  21.600  0.00  0.00           O
ATOM   4037  OE2 GLU   252      78.470  85.160  19.880  0.00  0.00           O
ATOM   4038  C   GLU   252      75.190  83.660  17.280  0.00  0.00           C
ATOM   4039  O   GLU   252      74.360  84.150  16.550  0.00  0.00           O
ATOM   4040  N   ILE   253      75.960  82.690  16.920  0.00  0.00           N
ATOM   4041  H   ILE   253      76.790  82.640  17.490  0.00  0.00           H
ATOM   4042  CA  ILE   253      75.830  82.010  15.610  0.00  0.00           C
ATOM   4043  HA  ILE   253      74.980  82.330  15.000  0.00  0.00           H
ATOM   4044  CB  ILE   253      77.090  82.260  14.730  0.00  0.00           C
ATOM   4045  HB  ILE   253      76.970  81.830  13.730  0.00  0.00           H
ATOM   4046  CG2 ILE   253      77.270  83.780  14.370  0.00  0.00           C
ATOM   4047 HG21 ILE   253      78.150  83.970  13.750  0.00  0.00           H
ATOM   4048 HG22 ILE   253      76.300  83.950  13.890  0.00  0.00           H
ATOM   4049 HG23 ILE   253      77.400  84.380  15.260  0.00  0.00           H
ATOM   4050  CG1 ILE   253      78.390  81.630  15.290  0.00  0.00           C
ATOM   4051 HG12 ILE   253      78.220  80.690  15.830  0.00  0.00           H
ATOM   4052 HG13 ILE   253      78.710  82.260  16.110  0.00  0.00           H
ATOM   4053  CD1 ILE   253      79.590  81.480  14.340  0.00  0.00           C
ATOM   4054 HD11 ILE   253      80.540  81.200  14.780  0.00  0.00           H
ATOM   4055 HD12 ILE   253      79.380  80.600  13.720  0.00  0.00           H
ATOM   4056 HD13 ILE   253      79.760  82.430  13.840  0.00  0.00           H
ATOM   4057  C   ILE   253      75.690  80.510  15.850  0.00  0.00           C
ATOM   4058  O   ILE   253      75.830  79.770  14.880  0.00  0.00           O
ATOM   4059  N   SER   254      75.470  80.120  17.040  0.00  0.00           N
ATOM   4060  H   SER   254      75.340  80.830  17.750  0.00  0.00           H
ATOM   4061  CA  SER   254      75.170  78.730  17.400  0.00  0.00           C
ATOM   4062  HA  SER   254      75.270  78.100  16.520  0.00  0.00           H
ATOM   4063  CB  SER   254      76.250  78.230  18.410  0.00  0.00           C
ATOM   4064  HB2 SER   254      75.990  77.200  18.650  0.00  0.00           H
ATOM   4065  HB3 SER   254      76.250  78.900  19.270  0.00  0.00           H
ATOM   4066  OG  SER   254      77.540  78.270  17.730  0.00  0.00           O
ATOM   4067  HG  SER   254      77.920  79.140  17.860  0.00  0.00           H
ATOM   4068  C   SER   254      73.780  78.590  17.990  0.00  0.00           C
ATOM   4069  O   SER   254      73.250  79.570  18.550  0.00  0.00           O
ATOM   4070  N   GLY   255      73.240  77.360  17.950  0.00  0.00           N
ATOM   4071  H   GLY   255      73.640  76.650  17.350  0.00  0.00           H
ATOM   4072  CA  GLY   255      71.880  77.100  18.430  0.00  0.00           C
ATOM   4073  HA2 GLY   255      71.820  77.480  19.460  0.00  0.00           H
ATOM   4074  HA3 GLY   255      71.650  76.030  18.440  0.00  0.00           H
ATOM   4075  C   GLY   255      70.840  77.920  17.670  0.00  0.00           C
ATOM   4076  O   GLY   255      71.000  78.260  16.520  0.00  0.00           O
ATOM   4077  N   SER   256      69.770  78.290  18.410  0.00  0.00           N
ATOM   4078  H   SER   256      69.760  78.010  19.380  0.00  0.00           H
ATOM   4079  CA  SER   256      68.650  79.140  17.910  0.00  0.00           C
ATOM   4080  HA  SER   256      68.200  78.580  17.090  0.00  0.00           H
ATOM   4081  CB  SER   256      67.660  79.270  19.050  0.00  0.00           C
ATOM   4082  HB2 SER   256      67.320  78.230  19.070  0.00  0.00           H
ATOM   4083  HB3 SER   256      66.800  79.890  18.790  0.00  0.00           H
ATOM   4084  OG  SER   256      68.080  79.730  20.300  0.00  0.00           O
ATOM   4085  HG  SER   256      68.680  79.120  20.730  0.00  0.00           H
ATOM   4086  C   SER   256      69.080  80.490  17.320  0.00  0.00           C
ATOM   4087  O   SER   256      68.510  80.890  16.290  0.00  0.00           O
ATOM   4088  N   ALA   257      70.090  81.180  17.950  0.00  0.00           N
ATOM   4089  H   ALA   257      70.480  80.880  18.830  0.00  0.00           H
ATOM   4090  CA  ALA   257      70.610  82.380  17.440  0.00  0.00           C
ATOM   4091  HA  ALA   257      69.830  83.130  17.550  0.00  0.00           H
ATOM   4092  CB  ALA   257      71.790  82.930  18.270  0.00  0.00           C
ATOM   4093  HB1 ALA   257      72.640  82.280  18.050  0.00  0.00           H
ATOM   4094  HB2 ALA   257      71.870  83.990  18.030  0.00  0.00           H
ATOM   4095  HB3 ALA   257      71.620  82.890  19.350  0.00  0.00           H
ATOM   4096  C   ALA   257      70.950  82.410  15.990  0.00  0.00           C
ATOM   4097  O   ALA   257      70.760  83.420  15.340  0.00  0.00           O
ATOM   4098  N   LEU   258      71.380  81.280  15.400  0.00  0.00           N
ATOM   4099  H   LEU   258      71.380  80.460  15.990  0.00  0.00           H
ATOM   4100  CA  LEU   258      71.660  81.210  13.950  0.00  0.00           C
ATOM   4101  HA  LEU   258      72.290  82.090  13.850  0.00  0.00           H
ATOM   4102  CB  LEU   258      72.530  79.950  13.670  0.00  0.00           C
ATOM   4103  HB2 LEU   258      71.930  79.060  13.850  0.00  0.00           H
ATOM   4104  HB3 LEU   258      73.370  79.850  14.360  0.00  0.00           H
ATOM   4105  CG  LEU   258      73.080  79.750  12.220  0.00  0.00           C
ATOM   4106  HG  LEU   258      72.190  79.670  11.610  0.00  0.00           H
ATOM   4107  CD1 LEU   258      73.970  80.960  11.780  0.00  0.00           C
ATOM   4108 HD11 LEU   258      74.790  81.260  12.430  0.00  0.00           H
ATOM   4109 HD12 LEU   258      74.300  80.860  10.740  0.00  0.00           H
ATOM   4110 HD13 LEU   258      73.370  81.860  11.670  0.00  0.00           H
ATOM   4111  CD2 LEU   258      73.890  78.470  12.000  0.00  0.00           C
ATOM   4112 HD21 LEU   258      74.790  78.560  12.610  0.00  0.00           H
ATOM   4113 HD22 LEU   258      73.320  77.640  12.410  0.00  0.00           H
ATOM   4114 HD23 LEU   258      73.940  78.360  10.920  0.00  0.00           H
ATOM   4115  C   LEU   258      70.480  81.340  13.040  0.00  0.00           C
ATOM   4116  O   LEU   258      70.640  81.770  11.910  0.00  0.00           O
ATOM   4117  N   ARG   259      69.210  81.170  13.480  0.00  0.00           N
ATOM   4118  H   ARG   259      69.120  80.750  14.390  0.00  0.00           H
ATOM   4119  CA  ARG   259      67.980  81.510  12.700  0.00  0.00           C
ATOM   4120  HA  ARG   259      68.040  81.090  11.690  0.00  0.00           H
ATOM   4121  CB  ARG   259      66.790  80.740  13.340  0.00  0.00           C
ATOM   4122  HB2 ARG   259      66.560  81.300  14.240  0.00  0.00           H
ATOM   4123  HB3 ARG   259      67.120  79.730  13.580  0.00  0.00           H
ATOM   4124  CG  ARG   259      65.560  80.710  12.430  0.00  0.00           C
ATOM   4125  HG2 ARG   259      65.840  80.400  11.420  0.00  0.00           H
ATOM   4126  HG3 ARG   259      65.230  81.750  12.320  0.00  0.00           H
ATOM   4127  CD  ARG   259      64.450  79.800  13.030  0.00  0.00           C
ATOM   4128  HD2 ARG   259      64.060  80.300  13.910  0.00  0.00           H
ATOM   4129  HD3 ARG   259      64.850  78.800  13.220  0.00  0.00           H
ATOM   4130  NE  ARG   259      63.170  79.710  12.290  0.00  0.00           N
ATOM   4131  HE  ARG   259      63.040  80.280  11.470  0.00  0.00           H
ATOM   4132  CZ  ARG   259      62.050  79.210  12.760  0.00  0.00           C
ATOM   4133  NH1 ARG   259      62.090  78.770  13.940  0.00  0.00           N
ATOM   4134 HH11 ARG   259      62.980  78.870  14.410  0.00  0.00           H
ATOM   4135 HH12 ARG   259      61.290  78.250  14.280  0.00  0.00           H
ATOM   4136  NH2 ARG   259      60.980  79.200  12.020  0.00  0.00           N
ATOM   4137 HH21 ARG   259      60.930  79.690  11.140  0.00  0.00           H
ATOM   4138 HH22 ARG   259      60.140  78.890  12.490  0.00  0.00           H
ATOM   4139  C   ARG   259      67.700  82.990  12.490  0.00  0.00           C
ATOM   4140  O   ARG   259      67.530  83.400  11.340  0.00  0.00           O
ATOM   4141  N   TYR   260      67.870  83.860  13.540  0.00  0.00           N
ATOM   4142  H   TYR   260      68.100  83.480  14.440  0.00  0.00           H
ATOM   4143  CA  TYR   260      67.730  85.290  13.490  0.00  0.00           C
ATOM   4144  HA  TYR   260      67.180  85.520  12.580  0.00  0.00           H
ATOM   4145  CB  TYR   260      66.840  85.880  14.580  0.00  0.00           C
ATOM   4146  HB2 TYR   260      66.550  86.880  14.250  0.00  0.00           H
ATOM   4147  HB3 TYR   260      67.430  85.810  15.490  0.00  0.00           H
ATOM   4148  CG  TYR   260      65.550  85.150  14.720  0.00  0.00           C
ATOM   4149  CD1 TYR   260      64.400  85.720  14.190  0.00  0.00           C
ATOM   4150  HD1 TYR   260      64.430  86.610  13.580  0.00  0.00           H
ATOM   4151  CE1 TYR   260      63.130  85.090  14.380  0.00  0.00           C
ATOM   4152  HE1 TYR   260      62.290  85.660  14.030  0.00  0.00           H
ATOM   4153  CZ  TYR   260      63.060  83.920  15.080  0.00  0.00           C
ATOM   4154  OH  TYR   260      61.910  83.400  15.630  0.00  0.00           O
ATOM   4155  HH  TYR   260      62.010  82.520  16.000  0.00  0.00           H
ATOM   4156  CE2 TYR   260      64.190  83.330  15.580  0.00  0.00           C
ATOM   4157  HE2 TYR   260      64.080  82.380  16.090  0.00  0.00           H
ATOM   4158  CD2 TYR   260      65.490  83.890  15.370  0.00  0.00           C
ATOM   4159  HD2 TYR   260      66.340  83.350  15.760  0.00  0.00           H
ATOM   4160  C   TYR   260      69.030  86.150  13.230  0.00  0.00           C
ATOM   4161  O   TYR   260      68.810  87.310  12.850  0.00  0.00           O
ATOM   4162  N   ALA   261      70.250  85.560  13.130  0.00  0.00           N
ATOM   4163  H   ALA   261      70.390  84.690  13.620  0.00  0.00           H
ATOM   4164  CA  ALA   261      71.460  86.320  12.680  0.00  0.00           C
ATOM   4165  HA  ALA   261      71.590  87.090  13.430  0.00  0.00           H
ATOM   4166  CB  ALA   261      72.600  85.290  12.670  0.00  0.00           C
ATOM   4167  HB1 ALA   261      72.560  84.680  13.580  0.00  0.00           H
ATOM   4168  HB2 ALA   261      72.400  84.640  11.820  0.00  0.00           H
ATOM   4169  HB3 ALA   261      73.580  85.750  12.560  0.00  0.00           H
ATOM   4170  C   ALA   261      71.240  86.830  11.290  0.00  0.00           C
ATOM   4171  O   ALA   261      70.610  86.210  10.430  0.00  0.00           O
ATOM   4172  N   PRO   262      71.750  88.070  10.990  0.00  0.00           N
ATOM   4173  CD  PRO   262      72.500  88.930  11.920  0.00  0.00           C
ATOM   4174  HD2 PRO   262      73.430  88.500  12.280  0.00  0.00           H
ATOM   4175  HD3 PRO   262      71.850  89.180  12.760  0.00  0.00           H
ATOM   4176  CG  PRO   262      72.810  90.270  11.180  0.00  0.00           C
ATOM   4177  HG2 PRO   262      73.840  90.080  10.900  0.00  0.00           H
ATOM   4178  HG3 PRO   262      72.850  91.160  11.800  0.00  0.00           H
ATOM   4179  CB  PRO   262      71.750  90.260  10.080  0.00  0.00           C
ATOM   4180  HB2 PRO   262      72.160  90.780   9.210  0.00  0.00           H
ATOM   4181  HB3 PRO   262      70.880  90.770  10.490  0.00  0.00           H
ATOM   4182  CA  PRO   262      71.470  88.760   9.800  0.00  0.00           C
ATOM   4183  HA  PRO   262      70.390  88.760   9.610  0.00  0.00           H
ATOM   4184  C   PRO   262      72.310  88.230   8.600  0.00  0.00           C
ATOM   4185  O   PRO   262      73.350  87.660   8.840  0.00  0.00           O
ATOM   4186  N   ASP   263      71.980  88.550   7.330  0.00  0.00           N
ATOM   4187  H   ASP   263      71.130  89.090   7.220  0.00  0.00           H
ATOM   4188  CA  ASP   263      72.790  88.300   6.110  0.00  0.00           C
ATOM   4189  HA  ASP   263      73.030  87.250   6.280  0.00  0.00           H
ATOM   4190  CB  ASP   263      71.910  88.580   4.890  0.00  0.00           C
ATOM   4191  HB2 ASP   263      72.580  88.670   4.040  0.00  0.00           H
ATOM   4192  HB3 ASP   263      71.430  89.560   4.990  0.00  0.00           H
ATOM   4193  CG  ASP   263      70.790  87.530   4.710  0.00  0.00           C
ATOM   4194  OD1 ASP   263      70.840  86.490   5.360  0.00  0.00           O
ATOM   4195  OD2 ASP   263      69.880  87.690   3.880  0.00  0.00           O
ATOM   4196  C   ASP   263      74.100  89.090   6.190  0.00  0.00           C
ATOM   4197  O   ASP   263      74.120  90.310   6.310  0.00  0.00           O
ATOM   4198  N   GLY   264      75.200  88.360   6.100  0.00  0.00           N
ATOM   4199  H   GLY   264      75.130  87.360   6.030  0.00  0.00           H
ATOM   4200  CA  GLY   264      76.520  88.980   6.010  0.00  0.00           C
ATOM   4201  HA2 GLY   264      76.570  89.900   5.430  0.00  0.00           H
ATOM   4202  HA3 GLY   264      77.250  88.360   5.500  0.00  0.00           H
ATOM   4203  C   GLY   264      77.210  89.260   7.350  0.00  0.00           C
ATOM   4204  O   GLY   264      78.230  89.880   7.290  0.00  0.00           O
ATOM   4205  N   ILE   265      76.690  88.890   8.500  0.00  0.00           N
ATOM   4206  H   ILE   265      75.730  88.590   8.410  0.00  0.00           H
ATOM   4207  CA  ILE   265      77.480  88.840   9.780  0.00  0.00           C
ATOM   4208  HA  ILE   265      77.860  89.820  10.110  0.00  0.00           H
ATOM   4209  CB  ILE   265      76.560  88.400  10.970  0.00  0.00           C
ATOM   4210  HB  ILE   265      75.710  89.070  11.010  0.00  0.00           H
ATOM   4211  CG2 ILE   265      76.080  87.000  10.640  0.00  0.00           C
ATOM   4212 HG21 ILE   265      75.230  86.850  11.310  0.00  0.00           H
ATOM   4213 HG22 ILE   265      75.800  86.880   9.600  0.00  0.00           H
ATOM   4214 HG23 ILE   265      76.860  86.260  10.820  0.00  0.00           H
ATOM   4215  CG1 ILE   265      77.070  88.320  12.370  0.00  0.00           C
ATOM   4216 HG12 ILE   265      77.700  89.190  12.550  0.00  0.00           H
ATOM   4217 HG13 ILE   265      77.700  87.450  12.540  0.00  0.00           H
ATOM   4218  CD1 ILE   265      76.060  88.510  13.490  0.00  0.00           C
ATOM   4219 HD11 ILE   265      75.660  89.520  13.430  0.00  0.00           H
ATOM   4220 HD12 ILE   265      75.290  87.730  13.510  0.00  0.00           H
ATOM   4221 HD13 ILE   265      76.560  88.410  14.450  0.00  0.00           H
ATOM   4222  C   ILE   265      78.700  87.920   9.630  0.00  0.00           C
ATOM   4223  O   ILE   265      78.760  87.010   8.810  0.00  0.00           O
ATOM   4224  N   ILE   266      79.700  88.210  10.450  0.00  0.00           N
ATOM   4225  H   ILE   266      79.650  88.980  11.110  0.00  0.00           H
ATOM   4226  CA  ILE   266      81.020  87.550  10.540  0.00  0.00           C
ATOM   4227  HA  ILE   266      80.890  86.640   9.970  0.00  0.00           H
ATOM   4228  CB  ILE   266      82.180  88.380   9.810  0.00  0.00           C
ATOM   4229  HB  ILE   266      82.300  89.320  10.360  0.00  0.00           H
ATOM   4230  CG2 ILE   266      83.560  87.630   9.850  0.00  0.00           C
ATOM   4231 HG21 ILE   266      83.640  87.050  10.760  0.00  0.00           H
ATOM   4232 HG22 ILE   266      83.630  87.030   8.950  0.00  0.00           H
ATOM   4233 HG23 ILE   266      84.380  88.350   9.760  0.00  0.00           H
ATOM   4234  CG1 ILE   266      81.780  88.720   8.340  0.00  0.00           C
ATOM   4235 HG12 ILE   266      80.870  89.320   8.390  0.00  0.00           H
ATOM   4236 HG13 ILE   266      81.500  87.870   7.710  0.00  0.00           H
ATOM   4237  CD1 ILE   266      82.780  89.540   7.570  0.00  0.00           C
ATOM   4238 HD11 ILE   266      83.550  88.930   7.110  0.00  0.00           H
ATOM   4239 HD12 ILE   266      82.230  89.950   6.720  0.00  0.00           H
ATOM   4240 HD13 ILE   266      83.250  90.270   8.230  0.00  0.00           H
ATOM   4241  C   ILE   266      81.330  87.020  11.950  0.00  0.00           C
ATOM   4242  O   ILE   266      81.620  87.810  12.880  0.00  0.00           O
ATOM   4243  N   GLY   267      81.340  85.730  12.160  0.00  0.00           N
ATOM   4244  H   GLY   267      81.170  85.120  11.370  0.00  0.00           H
ATOM   4245  CA  GLY   267      81.510  85.150  13.500  0.00  0.00           C
ATOM   4246  HA2 GLY   267      80.760  84.440  13.840  0.00  0.00           H
ATOM   4247  HA3 GLY   267      81.390  85.900  14.280  0.00  0.00           H
ATOM   4248  C   GLY   267      82.810  84.360  13.620  0.00  0.00           C
ATOM   4249  O   GLY   267      83.540  84.250  12.660  0.00  0.00           O
ATOM   4250  N   LEU   268      82.990  83.640  14.760  0.00  0.00           N
ATOM   4251  H   LEU   268      82.290  83.770  15.480  0.00  0.00           H
ATOM   4252  CA  LEU   268      84.140  82.770  15.000  0.00  0.00           C
ATOM   4253  HA  LEU   268      84.730  82.740  14.080  0.00  0.00           H
ATOM   4254  CB  LEU   268      85.070  83.470  16.070  0.00  0.00           C
ATOM   4255  HB2 LEU   268      85.890  82.780  16.240  0.00  0.00           H
ATOM   4256  HB3 LEU   268      84.460  83.520  16.980  0.00  0.00           H
ATOM   4257  CG  LEU   268      85.600  84.810  15.870  0.00  0.00           C
ATOM   4258  HG  LEU   268      84.790  85.470  15.580  0.00  0.00           H
ATOM   4259  CD1 LEU   268      86.240  85.500  17.100  0.00  0.00           C
ATOM   4260 HD11 LEU   268      86.810  86.380  16.820  0.00  0.00           H
ATOM   4261 HD12 LEU   268      85.410  85.860  17.720  0.00  0.00           H
ATOM   4262 HD13 LEU   268      86.870  84.770  17.590  0.00  0.00           H
ATOM   4263  CD2 LEU   268      86.690  84.740  14.760  0.00  0.00           C
ATOM   4264 HD21 LEU   268      86.940  85.770  14.510  0.00  0.00           H
ATOM   4265 HD22 LEU   268      87.640  84.360  15.140  0.00  0.00           H
ATOM   4266 HD23 LEU   268      86.280  84.160  13.930  0.00  0.00           H
ATOM   4267  C   LEU   268      83.750  81.390  15.490  0.00  0.00           C
ATOM   4268  O   LEU   268      82.730  81.230  16.180  0.00  0.00           O
ATOM   4269  N   GLN   269      84.520  80.420  15.110  0.00  0.00           N
ATOM   4270  H   GLN   269      85.260  80.570  14.430  0.00  0.00           H
ATOM   4271  CA  GLN   269      84.200  78.980  15.430  0.00  0.00           C
ATOM   4272  HA  GLN   269      83.460  78.900  16.220  0.00  0.00           H
ATOM   4273  CB  GLN   269      83.520  78.240  14.280  0.00  0.00           C
ATOM   4274  HB2 GLN   269      83.800  77.200  14.430  0.00  0.00           H
ATOM   4275  HB3 GLN   269      84.060  78.510  13.370  0.00  0.00           H
ATOM   4276  CG  GLN   269      81.990  78.430  14.050  0.00  0.00           C
ATOM   4277  HG2 GLN   269      81.770  79.480  13.880  0.00  0.00           H
ATOM   4278  HG3 GLN   269      81.370  78.180  14.910  0.00  0.00           H
ATOM   4279  CD  GLN   269      81.450  77.490  12.920  0.00  0.00           C
ATOM   4280  OE1 GLN   269      82.180  76.830  12.160  0.00  0.00           O
ATOM   4281  NE2 GLN   269      80.150  77.210  12.910  0.00  0.00           N
ATOM   4282 HE21 GLN   269      79.480  77.690  13.490  0.00  0.00           H
ATOM   4283 HE22 GLN   269      79.800  76.530  12.250  0.00  0.00           H
ATOM   4284  C   GLN   269      85.560  78.340  15.880  0.00  0.00           C
ATOM   4285  O   GLN   269      86.390  77.960  14.990  0.00  0.00           O
ATOM   4286  N   LEU   270      85.780  78.310  17.170  0.00  0.00           N
ATOM   4287  H   LEU   270      85.090  78.630  17.820  0.00  0.00           H
ATOM   4288  CA  LEU   270      87.050  77.750  17.700  0.00  0.00           C
ATOM   4289  HA  LEU   270      87.900  78.410  17.530  0.00  0.00           H
ATOM   4290  CB  LEU   270      86.910  77.610  19.200  0.00  0.00           C
ATOM   4291  HB2 LEU   270      86.050  76.970  19.400  0.00  0.00           H
ATOM   4292  HB3 LEU   270      86.590  78.550  19.650  0.00  0.00           H
ATOM   4293  CG  LEU   270      88.110  77.180  19.990  0.00  0.00           C
ATOM   4294  HG  LEU   270      88.480  76.210  19.670  0.00  0.00           H
ATOM   4295  CD1 LEU   270      89.260  78.240  19.960  0.00  0.00           C
ATOM   4296 HD11 LEU   270      88.880  79.130  20.460  0.00  0.00           H
ATOM   4297 HD12 LEU   270      90.090  77.840  20.540  0.00  0.00           H
ATOM   4298 HD13 LEU   270      89.490  78.550  18.940  0.00  0.00           H
ATOM   4299  CD2 LEU   270      87.780  76.970  21.460  0.00  0.00           C
ATOM   4300 HD21 LEU   270      87.430  77.860  21.980  0.00  0.00           H
ATOM   4301 HD22 LEU   270      87.000  76.210  21.490  0.00  0.00           H
ATOM   4302 HD23 LEU   270      88.560  76.450  22.020  0.00  0.00           H
ATOM   4303  C   LEU   270      87.450  76.370  17.100  0.00  0.00           C
ATOM   4304  O   LEU   270      86.640  75.420  17.090  0.00  0.00           O
ATOM   4305  N   ILE   271      88.650  76.200  16.560  0.00  0.00           N
ATOM   4306  H   ILE   271      89.280  76.990  16.540  0.00  0.00           H
ATOM   4307  CA  ILE   271      89.100  74.940  15.940  0.00  0.00           C
ATOM   4308  HA  ILE   271      88.250  74.550  15.390  0.00  0.00           H
ATOM   4309  CB  ILE   271      90.260  75.030  14.970  0.00  0.00           C
ATOM   4310  HB  ILE   271      91.200  75.220  15.490  0.00  0.00           H
ATOM   4311  CG2 ILE   271      90.410  73.680  14.290  0.00  0.00           C
ATOM   4312 HG21 ILE   271      90.560  72.980  15.110  0.00  0.00           H
ATOM   4313 HG22 ILE   271      89.530  73.370  13.720  0.00  0.00           H
ATOM   4314 HG23 ILE   271      91.240  73.660  13.590  0.00  0.00           H
ATOM   4315  CG1 ILE   271      89.950  76.180  13.990  0.00  0.00           C
ATOM   4316 HG12 ILE   271      89.850  77.080  14.600  0.00  0.00           H
ATOM   4317 HG13 ILE   271      88.980  75.940  13.560  0.00  0.00           H
ATOM   4318  CD1 ILE   271      90.920  76.500  12.830  0.00  0.00           C
ATOM   4319 HD11 ILE   271      90.820  75.690  12.110  0.00  0.00           H
ATOM   4320 HD12 ILE   271      90.580  77.400  12.320  0.00  0.00           H
ATOM   4321 HD13 ILE   271      91.930  76.560  13.230  0.00  0.00           H
ATOM   4322  C   ILE   271      89.230  73.930  17.100  0.00  0.00           C
ATOM   4323  O   ILE   271      89.850  74.240  18.100  0.00  0.00           O
ATOM   4324  N   ASN   272      88.630  72.790  16.930  0.00  0.00           N
ATOM   4325  H   ASN   272      88.070  72.690  16.090  0.00  0.00           H
ATOM   4326  CA  ASN   272      88.630  71.630  17.880  0.00  0.00           C
ATOM   4327  HA  ASN   272      87.800  71.030  17.510  0.00  0.00           H
ATOM   4328  CB  ASN   272      90.030  70.930  17.860  0.00  0.00           C
ATOM   4329  HB2 ASN   272      90.200  70.260  18.690  0.00  0.00           H
ATOM   4330  HB3 ASN   272      90.770  71.740  17.930  0.00  0.00           H
ATOM   4331  CG  ASN   272      90.270  70.120  16.550  0.00  0.00           C
ATOM   4332  OD1 ASN   272      89.590  69.150  16.200  0.00  0.00           O
ATOM   4333  ND2 ASN   272      91.350  70.450  15.880  0.00  0.00           N
ATOM   4334 HD21 ASN   272      91.800  71.310  16.150  0.00  0.00           H
ATOM   4335 HD22 ASN   272      91.850  69.920  15.170  0.00  0.00           H
ATOM   4336  C   ASN   272      88.120  72.000  19.300  0.00  0.00           C
ATOM   4337  O   ASN   272      88.490  71.380  20.310  0.00  0.00           O
ATOM   4338  N   GLY   273      87.300  73.040  19.510  0.00  0.00           N
ATOM   4339  H   GLY   273      86.960  73.590  18.740  0.00  0.00           H
ATOM   4340  CA  GLY   273      86.820  73.430  20.850  0.00  0.00           C
ATOM   4341  HA2 GLY   273      86.110  74.240  20.730  0.00  0.00           H
ATOM   4342  HA3 GLY   273      87.640  73.830  21.450  0.00  0.00           H
ATOM   4343  C   GLY   273      86.170  72.350  21.620  0.00  0.00           C
ATOM   4344  O   GLY   273      86.640  71.870  22.680  0.00  0.00           O
ATOM   4345  N   LYS   274      84.950  71.880  21.080  0.00  0.00           N
ATOM   4346  H   LYS   274      84.650  72.240  20.190  0.00  0.00           H
ATOM   4347  CA  LYS   274      84.150  70.930  21.740  0.00  0.00           C
ATOM   4348  HA  LYS   274      84.300  71.100  22.810  0.00  0.00           H
ATOM   4349  CB  LYS   274      82.670  71.010  21.380  0.00  0.00           C
ATOM   4350  HB2 LYS   274      82.160  70.300  22.020  0.00  0.00           H
ATOM   4351  HB3 LYS   274      82.530  70.830  20.320  0.00  0.00           H
ATOM   4352  CG  LYS   274      82.240  72.460  21.890  0.00  0.00           C
ATOM   4353  HG2 LYS   274      82.880  73.300  21.610  0.00  0.00           H
ATOM   4354  HG3 LYS   274      82.360  72.440  22.970  0.00  0.00           H
ATOM   4355  CD  LYS   274      80.800  72.700  21.470  0.00  0.00           C
ATOM   4356  HD2 LYS   274      80.360  73.510  22.050  0.00  0.00           H
ATOM   4357  HD3 LYS   274      80.220  71.790  21.590  0.00  0.00           H
ATOM   4358  CE  LYS   274      80.930  73.260  20.010  0.00  0.00           C
ATOM   4359  HE2 LYS   274      81.490  72.580  19.370  0.00  0.00           H
ATOM   4360  HE3 LYS   274      81.390  74.240  19.960  0.00  0.00           H
ATOM   4361  NZ  LYS   274      79.580  73.300  19.500  0.00  0.00           N
ATOM   4362  HZ1 LYS   274      79.560  73.350  18.500  0.00  0.00           H
ATOM   4363  HZ2 LYS   274      79.110  72.470  19.830  0.00  0.00           H
ATOM   4364  HZ3 LYS   274      79.020  74.030  19.930  0.00  0.00           H
ATOM   4365  C   LYS   274      84.700  69.470  21.590  0.00  0.00           C
ATOM   4366  O   LYS   274      84.110  68.480  22.060  0.00  0.00           O
ATOM   4367  N   ASN   275      85.850  69.240  20.940  0.00  0.00           N
ATOM   4368  H   ASN   275      86.420  70.010  20.620  0.00  0.00           H
ATOM   4369  CA  ASN   275      86.360  67.910  20.430  0.00  0.00           C
ATOM   4370  HA  ASN   275      85.510  67.290  20.140  0.00  0.00           H
ATOM   4371  CB  ASN   275      87.190  68.160  19.150  0.00  0.00           C
ATOM   4372  HB2 ASN   275      88.130  68.690  19.320  0.00  0.00           H
ATOM   4373  HB3 ASN   275      86.610  68.730  18.420  0.00  0.00           H
ATOM   4374  CG  ASN   275      87.430  66.840  18.400  0.00  0.00           C
ATOM   4375  OD1 ASN   275      86.740  65.850  18.610  0.00  0.00           O
ATOM   4376  ND2 ASN   275      88.340  66.830  17.450  0.00  0.00           N
ATOM   4377 HD21 ASN   275      89.040  67.540  17.310  0.00  0.00           H
ATOM   4378 HD22 ASN   275      88.480  65.870  17.160  0.00  0.00           H
ATOM   4379  C   ASN   275      87.160  67.170  21.540  0.00  0.00           C
ATOM   4380  O   ASN   275      88.350  67.320  21.680  0.00  0.00           O
ATOM   4381  N   GLU   276      86.440  66.590  22.490  0.00  0.00           N
ATOM   4382  H   GLU   276      85.450  66.720  22.330  0.00  0.00           H
ATOM   4383  CA  GLU   276      86.900  66.190  23.870  0.00  0.00           C
ATOM   4384  HA  GLU   276      87.270  67.120  24.290  0.00  0.00           H
ATOM   4385  CB  GLU   276      85.700  65.590  24.640  0.00  0.00           C
ATOM   4386  HB2 GLU   276      85.190  64.830  24.040  0.00  0.00           H
ATOM   4387  HB3 GLU   276      84.940  66.340  24.840  0.00  0.00           H
ATOM   4388  CG  GLU   276      86.110  65.070  26.030  0.00  0.00           C
ATOM   4389  HG2 GLU   276      86.700  65.810  26.580  0.00  0.00           H
ATOM   4390  HG3 GLU   276      86.710  64.160  26.000  0.00  0.00           H
ATOM   4391  CD  GLU   276      84.800  64.700  26.790  0.00  0.00           C
ATOM   4392  OE1 GLU   276      83.710  64.830  26.200  0.00  0.00           O
ATOM   4393  OE2 GLU   276      84.870  64.440  27.990  0.00  0.00           O
ATOM   4394  C   GLU   276      88.180  65.340  23.900  0.00  0.00           C
ATOM   4395  O   GLU   276      89.090  65.670  24.630  0.00  0.00           O
ATOM   4396  N   SER   277      88.270  64.290  23.040  0.00  0.00           N
ATOM   4397  H   SER   277      87.430  63.920  22.620  0.00  0.00           H
ATOM   4398  CA  SER   277      89.470  63.430  22.950  0.00  0.00           C
ATOM   4399  HA  SER   277      89.690  62.950  23.900  0.00  0.00           H
ATOM   4400  CB  SER   277      89.210  62.410  21.850  0.00  0.00           C
ATOM   4401  HB2 SER   277      89.780  61.490  21.980  0.00  0.00           H
ATOM   4402  HB3 SER   277      89.480  62.780  20.860  0.00  0.00           H
ATOM   4403  OG  SER   277      87.840  61.980  21.800  0.00  0.00           O
ATOM   4404  HG  SER   277      87.670  61.620  20.920  0.00  0.00           H
ATOM   4405  C   SER   277      90.660  64.190  22.400  0.00  0.00           C
ATOM   4406  O   SER   277      91.730  63.850  22.830  0.00  0.00           O
ATOM   4407  N   ALA   278      90.500  65.320  21.740  0.00  0.00           N
ATOM   4408  H   ALA   278      89.560  65.600  21.490  0.00  0.00           H
ATOM   4409  CA  ALA   278      91.680  66.180  21.280  0.00  0.00           C
ATOM   4410  HA  ALA   278      92.560  65.600  20.980  0.00  0.00           H
ATOM   4411  CB  ALA   278      91.250  66.970  20.100  0.00  0.00           C
ATOM   4412  HB1 ALA   278      90.610  67.800  20.420  0.00  0.00           H
ATOM   4413  HB2 ALA   278      92.130  67.470  19.700  0.00  0.00           H
ATOM   4414  HB3 ALA   278      90.780  66.310  19.370  0.00  0.00           H
ATOM   4415  C   ALA   278      92.200  67.020  22.420  0.00  0.00           C
ATOM   4416  O   ALA   278      93.350  67.300  22.580  0.00  0.00           O
ATOM   4417  N   HIE   279      91.280  67.410  23.370  0.00  0.00           N
ATOM   4418  H   HIE   279      90.320  67.220  23.140  0.00  0.00           H
ATOM   4419  CA  HIE   279      91.640  68.080  24.630  0.00  0.00           C
ATOM   4420  HA  HIE   279      92.510  68.720  24.460  0.00  0.00           H
ATOM   4421  CB  HIE   279      90.540  68.990  25.190  0.00  0.00           C
ATOM   4422  HB2 HIE   279      90.900  69.370  26.150  0.00  0.00           H
ATOM   4423  HB3 HIE   279      89.610  68.450  25.410  0.00  0.00           H
ATOM   4424  CG  HIE   279      90.340  70.180  24.330  0.00  0.00           C
ATOM   4425  ND1 HIE   279      91.190  71.360  24.320  0.00  0.00           N
ATOM   4426  CE1 HIE   279      90.650  72.100  23.310  0.00  0.00           C
ATOM   4427  HE1 HIE   279      91.080  73.050  23.030  0.00  0.00           H
ATOM   4428  NE2 HIE   279      89.730  71.440  22.710  0.00  0.00           N
ATOM   4429  HE2 HIE   279      89.450  71.650  21.760  0.00  0.00           H
ATOM   4430  CD2 HIE   279      89.450  70.230  23.290  0.00  0.00           C
ATOM   4431  HD2 HIE   279      88.840  69.430  22.900  0.00  0.00           H
ATOM   4432  C   HIE   279      92.220  67.190  25.740  0.00  0.00           C
ATOM   4433  O   HIE   279      93.180  67.530  26.350  0.00  0.00           O
ATOM   4434  N   ILE   280      91.800  65.950  25.820  0.00  0.00           N
ATOM   4435  H   ILE   280      91.050  65.720  25.190  0.00  0.00           H
ATOM   4436  CA  ILE   280      92.500  64.920  26.580  0.00  0.00           C
ATOM   4437  HA  ILE   280      92.570  65.160  27.640  0.00  0.00           H
ATOM   4438  CB  ILE   280      91.600  63.630  26.520  0.00  0.00           C
ATOM   4439  HB  ILE   280      91.160  63.520  25.530  0.00  0.00           H
ATOM   4440  CG2 ILE   280      92.520  62.360  26.770  0.00  0.00           C
ATOM   4441 HG21 ILE   280      91.970  61.430  26.910  0.00  0.00           H
ATOM   4442 HG22 ILE   280      93.190  62.250  25.920  0.00  0.00           H
ATOM   4443 HG23 ILE   280      93.170  62.650  27.600  0.00  0.00           H
ATOM   4444  CG1 ILE   280      90.410  63.850  27.610  0.00  0.00           C
ATOM   4445 HG12 ILE   280      90.100  64.900  27.610  0.00  0.00           H
ATOM   4446 HG13 ILE   280      90.850  63.470  28.530  0.00  0.00           H
ATOM   4447  CD1 ILE   280      89.240  62.950  27.140  0.00  0.00           C
ATOM   4448 HD11 ILE   280      88.430  62.930  27.860  0.00  0.00           H
ATOM   4449 HD12 ILE   280      88.770  63.290  26.220  0.00  0.00           H
ATOM   4450 HD13 ILE   280      89.590  61.920  27.050  0.00  0.00           H
ATOM   4451  C   ILE   280      93.960  64.730  26.000  0.00  0.00           C
ATOM   4452  O   ILE   280      95.020  64.750  26.700  0.00  0.00           O
ATOM   4453  N   SER   281      94.070  64.550  24.660  0.00  0.00           N
ATOM   4454  H   SER   281      93.230  64.430  24.110  0.00  0.00           H
ATOM   4455  CA  SER   281      95.350  64.300  23.970  0.00  0.00           C
ATOM   4456  HA  SER   281      95.750  63.340  24.290  0.00  0.00           H
ATOM   4457  CB  SER   281      95.180  64.180  22.450  0.00  0.00           C
ATOM   4458  HB2 SER   281      96.120  63.820  22.010  0.00  0.00           H
ATOM   4459  HB3 SER   281      94.770  65.160  22.240  0.00  0.00           H
ATOM   4460  OG  SER   281      94.200  63.150  22.270  0.00  0.00           O
ATOM   4461  HG  SER   281      93.330  63.560  22.240  0.00  0.00           H
ATOM   4462  C   SER   281      96.380  65.360  24.380  0.00  0.00           C
ATOM   4463  O   SER   281      97.510  64.960  24.720  0.00  0.00           O
ATOM   4464  N   ASP   282      95.960  66.650  24.300  0.00  0.00           N
ATOM   4465  H   ASP   282      95.130  66.920  23.800  0.00  0.00           H
ATOM   4466  CA  ASP   282      96.830  67.660  24.770  0.00  0.00           C
ATOM   4467  HA  ASP   282      97.810  67.500  24.320  0.00  0.00           H
ATOM   4468  CB  ASP   282      96.400  68.950  23.960  0.00  0.00           C
ATOM   4469  HB2 ASP   282      96.950  69.830  24.300  0.00  0.00           H
ATOM   4470  HB3 ASP   282      95.390  69.240  24.220  0.00  0.00           H
ATOM   4471  CG  ASP   282      96.530  68.850  22.390  0.00  0.00           C
ATOM   4472  OD1 ASP   282      97.200  67.920  21.940  0.00  0.00           O
ATOM   4473  OD2 ASP   282      96.070  69.800  21.700  0.00  0.00           O
ATOM   4474  C   ASP   282      96.920  67.880  26.330  0.00  0.00           C
ATOM   4475  O   ASP   282      98.050  67.990  26.810  0.00  0.00           O
ATOM   4476  N   ALA   283      95.830  67.850  27.060  0.00  0.00           N
ATOM   4477  H   ALA   283      95.080  67.420  26.540  0.00  0.00           H
ATOM   4478  CA  ALA   283      95.910  68.000  28.550  0.00  0.00           C
ATOM   4479  HA  ALA   283      96.210  69.040  28.680  0.00  0.00           H
ATOM   4480  CB  ALA   283      94.480  67.790  29.010  0.00  0.00           C
ATOM   4481  HB1 ALA   283      94.380  67.770  30.100  0.00  0.00           H
ATOM   4482  HB2 ALA   283      93.780  68.580  28.720  0.00  0.00           H
ATOM   4483  HB3 ALA   283      94.040  66.830  28.730  0.00  0.00           H
ATOM   4484  C   ALA   283      96.910  67.020  29.240  0.00  0.00           C
ATOM   4485  O   ALA   283      97.600  67.380  30.180  0.00  0.00           O
ATOM   4486  N   VAL   284      96.890  65.820  28.780  0.00  0.00           N
ATOM   4487  H   VAL   284      96.280  65.710  27.980  0.00  0.00           H
ATOM   4488  CA  VAL   284      97.790  64.750  29.240  0.00  0.00           C
ATOM   4489  HA  VAL   284      97.820  64.880  30.320  0.00  0.00           H
ATOM   4490  CB  VAL   284      97.190  63.350  28.860  0.00  0.00           C
ATOM   4491  HB  VAL   284      97.070  63.300  27.780  0.00  0.00           H
ATOM   4492  CG1 VAL   284      98.110  62.220  29.360  0.00  0.00           C
ATOM   4493 HG11 VAL   284      98.190  62.290  30.440  0.00  0.00           H
ATOM   4494 HG12 VAL   284      97.750  61.240  29.020  0.00  0.00           H
ATOM   4495 HG13 VAL   284      99.110  62.210  28.930  0.00  0.00           H
ATOM   4496  CG2 VAL   284      95.800  63.100  29.490  0.00  0.00           C
ATOM   4497 HG21 VAL   284      95.120  63.750  28.930  0.00  0.00           H
ATOM   4498 HG22 VAL   284      95.470  62.070  29.390  0.00  0.00           H
ATOM   4499 HG23 VAL   284      95.940  63.280  30.550  0.00  0.00           H
ATOM   4500  C   VAL   284      99.160  64.820  28.650  0.00  0.00           C
ATOM   4501  O   VAL   284     100.040  64.360  29.350  0.00  0.00           O
ATOM   4502  N   ALA   285      99.280  65.330  27.450  0.00  0.00           N
ATOM   4503  H   ALA   285      98.480  65.670  26.940  0.00  0.00           H
ATOM   4504  CA  ALA   285     100.620  65.690  26.980  0.00  0.00           C
ATOM   4505  HA  ALA   285     101.260  64.810  26.950  0.00  0.00           H
ATOM   4506  CB  ALA   285     100.560  66.050  25.490  0.00  0.00           C
ATOM   4507  HB1 ALA   285     100.170  65.250  24.870  0.00  0.00           H
ATOM   4508  HB2 ALA   285      99.880  66.900  25.380  0.00  0.00           H
ATOM   4509  HB3 ALA   285     101.570  66.260  25.130  0.00  0.00           H
ATOM   4510  C   ALA   285     101.180  66.760  28.000  0.00  0.00           C
ATOM   4511  O   ALA   285     102.340  66.630  28.410  0.00  0.00           O
ATOM   4512  N   VAL   286     100.530  67.860  28.320  0.00  0.00           N
ATOM   4513  H   VAL   286      99.640  67.990  27.860  0.00  0.00           H
ATOM   4514  CA  VAL   286     101.080  68.900  29.180  0.00  0.00           C
ATOM   4515  HA  VAL   286     102.050  69.100  28.720  0.00  0.00           H
ATOM   4516  CB  VAL   286     100.230  70.180  29.080  0.00  0.00           C
ATOM   4517  HB  VAL   286      99.200  69.820  29.040  0.00  0.00           H
ATOM   4518  CG1 VAL   286     100.370  71.050  30.290  0.00  0.00           C
ATOM   4519 HG11 VAL   286     101.370  71.480  30.240  0.00  0.00           H
ATOM   4520 HG12 VAL   286      99.570  71.800  30.250  0.00  0.00           H
ATOM   4521 HG13 VAL   286     100.120  70.430  31.140  0.00  0.00           H
ATOM   4522  CG2 VAL   286     100.580  70.890  27.770  0.00  0.00           C
ATOM   4523 HG21 VAL   286     100.840  70.140  27.030  0.00  0.00           H
ATOM   4524 HG22 VAL   286      99.670  71.340  27.360  0.00  0.00           H
ATOM   4525 HG23 VAL   286     101.430  71.570  27.850  0.00  0.00           H
ATOM   4526  C   VAL   286     101.290  68.390  30.630  0.00  0.00           C
ATOM   4527  O   VAL   286     102.310  68.700  31.220  0.00  0.00           O
ATOM   4528  N   VAL   287     100.330  67.680  31.190  0.00  0.00           N
ATOM   4529  H   VAL   287      99.500  67.550  30.640  0.00  0.00           H
ATOM   4530  CA  VAL   287     100.380  67.070  32.520  0.00  0.00           C
ATOM   4531  HA  VAL   287     100.620  67.880  33.220  0.00  0.00           H
ATOM   4532  CB  VAL   287      98.930  66.610  32.880  0.00  0.00           C
ATOM   4533  HB  VAL   287      98.550  66.100  32.000  0.00  0.00           H
ATOM   4534  CG1 VAL   287      98.790  65.650  34.080  0.00  0.00           C
ATOM   4535 HG11 VAL   287      99.310  64.720  33.880  0.00  0.00           H
ATOM   4536 HG12 VAL   287      99.260  66.170  34.910  0.00  0.00           H
ATOM   4537 HG13 VAL   287      97.750  65.480  34.360  0.00  0.00           H
ATOM   4538  CG2 VAL   287      98.090  67.890  33.190  0.00  0.00           C
ATOM   4539 HG21 VAL   287      98.420  68.680  32.520  0.00  0.00           H
ATOM   4540 HG22 VAL   287      97.040  67.650  33.000  0.00  0.00           H
ATOM   4541 HG23 VAL   287      98.210  68.310  34.180  0.00  0.00           H
ATOM   4542  C   VAL   287     101.450  65.940  32.670  0.00  0.00           C
ATOM   4543  O   VAL   287     102.160  65.910  33.690  0.00  0.00           O
ATOM   4544  N   ALA   288     101.680  65.090  31.680  0.00  0.00           N
ATOM   4545  H   ALA   288     101.030  65.080  30.900  0.00  0.00           H
ATOM   4546  CA  ALA   288     102.770  64.140  31.700  0.00  0.00           C
ATOM   4547  HA  ALA   288     102.790  63.620  32.650  0.00  0.00           H
ATOM   4548  CB  ALA   288     102.580  63.010  30.620  0.00  0.00           C
ATOM   4549  HB1 ALA   288     102.420  63.470  29.650  0.00  0.00           H
ATOM   4550  HB2 ALA   288     103.470  62.390  30.490  0.00  0.00           H
ATOM   4551  HB3 ALA   288     101.640  62.490  30.760  0.00  0.00           H
ATOM   4552  C   ALA   288     104.230  64.700  31.510  0.00  0.00           C
ATOM   4553  O   ALA   288     105.180  64.180  32.080  0.00  0.00           O
ATOM   4554  N   GLN   289     104.340  65.770  30.700  0.00  0.00           N
ATOM   4555  H   GLN   289     103.500  66.180  30.310  0.00  0.00           H
ATOM   4556  CA  GLN   289     105.680  66.510  30.660  0.00  0.00           C
ATOM   4557  HA  GLN   289     106.520  65.820  30.580  0.00  0.00           H
ATOM   4558  CB  GLN   289     105.850  67.400  29.310  0.00  0.00           C
ATOM   4559  HB2 GLN   289     105.600  66.740  28.490  0.00  0.00           H
ATOM   4560  HB3 GLN   289     106.900  67.660  29.250  0.00  0.00           H
ATOM   4561  CG  GLN   289     104.960  68.680  29.220  0.00  0.00           C
ATOM   4562  HG2 GLN   289     105.130  69.440  29.980  0.00  0.00           H
ATOM   4563  HG3 GLN   289     103.940  68.320  29.400  0.00  0.00           H
ATOM   4564  CD  GLN   289     104.990  69.370  27.880  0.00  0.00           C
ATOM   4565  OE1 GLN   289     105.650  68.930  26.930  0.00  0.00           O
ATOM   4566  NE2 GLN   289     104.360  70.510  27.770  0.00  0.00           N
ATOM   4567 HE21 GLN   289     103.960  71.000  28.560  0.00  0.00           H
ATOM   4568 HE22 GLN   289     104.490  70.920  26.860  0.00  0.00           H
ATOM   4569  C   GLN   289     105.930  67.340  31.940  0.00  0.00           C
ATOM   4570  O   GLN   289     107.040  67.360  32.480  0.00  0.00           O
ATOM   4571  N   ALA   290     104.840  68.010  32.460  0.00  0.00           N
ATOM   4572  H   ALA   290     104.090  68.290  31.840  0.00  0.00           H
ATOM   4573  CA  ALA   290     104.980  68.710  33.690  0.00  0.00           C
ATOM   4574  HA  ALA   290     105.830  69.400  33.630  0.00  0.00           H
ATOM   4575  CB  ALA   290     103.670  69.510  33.900  0.00  0.00           C
ATOM   4576  HB1 ALA   290     102.850  68.790  33.890  0.00  0.00           H
ATOM   4577  HB2 ALA   290     103.650  70.110  34.800  0.00  0.00           H
ATOM   4578  HB3 ALA   290     103.510  70.180  33.050  0.00  0.00           H
ATOM   4579  C   ALA   290     105.200  67.790  34.920  0.00  0.00           C
ATOM   4580  O   ALA   290     105.910  68.200  35.820  0.00  0.00           O
ATOM   4581  N   ILE   291     104.710  66.530  34.920  0.00  0.00           N
ATOM   4582  H   ILE   291     104.170  66.230  34.130  0.00  0.00           H
ATOM   4583  CA  ILE   291     104.990  65.560  36.010  0.00  0.00           C
ATOM   4584  HA  ILE   291     104.920  66.080  36.960  0.00  0.00           H
ATOM   4585  CB  ILE   291     103.900  64.490  36.090  0.00  0.00           C
ATOM   4586  HB  ILE   291     103.650  63.990  35.150  0.00  0.00           H
ATOM   4587  CG2 ILE   291     104.360  63.310  36.900  0.00  0.00           C
ATOM   4588 HG21 ILE   291     105.260  62.940  36.410  0.00  0.00           H
ATOM   4589 HG22 ILE   291     104.610  63.650  37.900  0.00  0.00           H
ATOM   4590 HG23 ILE   291     103.660  62.480  37.000  0.00  0.00           H
ATOM   4591  CG1 ILE   291     102.540  64.980  36.590  0.00  0.00           C
ATOM   4592 HG12 ILE   291     102.330  65.960  36.160  0.00  0.00           H
ATOM   4593 HG13 ILE   291     102.700  65.150  37.650  0.00  0.00           H
ATOM   4594  CD1 ILE   291     101.370  64.060  36.420  0.00  0.00           C
ATOM   4595 HD11 ILE   291     101.380  63.180  37.060  0.00  0.00           H
ATOM   4596 HD12 ILE   291     100.490  64.650  36.670  0.00  0.00           H
ATOM   4597 HD13 ILE   291     101.200  63.670  35.410  0.00  0.00           H
ATOM   4598  C   ILE   291     106.430  65.170  36.010  0.00  0.00           C
ATOM   4599  O   ILE   291     107.090  65.050  37.080  0.00  0.00           O
ATOM   4600  N   HIE   292     106.960  64.920  34.810  0.00  0.00           N
ATOM   4601  H   HIE   292     106.390  64.850  33.980  0.00  0.00           H
ATOM   4602  CA  HIE   292     108.400  64.550  34.610  0.00  0.00           C
ATOM   4603  HA  HIE   292     108.720  63.750  35.280  0.00  0.00           H
ATOM   4604  CB  HIE   292     108.570  63.960  33.200  0.00  0.00           C
ATOM   4605  HB2 HIE   292     109.620  64.070  32.920  0.00  0.00           H
ATOM   4606  HB3 HIE   292     108.010  64.620  32.540  0.00  0.00           H
ATOM   4607  CG  HIE   292     108.200  62.540  33.100  0.00  0.00           C
ATOM   4608  ND1 HIE   292     106.920  62.090  33.020  0.00  0.00           N
ATOM   4609  CE1 HIE   292     107.263  60.807  32.146  0.00  0.00           C
ATOM   4610  HE1 HIE   292     106.503  60.246  31.603  0.00  0.00           H
ATOM   4611  NE2 HIE   292     108.418  60.435  32.638  0.00  0.00           N
ATOM   4612  HE2 HIE   292     108.799  59.501  32.579  0.00  0.00           H
ATOM   4613  CD2 HIE   292     109.030  61.490  33.240  0.00  0.00           C
ATOM   4614  HD2 HIE   292     110.040  61.520  33.630  0.00  0.00           H
ATOM   4615  C   HIE   292     109.320  65.680  34.860  0.00  0.00           C
ATOM   4616  O   HIE   292     110.420  65.390  35.270  0.00  0.00           O
ATOM   4617  N   GLU   293     108.950  67.000  34.810  0.00  0.00           N
ATOM   4618  H   GLU   293     107.990  67.130  34.530  0.00  0.00           H
ATOM   4619  CA  GLU   293     109.660  68.180  35.280  0.00  0.00           C
ATOM   4620  HA  GLU   293     110.730  68.000  35.170  0.00  0.00           H
ATOM   4621  CB  GLU   293     109.210  69.360  34.380  0.00  0.00           C
ATOM   4622  HB2 GLU   293     108.120  69.390  34.390  0.00  0.00           H
ATOM   4623  HB3 GLU   293     109.500  69.170  33.350  0.00  0.00           H
ATOM   4624  CG  GLU   293     109.790  70.650  34.770  0.00  0.00           C
ATOM   4625  HG2 GLU   293     110.820  70.430  35.060  0.00  0.00           H
ATOM   4626  HG3 GLU   293     109.250  71.000  35.650  0.00  0.00           H
ATOM   4627  CD  GLU   293     109.620  71.800  33.760  0.00  0.00           C
ATOM   4628  OE1 GLU   293     110.520  72.600  33.570  0.00  0.00           O
ATOM   4629  OE2 GLU   293     108.480  71.900  33.270  0.00  0.00           O
ATOM   4630  C   GLU   293     109.540  68.450  36.850  0.00  0.00           C
ATOM   4631  O   GLU   293     110.460  68.990  37.500  0.00  0.00           O
ATOM   4632  N   LEU   294     108.460  67.990  37.500  0.00  0.00           N
ATOM   4633  H   LEU   294     107.680  67.570  37.000  0.00  0.00           H
ATOM   4634  CA  LEU   294     108.280  68.170  38.930  0.00  0.00           C
ATOM   4635  HA  LEU   294     108.350  69.240  39.140  0.00  0.00           H
ATOM   4636  CB  LEU   294     106.920  67.690  39.360  0.00  0.00           C
ATOM   4637  HB2 LEU   294     107.030  66.610  39.390  0.00  0.00           H
ATOM   4638  HB3 LEU   294     106.130  67.950  38.650  0.00  0.00           H
ATOM   4639  CG  LEU   294     106.280  68.200  40.670  0.00  0.00           C
ATOM   4640  HG  LEU   294     106.820  67.820  41.540  0.00  0.00           H
ATOM   4641  CD1 LEU   294     106.280  69.720  40.880  0.00  0.00           C
ATOM   4642 HD11 LEU   294     105.630  70.190  40.150  0.00  0.00           H
ATOM   4643 HD12 LEU   294     105.910  69.870  41.900  0.00  0.00           H
ATOM   4644 HD13 LEU   294     107.330  70.000  40.910  0.00  0.00           H
ATOM   4645  CD2 LEU   294     104.930  67.590  40.910  0.00  0.00           C
ATOM   4646 HD21 LEU   294     104.930  66.570  40.540  0.00  0.00           H
ATOM   4647 HD22 LEU   294     104.740  67.740  41.970  0.00  0.00           H
ATOM   4648 HD23 LEU   294     104.030  68.020  40.470  0.00  0.00           H
ATOM   4649  C   LEU   294     109.380  67.460  39.660  0.00  0.00           C
ATOM   4650  O   LEU   294     110.070  68.060  40.400  0.00  0.00           O
ATOM   4651  N   PHE   295     109.500  66.130  39.390  0.00  0.00           N
ATOM   4652  H   PHE   295     108.760  65.650  38.900  0.00  0.00           H
ATOM   4653  CA  PHE   295     110.620  65.290  39.820  0.00  0.00           C
ATOM   4654  HA  PHE   295     110.840  65.790  40.760  0.00  0.00           H
ATOM   4655  CB  PHE   295     110.250  63.790  40.090  0.00  0.00           C
ATOM   4656  HB2 PHE   295     111.050  63.300  40.640  0.00  0.00           H
ATOM   4657  HB3 PHE   295     110.060  63.310  39.130  0.00  0.00           H
ATOM   4658  CG  PHE   295     109.030  63.640  41.040  0.00  0.00           C
ATOM   4659  CD1 PHE   295     109.230  63.040  42.250  0.00  0.00           C
ATOM   4660  HD1 PHE   295     110.220  62.830  42.620  0.00  0.00           H
ATOM   4661  CE1 PHE   295     108.090  62.660  42.960  0.00  0.00           C
ATOM   4662  HE1 PHE   295     108.190  62.290  43.970  0.00  0.00           H
ATOM   4663  CZ  PHE   295     106.810  62.860  42.520  0.00  0.00           C
ATOM   4664  HZ  PHE   295     106.040  62.580  43.220  0.00  0.00           H
ATOM   4665  CE2 PHE   295     106.580  63.480  41.310  0.00  0.00           C
ATOM   4666  HE2 PHE   295     105.590  63.660  40.920  0.00  0.00           H
ATOM   4667  CD2 PHE   295     107.690  63.860  40.540  0.00  0.00           C
ATOM   4668  HD2 PHE   295     107.430  64.290  39.580  0.00  0.00           H
ATOM   4669  C   PHE   295     111.950  65.600  39.080  0.00  0.00           C
ATOM   4670  O   PHE   295     112.780  64.690  39.040  0.00  0.00           O
ATOM   4671  N   GLU   296     112.230  66.860  38.730  0.00  0.00           N
ATOM   4672  H   GLU   296     111.510  67.550  38.580  0.00  0.00           H
ATOM   4673  CA  GLU   296     113.700  67.280  38.570  0.00  0.00           C
ATOM   4674  HA  GLU   296     114.370  66.420  38.670  0.00  0.00           H
ATOM   4675  CB  GLU   296     113.920  67.960  37.130  0.00  0.00           C
ATOM   4676  HB2 GLU   296     114.940  68.330  37.110  0.00  0.00           H
ATOM   4677  HB3 GLU   296     113.180  68.760  37.160  0.00  0.00           H
ATOM   4678  CG  GLU   296     113.640  67.020  35.990  0.00  0.00           C
ATOM   4679  HG2 GLU   296     112.560  66.890  35.930  0.00  0.00           H
ATOM   4680  HG3 GLU   296     114.120  66.050  36.120  0.00  0.00           H
ATOM   4681  CD  GLU   296     114.100  67.530  34.670  0.00  0.00           C
ATOM   4682  OE1 GLU   296     115.050  68.330  34.670  0.00  0.00           O
ATOM   4683  OE2 GLU   296     113.460  67.150  33.650  0.00  0.00           O
ATOM   4684  C   GLU   296     114.170  68.180  39.790  0.00  0.00           C
ATOM   4685  O   GLU   296     115.320  68.660  39.770  0.00  0.00           O
ATOM   4686  N   MET   297     113.210  68.380  40.740  0.00  0.00           N
ATOM   4687  H   MET   297     112.370  67.820  40.720  0.00  0.00           H
ATOM   4688  CA  MET   297     113.410  69.150  41.940  0.00  0.00           C
ATOM   4689  HA  MET   297     114.410  69.600  41.940  0.00  0.00           H
ATOM   4690  CB  MET   297     112.410  70.250  42.110  0.00  0.00           C
ATOM   4691  HB2 MET   297     112.490  70.730  43.080  0.00  0.00           H
ATOM   4692  HB3 MET   297     111.420  69.800  42.060  0.00  0.00           H
ATOM   4693  CG  MET   297     112.510  71.350  41.040  0.00  0.00           C
ATOM   4694  HG2 MET   297     112.620  70.960  40.030  0.00  0.00           H
ATOM   4695  HG3 MET   297     113.480  71.830  41.170  0.00  0.00           H
ATOM   4696  SD  MET   297     111.190  72.600  41.110  0.00  0.00           S
ATOM   4697  CE  MET   297     109.860  71.590  40.420  0.00  0.00           C
ATOM   4698  HE1 MET   297     109.810  70.620  40.930  0.00  0.00           H
ATOM   4699  HE2 MET   297     108.930  72.150  40.480  0.00  0.00           H
ATOM   4700  HE3 MET   297     110.100  71.360  39.380  0.00  0.00           H
ATOM   4701  C   MET   297     113.400  68.320  43.210  0.00  0.00           C
ATOM   4702  O   MET   297     112.810  67.230  43.230  0.00  0.00           O
ATOM   4703  N   GLU   298     114.030  68.760  44.340  0.00  0.00           N
ATOM   4704  H   GLU   298     114.460  69.680  44.370  0.00  0.00           H
ATOM   4705  CA  GLU   298     114.100  68.000  45.540  0.00  0.00           C
ATOM   4706  HA  GLU   298     113.960  66.940  45.340  0.00  0.00           H
ATOM   4707  CB  GLU   298     115.450  68.230  46.210  0.00  0.00           C
ATOM   4708  HB2 GLU   298     115.490  67.540  47.060  0.00  0.00           H
ATOM   4709  HB3 GLU   298     115.430  69.270  46.550  0.00  0.00           H
ATOM   4710  CG  GLU   298     116.640  67.830  45.340  0.00  0.00           C
ATOM   4711  HG2 GLU   298     116.760  68.640  44.620  0.00  0.00           H
ATOM   4712  HG3 GLU   298     116.330  66.960  44.770  0.00  0.00           H
ATOM   4713  CD  GLU   298     117.990  67.640  46.090  0.00  0.00           C
ATOM   4714  OE1 GLU   298     118.880  66.800  45.720  0.00  0.00           O
ATOM   4715  OE2 GLU   298     118.150  68.150  47.200  0.00  0.00           O
ATOM   4716  C   GLU   298     113.000  68.470  46.490  0.00  0.00           C
ATOM   4717  O   GLU   298     112.780  69.720  46.490  0.00  0.00           O
ATOM   4718  N   ASN   299     112.480  67.550  47.350  0.00  0.00           N
ATOM   4719  H   ASN   299     112.760  66.590  47.210  0.00  0.00           H
ATOM   4720  CA  ASN   299     111.480  67.810  48.390  0.00  0.00           C
ATOM   4721  HA  ASN   299     111.280  66.860  48.870  0.00  0.00           H
ATOM   4722  CB  ASN   299     112.010  68.820  49.510  0.00  0.00           C
ATOM   4723  HB2 ASN   299     111.220  68.880  50.260  0.00  0.00           H
ATOM   4724  HB3 ASN   299     112.080  69.820  49.070  0.00  0.00           H
ATOM   4725  CG  ASN   299     113.350  68.480  50.170  0.00  0.00           C
ATOM   4726  OD1 ASN   299     113.600  67.420  50.650  0.00  0.00           O
ATOM   4727  ND2 ASN   299     114.280  69.380  49.930  0.00  0.00           N
ATOM   4728 HD21 ASN   299     114.030  70.310  49.640  0.00  0.00           H
ATOM   4729 HD22 ASN   299     115.170  69.230  50.400  0.00  0.00           H
ATOM   4730  C   ASN   299     110.040  68.160  47.770  0.00  0.00           C
ATOM   4731  O   ASN   299     109.260  68.990  48.250  0.00  0.00           O
ATOM   4732  N   ILE   300     109.650  67.530  46.680  0.00  0.00           N
ATOM   4733  H   ILE   300     110.390  67.250  46.060  0.00  0.00           H
ATOM   4734  CA  ILE   300     108.260  67.130  46.440  0.00  0.00           C
ATOM   4735  HA  ILE   300     107.750  68.070  46.210  0.00  0.00           H
ATOM   4736  CB  ILE   300     108.340  66.120  45.220  0.00  0.00           C
ATOM   4737  HB  ILE   300     108.940  65.250  45.490  0.00  0.00           H
ATOM   4738  CG2 ILE   300     106.930  65.690  44.840  0.00  0.00           C
ATOM   4739 HG21 ILE   300     106.880  65.020  43.980  0.00  0.00           H
ATOM   4740 HG22 ILE   300     106.530  65.070  45.640  0.00  0.00           H
ATOM   4741 HG23 ILE   300     106.380  66.610  44.660  0.00  0.00           H
ATOM   4742  CG1 ILE   300     108.980  66.680  43.890  0.00  0.00           C
ATOM   4743 HG12 ILE   300     108.580  66.250  42.980  0.00  0.00           H
ATOM   4744 HG13 ILE   300     110.070  66.560  43.950  0.00  0.00           H
ATOM   4745  CD1 ILE   300     108.890  68.150  43.570  0.00  0.00           C
ATOM   4746 HD11 ILE   300     108.070  68.610  44.120  0.00  0.00           H
ATOM   4747 HD12 ILE   300     109.850  68.640  43.710  0.00  0.00           H
ATOM   4748 HD13 ILE   300     108.780  68.380  42.510  0.00  0.00           H
ATOM   4749  C   ILE   300     107.600  66.540  47.700  0.00  0.00           C
ATOM   4750  O   ILE   300     108.280  65.860  48.470  0.00  0.00           O
ATOM   4751  N   THR   301     106.340  66.820  47.960  0.00  0.00           N
ATOM   4752  H   THR   301     105.850  67.450  47.340  0.00  0.00           H
ATOM   4753  CA  THR   301     105.490  66.190  48.960  0.00  0.00           C
ATOM   4754  HA  THR   301     106.120  65.530  49.560  0.00  0.00           H
ATOM   4755  CB  THR   301     104.780  67.050  49.960  0.00  0.00           C
ATOM   4756  HB  THR   301     104.230  66.510  50.730  0.00  0.00           H
ATOM   4757  CG2 THR   301     105.830  67.830  50.780  0.00  0.00           C
ATOM   4758 HG21 THR   301     105.270  68.610  51.300  0.00  0.00           H
ATOM   4759 HG22 THR   301     106.390  67.190  51.460  0.00  0.00           H
ATOM   4760 HG23 THR   301     106.490  68.370  50.100  0.00  0.00           H
ATOM   4761  OG1 THR   301     103.970  68.030  49.460  0.00  0.00           O
ATOM   4762  HG1 THR   301     104.370  68.620  48.830  0.00  0.00           H
ATOM   4763  C   THR   301     104.430  65.300  48.280  0.00  0.00           C
ATOM   4764  O   THR   301     104.140  65.500  47.140  0.00  0.00           O
ATOM   4765  N   ASP   302     103.730  64.340  48.860  0.00  0.00           N
ATOM   4766  H   ASP   302     103.990  64.000  49.770  0.00  0.00           H
ATOM   4767  CA  ASP   302     102.580  63.700  48.250  0.00  0.00           C
ATOM   4768  HA  ASP   302     102.690  63.500  47.190  0.00  0.00           H
ATOM   4769  CB  ASP   302     102.360  62.300  48.870  0.00  0.00           C
ATOM   4770  HB2 ASP   302     101.300  62.120  48.700  0.00  0.00           H
ATOM   4771  HB3 ASP   302     102.540  62.290  49.940  0.00  0.00           H
ATOM   4772  CG  ASP   302     103.060  61.230  48.050  0.00  0.00           C
ATOM   4773  OD1 ASP   302     103.660  61.510  46.950  0.00  0.00           O
ATOM   4774  OD2 ASP   302     103.030  60.050  48.400  0.00  0.00           O
ATOM   4775  C   ASP   302     101.230  64.450  48.480  0.00  0.00           C
ATOM   4776  O   ASP   302     101.000  65.000  49.580  0.00  0.00           O
ATOM   4777  N   PRO   303     100.350  64.600  47.480  0.00  0.00           N
ATOM   4778  CD  PRO   303     100.510  64.150  46.100  0.00  0.00           C
ATOM   4779  HD2 PRO   303     100.490  63.060  46.130  0.00  0.00           H
ATOM   4780  HD3 PRO   303     101.430  64.540  45.660  0.00  0.00           H
ATOM   4781  CG  PRO   303      99.300  64.690  45.410  0.00  0.00           C
ATOM   4782  HG2 PRO   303      98.870  64.100  44.610  0.00  0.00           H
ATOM   4783  HG3 PRO   303      99.460  65.630  44.880  0.00  0.00           H
ATOM   4784  CB  PRO   303      98.180  64.820  46.460  0.00  0.00           C
ATOM   4785  HB2 PRO   303      97.590  63.900  46.390  0.00  0.00           H
ATOM   4786  HB3 PRO   303      97.590  65.720  46.310  0.00  0.00           H
ATOM   4787  CA  PRO   303      98.980  65.030  47.740  0.00  0.00           C
ATOM   4788  HA  PRO   303      98.960  66.080  48.030  0.00  0.00           H
ATOM   4789  C   PRO   303      98.270  64.130  48.830  0.00  0.00           C
ATOM   4790  O   PRO   303      98.710  62.940  49.040  0.00  0.00           O
ATOM   4791  N   PRO   304      97.180  64.660  49.540  0.00  0.00           N
ATOM   4792  CD  PRO   304      96.440  65.920  49.360  0.00  0.00           C
ATOM   4793  HD2 PRO   304      96.210  66.090  48.300  0.00  0.00           H
ATOM   4794  HD3 PRO   304      97.000  66.740  49.810  0.00  0.00           H
ATOM   4795  CG  PRO   304      95.090  65.760  50.100  0.00  0.00           C
ATOM   4796  HG2 PRO   304      94.320  65.340  49.440  0.00  0.00           H
ATOM   4797  HG3 PRO   304      94.790  66.660  50.640  0.00  0.00           H
ATOM   4798  CB  PRO   304      95.480  64.830  51.220  0.00  0.00           C
ATOM   4799  HB2 PRO   304      94.600  64.340  51.650  0.00  0.00           H
ATOM   4800  HB3 PRO   304      96.090  65.370  51.940  0.00  0.00           H
ATOM   4801  CA  PRO   304      96.470  63.850  50.530  0.00  0.00           C
ATOM   4802  HA  PRO   304      97.200  63.500  51.260  0.00  0.00           H
ATOM   4803  C   PRO   304      95.790  62.610  49.900  0.00  0.00           C
ATOM   4804  O   PRO   304      95.410  62.700  48.720  0.00  0.00           O
ATOM   4805  N   ARG   305      95.620  61.560  50.700  0.00  0.00           N
ATOM   4806  H   ARG   305      96.060  61.650  51.610  0.00  0.00           H
ATOM   4807  CA  ARG   305      95.100  60.310  50.250  0.00  0.00           C
ATOM   4808  HA  ARG   305      94.930  60.430  49.180  0.00  0.00           H
ATOM   4809  CB  ARG   305      96.110  59.170  50.590  0.00  0.00           C
ATOM   4810  HB2 ARG   305      96.160  59.110  51.680  0.00  0.00           H
ATOM   4811  HB3 ARG   305      97.100  59.370  50.190  0.00  0.00           H
ATOM   4812  CG  ARG   305      95.610  57.830  50.030  0.00  0.00           C
ATOM   4813  HG2 ARG   305      95.510  57.850  48.950  0.00  0.00           H
ATOM   4814  HG3 ARG   305      94.620  57.580  50.420  0.00  0.00           H
ATOM   4815  CD  ARG   305      96.670  56.760  50.370  0.00  0.00           C
ATOM   4816  HD2 ARG   305      97.680  57.140  50.230  0.00  0.00           H
ATOM   4817  HD3 ARG   305      96.600  56.110  49.500  0.00  0.00           H
ATOM   4818  NE  ARG   305      96.390  56.070  51.640  0.00  0.00           N
ATOM   4819  HE  ARG   305      96.280  56.720  52.410  0.00  0.00           H
ATOM   4820  CZ  ARG   305      96.420  54.820  51.840  0.00  0.00           C
ATOM   4821  NH1 ARG   305      96.490  53.870  50.990  0.00  0.00           N
ATOM   4822 HH11 ARG   305      96.280  54.280  50.090  0.00  0.00           H
ATOM   4823 HH12 ARG   305      96.600  52.890  51.200  0.00  0.00           H
ATOM   4824  NH2 ARG   305      96.570  54.500  53.090  0.00  0.00           N
ATOM   4825 HH21 ARG   305      96.800  55.260  53.720  0.00  0.00           H
ATOM   4826 HH22 ARG   305      96.870  53.550  53.290  0.00  0.00           H
ATOM   4827  C   ARG   305      93.710  60.110  50.850  0.00  0.00           C
ATOM   4828  O   ARG   305      93.560  59.540  51.920  0.00  0.00           O
ATOM   4829  N   GLY   306      92.630  60.580  50.190  0.00  0.00           N
ATOM   4830  H   GLY   306      92.880  61.010  49.300  0.00  0.00           H
ATOM   4831  CA  GLY   306      91.310  60.670  50.640  0.00  0.00           C
ATOM   4832  HA2 GLY   306      90.990  59.870  51.320  0.00  0.00           H
ATOM   4833  HA3 GLY   306      90.640  60.590  49.790  0.00  0.00           H
ATOM   4834  C   GLY   306      91.110  62.040  51.300  0.00  0.00           C
ATOM   4835  O   GLY   306      92.030  62.750  51.600  0.00  0.00           O
ATOM   4836  N   CYX   307      89.880  62.530  51.510  0.00  0.00           N
ATOM   4837  H   CYX   307      89.040  62.020  51.270  0.00  0.00           H
ATOM   4838  CA  CYX   307      89.670  63.870  52.130  0.00  0.00           C
ATOM   4839  HA  CYX   307      90.480  64.580  51.970  0.00  0.00           H
ATOM   4840  CB  CYX   307      88.370  64.540  51.530  0.00  0.00           C
ATOM   4841  HB2 CYX   307      88.040  65.490  51.960  0.00  0.00           H
ATOM   4842  HB3 CYX   307      87.610  63.770  51.620  0.00  0.00           H
ATOM   4843  SG  CYX   307      88.580  64.810  49.740  0.00  0.00           S
ATOM   4844  C   CYX   307      89.430  63.760  53.660  0.00  0.00           C
ATOM   4845  O   CYX   307      89.770  64.700  54.400  0.00  0.00           O
ATOM   4846  N   VAL   308      88.820  62.670  54.140  0.00  0.00           N
ATOM   4847  H   VAL   308      88.600  61.950  53.470  0.00  0.00           H
ATOM   4848  CA  VAL   308      88.400  62.660  55.580  0.00  0.00           C
ATOM   4849  HA  VAL   308      87.810  63.570  55.660  0.00  0.00           H
ATOM   4850  CB  VAL   308      87.570  61.420  56.040  0.00  0.00           C
ATOM   4851  HB  VAL   308      88.180  60.520  56.000  0.00  0.00           H
ATOM   4852  CG1 VAL   308      87.000  61.410  57.470  0.00  0.00           C
ATOM   4853 HG11 VAL   308      87.770  61.390  58.240  0.00  0.00           H
ATOM   4854 HG12 VAL   308      86.490  62.350  57.630  0.00  0.00           H
ATOM   4855 HG13 VAL   308      86.390  60.500  57.440  0.00  0.00           H
ATOM   4856  CG2 VAL   308      86.400  61.150  55.140  0.00  0.00           C
ATOM   4857 HG21 VAL   308      85.850  62.090  55.080  0.00  0.00           H
ATOM   4858 HG22 VAL   308      86.750  60.840  54.160  0.00  0.00           H
ATOM   4859 HG23 VAL   308      85.720  60.370  55.500  0.00  0.00           H
ATOM   4860  C   VAL   308      89.610  62.930  56.610  0.00  0.00           C
ATOM   4861  O   VAL   308      90.550  62.180  56.660  0.00  0.00           O
ATOM   4862  N   GLY   309      89.490  64.020  57.450  0.00  0.00           N
ATOM   4863  H   GLY   309      88.730  64.680  57.360  0.00  0.00           H
ATOM   4864  CA  GLY   309      90.640  64.480  58.290  0.00  0.00           C
ATOM   4865  HA2 GLY   309      91.010  63.560  58.740  0.00  0.00           H
ATOM   4866  HA3 GLY   309      90.190  65.070  59.080  0.00  0.00           H
ATOM   4867  C   GLY   309      91.800  65.160  57.540  0.00  0.00           C
ATOM   4868  O   GLY   309      92.740  65.600  58.220  0.00  0.00           O
ATOM   4869  N   ASN   310      91.790  65.300  56.250  0.00  0.00           N
ATOM   4870  H   ASN   310      91.030  65.030  55.650  0.00  0.00           H
ATOM   4871  CA  ASN   310      92.810  65.990  55.500  0.00  0.00           C
ATOM   4872  HA  ASN   310      93.770  66.120  56.020  0.00  0.00           H
ATOM   4873  CB  ASN   310      93.130  65.240  54.260  0.00  0.00           C
ATOM   4874  HB2 ASN   310      93.800  65.830  53.630  0.00  0.00           H
ATOM   4875  HB3 ASN   310      92.230  65.100  53.670  0.00  0.00           H
ATOM   4876  CG  ASN   310      93.910  64.020  54.530  0.00  0.00           C
ATOM   4877  OD1 ASN   310      94.800  64.060  55.390  0.00  0.00           O
ATOM   4878  ND2 ASN   310      93.630  62.980  53.830  0.00  0.00           N
ATOM   4879 HD21 ASN   310      92.900  63.190  53.160  0.00  0.00           H
ATOM   4880 HD22 ASN   310      94.380  62.340  53.640  0.00  0.00           H
ATOM   4881  C   ASN   310      92.270  67.440  55.260  0.00  0.00           C
ATOM   4882  O   ASN   310      91.250  67.510  54.570  0.00  0.00           O
ATOM   4883  N   THR   311      92.750  68.430  55.960  0.00  0.00           N
ATOM   4884  H   THR   311      93.530  68.290  56.590  0.00  0.00           H
ATOM   4885  CA  THR   311      92.190  69.780  55.940  0.00  0.00           C
ATOM   4886  HA  THR   311      91.360  69.860  55.240  0.00  0.00           H
ATOM   4887  CB  THR   311      91.580  70.090  57.360  0.00  0.00           C
ATOM   4888  HB  THR   311      91.300  71.140  57.410  0.00  0.00           H
ATOM   4889  CG2 THR   311      90.360  69.290  57.760  0.00  0.00           C
ATOM   4890 HG21 THR   311      90.540  68.210  57.710  0.00  0.00           H
ATOM   4891 HG22 THR   311      90.130  69.540  58.800  0.00  0.00           H
ATOM   4892 HG23 THR   311      89.590  69.520  57.030  0.00  0.00           H
ATOM   4893  OG1 THR   311      92.530  69.780  58.380  0.00  0.00           O
ATOM   4894  HG1 THR   311      92.950  70.630  58.570  0.00  0.00           H
ATOM   4895  C   THR   311      93.180  70.820  55.440  0.00  0.00           C
ATOM   4896  O   THR   311      92.860  71.940  55.000  0.00  0.00           O
ATOM   4897  N   ASN   312      94.480  70.520  55.600  0.00  0.00           N
ATOM   4898  H   ASN   312      94.750  69.590  55.890  0.00  0.00           H
ATOM   4899  CA  ASN   312      95.570  71.440  55.100  0.00  0.00           C
ATOM   4900  HA  ASN   312      95.330  72.470  55.390  0.00  0.00           H
ATOM   4901  CB  ASN   312      96.880  70.910  55.620  0.00  0.00           C
ATOM   4902  HB2 ASN   312      97.650  71.590  55.250  0.00  0.00           H
ATOM   4903  HB3 ASN   312      96.980  69.900  55.210  0.00  0.00           H
ATOM   4904  CG  ASN   312      97.050  70.890  57.150  0.00  0.00           C
ATOM   4905  OD1 ASN   312      96.900  71.870  57.880  0.00  0.00           O
ATOM   4906  ND2 ASN   312      97.430  69.740  57.740  0.00  0.00           N
ATOM   4907 HD21 ASN   312      97.700  68.930  57.200  0.00  0.00           H
ATOM   4908 HD22 ASN   312      97.370  69.840  58.740  0.00  0.00           H
ATOM   4909  C   ASN   312      95.670  71.420  53.490  0.00  0.00           C
ATOM   4910  O   ASN   312      95.190  70.500  52.790  0.00  0.00           O
ATOM   4911  N   ILE   313      96.260  72.440  52.820  0.00  0.00           N
ATOM   4912  H   ILE   313      96.620  73.140  53.460  0.00  0.00           H
ATOM   4913  CA  ILE   313      96.690  72.330  51.460  0.00  0.00           C
ATOM   4914  HA  ILE   313      95.770  72.180  50.910  0.00  0.00           H
ATOM   4915  CB  ILE   313      97.260  73.660  50.800  0.00  0.00           C
ATOM   4916  HB  ILE   313      97.490  73.460  49.750  0.00  0.00           H
ATOM   4917  CG2 ILE   313      96.240  74.810  50.810  0.00  0.00           C
ATOM   4918 HG21 ILE   313      96.640  75.630  50.200  0.00  0.00           H
ATOM   4919 HG22 ILE   313      95.340  74.450  50.330  0.00  0.00           H
ATOM   4920 HG23 ILE   313      96.140  75.260  51.800  0.00  0.00           H
ATOM   4921  CG1 ILE   313      98.570  74.040  51.450  0.00  0.00           C
ATOM   4922 HG12 ILE   313      99.290  73.230  51.410  0.00  0.00           H
ATOM   4923 HG13 ILE   313      98.340  74.400  52.450  0.00  0.00           H
ATOM   4924  CD1 ILE   313      99.420  75.100  50.620  0.00  0.00           C
ATOM   4925 HD11 ILE   313      99.400  76.070  51.110  0.00  0.00           H
ATOM   4926 HD12 ILE   313     100.470  74.810  50.590  0.00  0.00           H
ATOM   4927 HD13 ILE   313      99.140  75.160  49.570  0.00  0.00           H
ATOM   4928  C   ILE   313      97.640  71.210  51.170  0.00  0.00           C
ATOM   4929  O   ILE   313      98.370  70.720  52.100  0.00  0.00           O
ATOM   4930  N   TRP   314      97.930  70.960  49.880  0.00  0.00           N
ATOM   4931  H   TRP   314      97.430  71.470  49.170  0.00  0.00           H
ATOM   4932  CA  TRP   314      99.050  70.100  49.440  0.00  0.00           C
ATOM   4933  HA  TRP   314      99.100  69.320  50.200  0.00  0.00           H
ATOM   4934  CB  TRP   314      98.700  69.490  48.080  0.00  0.00           C
ATOM   4935  HB2 TRP   314      98.480  70.320  47.410  0.00  0.00           H
ATOM   4936  HB3 TRP   314      97.850  68.820  48.170  0.00  0.00           H
ATOM   4937  CG  TRP   314      99.870  68.770  47.350  0.00  0.00           C
ATOM   4938  CD1 TRP   314     100.910  68.090  47.880  0.00  0.00           C
ATOM   4939  HD1 TRP   314     101.090  67.970  48.930  0.00  0.00           H
ATOM   4940  NE1 TRP   314     101.660  67.440  46.980  0.00  0.00           N
ATOM   4941  HE1 TRP   314     102.490  66.900  47.160  0.00  0.00           H
ATOM   4942  CE2 TRP   314     101.130  67.610  45.710  0.00  0.00           C
ATOM   4943  CZ2 TRP   314     101.590  67.170  44.440  0.00  0.00           C
ATOM   4944  HZ2 TRP   314     102.580  66.730  44.390  0.00  0.00           H
ATOM   4945  CH2 TRP   314     100.790  67.550  43.310  0.00  0.00           C
ATOM   4946  HH2 TRP   314     101.020  67.350  42.280  0.00  0.00           H
ATOM   4947  CZ3 TRP   314      99.700  68.350  43.450  0.00  0.00           C
ATOM   4948  HZ3 TRP   314      99.150  68.630  42.570  0.00  0.00           H
ATOM   4949  CE3 TRP   314      99.280  68.840  44.720  0.00  0.00           C
ATOM   4950  HE3 TRP   314      98.420  69.500  44.850  0.00  0.00           H
ATOM   4951  CD2 TRP   314      99.970  68.490  45.920  0.00  0.00           C
ATOM   4952  C   TRP   314     100.260  71.060  49.370  0.00  0.00           C
ATOM   4953  O   TRP   314     100.140  72.040  48.610  0.00  0.00           O
ATOM   4954  N   LYS   315     101.470  70.700  49.900  0.00  0.00           N
ATOM   4955  H   LYS   315     101.600  69.900  50.510  0.00  0.00           H
ATOM   4956  CA  LYS   315     102.690  71.590  49.850  0.00  0.00           C
ATOM   4957  HA  LYS   315     102.320  72.600  50.030  0.00  0.00           H
ATOM   4958  CB  LYS   315     103.580  71.360  51.040  0.00  0.00           C
ATOM   4959  HB2 LYS   315     103.960  70.340  51.030  0.00  0.00           H
ATOM   4960  HB3 LYS   315     102.880  71.290  51.870  0.00  0.00           H
ATOM   4961  CG  LYS   315     104.720  72.350  51.240  0.00  0.00           C
ATOM   4962  HG2 LYS   315     104.770  72.530  52.310  0.00  0.00           H
ATOM   4963  HG3 LYS   315     104.500  73.280  50.720  0.00  0.00           H
ATOM   4964  CD  LYS   315     106.110  71.890  50.860  0.00  0.00           C
ATOM   4965  HD2 LYS   315     106.220  72.050  49.790  0.00  0.00           H
ATOM   4966  HD3 LYS   315     106.160  70.810  50.990  0.00  0.00           H
ATOM   4967  CE  LYS   315     107.130  72.730  51.700  0.00  0.00           C
ATOM   4968  HE2 LYS   315     107.160  72.470  52.750  0.00  0.00           H
ATOM   4969  HE3 LYS   315     106.880  73.790  51.600  0.00  0.00           H
ATOM   4970  NZ  LYS   315     108.450  72.450  51.100  0.00  0.00           N
ATOM   4971  HZ1 LYS   315     108.950  71.630  51.430  0.00  0.00           H
ATOM   4972  HZ2 LYS   315     108.430  72.460  50.090  0.00  0.00           H
ATOM   4973  HZ3 LYS   315     109.120  73.190  51.250  0.00  0.00           H
ATOM   4974  C   LYS   315     103.410  71.770  48.500  0.00  0.00           C
ATOM   4975  O   LYS   315     104.190  72.750  48.260  0.00  0.00           O
ATOM   4976  N   THR   316     103.130  70.860  47.580  0.00  0.00           N
ATOM   4977  H   THR   316     102.440  70.150  47.790  0.00  0.00           H
ATOM   4978  CA  THR   316     103.640  70.900  46.230  0.00  0.00           C
ATOM   4979  HA  THR   316     104.370  71.720  46.230  0.00  0.00           H
ATOM   4980  CB  THR   316     104.360  69.550  46.010  0.00  0.00           C
ATOM   4981  HB  THR   316     103.680  68.700  46.020  0.00  0.00           H
ATOM   4982  CG2 THR   316     105.170  69.340  44.690  0.00  0.00           C
ATOM   4983 HG21 THR   316     104.580  68.660  44.070  0.00  0.00           H
ATOM   4984 HG22 THR   316     105.420  70.250  44.150  0.00  0.00           H
ATOM   4985 HG23 THR   316     106.080  68.750  44.820  0.00  0.00           H
ATOM   4986  OG1 THR   316     105.230  69.250  47.060  0.00  0.00           O
ATOM   4987  HG1 THR   316     105.890  69.940  47.080  0.00  0.00           H
ATOM   4988  C   THR   316     102.600  71.300  45.140  0.00  0.00           C
ATOM   4989  O   THR   316     102.980  71.450  43.960  0.00  0.00           O
ATOM   4990  N   GLY   317     101.340  71.580  45.600  0.00  0.00           N
ATOM   4991  H   GLY   317     101.110  71.360  46.560  0.00  0.00           H
ATOM   4992  CA  GLY   317     100.290  71.980  44.690  0.00  0.00           C
ATOM   4993  HA2 GLY   317      99.360  72.010  45.250  0.00  0.00           H
ATOM   4994  HA3 GLY   317     100.250  71.260  43.870  0.00  0.00           H
ATOM   4995  C   GLY   317     100.460  73.390  44.070  0.00  0.00           C
ATOM   4996  O   GLY   317     100.380  73.570  42.830  0.00  0.00           O
ATOM   4997  N   PRO   318     100.910  74.360  44.860  0.00  0.00           N
ATOM   4998  CD  PRO   318     100.780  74.430  46.310  0.00  0.00           C
ATOM   4999  HD2 PRO   318     101.720  74.060  46.730  0.00  0.00           H
ATOM   5000  HD3 PRO   318      99.880  73.930  46.650  0.00  0.00           H
ATOM   5001  CG  PRO   318     100.560  75.910  46.690  0.00  0.00           C
ATOM   5002  HG2 PRO   318     100.940  76.160  47.690  0.00  0.00           H
ATOM   5003  HG3 PRO   318      99.530  76.250  46.640  0.00  0.00           H
ATOM   5004  CB  PRO   318     101.380  76.610  45.630  0.00  0.00           C
ATOM   5005  HB2 PRO   318     102.430  76.660  45.940  0.00  0.00           H
ATOM   5006  HB3 PRO   318     101.080  77.650  45.480  0.00  0.00           H
ATOM   5007  CA  PRO   318     101.250  75.730  44.380  0.00  0.00           C
ATOM   5008  HA  PRO   318     100.470  76.150  43.740  0.00  0.00           H
ATOM   5009  C   PRO   318     102.420  75.670  43.390  0.00  0.00           C
ATOM   5010  O   PRO   318     102.340  76.180  42.300  0.00  0.00           O
ATOM   5011  N   LEU   319     103.450  74.940  43.770  0.00  0.00           N
ATOM   5012  H   LEU   319     103.520  74.550  44.700  0.00  0.00           H
ATOM   5013  CA  LEU   319     104.680  74.760  42.970  0.00  0.00           C
ATOM   5014  HA  LEU   319     105.150  75.740  42.860  0.00  0.00           H
ATOM   5015  CB  LEU   319     105.640  73.750  43.620  0.00  0.00           C
ATOM   5016  HB2 LEU   319     105.200  72.770  43.770  0.00  0.00           H
ATOM   5017  HB3 LEU   319     105.880  74.130  44.620  0.00  0.00           H
ATOM   5018  CG  LEU   319     106.950  73.550  42.840  0.00  0.00           C
ATOM   5019  HG  LEU   319     106.880  73.170  41.820  0.00  0.00           H
ATOM   5020  CD1 LEU   319     107.790  74.830  42.490  0.00  0.00           C
ATOM   5021 HD11 LEU   319     107.210  75.520  41.860  0.00  0.00           H
ATOM   5022 HD12 LEU   319     108.220  75.360  43.340  0.00  0.00           H
ATOM   5023 HD13 LEU   319     108.660  74.520  41.920  0.00  0.00           H
ATOM   5024  CD2 LEU   319     107.710  72.490  43.710  0.00  0.00           C
ATOM   5025 HD21 LEU   319     107.130  71.560  43.670  0.00  0.00           H
ATOM   5026 HD22 LEU   319     108.700  72.290  43.290  0.00  0.00           H
ATOM   5027 HD23 LEU   319     107.810  72.830  44.740  0.00  0.00           H
ATOM   5028  C   LEU   319     104.400  74.220  41.580  0.00  0.00           C
ATOM   5029  O   LEU   319     104.850  74.610  40.500  0.00  0.00           O
ATOM   5030  N   PHE   320     103.540  73.230  41.540  0.00  0.00           N
ATOM   5031  H   PHE   320     103.120  72.890  42.390  0.00  0.00           H
ATOM   5032  CA  PHE   320     103.220  72.470  40.370  0.00  0.00           C
ATOM   5033  HA  PHE   320     104.170  72.230  39.880  0.00  0.00           H
ATOM   5034  CB  PHE   320     102.330  71.300  40.720  0.00  0.00           C
ATOM   5035  HB2 PHE   320     101.340  71.640  41.030  0.00  0.00           H
ATOM   5036  HB3 PHE   320     102.810  70.740  41.520  0.00  0.00           H
ATOM   5037  CG  PHE   320     102.050  70.230  39.660  0.00  0.00           C
ATOM   5038  CD1 PHE   320     102.760  69.960  38.490  0.00  0.00           C
ATOM   5039  HD1 PHE   320     103.620  70.580  38.290  0.00  0.00           H
ATOM   5040  CE1 PHE   320     102.350  68.960  37.540  0.00  0.00           C
ATOM   5041  HE1 PHE   320     102.910  68.720  36.640  0.00  0.00           H
ATOM   5042  CZ  PHE   320     101.270  68.130  37.890  0.00  0.00           C
ATOM   5043  HZ  PHE   320     101.000  67.420  37.120  0.00  0.00           H
ATOM   5044  CE2 PHE   320     100.620  68.260  39.080  0.00  0.00           C
ATOM   5045  HE2 PHE   320      99.770  67.650  39.350  0.00  0.00           H
ATOM   5046  CD2 PHE   320     101.010  69.350  39.930  0.00  0.00           C
ATOM   5047  HD2 PHE   320     100.490  69.390  40.870  0.00  0.00           H
ATOM   5048  C   PHE   320     102.420  73.350  39.410  0.00  0.00           C
ATOM   5049  O   PHE   320     102.460  73.210  38.200  0.00  0.00           O
ATOM   5050  N   LYS   321     101.580  74.340  39.880  0.00  0.00           N
ATOM   5051  H   LYS   321     101.720  74.400  40.880  0.00  0.00           H
ATOM   5052  CA  LYS   321     100.810  75.310  39.010  0.00  0.00           C
ATOM   5053  HA  LYS   321     100.190  74.820  38.260  0.00  0.00           H
ATOM   5054  CB  LYS   321      99.770  76.120  39.840  0.00  0.00           C
ATOM   5055  HB2 LYS   321     100.250  76.520  40.730  0.00  0.00           H
ATOM   5056  HB3 LYS   321      99.030  75.390  40.160  0.00  0.00           H
ATOM   5057  CG  LYS   321      99.140  77.390  39.160  0.00  0.00           C
ATOM   5058  HG2 LYS   321      98.730  76.940  38.260  0.00  0.00           H
ATOM   5059  HG3 LYS   321      99.960  78.080  38.970  0.00  0.00           H
ATOM   5060  CD  LYS   321      98.010  78.100  39.900  0.00  0.00           C
ATOM   5061  HD2 LYS   321      98.470  78.440  40.830  0.00  0.00           H
ATOM   5062  HD3 LYS   321      97.310  77.300  40.130  0.00  0.00           H
[truncated: 7,431,535 more chars]
