# Supplementary material for: Reversible Control of Native GluN2B-Containing NMDA Receptors with Visible Light
Source: ACS Chem Neurosci. 2024 Sep 6;15(18):3321–43. doi: 10.1021/acschemneuro.4c00247 (PMC11413854; doi:10.1021/acschemneuro.4c00247)
Supplement: Supplementary file 3 — cn4c00247_si_003.zip [file cn4c00247_si_003.zip › Dataset-snapshots-QMMM/Snapshots/Rot2/7.pdb]

REMARK   3 REFINEMENT Structure from ORCA job: /scratch/rbp/orcajob_GS-qcg-QMXTB_16000/GS-qcg-QMXTB
ATOM      1  N   ASP     1     111.880  49.940  42.590  0.00  0.00           N
ATOM      2  H1  ASP     1     112.690  50.350  42.160  0.00  0.00           H
ATOM      3  H2  ASP     1     111.620  50.290  43.500  0.00  0.00           H
ATOM      4  H3  ASP     1     112.070  49.000  42.900  0.00  0.00           H
ATOM      5  CA  ASP     1     110.690  49.990  41.700  0.00  0.00           C
ATOM      6  HA  ASP     1     110.980  49.730  40.690  0.00  0.00           H
ATOM      7  CB  ASP     1     109.520  49.140  42.260  0.00  0.00           C
ATOM      8  HB2 ASP     1     108.850  49.000  41.410  0.00  0.00           H
ATOM      9  HB3 ASP     1     109.050  49.690  43.070  0.00  0.00           H
ATOM     10  CG  ASP     1     109.900  47.750  42.860  0.00  0.00           C
ATOM     11  OD1 ASP     1     111.070  47.350  42.670  0.00  0.00           O
ATOM     12  OD2 ASP     1     108.980  47.070  43.370  0.00  0.00           O
ATOM     13  C   ASP     1     110.230  51.450  41.600  0.00  0.00           C
ATOM     14  O   ASP     1     110.570  52.240  42.510  0.00  0.00           O
ATOM     15  N   PRO     2     109.530  51.890  40.580  0.00  0.00           N
ATOM     16  CD  PRO     2     109.080  51.090  39.400  0.00  0.00           C
ATOM     17  HD2 PRO     2     108.350  50.380  39.790  0.00  0.00           H
ATOM     18  HD3 PRO     2     109.970  50.600  39.010  0.00  0.00           H
ATOM     19  CG  PRO     2     108.540  52.170  38.420  0.00  0.00           C
ATOM     20  HG2 PRO     2     107.450  52.150  38.290  0.00  0.00           H
ATOM     21  HG3 PRO     2     109.000  51.950  37.460  0.00  0.00           H
ATOM     22  CB  PRO     2     109.090  53.480  38.830  0.00  0.00           C
ATOM     23  HB2 PRO     2     108.600  54.380  38.470  0.00  0.00           H
ATOM     24  HB3 PRO     2     110.120  53.570  38.460  0.00  0.00           H
ATOM     25  CA  PRO     2     109.270  53.270  40.380  0.00  0.00           C
ATOM     26  HA  PRO     2     110.040  53.980  40.680  0.00  0.00           H
ATOM     27  C   PRO     2     107.960  53.690  41.120  0.00  0.00           C
ATOM     28  O   PRO     2     107.000  52.900  41.170  0.00  0.00           O
ATOM     29  N   LYS     3     107.820  54.940  41.510  0.00  0.00           N
ATOM     30  H   LYS     3     108.660  55.490  41.400  0.00  0.00           H
ATOM     31  CA  LYS     3     106.690  55.450  42.200  0.00  0.00           C
ATOM     32  HA  LYS     3     106.320  54.700  42.900  0.00  0.00           H
ATOM     33  CB  LYS     3     107.250  56.640  43.050  0.00  0.00           C
ATOM     34  HB2 LYS     3     107.680  57.420  42.430  0.00  0.00           H
ATOM     35  HB3 LYS     3     107.950  56.260  43.790  0.00  0.00           H
ATOM     36  CG  LYS     3     106.080  57.200  43.840  0.00  0.00           C
ATOM     37  HG2 LYS     3     105.830  56.450  44.580  0.00  0.00           H
ATOM     38  HG3 LYS     3     105.320  57.510  43.120  0.00  0.00           H
ATOM     39  CD  LYS     3     106.660  58.460  44.480  0.00  0.00           C
ATOM     40  HD2 LYS     3     107.140  59.150  43.790  0.00  0.00           H
ATOM     41  HD3 LYS     3     107.310  58.040  45.240  0.00  0.00           H
ATOM     42  CE  LYS     3     105.530  59.220  45.140  0.00  0.00           C
ATOM     43  HE2 LYS     3     104.640  59.270  44.520  0.00  0.00           H
ATOM     44  HE3 LYS     3     105.860  60.230  45.380  0.00  0.00           H
ATOM     45  NZ  LYS     3     105.100  58.480  46.420  0.00  0.00           N
ATOM     46  HZ1 LYS     3     105.890  58.260  47.010  0.00  0.00           H
ATOM     47  HZ2 LYS     3     104.560  59.110  46.990  0.00  0.00           H
ATOM     48  HZ3 LYS     3     104.480  57.720  46.180  0.00  0.00           H
ATOM     49  C   LYS     3     105.510  55.700  41.230  0.00  0.00           C
ATOM     50  O   LYS     3     105.650  56.280  40.180  0.00  0.00           O
ATOM     51  N   ILE     4     104.280  55.260  41.630  0.00  0.00           N
ATOM     52  H   ILE     4     104.290  54.920  42.580  0.00  0.00           H
ATOM     53  CA  ILE     4     103.100  55.300  40.760  0.00  0.00           C
ATOM     54  HA  ILE     4     103.450  55.510  39.750  0.00  0.00           H
ATOM     55  CB  ILE     4     102.340  53.990  40.660  0.00  0.00           C
ATOM     56  HB  ILE     4     102.120  53.640  41.670  0.00  0.00           H
ATOM     57  CG2 ILE     4     101.020  54.120  39.890  0.00  0.00           C
ATOM     58 HG21 ILE     4     100.260  54.710  40.410  0.00  0.00           H
ATOM     59 HG22 ILE     4     101.290  54.620  38.960  0.00  0.00           H
ATOM     60 HG23 ILE     4     100.690  53.130  39.590  0.00  0.00           H
ATOM     61  CG1 ILE     4     103.310  52.930  40.100  0.00  0.00           C
ATOM     62 HG12 ILE     4     104.280  52.910  40.610  0.00  0.00           H
ATOM     63 HG13 ILE     4     103.520  53.170  39.060  0.00  0.00           H
ATOM     64  CD1 ILE     4     102.840  51.440  40.250  0.00  0.00           C
ATOM     65 HD11 ILE     4     103.530  50.630  40.010  0.00  0.00           H
ATOM     66 HD12 ILE     4     102.590  51.320  41.300  0.00  0.00           H
ATOM     67 HD13 ILE     4     101.990  51.320  39.570  0.00  0.00           H
ATOM     68  C   ILE     4     102.240  56.540  40.990  0.00  0.00           C
ATOM     69  O   ILE     4     101.670  56.690  42.070  0.00  0.00           O
ATOM     70  N   VAL     5     102.200  57.450  40.040  0.00  0.00           N
ATOM     71  H   VAL     5     102.820  57.250  39.260  0.00  0.00           H
ATOM     72  CA  VAL     5     101.550  58.750  40.130  0.00  0.00           C
ATOM     73  HA  VAL     5     101.600  59.080  41.170  0.00  0.00           H
ATOM     74  CB  VAL     5     102.240  59.900  39.330  0.00  0.00           C
ATOM     75  HB  VAL     5     102.130  59.790  38.250  0.00  0.00           H
ATOM     76  CG1 VAL     5     101.670  61.280  39.780  0.00  0.00           C
ATOM     77 HG11 VAL     5     100.780  61.550  39.210  0.00  0.00           H
ATOM     78 HG12 VAL     5     101.410  61.070  40.810  0.00  0.00           H
ATOM     79 HG13 VAL     5     102.310  62.160  39.710  0.00  0.00           H
ATOM     80  CG2 VAL     5     103.700  59.930  39.670  0.00  0.00           C
ATOM     81 HG21 VAL     5     103.760  60.000  40.760  0.00  0.00           H
ATOM     82 HG22 VAL     5     104.180  58.980  39.430  0.00  0.00           H
ATOM     83 HG23 VAL     5     104.230  60.770  39.220  0.00  0.00           H
ATOM     84  C   VAL     5     100.120  58.610  39.650  0.00  0.00           C
ATOM     85  O   VAL     5      99.940  58.450  38.470  0.00  0.00           O
ATOM     86  N   ASN     6      99.120  58.820  40.490  0.00  0.00           N
ATOM     87  H   ASN     6      99.310  59.110  41.440  0.00  0.00           H
ATOM     88  CA  ASN     6      97.740  58.860  39.950  0.00  0.00           C
ATOM     89  HA  ASN     6      97.620  58.150  39.130  0.00  0.00           H
ATOM     90  CB  ASN     6      96.710  58.410  40.990  0.00  0.00           C
ATOM     91  HB2 ASN     6      95.770  58.450  40.440  0.00  0.00           H
ATOM     92  HB3 ASN     6      96.660  59.020  41.890  0.00  0.00           H
ATOM     93  CG  ASN     6      96.970  56.990  41.400  0.00  0.00           C
ATOM     94  OD1 ASN     6      96.300  56.130  40.850  0.00  0.00           O
ATOM     95  ND2 ASN     6      97.850  56.670  42.360  0.00  0.00           N
ATOM     96 HD21 ASN     6      98.340  57.430  42.800  0.00  0.00           H
ATOM     97 HD22 ASN     6      97.940  55.670  42.500  0.00  0.00           H
ATOM     98  C   ASN     6      97.440  60.150  39.230  0.00  0.00           C
ATOM     99  O   ASN     6      97.850  61.210  39.730  0.00  0.00           O
ATOM    100  N   ILE     7      96.860  60.100  38.020  0.00  0.00           N
ATOM    101  H   ILE     7      96.760  59.240  37.500  0.00  0.00           H
ATOM    102  CA  ILE     7      95.980  61.210  37.440  0.00  0.00           C
ATOM    103  HA  ILE     7      96.060  62.140  38.000  0.00  0.00           H
ATOM    104  CB  ILE     7      96.370  61.540  35.990  0.00  0.00           C
ATOM    105  HB  ILE     7      96.250  60.640  35.380  0.00  0.00           H
ATOM    106  CG2 ILE     7      95.490  62.690  35.460  0.00  0.00           C
ATOM    107 HG21 ILE     7      95.810  62.880  34.440  0.00  0.00           H
ATOM    108 HG22 ILE     7      94.460  62.350  35.390  0.00  0.00           H
ATOM    109 HG23 ILE     7      95.570  63.650  35.970  0.00  0.00           H
ATOM    110  CG1 ILE     7      97.860  61.930  35.880  0.00  0.00           C
ATOM    111 HG12 ILE     7      98.460  61.320  36.560  0.00  0.00           H
ATOM    112 HG13 ILE     7      98.070  62.960  36.180  0.00  0.00           H
ATOM    113  CD1 ILE     7      98.350  61.590  34.470  0.00  0.00           C
ATOM    114 HD11 ILE     7      99.400  61.860  34.480  0.00  0.00           H
ATOM    115 HD12 ILE     7      98.400  60.510  34.400  0.00  0.00           H
ATOM    116 HD13 ILE     7      97.760  62.140  33.730  0.00  0.00           H
ATOM    117  C   ILE     7      94.470  60.830  37.550  0.00  0.00           C
ATOM    118  O   ILE     7      94.100  59.730  37.210  0.00  0.00           O
ATOM    119  N   GLY     8      93.670  61.800  38.040  0.00  0.00           N
ATOM    120  H   GLY     8      94.110  62.680  38.240  0.00  0.00           H
ATOM    121  CA  GLY     8      92.210  61.670  38.070  0.00  0.00           C
ATOM    122  HA2 GLY     8      91.830  62.210  38.940  0.00  0.00           H
ATOM    123  HA3 GLY     8      91.970  60.610  38.170  0.00  0.00           H
ATOM    124  C   GLY     8      91.590  62.150  36.820  0.00  0.00           C
ATOM    125  O   GLY     8      91.960  63.200  36.360  0.00  0.00           O
ATOM    126  N   ALA     9      90.500  61.550  36.350  0.00  0.00           N
ATOM    127  H   ALA     9      90.420  60.590  36.640  0.00  0.00           H
ATOM    128  CA  ALA     9      89.560  62.010  35.350  0.00  0.00           C
ATOM    129  HA  ALA     9      89.880  63.030  35.140  0.00  0.00           H
ATOM    130  CB  ALA     9      89.900  61.300  34.010  0.00  0.00           C
ATOM    131  HB1 ALA     9      89.470  60.300  34.060  0.00  0.00           H
ATOM    132  HB2 ALA     9      89.440  61.810  33.160  0.00  0.00           H
ATOM    133  HB3 ALA     9      90.970  61.160  33.900  0.00  0.00           H
ATOM    134  C   ALA     9      88.080  61.980  35.570  0.00  0.00           C
ATOM    135  O   ALA     9      87.560  61.060  36.210  0.00  0.00           O
ATOM    136  N   VAL    10      87.360  63.000  35.030  0.00  0.00           N
ATOM    137  H   VAL    10      87.870  63.670  34.480  0.00  0.00           H
ATOM    138  CA  VAL    10      85.880  63.170  35.110  0.00  0.00           C
ATOM    139  HA  VAL    10      85.470  62.220  35.480  0.00  0.00           H
ATOM    140  CB  VAL    10      85.520  64.320  36.050  0.00  0.00           C
ATOM    141  HB  VAL    10      85.940  65.220  35.600  0.00  0.00           H
ATOM    142  CG1 VAL    10      84.060  64.470  36.180  0.00  0.00           C
ATOM    143 HG11 VAL    10      83.610  63.690  36.790  0.00  0.00           H
ATOM    144 HG12 VAL    10      83.880  65.400  36.730  0.00  0.00           H
ATOM    145 HG13 VAL    10      83.530  64.460  35.230  0.00  0.00           H
ATOM    146  CG2 VAL    10      86.130  64.140  37.430  0.00  0.00           C
ATOM    147 HG21 VAL    10      85.750  64.950  38.050  0.00  0.00           H
ATOM    148 HG22 VAL    10      85.920  63.160  37.870  0.00  0.00           H
ATOM    149 HG23 VAL    10      87.200  64.260  37.260  0.00  0.00           H
ATOM    150  C   VAL    10      85.340  63.430  33.660  0.00  0.00           C
ATOM    151  O   VAL    10      85.480  64.550  33.150  0.00  0.00           O
ATOM    152  N   LEU    11      84.800  62.410  33.010  0.00  0.00           N
ATOM    153  H   LEU    11      84.750  61.520  33.490  0.00  0.00           H
ATOM    154  CA  LEU    11      84.660  62.320  31.580  0.00  0.00           C
ATOM    155  HA  LEU    11      84.810  63.240  31.010  0.00  0.00           H
ATOM    156  CB  LEU    11      85.690  61.360  31.000  0.00  0.00           C
ATOM    157  HB2 LEU    11      85.630  61.590  29.940  0.00  0.00           H
ATOM    158  HB3 LEU    11      85.430  60.340  31.300  0.00  0.00           H
ATOM    159  CG  LEU    11      87.150  61.630  31.450  0.00  0.00           C
ATOM    160  HG  LEU    11      87.180  61.560  32.540  0.00  0.00           H
ATOM    161  CD1 LEU    11      88.040  60.500  30.920  0.00  0.00           C
ATOM    162 HD11 LEU    11      89.080  60.620  31.230  0.00  0.00           H
ATOM    163 HD12 LEU    11      87.670  59.580  31.360  0.00  0.00           H
ATOM    164 HD13 LEU    11      87.980  60.420  29.840  0.00  0.00           H
ATOM    165  CD2 LEU    11      87.690  63.000  30.950  0.00  0.00           C
ATOM    166 HD21 LEU    11      87.140  63.810  31.430  0.00  0.00           H
ATOM    167 HD22 LEU    11      88.730  63.040  31.280  0.00  0.00           H
ATOM    168 HD23 LEU    11      87.670  62.990  29.860  0.00  0.00           H
ATOM    169  C   LEU    11      83.320  61.900  31.120  0.00  0.00           C
ATOM    170  O   LEU    11      82.650  61.190  31.850  0.00  0.00           O
ATOM    171  N   SER    12      82.900  62.250  29.900  0.00  0.00           N
ATOM    172  H   SER    12      83.560  62.690  29.270  0.00  0.00           H
ATOM    173  CA  SER    12      81.510  62.060  29.440  0.00  0.00           C
ATOM    174  HA  SER    12      80.950  62.570  30.230  0.00  0.00           H
ATOM    175  CB  SER    12      81.280  62.770  28.120  0.00  0.00           C
ATOM    176  HB2 SER    12      81.430  63.840  28.230  0.00  0.00           H
ATOM    177  HB3 SER    12      80.230  62.630  27.860  0.00  0.00           H
ATOM    178  OG  SER    12      82.100  62.240  27.180  0.00  0.00           O
ATOM    179  HG  SER    12      82.780  62.900  27.100  0.00  0.00           H
ATOM    180  C   SER    12      81.060  60.640  29.410  0.00  0.00           C
ATOM    181  O   SER    12      79.940  60.520  29.870  0.00  0.00           O
ATOM    182  N   THR    13      81.830  59.590  29.090  0.00  0.00           N
ATOM    183  H   THR    13      82.700  59.790  28.630  0.00  0.00           H
ATOM    184  CA  THR    13      81.400  58.140  29.000  0.00  0.00           C
ATOM    185  HA  THR    13      80.720  57.840  29.800  0.00  0.00           H
ATOM    186  CB  THR    13      80.800  57.860  27.630  0.00  0.00           C
ATOM    187  HB  THR    13      80.400  56.860  27.750  0.00  0.00           H
ATOM    188  CG2 THR    13      79.650  58.790  27.180  0.00  0.00           C
ATOM    189 HG21 THR    13      79.020  59.090  28.020  0.00  0.00           H
ATOM    190 HG22 THR    13      80.040  59.750  26.850  0.00  0.00           H
ATOM    191 HG23 THR    13      79.040  58.360  26.380  0.00  0.00           H
ATOM    192  OG1 THR    13      81.700  57.770  26.590  0.00  0.00           O
ATOM    193  HG1 THR    13      81.150  57.910  25.810  0.00  0.00           H
ATOM    194  C   THR    13      82.620  57.220  29.110  0.00  0.00           C
ATOM    195  O   THR    13      83.750  57.550  29.040  0.00  0.00           O
ATOM    196  N   LYS    14      82.410  55.920  29.320  0.00  0.00           N
ATOM    197  H   LYS    14      81.450  55.640  29.500  0.00  0.00           H
ATOM    198  CA  LYS    14      83.520  54.900  29.320  0.00  0.00           C
ATOM    199  HA  LYS    14      84.150  55.170  30.170  0.00  0.00           H
ATOM    200  CB  LYS    14      82.920  53.540  29.870  0.00  0.00           C
ATOM    201  HB2 LYS    14      82.080  53.050  29.380  0.00  0.00           H
ATOM    202  HB3 LYS    14      82.680  53.840  30.890  0.00  0.00           H
ATOM    203  CG  LYS    14      84.060  52.460  30.110  0.00  0.00           C
ATOM    204  HG2 LYS    14      84.760  52.970  30.760  0.00  0.00           H
ATOM    205  HG3 LYS    14      84.570  52.120  29.210  0.00  0.00           H
ATOM    206  CD  LYS    14      83.510  51.230  30.810  0.00  0.00           C
ATOM    207  HD2 LYS    14      84.220  50.400  30.760  0.00  0.00           H
ATOM    208  HD3 LYS    14      82.820  50.750  30.110  0.00  0.00           H
ATOM    209  CE  LYS    14      82.850  51.520  32.180  0.00  0.00           C
ATOM    210  HE2 LYS    14      82.600  50.590  32.690  0.00  0.00           H
ATOM    211  HE3 LYS    14      82.050  52.260  32.110  0.00  0.00           H
ATOM    212  NZ  LYS    14      83.640  52.330  33.080  0.00  0.00           N
ATOM    213  HZ1 LYS    14      84.310  51.720  33.520  0.00  0.00           H
ATOM    214  HZ2 LYS    14      83.970  53.220  32.720  0.00  0.00           H
ATOM    215  HZ3 LYS    14      82.970  52.710  33.740  0.00  0.00           H
ATOM    216  C   LYS    14      84.400  54.860  28.020  0.00  0.00           C
ATOM    217  O   LYS    14      85.530  54.440  28.130  0.00  0.00           O
ATOM    218  N   LYS    15      83.810  55.240  26.850  0.00  0.00           N
ATOM    219  H   LYS    15      82.840  55.520  26.830  0.00  0.00           H
ATOM    220  CA  LYS    15      84.590  55.360  25.640  0.00  0.00           C
ATOM    221  HA  LYS    15      85.190  54.470  25.470  0.00  0.00           H
ATOM    222  CB  LYS    15      83.690  55.500  24.430  0.00  0.00           C
ATOM    223  HB2 LYS    15      84.250  55.840  23.570  0.00  0.00           H
ATOM    224  HB3 LYS    15      82.940  56.270  24.620  0.00  0.00           H
ATOM    225  CG  LYS    15      82.990  54.160  24.080  0.00  0.00           C
ATOM    226  HG2 LYS    15      82.310  53.900  24.880  0.00  0.00           H
ATOM    227  HG3 LYS    15      83.760  53.390  24.010  0.00  0.00           H
ATOM    228  CD  LYS    15      82.230  54.250  22.730  0.00  0.00           C
ATOM    229  HD2 LYS    15      81.710  53.310  22.550  0.00  0.00           H
ATOM    230  HD3 LYS    15      82.970  54.470  21.970  0.00  0.00           H
ATOM    231  CE  LYS    15      81.100  55.330  22.690  0.00  0.00           C
ATOM    232  HE2 LYS    15      80.490  55.070  21.830  0.00  0.00           H
ATOM    233  HE3 LYS    15      81.430  56.370  22.660  0.00  0.00           H
ATOM    234  NZ  LYS    15      80.230  55.330  23.900  0.00  0.00           N
ATOM    235  HZ1 LYS    15      80.720  55.420  24.770  0.00  0.00           H
ATOM    236  HZ2 LYS    15      79.450  55.970  23.870  0.00  0.00           H
ATOM    237  HZ3 LYS    15      79.790  54.430  23.970  0.00  0.00           H
ATOM    238  C   LYS    15      85.660  56.410  25.640  0.00  0.00           C
ATOM    239  O   LYS    15      86.670  56.240  24.920  0.00  0.00           O
ATOM    240  N   HIE    16      85.400  57.410  26.470  0.00  0.00           N
ATOM    241  H   HIE    16      84.480  57.470  26.860  0.00  0.00           H
ATOM    242  CA  HIE    16      86.270  58.520  26.860  0.00  0.00           C
ATOM    243  HA  HIE    16      87.010  58.800  26.110  0.00  0.00           H
ATOM    244  CB  HIE    16      85.460  59.750  27.210  0.00  0.00           C
ATOM    245  HB2 HIE    16      86.040  60.580  27.620  0.00  0.00           H
ATOM    246  HB3 HIE    16      84.690  59.480  27.930  0.00  0.00           H
ATOM    247  CG  HIE    16      84.770  60.260  25.920  0.00  0.00           C
ATOM    248  ND1 HIE    16      83.470  59.980  25.590  0.00  0.00           N
ATOM    249  CE1 HIE    16      83.491  60.308  24.145  0.00  0.00           C
ATOM    250  HE1 HIE    16      82.650  60.046  23.503  0.00  0.00           H
ATOM    251  NE2 HIE    16      84.483  61.144  23.963  0.00  0.00           N
ATOM    252  HE2 HIE    16      84.620  61.709  23.137  0.00  0.00           H
ATOM    253  CD2 HIE    16      85.300  61.140  25.050  0.00  0.00           C
ATOM    254  HD2 HIE    16      86.260  61.580  25.270  0.00  0.00           H
ATOM    255  C   HIE    16      87.170  58.230  28.100  0.00  0.00           C
ATOM    256  O   HIE    16      88.360  58.540  28.090  0.00  0.00           O
ATOM    257  N   GLU    17      86.720  57.370  29.010  0.00  0.00           N
ATOM    258  H   GLU    17      85.780  57.020  28.910  0.00  0.00           H
ATOM    259  CA  GLU    17      87.570  56.790  30.010  0.00  0.00           C
ATOM    260  HA  GLU    17      88.140  57.570  30.510  0.00  0.00           H
ATOM    261  CB  GLU    17      86.830  55.960  31.070  0.00  0.00           C
ATOM    262  HB2 GLU    17      87.540  55.380  31.670  0.00  0.00           H
ATOM    263  HB3 GLU    17      86.200  55.210  30.580  0.00  0.00           H
ATOM    264  CG  GLU    17      85.880  56.750  31.950  0.00  0.00           C
ATOM    265  HG2 GLU    17      85.140  57.220  31.290  0.00  0.00           H
ATOM    266  HG3 GLU    17      86.440  57.560  32.410  0.00  0.00           H
ATOM    267  CD  GLU    17      85.140  55.890  32.960  0.00  0.00           C
ATOM    268  OE1 GLU    17      85.370  56.030  34.160  0.00  0.00           O
ATOM    269  OE2 GLU    17      84.330  54.990  32.630  0.00  0.00           O
ATOM    270  C   GLU    17      88.640  55.850  29.370  0.00  0.00           C
ATOM    271  O   GLU    17      89.850  55.950  29.730  0.00  0.00           O
ATOM    272  N   GLN    18      88.300  55.110  28.290  0.00  0.00           N
ATOM    273  H   GLN    18      87.340  55.130  27.980  0.00  0.00           H
ATOM    274  CA  GLN    18      89.270  54.360  27.510  0.00  0.00           C
ATOM    275  HA  GLN    18      89.890  53.740  28.160  0.00  0.00           H
ATOM    276  CB  GLN    18      88.440  53.400  26.700  0.00  0.00           C
ATOM    277  HB2 GLN    18      87.760  53.930  26.040  0.00  0.00           H
ATOM    278  HB3 GLN    18      87.760  52.880  27.370  0.00  0.00           H
ATOM    279  CG  GLN    18      89.220  52.290  26.050  0.00  0.00           C
ATOM    280  HG2 GLN    18      90.050  52.690  25.470  0.00  0.00           H
ATOM    281  HG3 GLN    18      88.540  51.780  25.370  0.00  0.00           H
ATOM    282  CD  GLN    18      89.740  51.190  26.950  0.00  0.00           C
ATOM    283  OE1 GLN    18      89.240  50.980  28.040  0.00  0.00           O
ATOM    284  NE2 GLN    18      90.750  50.540  26.550  0.00  0.00           N
ATOM    285 HE21 GLN    18      91.140  50.680  25.630  0.00  0.00           H
ATOM    286 HE22 GLN    18      91.180  50.000  27.290  0.00  0.00           H
ATOM    287  C   GLN    18      90.220  55.230  26.700  0.00  0.00           C
ATOM    288  O   GLN    18      91.450  55.030  26.750  0.00  0.00           O
ATOM    289  N   ILE    19      89.760  56.320  26.110  0.00  0.00           N
ATOM    290  H   ILE    19      88.760  56.480  26.160  0.00  0.00           H
ATOM    291  CA  ILE    19      90.640  57.430  25.630  0.00  0.00           C
ATOM    292  HA  ILE    19      91.240  57.010  24.820  0.00  0.00           H
ATOM    293  CB  ILE    19      89.850  58.590  24.970  0.00  0.00           C
ATOM    294  HB  ILE    19      89.180  58.860  25.780  0.00  0.00           H
ATOM    295  CG2 ILE    19      90.740  59.740  24.610  0.00  0.00           C
ATOM    296 HG21 ILE    19      90.730  60.430  25.460  0.00  0.00           H
ATOM    297 HG22 ILE    19      91.720  59.340  24.350  0.00  0.00           H
ATOM    298 HG23 ILE    19      90.310  60.280  23.770  0.00  0.00           H
ATOM    299  CG1 ILE    19      89.090  58.040  23.690  0.00  0.00           C
ATOM    300 HG12 ILE    19      88.740  57.020  23.840  0.00  0.00           H
ATOM    301 HG13 ILE    19      89.730  57.950  22.820  0.00  0.00           H
ATOM    302  CD1 ILE    19      87.840  58.840  23.230  0.00  0.00           C
ATOM    303 HD11 ILE    19      88.060  59.890  23.070  0.00  0.00           H
ATOM    304 HD12 ILE    19      87.390  58.380  22.340  0.00  0.00           H
ATOM    305 HD13 ILE    19      87.040  58.670  23.950  0.00  0.00           H
ATOM    306  C   ILE    19      91.640  57.820  26.670  0.00  0.00           C
ATOM    307  O   ILE    19      92.830  57.950  26.350  0.00  0.00           O
ATOM    308  N   PHE    20      91.230  58.070  27.930  0.00  0.00           N
ATOM    309  H   PHE    20      90.260  58.060  28.200  0.00  0.00           H
ATOM    310  CA  PHE    20      92.110  58.460  29.030  0.00  0.00           C
ATOM    311  HA  PHE    20      92.500  59.430  28.720  0.00  0.00           H
ATOM    312  CB  PHE    20      91.270  58.970  30.190  0.00  0.00           C
ATOM    313  HB2 PHE    20      90.480  58.300  30.530  0.00  0.00           H
ATOM    314  HB3 PHE    20      90.870  59.870  29.750  0.00  0.00           H
ATOM    315  CG  PHE    20      92.030  59.240  31.460  0.00  0.00           C
ATOM    316  CD1 PHE    20      92.960  60.320  31.620  0.00  0.00           C
ATOM    317  HD1 PHE    20      93.150  61.040  30.840  0.00  0.00           H
ATOM    318  CE1 PHE    20      93.550  60.460  32.850  0.00  0.00           C
ATOM    319  HE1 PHE    20      94.270  61.230  33.060  0.00  0.00           H
ATOM    320  CZ  PHE    20      93.240  59.590  33.870  0.00  0.00           C
ATOM    321  HZ  PHE    20      93.740  59.670  34.820  0.00  0.00           H
ATOM    322  CE2 PHE    20      92.340  58.540  33.730  0.00  0.00           C
ATOM    323  HE2 PHE    20      92.040  57.960  34.590  0.00  0.00           H
ATOM    324  CD2 PHE    20      91.710  58.390  32.550  0.00  0.00           C
ATOM    325  HD2 PHE    20      90.910  57.660  32.480  0.00  0.00           H
ATOM    326  C   PHE    20      93.250  57.520  29.560  0.00  0.00           C
ATOM    327  O   PHE    20      94.400  57.840  29.550  0.00  0.00           O
ATOM    328  N   ARG    21      92.870  56.260  29.820  0.00  0.00           N
ATOM    329  H   ARG    21      91.880  56.090  29.680  0.00  0.00           H
ATOM    330  CA  ARG    21      93.760  55.130  30.060  0.00  0.00           C
ATOM    331  HA  ARG    21      94.290  55.210  31.010  0.00  0.00           H
ATOM    332  CB  ARG    21      93.050  53.790  30.040  0.00  0.00           C
ATOM    333  HB2 ARG    21      93.750  52.960  30.050  0.00  0.00           H
ATOM    334  HB3 ARG    21      92.560  53.570  29.090  0.00  0.00           H
ATOM    335  CG  ARG    21      92.090  53.500  31.200  0.00  0.00           C
ATOM    336  HG2 ARG    21      91.630  54.460  31.430  0.00  0.00           H
ATOM    337  HG3 ARG    21      92.710  53.160  32.030  0.00  0.00           H
ATOM    338  CD  ARG    21      91.040  52.360  30.970  0.00  0.00           C
ATOM    339  HD2 ARG    21      91.430  51.340  30.950  0.00  0.00           H
ATOM    340  HD3 ARG    21      90.580  52.590  30.000  0.00  0.00           H
ATOM    341  NE  ARG    21      89.890  52.540  31.870  0.00  0.00           N
ATOM    342  HE  ARG    21      89.920  53.370  32.450  0.00  0.00           H
ATOM    343  CZ  ARG    21      88.830  51.750  31.900  0.00  0.00           C
ATOM    344  NH1 ARG    21      88.660  50.740  31.060  0.00  0.00           N
ATOM    345 HH11 ARG    21      89.100  50.480  30.190  0.00  0.00           H
ATOM    346 HH12 ARG    21      87.950  50.080  31.340  0.00  0.00           H
ATOM    347  NH2 ARG    21      87.930  51.980  32.760  0.00  0.00           N
ATOM    348 HH21 ARG    21      88.210  52.680  33.430  0.00  0.00           H
ATOM    349 HH22 ARG    21      87.020  51.530  32.730  0.00  0.00           H
ATOM    350  C   ARG    21      94.800  55.000  28.970  0.00  0.00           C
ATOM    351  O   ARG    21      95.950  54.640  29.250  0.00  0.00           O
ATOM    352  N   GLU    22      94.320  55.100  27.680  0.00  0.00           N
ATOM    353  H   GLU    22      93.340  55.270  27.500  0.00  0.00           H
ATOM    354  CA  GLU    22      95.140  54.820  26.510  0.00  0.00           C
ATOM    355  HA  GLU    22      95.560  53.830  26.730  0.00  0.00           H
ATOM    356  CB  GLU    22      94.190  54.660  25.270  0.00  0.00           C
ATOM    357  HB2 GLU    22      93.540  55.530  25.180  0.00  0.00           H
ATOM    358  HB3 GLU    22      93.570  53.770  25.450  0.00  0.00           H
ATOM    359  CG  GLU    22      94.910  54.270  23.980  0.00  0.00           C
ATOM    360  HG2 GLU    22      95.520  55.130  23.700  0.00  0.00           H
ATOM    361  HG3 GLU    22      94.120  53.980  23.290  0.00  0.00           H
ATOM    362  CD  GLU    22      95.930  53.110  24.150  0.00  0.00           C
ATOM    363  OE1 GLU    22      95.580  52.180  24.890  0.00  0.00           O
ATOM    364  OE2 GLU    22      96.980  53.050  23.540  0.00  0.00           O
ATOM    365  C   GLU    22      96.130  55.960  26.350  0.00  0.00           C
ATOM    366  O   GLU    22      97.290  55.650  26.270  0.00  0.00           O
ATOM    367  N   ALA    23      95.700  57.180  26.370  0.00  0.00           N
ATOM    368  H   ALA    23      94.700  57.290  26.410  0.00  0.00           H
ATOM    369  CA  ALA    23      96.510  58.370  26.430  0.00  0.00           C
ATOM    370  HA  ALA    23      97.020  58.300  25.470  0.00  0.00           H
ATOM    371  CB  ALA    23      95.520  59.630  26.360  0.00  0.00           C
ATOM    372  HB1 ALA    23      96.020  60.600  26.320  0.00  0.00           H
ATOM    373  HB2 ALA    23      94.910  59.500  25.470  0.00  0.00           H
ATOM    374  HB3 ALA    23      94.950  59.660  27.290  0.00  0.00           H
ATOM    375  C   ALA    23      97.490  58.420  27.620  0.00  0.00           C
ATOM    376  O   ALA    23      98.650  58.780  27.390  0.00  0.00           O
ATOM    377  N   VAL    24      97.090  57.980  28.840  0.00  0.00           N
ATOM    378  H   VAL    24      96.140  57.690  29.010  0.00  0.00           H
ATOM    379  CA  VAL    24      98.000  57.740  30.040  0.00  0.00           C
ATOM    380  HA  VAL    24      98.510  58.680  30.260  0.00  0.00           H
ATOM    381  CB  VAL    24      97.260  57.470  31.360  0.00  0.00           C
ATOM    382  HB  VAL    24      96.520  56.700  31.160  0.00  0.00           H
ATOM    383  CG1 VAL    24      98.270  56.870  32.370  0.00  0.00           C
ATOM    384 HG11 VAL    24      98.640  55.900  32.040  0.00  0.00           H
ATOM    385 HG12 VAL    24      99.120  57.550  32.500  0.00  0.00           H
ATOM    386 HG13 VAL    24      97.760  56.570  33.280  0.00  0.00           H
ATOM    387  CG2 VAL    24      96.580  58.780  31.880  0.00  0.00           C
ATOM    388 HG21 VAL    24      95.840  59.250  31.240  0.00  0.00           H
ATOM    389 HG22 VAL    24      96.050  58.580  32.810  0.00  0.00           H
ATOM    390 HG23 VAL    24      97.270  59.600  32.070  0.00  0.00           H
ATOM    391  C   VAL    24      99.070  56.700  29.720  0.00  0.00           C
ATOM    392  O   VAL    24     100.330  56.930  29.880  0.00  0.00           O
ATOM    393  N   ASN    25      98.770  55.530  29.130  0.00  0.00           N
ATOM    394  H   ASN    25      97.790  55.350  28.990  0.00  0.00           H
ATOM    395  CA  ASN    25      99.710  54.480  28.690  0.00  0.00           C
ATOM    396  HA  ASN    25     100.320  54.170  29.540  0.00  0.00           H
ATOM    397  CB  ASN    25      98.940  53.250  28.180  0.00  0.00           C
ATOM    398  HB2 ASN    25      98.220  53.520  27.400  0.00  0.00           H
ATOM    399  HB3 ASN    25      98.470  52.850  29.080  0.00  0.00           H
ATOM    400  CG  ASN    25      99.880  52.290  27.530  0.00  0.00           C
ATOM    401  OD1 ASN    25     100.190  52.300  26.330  0.00  0.00           O
ATOM    402  ND2 ASN    25     100.280  51.380  28.330  0.00  0.00           N
ATOM    403 HD21 ASN    25     100.150  51.380  29.330  0.00  0.00           H
ATOM    404 HD22 ASN    25     100.710  50.580  27.880  0.00  0.00           H
ATOM    405  C   ASN    25     100.700  55.060  27.680  0.00  0.00           C
ATOM    406  O   ASN    25     101.950  55.000  27.880  0.00  0.00           O
ATOM    407  N   GLN    26     100.170  55.710  26.630  0.00  0.00           N
ATOM    408  H   GLN    26      99.170  55.850  26.600  0.00  0.00           H
ATOM    409  CA  GLN    26     100.990  56.360  25.590  0.00  0.00           C
ATOM    410  HA  GLN    26     101.520  55.610  25.000  0.00  0.00           H
ATOM    411  CB  GLN    26     100.010  56.990  24.530  0.00  0.00           C
ATOM    412  HB2 GLN    26     100.530  57.660  23.840  0.00  0.00           H
ATOM    413  HB3 GLN    26      99.310  57.710  24.950  0.00  0.00           H
ATOM    414  CG  GLN    26      99.380  55.800  23.760  0.00  0.00           C
ATOM    415  HG2 GLN    26      98.920  55.110  24.470  0.00  0.00           H
ATOM    416  HG3 GLN    26     100.170  55.340  23.170  0.00  0.00           H
ATOM    417  CD  GLN    26      98.210  56.290  22.780  0.00  0.00           C
ATOM    418  OE1 GLN    26      98.060  57.470  22.550  0.00  0.00           O
ATOM    419  NE2 GLN    26      97.350  55.470  22.310  0.00  0.00           N
ATOM    420 HE21 GLN    26      97.330  54.510  22.610  0.00  0.00           H
ATOM    421 HE22 GLN    26      96.650  55.760  21.650  0.00  0.00           H
ATOM    422  C   GLN    26     102.010  57.260  26.260  0.00  0.00           C
ATOM    423  O   GLN    26     103.150  57.190  25.780  0.00  0.00           O
ATOM    424  N   ALA    27     101.660  58.000  27.290  0.00  0.00           N
ATOM    425  H   ALA    27     100.710  58.050  27.630  0.00  0.00           H
ATOM    426  CA  ALA    27     102.600  58.900  27.980  0.00  0.00           C
ATOM    427  HA  ALA    27     103.170  59.520  27.290  0.00  0.00           H
ATOM    428  CB  ALA    27     101.680  59.780  28.910  0.00  0.00           C
ATOM    429  HB1 ALA    27     101.790  60.840  28.670  0.00  0.00           H
ATOM    430  HB2 ALA    27     100.670  59.390  28.790  0.00  0.00           H
ATOM    431  HB3 ALA    27     101.870  59.610  29.970  0.00  0.00           H
ATOM    432  C   ALA    27     103.700  58.230  28.830  0.00  0.00           C
ATOM    433  O   ALA    27     104.850  58.690  28.880  0.00  0.00           O
ATOM    434  N   ASN    28     103.500  57.060  29.380  0.00  0.00           N
ATOM    435  H   ASN    28     102.580  56.650  29.450  0.00  0.00           H
ATOM    436  CA  ASN    28     104.640  56.320  29.930  0.00  0.00           C
ATOM    437  HA  ASN    28     105.230  56.990  30.560  0.00  0.00           H
ATOM    438  CB  ASN    28     104.130  55.080  30.750  0.00  0.00           C
ATOM    439  HB2 ASN    28     105.000  54.540  31.110  0.00  0.00           H
ATOM    440  HB3 ASN    28     103.690  54.400  30.020  0.00  0.00           H
ATOM    441  CG  ASN    28     103.220  55.380  31.930  0.00  0.00           C
ATOM    442  OD1 ASN    28     103.540  55.730  33.030  0.00  0.00           O
ATOM    443  ND2 ASN    28     101.990  55.320  31.540  0.00  0.00           N
ATOM    444 HD21 ASN    28     101.680  55.120  30.600  0.00  0.00           H
ATOM    445 HD22 ASN    28     101.300  55.470  32.270  0.00  0.00           H
ATOM    446  C   ASN    28     105.550  55.760  28.820  0.00  0.00           C
ATOM    447  O   ASN    28     106.790  55.860  28.950  0.00  0.00           O
ATOM    448  N   LYS    29     104.940  55.240  27.710  0.00  0.00           N
ATOM    449  H   LYS    29     103.930  55.190  27.660  0.00  0.00           H
ATOM    450  CA  LYS    29     105.680  54.750  26.570  0.00  0.00           C
ATOM    451  HA  LYS    29     106.390  53.970  26.860  0.00  0.00           H
ATOM    452  CB  LYS    29     104.690  54.000  25.640  0.00  0.00           C
ATOM    453  HB2 LYS    29     105.340  53.720  24.810  0.00  0.00           H
ATOM    454  HB3 LYS    29     103.880  54.610  25.240  0.00  0.00           H
ATOM    455  CG  LYS    29     104.160  52.690  26.160  0.00  0.00           C
ATOM    456  HG2 LYS    29     103.730  52.980  27.120  0.00  0.00           H
ATOM    457  HG3 LYS    29     104.920  51.930  26.320  0.00  0.00           H
ATOM    458  CD  LYS    29     103.040  52.080  25.210  0.00  0.00           C
ATOM    459  HD2 LYS    29     102.350  52.910  25.120  0.00  0.00           H
ATOM    460  HD3 LYS    29     102.660  51.210  25.750  0.00  0.00           H
ATOM    461  CE  LYS    29     103.490  51.560  23.870  0.00  0.00           C
ATOM    462  HE2 LYS    29     104.230  50.800  24.110  0.00  0.00           H
ATOM    463  HE3 LYS    29     103.920  52.420  23.340  0.00  0.00           H
ATOM    464  NZ  LYS    29     102.510  50.980  22.970  0.00  0.00           N
ATOM    465  HZ1 LYS    29     102.070  50.130  23.280  0.00  0.00           H
ATOM    466  HZ2 LYS    29     101.750  51.580  22.680  0.00  0.00           H
ATOM    467  HZ3 LYS    29     102.940  50.840  22.070  0.00  0.00           H
ATOM    468  C   LYS    29     106.430  55.880  25.880  0.00  0.00           C
ATOM    469  O   LYS    29     107.450  55.570  25.280  0.00  0.00           O
ATOM    470  N   ARG    30     106.080  57.150  26.090  0.00  0.00           N
ATOM    471  H   ARG    30     105.140  57.270  26.450  0.00  0.00           H
ATOM    472  CA  ARG    30     106.840  58.340  25.650  0.00  0.00           C
ATOM    473  HA  ARG    30     107.310  58.150  24.680  0.00  0.00           H
ATOM    474  CB  ARG    30     105.790  59.440  25.450  0.00  0.00           C
ATOM    475  HB2 ARG    30     105.370  59.650  26.430  0.00  0.00           H
ATOM    476  HB3 ARG    30     105.060  59.090  24.720  0.00  0.00           H
ATOM    477  CG  ARG    30     106.290  60.800  24.830  0.00  0.00           C
ATOM    478  HG2 ARG    30     106.620  60.710  23.790  0.00  0.00           H
ATOM    479  HG3 ARG    30     107.120  61.150  25.440  0.00  0.00           H
ATOM    480  CD  ARG    30     105.280  61.900  25.090  0.00  0.00           C
ATOM    481  HD2 ARG    30     105.840  62.790  24.810  0.00  0.00           H
ATOM    482  HD3 ARG    30     104.980  61.990  26.130  0.00  0.00           H
ATOM    483  NE  ARG    30     104.060  61.660  24.320  0.00  0.00           N
ATOM    484  HE  ARG    30     104.240  61.360  23.370  0.00  0.00           H
ATOM    485  CZ  ARG    30     102.840  61.630  24.750  0.00  0.00           C
ATOM    486  NH1 ARG    30     102.360  62.170  25.840  0.00  0.00           N
ATOM    487 HH11 ARG    30     102.910  62.840  26.360  0.00  0.00           H
ATOM    488 HH12 ARG    30     101.500  61.840  26.260  0.00  0.00           H
ATOM    489  NH2 ARG    30     101.930  60.900  24.070  0.00  0.00           N
ATOM    490 HH21 ARG    30     102.080  60.580  23.130  0.00  0.00           H
ATOM    491 HH22 ARG    30     101.020  60.790  24.500  0.00  0.00           H
ATOM    492  C   ARG    30     108.000  58.850  26.540  0.00  0.00           C
ATOM    493  O   ARG    30     108.910  59.480  25.910  0.00  0.00           O
ATOM    494  N   HIE    31     108.020  58.610  27.830  0.00  0.00           N
ATOM    495  H   HIE    31     107.120  58.270  28.150  0.00  0.00           H
ATOM    496  CA  HIE    31     109.040  59.110  28.800  0.00  0.00           C
ATOM    497  HA  HIE    31     109.700  59.800  28.280  0.00  0.00           H
ATOM    498  CB  HIE    31     108.310  60.080  29.810  0.00  0.00           C
ATOM    499  HB2 HIE    31     109.010  60.230  30.630  0.00  0.00           H
ATOM    500  HB3 HIE    31     107.480  59.510  30.250  0.00  0.00           H
ATOM    501  CG  HIE    31     107.810  61.470  29.300  0.00  0.00           C
ATOM    502  ND1 HIE    31     108.640  62.610  29.520  0.00  0.00           N
ATOM    503  CE1 HIE    31     107.920  63.600  28.940  0.00  0.00           C
ATOM    504  HE1 HIE    31     108.300  64.600  28.850  0.00  0.00           H
ATOM    505  NE2 HIE    31     106.790  63.130  28.390  0.00  0.00           N
ATOM    506  HE2 HIE    31     106.420  63.680  27.630  0.00  0.00           H
ATOM    507  CD2 HIE    31     106.640  61.750  28.610  0.00  0.00           C
ATOM    508  HD2 HIE    31     105.920  61.020  28.270  0.00  0.00           H
ATOM    509  C   HIE    31     109.850  57.990  29.430  0.00  0.00           C
ATOM    510  O   HIE    31     109.580  56.800  29.310  0.00  0.00           O
ATOM    511  N   PHE    32     110.910  58.390  30.180  0.00  0.00           N
ATOM    512  H   PHE    32     111.210  59.360  30.120  0.00  0.00           H
ATOM    513  CA  PHE    32     111.860  57.520  30.920  0.00  0.00           C
ATOM    514  HA  PHE    32     111.990  56.630  30.310  0.00  0.00           H
ATOM    515  CB  PHE    32     113.230  58.120  30.860  0.00  0.00           C
ATOM    516  HB2 PHE    32     113.150  59.120  31.310  0.00  0.00           H
ATOM    517  HB3 PHE    32     113.510  58.260  29.810  0.00  0.00           H
ATOM    518  CG  PHE    32     114.350  57.280  31.460  0.00  0.00           C
ATOM    519  CD1 PHE    32     114.550  55.930  31.020  0.00  0.00           C
ATOM    520  HD1 PHE    32     113.960  55.540  30.200  0.00  0.00           H
ATOM    521  CE1 PHE    32     115.470  55.110  31.700  0.00  0.00           C
ATOM    522  HE1 PHE    32     115.740  54.150  31.300  0.00  0.00           H
ATOM    523  CZ  PHE    32     116.250  55.650  32.760  0.00  0.00           C
ATOM    524  HZ  PHE    32     117.000  54.980  33.150  0.00  0.00           H
ATOM    525  CE2 PHE    32     116.000  57.000  33.080  0.00  0.00           C
ATOM    526  HE2 PHE    32     116.530  57.450  33.910  0.00  0.00           H
ATOM    527  CD2 PHE    32     115.090  57.840  32.500  0.00  0.00           C
ATOM    528  HD2 PHE    32     115.070  58.890  32.730  0.00  0.00           H
ATOM    529  C   PHE    32     111.460  57.080  32.360  0.00  0.00           C
ATOM    530  O   PHE    32     112.080  57.390  33.340  0.00  0.00           O
ATOM    531  N   THR    33     110.360  56.240  32.440  0.00  0.00           N
ATOM    532  H   THR    33     109.840  56.150  31.580  0.00  0.00           H
ATOM    533  CA  THR    33     109.610  55.860  33.670  0.00  0.00           C
ATOM    534  HA  THR    33     109.470  56.760  34.260  0.00  0.00           H
ATOM    535  CB  THR    33     108.170  55.280  33.380  0.00  0.00           C
ATOM    536  HB  THR    33     107.680  55.130  34.340  0.00  0.00           H
ATOM    537  CG2 THR    33     107.300  56.310  32.650  0.00  0.00           C
ATOM    538 HG21 THR    33     106.280  55.990  32.900  0.00  0.00           H
ATOM    539 HG22 THR    33     107.500  57.290  33.070  0.00  0.00           H
ATOM    540 HG23 THR    33     107.470  56.430  31.580  0.00  0.00           H
ATOM    541  OG1 THR    33     108.340  54.180  32.520  0.00  0.00           O
ATOM    542  HG1 THR    33     107.530  53.680  32.460  0.00  0.00           H
ATOM    543  C   THR    33     110.360  54.960  34.700  0.00  0.00           C
ATOM    544  O   THR    33     109.710  54.190  35.460  0.00  0.00           O
ATOM    545  N   ARG    34     111.660  55.070  34.800  0.00  0.00           N
ATOM    546  H   ARG    34     112.120  55.750  34.210  0.00  0.00           H
ATOM    547  CA  ARG    34     112.540  54.420  35.820  0.00  0.00           C
ATOM    548  HA  ARG    34     112.180  53.410  36.050  0.00  0.00           H
ATOM    549  CB  ARG    34     114.000  54.340  35.400  0.00  0.00           C
ATOM    550  HB2 ARG    34     114.590  55.220  35.170  0.00  0.00           H
ATOM    551  HB3 ARG    34     113.950  53.840  34.430  0.00  0.00           H
ATOM    552  CG  ARG    34     114.720  53.330  36.290  0.00  0.00           C
ATOM    553  HG2 ARG    34     114.320  52.320  36.430  0.00  0.00           H
ATOM    554  HG3 ARG    34     114.730  53.690  37.320  0.00  0.00           H
ATOM    555  CD  ARG    34     116.170  53.170  35.890  0.00  0.00           C
ATOM    556  HD2 ARG    34     116.160  52.750  34.880  0.00  0.00           H
ATOM    557  HD3 ARG    34     116.720  52.480  36.540  0.00  0.00           H
ATOM    558  NE  ARG    34     116.870  54.470  35.910  0.00  0.00           N
ATOM    559  HE  ARG    34     116.390  55.220  36.380  0.00  0.00           H
ATOM    560  CZ  ARG    34     118.180  54.590  35.700  0.00  0.00           C
ATOM    561  NH1 ARG    34     118.820  53.830  34.950  0.00  0.00           N
ATOM    562 HH11 ARG    34     118.380  53.090  34.420  0.00  0.00           H
ATOM    563 HH12 ARG    34     119.670  54.140  34.510  0.00  0.00           H
ATOM    564  NH2 ARG    34     118.850  55.590  36.160  0.00  0.00           N
ATOM    565 HH21 ARG    34     118.410  56.320  36.710  0.00  0.00           H
ATOM    566 HH22 ARG    34     119.860  55.550  36.220  0.00  0.00           H
ATOM    567  C   ARG    34     112.310  55.080  37.260  0.00  0.00           C
ATOM    568  O   ARG    34     112.320  54.240  38.200  0.00  0.00           O
ATOM    569  N   LYS    35     112.160  56.400  37.420  0.00  0.00           N
ATOM    570  H   LYS    35     112.290  56.970  36.590  0.00  0.00           H
ATOM    571  CA  LYS    35     111.840  57.000  38.710  0.00  0.00           C
ATOM    572  HA  LYS    35     112.320  56.360  39.460  0.00  0.00           H
ATOM    573  CB  LYS    35     112.530  58.340  38.680  0.00  0.00           C
ATOM    574  HB2 LYS    35     112.010  58.880  37.890  0.00  0.00           H
ATOM    575  HB3 LYS    35     113.590  58.260  38.440  0.00  0.00           H
ATOM    576  CG  LYS    35     112.370  59.080  39.990  0.00  0.00           C
ATOM    577  HG2 LYS    35     112.940  58.450  40.680  0.00  0.00           H
ATOM    578  HG3 LYS    35     111.320  59.080  40.280  0.00  0.00           H
ATOM    579  CD  LYS    35     112.870  60.510  39.980  0.00  0.00           C
ATOM    580  HD2 LYS    35     112.090  61.240  39.760  0.00  0.00           H
ATOM    581  HD3 LYS    35     113.610  60.550  39.180  0.00  0.00           H
ATOM    582  CE  LYS    35     113.480  60.910  41.250  0.00  0.00           C
ATOM    583  HE2 LYS    35     114.170  60.150  41.610  0.00  0.00           H
ATOM    584  HE3 LYS    35     112.700  60.920  42.010  0.00  0.00           H
ATOM    585  NZ  LYS    35     114.050  62.290  41.190  0.00  0.00           N
ATOM    586  HZ1 LYS    35     113.340  62.950  40.930  0.00  0.00           H
ATOM    587  HZ2 LYS    35     114.450  62.540  42.090  0.00  0.00           H
ATOM    588  HZ3 LYS    35     114.830  62.380  40.560  0.00  0.00           H
ATOM    589  C   LYS    35     110.340  56.920  39.040  0.00  0.00           C
ATOM    590  O   LYS    35     109.970  56.470  40.140  0.00  0.00           O
ATOM    591  N   ILE    36     109.510  57.270  38.070  0.00  0.00           N
ATOM    592  H   ILE    36     109.940  57.610  37.220  0.00  0.00           H
ATOM    593  CA  ILE    36     108.030  57.400  38.290  0.00  0.00           C
ATOM    594  HA  ILE    36     107.750  56.770  39.130  0.00  0.00           H
ATOM    595  CB  ILE    36     107.540  58.870  38.500  0.00  0.00           C
ATOM    596  HB  ILE    36     106.470  59.010  38.340  0.00  0.00           H
ATOM    597  CG2 ILE    36     107.790  59.240  39.980  0.00  0.00           C
ATOM    598 HG21 ILE    36     107.270  58.490  40.580  0.00  0.00           H
ATOM    599 HG22 ILE    36     108.850  59.160  40.220  0.00  0.00           H
ATOM    600 HG23 ILE    36     107.310  60.190  40.190  0.00  0.00           H
ATOM    601  CG1 ILE    36     108.290  59.760  37.490  0.00  0.00           C
ATOM    602 HG12 ILE    36     108.400  59.210  36.550  0.00  0.00           H
ATOM    603 HG13 ILE    36     109.280  59.980  37.890  0.00  0.00           H
ATOM    604  CD1 ILE    36     107.510  61.050  37.080  0.00  0.00           C
ATOM    605 HD11 ILE    36     106.630  60.780  36.500  0.00  0.00           H
ATOM    606 HD12 ILE    36     107.130  61.530  37.980  0.00  0.00           H
ATOM    607 HD13 ILE    36     108.200  61.710  36.540  0.00  0.00           H
ATOM    608  C   ILE    36     107.220  56.900  37.120  0.00  0.00           C
ATOM    609  O   ILE    36     107.690  57.010  36.040  0.00  0.00           O
ATOM    610  N   GLN    37     105.970  56.450  37.330  0.00  0.00           N
ATOM    611  H   GLN    37     105.740  56.290  38.300  0.00  0.00           H
ATOM    612  CA  GLN    37     105.070  55.900  36.350  0.00  0.00           C
ATOM    613  HA  GLN    37     105.350  56.270  35.360  0.00  0.00           H
ATOM    614  CB  GLN    37     105.180  54.380  36.290  0.00  0.00           C
ATOM    615  HB2 GLN    37     105.000  53.990  37.300  0.00  0.00           H
ATOM    616  HB3 GLN    37     106.200  54.150  35.990  0.00  0.00           H
ATOM    617  CG  GLN    37     104.320  53.560  35.270  0.00  0.00           C
ATOM    618  HG2 GLN    37     104.690  53.740  34.260  0.00  0.00           H
ATOM    619  HG3 GLN    37     103.320  53.980  35.350  0.00  0.00           H
ATOM    620  CD  GLN    37     104.250  52.040  35.510  0.00  0.00           C
ATOM    621  OE1 GLN    37     103.210  51.380  35.690  0.00  0.00           O
ATOM    622  NE2 GLN    37     105.390  51.390  35.390  0.00  0.00           N
ATOM    623 HE21 GLN    37     106.360  51.670  35.300  0.00  0.00           H
ATOM    624 HE22 GLN    37     105.300  50.400  35.560  0.00  0.00           H
ATOM    625  C   GLN    37     103.560  56.370  36.560  0.00  0.00           C
ATOM    626  O   GLN    37     103.070  56.560  37.640  0.00  0.00           O
ATOM    627  N   LEU    38     102.880  56.660  35.470  0.00  0.00           N
ATOM    628  H   LEU    38     103.210  56.320  34.580  0.00  0.00           H
ATOM    629  CA  LEU    38     101.570  57.310  35.550  0.00  0.00           C
ATOM    630  HA  LEU    38     101.480  57.750  36.540  0.00  0.00           H
ATOM    631  CB  LEU    38     101.480  58.410  34.450  0.00  0.00           C
ATOM    632  HB2 LEU    38     100.600  58.980  34.740  0.00  0.00           H
ATOM    633  HB3 LEU    38     101.250  57.910  33.500  0.00  0.00           H
ATOM    634  CG  LEU    38     102.740  59.390  34.240  0.00  0.00           C
ATOM    635  HG  LEU    38     103.680  58.860  34.100  0.00  0.00           H
ATOM    636  CD1 LEU    38     102.560  60.360  33.100  0.00  0.00           C
ATOM    637 HD11 LEU    38     102.230  59.910  32.160  0.00  0.00           H
ATOM    638 HD12 LEU    38     101.800  61.110  33.310  0.00  0.00           H
ATOM    639 HD13 LEU    38     103.480  60.950  33.010  0.00  0.00           H
ATOM    640  CD2 LEU    38     103.070  60.210  35.500  0.00  0.00           C
ATOM    641 HD21 LEU    38     103.880  60.910  35.330  0.00  0.00           H
ATOM    642 HD22 LEU    38     102.200  60.790  35.810  0.00  0.00           H
ATOM    643 HD23 LEU    38     103.460  59.550  36.270  0.00  0.00           H
ATOM    644  C   LEU    38     100.410  56.290  35.560  0.00  0.00           C
ATOM    645  O   LEU    38     100.280  55.490  34.630  0.00  0.00           O
ATOM    646  N   GLN    39      99.420  56.520  36.410  0.00  0.00           N
ATOM    647  H   GLN    39      99.540  57.320  37.010  0.00  0.00           H
ATOM    648  CA  GLN    39      98.220  55.640  36.530  0.00  0.00           C
ATOM    649  HA  GLN    39      98.240  54.930  35.710  0.00  0.00           H
ATOM    650  CB  GLN    39      98.110  54.860  37.860  0.00  0.00           C
ATOM    651  HB2 GLN    39      97.880  55.580  38.650  0.00  0.00           H
ATOM    652  HB3 GLN    39      99.090  54.460  38.110  0.00  0.00           H
ATOM    653  CG  GLN    39      97.140  53.660  37.910  0.00  0.00           C
ATOM    654  HG2 GLN    39      97.200  53.110  36.970  0.00  0.00           H
ATOM    655  HG3 GLN    39      96.110  54.010  37.970  0.00  0.00           H
ATOM    656  CD  GLN    39      97.570  52.810  39.060  0.00  0.00           C
ATOM    657  OE1 GLN    39      97.990  51.650  38.860  0.00  0.00           O
ATOM    658  NE2 GLN    39      97.560  53.310  40.270  0.00  0.00           N
ATOM    659 HE21 GLN    39      97.210  54.250  40.420  0.00  0.00           H
ATOM    660 HE22 GLN    39      97.790  52.710  41.050  0.00  0.00           H
ATOM    661  C   GLN    39      97.010  56.440  36.280  0.00  0.00           C
ATOM    662  O   GLN    39      96.850  57.650  36.540  0.00  0.00           O
ATOM    663  N   ALA    40      96.000  55.700  35.790  0.00  0.00           N
ATOM    664  H   ALA    40      96.180  54.770  35.430  0.00  0.00           H
ATOM    665  CA  ALA    40      94.720  56.200  35.280  0.00  0.00           C
ATOM    666  HA  ALA    40      94.790  57.280  35.220  0.00  0.00           H
ATOM    667  CB  ALA    40      94.460  55.570  33.870  0.00  0.00           C
ATOM    668  HB1 ALA    40      94.740  54.530  34.020  0.00  0.00           H
ATOM    669  HB2 ALA    40      93.480  55.770  33.420  0.00  0.00           H
ATOM    670  HB3 ALA    40      95.170  55.980  33.150  0.00  0.00           H
ATOM    671  C   ALA    40      93.580  55.830  36.250  0.00  0.00           C
ATOM    672  O   ALA    40      93.150  54.650  36.310  0.00  0.00           O
ATOM    673  N   THR    41      93.070  56.870  36.940  0.00  0.00           N
ATOM    674  H   THR    41      93.520  57.770  36.840  0.00  0.00           H
ATOM    675  CA  THR    41      91.840  56.730  37.690  0.00  0.00           C
ATOM    676  HA  THR    41      91.540  55.680  37.660  0.00  0.00           H
ATOM    677  CB  THR    41      92.120  57.200  39.110  0.00  0.00           C
ATOM    678  HB  THR    41      91.240  56.890  39.660  0.00  0.00           H
ATOM    679  CG2 THR    41      93.290  56.350  39.640  0.00  0.00           C
ATOM    680 HG21 THR    41      94.200  56.840  39.300  0.00  0.00           H
ATOM    681 HG22 THR    41      93.390  56.520  40.710  0.00  0.00           H
ATOM    682 HG23 THR    41      93.230  55.290  39.400  0.00  0.00           H
ATOM    683  OG1 THR    41      92.400  58.550  39.320  0.00  0.00           O
ATOM    684  HG1 THR    41      93.070  58.770  38.680  0.00  0.00           H
ATOM    685  C   THR    41      90.700  57.590  37.140  0.00  0.00           C
ATOM    686  O   THR    41      90.910  58.680  36.610  0.00  0.00           O
ATOM    687  N   SER    42      89.470  57.080  37.080  0.00  0.00           N
ATOM    688  H   SER    42      89.190  56.170  37.410  0.00  0.00           H
ATOM    689  CA  SER    42      88.410  57.760  36.380  0.00  0.00           C
ATOM    690  HA  SER    42      88.490  58.850  36.370  0.00  0.00           H
ATOM    691  CB  SER    42      88.430  57.340  34.910  0.00  0.00           C
ATOM    692  HB2 SER    42      89.430  57.350  34.480  0.00  0.00           H
ATOM    693  HB3 SER    42      87.680  57.910  34.340  0.00  0.00           H
ATOM    694  OG  SER    42      88.100  55.940  34.730  0.00  0.00           O
ATOM    695  HG  SER    42      87.160  55.840  34.580  0.00  0.00           H
ATOM    696  C   SER    42      87.040  57.540  36.980  0.00  0.00           C
ATOM    697  O   SER    42      86.780  56.670  37.790  0.00  0.00           O
ATOM    698  N   VAL    43      86.130  58.470  36.610  0.00  0.00           N
ATOM    699  H   VAL    43      86.510  59.280  36.150  0.00  0.00           H
ATOM    700  CA  VAL    43      84.690  58.520  36.830  0.00  0.00           C
ATOM    701  HA  VAL    43      84.380  57.480  36.740  0.00  0.00           H
ATOM    702  CB  VAL    43      84.290  59.170  38.180  0.00  0.00           C
ATOM    703  HB  VAL    43      83.230  59.340  38.340  0.00  0.00           H
ATOM    704  CG1 VAL    43      84.780  58.330  39.410  0.00  0.00           C
ATOM    705 HG11 VAL    43      84.110  58.650  40.210  0.00  0.00           H
ATOM    706 HG12 VAL    43      84.790  57.260  39.240  0.00  0.00           H
ATOM    707 HG13 VAL    43      85.790  58.690  39.630  0.00  0.00           H
ATOM    708  CG2 VAL    43      84.850  60.550  38.390  0.00  0.00           C
ATOM    709 HG21 VAL    43      85.930  60.470  38.510  0.00  0.00           H
ATOM    710 HG22 VAL    43      84.710  61.180  37.510  0.00  0.00           H
ATOM    711 HG23 VAL    43      84.550  61.090  39.290  0.00  0.00           H
ATOM    712  C   VAL    43      83.960  59.320  35.690  0.00  0.00           C
ATOM    713  O   VAL    43      84.630  60.170  35.080  0.00  0.00           O
ATOM    714  N   THR    44      82.690  59.080  35.410  0.00  0.00           N
ATOM    715  H   THR    44      82.220  58.250  35.730  0.00  0.00           H
ATOM    716  CA  THR    44      81.750  59.930  34.630  0.00  0.00           C
ATOM    717  HA  THR    44      82.380  60.460  33.910  0.00  0.00           H
ATOM    718  CB  THR    44      80.800  59.110  33.850  0.00  0.00           C
ATOM    719  HB  THR    44      80.270  59.860  33.260  0.00  0.00           H
ATOM    720  CG2 THR    44      81.540  58.150  32.890  0.00  0.00           C
ATOM    721 HG21 THR    44      82.490  57.780  33.290  0.00  0.00           H
ATOM    722 HG22 THR    44      80.920  57.280  32.690  0.00  0.00           H
ATOM    723 HG23 THR    44      81.900  58.700  32.030  0.00  0.00           H
ATOM    724  OG1 THR    44      79.900  58.370  34.630  0.00  0.00           O
ATOM    725  HG1 THR    44      79.890  57.470  34.290  0.00  0.00           H
ATOM    726  C   THR    44      81.080  60.980  35.520  0.00  0.00           C
ATOM    727  O   THR    44      80.950  60.810  36.690  0.00  0.00           O
ATOM    728  N   HIE    45      80.640  62.100  34.950  0.00  0.00           N
ATOM    729  H   HIE    45      80.730  62.290  33.960  0.00  0.00           H
ATOM    730  CA  HIE    45      80.040  63.170  35.740  0.00  0.00           C
ATOM    731  HA  HIE    45      80.810  63.420  36.470  0.00  0.00           H
ATOM    732  CB  HIE    45      79.590  64.290  34.810  0.00  0.00           C
ATOM    733  HB2 HIE    45      79.160  65.150  35.340  0.00  0.00           H
ATOM    734  HB3 HIE    45      78.820  63.820  34.200  0.00  0.00           H
ATOM    735  CG  HIE    45      80.550  64.820  33.710  0.00  0.00           C
ATOM    736  ND1 HIE    45      80.960  64.090  32.570  0.00  0.00           N
ATOM    737  CE1 HIE    45      82.140  64.630  32.200  0.00  0.00           C
ATOM    738  HE1 HIE    45      82.730  64.350  31.340  0.00  0.00           H
ATOM    739  NE2 HIE    45      82.460  65.660  32.950  0.00  0.00           N
ATOM    740  HE2 HIE    45      83.220  66.310  32.770  0.00  0.00           H
ATOM    741  CD2 HIE    45      81.460  65.790  33.900  0.00  0.00           C
ATOM    742  HD2 HIE    45      81.590  66.460  34.740  0.00  0.00           H
ATOM    743  C   HIE    45      78.770  62.580  36.440  0.00  0.00           C
ATOM    744  O   HIE    45      77.880  61.990  35.810  0.00  0.00           O
ATOM    745  N   ARG    46      78.690  62.740  37.770  0.00  0.00           N
ATOM    746  H   ARG    46      79.380  63.410  38.080  0.00  0.00           H
ATOM    747  CA  ARG    46      77.570  62.320  38.670  0.00  0.00           C
ATOM    748  HA  ARG    46      77.360  61.270  38.500  0.00  0.00           H
ATOM    749  CB  ARG    46      78.120  62.480  40.110  0.00  0.00           C
ATOM    750  HB2 ARG    46      77.320  62.860  40.750  0.00  0.00           H
ATOM    751  HB3 ARG    46      78.980  63.130  40.200  0.00  0.00           H
ATOM    752  CG  ARG    46      78.580  61.060  40.690  0.00  0.00           C
ATOM    753  HG2 ARG    46      77.720  60.390  40.780  0.00  0.00           H
ATOM    754  HG3 ARG    46      78.890  61.380  41.680  0.00  0.00           H
ATOM    755  CD  ARG    46      79.700  60.440  39.810  0.00  0.00           C
ATOM    756  HD2 ARG    46      80.510  61.170  39.880  0.00  0.00           H
ATOM    757  HD3 ARG    46      79.370  60.340  38.780  0.00  0.00           H
ATOM    758  NE  ARG    46      80.280  59.160  40.300  0.00  0.00           N
ATOM    759  HE  ARG    46      80.260  58.950  41.290  0.00  0.00           H
ATOM    760  CZ  ARG    46      80.800  58.240  39.500  0.00  0.00           C
ATOM    761  NH1 ARG    46      80.790  58.330  38.280  0.00  0.00           N
ATOM    762 HH11 ARG    46      80.640  59.250  37.880  0.00  0.00           H
ATOM    763 HH12 ARG    46      81.210  57.620  37.710  0.00  0.00           H
ATOM    764  NH2 ARG    46      81.170  57.150  40.040  0.00  0.00           N
ATOM    765 HH21 ARG    46      81.170  57.010  41.040  0.00  0.00           H
ATOM    766 HH22 ARG    46      81.720  56.470  39.530  0.00  0.00           H
ATOM    767  C   ARG    46      76.260  63.220  38.400  0.00  0.00           C
ATOM    768  O   ARG    46      76.410  64.190  37.680  0.00  0.00           O
ATOM    769  N   PRO    47      75.010  62.850  38.790  0.00  0.00           N
ATOM    770  CD  PRO    47      74.580  61.780  39.810  0.00  0.00           C
ATOM    771  HD2 PRO    47      75.100  62.000  40.750  0.00  0.00           H
ATOM    772  HD3 PRO    47      74.800  60.750  39.510  0.00  0.00           H
ATOM    773  CG  PRO    47      73.100  61.930  40.070  0.00  0.00           C
ATOM    774  HG2 PRO    47      72.940  62.730  40.790  0.00  0.00           H
ATOM    775  HG3 PRO    47      72.550  61.100  40.500  0.00  0.00           H
ATOM    776  CB  PRO    47      72.720  62.500  38.720  0.00  0.00           C
ATOM    777  HB2 PRO    47      71.730  62.930  38.820  0.00  0.00           H
ATOM    778  HB3 PRO    47      72.510  61.700  38.010  0.00  0.00           H
ATOM    779  CA  PRO    47      73.810  63.500  38.250  0.00  0.00           C
ATOM    780  HA  PRO    47      73.690  63.520  37.170  0.00  0.00           H
ATOM    781  C   PRO    47      73.510  64.850  38.820  0.00  0.00           C
ATOM    782  O   PRO    47      72.610  65.460  38.300  0.00  0.00           O
ATOM    783  N   ASN    48      74.240  65.240  39.830  0.00  0.00           N
ATOM    784  H   ASN    48      74.870  64.560  40.230  0.00  0.00           H
ATOM    785  CA  ASN    48      74.120  66.520  40.480  0.00  0.00           C
ATOM    786  HA  ASN    48      73.870  67.270  39.730  0.00  0.00           H
ATOM    787  CB  ASN    48      73.080  66.480  41.620  0.00  0.00           C
ATOM    788  HB2 ASN    48      72.170  66.090  41.170  0.00  0.00           H
ATOM    789  HB3 ASN    48      72.850  67.470  42.000  0.00  0.00           H
ATOM    790  CG  ASN    48      73.440  65.490  42.720  0.00  0.00           C
ATOM    791  OD1 ASN    48      74.470  65.600  43.370  0.00  0.00           O
ATOM    792  ND2 ASN    48      72.550  64.550  43.020  0.00  0.00           N
ATOM    793 HD21 ASN    48      71.750  64.540  42.400  0.00  0.00           H
ATOM    794 HD22 ASN    48      72.840  63.700  43.490  0.00  0.00           H
ATOM    795  C   ASN    48      75.550  66.930  41.030  0.00  0.00           C
ATOM    796  O   ASN    48      76.450  66.090  41.060  0.00  0.00           O
ATOM    797  N   ALA    49      75.610  68.080  41.610  0.00  0.00           N
ATOM    798  H   ALA    49      74.800  68.650  41.420  0.00  0.00           H
ATOM    799  CA  ALA    49      76.760  68.780  42.140  0.00  0.00           C
ATOM    800  HA  ALA    49      77.530  68.710  41.380  0.00  0.00           H
ATOM    801  CB  ALA    49      76.450  70.290  42.260  0.00  0.00           C
ATOM    802  HB1 ALA    49      75.640  70.430  42.980  0.00  0.00           H
ATOM    803  HB2 ALA    49      77.300  70.910  42.510  0.00  0.00           H
ATOM    804  HB3 ALA    49      75.990  70.600  41.320  0.00  0.00           H
ATOM    805  C   ALA    49      77.260  68.150  43.470  0.00  0.00           C
ATOM    806  O   ALA    49      78.450  68.010  43.620  0.00  0.00           O
ATOM    807  N   ILE    50      76.400  67.770  44.360  0.00  0.00           N
ATOM    808  H   ILE    50      75.430  68.000  44.210  0.00  0.00           H
ATOM    809  CA  ILE    50      76.770  67.250  45.630  0.00  0.00           C
ATOM    810  HA  ILE    50      77.390  67.930  46.220  0.00  0.00           H
ATOM    811  CB  ILE    50      75.500  67.130  46.550  0.00  0.00           C
ATOM    812  HB  ILE    50      74.700  66.770  45.890  0.00  0.00           H
ATOM    813  CG2 ILE    50      75.540  65.970  47.580  0.00  0.00           C
ATOM    814 HG21 ILE    50      75.570  65.010  47.060  0.00  0.00           H
ATOM    815 HG22 ILE    50      76.340  66.060  48.310  0.00  0.00           H
ATOM    816 HG23 ILE    50      74.560  65.850  48.040  0.00  0.00           H
ATOM    817  CG1 ILE    50      74.920  68.450  47.110  0.00  0.00           C
ATOM    818 HG12 ILE    50      73.860  68.450  47.380  0.00  0.00           H
ATOM    819 HG13 ILE    50      75.000  69.210  46.330  0.00  0.00           H
ATOM    820  CD1 ILE    50      75.780  68.940  48.310  0.00  0.00           C
ATOM    821 HD11 ILE    50      75.640  70.020  48.320  0.00  0.00           H
ATOM    822 HD12 ILE    50      75.550  68.380  49.210  0.00  0.00           H
ATOM    823 HD13 ILE    50      76.860  68.840  48.150  0.00  0.00           H
ATOM    824  C   ILE    50      77.530  65.930  45.510  0.00  0.00           C
ATOM    825  O   ILE    50      78.560  65.710  46.150  0.00  0.00           O
ATOM    826  N   GLN    51      76.960  65.010  44.710  0.00  0.00           N
ATOM    827  H   GLN    51      76.140  65.350  44.220  0.00  0.00           H
ATOM    828  CA  GLN    51      77.510  63.760  44.300  0.00  0.00           C
ATOM    829  HA  GLN    51      77.800  63.200  45.190  0.00  0.00           H
ATOM    830  CB  GLN    51      76.490  62.930  43.470  0.00  0.00           C
ATOM    831  HB2 GLN    51      77.010  62.010  43.200  0.00  0.00           H
ATOM    832  HB3 GLN    51      76.280  63.510  42.570  0.00  0.00           H
ATOM    833  CG  GLN    51      75.260  62.560  44.260  0.00  0.00           C
ATOM    834  HG2 GLN    51      74.600  63.360  44.580  0.00  0.00           H
ATOM    835  HG3 GLN    51      75.620  62.120  45.200  0.00  0.00           H
ATOM    836  CD  GLN    51      74.370  61.570  43.580  0.00  0.00           C
ATOM    837  OE1 GLN    51      73.250  61.890  43.380  0.00  0.00           O
ATOM    838  NE2 GLN    51      74.860  60.510  43.010  0.00  0.00           N
ATOM    839 HE21 GLN    51      75.790  60.160  43.170  0.00  0.00           H
ATOM    840 HE22 GLN    51      74.150  59.950  42.550  0.00  0.00           H
ATOM    841  C   GLN    51      78.760  63.960  43.450  0.00  0.00           C
ATOM    842  O   GLN    51      79.730  63.200  43.470  0.00  0.00           O
ATOM    843  N   MET    52      78.900  65.000  42.670  0.00  0.00           N
ATOM    844  H   MET    52      78.060  65.510  42.430  0.00  0.00           H
ATOM    845  CA  MET    52      80.190  65.440  41.990  0.00  0.00           C
ATOM    846  HA  MET    52      80.600  64.570  41.480  0.00  0.00           H
ATOM    847  CB  MET    52      79.860  66.310  40.840  0.00  0.00           C
ATOM    848  HB2 MET    52      79.420  67.210  41.250  0.00  0.00           H
ATOM    849  HB3 MET    52      79.040  65.960  40.200  0.00  0.00           H
ATOM    850  CG  MET    52      81.000  66.560  39.850  0.00  0.00           C
ATOM    851  HG2 MET    52      81.870  66.760  40.470  0.00  0.00           H
ATOM    852  HG3 MET    52      80.710  67.400  39.220  0.00  0.00           H
ATOM    853  SD  MET    52      81.360  65.180  38.730  0.00  0.00           S
ATOM    854  CE  MET    52      82.670  64.380  39.700  0.00  0.00           C
ATOM    855  HE1 MET    52      83.400  63.960  39.010  0.00  0.00           H
ATOM    856  HE2 MET    52      83.260  65.040  40.350  0.00  0.00           H
ATOM    857  HE3 MET    52      82.210  63.610  40.320  0.00  0.00           H
ATOM    858  C   MET    52      81.350  65.950  42.940  0.00  0.00           C
ATOM    859  O   MET    52      82.530  65.640  42.680  0.00  0.00           O
ATOM    860  N   ALA    53      80.890  66.450  44.130  0.00  0.00           N
ATOM    861  H   ALA    53      79.910  66.500  44.350  0.00  0.00           H
ATOM    862  CA  ALA    53      81.870  66.710  45.200  0.00  0.00           C
ATOM    863  HA  ALA    53      82.680  67.210  44.680  0.00  0.00           H
ATOM    864  CB  ALA    53      81.330  67.810  46.090  0.00  0.00           C
ATOM    865  HB1 ALA    53      80.590  67.450  46.800  0.00  0.00           H
ATOM    866  HB2 ALA    53      82.160  68.040  46.750  0.00  0.00           H
ATOM    867  HB3 ALA    53      81.080  68.700  45.510  0.00  0.00           H
ATOM    868  C   ALA    53      82.360  65.490  45.900  0.00  0.00           C
ATOM    869  O   ALA    53      83.600  65.330  46.020  0.00  0.00           O
ATOM    870  N   LEU    54      81.460  64.680  46.450  0.00  0.00           N
ATOM    871  H   LEU    54      80.500  64.980  46.510  0.00  0.00           H
ATOM    872  CA  LEU    54      81.700  63.460  47.130  0.00  0.00           C
ATOM    873  HA  LEU    54      82.290  63.740  48.000  0.00  0.00           H
ATOM    874  CB  LEU    54      80.360  62.840  47.590  0.00  0.00           C
ATOM    875  HB2 LEU    54      80.550  61.790  47.830  0.00  0.00           H
ATOM    876  HB3 LEU    54      79.660  62.780  46.760  0.00  0.00           H
ATOM    877  CG  LEU    54      79.560  63.520  48.700  0.00  0.00           C
ATOM    878  HG  LEU    54      79.360  64.570  48.480  0.00  0.00           H
ATOM    879  CD1 LEU    54      78.180  62.820  48.720  0.00  0.00           C
ATOM    880 HD11 LEU    54      77.760  63.020  47.740  0.00  0.00           H
ATOM    881 HD12 LEU    54      78.260  61.730  48.810  0.00  0.00           H
ATOM    882 HD13 LEU    54      77.550  63.190  49.520  0.00  0.00           H
ATOM    883  CD2 LEU    54      80.210  63.350  50.070  0.00  0.00           C
ATOM    884 HD21 LEU    54      79.780  64.030  50.800  0.00  0.00           H
ATOM    885 HD22 LEU    54      80.180  62.290  50.330  0.00  0.00           H
ATOM    886 HD23 LEU    54      81.260  63.660  50.000  0.00  0.00           H
ATOM    887  C   LEU    54      82.520  62.610  46.200  0.00  0.00           C
ATOM    888  O   LEU    54      83.540  62.180  46.690  0.00  0.00           O
ATOM    889  N   SER    55      82.100  62.250  44.920  0.00  0.00           N
ATOM    890  H   SER    55      81.260  62.620  44.490  0.00  0.00           H
ATOM    891  CA  SER    55      82.860  61.350  44.060  0.00  0.00           C
ATOM    892  HA  SER    55      82.790  60.330  44.430  0.00  0.00           H
ATOM    893  CB  SER    55      82.260  61.460  42.690  0.00  0.00           C
ATOM    894  HB2 SER    55      82.160  62.530  42.480  0.00  0.00           H
ATOM    895  HB3 SER    55      81.330  60.900  42.720  0.00  0.00           H
ATOM    896  OG  SER    55      83.160  60.920  41.740  0.00  0.00           O
ATOM    897  HG  SER    55      83.380  60.000  41.870  0.00  0.00           H
ATOM    898  C   SER    55      84.350  61.750  43.870  0.00  0.00           C
ATOM    899  O   SER    55      85.210  60.880  43.970  0.00  0.00           O
ATOM    900  N   VAL    56      84.830  62.950  43.790  0.00  0.00           N
ATOM    901  H   VAL    56      84.190  63.730  43.750  0.00  0.00           H
ATOM    902  CA  VAL    56      86.230  63.290  43.750  0.00  0.00           C
ATOM    903  HA  VAL    56      86.740  62.640  43.040  0.00  0.00           H
ATOM    904  CB  VAL    56      86.420  64.800  43.440  0.00  0.00           C
ATOM    905  HB  VAL    56      85.850  65.400  44.150  0.00  0.00           H
ATOM    906  CG1 VAL    56      87.880  65.330  43.370  0.00  0.00           C
ATOM    907 HG11 VAL    56      87.940  66.290  42.860  0.00  0.00           H
ATOM    908 HG12 VAL    56      88.280  65.520  44.370  0.00  0.00           H
ATOM    909 HG13 VAL    56      88.410  64.530  42.850  0.00  0.00           H
ATOM    910  CG2 VAL    56      85.900  65.190  42.040  0.00  0.00           C
ATOM    911 HG21 VAL    56      86.610  64.850  41.290  0.00  0.00           H
ATOM    912 HG22 VAL    56      84.920  64.790  41.800  0.00  0.00           H
ATOM    913 HG23 VAL    56      85.730  66.260  41.980  0.00  0.00           H
ATOM    914  C   VAL    56      86.910  63.060  45.120  0.00  0.00           C
ATOM    915  O   VAL    56      88.070  62.660  45.120  0.00  0.00           O
ATOM    916  N   CYX    57      86.150  63.140  46.290  0.00  0.00           N
ATOM    917  H   CYX    57      85.170  63.370  46.240  0.00  0.00           H
ATOM    918  CA  CYX    57      86.700  62.660  47.590  0.00  0.00           C
ATOM    919  HA  CYX    57      87.730  63.030  47.680  0.00  0.00           H
ATOM    920  CB  CYX    57      85.970  63.210  48.820  0.00  0.00           C
ATOM    921  HB2 CYX    57      86.250  62.560  49.650  0.00  0.00           H
ATOM    922  HB3 CYX    57      84.930  63.030  48.570  0.00  0.00           H
ATOM    923  SG  CYX    57      86.420  64.860  49.370  0.00  0.00           S
ATOM    924  C   CYX    57      86.750  61.150  47.660  0.00  0.00           C
ATOM    925  O   CYX    57      87.770  60.550  48.020  0.00  0.00           O
ATOM    926  N   GLU    58      85.680  60.420  47.260  0.00  0.00           N
ATOM    927  H   GLU    58      84.880  60.940  46.920  0.00  0.00           H
ATOM    928  CA  GLU    58      85.530  59.000  47.660  0.00  0.00           C
ATOM    929  HA  GLU    58      85.890  58.710  48.650  0.00  0.00           H
ATOM    930  CB  GLU    58      84.050  58.640  47.760  0.00  0.00           C
ATOM    931  HB2 GLU    58      84.050  57.560  47.940  0.00  0.00           H
ATOM    932  HB3 GLU    58      83.540  58.800  46.810  0.00  0.00           H
ATOM    933  CG  GLU    58      83.220  59.310  48.860  0.00  0.00           C
ATOM    934  HG2 GLU    58      82.960  60.320  48.540  0.00  0.00           H
ATOM    935  HG3 GLU    58      83.860  59.470  49.730  0.00  0.00           H
ATOM    936  CD  GLU    58      81.890  58.540  49.210  0.00  0.00           C
ATOM    937  OE1 GLU    58      81.140  58.100  48.360  0.00  0.00           O
ATOM    938  OE2 GLU    58      81.660  58.190  50.390  0.00  0.00           O
ATOM    939  C   GLU    58      86.200  58.180  46.570  0.00  0.00           C
ATOM    940  O   GLU    58      86.660  57.030  46.920  0.00  0.00           O
ATOM    941  N   ASP    59      86.320  58.680  45.360  0.00  0.00           N
ATOM    942  H   ASP    59      85.910  59.570  45.130  0.00  0.00           H
ATOM    943  CA  ASP    59      86.790  57.990  44.130  0.00  0.00           C
ATOM    944  HA  ASP    59      86.850  56.930  44.380  0.00  0.00           H
ATOM    945  CB  ASP    59      85.830  58.130  42.920  0.00  0.00           C
ATOM    946  HB2 ASP    59      86.230  57.490  42.130  0.00  0.00           H
ATOM    947  HB3 ASP    59      85.860  59.050  42.340  0.00  0.00           H
ATOM    948  CG  ASP    59      84.360  57.710  43.160  0.00  0.00           C
ATOM    949  OD1 ASP    59      83.410  58.380  42.680  0.00  0.00           O
ATOM    950  OD2 ASP    59      84.110  56.690  43.840  0.00  0.00           O
ATOM    951  C   ASP    59      88.210  58.360  43.750  0.00  0.00           C
ATOM    952  O   ASP    59      89.090  57.550  43.600  0.00  0.00           O
ATOM    953  N   LEU    60      88.410  59.730  43.600  0.00  0.00           N
ATOM    954  H   LEU    60      87.620  60.330  43.760  0.00  0.00           H
ATOM    955  CA  LEU    60      89.690  60.280  43.010  0.00  0.00           C
ATOM    956  HA  LEU    60      90.090  59.440  42.440  0.00  0.00           H
ATOM    957  CB  LEU    60      89.450  61.410  41.930  0.00  0.00           C
ATOM    958  HB2 LEU    60      90.410  61.820  41.640  0.00  0.00           H
ATOM    959  HB3 LEU    60      88.870  62.250  42.320  0.00  0.00           H
ATOM    960  CG  LEU    60      88.650  60.920  40.660  0.00  0.00           C
ATOM    961  HG  LEU    60      87.760  60.490  41.140  0.00  0.00           H
ATOM    962  CD1 LEU    60      88.340  62.040  39.580  0.00  0.00           C
ATOM    963 HD11 LEU    60      87.600  61.780  38.820  0.00  0.00           H
ATOM    964 HD12 LEU    60      88.010  62.970  40.050  0.00  0.00           H
ATOM    965 HD13 LEU    60      89.220  62.320  38.990  0.00  0.00           H
ATOM    966  CD2 LEU    60      89.320  59.750  39.930  0.00  0.00           C
ATOM    967 HD21 LEU    60      90.340  60.040  39.680  0.00  0.00           H
ATOM    968 HD22 LEU    60      89.310  58.880  40.590  0.00  0.00           H
ATOM    969 HD23 LEU    60      88.690  59.600  39.050  0.00  0.00           H
ATOM    970  C   LEU    60      90.720  60.580  44.110  0.00  0.00           C
ATOM    971  O   LEU    60      91.790  60.030  44.050  0.00  0.00           O
ATOM    972  N   ILE    61      90.400  61.320  45.180  0.00  0.00           N
ATOM    973  H   ILE    61      89.470  61.710  45.300  0.00  0.00           H
ATOM    974  CA  ILE    61      91.410  61.700  46.210  0.00  0.00           C
ATOM    975  HA  ILE    61      92.280  62.050  45.650  0.00  0.00           H
ATOM    976  CB  ILE    61      90.900  63.020  46.990  0.00  0.00           C
ATOM    977  HB  ILE    61      89.910  62.850  47.430  0.00  0.00           H
ATOM    978  CG2 ILE    61      91.910  63.330  48.080  0.00  0.00           C
ATOM    979 HG21 ILE    61      91.760  62.650  48.910  0.00  0.00           H
ATOM    980 HG22 ILE    61      92.930  63.110  47.750  0.00  0.00           H
ATOM    981 HG23 ILE    61      91.830  64.370  48.380  0.00  0.00           H
ATOM    982  CG1 ILE    61      90.850  64.220  46.030  0.00  0.00           C
ATOM    983 HG12 ILE    61      90.470  63.960  45.040  0.00  0.00           H
ATOM    984 HG13 ILE    61      91.840  64.640  45.890  0.00  0.00           H
ATOM    985  CD1 ILE    61      89.890  65.290  46.640  0.00  0.00           C
ATOM    986 HD11 ILE    61      90.180  65.580  47.650  0.00  0.00           H
ATOM    987 HD12 ILE    61      89.970  66.210  46.060  0.00  0.00           H
ATOM    988 HD13 ILE    61      88.840  65.080  46.830  0.00  0.00           H
ATOM    989  C   ILE    61      91.830  60.530  47.080  0.00  0.00           C
ATOM    990  O   ILE    61      92.940  60.350  47.570  0.00  0.00           O
ATOM    991  N   SER    62      90.920  59.570  47.250  0.00  0.00           N
ATOM    992  H   SER    62      89.970  59.680  46.910  0.00  0.00           H
ATOM    993  CA  SER    62      91.300  58.250  47.770  0.00  0.00           C
ATOM    994  HA  SER    62      91.680  58.380  48.780  0.00  0.00           H
ATOM    995  CB  SER    62      90.050  57.390  48.030  0.00  0.00           C
ATOM    996  HB2 SER    62      89.350  57.930  48.650  0.00  0.00           H
ATOM    997  HB3 SER    62      90.300  56.410  48.450  0.00  0.00           H
ATOM    998  OG  SER    62      89.500  57.250  46.790  0.00  0.00           O
ATOM    999  HG  SER    62      88.550  57.200  46.920  0.00  0.00           H
ATOM   1000  C   SER    62      92.290  57.500  46.930  0.00  0.00           C
ATOM   1001  O   SER    62      93.070  56.790  47.510  0.00  0.00           O
ATOM   1002  N   SER    63      92.230  57.640  45.590  0.00  0.00           N
ATOM   1003  H   SER    63      91.560  58.270  45.190  0.00  0.00           H
ATOM   1004  CA  SER    63      93.290  57.240  44.760  0.00  0.00           C
ATOM   1005  HA  SER    63      93.600  56.310  45.230  0.00  0.00           H
ATOM   1006  CB  SER    63      92.860  56.970  43.340  0.00  0.00           C
ATOM   1007  HB2 SER    63      93.610  56.280  42.940  0.00  0.00           H
ATOM   1008  HB3 SER    63      92.920  57.910  42.800  0.00  0.00           H
ATOM   1009  OG  SER    63      91.640  56.330  43.260  0.00  0.00           O
ATOM   1010  HG  SER    63      91.050  56.900  43.750  0.00  0.00           H
ATOM   1011  C   SER    63      94.480  58.130  44.720  0.00  0.00           C
ATOM   1012  O   SER    63      95.380  57.890  43.830  0.00  0.00           O
ATOM   1013  N   GLN    64      94.640  59.210  45.480  0.00  0.00           N
ATOM   1014  H   GLN    64      93.940  59.470  46.160  0.00  0.00           H
ATOM   1015  CA  GLN    64      95.850  60.010  45.670  0.00  0.00           C
ATOM   1016  HA  GLN    64      95.660  60.900  46.260  0.00  0.00           H
ATOM   1017  CB  GLN    64      96.890  59.240  46.530  0.00  0.00           C
ATOM   1018  HB2 GLN    64      97.520  58.690  45.820  0.00  0.00           H
ATOM   1019  HB3 GLN    64      96.340  58.590  47.210  0.00  0.00           H
ATOM   1020  CG  GLN    64      97.760  60.160  47.390  0.00  0.00           C
ATOM   1021  HG2 GLN    64      97.240  60.740  48.150  0.00  0.00           H
ATOM   1022  HG3 GLN    64      98.350  60.810  46.740  0.00  0.00           H
ATOM   1023  CD  GLN    64      98.850  59.340  48.160  0.00  0.00           C
ATOM   1024  OE1 GLN    64      99.380  58.320  47.760  0.00  0.00           O
ATOM   1025  NE2 GLN    64      99.340  59.950  49.120  0.00  0.00           N
ATOM   1026 HE21 GLN    64      99.060  60.900  49.310  0.00  0.00           H
ATOM   1027 HE22 GLN    64     100.180  59.580  49.540  0.00  0.00           H
ATOM   1028  C   GLN    64      96.390  60.500  44.320  0.00  0.00           C
ATOM   1029  O   GLN    64      97.630  60.580  44.060  0.00  0.00           O
ATOM   1030  N   VAL    65      95.520  61.100  43.520  0.00  0.00           N
ATOM   1031  H   VAL    65      94.530  60.960  43.630  0.00  0.00           H
ATOM   1032  CA  VAL    65      95.730  61.880  42.310  0.00  0.00           C
ATOM   1033  HA  VAL    65      96.270  61.190  41.670  0.00  0.00           H
ATOM   1034  CB  VAL    65      94.470  62.140  41.470  0.00  0.00           C
ATOM   1035  HB  VAL    65      94.780  62.630  40.560  0.00  0.00           H
ATOM   1036  CG1 VAL    65      93.700  60.870  41.130  0.00  0.00           C
ATOM   1037 HG11 VAL    65      92.730  61.130  40.710  0.00  0.00           H
ATOM   1038 HG12 VAL    65      94.280  60.330  40.380  0.00  0.00           H
ATOM   1039 HG13 VAL    65      93.480  60.220  41.980  0.00  0.00           H
ATOM   1040  CG2 VAL    65      93.480  62.990  42.270  0.00  0.00           C
ATOM   1041 HG21 VAL    65      93.950  63.920  42.590  0.00  0.00           H
ATOM   1042 HG22 VAL    65      92.720  63.290  41.550  0.00  0.00           H
ATOM   1043 HG23 VAL    65      93.090  62.490  43.160  0.00  0.00           H
ATOM   1044  C   VAL    65      96.600  63.120  42.550  0.00  0.00           C
ATOM   1045  O   VAL    65      96.490  63.850  43.590  0.00  0.00           O
ATOM   1046  N   TYR    66      97.400  63.450  41.530  0.00  0.00           N
ATOM   1047  H   TYR    66      97.580  62.730  40.840  0.00  0.00           H
ATOM   1048  CA  TYR    66      98.390  64.550  41.450  0.00  0.00           C
ATOM   1049  HA  TYR    66      98.630  64.940  42.430  0.00  0.00           H
ATOM   1050  CB  TYR    66      99.750  64.110  40.840  0.00  0.00           C
ATOM   1051  HB2 TYR    66     100.120  65.020  40.370  0.00  0.00           H
ATOM   1052  HB3 TYR    66      99.570  63.510  39.950  0.00  0.00           H
ATOM   1053  CG  TYR    66     100.770  63.670  41.850  0.00  0.00           C
ATOM   1054  CD1 TYR    66     100.520  62.520  42.630  0.00  0.00           C
ATOM   1055  HD1 TYR    66      99.600  61.960  42.530  0.00  0.00           H
ATOM   1056  CE1 TYR    66     101.510  61.990  43.520  0.00  0.00           C
ATOM   1057  HE1 TYR    66     101.320  61.120  44.130  0.00  0.00           H
ATOM   1058  CZ  TYR    66     102.760  62.610  43.660  0.00  0.00           C
ATOM   1059  OH  TYR    66     103.630  62.200  44.650  0.00  0.00           O
ATOM   1060  HH  TYR    66     103.160  61.780  45.380  0.00  0.00           H
ATOM   1061  CE2 TYR    66     103.000  63.840  43.000  0.00  0.00           C
ATOM   1062  HE2 TYR    66     103.900  64.410  43.180  0.00  0.00           H
ATOM   1063  CD2 TYR    66     102.030  64.340  42.060  0.00  0.00           C
ATOM   1064  HD2 TYR    66     102.290  65.190  41.450  0.00  0.00           H
ATOM   1065  C   TYR    66      97.760  65.700  40.640  0.00  0.00           C
ATOM   1066  O   TYR    66      97.940  66.870  40.990  0.00  0.00           O
ATOM   1067  N   ALA    67      96.830  65.450  39.740  0.00  0.00           N
ATOM   1068  H   ALA    67      96.480  64.500  39.780  0.00  0.00           H
ATOM   1069  CA  ALA    67      96.200  66.380  38.810  0.00  0.00           C
ATOM   1070  HA  ALA    67      95.970  67.330  39.300  0.00  0.00           H
ATOM   1071  CB  ALA    67      97.120  66.640  37.600  0.00  0.00           C
ATOM   1072  HB1 ALA    67      96.930  67.660  37.270  0.00  0.00           H
ATOM   1073  HB2 ALA    67      98.140  66.340  37.810  0.00  0.00           H
ATOM   1074  HB3 ALA    67      96.790  66.030  36.750  0.00  0.00           H
ATOM   1075  C   ALA    67      94.830  65.820  38.510  0.00  0.00           C
ATOM   1076  O   ALA    67      94.760  64.630  38.490  0.00  0.00           O
ATOM   1077  N   ILE    68      93.750  66.620  38.170  0.00  0.00           N
ATOM   1078  H   ILE    68      93.850  67.630  38.220  0.00  0.00           H
ATOM   1079  CA  ILE    68      92.480  66.110  37.760  0.00  0.00           C
ATOM   1080  HA  ILE    68      92.610  65.040  37.630  0.00  0.00           H
ATOM   1081  CB  ILE    68      91.330  66.270  38.810  0.00  0.00           C
ATOM   1082  HB  ILE    68      91.120  67.280  39.150  0.00  0.00           H
ATOM   1083  CG2 ILE    68      89.970  65.830  38.210  0.00  0.00           C
ATOM   1084 HG21 ILE    68      89.190  65.840  38.980  0.00  0.00           H
ATOM   1085 HG22 ILE    68      89.710  66.430  37.330  0.00  0.00           H
ATOM   1086 HG23 ILE    68      90.060  64.810  37.850  0.00  0.00           H
ATOM   1087  CG1 ILE    68      91.630  65.380  40.080  0.00  0.00           C
ATOM   1088 HG12 ILE    68      92.690  65.480  40.300  0.00  0.00           H
ATOM   1089 HG13 ILE    68      91.400  64.330  39.900  0.00  0.00           H
ATOM   1090  CD1 ILE    68      90.910  65.820  41.330  0.00  0.00           C
ATOM   1091 HD11 ILE    68      89.870  65.870  41.030  0.00  0.00           H
ATOM   1092 HD12 ILE    68      91.200  65.200  42.170  0.00  0.00           H
ATOM   1093 HD13 ILE    68      91.110  66.900  41.320  0.00  0.00           H
ATOM   1094  C   ILE    68      92.050  66.720  36.440  0.00  0.00           C
ATOM   1095  O   ILE    68      92.160  67.900  36.240  0.00  0.00           O
ATOM   1096  N   LEU    69      91.630  65.940  35.490  0.00  0.00           N
ATOM   1097  H   LEU    69      91.520  65.010  35.850  0.00  0.00           H
ATOM   1098  CA  LEU    69      91.030  66.390  34.190  0.00  0.00           C
ATOM   1099  HA  LEU    69      91.320  67.420  34.000  0.00  0.00           H
ATOM   1100  CB  LEU    69      91.540  65.590  33.030  0.00  0.00           C
ATOM   1101  HB2 LEU    69      91.310  66.130  32.120  0.00  0.00           H
ATOM   1102  HB3 LEU    69      91.010  64.630  33.050  0.00  0.00           H
ATOM   1103  CG  LEU    69      92.980  65.290  33.060  0.00  0.00           C
ATOM   1104  HG  LEU    69      93.160  64.840  34.040  0.00  0.00           H
ATOM   1105  CD1 LEU    69      93.490  64.450  31.940  0.00  0.00           C
ATOM   1106 HD11 LEU    69      94.560  64.380  32.160  0.00  0.00           H
ATOM   1107 HD12 LEU    69      92.860  63.580  32.110  0.00  0.00           H
ATOM   1108 HD13 LEU    69      93.240  64.920  30.990  0.00  0.00           H
ATOM   1109  CD2 LEU    69      93.790  66.630  32.920  0.00  0.00           C
ATOM   1110 HD21 LEU    69      93.410  67.260  32.120  0.00  0.00           H
ATOM   1111 HD22 LEU    69      93.900  67.140  33.870  0.00  0.00           H
ATOM   1112 HD23 LEU    69      94.850  66.500  32.710  0.00  0.00           H
ATOM   1113  C   LEU    69      89.460  66.260  34.300  0.00  0.00           C
ATOM   1114  O   LEU    69      88.960  65.340  34.910  0.00  0.00           O
ATOM   1115  N   VAL    70      88.840  67.210  33.570  0.00  0.00           N
ATOM   1116  H   VAL    70      89.430  67.870  33.090  0.00  0.00           H
ATOM   1117  CA  VAL    70      87.350  67.240  33.570  0.00  0.00           C
ATOM   1118  HA  VAL    70      87.050  66.200  33.700  0.00  0.00           H
ATOM   1119  CB  VAL    70      86.710  67.950  34.830  0.00  0.00           C
ATOM   1120  HB  VAL    70      86.940  67.320  35.680  0.00  0.00           H
ATOM   1121  CG1 VAL    70      87.430  69.320  35.260  0.00  0.00           C
ATOM   1122 HG11 VAL    70      88.500  69.240  35.460  0.00  0.00           H
ATOM   1123 HG12 VAL    70      87.300  70.080  34.490  0.00  0.00           H
ATOM   1124 HG13 VAL    70      86.940  69.610  36.190  0.00  0.00           H
ATOM   1125  CG2 VAL    70      85.240  68.210  34.690  0.00  0.00           C
ATOM   1126 HG21 VAL    70      84.780  68.690  35.550  0.00  0.00           H
ATOM   1127 HG22 VAL    70      85.060  68.860  33.830  0.00  0.00           H
ATOM   1128 HG23 VAL    70      84.690  67.290  34.520  0.00  0.00           H
ATOM   1129  C   VAL    70      86.840  67.820  32.350  0.00  0.00           C
ATOM   1130  O   VAL    70      87.260  68.910  31.960  0.00  0.00           O
ATOM   1131  N   SER    71      85.860  67.280  31.660  0.00  0.00           N
ATOM   1132  H   SER    71      85.490  66.450  32.110  0.00  0.00           H
ATOM   1133  CA  SER    71      85.070  67.760  30.500  0.00  0.00           C
ATOM   1134  HA  SER    71      85.640  68.600  30.110  0.00  0.00           H
ATOM   1135  CB  SER    71      85.180  66.600  29.480  0.00  0.00           C
ATOM   1136  HB2 SER    71      86.180  66.250  29.250  0.00  0.00           H
ATOM   1137  HB3 SER    71      84.810  66.900  28.500  0.00  0.00           H
ATOM   1138  OG  SER    71      84.410  65.520  29.920  0.00  0.00           O
ATOM   1139  HG  SER    71      84.570  64.860  29.240  0.00  0.00           H
ATOM   1140  C   SER    71      83.630  68.090  30.860  0.00  0.00           C
ATOM   1141  O   SER    71      83.380  68.170  32.050  0.00  0.00           O
ATOM   1142  N   HIE    72      82.710  68.260  29.820  0.00  0.00           N
ATOM   1143  H   HIE    72      83.080  67.900  28.950  0.00  0.00           H
ATOM   1144  CA  HIE    72      81.300  68.490  29.910  0.00  0.00           C
ATOM   1145  HA  HIE    72      81.090  68.980  30.860  0.00  0.00           H
ATOM   1146  CB  HIE    72      80.850  69.330  28.700  0.00  0.00           C
ATOM   1147  HB2 HIE    72      79.840  69.050  28.380  0.00  0.00           H
ATOM   1148  HB3 HIE    72      81.440  69.100  27.810  0.00  0.00           H
ATOM   1149  CG  HIE    72      80.830  70.780  29.000  0.00  0.00           C
ATOM   1150  ND1 HIE    72      81.910  71.570  29.400  0.00  0.00           N
ATOM   1151  CE1 HIE    72      81.460  72.840  29.610  0.00  0.00           C
ATOM   1152  HE1 HIE    72      82.010  73.760  29.770  0.00  0.00           H
ATOM   1153  NE2 HIE    72      80.090  72.800  29.430  0.00  0.00           N
ATOM   1154  HE2 HIE    72      79.480  73.590  29.580  0.00  0.00           H
ATOM   1155  CD2 HIE    72      79.740  71.560  29.030  0.00  0.00           C
ATOM   1156  HD2 HIE    72      78.750  71.180  28.830  0.00  0.00           H
ATOM   1157  C   HIE    72      80.550  67.060  29.840  0.00  0.00           C
ATOM   1158  O   HIE    72      80.900  66.270  28.960  0.00  0.00           O
ATOM   1159  N   PRO    73      79.510  66.840  30.660  0.00  0.00           N
ATOM   1160  CD  PRO    73      79.070  67.770  31.690  0.00  0.00           C
ATOM   1161  HD2 PRO    73      78.760  68.690  31.200  0.00  0.00           H
ATOM   1162  HD3 PRO    73      79.870  67.940  32.410  0.00  0.00           H
ATOM   1163  CG  PRO    73      77.740  67.240  32.220  0.00  0.00           C
ATOM   1164  HG2 PRO    73      76.930  67.790  31.740  0.00  0.00           H
ATOM   1165  HG3 PRO    73      77.670  67.280  33.300  0.00  0.00           H
ATOM   1166  CB  PRO    73      77.620  65.840  31.660  0.00  0.00           C
ATOM   1167  HB2 PRO    73      76.580  65.830  31.320  0.00  0.00           H
ATOM   1168  HB3 PRO    73      77.800  65.130  32.460  0.00  0.00           H
ATOM   1169  CA  PRO    73      78.560  65.720  30.470  0.00  0.00           C
ATOM   1170  HA  PRO    73      79.120  64.790  30.460  0.00  0.00           H
ATOM   1171  C   PRO    73      77.660  65.840  29.200  0.00  0.00           C
ATOM   1172  O   PRO    73      77.450  66.950  28.620  0.00  0.00           O
ATOM   1173  N   PRO    74      77.120  64.710  28.740  0.00  0.00           N
ATOM   1174  CD  PRO    74      77.320  63.380  29.360  0.00  0.00           C
ATOM   1175  HD2 PRO    74      76.830  63.270  30.330  0.00  0.00           H
ATOM   1176  HD3 PRO    74      78.350  63.040  29.500  0.00  0.00           H
ATOM   1177  CG  PRO    74      76.750  62.350  28.370  0.00  0.00           C
ATOM   1178  HG2 PRO    74      75.790  62.050  28.790  0.00  0.00           H
ATOM   1179  HG3 PRO    74      77.400  61.480  28.300  0.00  0.00           H
ATOM   1180  CB  PRO    74      76.600  63.170  27.090  0.00  0.00           C
ATOM   1181  HB2 PRO    74      75.830  62.730  26.460  0.00  0.00           H
ATOM   1182  HB3 PRO    74      77.500  63.100  26.470  0.00  0.00           H
ATOM   1183  CA  PRO    74      76.360  64.610  27.500  0.00  0.00           C
ATOM   1184  HA  PRO    74      76.940  65.220  26.810  0.00  0.00           H
ATOM   1185  C   PRO    74      74.930  65.140  27.600  0.00  0.00           C
ATOM   1186  O   PRO    74      74.040  64.600  26.920  0.00  0.00           O
ATOM   1187  N   ALA    75      74.690  66.090  28.500  0.00  0.00           N
ATOM   1188  H   ALA    75      75.480  66.580  28.910  0.00  0.00           H
ATOM   1189  CA  ALA    75      73.510  66.830  28.650  0.00  0.00           C
ATOM   1190  HA  ALA    75      72.940  66.850  27.720  0.00  0.00           H
ATOM   1191  CB  ALA    75      72.670  66.100  29.640  0.00  0.00           C
ATOM   1192  HB1 ALA    75      71.710  66.610  29.710  0.00  0.00           H
ATOM   1193  HB2 ALA    75      72.400  65.110  29.270  0.00  0.00           H
ATOM   1194  HB3 ALA    75      73.040  65.930  30.650  0.00  0.00           H
ATOM   1195  C   ALA    75      73.890  68.280  29.090  0.00  0.00           C
ATOM   1196  O   ALA    75      74.450  68.460  30.150  0.00  0.00           O
ATOM   1197  N   PRO    76      73.730  69.320  28.220  0.00  0.00           N
ATOM   1198  CD  PRO    76      72.940  69.280  27.020  0.00  0.00           C
ATOM   1199  HD2 PRO    76      71.950  68.860  27.190  0.00  0.00           H
ATOM   1200  HD3 PRO    76      73.630  68.700  26.400  0.00  0.00           H
ATOM   1201  CG  PRO    76      72.800  70.710  26.570  0.00  0.00           C
ATOM   1202  HG2 PRO    76      71.960  71.190  27.070  0.00  0.00           H
ATOM   1203  HG3 PRO    76      72.600  70.930  25.520  0.00  0.00           H
ATOM   1204  CB  PRO    76      74.070  71.380  27.100  0.00  0.00           C
ATOM   1205  HB2 PRO    76      74.070  72.450  27.270  0.00  0.00           H
ATOM   1206  HB3 PRO    76      74.960  71.120  26.520  0.00  0.00           H
ATOM   1207  CA  PRO    76      74.070  70.720  28.480  0.00  0.00           C
ATOM   1208  HA  PRO    76      75.070  70.740  28.920  0.00  0.00           H
ATOM   1209  C   PRO    76      73.090  71.310  29.570  0.00  0.00           C
ATOM   1210  O   PRO    76      72.350  72.230  29.340  0.00  0.00           O
ATOM   1211  N   THR    77      73.000  70.700  30.800  0.00  0.00           N
ATOM   1212  H   THR    77      73.460  69.800  30.900  0.00  0.00           H
ATOM   1213  CA  THR    77      72.130  71.130  31.840  0.00  0.00           C
ATOM   1214  HA  THR    77      71.170  71.320  31.350  0.00  0.00           H
ATOM   1215  CB  THR    77      71.960  69.970  32.920  0.00  0.00           C
ATOM   1216  HB  THR    77      71.290  70.280  33.720  0.00  0.00           H
ATOM   1217  CG2 THR    77      71.160  68.790  32.410  0.00  0.00           C
ATOM   1218 HG21 THR    77      70.820  68.100  33.180  0.00  0.00           H
ATOM   1219 HG22 THR    77      70.280  69.120  31.860  0.00  0.00           H
ATOM   1220 HG23 THR    77      71.780  68.280  31.670  0.00  0.00           H
ATOM   1221  OG1 THR    77      73.200  69.470  33.390  0.00  0.00           O
ATOM   1222  HG1 THR    77      73.470  70.160  34.000  0.00  0.00           H
ATOM   1223  C   THR    77      72.480  72.470  32.490  0.00  0.00           C
ATOM   1224  O   THR    77      71.610  73.320  32.520  0.00  0.00           O
ATOM   1225  N   ASP    78      73.760  72.740  32.770  0.00  0.00           N
ATOM   1226  H   ASP    78      74.490  72.130  32.430  0.00  0.00           H
ATOM   1227  CA  ASP    78      74.230  74.000  33.290  0.00  0.00           C
ATOM   1228  HA  ASP    78      73.520  74.780  33.030  0.00  0.00           H
ATOM   1229  CB  ASP    78      74.470  73.940  34.770  0.00  0.00           C
ATOM   1230  HB2 ASP    78      75.180  74.690  35.130  0.00  0.00           H
ATOM   1231  HB3 ASP    78      74.920  72.990  35.070  0.00  0.00           H
ATOM   1232  CG  ASP    78      73.180  74.110  35.560  0.00  0.00           C
ATOM   1233  OD1 ASP    78      72.320  75.010  35.240  0.00  0.00           O
ATOM   1234  OD2 ASP    78      72.900  73.330  36.460  0.00  0.00           O
ATOM   1235  C   ASP    78      75.510  74.390  32.530  0.00  0.00           C
ATOM   1236  O   ASP    78      76.250  73.500  32.040  0.00  0.00           O
ATOM   1237  N   HIE    79      75.780  75.680  32.560  0.00  0.00           N
ATOM   1238  H   HIE    79      75.030  76.220  32.970  0.00  0.00           H
ATOM   1239  CA  HIE    79      77.070  76.290  32.190  0.00  0.00           C
ATOM   1240  HA  HIE    79      77.430  75.740  31.320  0.00  0.00           H
ATOM   1241  CB  HIE    79      76.770  77.760  31.800  0.00  0.00           C
ATOM   1242  HB2 HIE    79      77.620  78.070  31.190  0.00  0.00           H
ATOM   1243  HB3 HIE    79      76.570  78.420  32.640  0.00  0.00           H
ATOM   1244  CG  HIE    79      75.540  77.970  30.960  0.00  0.00           C
ATOM   1245  ND1 HIE    79      75.500  77.690  29.580  0.00  0.00           N
ATOM   1246  CE1 HIE    79      74.220  77.870  29.200  0.00  0.00           C
ATOM   1247  HE1 HIE    79      73.730  77.680  28.250  0.00  0.00           H
ATOM   1248  NE2 HIE    79      73.420  78.130  30.290  0.00  0.00           N
ATOM   1249  HE2 HIE    79      72.410  78.200  30.310  0.00  0.00           H
ATOM   1250  CD2 HIE    79      74.270  78.280  31.380  0.00  0.00           C
ATOM   1251  HD2 HIE    79      73.940  78.530  32.380  0.00  0.00           H
ATOM   1252  C   HIE    79      78.210  76.250  33.240  0.00  0.00           C
ATOM   1253  O   HIE    79      79.340  76.710  32.900  0.00  0.00           O
ATOM   1254  N   LEU    80      77.970  75.660  34.450  0.00  0.00           N
ATOM   1255  H   LEU    80      77.070  75.200  34.500  0.00  0.00           H
ATOM   1256  CA  LEU    80      78.890  75.730  35.610  0.00  0.00           C
ATOM   1257  HA  LEU    80      79.820  76.140  35.200  0.00  0.00           H
ATOM   1258  CB  LEU    80      78.450  76.730  36.600  0.00  0.00           C
ATOM   1259  HB2 LEU    80      79.200  76.710  37.390  0.00  0.00           H
ATOM   1260  HB3 LEU    80      77.530  76.360  37.050  0.00  0.00           H
ATOM   1261  CG  LEU    80      78.220  78.140  36.130  0.00  0.00           C
ATOM   1262  HG  LEU    80      77.680  78.080  35.190  0.00  0.00           H
ATOM   1263  CD1 LEU    80      77.320  78.950  37.110  0.00  0.00           C
ATOM   1264 HD11 LEU    80      76.410  78.370  37.260  0.00  0.00           H
ATOM   1265 HD12 LEU    80      77.780  78.910  38.100  0.00  0.00           H
ATOM   1266 HD13 LEU    80      77.140  79.970  36.770  0.00  0.00           H
ATOM   1267  CD2 LEU    80      79.460  78.940  35.830  0.00  0.00           C
ATOM   1268 HD21 LEU    80      79.900  79.130  36.800  0.00  0.00           H
ATOM   1269 HD22 LEU    80      80.110  78.420  35.120  0.00  0.00           H
ATOM   1270 HD23 LEU    80      79.190  79.860  35.310  0.00  0.00           H
ATOM   1271  C   LEU    80      79.340  74.360  36.180  0.00  0.00           C
ATOM   1272  O   LEU    80      79.600  74.300  37.340  0.00  0.00           O
ATOM   1273  N   THR    81      79.310  73.240  35.440  0.00  0.00           N
ATOM   1274  H   THR    81      78.970  73.320  34.490  0.00  0.00           H
ATOM   1275  CA  THR    81      79.520  71.910  36.000  0.00  0.00           C
ATOM   1276  HA  THR    81      78.730  71.810  36.760  0.00  0.00           H
ATOM   1277  CB  THR    81      79.070  70.790  35.090  0.00  0.00           C
ATOM   1278  HB  THR    81      79.590  69.900  35.440  0.00  0.00           H
ATOM   1279  CG2 THR    81      77.510  70.560  34.950  0.00  0.00           C
ATOM   1280 HG21 THR    81      77.360  69.660  34.350  0.00  0.00           H
ATOM   1281 HG22 THR    81      77.160  70.500  35.990  0.00  0.00           H
ATOM   1282 HG23 THR    81      77.020  71.380  34.430  0.00  0.00           H
ATOM   1283  OG1 THR    81      79.600  70.930  33.760  0.00  0.00           O
ATOM   1284  HG1 THR    81      80.220  70.210  33.670  0.00  0.00           H
ATOM   1285  C   THR    81      80.960  71.590  36.610  0.00  0.00           C
ATOM   1286  O   THR    81      81.070  70.650  37.390  0.00  0.00           O
ATOM   1287  N   PRO    82      82.080  72.300  36.260  0.00  0.00           N
ATOM   1288  CD  PRO    82      82.380  72.860  34.950  0.00  0.00           C
ATOM   1289  HD2 PRO    82      82.150  73.920  34.960  0.00  0.00           H
ATOM   1290  HD3 PRO    82      81.710  72.440  34.200  0.00  0.00           H
ATOM   1291  CG  PRO    82      83.860  72.600  34.780  0.00  0.00           C
ATOM   1292  HG2 PRO    82      84.300  73.370  34.150  0.00  0.00           H
ATOM   1293  HG3 PRO    82      84.020  71.610  34.340  0.00  0.00           H
ATOM   1294  CB  PRO    82      84.460  72.790  36.160  0.00  0.00           C
ATOM   1295  HB2 PRO    82      84.540  73.830  36.470  0.00  0.00           H
ATOM   1296  HB3 PRO    82      85.370  72.190  36.210  0.00  0.00           H
ATOM   1297  CA  PRO    82      83.370  72.020  36.930  0.00  0.00           C
ATOM   1298  HA  PRO    82      83.450  70.950  36.740  0.00  0.00           H
ATOM   1299  C   PRO    82      83.550  72.450  38.410  0.00  0.00           C
ATOM   1300  O   PRO    82      84.520  72.080  39.100  0.00  0.00           O
ATOM   1301  N   THR    83      82.580  73.230  38.830  0.00  0.00           N
ATOM   1302  H   THR    83      82.030  73.620  38.080  0.00  0.00           H
ATOM   1303  CA  THR    83      82.530  73.790  40.230  0.00  0.00           C
ATOM   1304  HA  THR    83      83.330  74.520  40.350  0.00  0.00           H
ATOM   1305  CB  THR    83      81.290  74.710  40.430  0.00  0.00           C
ATOM   1306  HB  THR    83      80.420  74.120  40.140  0.00  0.00           H
ATOM   1307  CG2 THR    83      81.130  75.160  41.940  0.00  0.00           C
ATOM   1308 HG21 THR    83      80.510  76.060  42.040  0.00  0.00           H
ATOM   1309 HG22 THR    83      80.650  74.340  42.460  0.00  0.00           H
ATOM   1310 HG23 THR    83      82.130  75.350  42.330  0.00  0.00           H
ATOM   1311  OG1 THR    83      81.450  75.830  39.560  0.00  0.00           O
ATOM   1312  HG1 THR    83      81.510  76.630  40.090  0.00  0.00           H
ATOM   1313  C   THR    83      82.850  72.720  41.270  0.00  0.00           C
ATOM   1314  O   THR    83      83.790  72.970  42.020  0.00  0.00           O
ATOM   1315  N   PRO    84      82.080  71.630  41.430  0.00  0.00           N
ATOM   1316  CD  PRO    84      80.950  71.200  40.590  0.00  0.00           C
ATOM   1317  HD2 PRO    84      81.270  70.750  39.650  0.00  0.00           H
ATOM   1318  HD3 PRO    84      80.230  72.000  40.420  0.00  0.00           H
ATOM   1319  CG  PRO    84      80.210  70.190  41.450  0.00  0.00           C
ATOM   1320  HG2 PRO    84      79.610  69.520  40.840  0.00  0.00           H
ATOM   1321  HG3 PRO    84      79.720  70.870  42.150  0.00  0.00           H
ATOM   1322  CB  PRO    84      81.310  69.570  42.250  0.00  0.00           C
ATOM   1323  HB2 PRO    84      81.670  68.690  41.710  0.00  0.00           H
ATOM   1324  HB3 PRO    84      80.970  69.330  43.260  0.00  0.00           H
ATOM   1325  CA  PRO    84      82.380  70.610  42.460  0.00  0.00           C
ATOM   1326  HA  PRO    84      82.260  71.120  43.420  0.00  0.00           H
ATOM   1327  C   PRO    84      83.810  70.080  42.490  0.00  0.00           C
ATOM   1328  O   PRO    84      84.370  70.040  43.560  0.00  0.00           O
ATOM   1329  N   ILE    85      84.400  69.680  41.360  0.00  0.00           N
ATOM   1330  H   ILE    85      83.870  69.790  40.500  0.00  0.00           H
ATOM   1331  CA  ILE    85      85.770  69.120  41.190  0.00  0.00           C
ATOM   1332  HA  ILE    85      85.910  68.310  41.900  0.00  0.00           H
ATOM   1333  CB  ILE    85      86.030  68.530  39.800  0.00  0.00           C
ATOM   1334  HB  ILE    85      86.150  69.370  39.120  0.00  0.00           H
ATOM   1335  CG2 ILE    85      87.360  67.700  39.700  0.00  0.00           C
ATOM   1336 HG21 ILE    85      87.610  67.460  38.660  0.00  0.00           H
ATOM   1337 HG22 ILE    85      88.250  68.130  40.140  0.00  0.00           H
ATOM   1338 HG23 ILE    85      87.180  66.710  40.130  0.00  0.00           H
ATOM   1339  CG1 ILE    85      84.830  67.720  39.270  0.00  0.00           C
ATOM   1340 HG12 ILE    85      84.290  67.220  40.080  0.00  0.00           H
ATOM   1341 HG13 ILE    85      85.220  66.960  38.600  0.00  0.00           H
ATOM   1342  CD1 ILE    85      83.940  68.620  38.430  0.00  0.00           C
ATOM   1343 HD11 ILE    85      83.280  67.920  37.920  0.00  0.00           H
ATOM   1344 HD12 ILE    85      83.430  69.460  38.900  0.00  0.00           H
ATOM   1345 HD13 ILE    85      84.460  69.080  37.590  0.00  0.00           H
ATOM   1346  C   ILE    85      86.780  70.260  41.520  0.00  0.00           C
ATOM   1347  O   ILE    85      87.710  70.000  42.330  0.00  0.00           O
ATOM   1348  N   SER    86      86.580  71.430  41.000  0.00  0.00           N
ATOM   1349  H   SER    86      85.830  71.560  40.340  0.00  0.00           H
ATOM   1350  CA  SER    86      87.470  72.590  41.310  0.00  0.00           C
ATOM   1351  HA  SER    86      88.520  72.320  41.180  0.00  0.00           H
ATOM   1352  CB  SER    86      87.260  73.790  40.370  0.00  0.00           C
ATOM   1353  HB2 SER    86      86.190  74.000  40.410  0.00  0.00           H
ATOM   1354  HB3 SER    86      87.520  73.580  39.340  0.00  0.00           H
ATOM   1355  OG  SER    86      87.940  74.920  40.910  0.00  0.00           O
ATOM   1356  HG  SER    86      88.850  74.690  40.750  0.00  0.00           H
ATOM   1357  C   SER    86      87.390  73.060  42.760  0.00  0.00           C
ATOM   1358  O   SER    86      88.450  73.230  43.390  0.00  0.00           O
ATOM   1359  N   TYR    87      86.210  73.130  43.320  0.00  0.00           N
ATOM   1360  H   TYR    87      85.370  72.940  42.810  0.00  0.00           H
ATOM   1361  CA  TYR    87      86.110  73.430  44.830  0.00  0.00           C
ATOM   1362  HA  TYR    87      86.710  74.320  45.010  0.00  0.00           H
ATOM   1363  CB  TYR    87      84.610  73.670  45.110  0.00  0.00           C
ATOM   1364  HB2 TYR    87      84.420  73.800  46.180  0.00  0.00           H
ATOM   1365  HB3 TYR    87      83.990  72.880  44.680  0.00  0.00           H
ATOM   1366  CG  TYR    87      84.030  75.030  44.700  0.00  0.00           C
ATOM   1367  CD1 TYR    87      84.750  76.020  43.960  0.00  0.00           C
ATOM   1368  HD1 TYR    87      85.750  75.820  43.600  0.00  0.00           H
ATOM   1369  CE1 TYR    87      84.180  77.260  43.630  0.00  0.00           C
ATOM   1370  HE1 TYR    87      84.660  78.050  43.080  0.00  0.00           H
ATOM   1371  CZ  TYR    87      82.840  77.520  43.970  0.00  0.00           C
ATOM   1372  OH  TYR    87      82.250  78.670  43.490  0.00  0.00           O
ATOM   1373  HH  TYR    87      81.730  79.070  44.200  0.00  0.00           H
ATOM   1374  CE2 TYR    87      82.140  76.630  44.790  0.00  0.00           C
ATOM   1375  HE2 TYR    87      81.170  76.880  45.200  0.00  0.00           H
ATOM   1376  CD2 TYR    87      82.710  75.390  45.070  0.00  0.00           C
ATOM   1377  HD2 TYR    87      82.140  74.820  45.790  0.00  0.00           H
ATOM   1378  C   TYR    87      86.770  72.340  45.680  0.00  0.00           C
ATOM   1379  O   TYR    87      87.700  72.700  46.420  0.00  0.00           O
ATOM   1380  N   THR    88      86.580  71.000  45.300  0.00  0.00           N
ATOM   1381  H   THR    88      85.910  70.830  44.560  0.00  0.00           H
ATOM   1382  CA  THR    88      87.200  69.880  46.040  0.00  0.00           C
ATOM   1383  HA  THR    88      87.030  69.990  47.110  0.00  0.00           H
ATOM   1384  CB  THR    88      86.490  68.620  45.700  0.00  0.00           C
ATOM   1385  HB  THR    88      86.510  68.460  44.620  0.00  0.00           H
ATOM   1386  CG2 THR    88      87.050  67.370  46.340  0.00  0.00           C
ATOM   1387 HG21 THR    88      87.110  67.680  47.390  0.00  0.00           H
ATOM   1388 HG22 THR    88      86.380  66.520  46.190  0.00  0.00           H
ATOM   1389 HG23 THR    88      88.030  67.030  46.000  0.00  0.00           H
ATOM   1390  OG1 THR    88      85.190  68.810  46.130  0.00  0.00           O
ATOM   1391  HG1 THR    88      84.800  69.380  45.470  0.00  0.00           H
ATOM   1392  C   THR    88      88.700  69.830  45.940  0.00  0.00           C
ATOM   1393  O   THR    88      89.420  69.810  46.970  0.00  0.00           O
ATOM   1394  N   ALA    89      89.200  69.650  44.730  0.00  0.00           N
ATOM   1395  H   ALA    89      88.530  69.670  43.970  0.00  0.00           H
ATOM   1396  CA  ALA    89      90.700  69.560  44.550  0.00  0.00           C
ATOM   1397  HA  ALA    89      91.210  68.760  45.070  0.00  0.00           H
ATOM   1398  CB  ALA    89      90.880  69.360  43.060  0.00  0.00           C
ATOM   1399  HB1 ALA    89      91.930  69.480  42.770  0.00  0.00           H
ATOM   1400  HB2 ALA    89      90.680  68.360  42.690  0.00  0.00           H
ATOM   1401  HB3 ALA    89      90.190  70.060  42.580  0.00  0.00           H
ATOM   1402  C   ALA    89      91.380  70.880  44.940  0.00  0.00           C
ATOM   1403  O   ALA    89      92.520  70.930  45.390  0.00  0.00           O
ATOM   1404  N   GLY    90      90.650  72.010  44.830  0.00  0.00           N
ATOM   1405  H   GLY    90      89.680  71.930  44.560  0.00  0.00           H
ATOM   1406  CA  GLY    90      91.170  73.370  45.090  0.00  0.00           C
ATOM   1407  HA2 GLY    90      90.410  74.060  44.710  0.00  0.00           H
ATOM   1408  HA3 GLY    90      92.030  73.530  44.440  0.00  0.00           H
ATOM   1409  C   GLY    90      91.440  73.690  46.590  0.00  0.00           C
ATOM   1410  O   GLY    90      92.530  74.240  46.910  0.00  0.00           O
ATOM   1411  N   PHE    91      90.660  73.140  47.550  0.00  0.00           N
ATOM   1412  H   PHE    91      89.820  72.660  47.260  0.00  0.00           H
ATOM   1413  CA  PHE    91      90.860  73.060  48.920  0.00  0.00           C
ATOM   1414  HA  PHE    91      90.810  74.070  49.350  0.00  0.00           H
ATOM   1415  CB  PHE    91      89.640  72.380  49.510  0.00  0.00           C
ATOM   1416  HB2 PHE    91      89.490  71.420  49.030  0.00  0.00           H
ATOM   1417  HB3 PHE    91      88.790  73.050  49.370  0.00  0.00           H
ATOM   1418  CG  PHE    91      89.820  72.090  50.970  0.00  0.00           C
ATOM   1419  CD1 PHE    91      90.160  70.770  51.340  0.00  0.00           C
ATOM   1420  HD1 PHE    91      90.100  69.990  50.600  0.00  0.00           H
ATOM   1421  CE1 PHE    91      90.250  70.390  52.710  0.00  0.00           C
ATOM   1422  HE1 PHE    91      90.390  69.350  52.950  0.00  0.00           H
ATOM   1423  CZ  PHE    91      90.100  71.400  53.640  0.00  0.00           C
ATOM   1424  HZ  PHE    91      90.160  71.180  54.700  0.00  0.00           H
ATOM   1425  CE2 PHE    91      90.010  72.740  53.210  0.00  0.00           C
ATOM   1426  HE2 PHE    91      89.890  73.470  53.990  0.00  0.00           H
ATOM   1427  CD2 PHE    91      89.840  73.160  51.890  0.00  0.00           C
ATOM   1428  HD2 PHE    91      89.760  74.190  51.570  0.00  0.00           H
ATOM   1429  C   PHE    91      92.150  72.300  49.300  0.00  0.00           C
ATOM   1430  O   PHE    91      92.860  72.900  50.180  0.00  0.00           O
ATOM   1431  N   TYR    92      92.470  71.140  48.660  0.00  0.00           N
ATOM   1432  H   TYR    92      91.830  70.750  47.990  0.00  0.00           H
ATOM   1433  CA  TYR    92      93.810  70.650  48.870  0.00  0.00           C
ATOM   1434  HA  TYR    92      94.090  70.870  49.900  0.00  0.00           H
ATOM   1435  CB  TYR    92      93.870  69.110  48.740  0.00  0.00           C
ATOM   1436  HB2 TYR    92      94.880  68.800  49.010  0.00  0.00           H
ATOM   1437  HB3 TYR    92      93.580  68.790  47.740  0.00  0.00           H
ATOM   1438  CG  TYR    92      92.860  68.440  49.660  0.00  0.00           C
ATOM   1439  CD1 TYR    92      93.180  68.260  51.020  0.00  0.00           C
ATOM   1440  HD1 TYR    92      94.100  68.650  51.410  0.00  0.00           H
ATOM   1441  CE1 TYR    92      92.320  67.660  51.950  0.00  0.00           C
ATOM   1442  HE1 TYR    92      92.600  67.610  52.990  0.00  0.00           H
ATOM   1443  CZ  TYR    92      91.090  67.200  51.450  0.00  0.00           C
ATOM   1444  OH  TYR    92      90.230  66.720  52.310  0.00  0.00           O
ATOM   1445  HH  TYR    92      90.610  66.780  53.190  0.00  0.00           H
ATOM   1446  CE2 TYR    92      90.730  67.370  50.080  0.00  0.00           C
ATOM   1447  HE2 TYR    92      89.730  67.180  49.720  0.00  0.00           H
ATOM   1448  CD2 TYR    92      91.580  68.030  49.190  0.00  0.00           C
ATOM   1449  HD2 TYR    92      91.270  68.260  48.180  0.00  0.00           H
ATOM   1450  C   TYR    92      94.890  71.200  47.910  0.00  0.00           C
ATOM   1451  O   TYR    92      96.050  70.780  48.080  0.00  0.00           O
ATOM   1452  N   ARG    93      94.640  72.220  47.110  0.00  0.00           N
ATOM   1453  H   ARG    93      93.730  72.650  47.130  0.00  0.00           H
ATOM   1454  CA  ARG    93      95.570  72.810  46.190  0.00  0.00           C
ATOM   1455  HA  ARG    93      94.940  73.510  45.630  0.00  0.00           H
ATOM   1456  CB  ARG    93      96.780  73.500  46.820  0.00  0.00           C
ATOM   1457  HB2 ARG    93      97.350  74.070  46.080  0.00  0.00           H
ATOM   1458  HB3 ARG    93      97.440  72.750  47.280  0.00  0.00           H
ATOM   1459  CG  ARG    93      96.340  74.570  47.800  0.00  0.00           C
ATOM   1460  HG2 ARG    93      97.260  74.920  48.270  0.00  0.00           H
ATOM   1461  HG3 ARG    93      95.730  74.180  48.620  0.00  0.00           H
ATOM   1462  CD  ARG    93      95.690  75.920  47.370  0.00  0.00           C
ATOM   1463  HD2 ARG    93      94.760  75.770  46.820  0.00  0.00           H
ATOM   1464  HD3 ARG    93      96.420  76.360  46.690  0.00  0.00           H
ATOM   1465  NE  ARG    93      95.420  76.700  48.530  0.00  0.00           N
ATOM   1466  HE  ARG    93      96.150  77.330  48.840  0.00  0.00           H
ATOM   1467  CZ  ARG    93      94.410  76.580  49.370  0.00  0.00           C
ATOM   1468  NH1 ARG    93      93.360  75.790  49.210  0.00  0.00           N
ATOM   1469 HH11 ARG    93      93.360  75.220  48.370  0.00  0.00           H
ATOM   1470 HH12 ARG    93      92.610  75.740  49.890  0.00  0.00           H
ATOM   1471  NH2 ARG    93      94.450  77.420  50.360  0.00  0.00           N
ATOM   1472 HH21 ARG    93      95.280  77.970  50.550  0.00  0.00           H
ATOM   1473 HH22 ARG    93      93.780  77.280  51.110  0.00  0.00           H
ATOM   1474  C   ARG    93      96.040  71.900  45.060  0.00  0.00           C
ATOM   1475  O   ARG    93      97.180  71.890  44.640  0.00  0.00           O
ATOM   1476  N   ILE    94      95.250  71.020  44.530  0.00  0.00           N
ATOM   1477  H   ILE    94      94.310  70.890  44.870  0.00  0.00           H
ATOM   1478  CA  ILE    94      95.520  70.210  43.330  0.00  0.00           C
ATOM   1479  HA  ILE    94      96.600  70.050  43.380  0.00  0.00           H
ATOM   1480  CB  ILE    94      94.850  68.780  43.470  0.00  0.00           C
ATOM   1481  HB  ILE    94      93.820  69.080  43.690  0.00  0.00           H
ATOM   1482  CG2 ILE    94      94.820  68.040  42.090  0.00  0.00           C
ATOM   1483 HG21 ILE    94      95.800  68.040  41.620  0.00  0.00           H
ATOM   1484 HG22 ILE    94      94.460  67.020  42.270  0.00  0.00           H
ATOM   1485 HG23 ILE    94      94.140  68.480  41.360  0.00  0.00           H
ATOM   1486  CG1 ILE    94      95.480  67.920  44.590  0.00  0.00           C
ATOM   1487 HG12 ILE    94      95.690  68.520  45.480  0.00  0.00           H
ATOM   1488 HG13 ILE    94      96.420  67.440  44.340  0.00  0.00           H
ATOM   1489  CD1 ILE    94      94.420  66.950  45.090  0.00  0.00           C
ATOM   1490 HD11 ILE    94      94.240  66.260  44.270  0.00  0.00           H
ATOM   1491 HD12 ILE    94      94.760  66.560  46.050  0.00  0.00           H
ATOM   1492 HD13 ILE    94      93.560  67.530  45.440  0.00  0.00           H
ATOM   1493  C   ILE    94      95.210  70.990  42.000  0.00  0.00           C
ATOM   1494  O   ILE    94      94.160  71.650  41.960  0.00  0.00           O
ATOM   1495  N   PRO    95      96.010  70.880  40.930  0.00  0.00           N
ATOM   1496  CD  PRO    95      97.340  70.290  40.810  0.00  0.00           C
ATOM   1497  HD2 PRO    95      97.430  69.270  41.180  0.00  0.00           H
ATOM   1498  HD3 PRO    95      98.070  70.950  41.270  0.00  0.00           H
ATOM   1499  CG  PRO    95      97.820  70.330  39.340  0.00  0.00           C
ATOM   1500  HG2 PRO    95      97.530  69.330  39.000  0.00  0.00           H
ATOM   1501  HG3 PRO    95      98.880  70.570  39.260  0.00  0.00           H
ATOM   1502  CB  PRO    95      96.950  71.410  38.740  0.00  0.00           C
ATOM   1503  HB2 PRO    95      96.730  71.160  37.700  0.00  0.00           H
ATOM   1504  HB3 PRO    95      97.400  72.400  38.850  0.00  0.00           H
ATOM   1505  CA  PRO    95      95.640  71.430  39.670  0.00  0.00           C
ATOM   1506  HA  PRO    95      95.370  72.460  39.880  0.00  0.00           H
ATOM   1507  C   PRO    95      94.530  70.560  39.040  0.00  0.00           C
ATOM   1508  O   PRO    95      94.690  69.420  38.620  0.00  0.00           O
ATOM   1509  N   VAL    96      93.460  71.330  38.740  0.00  0.00           N
ATOM   1510  H   VAL    96      93.460  72.220  39.220  0.00  0.00           H
ATOM   1511  CA  VAL    96      92.330  70.860  37.940  0.00  0.00           C
ATOM   1512  HA  VAL    96      92.390  69.780  37.840  0.00  0.00           H
ATOM   1513  CB  VAL    96      90.930  71.140  38.610  0.00  0.00           C
ATOM   1514  HB  VAL    96      90.700  72.190  38.770  0.00  0.00           H
ATOM   1515  CG1 VAL    96      89.860  70.300  37.910  0.00  0.00           C
ATOM   1516 HG11 VAL    96      89.810  70.630  36.870  0.00  0.00           H
ATOM   1517 HG12 VAL    96      90.110  69.250  38.070  0.00  0.00           H
ATOM   1518 HG13 VAL    96      88.910  70.400  38.430  0.00  0.00           H
ATOM   1519  CG2 VAL    96      91.090  70.530  40.020  0.00  0.00           C
ATOM   1520 HG21 VAL    96      91.750  69.660  40.040  0.00  0.00           H
ATOM   1521 HG22 VAL    96      91.460  71.290  40.710  0.00  0.00           H
ATOM   1522 HG23 VAL    96      90.110  70.250  40.410  0.00  0.00           H
ATOM   1523  C   VAL    96      92.420  71.450  36.570  0.00  0.00           C
ATOM   1524  O   VAL    96      92.670  72.660  36.400  0.00  0.00           O
ATOM   1525  N   ILE    97      92.340  70.590  35.560  0.00  0.00           N
ATOM   1526  H   ILE    97      92.240  69.600  35.720  0.00  0.00           H
ATOM   1527  CA  ILE    97      92.450  71.080  34.160  0.00  0.00           C
ATOM   1528  HA  ILE    97      92.460  72.170  34.200  0.00  0.00           H
ATOM   1529  CB  ILE    97      93.700  70.530  33.430  0.00  0.00           C
ATOM   1530  HB  ILE    97      93.550  69.460  33.280  0.00  0.00           H
ATOM   1531  CG2 ILE    97      93.910  71.130  32.050  0.00  0.00           C
ATOM   1532 HG21 ILE    97      94.670  70.550  31.530  0.00  0.00           H
ATOM   1533 HG22 ILE    97      93.030  71.300  31.420  0.00  0.00           H
ATOM   1534 HG23 ILE    97      94.320  72.100  32.330  0.00  0.00           H
ATOM   1535  CG1 ILE    97      94.990  70.710  34.320  0.00  0.00           C
ATOM   1536 HG12 ILE    97      94.930  70.040  35.180  0.00  0.00           H
ATOM   1537 HG13 ILE    97      95.120  71.720  34.710  0.00  0.00           H
ATOM   1538  CD1 ILE    97      96.330  70.530  33.600  0.00  0.00           C
ATOM   1539 HD11 ILE    97      96.410  71.230  32.770  0.00  0.00           H
ATOM   1540 HD12 ILE    97      97.230  70.630  34.210  0.00  0.00           H
ATOM   1541 HD13 ILE    97      96.430  69.550  33.140  0.00  0.00           H
ATOM   1542  C   ILE    97      91.130  70.790  33.390  0.00  0.00           C
ATOM   1543  O   ILE    97      90.610  69.650  33.420  0.00  0.00           O
ATOM   1544  N   GLY    98      90.520  71.930  32.960  0.00  0.00           N
ATOM   1545  H   GLY    98      90.880  72.850  33.180  0.00  0.00           H
ATOM   1546  CA  GLY    98      89.320  71.950  32.180  0.00  0.00           C
ATOM   1547  HA2 GLY    98      88.890  72.940  32.320  0.00  0.00           H
ATOM   1548  HA3 GLY    98      88.620  71.200  32.550  0.00  0.00           H
ATOM   1549  C   GLY    98      89.560  71.640  30.730  0.00  0.00           C
ATOM   1550  O   GLY    98      90.180  72.470  30.050  0.00  0.00           O
ATOM   1551  N   LEU    99      89.240  70.410  30.360  0.00  0.00           N
ATOM   1552  H   LEU    99      88.750  69.880  31.070  0.00  0.00           H
ATOM   1553  CA  LEU    99      89.280  69.990  28.910  0.00  0.00           C
ATOM   1554  HA  LEU    99      90.310  70.080  28.560  0.00  0.00           H
ATOM   1555  CB  LEU    99      88.930  68.430  28.850  0.00  0.00           C
ATOM   1556  HB2 LEU    99      89.080  68.130  27.820  0.00  0.00           H
ATOM   1557  HB3 LEU    99      87.890  68.400  29.190  0.00  0.00           H
ATOM   1558  CG  LEU    99      89.770  67.480  29.730  0.00  0.00           C
ATOM   1559  HG  LEU    99      89.550  67.530  30.800  0.00  0.00           H
ATOM   1560  CD1 LEU    99      89.460  66.010  29.290  0.00  0.00           C
ATOM   1561 HD11 LEU    99      88.390  65.880  29.400  0.00  0.00           H
ATOM   1562 HD12 LEU    99      89.820  65.780  28.280  0.00  0.00           H
ATOM   1563 HD13 LEU    99      89.890  65.370  30.060  0.00  0.00           H
ATOM   1564  CD2 LEU    99      91.230  67.760  29.700  0.00  0.00           C
ATOM   1565 HD21 LEU    99      91.450  68.720  30.160  0.00  0.00           H
ATOM   1566 HD22 LEU    99      91.910  67.000  30.090  0.00  0.00           H
ATOM   1567 HD23 LEU    99      91.510  67.950  28.660  0.00  0.00           H
ATOM   1568  C   LEU    99      88.340  70.870  28.040  0.00  0.00           C
ATOM   1569  O   LEU    99      88.480  70.860  26.830  0.00  0.00           O
ATOM   1570  N   THR   100      87.290  71.490  28.510  0.00  0.00           N
ATOM   1571  H   THR   100      87.160  71.560  29.510  0.00  0.00           H
ATOM   1572  CA  THR   100      86.180  72.000  27.690  0.00  0.00           C
ATOM   1573  HA  THR   100      86.470  72.100  26.650  0.00  0.00           H
ATOM   1574  CB  THR   100      84.980  70.970  27.540  0.00  0.00           C
ATOM   1575  HB  THR   100      84.150  71.490  27.070  0.00  0.00           H
ATOM   1576  CG2 THR   100      85.400  69.720  26.700  0.00  0.00           C
ATOM   1577 HG21 THR   100      85.810  70.060  25.750  0.00  0.00           H
ATOM   1578 HG22 THR   100      86.040  69.040  27.270  0.00  0.00           H
ATOM   1579 HG23 THR   100      84.520  69.080  26.630  0.00  0.00           H
ATOM   1580  OG1 THR   100      84.740  70.590  28.860  0.00  0.00           O
ATOM   1581  HG1 THR   100      83.800  70.750  28.920  0.00  0.00           H
ATOM   1582  C   THR   100      85.540  73.300  28.220  0.00  0.00           C
ATOM   1583  O   THR   100      84.800  73.900  27.450  0.00  0.00           O
ATOM   1584  N   THR   101      85.710  73.650  29.490  0.00  0.00           N
ATOM   1585  H   THR   101      86.130  72.940  30.080  0.00  0.00           H
ATOM   1586  CA  THR   101      84.930  74.700  30.070  0.00  0.00           C
ATOM   1587  HA  THR   101      83.930  74.590  29.650  0.00  0.00           H
ATOM   1588  CB  THR   101      84.780  74.790  31.560  0.00  0.00           C
ATOM   1589  HB  THR   101      84.260  73.910  31.930  0.00  0.00           H
ATOM   1590  CG2 THR   101      86.070  74.920  32.360  0.00  0.00           C
ATOM   1591 HG21 THR   101      86.570  75.830  32.010  0.00  0.00           H
ATOM   1592 HG22 THR   101      85.870  75.130  33.410  0.00  0.00           H
ATOM   1593 HG23 THR   101      86.600  73.970  32.350  0.00  0.00           H
ATOM   1594  OG1 THR   101      84.100  76.020  31.930  0.00  0.00           O
ATOM   1595  HG1 THR   101      83.210  75.800  32.210  0.00  0.00           H
ATOM   1596  C   THR   101      85.360  76.130  29.590  0.00  0.00           C
ATOM   1597  O   THR   101      86.560  76.520  29.710  0.00  0.00           O
ATOM   1598  N   ARG   102      84.490  76.980  29.060  0.00  0.00           N
ATOM   1599  H   ARG   102      83.560  76.590  28.980  0.00  0.00           H
ATOM   1600  CA  ARG   102      84.780  78.310  28.470  0.00  0.00           C
ATOM   1601  HA  ARG   102      85.840  78.480  28.620  0.00  0.00           H
ATOM   1602  CB  ARG   102      84.490  78.220  26.950  0.00  0.00           C
ATOM   1603  HB2 ARG   102      84.580  79.180  26.430  0.00  0.00           H
ATOM   1604  HB3 ARG   102      83.470  77.850  26.900  0.00  0.00           H
ATOM   1605  CG  ARG   102      85.500  77.250  26.270  0.00  0.00           C
ATOM   1606  HG2 ARG   102      85.290  76.340  26.830  0.00  0.00           H
ATOM   1607  HG3 ARG   102      86.540  77.440  26.520  0.00  0.00           H
ATOM   1608  CD  ARG   102      85.190  77.000  24.790  0.00  0.00           C
ATOM   1609  HD2 ARG   102      84.130  76.730  24.710  0.00  0.00           H
ATOM   1610  HD3 ARG   102      85.840  76.250  24.350  0.00  0.00           H
ATOM   1611  NE  ARG   102      85.410  78.210  23.990  0.00  0.00           N
ATOM   1612  HE  ARG   102      85.980  78.950  24.360  0.00  0.00           H
ATOM   1613  CZ  ARG   102      85.090  78.450  22.740  0.00  0.00           C
ATOM   1614  NH1 ARG   102      84.400  77.590  22.040  0.00  0.00           N
ATOM   1615 HH11 ARG   102      84.170  76.670  22.380  0.00  0.00           H
ATOM   1616 HH12 ARG   102      84.220  77.780  21.060  0.00  0.00           H
ATOM   1617  NH2 ARG   102      85.250  79.580  22.130  0.00  0.00           N
ATOM   1618 HH21 ARG   102      85.840  80.300  22.530  0.00  0.00           H
ATOM   1619 HH22 ARG   102      84.860  79.780  21.220  0.00  0.00           H
ATOM   1620  C   ARG   102      84.110  79.590  29.070  0.00  0.00           C
ATOM   1621  O   ARG   102      84.310  80.700  28.570  0.00  0.00           O
ATOM   1622  N   MET   103      83.260  79.440  30.100  0.00  0.00           N
ATOM   1623  H   MET   103      82.910  78.560  30.430  0.00  0.00           H
ATOM   1624  CA  MET   103      82.720  80.560  30.940  0.00  0.00           C
ATOM   1625  HA  MET   103      82.220  81.340  30.370  0.00  0.00           H
ATOM   1626  CB  MET   103      81.650  80.050  31.920  0.00  0.00           C
ATOM   1627  HB2 MET   103      81.190  80.800  32.560  0.00  0.00           H
ATOM   1628  HB3 MET   103      82.140  79.380  32.620  0.00  0.00           H
ATOM   1629  CG  MET   103      80.540  79.190  31.340  0.00  0.00           C
ATOM   1630  HG2 MET   103      79.770  79.090  32.110  0.00  0.00           H
ATOM   1631  HG3 MET   103      81.020  78.240  31.110  0.00  0.00           H
ATOM   1632  SD  MET   103      79.770  79.800  29.870  0.00  0.00           S
ATOM   1633  CE  MET   103      78.880  81.270  30.290  0.00  0.00           C
ATOM   1634  HE1 MET   103      79.460  82.070  30.740  0.00  0.00           H
ATOM   1635  HE2 MET   103      78.450  81.650  29.360  0.00  0.00           H
ATOM   1636  HE3 MET   103      77.990  80.950  30.840  0.00  0.00           H
ATOM   1637  C   MET   103      83.860  81.270  31.680  0.00  0.00           C
ATOM   1638  O   MET   103      84.720  80.700  32.450  0.00  0.00           O
ATOM   1639  N   SER   104      84.070  82.560  31.470  0.00  0.00           N
ATOM   1640  H   SER   104      83.360  82.970  30.880  0.00  0.00           H
ATOM   1641  CA  SER   104      85.080  83.510  31.940  0.00  0.00           C
ATOM   1642  HA  SER   104      86.010  83.280  31.410  0.00  0.00           H
ATOM   1643  CB  SER   104      84.580  84.860  31.560  0.00  0.00           C
ATOM   1644  HB2 SER   104      85.230  85.640  31.960  0.00  0.00           H
ATOM   1645  HB3 SER   104      83.520  84.960  31.750  0.00  0.00           H
ATOM   1646  OG  SER   104      84.790  84.870  30.120  0.00  0.00           O
ATOM   1647  HG  SER   104      84.000  84.520  29.700  0.00  0.00           H
ATOM   1648  C   SER   104      85.350  83.440  33.420  0.00  0.00           C
ATOM   1649  O   SER   104      86.450  83.620  33.850  0.00  0.00           O
ATOM   1650  N   ILE   105      84.280  83.120  34.200  0.00  0.00           N
ATOM   1651  H   ILE   105      83.370  83.060  33.760  0.00  0.00           H
ATOM   1652  CA  ILE   105      84.270  82.720  35.640  0.00  0.00           C
ATOM   1653  HA  ILE   105      84.380  83.640  36.210  0.00  0.00           H
ATOM   1654  CB  ILE   105      82.870  82.250  36.230  0.00  0.00           C
ATOM   1655  HB  ILE   105      82.020  82.910  36.000  0.00  0.00           H
ATOM   1656  CG2 ILE   105      82.430  80.910  35.660  0.00  0.00           C
ATOM   1657 HG21 ILE   105      82.350  80.870  34.570  0.00  0.00           H
ATOM   1658 HG22 ILE   105      83.150  80.140  35.960  0.00  0.00           H
ATOM   1659 HG23 ILE   105      81.520  80.580  36.150  0.00  0.00           H
ATOM   1660  CG1 ILE   105      82.880  82.010  37.780  0.00  0.00           C
ATOM   1661 HG12 ILE   105      83.400  82.850  38.240  0.00  0.00           H
ATOM   1662 HG13 ILE   105      83.480  81.130  38.010  0.00  0.00           H
ATOM   1663  CD1 ILE   105      81.520  81.860  38.550  0.00  0.00           C
ATOM   1664 HD11 ILE   105      81.030  80.930  38.270  0.00  0.00           H
ATOM   1665 HD12 ILE   105      81.690  81.830  39.630  0.00  0.00           H
ATOM   1666 HD13 ILE   105      80.850  82.660  38.240  0.00  0.00           H
ATOM   1667  C   ILE   105      85.390  81.740  36.050  0.00  0.00           C
ATOM   1668  O   ILE   105      86.020  81.930  37.090  0.00  0.00           O
ATOM   1669  N   TYR   106      85.730  80.800  35.140  0.00  0.00           N
ATOM   1670  H   TYR   106      85.200  80.700  34.280  0.00  0.00           H
ATOM   1671  CA  TYR   106      86.860  79.990  35.350  0.00  0.00           C
ATOM   1672  HA  TYR   106      86.940  79.780  36.410  0.00  0.00           H
ATOM   1673  CB  TYR   106      86.670  78.540  34.780  0.00  0.00           C
ATOM   1674  HB2 TYR   106      87.580  78.030  35.100  0.00  0.00           H
ATOM   1675  HB3 TYR   106      86.630  78.570  33.690  0.00  0.00           H
ATOM   1676  CG  TYR   106      85.520  77.760  35.340  0.00  0.00           C
ATOM   1677  CD1 TYR   106      85.550  77.130  36.600  0.00  0.00           C
ATOM   1678  HD1 TYR   106      86.410  77.160  37.240  0.00  0.00           H
ATOM   1679  CE1 TYR   106      84.460  76.310  37.060  0.00  0.00           C
ATOM   1680  HE1 TYR   106      84.370  75.920  38.060  0.00  0.00           H
ATOM   1681  CZ  TYR   106      83.290  76.260  36.310  0.00  0.00           C
ATOM   1682  OH  TYR   106      82.240  75.540  36.820  0.00  0.00           O
ATOM   1683  HH  TYR   106      82.010  75.690  37.740  0.00  0.00           H
ATOM   1684  CE2 TYR   106      83.240  76.830  35.040  0.00  0.00           C
ATOM   1685  HE2 TYR   106      82.390  76.610  34.410  0.00  0.00           H
ATOM   1686  CD2 TYR   106      84.350  77.520  34.540  0.00  0.00           C
ATOM   1687  HD2 TYR   106      84.350  77.810  33.500  0.00  0.00           H
ATOM   1688  C   TYR   106      88.280  80.620  35.200  0.00  0.00           C
ATOM   1689  O   TYR   106      89.270  79.930  35.360  0.00  0.00           O
ATOM   1690  N   SER   107      88.430  81.910  34.910  0.00  0.00           N
ATOM   1691  H   SER   107      87.590  82.480  34.820  0.00  0.00           H
ATOM   1692  CA  SER   107      89.740  82.580  34.830  0.00  0.00           C
ATOM   1693  HA  SER   107      90.530  81.830  34.760  0.00  0.00           H
ATOM   1694  CB  SER   107      89.800  83.470  33.580  0.00  0.00           C
ATOM   1695  HB2 SER   107      90.820  83.860  33.570  0.00  0.00           H
ATOM   1696  HB3 SER   107      89.200  84.370  33.740  0.00  0.00           H
ATOM   1697  OG  SER   107      89.590  82.710  32.420  0.00  0.00           O
ATOM   1698  HG  SER   107      90.470  82.440  32.140  0.00  0.00           H
ATOM   1699  C   SER   107      89.990  83.390  36.160  0.00  0.00           C
ATOM   1700  O   SER   107      91.140  83.910  36.230  0.00  0.00           O
ATOM   1701  N   ASP   108      89.010  83.520  37.040  0.00  0.00           N
ATOM   1702  H   ASP   108      88.100  83.160  36.800  0.00  0.00           H
ATOM   1703  CA  ASP   108      89.110  84.230  38.350  0.00  0.00           C
ATOM   1704  HA  ASP   108      89.710  85.100  38.070  0.00  0.00           H
ATOM   1705  CB  ASP   108      87.800  84.770  38.830  0.00  0.00           C
ATOM   1706  HB2 ASP   108      87.240  83.890  39.170  0.00  0.00           H
ATOM   1707  HB3 ASP   108      87.340  85.190  37.940  0.00  0.00           H
ATOM   1708  CG  ASP   108      87.840  85.830  39.980  0.00  0.00           C
ATOM   1709  OD1 ASP   108      88.750  85.740  40.810  0.00  0.00           O
ATOM   1710  OD2 ASP   108      86.970  86.690  40.080  0.00  0.00           O
ATOM   1711  C   ASP   108      89.930  83.510  39.390  0.00  0.00           C
ATOM   1712  O   ASP   108      89.470  82.510  39.930  0.00  0.00           O
ATOM   1713  N   LYS   109      91.040  84.010  39.830  0.00  0.00           N
ATOM   1714  H   LYS   109      91.270  84.910  39.430  0.00  0.00           H
ATOM   1715  CA  LYS   109      91.950  83.350  40.810  0.00  0.00           C
ATOM   1716  HA  LYS   109      92.020  82.290  40.570  0.00  0.00           H
ATOM   1717  CB  LYS   109      93.340  84.020  40.720  0.00  0.00           C
ATOM   1718  HB2 LYS   109      93.270  84.930  41.320  0.00  0.00           H
ATOM   1719  HB3 LYS   109      93.530  84.320  39.690  0.00  0.00           H
ATOM   1720  CG  LYS   109      94.570  83.140  41.110  0.00  0.00           C
ATOM   1721  HG2 LYS   109      94.470  82.170  40.610  0.00  0.00           H
ATOM   1722  HG3 LYS   109      94.550  83.150  42.200  0.00  0.00           H
ATOM   1723  CD  LYS   109      95.910  83.700  40.610  0.00  0.00           C
ATOM   1724  HD2 LYS   109      95.830  83.680  39.520  0.00  0.00           H
ATOM   1725  HD3 LYS   109      96.710  83.030  40.940  0.00  0.00           H
ATOM   1726  CE  LYS   109      96.130  85.190  40.960  0.00  0.00           C
ATOM   1727  HE2 LYS   109      96.230  85.230  42.050  0.00  0.00           H
ATOM   1728  HE3 LYS   109      95.230  85.660  40.550  0.00  0.00           H
ATOM   1729  NZ  LYS   109      97.320  85.680  40.250  0.00  0.00           N
ATOM   1730  HZ1 LYS   109      97.160  85.610  39.250  0.00  0.00           H
ATOM   1731  HZ2 LYS   109      97.620  86.630  40.390  0.00  0.00           H
ATOM   1732  HZ3 LYS   109      98.140  85.140  40.490  0.00  0.00           H
ATOM   1733  C   LYS   109      91.450  83.480  42.280  0.00  0.00           C
ATOM   1734  O   LYS   109      91.970  82.780  43.220  0.00  0.00           O
ATOM   1735  N   SER   110      90.430  84.210  42.630  0.00  0.00           N
ATOM   1736  H   SER   110      90.030  84.780  41.900  0.00  0.00           H
ATOM   1737  CA  SER   110      89.790  84.290  43.990  0.00  0.00           C
ATOM   1738  HA  SER   110      90.530  84.070  44.760  0.00  0.00           H
ATOM   1739  CB  SER   110      89.310  85.690  44.330  0.00  0.00           C
ATOM   1740  HB2 SER   110      90.210  86.300  44.290  0.00  0.00           H
ATOM   1741  HB3 SER   110      88.920  85.600  45.340  0.00  0.00           H
ATOM   1742  OG  SER   110      88.250  86.120  43.490  0.00  0.00           O
ATOM   1743  HG  SER   110      88.470  86.230  42.560  0.00  0.00           H
ATOM   1744  C   SER   110      88.740  83.250  44.110  0.00  0.00           C
ATOM   1745  O   SER   110      88.520  82.830  45.250  0.00  0.00           O
ATOM   1746  N   ILE   111      88.050  82.830  43.100  0.00  0.00           N
ATOM   1747  H   ILE   111      88.130  83.300  42.210  0.00  0.00           H
ATOM   1748  CA  ILE   111      87.090  81.780  43.070  0.00  0.00           C
ATOM   1749  HA  ILE   111      86.690  81.650  44.080  0.00  0.00           H
ATOM   1750  CB  ILE   111      85.890  82.080  42.070  0.00  0.00           C
ATOM   1751  HB  ILE   111      86.270  81.910  41.060  0.00  0.00           H
ATOM   1752  CG2 ILE   111      84.700  81.090  42.160  0.00  0.00           C
ATOM   1753 HG21 ILE   111      84.100  81.330  43.030  0.00  0.00           H
ATOM   1754 HG22 ILE   111      84.030  81.220  41.310  0.00  0.00           H
ATOM   1755 HG23 ILE   111      85.000  80.040  42.170  0.00  0.00           H
ATOM   1756  CG1 ILE   111      85.390  83.560  42.230  0.00  0.00           C
ATOM   1757 HG12 ILE   111      86.220  84.270  42.120  0.00  0.00           H
ATOM   1758 HG13 ILE   111      84.690  83.640  43.060  0.00  0.00           H
ATOM   1759  CD1 ILE   111      84.480  83.890  41.060  0.00  0.00           C
ATOM   1760 HD11 ILE   111      83.460  83.510  41.110  0.00  0.00           H
ATOM   1761 HD12 ILE   111      84.410  84.980  40.970  0.00  0.00           H
ATOM   1762 HD13 ILE   111      84.900  83.460  40.150  0.00  0.00           H
ATOM   1763  C   ILE   111      87.650  80.390  42.610  0.00  0.00           C
ATOM   1764  O   ILE   111      87.210  79.340  43.070  0.00  0.00           O
ATOM   1765  N   HIE   112      88.520  80.380  41.600  0.00  0.00           N
ATOM   1766  H   HIE   112      88.690  81.260  41.140  0.00  0.00           H
ATOM   1767  CA  HIE   112      89.130  79.160  40.960  0.00  0.00           C
ATOM   1768  HA  HIE   112      88.870  78.320  41.610  0.00  0.00           H
ATOM   1769  CB  HIE   112      88.540  78.820  39.550  0.00  0.00           C
ATOM   1770  HB2 HIE   112      88.930  77.880  39.160  0.00  0.00           H
ATOM   1771  HB3 HIE   112      88.610  79.590  38.790  0.00  0.00           H
ATOM   1772  CG  HIE   112      87.080  78.520  39.580  0.00  0.00           C
ATOM   1773  ND1 HIE   112      86.520  77.440  40.240  0.00  0.00           N
ATOM   1774  CE1 HIE   112      85.197  77.424  39.813  0.00  0.00           C
ATOM   1775  HE1 HIE   112      84.546  76.589  40.073  0.00  0.00           H
ATOM   1776  NE2 HIE   112      84.923  78.606  39.320  0.00  0.00           N
ATOM   1777  HE2 HIE   112      83.997  78.939  39.093  0.00  0.00           H
ATOM   1778  CD2 HIE   112      86.070  79.320  39.160  0.00  0.00           C
ATOM   1779  HD2 HIE   112      86.130  80.270  38.650  0.00  0.00           H
ATOM   1780  C   HIE   112      90.650  79.180  41.010  0.00  0.00           C
ATOM   1781  O   HIE   112      91.350  79.120  39.970  0.00  0.00           O
ATOM   1782  N   LEU   113      91.190  79.270  42.230  0.00  0.00           N
ATOM   1783  H   LEU   113      90.620  78.920  42.990  0.00  0.00           H
ATOM   1784  CA  LEU   113      92.570  79.570  42.590  0.00  0.00           C
ATOM   1785  HA  LEU   113      92.850  80.600  42.370  0.00  0.00           H
ATOM   1786  CB  LEU   113      92.490  79.630  44.100  0.00  0.00           C
ATOM   1787  HB2 LEU   113      91.940  78.790  44.520  0.00  0.00           H
ATOM   1788  HB3 LEU   113      92.000  80.570  44.340  0.00  0.00           H
ATOM   1789  CG  LEU   113      93.910  79.790  44.760  0.00  0.00           C
ATOM   1790  HG  LEU   113      94.670  79.450  44.060  0.00  0.00           H
ATOM   1791  CD1 LEU   113      94.330  81.200  45.120  0.00  0.00           C
ATOM   1792 HD11 LEU   113      93.500  81.760  45.550  0.00  0.00           H
ATOM   1793 HD12 LEU   113      95.210  81.210  45.760  0.00  0.00           H
ATOM   1794 HD13 LEU   113      94.500  81.840  44.250  0.00  0.00           H
ATOM   1795  CD2 LEU   113      94.000  78.920  46.030  0.00  0.00           C
ATOM   1796 HD21 LEU   113      93.700  77.910  45.770  0.00  0.00           H
ATOM   1797 HD22 LEU   113      95.050  78.850  46.310  0.00  0.00           H
ATOM   1798 HD23 LEU   113      93.300  79.330  46.750  0.00  0.00           H
ATOM   1799  C   LEU   113      93.550  78.470  42.020  0.00  0.00           C
ATOM   1800  O   LEU   113      94.480  78.830  41.330  0.00  0.00           O
ATOM   1801  N   SER   114      93.230  77.150  42.140  0.00  0.00           N
ATOM   1802  H   SER   114      92.380  76.870  42.610  0.00  0.00           H
ATOM   1803  CA  SER   114      94.030  76.020  41.610  0.00  0.00           C
ATOM   1804  HA  SER   114      95.010  76.400  41.310  0.00  0.00           H
ATOM   1805  CB  SER   114      94.260  75.020  42.690  0.00  0.00           C
ATOM   1806  HB2 SER   114      94.920  74.250  42.270  0.00  0.00           H
ATOM   1807  HB3 SER   114      93.320  74.670  43.110  0.00  0.00           H
ATOM   1808  OG  SER   114      94.920  75.530  43.820  0.00  0.00           O
ATOM   1809  HG  SER   114      95.730  75.880  43.470  0.00  0.00           H
ATOM   1810  C   SER   114      93.550  75.370  40.320  0.00  0.00           C
ATOM   1811  O   SER   114      93.280  74.210  40.220  0.00  0.00           O
ATOM   1812  N   PHE   115      93.490  76.190  39.250  0.00  0.00           N
ATOM   1813  H   PHE   115      93.830  77.130  39.330  0.00  0.00           H
ATOM   1814  CA  PHE   115      92.800  75.760  38.030  0.00  0.00           C
ATOM   1815  HA  PHE   115      92.900  74.680  37.960  0.00  0.00           H
ATOM   1816  CB  PHE   115      91.290  76.130  38.120  0.00  0.00           C
ATOM   1817  HB2 PHE   115      91.390  77.190  37.900  0.00  0.00           H
ATOM   1818  HB3 PHE   115      90.990  76.010  39.160  0.00  0.00           H
ATOM   1819  CG  PHE   115      90.320  75.540  37.190  0.00  0.00           C
ATOM   1820  CD1 PHE   115      90.080  76.130  35.960  0.00  0.00           C
ATOM   1821  HD1 PHE   115      90.580  77.020  35.620  0.00  0.00           H
ATOM   1822  CE1 PHE   115      89.320  75.390  34.970  0.00  0.00           C
ATOM   1823  HE1 PHE   115      89.280  75.790  33.970  0.00  0.00           H
ATOM   1824  CZ  PHE   115      88.550  74.280  35.410  0.00  0.00           C
ATOM   1825  HZ  PHE   115      87.870  73.760  34.750  0.00  0.00           H
ATOM   1826  CE2 PHE   115      88.580  73.870  36.740  0.00  0.00           C
ATOM   1827  HE2 PHE   115      87.940  73.030  36.950  0.00  0.00           H
ATOM   1828  CD2 PHE   115      89.470  74.500  37.650  0.00  0.00           C
ATOM   1829  HD2 PHE   115      89.490  74.110  38.650  0.00  0.00           H
ATOM   1830  C   PHE   115      93.380  76.180  36.670  0.00  0.00           C
ATOM   1831  O   PHE   115      93.690  77.340  36.430  0.00  0.00           O
ATOM   1832  N   LEU   116      93.470  75.290  35.680  0.00  0.00           N
ATOM   1833  H   LEU   116      93.190  74.320  35.760  0.00  0.00           H
ATOM   1834  CA  LEU   116      93.900  75.630  34.290  0.00  0.00           C
ATOM   1835  HA  LEU   116      93.980  76.710  34.170  0.00  0.00           H
ATOM   1836  CB  LEU   116      95.250  74.960  33.810  0.00  0.00           C
ATOM   1837  HB2 LEU   116      95.500  75.340  32.830  0.00  0.00           H
ATOM   1838  HB3 LEU   116      95.120  73.880  33.690  0.00  0.00           H
ATOM   1839  CG  LEU   116      96.490  75.230  34.710  0.00  0.00           C
ATOM   1840  HG  LEU   116      96.180  75.950  35.470  0.00  0.00           H
ATOM   1841  CD1 LEU   116      96.770  73.960  35.510  0.00  0.00           C
ATOM   1842 HD11 LEU   116      97.680  74.030  36.100  0.00  0.00           H
ATOM   1843 HD12 LEU   116      95.930  73.820  36.190  0.00  0.00           H
ATOM   1844 HD13 LEU   116      96.840  73.110  34.830  0.00  0.00           H
ATOM   1845  CD2 LEU   116      97.690  75.910  34.000  0.00  0.00           C
ATOM   1846 HD21 LEU   116      98.340  76.320  34.770  0.00  0.00           H
ATOM   1847 HD22 LEU   116      98.240  75.130  33.460  0.00  0.00           H
ATOM   1848 HD23 LEU   116      97.510  76.740  33.320  0.00  0.00           H
ATOM   1849  C   LEU   116      92.800  75.220  33.280  0.00  0.00           C
ATOM   1850  O   LEU   116      91.950  74.370  33.610  0.00  0.00           O
ATOM   1851  N   ARG   117      92.820  75.660  32.000  0.00  0.00           N
ATOM   1852  H   ARG   117      93.390  76.470  31.770  0.00  0.00           H
ATOM   1853  CA  ARG   117      91.950  75.060  30.960  0.00  0.00           C
ATOM   1854  HA  ARG   117      91.820  73.980  31.060  0.00  0.00           H
ATOM   1855  CB  ARG   117      90.540  75.750  30.950  0.00  0.00           C
ATOM   1856  HB2 ARG   117      89.910  75.260  31.690  0.00  0.00           H
ATOM   1857  HB3 ARG   117      90.100  75.350  30.030  0.00  0.00           H
ATOM   1858  CG  ARG   117      90.520  77.330  31.020  0.00  0.00           C
ATOM   1859  HG2 ARG   117      90.990  77.640  30.080  0.00  0.00           H
ATOM   1860  HG3 ARG   117      90.970  77.730  31.930  0.00  0.00           H
ATOM   1861  CD  ARG   117      89.100  77.760  30.800  0.00  0.00           C
ATOM   1862  HD2 ARG   117      88.490  77.140  31.450  0.00  0.00           H
ATOM   1863  HD3 ARG   117      88.800  77.710  29.750  0.00  0.00           H
ATOM   1864  NE  ARG   117      88.970  79.200  31.130  0.00  0.00           N
ATOM   1865  HE  ARG   117      89.810  79.740  31.300  0.00  0.00           H
ATOM   1866  CZ  ARG   117      87.760  79.720  31.400  0.00  0.00           C
ATOM   1867  NH1 ARG   117      86.680  79.080  31.150  0.00  0.00           N
ATOM   1868 HH11 ARG   117      86.710  78.250  30.570  0.00  0.00           H
ATOM   1869 HH12 ARG   117      85.790  79.500  31.410  0.00  0.00           H
ATOM   1870  NH2 ARG   117      87.600  80.910  31.950  0.00  0.00           N
ATOM   1871 HH21 ARG   117      88.390  81.520  31.850  0.00  0.00           H
ATOM   1872 HH22 ARG   117      86.660  81.090  32.270  0.00  0.00           H
ATOM   1873  C   ARG   117      92.640  75.120  29.550  0.00  0.00           C
ATOM   1874  O   ARG   117      93.370  76.100  29.190  0.00  0.00           O
ATOM   1875  N   THR   118      92.450  74.040  28.790  0.00  0.00           N
ATOM   1876  H   THR   118      91.790  73.310  29.020  0.00  0.00           H
ATOM   1877  CA  THR   118      93.110  73.740  27.470  0.00  0.00           C
ATOM   1878  HA  THR   118      94.110  74.150  27.520  0.00  0.00           H
ATOM   1879  CB  THR   118      93.070  72.160  27.320  0.00  0.00           C
ATOM   1880  HB  THR   118      93.370  71.860  26.310  0.00  0.00           H
ATOM   1881  CG2 THR   118      94.000  71.490  28.390  0.00  0.00           C
ATOM   1882 HG21 THR   118      93.840  71.980  29.350  0.00  0.00           H
ATOM   1883 HG22 THR   118      93.770  70.440  28.540  0.00  0.00           H
ATOM   1884 HG23 THR   118      95.040  71.770  28.200  0.00  0.00           H
ATOM   1885  OG1 THR   118      91.660  71.810  27.440  0.00  0.00           O
ATOM   1886  HG1 THR   118      91.270  71.620  26.590  0.00  0.00           H
ATOM   1887  C   THR   118      92.340  74.320  26.350  0.00  0.00           C
ATOM   1888  O   THR   118      92.750  74.310  25.180  0.00  0.00           O
ATOM   1889  N   VAL   119      91.160  74.910  26.540  0.00  0.00           N
ATOM   1890  H   VAL   119      90.750  74.940  27.460  0.00  0.00           H
ATOM   1891  CA  VAL   119      90.450  75.830  25.640  0.00  0.00           C
ATOM   1892  HA  VAL   119      91.040  75.800  24.720  0.00  0.00           H
ATOM   1893  CB  VAL   119      89.040  75.330  25.300  0.00  0.00           C
ATOM   1894  HB  VAL   119      88.470  76.160  24.880  0.00  0.00           H
ATOM   1895  CG1 VAL   119      89.010  74.260  24.220  0.00  0.00           C
ATOM   1896 HG11 VAL   119      89.620  74.470  23.340  0.00  0.00           H
ATOM   1897 HG12 VAL   119      89.160  73.260  24.620  0.00  0.00           H
ATOM   1898 HG13 VAL   119      87.950  74.240  23.950  0.00  0.00           H
ATOM   1899  CG2 VAL   119      88.320  74.780  26.470  0.00  0.00           C
ATOM   1900 HG21 VAL   119      88.270  75.410  27.360  0.00  0.00           H
ATOM   1901 HG22 VAL   119      87.290  74.570  26.190  0.00  0.00           H
ATOM   1902 HG23 VAL   119      88.670  73.810  26.830  0.00  0.00           H
ATOM   1903  C   VAL   119      90.270  77.220  26.210  0.00  0.00           C
ATOM   1904  O   VAL   119      90.180  77.380  27.400  0.00  0.00           O
ATOM   1905  N   PRO   120      90.170  78.270  25.430  0.00  0.00           N
ATOM   1906  CD  PRO   120      90.360  78.250  23.970  0.00  0.00           C
ATOM   1907  HD2 PRO   120      89.460  78.080  23.380  0.00  0.00           H
ATOM   1908  HD3 PRO   120      91.100  77.500  23.700  0.00  0.00           H
ATOM   1909  CG  PRO   120      91.040  79.560  23.750  0.00  0.00           C
ATOM   1910  HG2 PRO   120      90.920  79.820  22.700  0.00  0.00           H
ATOM   1911  HG3 PRO   120      92.100  79.450  23.970  0.00  0.00           H
ATOM   1912  CB  PRO   120      90.430  80.560  24.740  0.00  0.00           C
ATOM   1913  HB2 PRO   120      89.580  81.050  24.280  0.00  0.00           H
ATOM   1914  HB3 PRO   120      91.120  81.370  24.960  0.00  0.00           H
ATOM   1915  CA  PRO   120      89.980  79.640  25.930  0.00  0.00           C
ATOM   1916  HA  PRO   120      90.820  79.780  26.610  0.00  0.00           H
ATOM   1917  C   PRO   120      88.550  80.060  26.370  0.00  0.00           C
ATOM   1918  O   PRO   120      87.550  79.670  25.800  0.00  0.00           O
ATOM   1919  N   PRO   121      88.410  81.030  27.300  0.00  0.00           N
ATOM   1920  CD  PRO   121      89.340  81.650  28.290  0.00  0.00           C
ATOM   1921  HD2 PRO   121      90.250  82.110  27.900  0.00  0.00           H
ATOM   1922  HD3 PRO   121      89.610  80.820  28.930  0.00  0.00           H
ATOM   1923  CG  PRO   121      88.520  82.690  28.980  0.00  0.00           C
ATOM   1924  HG2 PRO   121      88.670  83.670  28.530  0.00  0.00           H
ATOM   1925  HG3 PRO   121      88.780  82.600  30.040  0.00  0.00           H
ATOM   1926  CB  PRO   121      87.010  82.300  28.940  0.00  0.00           C
ATOM   1927  HB2 PRO   121      86.370  83.180  28.910  0.00  0.00           H
ATOM   1928  HB3 PRO   121      86.720  81.500  29.620  0.00  0.00           H
ATOM   1929  CA  PRO   121      87.050  81.590  27.570  0.00  0.00           C
ATOM   1930  HA  PRO   121      86.370  80.740  27.650  0.00  0.00           H
ATOM   1931  C   PRO   121      86.510  82.390  26.370  0.00  0.00           C
ATOM   1932  O   PRO   121      87.220  82.820  25.530  0.00  0.00           O
ATOM   1933  N   TYR   122      85.170  82.430  26.360  0.00  0.00           N
ATOM   1934  H   TYR   122      84.640  82.180  27.190  0.00  0.00           H
ATOM   1935  CA  TYR   122      84.520  83.160  25.260  0.00  0.00           C
ATOM   1936  HA  TYR   122      84.840  82.620  24.360  0.00  0.00           H
ATOM   1937  CB  TYR   122      83.010  83.030  25.330  0.00  0.00           C
ATOM   1938  HB2 TYR   122      82.650  83.670  24.520  0.00  0.00           H
ATOM   1939  HB3 TYR   122      82.580  83.530  26.190  0.00  0.00           H
ATOM   1940  CG  TYR   122      82.330  81.660  25.130  0.00  0.00           C
ATOM   1941  CD1 TYR   122      82.160  81.200  23.830  0.00  0.00           C
ATOM   1942  HD1 TYR   122      82.490  81.720  22.950  0.00  0.00           H
ATOM   1943  CE1 TYR   122      81.550  79.940  23.660  0.00  0.00           C
ATOM   1944  HE1 TYR   122      81.440  79.460  22.700  0.00  0.00           H
ATOM   1945  CZ  TYR   122      81.180  79.220  24.750  0.00  0.00           C
ATOM   1946  OH  TYR   122      80.850  77.900  24.570  0.00  0.00           O
ATOM   1947  HH  TYR   122      80.950  77.540  23.680  0.00  0.00           H
ATOM   1948  CE2 TYR   122      81.360  79.640  26.090  0.00  0.00           C
ATOM   1949  HE2 TYR   122      81.040  79.060  26.950  0.00  0.00           H
ATOM   1950  CD2 TYR   122      81.940  80.900  26.250  0.00  0.00           C
ATOM   1951  HD2 TYR   122      82.030  81.360  27.230  0.00  0.00           H
ATOM   1952  C   TYR   122      85.010  84.570  25.160  0.00  0.00           C
ATOM   1953  O   TYR   122      85.220  85.050  24.070  0.00  0.00           O
ATOM   1954  N   SER   123      85.310  85.260  26.290  0.00  0.00           N
ATOM   1955  H   SER   123      85.020  84.760  27.120  0.00  0.00           H
ATOM   1956  CA  SER   123      85.970  86.560  26.370  0.00  0.00           C
ATOM   1957  HA  SER   123      85.380  87.310  25.840  0.00  0.00           H
ATOM   1958  CB  SER   123      86.080  86.920  27.860  0.00  0.00           C
ATOM   1959  HB2 SER   123      85.100  86.870  28.320  0.00  0.00           H
ATOM   1960  HB3 SER   123      86.450  87.950  27.880  0.00  0.00           H
ATOM   1961  OG  SER   123      87.020  86.100  28.510  0.00  0.00           O
ATOM   1962  HG  SER   123      86.760  85.810  29.390  0.00  0.00           H
ATOM   1963  C   SER   123      87.320  86.610  25.640  0.00  0.00           C
ATOM   1964  O   SER   123      87.760  87.730  25.290  0.00  0.00           O
ATOM   1965  N   HIE   124      87.940  85.430  25.330  0.00  0.00           N
ATOM   1966  H   HIE   124      87.540  84.580  25.710  0.00  0.00           H
ATOM   1967  CA  HIE   124      89.230  85.480  24.560  0.00  0.00           C
ATOM   1968  HA  HIE   124      89.780  86.390  24.780  0.00  0.00           H
ATOM   1969  CB  HIE   124      90.130  84.290  24.940  0.00  0.00           C
ATOM   1970  HB2 HIE   124      90.900  84.130  24.180  0.00  0.00           H
ATOM   1971  HB3 HIE   124      89.600  83.340  24.910  0.00  0.00           H
ATOM   1972  CG  HIE   124      90.740  84.420  26.300  0.00  0.00           C
ATOM   1973  ND1 HIE   124      91.910  83.750  26.720  0.00  0.00           N
ATOM   1974  CE1 HIE   124      92.240  84.160  27.920  0.00  0.00           C
ATOM   1975  HE1 HIE   124      93.010  83.790  28.570  0.00  0.00           H
ATOM   1976  NE2 HIE   124      91.360  85.100  28.290  0.00  0.00           N
ATOM   1977  HE2 HIE   124      91.350  85.400  29.250  0.00  0.00           H
ATOM   1978  CD2 HIE   124      90.340  85.260  27.330  0.00  0.00           C
ATOM   1979  HD2 HIE   124      89.510  85.950  27.350  0.00  0.00           H
ATOM   1980  C   HIE   124      89.040  85.480  23.050  0.00  0.00           C
ATOM   1981  O   HIE   124      90.040  85.690  22.300  0.00  0.00           O
ATOM   1982  N   GLN   125      87.850  85.330  22.480  0.00  0.00           N
ATOM   1983  H   GLN   125      86.990  85.330  23.010  0.00  0.00           H
ATOM   1984  CA  GLN   125      87.540  85.650  21.080  0.00  0.00           C
ATOM   1985  HA  GLN   125      88.160  85.040  20.410  0.00  0.00           H
ATOM   1986  CB  GLN   125      86.070  85.380  20.860  0.00  0.00           C
ATOM   1987  HB2 GLN   125      85.840  85.800  19.890  0.00  0.00           H
ATOM   1988  HB3 GLN   125      85.470  85.950  21.570  0.00  0.00           H
ATOM   1989  CG  GLN   125      85.760  83.800  20.950  0.00  0.00           C
ATOM   1990  HG2 GLN   125      86.220  83.380  21.850  0.00  0.00           H
ATOM   1991  HG3 GLN   125      86.220  83.240  20.130  0.00  0.00           H
ATOM   1992  CD  GLN   125      84.220  83.450  21.080  0.00  0.00           C
ATOM   1993  OE1 GLN   125      83.710  82.520  20.430  0.00  0.00           O
ATOM   1994  NE2 GLN   125      83.460  84.170  21.890  0.00  0.00           N
ATOM   1995 HE21 GLN   125      83.920  84.940  22.370  0.00  0.00           H
ATOM   1996 HE22 GLN   125      82.520  83.840  22.050  0.00  0.00           H
ATOM   1997  C   GLN   125      87.870  87.070  20.710  0.00  0.00           C
ATOM   1998  O   GLN   125      88.050  87.410  19.520  0.00  0.00           O
ATOM   1999  N   ALA   126      87.980  87.970  21.660  0.00  0.00           N
ATOM   2000  H   ALA   126      87.840  87.780  22.640  0.00  0.00           H
ATOM   2001  CA  ALA   126      88.260  89.350  21.430  0.00  0.00           C
ATOM   2002  HA  ALA   126      87.570  89.630  20.630  0.00  0.00           H
ATOM   2003  CB  ALA   126      87.950  90.120  22.710  0.00  0.00           C
ATOM   2004  HB1 ALA   126      88.050  91.190  22.550  0.00  0.00           H
ATOM   2005  HB2 ALA   126      86.990  89.820  23.140  0.00  0.00           H
ATOM   2006  HB3 ALA   126      88.780  89.810  23.330  0.00  0.00           H
ATOM   2007  C   ALA   126      89.700  89.530  20.980  0.00  0.00           C
ATOM   2008  O   ALA   126      90.010  90.490  20.270  0.00  0.00           O
ATOM   2009  N   LEU   127      90.590  88.540  21.220  0.00  0.00           N
ATOM   2010  H   LEU   127      90.390  87.810  21.880  0.00  0.00           H
ATOM   2011  CA  LEU   127      91.880  88.510  20.580  0.00  0.00           C
ATOM   2012  HA  LEU   127      92.430  89.430  20.740  0.00  0.00           H
ATOM   2013  CB  LEU   127      92.650  87.290  21.040  0.00  0.00           C
ATOM   2014  HB2 LEU   127      93.570  87.360  20.450  0.00  0.00           H
ATOM   2015  HB3 LEU   127      92.190  86.390  20.650  0.00  0.00           H
ATOM   2016  CG  LEU   127      92.960  87.160  22.540  0.00  0.00           C
ATOM   2017  HG  LEU   127      92.070  87.310  23.150  0.00  0.00           H
ATOM   2018  CD1 LEU   127      93.390  85.750  22.660  0.00  0.00           C
ATOM   2019 HD11 LEU   127      93.780  85.530  23.650  0.00  0.00           H
ATOM   2020 HD12 LEU   127      92.480  85.140  22.630  0.00  0.00           H
ATOM   2021 HD13 LEU   127      94.050  85.430  21.860  0.00  0.00           H
ATOM   2022  CD2 LEU   127      94.220  88.020  22.840  0.00  0.00           C
ATOM   2023 HD21 LEU   127      95.110  87.600  22.370  0.00  0.00           H
ATOM   2024 HD22 LEU   127      94.030  89.010  22.400  0.00  0.00           H
ATOM   2025 HD23 LEU   127      94.390  87.800  23.890  0.00  0.00           H
ATOM   2026  C   LEU   127      91.690  88.490  19.020  0.00  0.00           C
ATOM   2027  O   LEU   127      92.350  89.260  18.290  0.00  0.00           O
ATOM   2028  N   VAL   128      90.770  87.600  18.560  0.00  0.00           N
ATOM   2029  H   VAL   128      90.200  87.140  19.250  0.00  0.00           H
ATOM   2030  CA  VAL   128      90.560  87.380  17.070  0.00  0.00           C
ATOM   2031  HA  VAL   128      91.530  87.350  16.560  0.00  0.00           H
ATOM   2032  CB  VAL   128      89.960  86.080  16.630  0.00  0.00           C
ATOM   2033  HB  VAL   128      88.880  86.110  16.750  0.00  0.00           H
ATOM   2034  CG1 VAL   128      90.100  85.760  15.170  0.00  0.00           C
ATOM   2035 HG11 VAL   128      89.700  86.540  14.520  0.00  0.00           H
ATOM   2036 HG12 VAL   128      91.140  85.530  14.950  0.00  0.00           H
ATOM   2037 HG13 VAL   128      89.730  84.760  14.930  0.00  0.00           H
ATOM   2038  CG2 VAL   128      90.500  84.850  17.360  0.00  0.00           C
ATOM   2039 HG21 VAL   128      90.350  85.000  18.430  0.00  0.00           H
ATOM   2040 HG22 VAL   128      90.070  83.880  17.120  0.00  0.00           H
ATOM   2041 HG23 VAL   128      91.580  84.780  17.240  0.00  0.00           H
ATOM   2042  C   VAL   128      89.730  88.520  16.400  0.00  0.00           C
ATOM   2043  O   VAL   128      89.910  88.900  15.220  0.00  0.00           O
ATOM   2044  N   TRP   129      88.870  89.210  17.250  0.00  0.00           N
ATOM   2045  H   TRP   129      88.780  88.900  18.210  0.00  0.00           H
ATOM   2046  CA  TRP   129      88.190  90.430  16.840  0.00  0.00           C
ATOM   2047  HA  TRP   129      87.840  90.300  15.810  0.00  0.00           H
ATOM   2048  CB  TRP   129      87.100  90.870  17.890  0.00  0.00           C
ATOM   2049  HB2 TRP   129      86.610  91.760  17.500  0.00  0.00           H
ATOM   2050  HB3 TRP   129      87.530  91.130  18.850  0.00  0.00           H
ATOM   2051  CG  TRP   129      85.950  89.930  18.130  0.00  0.00           C
ATOM   2052  CD1 TRP   129      85.380  89.150  17.200  0.00  0.00           C
ATOM   2053  HD1 TRP   129      85.770  89.090  16.200  0.00  0.00           H
ATOM   2054  NE1 TRP   129      84.340  88.440  17.770  0.00  0.00           N
ATOM   2055  HE1 TRP   129      83.870  87.690  17.280  0.00  0.00           H
ATOM   2056  CE2 TRP   129      84.230  88.770  19.110  0.00  0.00           C
ATOM   2057  CZ2 TRP   129      83.350  88.260  20.070  0.00  0.00           C
ATOM   2058  HZ2 TRP   129      82.500  87.620  19.890  0.00  0.00           H
ATOM   2059  CH2 TRP   129      83.540  88.740  21.350  0.00  0.00           C
ATOM   2060  HH2 TRP   129      82.840  88.380  22.090  0.00  0.00           H
ATOM   2061  CZ3 TRP   129      84.480  89.800  21.710  0.00  0.00           C
ATOM   2062  HZ3 TRP   129      84.600  90.150  22.730  0.00  0.00           H
ATOM   2063  CE3 TRP   129      85.260  90.360  20.670  0.00  0.00           C
ATOM   2064  HE3 TRP   129      85.760  91.290  20.870  0.00  0.00           H
ATOM   2065  CD2 TRP   129      85.210  89.720  19.370  0.00  0.00           C
ATOM   2066  C   TRP   129      89.100  91.620  16.710  0.00  0.00           C
ATOM   2067  O   TRP   129      88.950  92.450  15.810  0.00  0.00           O
ATOM   2068  N   PHE   130      90.040  91.710  17.640  0.00  0.00           N
ATOM   2069  H   PHE   130      89.980  91.060  18.410  0.00  0.00           H
ATOM   2070  CA  PHE   130      91.090  92.740  17.620  0.00  0.00           C
ATOM   2071  HA  PHE   130      90.550  93.680  17.490  0.00  0.00           H
ATOM   2072  CB  PHE   130      91.920  92.760  18.900  0.00  0.00           C
ATOM   2073  HB2 PHE   130      92.360  91.790  19.110  0.00  0.00           H
ATOM   2074  HB3 PHE   130      91.210  93.000  19.700  0.00  0.00           H
ATOM   2075  CG  PHE   130      92.990  93.830  18.920  0.00  0.00           C
ATOM   2076  CD1 PHE   130      92.750  95.190  19.140  0.00  0.00           C
ATOM   2077  HD1 PHE   130      91.730  95.480  19.350  0.00  0.00           H
ATOM   2078  CE1 PHE   130      93.810  96.140  19.050  0.00  0.00           C
ATOM   2079  HE1 PHE   130      93.590  97.180  19.230  0.00  0.00           H
ATOM   2080  CZ  PHE   130      95.120  95.740  18.730  0.00  0.00           C
ATOM   2081  HZ  PHE   130      95.940  96.410  18.510  0.00  0.00           H
ATOM   2082  CE2 PHE   130      95.400  94.320  18.580  0.00  0.00           C
ATOM   2083  HE2 PHE   130      96.410  93.960  18.450  0.00  0.00           H
ATOM   2084  CD2 PHE   130      94.300  93.420  18.550  0.00  0.00           C
ATOM   2085  HD2 PHE   130      94.500  92.370  18.390  0.00  0.00           H
ATOM   2086  C   PHE   130      92.060  92.630  16.460  0.00  0.00           C
ATOM   2087  O   PHE   130      92.300  93.540  15.640  0.00  0.00           O
ATOM   2088  N   GLU   131      92.550  91.410  16.160  0.00  0.00           N
ATOM   2089  H   GLU   131      92.220  90.700  16.800  0.00  0.00           H
ATOM   2090  CA  GLU   131      93.340  91.040  14.970  0.00  0.00           C
ATOM   2091  HA  GLU   131      94.230  91.670  14.870  0.00  0.00           H
ATOM   2092  CB  GLU   131      93.680  89.530  15.130  0.00  0.00           C
ATOM   2093  HB2 GLU   131      93.810  89.070  14.150  0.00  0.00           H
ATOM   2094  HB3 GLU   131      92.960  88.940  15.690  0.00  0.00           H
ATOM   2095  CG  GLU   131      95.020  89.420  15.880  0.00  0.00           C
ATOM   2096  HG2 GLU   131      95.250  88.360  16.020  0.00  0.00           H
ATOM   2097  HG3 GLU   131      94.940  89.840  16.880  0.00  0.00           H
ATOM   2098  CD  GLU   131      96.190  90.100  15.140  0.00  0.00           C
ATOM   2099  OE1 GLU   131      96.150  90.090  13.920  0.00  0.00           O
ATOM   2100  OE2 GLU   131      97.090  90.750  15.750  0.00  0.00           O
ATOM   2101  C   GLU   131      92.470  91.280  13.670  0.00  0.00           C
ATOM   2102  O   GLU   131      93.010  91.770  12.640  0.00  0.00           O
ATOM   2103  N   MET   132      91.140  91.050  13.730  0.00  0.00           N
ATOM   2104  H   MET   132      90.700  90.710  14.580  0.00  0.00           H
ATOM   2105  CA  MET   132      90.220  91.390  12.610  0.00  0.00           C
ATOM   2106  HA  MET   132      90.790  90.990  11.770  0.00  0.00           H
ATOM   2107  CB  MET   132      88.900  90.690  12.670  0.00  0.00           C
ATOM   2108  HB2 MET   132      88.140  91.310  12.200  0.00  0.00           H
ATOM   2109  HB3 MET   132      88.420  90.630  13.650  0.00  0.00           H
ATOM   2110  CG  MET   132      88.870  89.350  11.980  0.00  0.00           C
ATOM   2111  HG2 MET   132      89.410  88.660  12.630  0.00  0.00           H
ATOM   2112  HG3 MET   132      89.350  89.380  11.000  0.00  0.00           H
ATOM   2113  SD  MET   132      87.230  88.590  11.690  0.00  0.00           S
ATOM   2114  CE  MET   132      86.960  87.790  13.320  0.00  0.00           C
ATOM   2115  HE1 MET   132      87.340  88.390  14.150  0.00  0.00           H
ATOM   2116  HE2 MET   132      85.880  87.780  13.500  0.00  0.00           H
ATOM   2117  HE3 MET   132      87.320  86.770  13.350  0.00  0.00           H
ATOM   2118  C   MET   132      90.070  92.880  12.400  0.00  0.00           C
ATOM   2119  O   MET   132      90.070  93.310  11.220  0.00  0.00           O
ATOM   2120  N   MET   133      89.980  93.740  13.440  0.00  0.00           N
ATOM   2121  H   MET   133      89.910  93.370  14.380  0.00  0.00           H
ATOM   2122  CA  MET   133      90.050  95.220  13.430  0.00  0.00           C
ATOM   2123  HA  MET   133      89.360  95.680  12.730  0.00  0.00           H
ATOM   2124  CB  MET   133      89.840  95.950  14.790  0.00  0.00           C
ATOM   2125  HB2 MET   133      89.970  97.010  14.570  0.00  0.00           H
ATOM   2126  HB3 MET   133      90.620  95.650  15.480  0.00  0.00           H
ATOM   2127  CG  MET   133      88.430  95.600  15.190  0.00  0.00           C
ATOM   2128  HG2 MET   133      88.110  94.610  14.880  0.00  0.00           H
ATOM   2129  HG3 MET   133      87.750  96.280  14.670  0.00  0.00           H
ATOM   2130  SD  MET   133      88.150  95.760  16.930  0.00  0.00           S
ATOM   2131  CE  MET   133      88.680  97.460  17.250  0.00  0.00           C
ATOM   2132  HE1 MET   133      88.240  97.780  18.200  0.00  0.00           H
ATOM   2133  HE2 MET   133      89.770  97.530  17.190  0.00  0.00           H
ATOM   2134  HE3 MET   133      88.290  98.130  16.490  0.00  0.00           H
ATOM   2135  C   MET   133      91.400  95.660  12.890  0.00  0.00           C
ATOM   2136  O   MET   133      91.400  96.610  12.110  0.00  0.00           O
ATOM   2137  N   ARG   134      92.510  94.930  13.110  0.00  0.00           N
ATOM   2138  H   ARG   134      92.520  94.270  13.880  0.00  0.00           H
ATOM   2139  CA  ARG   134      93.800  95.160  12.360  0.00  0.00           C
ATOM   2140  HA  ARG   134      94.030  96.220  12.220  0.00  0.00           H
ATOM   2141  CB  ARG   134      94.890  94.470  13.060  0.00  0.00           C
ATOM   2142  HB2 ARG   134      95.750  94.490  12.380  0.00  0.00           H
ATOM   2143  HB3 ARG   134      94.620  93.430  13.190  0.00  0.00           H
ATOM   2144  CG  ARG   134      95.320  95.050  14.460  0.00  0.00           C
ATOM   2145  HG2 ARG   134      94.440  94.920  15.080  0.00  0.00           H
ATOM   2146  HG3 ARG   134      95.620  96.090  14.330  0.00  0.00           H
ATOM   2147  CD  ARG   134      96.450  94.220  14.930  0.00  0.00           C
ATOM   2148  HD2 ARG   134      96.210  93.150  14.940  0.00  0.00           H
ATOM   2149  HD3 ARG   134      96.720  94.490  15.950  0.00  0.00           H
ATOM   2150  NE  ARG   134      97.660  94.410  14.110  0.00  0.00           N
ATOM   2151  HE  ARG   134      97.750  95.360  13.780  0.00  0.00           H
ATOM   2152  CZ  ARG   134      98.760  93.700  14.050  0.00  0.00           C
ATOM   2153  NH1 ARG   134      98.900  92.520  14.540  0.00  0.00           N
ATOM   2154 HH11 ARG   134      98.140  91.980  14.930  0.00  0.00           H
ATOM   2155 HH12 ARG   134      99.820  92.120  14.420  0.00  0.00           H
ATOM   2156  NH2 ARG   134      99.830  94.130  13.390  0.00  0.00           N
ATOM   2157 HH21 ARG   134      99.810  95.040  12.960  0.00  0.00           H
ATOM   2158 HH22 ARG   134     100.700  93.620  13.490  0.00  0.00           H
ATOM   2159  C   ARG   134      93.810  94.770  10.930  0.00  0.00           C
ATOM   2160  O   ARG   134      94.200  95.560  10.100  0.00  0.00           O
ATOM   2161  N   LEU   135      93.250  93.640  10.520  0.00  0.00           N
ATOM   2162  H   LEU   135      92.930  93.050  11.270  0.00  0.00           H
ATOM   2163  CA  LEU   135      93.120  93.080   9.180  0.00  0.00           C
ATOM   2164  HA  LEU   135      94.100  93.000   8.710  0.00  0.00           H
ATOM   2165  CB  LEU   135      92.560  91.640   9.310  0.00  0.00           C
ATOM   2166  HB2 LEU   135      91.620  91.680   9.850  0.00  0.00           H
ATOM   2167  HB3 LEU   135      93.290  91.040   9.850  0.00  0.00           H
ATOM   2168  CG  LEU   135      92.350  91.010   7.900  0.00  0.00           C
ATOM   2169  HG  LEU   135      91.420  91.420   7.490  0.00  0.00           H
ATOM   2170  CD1 LEU   135      93.440  91.140   6.830  0.00  0.00           C
ATOM   2171 HD11 LEU   135      93.930  92.110   6.800  0.00  0.00           H
ATOM   2172 HD12 LEU   135      94.300  90.560   7.160  0.00  0.00           H
ATOM   2173 HD13 LEU   135      93.170  90.780   5.840  0.00  0.00           H
ATOM   2174  CD2 LEU   135      92.090  89.510   8.020  0.00  0.00           C
ATOM   2175 HD21 LEU   135      92.940  89.020   8.490  0.00  0.00           H
ATOM   2176 HD22 LEU   135      91.180  89.270   8.570  0.00  0.00           H
ATOM   2177 HD23 LEU   135      92.060  89.020   7.050  0.00  0.00           H
ATOM   2178  C   LEU   135      92.320  94.040   8.220  0.00  0.00           C
ATOM   2179  O   LEU   135      92.750  94.270   7.090  0.00  0.00           O
ATOM   2180  N   PHE   136      91.210  94.410   8.690  0.00  0.00           N
ATOM   2181  H   PHE   136      91.050  94.110   9.640  0.00  0.00           H
ATOM   2182  CA  PHE   136      90.070  95.090   7.940  0.00  0.00           C
ATOM   2183  HA  PHE   136      90.230  94.890   6.880  0.00  0.00           H
ATOM   2184  CB  PHE   136      88.780  94.370   8.210  0.00  0.00           C
ATOM   2185  HB2 PHE   136      87.910  94.850   7.770  0.00  0.00           H
ATOM   2186  HB3 PHE   136      88.600  94.410   9.290  0.00  0.00           H
ATOM   2187  CG  PHE   136      88.660  92.880   7.730  0.00  0.00           C
ATOM   2188  CD1 PHE   136      88.550  92.610   6.400  0.00  0.00           C
ATOM   2189  HD1 PHE   136      88.540  93.450   5.710  0.00  0.00           H
ATOM   2190  CE1 PHE   136      88.350  91.320   5.840  0.00  0.00           C
ATOM   2191  HE1 PHE   136      88.310  91.140   4.780  0.00  0.00           H
ATOM   2192  CZ  PHE   136      88.330  90.220   6.710  0.00  0.00           C
ATOM   2193  HZ  PHE   136      88.150  89.270   6.210  0.00  0.00           H
ATOM   2194  CE2 PHE   136      88.330  90.480   8.080  0.00  0.00           C
ATOM   2195  HE2 PHE   136      88.240  89.670   8.790  0.00  0.00           H
ATOM   2196  CD2 PHE   136      88.550  91.800   8.620  0.00  0.00           C
ATOM   2197  HD2 PHE   136      88.610  91.870   9.700  0.00  0.00           H
ATOM   2198  C   PHE   136      90.090  96.610   8.110  0.00  0.00           C
ATOM   2199  O   PHE   136      89.180  97.270   7.600  0.00  0.00           O
ATOM   2200  N   ASN   137      91.050  97.170   8.810  0.00  0.00           N
ATOM   2201  H   ASN   137      91.640  96.480   9.240  0.00  0.00           H
ATOM   2202  CA  ASN   137      91.220  98.560   9.210  0.00  0.00           C
ATOM   2203  HA  ASN   137      91.960  98.540  10.010  0.00  0.00           H
ATOM   2204  CB  ASN   137      91.690  99.260   7.910  0.00  0.00           C
ATOM   2205  HB2 ASN   137      90.870  99.470   7.230  0.00  0.00           H
ATOM   2206  HB3 ASN   137      92.400  98.700   7.290  0.00  0.00           H
ATOM   2207  CG  ASN   137      92.180 100.700   8.100  0.00  0.00           C
ATOM   2208  OD1 ASN   137      91.680 101.640   7.530  0.00  0.00           O
ATOM   2209  ND2 ASN   137      93.160 100.880   8.950  0.00  0.00           N
ATOM   2210 HD21 ASN   137      93.640 100.100   9.390  0.00  0.00           H
ATOM   2211 HD22 ASN   137      93.460 101.840   9.040  0.00  0.00           H
ATOM   2212  C   ASN   137      89.890  99.200   9.840  0.00  0.00           C
ATOM   2213  O   ASN   137      89.390 100.200   9.370  0.00  0.00           O
ATOM   2214  N   TRP   138      89.350  98.580  10.920  0.00  0.00           N
ATOM   2215  H   TRP   138      89.720  97.710  11.280  0.00  0.00           H
ATOM   2216  CA  TRP   138      88.260  99.000  11.740  0.00  0.00           C
ATOM   2217  HA  TRP   138      87.590  99.640  11.170  0.00  0.00           H
ATOM   2218  CB  TRP   138      87.390  97.880  12.130  0.00  0.00           C
ATOM   2219  HB2 TRP   138      86.650  98.290  12.820  0.00  0.00           H
ATOM   2220  HB3 TRP   138      87.990  97.100  12.590  0.00  0.00           H
ATOM   2221  CG  TRP   138      86.600  97.150  11.080  0.00  0.00           C
ATOM   2222  CD1 TRP   138      86.310  97.670   9.860  0.00  0.00           C
ATOM   2223  HD1 TRP   138      86.510  98.640   9.440  0.00  0.00           H
ATOM   2224  NE1 TRP   138      85.660  96.670   9.160  0.00  0.00           N
ATOM   2225  HE1 TRP   138      85.340  96.860   8.220  0.00  0.00           H
ATOM   2226  CE2 TRP   138      85.670  95.470   9.760  0.00  0.00           C
ATOM   2227  CZ2 TRP   138      85.310  94.260   9.340  0.00  0.00           C
ATOM   2228  HZ2 TRP   138      84.820  94.270   8.370  0.00  0.00           H
ATOM   2229  CH2 TRP   138      85.400  93.160  10.190  0.00  0.00           C
ATOM   2230  HH2 TRP   138      85.140  92.160   9.860  0.00  0.00           H
ATOM   2231  CZ3 TRP   138      85.850  93.390  11.480  0.00  0.00           C
ATOM   2232  HZ3 TRP   138      85.970  92.480  12.060  0.00  0.00           H
ATOM   2233  CE3 TRP   138      86.330  94.640  11.940  0.00  0.00           C
ATOM   2234  HE3 TRP   138      86.650  94.750  12.960  0.00  0.00           H
ATOM   2235  CD2 TRP   138      86.180  95.730  11.100  0.00  0.00           C
ATOM   2236  C   TRP   138      88.820  99.850  12.900  0.00  0.00           C
ATOM   2237  O   TRP   138      89.300  99.350  13.900  0.00  0.00           O
ATOM   2238  N   ASN   139      88.770 101.160  12.730  0.00  0.00           N
ATOM   2239  H   ASN   139      88.340 101.540  11.900  0.00  0.00           H
ATOM   2240  CA  ASN   139      89.390 102.200  13.570  0.00  0.00           C
ATOM   2241  HA  ASN   139      90.320 101.800  13.980  0.00  0.00           H
ATOM   2242  CB  ASN   139      89.820 103.430  12.770  0.00  0.00           C
ATOM   2243  HB2 ASN   139      90.260 104.230  13.370  0.00  0.00           H
ATOM   2244  HB3 ASN   139      88.930 103.960  12.420  0.00  0.00           H
ATOM   2245  CG  ASN   139      90.610 103.110  11.530  0.00  0.00           C
ATOM   2246  OD1 ASN   139      91.710 102.520  11.580  0.00  0.00           O
ATOM   2247  ND2 ASN   139      90.000 103.340  10.370  0.00  0.00           N
ATOM   2248 HD21 ASN   139      89.060 103.660  10.210  0.00  0.00           H
ATOM   2249 HD22 ASN   139      90.490 103.040   9.540  0.00  0.00           H
ATOM   2250  C   ASN   139      88.480 102.630  14.700  0.00  0.00           C
ATOM   2251  O   ASN   139      88.870 103.170  15.740  0.00  0.00           O
ATOM   2252  N   HIE   140      87.160 102.310  14.500  0.00  0.00           N
ATOM   2253  H   HIE   140      86.930 101.800  13.660  0.00  0.00           H
ATOM   2254  CA  HIE   140      86.070 102.730  15.350  0.00  0.00           C
ATOM   2255  HA  HIE   140      86.510 102.800  16.350  0.00  0.00           H
ATOM   2256  CB  HIE   140      85.560 104.080  14.790  0.00  0.00           C
ATOM   2257  HB2 HIE   140      84.710 104.270  15.450  0.00  0.00           H
ATOM   2258  HB3 HIE   140      85.290 104.100  13.730  0.00  0.00           H
ATOM   2259  CG  HIE   140      86.520 105.260  15.030  0.00  0.00           C
ATOM   2260  ND1 HIE   140      86.800 105.860  16.200  0.00  0.00           N
ATOM   2261  CE1 HIE   140      87.869 106.654  16.056  0.00  0.00           C
ATOM   2262  HE1 HIE   140      88.368 107.128  16.901  0.00  0.00           H
ATOM   2263  NE2 HIE   140      87.962 106.875  14.768  0.00  0.00           N
ATOM   2264  HE2 HIE   140      88.557 107.571  14.341  0.00  0.00           H
ATOM   2265  CD2 HIE   140      87.140 106.030  14.090  0.00  0.00           C
ATOM   2266  HD2 HIE   140      87.000 105.790  13.040  0.00  0.00           H
ATOM   2267  C   HIE   140      85.050 101.560  15.330  0.00  0.00           C
ATOM   2268  O   HIE   140      84.700 101.200  14.200  0.00  0.00           O
ATOM   2269  N   VAL   141      84.560 101.110  16.480  0.00  0.00           N
ATOM   2270  H   VAL   141      84.920 101.410  17.380  0.00  0.00           H
ATOM   2271  CA  VAL   141      83.420 100.170  16.550  0.00  0.00           C
ATOM   2272  HA  VAL   141      82.870 100.350  15.630  0.00  0.00           H
ATOM   2273  CB  VAL   141      83.920  98.710  16.720  0.00  0.00           C
ATOM   2274  HB  VAL   141      83.030  98.100  16.570  0.00  0.00           H
ATOM   2275  CG1 VAL   141      84.980  98.320  15.650  0.00  0.00           C
ATOM   2276 HG11 VAL   141      85.010  97.230  15.660  0.00  0.00           H
ATOM   2277 HG12 VAL   141      84.660  98.640  14.660  0.00  0.00           H
ATOM   2278 HG13 VAL   141      85.950  98.760  15.880  0.00  0.00           H
ATOM   2279  CG2 VAL   141      84.590  98.360  18.060  0.00  0.00           C
ATOM   2280 HG21 VAL   141      85.020  99.280  18.440  0.00  0.00           H
ATOM   2281 HG22 VAL   141      83.840  98.060  18.800  0.00  0.00           H
ATOM   2282 HG23 VAL   141      85.380  97.620  17.910  0.00  0.00           H
ATOM   2283  C   VAL   141      82.480 100.510  17.630  0.00  0.00           C
ATOM   2284  O   VAL   141      82.830 101.190  18.560  0.00  0.00           O
ATOM   2285  N   ILE   142      81.240  99.950  17.630  0.00  0.00           N
ATOM   2286  H   ILE   142      81.080  99.240  16.930  0.00  0.00           H
ATOM   2287  CA  ILE   142      80.250  99.870  18.780  0.00  0.00           C
ATOM   2288  HA  ILE   142      80.510 100.640  19.510  0.00  0.00           H
ATOM   2289  CB  ILE   142      78.830 100.270  18.260  0.00  0.00           C
ATOM   2290  HB  ILE   142      78.470  99.670  17.420  0.00  0.00           H
ATOM   2291  CG2 ILE   142      77.720 100.070  19.320  0.00  0.00           C
ATOM   2292 HG21 ILE   142      77.810  99.070  19.760  0.00  0.00           H
ATOM   2293 HG22 ILE   142      77.830 100.800  20.130  0.00  0.00           H
ATOM   2294 HG23 ILE   142      76.740 100.130  18.850  0.00  0.00           H
ATOM   2295  CG1 ILE   142      78.830 101.710  17.830  0.00  0.00           C
ATOM   2296 HG12 ILE   142      79.850 101.980  17.560  0.00  0.00           H
ATOM   2297 HG13 ILE   142      78.480 102.330  18.660  0.00  0.00           H
ATOM   2298  CD1 ILE   142      77.850 102.010  16.710  0.00  0.00           C
ATOM   2299 HD11 ILE   142      78.000 102.960  16.190  0.00  0.00           H
ATOM   2300 HD12 ILE   142      77.970 101.260  15.930  0.00  0.00           H
ATOM   2301 HD13 ILE   142      76.860 102.030  17.160  0.00  0.00           H
ATOM   2302  C   ILE   142      80.190  98.450  19.380  0.00  0.00           C
ATOM   2303  O   ILE   142      79.860  97.500  18.660  0.00  0.00           O
ATOM   2304  N   LEU   143      80.560  98.330  20.700  0.00  0.00           N
ATOM   2305  H   LEU   143      80.600  99.240  21.130  0.00  0.00           H
ATOM   2306  CA  LEU   143      80.460  97.120  21.490  0.00  0.00           C
ATOM   2307  HA  LEU   143      80.520  96.250  20.820  0.00  0.00           H
ATOM   2308  CB  LEU   143      81.660  97.130  22.350  0.00  0.00           C
ATOM   2309  HB2 LEU   143      81.760  98.040  22.940  0.00  0.00           H
ATOM   2310  HB3 LEU   143      82.470  97.150  21.620  0.00  0.00           H
ATOM   2311  CG  LEU   143      81.900  95.980  23.400  0.00  0.00           C
ATOM   2312  HG  LEU   143      81.240  96.080  24.250  0.00  0.00           H
ATOM   2313  CD1 LEU   143      81.750  94.510  22.900  0.00  0.00           C
ATOM   2314 HD11 LEU   143      82.180  93.780  23.580  0.00  0.00           H
ATOM   2315 HD12 LEU   143      80.700  94.270  22.730  0.00  0.00           H
ATOM   2316 HD13 LEU   143      82.320  94.390  21.970  0.00  0.00           H
ATOM   2317  CD2 LEU   143      83.370  96.160  23.970  0.00  0.00           C
ATOM   2318 HD21 LEU   143      84.090  95.880  23.200  0.00  0.00           H
ATOM   2319 HD22 LEU   143      83.560  97.190  24.280  0.00  0.00           H
ATOM   2320 HD23 LEU   143      83.500  95.550  24.870  0.00  0.00           H
ATOM   2321  C   LEU   143      79.090  96.940  22.220  0.00  0.00           C
ATOM   2322  O   LEU   143      78.850  97.710  23.100  0.00  0.00           O
ATOM   2323  N   ILE   144      78.280  95.990  21.740  0.00  0.00           N
ATOM   2324  H   ILE   144      78.640  95.390  21.020  0.00  0.00           H
ATOM   2325  CA  ILE   144      77.130  95.450  22.540  0.00  0.00           C
ATOM   2326  HA  ILE   144      76.680  96.210  23.190  0.00  0.00           H
ATOM   2327  CB  ILE   144      76.030  94.900  21.580  0.00  0.00           C
ATOM   2328  HB  ILE   144      76.410  94.010  21.080  0.00  0.00           H
ATOM   2329  CG2 ILE   144      74.730  94.490  22.270  0.00  0.00           C
ATOM   2330 HG21 ILE   144      74.850  93.900  23.180  0.00  0.00           H
ATOM   2331 HG22 ILE   144      74.310  95.460  22.550  0.00  0.00           H
ATOM   2332 HG23 ILE   144      73.980  94.100  21.590  0.00  0.00           H
ATOM   2333  CG1 ILE   144      75.590  95.960  20.520  0.00  0.00           C
ATOM   2334 HG12 ILE   144      76.450  96.180  19.890  0.00  0.00           H
ATOM   2335 HG13 ILE   144      75.340  96.920  20.980  0.00  0.00           H
ATOM   2336  CD1 ILE   144      74.410  95.740  19.490  0.00  0.00           C
ATOM   2337 HD11 ILE   144      74.380  96.450  18.670  0.00  0.00           H
ATOM   2338 HD12 ILE   144      74.530  94.750  19.050  0.00  0.00           H
ATOM   2339 HD13 ILE   144      73.430  95.720  19.970  0.00  0.00           H
ATOM   2340  C   ILE   144      77.510  94.290  23.440  0.00  0.00           C
ATOM   2341  O   ILE   144      78.040  93.240  23.070  0.00  0.00           O
ATOM   2342  N   VAL   145      77.210  94.350  24.740  0.00  0.00           N
ATOM   2343  H   VAL   145      76.900  95.200  25.190  0.00  0.00           H
ATOM   2344  CA  VAL   145      77.500  93.350  25.790  0.00  0.00           C
ATOM   2345  HA  VAL   145      77.510  92.360  25.330  0.00  0.00           H
ATOM   2346  CB  VAL   145      78.840  93.520  26.480  0.00  0.00           C
ATOM   2347  HB  VAL   145      78.990  92.720  27.190  0.00  0.00           H
ATOM   2348  CG1 VAL   145      80.020  93.350  25.440  0.00  0.00           C
ATOM   2349 HG11 VAL   145      80.980  93.380  25.950  0.00  0.00           H
ATOM   2350 HG12 VAL   145      79.900  92.410  24.900  0.00  0.00           H
ATOM   2351 HG13 VAL   145      79.940  94.210  24.780  0.00  0.00           H
ATOM   2352  CG2 VAL   145      79.010  94.760  27.350  0.00  0.00           C
ATOM   2353 HG21 VAL   145      80.060  94.840  27.610  0.00  0.00           H
ATOM   2354 HG22 VAL   145      78.790  95.660  26.780  0.00  0.00           H
ATOM   2355 HG23 VAL   145      78.250  94.670  28.130  0.00  0.00           H
ATOM   2356  C   VAL   145      76.390  93.220  26.810  0.00  0.00           C
ATOM   2357  O   VAL   145      75.630  94.130  27.230  0.00  0.00           O
ATOM   2358  N   SER   146      76.030  91.910  27.170  0.00  0.00           N
ATOM   2359  H   SER   146      76.520  91.150  26.740  0.00  0.00           H
ATOM   2360  CA  SER   146      75.160  91.550  28.280  0.00  0.00           C
ATOM   2361  HA  SER   146      74.140  91.920  28.230  0.00  0.00           H
ATOM   2362  CB  SER   146      75.060  89.930  28.280  0.00  0.00           C
ATOM   2363  HB2 SER   146      74.470  89.480  27.480  0.00  0.00           H
ATOM   2364  HB3 SER   146      74.560  89.720  29.220  0.00  0.00           H
ATOM   2365  OG  SER   146      76.330  89.340  28.210  0.00  0.00           O
ATOM   2366  HG  SER   146      76.650  89.350  29.120  0.00  0.00           H
ATOM   2367  C   SER   146      75.850  92.030  29.580  0.00  0.00           C
ATOM   2368  O   SER   146      77.070  91.840  29.770  0.00  0.00           O
ATOM   2369  N   ASP   147      75.100  92.480  30.510  0.00  0.00           N
ATOM   2370  H   ASP   147      74.120  92.550  30.290  0.00  0.00           H
ATOM   2371  CA  ASP   147      75.520  93.030  31.750  0.00  0.00           C
ATOM   2372  HA  ASP   147      76.510  93.480  31.620  0.00  0.00           H
ATOM   2373  CB  ASP   147      74.600  94.140  32.200  0.00  0.00           C
ATOM   2374  HB2 ASP   147      73.640  93.740  32.500  0.00  0.00           H
ATOM   2375  HB3 ASP   147      74.480  94.870  31.400  0.00  0.00           H
ATOM   2376  CG  ASP   147      75.080  94.950  33.400  0.00  0.00           C
ATOM   2377  OD1 ASP   147      76.170  94.610  33.940  0.00  0.00           O
ATOM   2378  OD2 ASP   147      74.390  95.900  33.820  0.00  0.00           O
ATOM   2379  C   ASP   147      75.560  91.820  32.730  0.00  0.00           C
ATOM   2380  O   ASP   147      74.650  91.710  33.560  0.00  0.00           O
ATOM   2381  N   ASP   148      76.530  90.890  32.530  0.00  0.00           N
ATOM   2382  H   ASP   148      77.140  91.120  31.760  0.00  0.00           H
ATOM   2383  CA  ASP   148      76.790  89.650  33.280  0.00  0.00           C
ATOM   2384  HA  ASP   148      76.620  89.830  34.340  0.00  0.00           H
ATOM   2385  CB  ASP   148      75.990  88.430  32.700  0.00  0.00           C
ATOM   2386  HB2 ASP   148      74.930  88.680  32.660  0.00  0.00           H
ATOM   2387  HB3 ASP   148      76.060  87.570  33.370  0.00  0.00           H
ATOM   2388  CG  ASP   148      76.330  87.900  31.310  0.00  0.00           C
ATOM   2389  OD1 ASP   148      75.960  86.790  30.880  0.00  0.00           O
ATOM   2390  OD2 ASP   148      77.050  88.580  30.560  0.00  0.00           O
ATOM   2391  C   ASP   148      78.340  89.380  33.220  0.00  0.00           C
ATOM   2392  O   ASP   148      79.080  90.060  32.540  0.00  0.00           O
ATOM   2393  N   HIE   149      78.840  88.430  34.010  0.00  0.00           N
ATOM   2394  H   HIE   149      78.240  87.790  34.520  0.00  0.00           H
ATOM   2395  CA  HIE   149      80.280  88.200  34.160  0.00  0.00           C
ATOM   2396  HA  HIE   149      80.880  89.010  34.570  0.00  0.00           H
ATOM   2397  CB  HIE   149      80.450  86.980  35.090  0.00  0.00           C
ATOM   2398  HB2 HIE   149      79.980  86.120  34.610  0.00  0.00           H
ATOM   2399  HB3 HIE   149      79.930  87.180  36.030  0.00  0.00           H
ATOM   2400  CG  HIE   149      81.870  86.660  35.450  0.00  0.00           C
ATOM   2401  ND1 HIE   149      82.900  86.270  34.570  0.00  0.00           N
ATOM   2402  CE1 HIE   149      84.010  86.350  35.350  0.00  0.00           C
ATOM   2403  HE1 HIE   149      85.020  86.230  34.990  0.00  0.00           H
ATOM   2404  NE2 HIE   149      83.780  86.780  36.620  0.00  0.00           N
ATOM   2405  HE2 HIE   149      84.540  87.190  37.160  0.00  0.00           H
ATOM   2406  CD2 HIE   149      82.450  86.960  36.710  0.00  0.00           C
ATOM   2407  HD2 HIE   149      81.860  87.280  37.560  0.00  0.00           H
ATOM   2408  C   HIE   149      80.870  87.870  32.720  0.00  0.00           C
ATOM   2409  O   HIE   149      81.980  88.190  32.460  0.00  0.00           O
ATOM   2410  N   GLU   150      80.170  87.140  31.800  0.00  0.00           N
ATOM   2411  H   GLU   150      79.230  86.930  32.100  0.00  0.00           H
ATOM   2412  CA  GLU   150      80.660  86.680  30.550  0.00  0.00           C
ATOM   2413  HA  GLU   150      81.620  86.200  30.750  0.00  0.00           H
ATOM   2414  CB  GLU   150      79.620  85.630  30.040  0.00  0.00           C
ATOM   2415  HB2 GLU   150      78.830  86.130  29.470  0.00  0.00           H
ATOM   2416  HB3 GLU   150      79.300  85.110  30.940  0.00  0.00           H
ATOM   2417  CG  GLU   150      80.230  84.570  29.150  0.00  0.00           C
ATOM   2418  HG2 GLU   150      80.360  84.970  28.150  0.00  0.00           H
ATOM   2419  HG3 GLU   150      79.450  83.800  29.110  0.00  0.00           H
ATOM   2420  CD  GLU   150      81.480  83.870  29.650  0.00  0.00           C
ATOM   2421  OE1 GLU   150      81.460  83.480  30.830  0.00  0.00           O
ATOM   2422  OE2 GLU   150      82.560  83.930  28.990  0.00  0.00           O
ATOM   2423  C   GLU   150      80.820  87.780  29.550  0.00  0.00           C
ATOM   2424  O   GLU   150      81.870  87.920  28.940  0.00  0.00           O
ATOM   2425  N   GLY   151      79.690  88.610  29.410  0.00  0.00           N
ATOM   2426  H   GLY   151      78.880  88.370  29.950  0.00  0.00           H
ATOM   2427  CA  GLY   151      79.590  89.850  28.640  0.00  0.00           C
ATOM   2428  HA2 GLY   151      78.630  90.300  28.920  0.00  0.00           H
ATOM   2429  HA3 GLY   151      79.560  89.700  27.560  0.00  0.00           H
ATOM   2430  C   GLY   151      80.720  90.820  29.030  0.00  0.00           C
ATOM   2431  O   GLY   151      81.620  91.250  28.300  0.00  0.00           O
ATOM   2432  N   ARG   152      80.750  91.190  30.400  0.00  0.00           N
ATOM   2433  H   ARG   152      80.020  90.830  31.000  0.00  0.00           H
ATOM   2434  CA  ARG   152      81.720  92.230  30.880  0.00  0.00           C
ATOM   2435  HA  ARG   152      81.610  93.150  30.310  0.00  0.00           H
ATOM   2436  CB  ARG   152      81.380  92.540  32.350  0.00  0.00           C
ATOM   2437  HB2 ARG   152      82.210  93.160  32.680  0.00  0.00           H
ATOM   2438  HB3 ARG   152      81.370  91.630  32.950  0.00  0.00           H
ATOM   2439  CG  ARG   152      80.090  93.360  32.460  0.00  0.00           C
ATOM   2440  HG2 ARG   152      79.230  92.830  32.050  0.00  0.00           H
ATOM   2441  HG3 ARG   152      80.180  94.280  31.900  0.00  0.00           H
ATOM   2442  CD  ARG   152      79.780  93.610  33.950  0.00  0.00           C
ATOM   2443  HD2 ARG   152      78.780  94.050  34.020  0.00  0.00           H
ATOM   2444  HD3 ARG   152      80.530  94.280  34.350  0.00  0.00           H
ATOM   2445  NE  ARG   152      79.640  92.420  34.790  0.00  0.00           N
ATOM   2446  HE  ARG   152      80.380  91.760  34.990  0.00  0.00           H
ATOM   2447  CZ  ARG   152      78.610  92.050  35.510  0.00  0.00           C
ATOM   2448  NH1 ARG   152      77.450  92.640  35.500  0.00  0.00           N
ATOM   2449 HH11 ARG   152      77.210  93.470  34.980  0.00  0.00           H
ATOM   2450 HH12 ARG   152      76.700  92.140  35.950  0.00  0.00           H
ATOM   2451  NH2 ARG   152      78.650  91.010  36.270  0.00  0.00           N
ATOM   2452 HH21 ARG   152      79.480  90.440  36.390  0.00  0.00           H
ATOM   2453 HH22 ARG   152      77.880  90.750  36.880  0.00  0.00           H
ATOM   2454  C   ARG   152      83.190  91.680  30.710  0.00  0.00           C
ATOM   2455  O   ARG   152      84.090  92.460  30.500  0.00  0.00           O
ATOM   2456  N   ALA   153      83.380  90.340  30.730  0.00  0.00           N
ATOM   2457  H   ALA   153      82.680  89.620  30.840  0.00  0.00           H
ATOM   2458  CA  ALA   153      84.690  89.830  30.590  0.00  0.00           C
ATOM   2459  HA  ALA   153      85.290  90.440  31.270  0.00  0.00           H
ATOM   2460  CB  ALA   153      84.780  88.370  31.070  0.00  0.00           C
ATOM   2461  HB1 ALA   153      84.510  88.140  32.100  0.00  0.00           H
ATOM   2462  HB2 ALA   153      84.080  87.740  30.510  0.00  0.00           H
ATOM   2463  HB3 ALA   153      85.740  87.860  30.920  0.00  0.00           H
ATOM   2464  C   ALA   153      85.340  89.960  29.200  0.00  0.00           C
ATOM   2465  O   ALA   153      86.510  90.410  29.030  0.00  0.00           O
ATOM   2466  N   ALA   154      84.470  89.690  28.220  0.00  0.00           N
ATOM   2467  H   ALA   154      83.510  89.450  28.430  0.00  0.00           H
ATOM   2468  CA  ALA   154      84.680  90.080  26.870  0.00  0.00           C
ATOM   2469  HA  ALA   154      85.610  89.570  26.610  0.00  0.00           H
ATOM   2470  CB  ALA   154      83.450  89.660  26.040  0.00  0.00           C
ATOM   2471  HB1 ALA   154      82.510  89.940  26.510  0.00  0.00           H
ATOM   2472  HB2 ALA   154      83.380  90.090  25.040  0.00  0.00           H
ATOM   2473  HB3 ALA   154      83.480  88.580  25.970  0.00  0.00           H
ATOM   2474  C   ALA   154      84.900  91.590  26.610  0.00  0.00           C
ATOM   2475  O   ALA   154      85.840  92.030  25.960  0.00  0.00           O
ATOM   2476  N   GLN   155      84.080  92.490  27.220  0.00  0.00           N
ATOM   2477  H   GLN   155      83.210  92.120  27.580  0.00  0.00           H
ATOM   2478  CA  GLN   155      84.380  93.960  27.320  0.00  0.00           C
ATOM   2479  HA  GLN   155      84.480  94.320  26.290  0.00  0.00           H
ATOM   2480  CB  GLN   155      83.190  94.790  27.940  0.00  0.00           C
ATOM   2481  HB2 GLN   155      83.060  94.210  28.860  0.00  0.00           H
ATOM   2482  HB3 GLN   155      82.330  94.810  27.270  0.00  0.00           H
ATOM   2483  CG  GLN   155      83.500  96.200  28.240  0.00  0.00           C
ATOM   2484  HG2 GLN   155      83.560  96.720  27.290  0.00  0.00           H
ATOM   2485  HG3 GLN   155      84.380  96.260  28.880  0.00  0.00           H
ATOM   2486  CD  GLN   155      82.400  96.830  29.090  0.00  0.00           C
ATOM   2487  OE1 GLN   155      81.340  96.200  29.350  0.00  0.00           O
ATOM   2488  NE2 GLN   155      82.510  98.070  29.410  0.00  0.00           N
ATOM   2489 HE21 GLN   155      83.210  98.710  29.080  0.00  0.00           H
ATOM   2490 HE22 GLN   155      81.730  98.440  29.940  0.00  0.00           H
ATOM   2491  C   GLN   155      85.740  94.320  27.910  0.00  0.00           C
ATOM   2492  O   GLN   155      86.480  95.120  27.340  0.00  0.00           O
ATOM   2493  N   LYS   156      86.180  93.690  29.030  0.00  0.00           N
ATOM   2494  H   LYS   156      85.480  93.050  29.380  0.00  0.00           H
ATOM   2495  CA  LYS   156      87.410  93.920  29.680  0.00  0.00           C
ATOM   2496  HA  LYS   156      87.540  94.980  29.920  0.00  0.00           H
ATOM   2497  CB  LYS   156      87.470  93.140  30.970  0.00  0.00           C
ATOM   2498  HB2 LYS   156      88.520  93.100  31.230  0.00  0.00           H
ATOM   2499  HB3 LYS   156      87.140  92.110  30.840  0.00  0.00           H
ATOM   2500  CG  LYS   156      86.760  93.950  32.120  0.00  0.00           C
ATOM   2501  HG2 LYS   156      85.680  93.900  31.940  0.00  0.00           H
ATOM   2502  HG3 LYS   156      87.080  94.990  32.040  0.00  0.00           H
ATOM   2503  CD  LYS   156      87.170  93.500  33.530  0.00  0.00           C
ATOM   2504  HD2 LYS   156      86.840  94.120  34.370  0.00  0.00           H
ATOM   2505  HD3 LYS   156      88.250  93.460  33.670  0.00  0.00           H
ATOM   2506  CE  LYS   156      86.460  92.120  33.810  0.00  0.00           C
ATOM   2507  HE2 LYS   156      87.030  91.460  33.140  0.00  0.00           H
ATOM   2508  HE3 LYS   156      85.410  92.070  33.500  0.00  0.00           H
ATOM   2509  NZ  LYS   156      86.650  91.780  35.230  0.00  0.00           N
ATOM   2510  HZ1 LYS   156      87.630  91.980  35.350  0.00  0.00           H
ATOM   2511  HZ2 LYS   156      86.030  92.340  35.800  0.00  0.00           H
ATOM   2512  HZ3 LYS   156      86.570  90.810  35.500  0.00  0.00           H
ATOM   2513  C   LYS   156      88.600  93.530  28.840  0.00  0.00           C
ATOM   2514  O   LYS   156      89.510  94.340  28.750  0.00  0.00           O
ATOM   2515  N   LYS   157      88.470  92.360  28.170  0.00  0.00           N
ATOM   2516  H   LYS   157      87.540  91.990  28.290  0.00  0.00           H
ATOM   2517  CA  LYS   157      89.480  91.990  27.160  0.00  0.00           C
ATOM   2518  HA  LYS   157      90.450  92.080  27.650  0.00  0.00           H
ATOM   2519  CB  LYS   157      89.110  90.610  26.690  0.00  0.00           C
ATOM   2520  HB2 LYS   157      88.400  90.700  25.880  0.00  0.00           H
ATOM   2521  HB3 LYS   157      88.660  90.130  27.560  0.00  0.00           H
ATOM   2522  CG  LYS   157      90.230  89.750  26.180  0.00  0.00           C
ATOM   2523  HG2 LYS   157      90.810  90.210  25.380  0.00  0.00           H
ATOM   2524  HG3 LYS   157      89.650  88.870  25.910  0.00  0.00           H
ATOM   2525  CD  LYS   157      91.200  89.400  27.300  0.00  0.00           C
ATOM   2526  HD2 LYS   157      90.670  88.790  28.030  0.00  0.00           H
ATOM   2527  HD3 LYS   157      91.630  90.340  27.650  0.00  0.00           H
ATOM   2528  CE  LYS   157      92.320  88.530  26.740  0.00  0.00           C
ATOM   2529  HE2 LYS   157      92.530  88.910  25.740  0.00  0.00           H
ATOM   2530  HE3 LYS   157      91.890  87.540  26.580  0.00  0.00           H
ATOM   2531  NZ  LYS   157      93.570  88.470  27.640  0.00  0.00           N
ATOM   2532  HZ1 LYS   157      93.430  87.960  28.500  0.00  0.00           H
ATOM   2533  HZ2 LYS   157      94.290  87.920  27.200  0.00  0.00           H
ATOM   2534  HZ3 LYS   157      93.850  89.350  28.040  0.00  0.00           H
ATOM   2535  C   LYS   157      89.530  92.930  25.950  0.00  0.00           C
ATOM   2536  O   LYS   157      90.680  93.230  25.530  0.00  0.00           O
ATOM   2537  N   LEU   158      88.440  93.400  25.340  0.00  0.00           N
ATOM   2538  H   LEU   158      87.540  93.140  25.710  0.00  0.00           H
ATOM   2539  CA  LEU   158      88.590  94.240  24.110  0.00  0.00           C
ATOM   2540  HA  LEU   158      89.440  93.780  23.600  0.00  0.00           H
ATOM   2541  CB  LEU   158      87.300  94.200  23.240  0.00  0.00           C
ATOM   2542  HB2 LEU   158      86.550  94.870  23.660  0.00  0.00           H
ATOM   2543  HB3 LEU   158      86.960  93.160  23.200  0.00  0.00           H
ATOM   2544  CG  LEU   158      87.570  94.680  21.770  0.00  0.00           C
ATOM   2545  HG  LEU   158      88.110  95.630  21.850  0.00  0.00           H
ATOM   2546  CD1 LEU   158      88.420  93.680  20.980  0.00  0.00           C
ATOM   2547 HD11 LEU   158      87.760  92.820  20.890  0.00  0.00           H
ATOM   2548 HD12 LEU   158      88.510  93.950  19.920  0.00  0.00           H
ATOM   2549 HD13 LEU   158      89.370  93.450  21.450  0.00  0.00           H
ATOM   2550  CD2 LEU   158      86.260  95.000  20.970  0.00  0.00           C
ATOM   2551 HD21 LEU   158      85.700  94.080  20.810  0.00  0.00           H
ATOM   2552 HD22 LEU   158      85.780  95.730  21.630  0.00  0.00           H
ATOM   2553 HD23 LEU   158      86.550  95.520  20.060  0.00  0.00           H
ATOM   2554  C   LEU   158      89.060  95.620  24.450  0.00  0.00           C
ATOM   2555  O   LEU   158      90.090  96.140  23.980  0.00  0.00           O
ATOM   2556  N   GLU   159      88.480  96.260  25.460  0.00  0.00           N
ATOM   2557  H   GLU   159      87.690  95.840  25.950  0.00  0.00           H
ATOM   2558  CA  GLU   159      89.010  97.510  26.100  0.00  0.00           C
ATOM   2559  HA  GLU   159      89.070  98.380  25.450  0.00  0.00           H
ATOM   2560  CB  GLU   159      88.120  97.850  27.280  0.00  0.00           C
ATOM   2561  HB2 GLU   159      88.510  98.660  27.900  0.00  0.00           H
ATOM   2562  HB3 GLU   159      88.080  97.050  28.010  0.00  0.00           H
ATOM   2563  CG  GLU   159      86.710  98.290  26.820  0.00  0.00           C
ATOM   2564  HG2 GLU   159      86.190  97.400  26.460  0.00  0.00           H
ATOM   2565  HG3 GLU   159      86.760  98.940  25.940  0.00  0.00           H
ATOM   2566  CD  GLU   159      85.970  98.900  28.000  0.00  0.00           C
ATOM   2567  OE1 GLU   159      86.250  98.670  29.210  0.00  0.00           O
ATOM   2568  OE2 GLU   159      85.110  99.760  27.700  0.00  0.00           O
ATOM   2569  C   GLU   159      90.490  97.280  26.590  0.00  0.00           C
ATOM   2570  O   GLU   159      91.260  98.270  26.530  0.00  0.00           O
ATOM   2571  N   THR   160      91.000  96.080  26.870  0.00  0.00           N
ATOM   2572  H   THR   160      90.370  95.310  27.040  0.00  0.00           H
ATOM   2573  CA  THR   160      92.380  95.910  27.340  0.00  0.00           C
ATOM   2574  HA  THR   160      92.680  96.690  28.040  0.00  0.00           H
ATOM   2575  CB  THR   160      92.570  94.500  28.040  0.00  0.00           C
ATOM   2576  HB  THR   160      92.300  93.660  27.410  0.00  0.00           H
ATOM   2577  CG2 THR   160      94.060  94.310  28.480  0.00  0.00           C
ATOM   2578 HG21 THR   160      94.610  94.310  27.550  0.00  0.00           H
ATOM   2579 HG22 THR   160      94.410  95.160  29.080  0.00  0.00           H
ATOM   2580 HG23 THR   160      94.180  93.350  28.980  0.00  0.00           H
ATOM   2581  OG1 THR   160      91.970  94.540  29.380  0.00  0.00           O
ATOM   2582  HG1 THR   160      91.050  94.300  29.260  0.00  0.00           H
ATOM   2583  C   THR   160      93.310  95.950  26.130  0.00  0.00           C
ATOM   2584  O   THR   160      94.350  96.590  26.170  0.00  0.00           O
ATOM   2585  N   LEU   161      92.910  95.400  24.950  0.00  0.00           N
ATOM   2586  H   LEU   161      92.040  94.900  25.030  0.00  0.00           H
ATOM   2587  CA  LEU   161      93.770  95.290  23.740  0.00  0.00           C
ATOM   2588  HA  LEU   161      94.740  94.920  24.090  0.00  0.00           H
ATOM   2589  CB  LEU   161      93.110  94.220  22.820  0.00  0.00           C
ATOM   2590  HB2 LEU   161      93.510  94.280  21.810  0.00  0.00           H
ATOM   2591  HB3 LEU   161      92.050  94.450  22.740  0.00  0.00           H
ATOM   2592  CG  LEU   161      93.230  92.780  23.390  0.00  0.00           C
ATOM   2593  HG  LEU   161      92.970  92.660  24.440  0.00  0.00           H
ATOM   2594  CD1 LEU   161      92.220  91.930  22.560  0.00  0.00           C
ATOM   2595 HD11 LEU   161      92.340  91.920  21.480  0.00  0.00           H
ATOM   2596 HD12 LEU   161      92.260  90.910  22.950  0.00  0.00           H
ATOM   2597 HD13 LEU   161      91.170  92.210  22.660  0.00  0.00           H
ATOM   2598  CD2 LEU   161      94.620  92.140  23.270  0.00  0.00           C
ATOM   2599 HD21 LEU   161      95.320  92.630  23.950  0.00  0.00           H
ATOM   2600 HD22 LEU   161      94.550  91.060  23.390  0.00  0.00           H
ATOM   2601 HD23 LEU   161      95.060  92.350  22.290  0.00  0.00           H
ATOM   2602  C   LEU   161      93.850  96.660  23.160  0.00  0.00           C
ATOM   2603  O   LEU   161      94.870  97.050  22.550  0.00  0.00           O
ATOM   2604  N   LEU   162      92.790  97.450  23.310  0.00  0.00           N
ATOM   2605  H   LEU   162      91.880  97.100  23.570  0.00  0.00           H
ATOM   2606  CA  LEU   162      92.720  98.860  22.820  0.00  0.00           C
ATOM   2607  HA  LEU   162      93.110  98.760  21.800  0.00  0.00           H
ATOM   2608  CB  LEU   162      91.240  99.260  22.770  0.00  0.00           C
ATOM   2609  HB2 LEU   162      91.190 100.320  22.510  0.00  0.00           H
ATOM   2610  HB3 LEU   162      90.750  99.120  23.740  0.00  0.00           H
ATOM   2611  CG  LEU   162      90.390  98.480  21.760  0.00  0.00           C
ATOM   2612  HG  LEU   162      90.770  97.470  21.920  0.00  0.00           H
ATOM   2613  CD1 LEU   162      88.930  98.670  22.050  0.00  0.00           C
ATOM   2614 HD11 LEU   162      88.720  99.730  22.200  0.00  0.00           H
ATOM   2615 HD12 LEU   162      88.260  98.120  21.390  0.00  0.00           H
ATOM   2616 HD13 LEU   162      88.760  98.180  23.010  0.00  0.00           H
ATOM   2617  CD2 LEU   162      90.680  98.880  20.340  0.00  0.00           C
ATOM   2618 HD21 LEU   162      90.480  97.980  19.760  0.00  0.00           H
ATOM   2619 HD22 LEU   162      90.070  99.700  19.970  0.00  0.00           H
ATOM   2620 HD23 LEU   162      91.750  99.080  20.230  0.00  0.00           H
ATOM   2621  C   LEU   162      93.560  99.890  23.550  0.00  0.00           C
ATOM   2622  O   LEU   162      93.960 100.790  22.810  0.00  0.00           O
ATOM   2623  N   GLU   163      93.740  99.670  24.850  0.00  0.00           N
ATOM   2624  H   GLU   163      93.220  98.890  25.230  0.00  0.00           H
ATOM   2625  CA  GLU   163      94.520 100.500  25.740  0.00  0.00           C
ATOM   2626  HA  GLU   163      94.370 101.520  25.400  0.00  0.00           H
ATOM   2627  CB  GLU   163      94.020 100.270  27.160  0.00  0.00           C
ATOM   2628  HB2 GLU   163      94.060  99.220  27.470  0.00  0.00           H
ATOM   2629  HB3 GLU   163      92.990 100.630  27.190  0.00  0.00           H
ATOM   2630  CG  GLU   163      94.810 101.060  28.160  0.00  0.00           C
ATOM   2631  HG2 GLU   163      94.870 102.070  27.770  0.00  0.00           H
ATOM   2632  HG3 GLU   163      95.810 100.620  28.260  0.00  0.00           H
ATOM   2633  CD  GLU   163      94.170 101.060  29.580  0.00  0.00           C
ATOM   2634  OE1 GLU   163      94.870 101.170  30.630  0.00  0.00           O
ATOM   2635  OE2 GLU   163      92.960 101.080  29.710  0.00  0.00           O
ATOM   2636  C   GLU   163      96.070 100.150  25.610  0.00  0.00           C
ATOM   2637  O   GLU   163      96.850 101.020  25.340  0.00  0.00           O
ATOM   2638  N   GLU   164      96.300  98.800  25.780  0.00  0.00           N
ATOM   2639  H   GLU   164      95.510  98.200  25.990  0.00  0.00           H
ATOM   2640  CA  GLU   164      97.650  98.310  25.610  0.00  0.00           C
ATOM   2641  HA  GLU   164      98.260  98.860  26.330  0.00  0.00           H
ATOM   2642  CB  GLU   164      97.770  96.760  25.930  0.00  0.00           C
ATOM   2643  HB2 GLU   164      97.300  96.130  25.180  0.00  0.00           H
ATOM   2644  HB3 GLU   164      97.330  96.690  26.930  0.00  0.00           H
ATOM   2645  CG  GLU   164      99.160  96.220  26.160  0.00  0.00           C
ATOM   2646  HG2 GLU   164      99.720  96.840  26.860  0.00  0.00           H
ATOM   2647  HG3 GLU   164      99.770  96.320  25.270  0.00  0.00           H
ATOM   2648  CD  GLU   164      99.130  94.780  26.650  0.00  0.00           C
ATOM   2649  OE1 GLU   164     100.080  94.480  27.470  0.00  0.00           O
ATOM   2650  OE2 GLU   164      98.330  93.940  26.280  0.00  0.00           O
ATOM   2651  C   GLU   164      98.340  98.670  24.290  0.00  0.00           C
ATOM   2652  O   GLU   164      99.530  98.980  24.330  0.00  0.00           O
ATOM   2653  N   LYS   165      97.640  98.680  23.180  0.00  0.00           N
ATOM   2654  H   LYS   165      96.640  98.570  23.250  0.00  0.00           H
ATOM   2655  CA  LYS   165      98.180  99.040  21.810  0.00  0.00           C
ATOM   2656  HA  LYS   165      99.010  98.340  21.730  0.00  0.00           H
ATOM   2657  CB  LYS   165      97.100  98.770  20.680  0.00  0.00           C
ATOM   2658  HB2 LYS   165      96.100  99.150  20.930  0.00  0.00           H
ATOM   2659  HB3 LYS   165      96.940  97.690  20.640  0.00  0.00           H
ATOM   2660  CG  LYS   165      97.500  99.390  19.340  0.00  0.00           C
ATOM   2661  HG2 LYS   165      97.960 100.370  19.410  0.00  0.00           H
ATOM   2662  HG3 LYS   165      96.560  99.570  18.830  0.00  0.00           H
ATOM   2663  CD  LYS   165      98.370  98.490  18.410  0.00  0.00           C
ATOM   2664  HD2 LYS   165      98.030  97.460  18.360  0.00  0.00           H
ATOM   2665  HD3 LYS   165      99.380  98.450  18.820  0.00  0.00           H
ATOM   2666  CE  LYS   165      98.450  98.960  16.970  0.00  0.00           C
ATOM   2667  HE2 LYS   165      98.620 100.040  16.940  0.00  0.00           H
ATOM   2668  HE3 LYS   165      97.440  98.740  16.620  0.00  0.00           H
ATOM   2669  NZ  LYS   165      99.460  98.280  16.170  0.00  0.00           N
ATOM   2670  HZ1 LYS   165     100.390  98.550  16.460  0.00  0.00           H
ATOM   2671  HZ2 LYS   165      99.310  97.280  16.240  0.00  0.00           H
ATOM   2672  HZ3 LYS   165      99.430  98.530  15.200  0.00  0.00           H
ATOM   2673  C   LYS   165      98.590 100.520  21.810  0.00  0.00           C
ATOM   2674  O   LYS   165      99.590 100.950  21.330  0.00  0.00           O
ATOM   2675  N   GLU   166      97.820 101.350  22.520  0.00  0.00           N
ATOM   2676  H   GLU   166      97.050 101.020  23.100  0.00  0.00           H
ATOM   2677  CA  GLU   166      97.950 102.840  22.600  0.00  0.00           C
ATOM   2678  HA  GLU   166      98.290 103.110  21.600  0.00  0.00           H
ATOM   2679  CB  GLU   166      96.620 103.560  22.880  0.00  0.00           C
ATOM   2680  HB2 GLU   166      96.090 103.180  23.760  0.00  0.00           H
ATOM   2681  HB3 GLU   166      95.960 103.360  22.040  0.00  0.00           H
ATOM   2682  CG  GLU   166      96.890 105.060  23.140  0.00  0.00           C
ATOM   2683  HG2 GLU   166      97.440 105.450  22.280  0.00  0.00           H
ATOM   2684  HG3 GLU   166      97.490 105.170  24.040  0.00  0.00           H
ATOM   2685  CD  GLU   166      95.600 105.880  23.100  0.00  0.00           C
ATOM   2686  OE1 GLU   166      95.580 106.940  23.730  0.00  0.00           O
ATOM   2687  OE2 GLU   166      94.610 105.520  22.390  0.00  0.00           O
ATOM   2688  C   GLU   166      99.100 103.230  23.560  0.00  0.00           C
ATOM   2689  O   GLU   166      99.930 104.050  23.210  0.00  0.00           O
ATOM   2690  N   SER   167      99.240 102.560  24.690  0.00  0.00           N
ATOM   2691  H   SER   167      98.450 102.010  25.000  0.00  0.00           H
ATOM   2692  CA  SER   167     100.420 102.630  25.590  0.00  0.00           C
ATOM   2693  HA  SER   167     100.520 103.650  25.950  0.00  0.00           H
ATOM   2694  CB  SER   167     100.310 101.570  26.700  0.00  0.00           C
ATOM   2695  HB2 SER   167     100.390 100.580  26.250  0.00  0.00           H
ATOM   2696  HB3 SER   167      99.340 101.650  27.200  0.00  0.00           H
ATOM   2697  OG  SER   167     101.370 101.760  27.590  0.00  0.00           O
ATOM   2698  HG  SER   167     101.300 102.670  27.870  0.00  0.00           H
ATOM   2699  C   SER   167     101.700 102.440  24.820  0.00  0.00           C
ATOM   2700  O   SER   167     102.570 103.300  24.940  0.00  0.00           O
ATOM   2701  N   LYS   168     101.720 101.390  23.980  0.00  0.00           N
ATOM   2702  H   LYS   168     100.960 100.730  24.030  0.00  0.00           H
ATOM   2703  CA  LYS   168     102.920 101.060  23.240  0.00  0.00           C
ATOM   2704  HA  LYS   168     103.810 101.140  23.870  0.00  0.00           H
ATOM   2705  CB  LYS   168     102.880  99.620  22.730  0.00  0.00           C
ATOM   2706  HB2 LYS   168     103.520  99.490  21.860  0.00  0.00           H
ATOM   2707  HB3 LYS   168     101.850  99.420  22.450  0.00  0.00           H
ATOM   2708  CG  LYS   168     103.250  98.660  23.900  0.00  0.00           C
ATOM   2709  HG2 LYS   168     102.550  98.840  24.710  0.00  0.00           H
ATOM   2710  HG3 LYS   168     104.290  98.770  24.220  0.00  0.00           H
ATOM   2711  CD  LYS   168     103.150  97.210  23.420  0.00  0.00           C
ATOM   2712  HD2 LYS   168     103.810  97.100  22.560  0.00  0.00           H
ATOM   2713  HD3 LYS   168     102.140  97.030  23.060  0.00  0.00           H
ATOM   2714  CE  LYS   168     103.540  96.230  24.480  0.00  0.00           C
ATOM   2715  HE2 LYS   168     103.010  96.490  25.390  0.00  0.00           H
ATOM   2716  HE3 LYS   168     104.600  96.450  24.660  0.00  0.00           H
ATOM   2717  NZ  LYS   168     103.240  94.800  24.120  0.00  0.00           N
ATOM   2718  HZ1 LYS   168     103.760  94.530  23.300  0.00  0.00           H
ATOM   2719  HZ2 LYS   168     103.520  94.190  24.880  0.00  0.00           H
ATOM   2720  HZ3 LYS   168     102.260  94.610  23.960  0.00  0.00           H
ATOM   2721  C   LYS   168     103.110 102.010  22.090  0.00  0.00           C
ATOM   2722  O   LYS   168     104.230 102.050  21.510  0.00  0.00           O
ATOM   2723  N   SER   169     102.040 102.670  21.660  0.00  0.00           N
ATOM   2724  H   SER   169     101.160 102.510  22.130  0.00  0.00           H
ATOM   2725  CA  SER   169     102.180 103.790  20.740  0.00  0.00           C
ATOM   2726  HA  SER   169     102.880 103.520  19.950  0.00  0.00           H
ATOM   2727  CB  SER   169     100.890 103.980  19.930  0.00  0.00           C
ATOM   2728  HB2 SER   169     101.010 104.870  19.320  0.00  0.00           H
ATOM   2729  HB3 SER   169     100.010 104.250  20.510  0.00  0.00           H
ATOM   2730  OG  SER   169     100.510 102.890  19.080  0.00  0.00           O
ATOM   2731  HG  SER   169     100.210 102.190  19.660  0.00  0.00           H
ATOM   2732  C   SER   169     102.700 105.120  21.280  0.00  0.00           C
ATOM   2733  O   SER   169     103.600 105.700  20.630  0.00  0.00           O
ATOM   2734  N   LYS   170     102.270 105.540  22.450  0.00  0.00           N
ATOM   2735  H   LYS   170     101.610 104.930  22.920  0.00  0.00           H
ATOM   2736  CA  LYS   170     102.740 106.630  23.200  0.00  0.00           C
ATOM   2737  HA  LYS   170     102.630 107.540  22.610  0.00  0.00           H
ATOM   2738  CB  LYS   170     101.800 106.870  24.390  0.00  0.00           C
ATOM   2739  HB2 LYS   170     102.320 107.390  25.190  0.00  0.00           H
ATOM   2740  HB3 LYS   170     101.500 105.940  24.880  0.00  0.00           H
ATOM   2741  CG  LYS   170     100.460 107.620  24.020  0.00  0.00           C
ATOM   2742  HG2 LYS   170      99.950 107.220  23.140  0.00  0.00           H
ATOM   2743  HG3 LYS   170     100.630 108.650  23.720  0.00  0.00           H
ATOM   2744  CD  LYS   170      99.470 107.580  25.220  0.00  0.00           C
ATOM   2745  HD2 LYS   170      99.860 108.090  26.100  0.00  0.00           H
ATOM   2746  HD3 LYS   170      99.440 106.510  25.430  0.00  0.00           H
ATOM   2747  CE  LYS   170      98.140 108.200  24.850  0.00  0.00           C
ATOM   2748  HE2 LYS   170      97.760 107.800  23.910  0.00  0.00           H
ATOM   2749  HE3 LYS   170      98.200 109.280  24.790  0.00  0.00           H
ATOM   2750  NZ  LYS   170      97.150 107.790  25.820  0.00  0.00           N
ATOM   2751  HZ1 LYS   170      97.090 106.780  25.800  0.00  0.00           H
ATOM   2752  HZ2 LYS   170      97.360 108.130  26.750  0.00  0.00           H
ATOM   2753  HZ3 LYS   170      96.250 108.060  25.450  0.00  0.00           H
ATOM   2754  C   LYS   170     104.210 106.540  23.610  0.00  0.00           C
ATOM   2755  O   LYS   170     104.920 107.530  23.330  0.00  0.00           O
ATOM   2756  N   LYS   171     104.670 105.430  24.130  0.00  0.00           N
ATOM   2757  H   LYS   171     103.960 104.750  24.360  0.00  0.00           H
ATOM   2758  CA  LYS   171     106.070 105.220  24.390  0.00  0.00           C
ATOM   2759  HA  LYS   171     106.510 105.970  25.050  0.00  0.00           H
ATOM   2760  CB  LYS   171     106.150 103.790  25.090  0.00  0.00           C
ATOM   2761  HB2 LYS   171     107.210 103.570  25.160  0.00  0.00           H
ATOM   2762  HB3 LYS   171     105.690 103.020  24.480  0.00  0.00           H
ATOM   2763  CG  LYS   171     105.540 103.730  26.490  0.00  0.00           C
ATOM   2764  HG2 LYS   171     104.480 103.970  26.390  0.00  0.00           H
ATOM   2765  HG3 LYS   171     106.010 104.480  27.120  0.00  0.00           H
ATOM   2766  CD  LYS   171     105.640 102.300  26.980  0.00  0.00           C
ATOM   2767  HD2 LYS   171     106.670 101.960  27.020  0.00  0.00           H
ATOM   2768  HD3 LYS   171     105.030 101.690  26.300  0.00  0.00           H
ATOM   2769  CE  LYS   171     104.960 102.110  28.360  0.00  0.00           C
ATOM   2770  HE2 LYS   171     103.890 102.110  28.130  0.00  0.00           H
ATOM   2771  HE3 LYS   171     104.980 103.040  28.940  0.00  0.00           H
ATOM   2772  NZ  LYS   171     105.470 100.980  29.090  0.00  0.00           N
ATOM   2773  HZ1 LYS   171     105.300 100.160  28.540  0.00  0.00           H
ATOM   2774  HZ2 LYS   171     106.460 100.940  29.300  0.00  0.00           H
ATOM   2775  HZ3 LYS   171     105.070 100.840  30.000  0.00  0.00           H
ATOM   2776  C   LYS   171     106.870 105.180  23.100  0.00  0.00           C
ATOM   2777  O   LYS   171     107.910 105.930  23.070  0.00  0.00           O
ATOM   2778  N   ARG   172     106.550 104.390  22.020  0.00  0.00           N
ATOM   2779  H   ARG   172     105.680 103.880  22.120  0.00  0.00           H
ATOM   2780  CA  ARG   172     107.340 104.420  20.720  0.00  0.00           C
ATOM   2781  HA  ARG   172     108.370 104.110  20.920  0.00  0.00           H
ATOM   2782  CB  ARG   172     106.800 103.350  19.810  0.00  0.00           C
ATOM   2783  HB2 ARG   172     105.850 103.750  19.450  0.00  0.00           H
ATOM   2784  HB3 ARG   172     106.640 102.370  20.260  0.00  0.00           H
ATOM   2785  CG  ARG   172     107.850 103.090  18.700  0.00  0.00           C
ATOM   2786  HG2 ARG   172     108.730 102.690  19.220  0.00  0.00           H
ATOM   2787  HG3 ARG   172     108.060 103.990  18.130  0.00  0.00           H
ATOM   2788  CD  ARG   172     107.350 102.020  17.680  0.00  0.00           C
ATOM   2789  HD2 ARG   172     106.410 102.380  17.270  0.00  0.00           H
ATOM   2790  HD3 ARG   172     107.320 101.060  18.190  0.00  0.00           H
ATOM   2791  NE  ARG   172     108.260 101.720  16.530  0.00  0.00           N
ATOM   2792  HE  ARG   172     109.240 101.950  16.620  0.00  0.00           H
ATOM   2793  CZ  ARG   172     108.070 100.890  15.500  0.00  0.00           C
ATOM   2794  NH1 ARG   172     107.020 100.160  15.380  0.00  0.00           N
ATOM   2795 HH11 ARG   172     106.290 100.150  16.070  0.00  0.00           H
ATOM   2796 HH12 ARG   172     106.840  99.480  14.650  0.00  0.00           H
ATOM   2797  NH2 ARG   172     108.870 100.850  14.520  0.00  0.00           N
ATOM   2798 HH21 ARG   172     109.570 101.560  14.400  0.00  0.00           H
ATOM   2799 HH22 ARG   172     108.790 100.030  13.930  0.00  0.00           H
ATOM   2800  C   ARG   172     107.520 105.850  20.140  0.00  0.00           C
ATOM   2801  O   ARG   172     108.680 106.210  19.860  0.00  0.00           O
ATOM   2802  N   ASN   173     106.540 106.660  20.170  0.00  0.00           N
ATOM   2803  H   ASN   173     105.660 106.310  20.500  0.00  0.00           H
ATOM   2804  CA  ASN   173     106.590 108.010  19.730  0.00  0.00           C
ATOM   2805  HA  ASN   173     107.330 108.100  18.930  0.00  0.00           H
ATOM   2806  CB  ASN   173     105.240 108.430  19.130  0.00  0.00           C
ATOM   2807  HB2 ASN   173     105.230 109.470  18.820  0.00  0.00           H
ATOM   2808  HB3 ASN   173     104.470 108.160  19.860  0.00  0.00           H
ATOM   2809  CG  ASN   173     105.000 107.730  17.830  0.00  0.00           C
ATOM   2810  OD1 ASN   173     105.930 107.250  17.220  0.00  0.00           O
ATOM   2811  ND2 ASN   173     103.780 107.810  17.290  0.00  0.00           N
ATOM   2812 HD21 ASN   173     103.000 108.250  17.770  0.00  0.00           H
ATOM   2813 HD22 ASN   173     103.800 107.560  16.320  0.00  0.00           H
ATOM   2814  C   ASN   173     107.260 109.010  20.720  0.00  0.00           C
ATOM   2815  O   ASN   173     106.660 110.090  20.950  0.00  0.00           O
ATOM   2816  N   TYR   174     108.480 108.740  21.200  0.00  0.00           N
ATOM   2817  H   TYR   174     108.800 107.790  21.050  0.00  0.00           H
ATOM   2818  CA  TYR   174     109.260 109.660  22.080  0.00  0.00           C
ATOM   2819  HA  TYR   174     108.770 110.630  22.040  0.00  0.00           H
ATOM   2820  CB  TYR   174     109.080 109.230  23.510  0.00  0.00           C
ATOM   2821  HB2 TYR   174     109.550 108.250  23.510  0.00  0.00           H
ATOM   2822  HB3 TYR   174     108.050 109.170  23.850  0.00  0.00           H
ATOM   2823  CG  TYR   174     109.690 110.170  24.520  0.00  0.00           C
ATOM   2824  CD1 TYR   174     110.550 109.680  25.500  0.00  0.00           C
ATOM   2825  HD1 TYR   174     110.830 108.640  25.540  0.00  0.00           H
ATOM   2826  CE1 TYR   174     111.070 110.690  26.380  0.00  0.00           C
ATOM   2827  HE1 TYR   174     111.800 110.450  27.150  0.00  0.00           H
ATOM   2828  CZ  TYR   174     110.540 111.960  26.550  0.00  0.00           C
ATOM   2829  OH  TYR   174     111.230 112.850  27.290  0.00  0.00           O
ATOM   2830  HH  TYR   174     111.500 112.550  28.160  0.00  0.00           H
ATOM   2831  CE2 TYR   174     109.700 112.390  25.520  0.00  0.00           C
ATOM   2832  HE2 TYR   174     109.380 113.420  25.550  0.00  0.00           H
ATOM   2833  CD2 TYR   174     109.340 111.550  24.440  0.00  0.00           C
ATOM   2834  HD2 TYR   174     108.670 112.050  23.750  0.00  0.00           H
ATOM   2835  C   TYR   174     110.720 109.850  21.670  0.00  0.00           C
ATOM   2836  O   TYR   174     111.380 110.860  21.990  0.00  0.00           O
ATOM   2837  N   GLU   175     111.190 108.880  20.860  0.00  0.00           N
ATOM   2838  H   GLU   175     110.620 108.090  20.610  0.00  0.00           H
ATOM   2839  CA  GLU   175     112.640 108.770  20.550  0.00  0.00           C
ATOM   2840  HA  GLU   175     113.160 109.160  21.430  0.00  0.00           H
ATOM   2841  CB  GLU   175     113.080 107.350  20.340  0.00  0.00           C
ATOM   2842  HB2 GLU   175     114.160 107.340  20.200  0.00  0.00           H
ATOM   2843  HB3 GLU   175     112.590 106.930  19.460  0.00  0.00           H
ATOM   2844  CG  GLU   175     112.770 106.430  21.500  0.00  0.00           C
ATOM   2845  HG2 GLU   175     113.100 105.420  21.250  0.00  0.00           H
ATOM   2846  HG3 GLU   175     111.680 106.350  21.520  0.00  0.00           H
ATOM   2847  CD  GLU   175     113.380 106.850  22.800  0.00  0.00           C
ATOM   2848  OE1 GLU   175     112.760 106.660  23.860  0.00  0.00           O
ATOM   2849  OE2 GLU   175     114.460 107.390  22.830  0.00  0.00           O
ATOM   2850  C   GLU   175     113.040 109.640  19.350  0.00  0.00           C
ATOM   2851  O   GLU   175     114.150 109.980  19.210  0.00  0.00           O
ATOM   2852  N   ASN   176     112.060 110.040  18.490  0.00  0.00           N
ATOM   2853  H   ASN   176     111.180 109.550  18.470  0.00  0.00           H
ATOM   2854  CA  ASN   176     112.230 110.850  17.210  0.00  0.00           C
ATOM   2855  HA  ASN   176     113.300 111.030  17.050  0.00  0.00           H
ATOM   2856  CB  ASN   176     111.610 110.050  16.030  0.00  0.00           C
ATOM   2857  HB2 ASN   176     111.680 110.710  15.160  0.00  0.00           H
ATOM   2858  HB3 ASN   176     110.520 109.940  16.080  0.00  0.00           H
ATOM   2859  CG  ASN   176     112.260 108.770  15.610  0.00  0.00           C
ATOM   2860  OD1 ASN   176     113.370 108.440  15.960  0.00  0.00           O
ATOM   2861  ND2 ASN   176     111.480 107.930  15.010  0.00  0.00           N
ATOM   2862 HD21 ASN   176     110.530 108.150  14.780  0.00  0.00           H
ATOM   2863 HD22 ASN   176     111.730 106.950  15.000  0.00  0.00           H
ATOM   2864  C   ASN   176     111.500 112.240  17.330  0.00  0.00           C
ATOM   2865  O   ASN   176     110.370 112.300  17.810  0.00  0.00           O
ATOM   2866  N   LEU   177     112.070 113.380  16.830  0.00  0.00           N
ATOM   2867  H   LEU   177     112.960 113.250  16.360  0.00  0.00           H
ATOM   2868  CA  LEU   177     111.580 114.770  17.220  0.00  0.00           C
ATOM   2869  HA  LEU   177     111.280 114.630  18.260  0.00  0.00           H
ATOM   2870  CB  LEU   177     112.750 115.780  17.070  0.00  0.00           C
ATOM   2871  HB2 LEU   177     113.070 115.810  16.020  0.00  0.00           H
ATOM   2872  HB3 LEU   177     113.520 115.380  17.720  0.00  0.00           H
ATOM   2873  CG  LEU   177     112.470 117.310  17.490  0.00  0.00           C
ATOM   2874  HG  LEU   177     111.660 117.790  16.940  0.00  0.00           H
ATOM   2875  CD1 LEU   177     112.060 117.370  19.020  0.00  0.00           C
ATOM   2876 HD11 LEU   177     112.000 118.410  19.350  0.00  0.00           H
ATOM   2877 HD12 LEU   177     111.100 116.880  19.160  0.00  0.00           H
ATOM   2878 HD13 LEU   177     112.900 116.890  19.520  0.00  0.00           H
ATOM   2879  CD2 LEU   177     113.840 118.030  17.310  0.00  0.00           C
ATOM   2880 HD21 LEU   177     114.540 117.570  17.990  0.00  0.00           H
ATOM   2881 HD22 LEU   177     114.270 117.880  16.330  0.00  0.00           H
ATOM   2882 HD23 LEU   177     113.790 119.120  17.400  0.00  0.00           H
ATOM   2883  C   LEU   177     110.390 115.280  16.470  0.00  0.00           C
ATOM   2884  O   LEU   177     109.420 115.740  17.090  0.00  0.00           O
ATOM   2885  N   ASP   178     110.350 115.010  15.150  0.00  0.00           N
ATOM   2886  H   ASP   178     111.190 114.540  14.860  0.00  0.00           H
ATOM   2887  CA  ASP   178     109.620 115.740  14.120  0.00  0.00           C
ATOM   2888  HA  ASP   178     109.680 116.830  14.210  0.00  0.00           H
ATOM   2889  CB  ASP   178     110.180 115.360  12.750  0.00  0.00           C
ATOM   2890  HB2 ASP   178     109.620 115.800  11.930  0.00  0.00           H
ATOM   2891  HB3 ASP   178     110.300 114.290  12.540  0.00  0.00           H
ATOM   2892  CG  ASP   178     111.630 115.940  12.590  0.00  0.00           C
ATOM   2893  OD1 ASP   178     111.890 117.110  12.220  0.00  0.00           O
ATOM   2894  OD2 ASP   178     112.520 115.320  13.140  0.00  0.00           O
ATOM   2895  C   ASP   178     108.130 115.480  14.090  0.00  0.00           C
ATOM   2896  O   ASP   178     107.700 114.310  14.200  0.00  0.00           O
ATOM   2897  N   GLN   179     107.350 116.560  13.900  0.00  0.00           N
ATOM   2898  H   GLN   179     107.840 117.430  14.040  0.00  0.00           H
ATOM   2899  CA  GLN   179     105.980 116.530  14.220  0.00  0.00           C
ATOM   2900  HA  GLN   179     105.730 115.530  14.580  0.00  0.00           H
ATOM   2901  CB  GLN   179     105.660 117.510  15.360  0.00  0.00           C
ATOM   2902  HB2 GLN   179     104.600 117.650  15.590  0.00  0.00           H
ATOM   2903  HB3 GLN   179     105.900 118.520  15.030  0.00  0.00           H
ATOM   2904  CG  GLN   179     106.360 117.220  16.720  0.00  0.00           C
ATOM   2905  HG2 GLN   179     107.090 116.450  16.440  0.00  0.00           H
ATOM   2906  HG3 GLN   179     105.650 116.670  17.330  0.00  0.00           H
ATOM   2907  CD  GLN   179     107.000 118.370  17.480  0.00  0.00           C
ATOM   2908  OE1 GLN   179     106.450 119.440  17.620  0.00  0.00           O
ATOM   2909  NE2 GLN   179     108.200 118.150  18.050  0.00  0.00           N
ATOM   2910 HE21 GLN   179     108.640 117.250  17.920  0.00  0.00           H
ATOM   2911 HE22 GLN   179     108.680 118.940  18.450  0.00  0.00           H
ATOM   2912  C   GLN   179     104.970 116.740  13.060  0.00  0.00           C
ATOM   2913  O   GLN   179     103.780 116.920  13.250  0.00  0.00           O
ATOM   2914  N   LEU   180     105.510 116.840  11.810  0.00  0.00           N
ATOM   2915  H   LEU   180     106.470 116.530  11.700  0.00  0.00           H
ATOM   2916  CA  LEU   180     104.900 117.360  10.690  0.00  0.00           C
ATOM   2917  HA  LEU   180     104.260 118.150  11.080  0.00  0.00           H
ATOM   2918  CB  LEU   180     105.950 117.820   9.670  0.00  0.00           C
ATOM   2919  HB2 LEU   180     105.390 118.470   8.990  0.00  0.00           H
ATOM   2920  HB3 LEU   180     106.390 116.980   9.150  0.00  0.00           H
ATOM   2921  CG  LEU   180     107.010 118.720  10.360  0.00  0.00           C
ATOM   2922  HG  LEU   180     107.650 118.140  11.020  0.00  0.00           H
ATOM   2923  CD1 LEU   180     107.880 119.320   9.270  0.00  0.00           C
ATOM   2924 HD11 LEU   180     108.430 118.480   8.840  0.00  0.00           H
ATOM   2925 HD12 LEU   180     107.230 119.770   8.530  0.00  0.00           H
ATOM   2926 HD13 LEU   180     108.500 120.120   9.680  0.00  0.00           H
ATOM   2927  CD2 LEU   180     106.330 119.960  11.020  0.00  0.00           C
ATOM   2928 HD21 LEU   180     107.140 120.650  11.260  0.00  0.00           H
ATOM   2929 HD22 LEU   180     105.740 120.500  10.290  0.00  0.00           H
ATOM   2930 HD23 LEU   180     105.790 119.690  11.930  0.00  0.00           H
ATOM   2931  C   LEU   180     103.900 116.410  10.030  0.00  0.00           C
ATOM   2932  O   LEU   180     103.080 116.820   9.200  0.00  0.00           O
ATOM   2933  N   SER   181     104.040 115.080  10.320  0.00  0.00           N
ATOM   2934  H   SER   181     104.930 114.850  10.740  0.00  0.00           H
ATOM   2935  CA  SER   181     103.000 114.090  10.170  0.00  0.00           C
ATOM   2936  HA  SER   181     102.180 114.600   9.670  0.00  0.00           H
ATOM   2937  CB  SER   181     103.520 112.860   9.380  0.00  0.00           C
ATOM   2938  HB2 SER   181     104.220 112.330  10.020  0.00  0.00           H
ATOM   2939  HB3 SER   181     103.960 113.120   8.420  0.00  0.00           H
ATOM   2940  OG  SER   181     102.400 112.020   9.130  0.00  0.00           O
ATOM   2941  HG  SER   181     102.120 112.420   8.300  0.00  0.00           H
ATOM   2942  C   SER   181     102.480 113.580  11.570  0.00  0.00           C
ATOM   2943  O   SER   181     103.170 113.470  12.590  0.00  0.00           O
ATOM   2944  N   TYR   182     101.240 113.120  11.560  0.00  0.00           N
ATOM   2945  H   TYR   182     100.740 113.130  10.680  0.00  0.00           H
ATOM   2946  CA  TYR   182     100.590 112.640  12.800  0.00  0.00           C
ATOM   2947  HA  TYR   182     101.400 112.230  13.400  0.00  0.00           H
ATOM   2948  CB  TYR   182      99.850 113.880  13.430  0.00  0.00           C
ATOM   2949  HB2 TYR   182      98.780 113.850  13.220  0.00  0.00           H
ATOM   2950  HB3 TYR   182     100.220 114.850  13.070  0.00  0.00           H
ATOM   2951  CG  TYR   182     100.120 114.000  14.940  0.00  0.00           C
ATOM   2952  CD1 TYR   182      99.160 113.640  15.880  0.00  0.00           C
ATOM   2953  HD1 TYR   182      98.280 113.130  15.510  0.00  0.00           H
ATOM   2954  CE1 TYR   182      99.480 113.670  17.260  0.00  0.00           C
ATOM   2955  HE1 TYR   182      98.770 113.390  18.030  0.00  0.00           H
ATOM   2956  CZ  TYR   182     100.720 114.190  17.730  0.00  0.00           C
ATOM   2957  OH  TYR   182     101.030 114.280  19.100  0.00  0.00           O
ATOM   2958  HH  TYR   182     101.740 114.930  19.220  0.00  0.00           H
ATOM   2959  CE2 TYR   182     101.600 114.770  16.770  0.00  0.00           C
ATOM   2960  HE2 TYR   182     102.600 115.080  17.040  0.00  0.00           H
ATOM   2961  CD2 TYR   182     101.310 114.550  15.360  0.00  0.00           C
ATOM   2962  HD2 TYR   182     102.100 114.690  14.640  0.00  0.00           H
ATOM   2963  C   TYR   182      99.540 111.530  12.650  0.00  0.00           C
ATOM   2964  O   TYR   182      99.240 110.870  13.680  0.00  0.00           O
ATOM   2965  N   ASP   183      98.940 111.310  11.460  0.00  0.00           N
ATOM   2966  H   ASP   183      99.460 111.690  10.680  0.00  0.00           H
ATOM   2967  CA  ASP   183      97.750 110.570  11.310  0.00  0.00           C
ATOM   2968  HA  ASP   183      97.240 110.580  12.270  0.00  0.00           H
ATOM   2969  CB  ASP   183      96.750 111.220  10.290  0.00  0.00           C
ATOM   2970  HB2 ASP   183      95.780 110.720  10.300  0.00  0.00           H
ATOM   2971  HB3 ASP   183      97.180 111.220   9.290  0.00  0.00           H
ATOM   2972  CG  ASP   183      96.430 112.680  10.630  0.00  0.00           C
ATOM   2973  OD1 ASP   183      96.230 112.900  11.820  0.00  0.00           O
ATOM   2974  OD2 ASP   183      96.250 113.570   9.760  0.00  0.00           O
ATOM   2975  C   ASP   183      97.970 109.090  10.920  0.00  0.00           C
ATOM   2976  O   ASP   183      97.070 108.410  10.440  0.00  0.00           O
ATOM   2977  N   ASN   184      99.160 108.550  10.970  0.00  0.00           N
ATOM   2978  H   ASN   184      99.920 109.140  11.280  0.00  0.00           H
ATOM   2979  CA  ASN   184      99.600 107.290  10.300  0.00  0.00           C
ATOM   2980  HA  ASN   184      98.830 107.060   9.560  0.00  0.00           H
ATOM   2981  CB  ASN   184     100.860 107.540   9.530  0.00  0.00           C
ATOM   2982  HB2 ASN   184     101.500 106.660   9.540  0.00  0.00           H
ATOM   2983  HB3 ASN   184     101.390 108.270  10.140  0.00  0.00           H
ATOM   2984  CG  ASN   184     100.490 108.060   8.150  0.00  0.00           C
ATOM   2985  OD1 ASN   184      99.430 108.640   7.860  0.00  0.00           O
ATOM   2986  ND2 ASN   184     101.480 107.980   7.300  0.00  0.00           N
ATOM   2987 HD21 ASN   184     102.400 107.680   7.590  0.00  0.00           H
ATOM   2988 HD22 ASN   184     101.270 108.430   6.420  0.00  0.00           H
ATOM   2989  C   ASN   184      99.770 106.130  11.200  0.00  0.00           C
ATOM   2990  O   ASN   184     100.540 106.150  12.210  0.00  0.00           O
ATOM   2991  N   LYS   185      98.990 105.120  10.920  0.00  0.00           N
ATOM   2992  H   LYS   185      98.450 105.160  10.070  0.00  0.00           H
ATOM   2993  CA  LYS   185      98.850 104.000  11.880  0.00  0.00           C
ATOM   2994  HA  LYS   185      98.140 103.350  11.380  0.00  0.00           H
ATOM   2995  CB  LYS   185     100.150 103.110  11.950  0.00  0.00           C
ATOM   2996  HB2 LYS   185      99.970 102.170  12.470  0.00  0.00           H
ATOM   2997  HB3 LYS   185     100.910 103.640  12.530  0.00  0.00           H
ATOM   2998  CG  LYS   185     100.820 102.800  10.610  0.00  0.00           C
ATOM   2999  HG2 LYS   185     101.710 102.250  10.930  0.00  0.00           H
ATOM   3000  HG3 LYS   185     101.120 103.740  10.130  0.00  0.00           H
ATOM   3001  CD  LYS   185      99.900 101.940   9.740  0.00  0.00           C
ATOM   3002  HD2 LYS   185      99.280 102.570   9.100  0.00  0.00           H
ATOM   3003  HD3 LYS   185      99.380 101.280  10.430  0.00  0.00           H
ATOM   3004  CE  LYS   185     100.700 100.980   8.840  0.00  0.00           C
ATOM   3005  HE2 LYS   185     100.030 100.160   8.590  0.00  0.00           H
ATOM   3006  HE3 LYS   185     101.630 100.590   9.240  0.00  0.00           H
ATOM   3007  NZ  LYS   185     101.110 101.620   7.580  0.00  0.00           N
ATOM   3008  HZ1 LYS   185     101.770 102.360   7.800  0.00  0.00           H
ATOM   3009  HZ2 LYS   185     101.530 100.970   6.940  0.00  0.00           H
ATOM   3010  HZ3 LYS   185     100.390 102.150   7.110  0.00  0.00           H
ATOM   3011  C   LYS   185      98.120 104.270  13.210  0.00  0.00           C
ATOM   3012  O   LYS   185      98.590 103.930  14.330  0.00  0.00           O
ATOM   3013  N   ARG   186      97.040 105.070  13.130  0.00  0.00           N
ATOM   3014  H   ARG   186      96.630 105.330  12.240  0.00  0.00           H
ATOM   3015  CA  ARG   186      96.250 105.420  14.290  0.00  0.00           C
ATOM   3016  HA  ARG   186      96.950 105.920  14.950  0.00  0.00           H
ATOM   3017  CB  ARG   186      95.090 106.340  13.960  0.00  0.00           C
ATOM   3018  HB2 ARG   186      94.440 106.400  14.830  0.00  0.00           H
ATOM   3019  HB3 ARG   186      94.540 105.950  13.100  0.00  0.00           H
ATOM   3020  CG  ARG   186      95.450 107.770  13.690  0.00  0.00           C
ATOM   3021  HG2 ARG   186      95.840 107.960  12.690  0.00  0.00           H
ATOM   3022  HG3 ARG   186      96.180 107.970  14.480  0.00  0.00           H
ATOM   3023  CD  ARG   186      94.220 108.700  14.000  0.00  0.00           C
ATOM   3024  HD2 ARG   186      94.020 108.570  15.060  0.00  0.00           H
ATOM   3025  HD3 ARG   186      93.340 108.320  13.500  0.00  0.00           H
ATOM   3026  NE  ARG   186      94.440 110.170  13.740  0.00  0.00           N
ATOM   3027  HE  ARG   186      95.360 110.550  13.880  0.00  0.00           H
ATOM   3028  CZ  ARG   186      93.450 111.000  13.370  0.00  0.00           C
ATOM   3029  NH1 ARG   186      92.240 110.620  13.200  0.00  0.00           N
ATOM   3030 HH11 ARG   186      92.000 109.690  13.540  0.00  0.00           H
ATOM   3031 HH12 ARG   186      91.560 111.330  12.940  0.00  0.00           H
ATOM   3032  NH2 ARG   186      93.790 112.210  12.990  0.00  0.00           N
ATOM   3033 HH21 ARG   186      94.780 112.410  12.960  0.00  0.00           H
ATOM   3034 HH22 ARG   186      93.110 112.780  12.510  0.00  0.00           H
ATOM   3035  C   ARG   186      95.690 104.100  14.870  0.00  0.00           C
ATOM   3036  O   ARG   186      95.240 103.220  14.030  0.00  0.00           O
ATOM   3037  N   GLY   187      95.830 103.920  16.180  0.00  0.00           N
ATOM   3038  H   GLY   187      96.040 104.700  16.780  0.00  0.00           H
ATOM   3039  CA  GLY   187      95.320 102.770  16.900  0.00  0.00           C
ATOM   3040  HA2 GLY   187      95.620 102.920  17.940  0.00  0.00           H
ATOM   3041  HA3 GLY   187      95.810 101.880  16.500  0.00  0.00           H
ATOM   3042  C   GLY   187      93.850 102.670  16.970  0.00  0.00           C
ATOM   3043  O   GLY   187      93.150 103.680  16.990  0.00  0.00           O
ATOM   3044  N   PRO   188      93.350 101.400  16.890  0.00  0.00           N
ATOM   3045  CD  PRO   188      94.060 100.130  16.800  0.00  0.00           C
ATOM   3046  HD2 PRO   188      94.770  99.990  17.620  0.00  0.00           H
ATOM   3047  HD3 PRO   188      94.620 100.160  15.870  0.00  0.00           H
ATOM   3048  CG  PRO   188      93.010  99.080  17.020  0.00  0.00           C
ATOM   3049  HG2 PRO   188      92.880  98.950  18.100  0.00  0.00           H
ATOM   3050  HG3 PRO   188      93.170  98.130  16.520  0.00  0.00           H
ATOM   3051  CB  PRO   188      91.730  99.760  16.450  0.00  0.00           C
ATOM   3052  HB2 PRO   188      90.820  99.310  16.830  0.00  0.00           H
ATOM   3053  HB3 PRO   188      91.810  99.700  15.370  0.00  0.00           H
ATOM   3054  CA  PRO   188      91.910 101.250  16.830  0.00  0.00           C
ATOM   3055  HA  PRO   188      91.590 101.850  15.970  0.00  0.00           H
ATOM   3056  C   PRO   188      91.200 101.520  18.130  0.00  0.00           C
ATOM   3057  O   PRO   188      91.830 101.540  19.210  0.00  0.00           O
ATOM   3058  N   LYS   189      89.890 101.800  18.070  0.00  0.00           N
ATOM   3059  H   LYS   189      89.510 101.710  17.130  0.00  0.00           H
ATOM   3060  CA  LYS   189      89.100 102.350  19.110  0.00  0.00           C
ATOM   3061  HA  LYS   189      89.560 102.200  20.080  0.00  0.00           H
ATOM   3062  CB  LYS   189      89.010 103.870  19.000  0.00  0.00           C
ATOM   3063  HB2 LYS   189      88.390 104.330  19.760  0.00  0.00           H
ATOM   3064  HB3 LYS   189      88.750 104.200  17.990  0.00  0.00           H
ATOM   3065  CG  LYS   189      90.390 104.460  19.150  0.00  0.00           C
ATOM   3066  HG2 LYS   189      91.090 104.080  18.400  0.00  0.00           H
ATOM   3067  HG3 LYS   189      90.600 104.200  20.190  0.00  0.00           H
ATOM   3068  CD  LYS   189      90.370 105.940  18.940  0.00  0.00           C
ATOM   3069  HD2 LYS   189      89.580 106.340  19.570  0.00  0.00           H
ATOM   3070  HD3 LYS   189      90.040 106.240  17.940  0.00  0.00           H
ATOM   3071  CE  LYS   189      91.740 106.550  19.250  0.00  0.00           C
ATOM   3072  HE2 LYS   189      92.430 106.240  18.470  0.00  0.00           H
ATOM   3073  HE3 LYS   189      91.990 106.130  20.230  0.00  0.00           H
ATOM   3074  NZ  LYS   189      91.580 108.010  19.310  0.00  0.00           N
ATOM   3075  HZ1 LYS   189      90.810 108.290  19.910  0.00  0.00           H
ATOM   3076  HZ2 LYS   189      92.390 108.400  19.760  0.00  0.00           H
ATOM   3077  HZ3 LYS   189      91.480 108.410  18.390  0.00  0.00           H
ATOM   3078  C   LYS   189      87.710 101.730  19.160  0.00  0.00           C
ATOM   3079  O   LYS   189      87.050 101.550  18.140  0.00  0.00           O
ATOM   3080  N   ALA   190      87.180 101.550  20.410  0.00  0.00           N
ATOM   3081  H   ALA   190      87.760 101.800  21.210  0.00  0.00           H
ATOM   3082  CA  ALA   190      85.710 101.240  20.570  0.00  0.00           C
ATOM   3083  HA  ALA   190      85.280 100.940  19.620  0.00  0.00           H
ATOM   3084  CB  ALA   190      85.640 100.100  21.600  0.00  0.00           C
ATOM   3085  HB1 ALA   190      84.600  99.800  21.700  0.00  0.00           H
ATOM   3086  HB2 ALA   190      86.290  99.310  21.200  0.00  0.00           H
ATOM   3087  HB3 ALA   190      86.050 100.410  22.560  0.00  0.00           H
ATOM   3088  C   ALA   190      84.980 102.470  20.960  0.00  0.00           C
ATOM   3089  O   ALA   190      85.330 102.970  22.090  0.00  0.00           O
ATOM   3090  N   ASP   191      84.190 103.010  20.060  0.00  0.00           N
ATOM   3091  H   ASP   191      84.060 102.420  19.250  0.00  0.00           H
ATOM   3092  CA  ASP   191      83.740 104.420  20.040  0.00  0.00           C
ATOM   3093  HA  ASP   191      84.640 105.000  20.240  0.00  0.00           H
ATOM   3094  CB  ASP   191      83.070 104.830  18.660  0.00  0.00           C
ATOM   3095  HB2 ASP   191      82.010 104.610  18.690  0.00  0.00           H
ATOM   3096  HB3 ASP   191      83.550 104.260  17.860  0.00  0.00           H
ATOM   3097  CG  ASP   191      83.260 106.350  18.300  0.00  0.00           C
ATOM   3098  OD1 ASP   191      83.780 107.070  19.210  0.00  0.00           O
ATOM   3099  OD2 ASP   191      83.130 106.720  17.110  0.00  0.00           O
ATOM   3100  C   ASP   191      82.810 104.650  21.230  0.00  0.00           C
ATOM   3101  O   ASP   191      82.980 105.570  22.010  0.00  0.00           O
ATOM   3102  N   LYS   192      81.880 103.740  21.380  0.00  0.00           N
ATOM   3103  H   LYS   192      81.970 102.940  20.780  0.00  0.00           H
ATOM   3104  CA  LYS   192      81.030 103.570  22.570  0.00  0.00           C
ATOM   3105  HA  LYS   192      81.590 103.890  23.450  0.00  0.00           H
ATOM   3106  CB  LYS   192      79.810 104.460  22.350  0.00  0.00           C
ATOM   3107  HB2 LYS   192      79.270 104.220  21.430  0.00  0.00           H
ATOM   3108  HB3 LYS   192      80.070 105.510  22.260  0.00  0.00           H
ATOM   3109  CG  LYS   192      78.920 104.450  23.550  0.00  0.00           C
ATOM   3110  HG2 LYS   192      79.570 104.610  24.400  0.00  0.00           H
ATOM   3111  HG3 LYS   192      78.220 103.620  23.500  0.00  0.00           H
ATOM   3112  CD  LYS   192      77.920 105.630  23.450  0.00  0.00           C
ATOM   3113  HD2 LYS   192      77.440 105.780  22.490  0.00  0.00           H
ATOM   3114  HD3 LYS   192      78.340 106.570  23.800  0.00  0.00           H
ATOM   3115  CE  LYS   192      76.690 105.320  24.340  0.00  0.00           C
ATOM   3116  HE2 LYS   192      76.900 105.240  25.410  0.00  0.00           H
ATOM   3117  HE3 LYS   192      76.330 104.330  24.070  0.00  0.00           H
ATOM   3118  NZ  LYS   192      75.660 106.270  23.990  0.00  0.00           N
ATOM   3119  HZ1 LYS   192      74.770 105.990  24.390  0.00  0.00           H
ATOM   3120  HZ2 LYS   192      75.820 107.120  24.510  0.00  0.00           H
ATOM   3121  HZ3 LYS   192      75.530 106.520  23.020  0.00  0.00           H
ATOM   3122  C   LYS   192      80.670 102.060  22.890  0.00  0.00           C
ATOM   3123  O   LYS   192      80.760 101.210  21.990  0.00  0.00           O
ATOM   3124  N   VAL   193      80.350 101.790  24.180  0.00  0.00           N
ATOM   3125  H   VAL   193      80.170 102.550  24.830  0.00  0.00           H
ATOM   3126  CA  VAL   193      80.050 100.430  24.680  0.00  0.00           C
ATOM   3127  HA  VAL   193      80.080  99.730  23.840  0.00  0.00           H
ATOM   3128  CB  VAL   193      81.030 100.050  25.820  0.00  0.00           C
ATOM   3129  HB  VAL   193      80.890 100.740  26.650  0.00  0.00           H
ATOM   3130  CG1 VAL   193      80.700  98.610  26.430  0.00  0.00           C
ATOM   3131 HG11 VAL   193      80.730  97.740  25.770  0.00  0.00           H
ATOM   3132 HG12 VAL   193      81.520  98.350  27.090  0.00  0.00           H
ATOM   3133 HG13 VAL   193      79.860  98.540  27.120  0.00  0.00           H
ATOM   3134  CG2 VAL   193      82.490 100.150  25.590  0.00  0.00           C
ATOM   3135 HG21 VAL   193      83.110  99.260  25.680  0.00  0.00           H
ATOM   3136 HG22 VAL   193      82.650 100.680  24.650  0.00  0.00           H
ATOM   3137 HG23 VAL   193      82.800 100.950  26.250  0.00  0.00           H
ATOM   3138  C   VAL   193      78.620 100.530  25.240  0.00  0.00           C
ATOM   3139  O   VAL   193      78.290 101.520  25.950  0.00  0.00           O
ATOM   3140  N   LEU   194      77.760  99.530  25.000  0.00  0.00           N
ATOM   3141  H   LEU   194      78.000  98.860  24.290  0.00  0.00           H
ATOM   3142  CA  LEU   194      76.370  99.410  25.280  0.00  0.00           C
ATOM   3143  HA  LEU   194      76.040 100.290  25.830  0.00  0.00           H
ATOM   3144  CB  LEU   194      75.640  99.390  23.920  0.00  0.00           C
ATOM   3145  HB2 LEU   194      74.590  99.160  24.130  0.00  0.00           H
ATOM   3146  HB3 LEU   194      76.090  98.630  23.290  0.00  0.00           H
ATOM   3147  CG  LEU   194      75.650 100.830  23.300  0.00  0.00           C
ATOM   3148  HG  LEU   194      76.690 101.070  23.070  0.00  0.00           H
ATOM   3149  CD1 LEU   194      74.930 101.040  21.990  0.00  0.00           C
ATOM   3150 HD11 LEU   194      74.950 102.080  21.660  0.00  0.00           H
ATOM   3151 HD12 LEU   194      75.330 100.270  21.330  0.00  0.00           H
ATOM   3152 HD13 LEU   194      73.850 100.920  22.060  0.00  0.00           H
ATOM   3153  CD2 LEU   194      75.080 101.910  24.200  0.00  0.00           C
ATOM   3154 HD21 LEU   194      74.160 101.610  24.700  0.00  0.00           H
ATOM   3155 HD22 LEU   194      75.730 102.130  25.050  0.00  0.00           H
ATOM   3156 HD23 LEU   194      74.860 102.830  23.660  0.00  0.00           H
ATOM   3157  C   LEU   194      76.060  98.110  26.140  0.00  0.00           C
ATOM   3158  O   LEU   194      76.220  97.010  25.570  0.00  0.00           O
ATOM   3159  N   GLN   195      75.580  98.260  27.340  0.00  0.00           N
ATOM   3160  H   GLN   195      75.600  99.210  27.660  0.00  0.00           H
ATOM   3161  CA  GLN   195      75.200  97.180  28.280  0.00  0.00           C
ATOM   3162  HA  GLN   195      75.580  96.290  27.770  0.00  0.00           H
ATOM   3163  CB  GLN   195      75.880  97.370  29.650  0.00  0.00           C
ATOM   3164  HB2 GLN   195      75.730  96.410  30.140  0.00  0.00           H
ATOM   3165  HB3 GLN   195      75.370  98.150  30.220  0.00  0.00           H
ATOM   3166  CG  GLN   195      77.330  97.620  29.540  0.00  0.00           C
ATOM   3167  HG2 GLN   195      77.530  98.540  28.990  0.00  0.00           H
ATOM   3168  HG3 GLN   195      77.800  96.830  28.950  0.00  0.00           H
ATOM   3169  CD  GLN   195      78.040  97.750  30.950  0.00  0.00           C
ATOM   3170  OE1 GLN   195      77.510  98.340  31.880  0.00  0.00           O
ATOM   3171  NE2 GLN   195      79.240  97.250  30.950  0.00  0.00           N
ATOM   3172 HE21 GLN   195      79.580  96.760  30.140  0.00  0.00           H
ATOM   3173 HE22 GLN   195      79.780  97.330  31.800  0.00  0.00           H
ATOM   3174  C   GLN   195      73.710  96.970  28.470  0.00  0.00           C
ATOM   3175  O   GLN   195      72.910  97.930  28.450  0.00  0.00           O
ATOM   3176  N   PHE   196      73.290  95.770  28.660  0.00  0.00           N
ATOM   3177  H   PHE   196      73.920  94.990  28.590  0.00  0.00           H
ATOM   3178  CA  PHE   196      71.880  95.360  28.810  0.00  0.00           C
ATOM   3179  HA  PHE   196      71.220  96.160  29.130  0.00  0.00           H
ATOM   3180  CB  PHE   196      71.320  94.930  27.450  0.00  0.00           C
ATOM   3181  HB2 PHE   196      71.580  95.700  26.730  0.00  0.00           H
ATOM   3182  HB3 PHE   196      70.240  94.990  27.590  0.00  0.00           H
ATOM   3183  CG  PHE   196      71.730  93.630  26.850  0.00  0.00           C
ATOM   3184  CD1 PHE   196      72.760  93.620  25.950  0.00  0.00           C
ATOM   3185  HD1 PHE   196      73.470  94.430  25.910  0.00  0.00           H
ATOM   3186  CE1 PHE   196      72.970  92.460  25.250  0.00  0.00           C
ATOM   3187  HE1 PHE   196      73.670  92.380  24.430  0.00  0.00           H
ATOM   3188  CZ  PHE   196      72.170  91.290  25.440  0.00  0.00           C
ATOM   3189  HZ  PHE   196      72.370  90.370  24.910  0.00  0.00           H
ATOM   3190  CE2 PHE   196      71.170  91.290  26.470  0.00  0.00           C
ATOM   3191  HE2 PHE   196      70.560  90.420  26.660  0.00  0.00           H
ATOM   3192  CD2 PHE   196      70.980  92.530  27.100  0.00  0.00           C
ATOM   3193  HD2 PHE   196      70.170  92.640  27.810  0.00  0.00           H
ATOM   3194  C   PHE   196      71.700  94.160  29.820  0.00  0.00           C
ATOM   3195  O   PHE   196      72.400  93.130  29.770  0.00  0.00           O
ATOM   3196  N   GLU   197      70.660  94.100  30.560  0.00  0.00           N
ATOM   3197  H   GLU   197      70.030  94.860  30.360  0.00  0.00           H
ATOM   3198  CA  GLU   197      70.260  92.990  31.500  0.00  0.00           C
ATOM   3199  HA  GLU   197      71.040  92.780  32.240  0.00  0.00           H
ATOM   3200  CB  GLU   197      69.160  93.540  32.440  0.00  0.00           C
ATOM   3201  HB2 GLU   197      68.250  93.610  31.850  0.00  0.00           H
ATOM   3202  HB3 GLU   197      69.450  94.530  32.790  0.00  0.00           H
ATOM   3203  CG  GLU   197      68.930  92.620  33.670  0.00  0.00           C
ATOM   3204  HG2 GLU   197      68.810  91.590  33.340  0.00  0.00           H
ATOM   3205  HG3 GLU   197      68.110  92.950  34.300  0.00  0.00           H
ATOM   3206  CD  GLU   197      70.170  92.500  34.550  0.00  0.00           C
ATOM   3207  OE1 GLU   197      70.880  93.500  34.830  0.00  0.00           O
ATOM   3208  OE2 GLU   197      70.490  91.330  34.890  0.00  0.00           O
ATOM   3209  C   GLU   197      69.860  91.690  30.700  0.00  0.00           C
ATOM   3210  O   GLU   197      68.850  91.750  29.970  0.00  0.00           O
ATOM   3211  N   PRO   198      70.620  90.660  30.710  0.00  0.00           N
ATOM   3212  CD  PRO   198      71.850  90.480  31.360  0.00  0.00           C
ATOM   3213  HD2 PRO   198      71.870  90.960  32.340  0.00  0.00           H
ATOM   3214  HD3 PRO   198      72.670  90.970  30.830  0.00  0.00           H
ATOM   3215  CG  PRO   198      72.080  88.990  31.490  0.00  0.00           C
ATOM   3216  HG2 PRO   198      71.600  88.550  32.360  0.00  0.00           H
ATOM   3217  HG3 PRO   198      73.140  88.740  31.380  0.00  0.00           H
ATOM   3218  CB  PRO   198      71.230  88.350  30.340  0.00  0.00           C
ATOM   3219  HB2 PRO   198      70.950  87.340  30.630  0.00  0.00           H
ATOM   3220  HB3 PRO   198      71.910  88.400  29.490  0.00  0.00           H
ATOM   3221  CA  PRO   198      70.150  89.400  30.070  0.00  0.00           C
ATOM   3222  HA  PRO   198      70.100  89.490  28.990  0.00  0.00           H
ATOM   3223  C   PRO   198      68.730  88.910  30.460  0.00  0.00           C
ATOM   3224  O   PRO   198      68.360  89.160  31.640  0.00  0.00           O
ATOM   3225  N   GLY   199      68.040  88.270  29.560  0.00  0.00           N
ATOM   3226  H   GLY   199      68.500  88.070  28.690  0.00  0.00           H
ATOM   3227  CA  GLY   199      66.630  87.920  29.670  0.00  0.00           C
ATOM   3228  HA2 GLY   199      66.440  87.570  30.680  0.00  0.00           H
ATOM   3229  HA3 GLY   199      66.440  87.160  28.910  0.00  0.00           H
ATOM   3230  C   GLY   199      65.700  88.990  29.320  0.00  0.00           C
ATOM   3231  O   GLY   199      64.500  88.830  29.490  0.00  0.00           O
ATOM   3232  N   THR   200      66.190  90.060  28.760  0.00  0.00           N
ATOM   3233  H   THR   200      67.150  90.020  28.460  0.00  0.00           H
ATOM   3234  CA  THR   200      65.360  91.130  28.180  0.00  0.00           C
ATOM   3235  HA  THR   200      64.400  91.340  28.640  0.00  0.00           H
ATOM   3236  CB  THR   200      66.170  92.500  28.140  0.00  0.00           C
ATOM   3237  HB  THR   200      67.110  92.380  27.590  0.00  0.00           H
ATOM   3238  CG2 THR   200      65.370  93.560  27.430  0.00  0.00           C
ATOM   3239 HG21 THR   200      64.350  93.510  27.820  0.00  0.00           H
ATOM   3240 HG22 THR   200      65.780  94.560  27.490  0.00  0.00           H
ATOM   3241 HG23 THR   200      65.470  93.430  26.350  0.00  0.00           H
ATOM   3242  OG1 THR   200      66.370  92.910  29.460  0.00  0.00           O
ATOM   3243  HG1 THR   200      67.250  92.650  29.720  0.00  0.00           H
ATOM   3244  C   THR   200      65.030  90.750  26.740  0.00  0.00           C
ATOM   3245  O   THR   200      65.870  90.490  25.900  0.00  0.00           O
ATOM   3246  N   LYS   201      63.700  90.730  26.410  0.00  0.00           N
ATOM   3247  H   LYS   201      62.960  90.920  27.070  0.00  0.00           H
ATOM   3248  CA  LYS   201      63.300  90.150  25.120  0.00  0.00           C
ATOM   3249  HA  LYS   201      64.040  89.460  24.730  0.00  0.00           H
ATOM   3250  CB  LYS   201      61.960  89.440  25.330  0.00  0.00           C
ATOM   3251  HB2 LYS   201      61.550  89.200  24.350  0.00  0.00           H
ATOM   3252  HB3 LYS   201      61.320  90.210  25.770  0.00  0.00           H
ATOM   3253  CG  LYS   201      61.940  88.270  26.240  0.00  0.00           C
ATOM   3254  HG2 LYS   201      61.110  87.600  26.030  0.00  0.00           H
ATOM   3255  HG3 LYS   201      61.930  88.650  27.260  0.00  0.00           H
ATOM   3256  CD  LYS   201      63.190  87.350  26.130  0.00  0.00           C
ATOM   3257  HD2 LYS   201      64.090  87.920  26.350  0.00  0.00           H
ATOM   3258  HD3 LYS   201      63.320  86.900  25.140  0.00  0.00           H
ATOM   3259  CE  LYS   201      63.190  86.230  27.140  0.00  0.00           C
ATOM   3260  HE2 LYS   201      62.190  85.790  27.080  0.00  0.00           H
ATOM   3261  HE3 LYS   201      63.460  86.690  28.100  0.00  0.00           H
ATOM   3262  NZ  LYS   201      64.230  85.270  26.770  0.00  0.00           N
ATOM   3263  HZ1 LYS   201      64.540  84.820  27.620  0.00  0.00           H
ATOM   3264  HZ2 LYS   201      63.980  84.660  26.010  0.00  0.00           H
ATOM   3265  HZ3 LYS   201      65.000  85.800  26.400  0.00  0.00           H
ATOM   3266  C   LYS   201      63.130  91.280  23.970  0.00  0.00           C
ATOM   3267  O   LYS   201      63.330  91.070  22.750  0.00  0.00           O
ATOM   3268  N   ASN   202      62.820  92.490  24.350  0.00  0.00           N
ATOM   3269  H   ASN   202      62.650  92.610  25.340  0.00  0.00           H
ATOM   3270  CA  ASN   202      62.810  93.620  23.360  0.00  0.00           C
ATOM   3271  HA  ASN   202      63.100  93.230  22.380  0.00  0.00           H
ATOM   3272  CB  ASN   202      61.290  94.060  23.440  0.00  0.00           C
ATOM   3273  HB2 ASN   202      60.910  94.240  24.450  0.00  0.00           H
ATOM   3274  HB3 ASN   202      60.750  93.200  23.060  0.00  0.00           H
ATOM   3275  CG  ASN   202      61.020  95.190  22.490  0.00  0.00           C
ATOM   3276  OD1 ASN   202      61.800  95.560  21.610  0.00  0.00           O
ATOM   3277  ND2 ASN   202      59.930  95.900  22.740  0.00  0.00           N
ATOM   3278 HD21 ASN   202      59.330  95.580  23.490  0.00  0.00           H
ATOM   3279 HD22 ASN   202      59.750  96.720  22.180  0.00  0.00           H
ATOM   3280  C   ASN   202      63.880  94.760  23.720  0.00  0.00           C
ATOM   3281  O   ASN   202      63.720  95.300  24.810  0.00  0.00           O
ATOM   3282  N   LEU   203      64.870  94.970  22.830  0.00  0.00           N
ATOM   3283  H   LEU   203      64.770  94.440  21.970  0.00  0.00           H
ATOM   3284  CA  LEU   203      66.120  95.710  23.020  0.00  0.00           C
ATOM   3285  HA  LEU   203      66.190  95.970  24.070  0.00  0.00           H
ATOM   3286  CB  LEU   203      67.280  94.740  22.740  0.00  0.00           C
ATOM   3287  HB2 LEU   203      68.190  95.280  22.480  0.00  0.00           H
ATOM   3288  HB3 LEU   203      67.000  94.000  21.980  0.00  0.00           H
ATOM   3289  CG  LEU   203      67.650  93.810  23.840  0.00  0.00           C
ATOM   3290  HG  LEU   203      66.800  93.250  24.260  0.00  0.00           H
ATOM   3291  CD1 LEU   203      68.680  92.850  23.360  0.00  0.00           C
ATOM   3292 HD11 LEU   203      69.060  92.120  24.070  0.00  0.00           H
ATOM   3293 HD12 LEU   203      68.150  92.280  22.600  0.00  0.00           H
ATOM   3294 HD13 LEU   203      69.600  93.330  23.010  0.00  0.00           H
ATOM   3295  CD2 LEU   203      68.210  94.570  25.080  0.00  0.00           C
ATOM   3296 HD21 LEU   203      69.080  95.190  24.840  0.00  0.00           H
ATOM   3297 HD22 LEU   203      67.530  95.310  25.500  0.00  0.00           H
ATOM   3298 HD23 LEU   203      68.560  93.830  25.800  0.00  0.00           H
ATOM   3299  C   LEU   203      66.170  96.990  22.190  0.00  0.00           C
ATOM   3300  O   LEU   203      67.240  97.540  22.010  0.00  0.00           O
ATOM   3301  N   THR   204      65.120  97.380  21.460  0.00  0.00           N
ATOM   3302  H   THR   204      64.260  97.020  21.850  0.00  0.00           H
ATOM   3303  CA  THR   204      65.110  98.380  20.400  0.00  0.00           C
ATOM   3304  HA  THR   204      65.920  98.150  19.710  0.00  0.00           H
ATOM   3305  CB  THR   204      63.690  98.490  19.840  0.00  0.00           C
ATOM   3306  HB  THR   204      63.610  99.390  19.240  0.00  0.00           H
ATOM   3307  CG2 THR   204      63.330  97.350  18.880  0.00  0.00           C
ATOM   3308 HG21 THR   204      62.910  96.460  19.350  0.00  0.00           H
ATOM   3309 HG22 THR   204      62.570  97.730  18.200  0.00  0.00           H
ATOM   3310 HG23 THR   204      64.230  96.950  18.420  0.00  0.00           H
ATOM   3311  OG1 THR   204      62.840  98.630  20.960  0.00  0.00           O
ATOM   3312  HG1 THR   204      62.090  99.160  20.680  0.00  0.00           H
ATOM   3313  C   THR   204      65.480  99.770  20.950  0.00  0.00           C
ATOM   3314  O   THR   204      66.240 100.460  20.320  0.00  0.00           O
ATOM   3315  N   ALA   205      65.220 100.080  22.230  0.00  0.00           N
ATOM   3316  H   ALA   205      64.580  99.440  22.670  0.00  0.00           H
ATOM   3317  CA  ALA   205      65.700 101.320  22.930  0.00  0.00           C
ATOM   3318  HA  ALA   205      65.400 102.170  22.320  0.00  0.00           H
ATOM   3319  CB  ALA   205      65.070 101.440  24.260  0.00  0.00           C
ATOM   3320  HB1 ALA   205      63.990 101.250  24.230  0.00  0.00           H
ATOM   3321  HB2 ALA   205      65.650 100.850  24.970  0.00  0.00           H
ATOM   3322  HB3 ALA   205      65.100 102.500  24.530  0.00  0.00           H
ATOM   3323  C   ALA   205      67.210 101.500  23.100  0.00  0.00           C
ATOM   3324  O   ALA   205      67.730 102.630  22.960  0.00  0.00           O
ATOM   3325  N   LEU   206      67.970 100.400  23.190  0.00  0.00           N
ATOM   3326  H   LEU   206      67.540  99.500  23.370  0.00  0.00           H
ATOM   3327  CA  LEU   206      69.460 100.390  23.360  0.00  0.00           C
ATOM   3328  HA  LEU   206      69.670 101.300  23.930  0.00  0.00           H
ATOM   3329  CB  LEU   206      69.850  99.160  24.160  0.00  0.00           C
ATOM   3330  HB2 LEU   206      69.490  98.280  23.630  0.00  0.00           H
ATOM   3331  HB3 LEU   206      69.390  99.230  25.140  0.00  0.00           H
ATOM   3332  CG  LEU   206      71.310  98.880  24.370  0.00  0.00           C
ATOM   3333  HG  LEU   206      71.970  99.670  24.000  0.00  0.00           H
ATOM   3334  CD1 LEU   206      71.710  98.860  25.890  0.00  0.00           C
ATOM   3335 HD11 LEU   206      72.740  99.180  26.010  0.00  0.00           H
ATOM   3336 HD12 LEU   206      71.140  99.620  26.430  0.00  0.00           H
ATOM   3337 HD13 LEU   206      71.450  97.950  26.440  0.00  0.00           H
ATOM   3338  CD2 LEU   206      71.930  97.710  23.600  0.00  0.00           C
ATOM   3339 HD21 LEU   206      71.510  96.790  23.990  0.00  0.00           H
ATOM   3340 HD22 LEU   206      71.780  97.880  22.530  0.00  0.00           H
ATOM   3341 HD23 LEU   206      72.990  97.530  23.770  0.00  0.00           H
ATOM   3342  C   LEU   206      70.100 100.380  22.010  0.00  0.00           C
ATOM   3343  O   LEU   206      71.230 100.840  21.750  0.00  0.00           O
ATOM   3344  N   LEU   207      69.490  99.660  20.990  0.00  0.00           N
ATOM   3345  H   LEU   207      68.600  99.220  21.120  0.00  0.00           H
ATOM   3346  CA  LEU   207      69.880  99.820  19.540  0.00  0.00           C
ATOM   3347  HA  LEU   207      70.950  99.650  19.430  0.00  0.00           H
ATOM   3348  CB  LEU   207      69.240  98.800  18.650  0.00  0.00           C
ATOM   3349  HB2 LEU   207      69.530  98.970  17.610  0.00  0.00           H
ATOM   3350  HB3 LEU   207      68.160  98.960  18.740  0.00  0.00           H
ATOM   3351  CG  LEU   207      69.550  97.350  18.950  0.00  0.00           C
ATOM   3352  HG  LEU   207      69.120  97.090  19.910  0.00  0.00           H
ATOM   3353  CD1 LEU   207      68.820  96.370  18.000  0.00  0.00           C
ATOM   3354 HD11 LEU   207      67.750  96.510  18.160  0.00  0.00           H
ATOM   3355 HD12 LEU   207      69.090  96.550  16.960  0.00  0.00           H
ATOM   3356 HD13 LEU   207      69.190  95.380  18.290  0.00  0.00           H
ATOM   3357  CD2 LEU   207      71.050  96.910  19.020  0.00  0.00           C
ATOM   3358 HD21 LEU   207      71.480  96.980  18.010  0.00  0.00           H
ATOM   3359 HD22 LEU   207      71.600  97.540  19.710  0.00  0.00           H
ATOM   3360 HD23 LEU   207      71.170  95.880  19.360  0.00  0.00           H
ATOM   3361  C   LEU   207      69.510 101.250  18.990  0.00  0.00           C
ATOM   3362  O   LEU   207      70.100 101.760  18.080  0.00  0.00           O
ATOM   3363  N   LEU   208      68.500 101.980  19.510  0.00  0.00           N
ATOM   3364  H   LEU   208      67.700 101.480  19.880  0.00  0.00           H
ATOM   3365  CA  LEU   208      68.180 103.400  19.030  0.00  0.00           C
ATOM   3366  HA  LEU   208      68.060 103.310  17.950  0.00  0.00           H
ATOM   3367  CB  LEU   208      66.820 103.890  19.480  0.00  0.00           C
ATOM   3368  HB2 LEU   208      66.710 104.960  19.350  0.00  0.00           H
ATOM   3369  HB3 LEU   208      66.720 103.730  20.560  0.00  0.00           H
ATOM   3370  CG  LEU   208      65.680 103.250  18.680  0.00  0.00           C
ATOM   3371  HG  LEU   208      65.780 102.170  18.650  0.00  0.00           H
ATOM   3372  CD1 LEU   208      64.430 103.850  19.330  0.00  0.00           C
ATOM   3373 HD11 LEU   208      63.530 103.540  18.800  0.00  0.00           H
ATOM   3374 HD12 LEU   208      64.270 103.400  20.310  0.00  0.00           H
ATOM   3375 HD13 LEU   208      64.670 104.890  19.540  0.00  0.00           H
ATOM   3376  CD2 LEU   208      65.570 103.680  17.210  0.00  0.00           C
ATOM   3377 HD21 LEU   208      66.410 103.330  16.600  0.00  0.00           H
ATOM   3378 HD22 LEU   208      64.730 103.140  16.780  0.00  0.00           H
ATOM   3379 HD23 LEU   208      65.380 104.750  17.240  0.00  0.00           H
ATOM   3380  C   LEU   208      69.330 104.320  19.470  0.00  0.00           C
ATOM   3381  O   LEU   208      69.600 105.330  18.750  0.00  0.00           O
ATOM   3382  N   GLU   209      70.070 104.050  20.540  0.00  0.00           N
ATOM   3383  H   GLU   209      69.760 103.280  21.110  0.00  0.00           H
ATOM   3384  CA  GLU   209      71.210 104.720  20.980  0.00  0.00           C
ATOM   3385  HA  GLU   209      71.190 105.810  20.950  0.00  0.00           H
ATOM   3386  CB  GLU   209      71.380 104.390  22.470  0.00  0.00           C
ATOM   3387  HB2 GLU   209      71.630 103.330  22.550  0.00  0.00           H
ATOM   3388  HB3 GLU   209      70.420 104.500  22.970  0.00  0.00           H
ATOM   3389  CG  GLU   209      72.430 105.290  23.170  0.00  0.00           C
ATOM   3390  HG2 GLU   209      72.010 106.290  23.060  0.00  0.00           H
ATOM   3391  HG3 GLU   209      73.360 105.330  22.610  0.00  0.00           H
ATOM   3392  CD  GLU   209      72.590 105.010  24.680  0.00  0.00           C
ATOM   3393  OE1 GLU   209      73.720 104.910  25.170  0.00  0.00           O
ATOM   3394  OE2 GLU   209      71.580 105.010  25.410  0.00  0.00           O
ATOM   3395  C   GLU   209      72.480 104.410  20.150  0.00  0.00           C
ATOM   3396  O   GLU   209      73.290 105.260  19.880  0.00  0.00           O
ATOM   3397  N   ALA   210      72.590 103.170  19.520  0.00  0.00           N
ATOM   3398  H   ALA   210      71.850 102.480  19.520  0.00  0.00           H
ATOM   3399  CA  ALA   210      73.600 102.920  18.490  0.00  0.00           C
ATOM   3400  HA  ALA   210      74.590 103.160  18.860  0.00  0.00           H
ATOM   3401  CB  ALA   210      73.620 101.420  18.310  0.00  0.00           C
ATOM   3402  HB1 ALA   210      72.700 101.120  17.820  0.00  0.00           H
ATOM   3403  HB2 ALA   210      74.380 101.060  17.620  0.00  0.00           H
ATOM   3404  HB3 ALA   210      73.770 100.820  19.210  0.00  0.00           H
ATOM   3405  C   ALA   210      73.320 103.610  17.130  0.00  0.00           C
ATOM   3406  O   ALA   210      74.280 103.970  16.460  0.00  0.00           O
ATOM   3407  N   LYS   211      72.060 103.890  16.760  0.00  0.00           N
ATOM   3408  H   LYS   211      71.270 103.880  17.390  0.00  0.00           H
ATOM   3409  CA  LYS   211      71.700 104.230  15.330  0.00  0.00           C
ATOM   3410  HA  LYS   211      72.340 103.620  14.690  0.00  0.00           H
ATOM   3411  CB  LYS   211      70.280 103.860  14.980  0.00  0.00           C
ATOM   3412  HB2 LYS   211      69.520 104.490  15.450  0.00  0.00           H
ATOM   3413  HB3 LYS   211      70.040 102.840  15.300  0.00  0.00           H
ATOM   3414  CG  LYS   211      70.020 103.790  13.480  0.00  0.00           C
ATOM   3415  HG2 LYS   211      70.990 103.520  13.050  0.00  0.00           H
ATOM   3416  HG3 LYS   211      69.740 104.740  13.030  0.00  0.00           H
ATOM   3417  CD  LYS   211      68.900 102.800  13.210  0.00  0.00           C
ATOM   3418  HD2 LYS   211      68.120 103.010  13.940  0.00  0.00           H
ATOM   3419  HD3 LYS   211      69.200 101.750  13.220  0.00  0.00           H
ATOM   3420  CE  LYS   211      68.320 103.110  11.790  0.00  0.00           C
ATOM   3421  HE2 LYS   211      69.010 102.890  10.980  0.00  0.00           H
ATOM   3422  HE3 LYS   211      68.150 104.180  11.620  0.00  0.00           H
ATOM   3423  NZ  LYS   211      66.980 102.500  11.590  0.00  0.00           N
ATOM   3424  HZ1 LYS   211      66.610 102.690  10.670  0.00  0.00           H
ATOM   3425  HZ2 LYS   211      66.990 101.510  11.790  0.00  0.00           H
ATOM   3426  HZ3 LYS   211      66.350 103.000  12.200  0.00  0.00           H
ATOM   3427  C   LYS   211      71.990 105.710  14.920  0.00  0.00           C
ATOM   3428  O   LYS   211      72.320 106.040  13.780  0.00  0.00           O
ATOM   3429  N   GLU   212      71.960 106.640  15.900  0.00  0.00           N
ATOM   3430  H   GLU   212      71.480 106.260  16.700  0.00  0.00           H
ATOM   3431  CA  GLU   212      72.230 108.100  15.810  0.00  0.00           C
ATOM   3432  HA  GLU   212      71.550 108.540  15.070  0.00  0.00           H
ATOM   3433  CB  GLU   212      71.770 108.840  17.120  0.00  0.00           C
ATOM   3434  HB2 GLU   212      70.690 108.900  17.260  0.00  0.00           H
ATOM   3435  HB3 GLU   212      72.160 109.850  17.000  0.00  0.00           H
ATOM   3436  CG  GLU   212      72.330 108.150  18.440  0.00  0.00           C
ATOM   3437  HG2 GLU   212      73.420 108.130  18.380  0.00  0.00           H
ATOM   3438  HG3 GLU   212      72.000 107.110  18.450  0.00  0.00           H
ATOM   3439  CD  GLU   212      71.980 108.720  19.800  0.00  0.00           C
ATOM   3440  OE1 GLU   212      72.990 108.830  20.570  0.00  0.00           O
ATOM   3441  OE2 GLU   212      70.810 109.070  20.170  0.00  0.00           O
ATOM   3442  C   GLU   212      73.720 108.390  15.500  0.00  0.00           C
ATOM   3443  O   GLU   212      74.000 109.540  15.090  0.00  0.00           O
ATOM   3444  N   LEU   213      74.660 107.400  15.770  0.00  0.00           N
ATOM   3445  H   LEU   213      74.250 106.610  16.250  0.00  0.00           H
ATOM   3446  CA  LEU   213      76.080 107.520  15.770  0.00  0.00           C
ATOM   3447  HA  LEU   213      76.250 108.490  16.230  0.00  0.00           H
ATOM   3448  CB  LEU   213      76.730 106.370  16.600  0.00  0.00           C
ATOM   3449  HB2 LEU   213      77.790 106.310  16.380  0.00  0.00           H
ATOM   3450  HB3 LEU   213      76.250 105.430  16.330  0.00  0.00           H
ATOM   3451  CG  LEU   213      76.420 106.300  18.140  0.00  0.00           C
ATOM   3452  HG  LEU   213      75.340 106.310  18.250  0.00  0.00           H
ATOM   3453  CD1 LEU   213      77.010 104.990  18.740  0.00  0.00           C
ATOM   3454 HD11 LEU   213      76.750 104.170  18.070  0.00  0.00           H
ATOM   3455 HD12 LEU   213      78.090 105.170  18.770  0.00  0.00           H
ATOM   3456 HD13 LEU   213      76.620 104.790  19.740  0.00  0.00           H
ATOM   3457  CD2 LEU   213      77.210 107.530  18.810  0.00  0.00           C
ATOM   3458 HD21 LEU   213      76.690 108.440  18.520  0.00  0.00           H
ATOM   3459 HD22 LEU   213      77.260 107.300  19.870  0.00  0.00           H
ATOM   3460 HD23 LEU   213      78.270 107.470  18.560  0.00  0.00           H
ATOM   3461  C   LEU   213      76.700 107.510  14.400  0.00  0.00           C
ATOM   3462  O   LEU   213      76.080 107.310  13.390  0.00  0.00           O
ATOM   3463  N   GLU   214      78.000 107.780  14.330  0.00  0.00           N
ATOM   3464  H   GLU   214      78.510 108.140  15.120  0.00  0.00           H
ATOM   3465  CA  GLU   214      78.730 107.790  13.030  0.00  0.00           C
ATOM   3466  HA  GLU   214      78.140 108.310  12.290  0.00  0.00           H
ATOM   3467  CB  GLU   214      79.970 108.670  13.320  0.00  0.00           C
ATOM   3468  HB2 GLU   214      80.450 108.320  14.230  0.00  0.00           H
ATOM   3469  HB3 GLU   214      79.510 109.630  13.530  0.00  0.00           H
ATOM   3470  CG  GLU   214      81.050 108.810  12.230  0.00  0.00           C
ATOM   3471  HG2 GLU   214      81.470 107.830  12.000  0.00  0.00           H
ATOM   3472  HG3 GLU   214      81.850 109.460  12.580  0.00  0.00           H
ATOM   3473  CD  GLU   214      80.550 109.460  10.910  0.00  0.00           C
ATOM   3474  OE1 GLU   214      79.610 110.300  10.850  0.00  0.00           O
ATOM   3475  OE2 GLU   214      81.190 109.100   9.910  0.00  0.00           O
ATOM   3476  C   GLU   214      79.160 106.310  12.580  0.00  0.00           C
ATOM   3477  O   GLU   214      79.230 105.990  11.390  0.00  0.00           O
ATOM   3478  N   ALA   215      79.490 105.600  13.650  0.00  0.00           N
ATOM   3479  H   ALA   215      79.520 106.100  14.540  0.00  0.00           H
ATOM   3480  CA  ALA   215      80.140 104.310  13.540  0.00  0.00           C
ATOM   3481  HA  ALA   215      80.780 104.280  12.650  0.00  0.00           H
ATOM   3482  CB  ALA   215      80.990 103.880  14.750  0.00  0.00           C
ATOM   3483  HB1 ALA   215      80.440 103.980  15.690  0.00  0.00           H
ATOM   3484  HB2 ALA   215      81.230 102.820  14.710  0.00  0.00           H
ATOM   3485  HB3 ALA   215      81.880 104.500  14.860  0.00  0.00           H
ATOM   3486  C   ALA   215      78.990 103.310  13.240  0.00  0.00           C
ATOM   3487  O   ALA   215      77.820 103.420  13.550  0.00  0.00           O
ATOM   3488  N   ARG   216      79.410 102.200  12.630  0.00  0.00           N
ATOM   3489  H   ARG   216      80.420 102.130  12.590  0.00  0.00           H
ATOM   3490  CA  ARG   216      78.640 101.260  11.890  0.00  0.00           C
ATOM   3491  HA  ARG   216      77.620 101.210  12.280  0.00  0.00           H
ATOM   3492  CB  ARG   216      78.670 101.550  10.380  0.00  0.00           C
ATOM   3493  HB2 ARG   216      78.200 100.730   9.820  0.00  0.00           H
ATOM   3494  HB3 ARG   216      79.720 101.600  10.120  0.00  0.00           H
ATOM   3495  CG  ARG   216      77.970 102.890  10.050  0.00  0.00           C
ATOM   3496  HG2 ARG   216      78.020 102.920   8.960  0.00  0.00           H
ATOM   3497  HG3 ARG   216      78.600 103.670  10.480  0.00  0.00           H
ATOM   3498  CD  ARG   216      76.490 102.950  10.430  0.00  0.00           C
ATOM   3499  HD2 ARG   216      76.450 102.990  11.510  0.00  0.00           H
ATOM   3500  HD3 ARG   216      76.090 101.980  10.140  0.00  0.00           H
ATOM   3501  NE  ARG   216      75.800 104.150   9.850  0.00  0.00           N
ATOM   3502  HE  ARG   216      75.440 104.820  10.510  0.00  0.00           H
ATOM   3503  CZ  ARG   216      75.560 104.370   8.550  0.00  0.00           C
ATOM   3504  NH1 ARG   216      75.780 103.420   7.700  0.00  0.00           N
ATOM   3505 HH11 ARG   216      76.020 102.520   8.090  0.00  0.00           H
ATOM   3506 HH12 ARG   216      75.710 103.580   6.700  0.00  0.00           H
ATOM   3507  NH2 ARG   216      75.230 105.550   8.100  0.00  0.00           N
ATOM   3508 HH21 ARG   216      75.040 106.300   8.740  0.00  0.00           H
ATOM   3509 HH22 ARG   216      75.070 105.650   7.110  0.00  0.00           H
ATOM   3510  C   ARG   216      79.160  99.820  12.090  0.00  0.00           C
ATOM   3511  O   ARG   216      78.470  98.870  11.690  0.00  0.00           O
ATOM   3512  N   VAL   217      80.340  99.610  12.560  0.00  0.00           N
ATOM   3513  H   VAL   217      81.050 100.330  12.650  0.00  0.00           H
ATOM   3514  CA  VAL   217      80.850  98.210  12.790  0.00  0.00           C
ATOM   3515  HA  VAL   217      80.380  97.450  12.170  0.00  0.00           H
ATOM   3516  CB  VAL   217      82.350  98.120  12.660  0.00  0.00           C
ATOM   3517  HB  VAL   217      82.770  98.840  13.370  0.00  0.00           H
ATOM   3518  CG1 VAL   217      82.850  96.770  13.160  0.00  0.00           C
ATOM   3519 HG11 VAL   217      83.930  96.660  13.030  0.00  0.00           H
ATOM   3520 HG12 VAL   217      82.630  96.620  14.220  0.00  0.00           H
ATOM   3521 HG13 VAL   217      82.270  96.030  12.610  0.00  0.00           H
ATOM   3522  CG2 VAL   217      82.920  98.300  11.290  0.00  0.00           C
ATOM   3523 HG21 VAL   217      82.590  97.400  10.780  0.00  0.00           H
ATOM   3524 HG22 VAL   217      82.430  99.120  10.770  0.00  0.00           H
ATOM   3525 HG23 VAL   217      84.000  98.420  11.290  0.00  0.00           H
ATOM   3526  C   VAL   217      80.390  97.890  14.210  0.00  0.00           C
ATOM   3527  O   VAL   217      80.760  98.550  15.150  0.00  0.00           O
ATOM   3528  N   ILE   218      79.570  96.830  14.330  0.00  0.00           N
ATOM   3529  H   ILE   218      79.240  96.380  13.500  0.00  0.00           H
ATOM   3530  CA  ILE   218      78.970  96.430  15.580  0.00  0.00           C
ATOM   3531  HA  ILE   218      79.160  97.250  16.270  0.00  0.00           H
ATOM   3532  CB  ILE   218      77.440  96.390  15.420  0.00  0.00           C
ATOM   3533  HB  ILE   218      77.280  95.680  14.610  0.00  0.00           H
ATOM   3534  CG2 ILE   218      76.700  95.910  16.700  0.00  0.00           C
ATOM   3535 HG21 ILE   218      76.930  96.560  17.540  0.00  0.00           H
ATOM   3536 HG22 ILE   218      75.630  95.760  16.540  0.00  0.00           H
ATOM   3537 HG23 ILE   218      77.140  94.950  16.970  0.00  0.00           H
ATOM   3538  CG1 ILE   218      76.870  97.800  15.100  0.00  0.00           C
ATOM   3539 HG12 ILE   218      77.570  98.330  14.450  0.00  0.00           H
ATOM   3540 HG13 ILE   218      76.930  98.360  16.030  0.00  0.00           H
ATOM   3541  CD1 ILE   218      75.440  97.930  14.550  0.00  0.00           C
ATOM   3542 HD11 ILE   218      75.280  97.790  13.480  0.00  0.00           H
ATOM   3543 HD12 ILE   218      74.690  97.330  15.070  0.00  0.00           H
ATOM   3544 HD13 ILE   218      75.080  98.940  14.750  0.00  0.00           H
ATOM   3545  C   ILE   218      79.590  95.110  16.090  0.00  0.00           C
ATOM   3546  O   ILE   218      79.780  94.180  15.360  0.00  0.00           O
ATOM   3547  N   ILE   219      79.910  94.960  17.330  0.00  0.00           N
ATOM   3548  H   ILE   219      79.700  95.710  17.970  0.00  0.00           H
ATOM   3549  CA  ILE   219      80.490  93.750  17.980  0.00  0.00           C
ATOM   3550  HA  ILE   219      80.520  92.930  17.270  0.00  0.00           H
ATOM   3551  CB  ILE   219      81.930  94.030  18.480  0.00  0.00           C
ATOM   3552  HB  ILE   219      82.000  94.880  19.160  0.00  0.00           H
ATOM   3553  CG2 ILE   219      82.490  92.760  19.210  0.00  0.00           C
ATOM   3554 HG21 ILE   219      82.030  92.490  20.160  0.00  0.00           H
ATOM   3555 HG22 ILE   219      82.350  91.880  18.580  0.00  0.00           H
ATOM   3556 HG23 ILE   219      83.570  92.840  19.370  0.00  0.00           H
ATOM   3557  CG1 ILE   219      82.820  94.340  17.180  0.00  0.00           C
ATOM   3558 HG12 ILE   219      82.350  95.100  16.560  0.00  0.00           H
ATOM   3559 HG13 ILE   219      83.050  93.480  16.560  0.00  0.00           H
ATOM   3560  CD1 ILE   219      84.220  94.910  17.560  0.00  0.00           C
ATOM   3561 HD11 ILE   219      84.400  95.550  16.690  0.00  0.00           H
ATOM   3562 HD12 ILE   219      84.230  95.510  18.470  0.00  0.00           H
ATOM   3563 HD13 ILE   219      85.010  94.160  17.660  0.00  0.00           H
ATOM   3564  C   ILE   219      79.580  93.320  19.150  0.00  0.00           C
ATOM   3565  O   ILE   219      79.010  94.320  19.680  0.00  0.00           O
ATOM   3566  N   LEU   220      79.480  92.040  19.540  0.00  0.00           N
ATOM   3567  H   LEU   220      80.010  91.320  19.080  0.00  0.00           H
ATOM   3568  CA  LEU   220      78.440  91.520  20.390  0.00  0.00           C
ATOM   3569  HA  LEU   220      78.000  92.330  20.970  0.00  0.00           H
ATOM   3570  CB  LEU   220      77.330  91.060  19.450  0.00  0.00           C
ATOM   3571  HB2 LEU   220      77.860  90.420  18.740  0.00  0.00           H
ATOM   3572  HB3 LEU   220      76.890  91.920  18.950  0.00  0.00           H
ATOM   3573  CG  LEU   220      76.180  90.310  20.180  0.00  0.00           C
ATOM   3574  HG  LEU   220      76.520  89.460  20.760  0.00  0.00           H
ATOM   3575  CD1 LEU   220      75.320  91.250  21.040  0.00  0.00           C
ATOM   3576 HD11 LEU   220      74.790  92.010  20.470  0.00  0.00           H
ATOM   3577 HD12 LEU   220      74.690  90.650  21.690  0.00  0.00           H
ATOM   3578 HD13 LEU   220      75.890  91.890  21.710  0.00  0.00           H
ATOM   3579  CD2 LEU   220      75.260  89.720  19.140  0.00  0.00           C
ATOM   3580 HD21 LEU   220      75.050  90.460  18.370  0.00  0.00           H
ATOM   3581 HD22 LEU   220      75.850  88.960  18.620  0.00  0.00           H
ATOM   3582 HD23 LEU   220      74.380  89.210  19.530  0.00  0.00           H
ATOM   3583  C   LEU   220      79.090  90.410  21.260  0.00  0.00           C
ATOM   3584  O   LEU   220      79.890  89.580  20.800  0.00  0.00           O
ATOM   3585  N   SER   221      78.690  90.410  22.540  0.00  0.00           N
ATOM   3586  H   SER   221      78.080  91.170  22.830  0.00  0.00           H
ATOM   3587  CA  SER   221      78.650  89.190  23.350  0.00  0.00           C
ATOM   3588  HA  SER   221      78.790  88.300  22.740  0.00  0.00           H
ATOM   3589  CB  SER   221      79.860  89.060  24.240  0.00  0.00           C
ATOM   3590  HB2 SER   221      79.630  89.820  25.000  0.00  0.00           H
ATOM   3591  HB3 SER   221      80.800  89.160  23.700  0.00  0.00           H
ATOM   3592  OG  SER   221      79.770  87.830  24.910  0.00  0.00           O
ATOM   3593  HG  SER   221      79.180  87.900  25.660  0.00  0.00           H
ATOM   3594  C   SER   221      77.270  89.040  23.970  0.00  0.00           C
ATOM   3595  O   SER   221      76.810  90.000  24.590  0.00  0.00           O
ATOM   3596  N   ALA   222      76.670  87.890  23.790  0.00  0.00           N
ATOM   3597  H   ALA   222      77.210  87.170  23.320  0.00  0.00           H
ATOM   3598  CA  ALA   222      75.440  87.520  24.470  0.00  0.00           C
ATOM   3599  HA  ALA   222      75.420  88.110  25.380  0.00  0.00           H
ATOM   3600  CB  ALA   222      74.310  88.020  23.610  0.00  0.00           C
ATOM   3601  HB1 ALA   222      74.310  89.100  23.740  0.00  0.00           H
ATOM   3602  HB2 ALA   222      74.520  87.780  22.560  0.00  0.00           H
ATOM   3603  HB3 ALA   222      73.310  87.780  23.950  0.00  0.00           H
ATOM   3604  C   ALA   222      75.440  85.970  24.680  0.00  0.00           C
ATOM   3605  O   ALA   222      76.140  85.160  24.100  0.00  0.00           O
ATOM   3606  N   SER   223      74.510  85.530  25.560  0.00  0.00           N
ATOM   3607  H   SER   223      73.940  86.230  26.020  0.00  0.00           H
ATOM   3608  CA  SER   223      74.060  84.110  25.470  0.00  0.00           C
ATOM   3609  HA  SER   223      74.880  83.390  25.420  0.00  0.00           H
ATOM   3610  CB  SER   223      73.260  83.800  26.710  0.00  0.00           C
ATOM   3611  HB2 SER   223      73.800  84.120  27.600  0.00  0.00           H
ATOM   3612  HB3 SER   223      73.220  82.710  26.730  0.00  0.00           H
ATOM   3613  OG  SER   223      71.900  84.290  26.630  0.00  0.00           O
ATOM   3614  HG  SER   223      71.840  85.190  26.950  0.00  0.00           H
ATOM   3615  C   SER   223      73.160  83.910  24.240  0.00  0.00           C
ATOM   3616  O   SER   223      72.900  84.800  23.410  0.00  0.00           O
ATOM   3617  N   GLU   224      72.780  82.650  24.000  0.00  0.00           N
ATOM   3618  H   GLU   224      73.110  81.920  24.620  0.00  0.00           H
ATOM   3619  CA  GLU   224      72.110  82.310  22.720  0.00  0.00           C
ATOM   3620  HA  GLU   224      72.730  82.750  21.940  0.00  0.00           H
ATOM   3621  CB  GLU   224      72.170  80.730  22.550  0.00  0.00           C
ATOM   3622  HB2 GLU   224      71.890  80.330  23.530  0.00  0.00           H
ATOM   3623  HB3 GLU   224      73.200  80.530  22.270  0.00  0.00           H
ATOM   3624  CG  GLU   224      71.250  80.220  21.440  0.00  0.00           C
ATOM   3625  HG2 GLU   224      71.550  80.470  20.420  0.00  0.00           H
ATOM   3626  HG3 GLU   224      70.230  80.600  21.510  0.00  0.00           H
ATOM   3627  CD  GLU   224      70.920  78.680  21.580  0.00  0.00           C
ATOM   3628  OE1 GLU   224      69.760  78.270  21.370  0.00  0.00           O
ATOM   3629  OE2 GLU   224      71.840  77.900  21.980  0.00  0.00           O
ATOM   3630  C   GLU   224      70.740  82.940  22.700  0.00  0.00           C
ATOM   3631  O   GLU   224      70.180  83.410  21.740  0.00  0.00           O
ATOM   3632  N   ASP   225      70.090  82.870  23.880  0.00  0.00           N
ATOM   3633  H   ASP   225      70.560  82.410  24.650  0.00  0.00           H
ATOM   3634  CA  ASP   225      68.730  83.390  24.120  0.00  0.00           C
ATOM   3635  HA  ASP   225      68.040  82.930  23.410  0.00  0.00           H
ATOM   3636  CB  ASP   225      68.260  82.870  25.460  0.00  0.00           C
ATOM   3637  HB2 ASP   225      67.320  83.370  25.690  0.00  0.00           H
ATOM   3638  HB3 ASP   225      68.880  83.260  26.270  0.00  0.00           H
ATOM   3639  CG  ASP   225      68.030  81.350  25.470  0.00  0.00           C
ATOM   3640  OD1 ASP   225      67.630  80.810  24.370  0.00  0.00           O
ATOM   3641  OD2 ASP   225      67.870  80.780  26.580  0.00  0.00           O
ATOM   3642  C   ASP   225      68.610  84.940  24.020  0.00  0.00           C
ATOM   3643  O   ASP   225      67.520  85.470  23.700  0.00  0.00           O
ATOM   3644  N   ASP   226      69.700  85.590  24.400  0.00  0.00           N
ATOM   3645  H   ASP   226      70.580  85.150  24.610  0.00  0.00           H
ATOM   3646  CA  ASP   226      69.680  87.000  24.360  0.00  0.00           C
ATOM   3647  HA  ASP   226      68.750  87.440  24.710  0.00  0.00           H
ATOM   3648  CB  ASP   226      70.740  87.330  25.440  0.00  0.00           C
ATOM   3649  HB2 ASP   226      70.980  88.380  25.250  0.00  0.00           H
ATOM   3650  HB3 ASP   226      71.620  86.720  25.260  0.00  0.00           H
ATOM   3651  CG  ASP   226      70.160  87.260  26.870  0.00  0.00           C
ATOM   3652  OD1 ASP   226      69.020  87.790  26.990  0.00  0.00           O
ATOM   3653  OD2 ASP   226      70.870  86.550  27.620  0.00  0.00           O
ATOM   3654  C   ASP   226      70.020  87.600  23.010  0.00  0.00           C
ATOM   3655  O   ASP   226      69.460  88.650  22.600  0.00  0.00           O
ATOM   3656  N   ALA   227      70.990  86.970  22.280  0.00  0.00           N
ATOM   3657  H   ALA   227      71.560  86.250  22.700  0.00  0.00           H
ATOM   3658  CA  ALA   227      71.360  87.380  20.870  0.00  0.00           C
ATOM   3659  HA  ALA   227      71.830  88.360  20.850  0.00  0.00           H
ATOM   3660  CB  ALA   227      72.450  86.300  20.510  0.00  0.00           C
ATOM   3661  HB1 ALA   227      72.090  85.360  20.920  0.00  0.00           H
ATOM   3662  HB2 ALA   227      72.750  86.280  19.460  0.00  0.00           H
ATOM   3663  HB3 ALA   227      73.330  86.590  21.070  0.00  0.00           H
ATOM   3664  C   ALA   227      70.140  87.320  19.940  0.00  0.00           C
ATOM   3665  O   ALA   227      69.980  88.140  19.010  0.00  0.00           O
ATOM   3666  N   THR   228      69.230  86.400  20.230  0.00  0.00           N
ATOM   3667  H   THR   228      69.440  85.670  20.890  0.00  0.00           H
ATOM   3668  CA  THR   228      67.950  86.240  19.420  0.00  0.00           C
ATOM   3669  HA  THR   228      68.090  86.250  18.340  0.00  0.00           H
ATOM   3670  CB  THR   228      67.280  84.930  19.880  0.00  0.00           C
ATOM   3671  HB  THR   228      67.180  84.870  20.960  0.00  0.00           H
ATOM   3672  CG2 THR   228      65.980  84.770  19.120  0.00  0.00           C
ATOM   3673 HG21 THR   228      65.210  85.350  19.630  0.00  0.00           H
ATOM   3674 HG22 THR   228      66.180  85.200  18.140  0.00  0.00           H
ATOM   3675 HG23 THR   228      65.510  83.780  19.070  0.00  0.00           H
ATOM   3676  OG1 THR   228      68.080  83.820  19.410  0.00  0.00           O
ATOM   3677  HG1 THR   228      68.580  83.570  20.190  0.00  0.00           H
ATOM   3678  C   THR   228      67.120  87.450  19.620  0.00  0.00           C
ATOM   3679  O   THR   228      66.750  88.030  18.560  0.00  0.00           O
ATOM   3680  N   ALA   229      66.990  88.090  20.800  0.00  0.00           N
ATOM   3681  H   ALA   229      67.480  87.640  21.560  0.00  0.00           H
ATOM   3682  CA  ALA   229      66.320  89.440  20.990  0.00  0.00           C
ATOM   3683  HA  ALA   229      65.290  89.500  20.630  0.00  0.00           H
ATOM   3684  CB  ALA   229      66.300  89.570  22.460  0.00  0.00           C
ATOM   3685  HB1 ALA   229      65.780  88.720  22.920  0.00  0.00           H
ATOM   3686  HB2 ALA   229      67.340  89.530  22.770  0.00  0.00           H
ATOM   3687  HB3 ALA   229      65.830  90.500  22.790  0.00  0.00           H
ATOM   3688  C   ALA   229      67.110  90.620  20.380  0.00  0.00           C
ATOM   3689  O   ALA   229      66.500  91.570  19.880  0.00  0.00           O
ATOM   3690  N   VAL   230      68.420  90.590  20.430  0.00  0.00           N
ATOM   3691  H   VAL   230      68.840  89.900  21.030  0.00  0.00           H
ATOM   3692  CA  VAL   230      69.270  91.530  19.670  0.00  0.00           C
ATOM   3693  HA  VAL   230      69.050  92.480  20.170  0.00  0.00           H
ATOM   3694  CB  VAL   230      70.830  91.320  19.960  0.00  0.00           C
ATOM   3695  HB  VAL   230      71.110  90.270  19.840  0.00  0.00           H
ATOM   3696  CG1 VAL   230      71.640  92.200  19.030  0.00  0.00           C
ATOM   3697 HG11 VAL   230      71.400  91.900  18.010  0.00  0.00           H
ATOM   3698 HG12 VAL   230      71.350  93.240  19.170  0.00  0.00           H
ATOM   3699 HG13 VAL   230      72.710  92.010  19.170  0.00  0.00           H
ATOM   3700  CG2 VAL   230      71.270  91.850  21.310  0.00  0.00           C
ATOM   3701 HG21 VAL   230      72.310  91.550  21.420  0.00  0.00           H
ATOM   3702 HG22 VAL   230      71.090  92.920  21.380  0.00  0.00           H
ATOM   3703 HG23 VAL   230      70.650  91.260  21.990  0.00  0.00           H
ATOM   3704  C   VAL   230      68.920  91.560  18.240  0.00  0.00           C
ATOM   3705  O   VAL   230      68.380  92.490  17.630  0.00  0.00           O
ATOM   3706  N   TYR   231      69.150  90.430  17.560  0.00  0.00           N
ATOM   3707  H   TYR   231      69.420  89.600  18.060  0.00  0.00           H
ATOM   3708  CA  TYR   231      68.980  90.220  16.080  0.00  0.00           C
ATOM   3709  HA  TYR   231      69.600  90.970  15.590  0.00  0.00           H
ATOM   3710  CB  TYR   231      69.310  88.830  15.630  0.00  0.00           C
ATOM   3711  HB2 TYR   231      69.070  88.890  14.570  0.00  0.00           H
ATOM   3712  HB3 TYR   231      68.630  88.190  16.190  0.00  0.00           H
ATOM   3713  CG  TYR   231      70.740  88.310  15.810  0.00  0.00           C
ATOM   3714  CD1 TYR   231      71.850  89.080  15.440  0.00  0.00           C
ATOM   3715  HD1 TYR   231      71.690  90.050  14.990  0.00  0.00           H
ATOM   3716  CE1 TYR   231      73.170  88.500  15.480  0.00  0.00           C
ATOM   3717  HE1 TYR   231      74.000  89.120  15.190  0.00  0.00           H
ATOM   3718  CZ  TYR   231      73.350  87.190  15.950  0.00  0.00           C
ATOM   3719  OH  TYR   231      74.570  86.460  15.990  0.00  0.00           O
ATOM   3720  HH  TYR   231      74.360  85.580  16.310  0.00  0.00           H
ATOM   3721  CE2 TYR   231      72.240  86.430  16.360  0.00  0.00           C
ATOM   3722  HE2 TYR   231      72.360  85.400  16.660  0.00  0.00           H
ATOM   3723  CD2 TYR   231      70.920  86.990  16.310  0.00  0.00           C
ATOM   3724  HD2 TYR   231      70.090  86.340  16.550  0.00  0.00           H
ATOM   3725  C   TYR   231      67.500  90.570  15.660  0.00  0.00           C
ATOM   3726  O   TYR   231      67.300  91.130  14.620  0.00  0.00           O
ATOM   3727  N   LYS   232      66.510  90.270  16.480  0.00  0.00           N
ATOM   3728  H   LYS   232      66.770  89.950  17.400  0.00  0.00           H
ATOM   3729  CA  LYS   232      65.060  90.630  16.230  0.00  0.00           C
ATOM   3730  HA  LYS   232      64.770  90.310  15.230  0.00  0.00           H
ATOM   3731  CB  LYS   232      64.170  89.920  17.260  0.00  0.00           C
ATOM   3732  HB2 LYS   232      63.250  90.450  17.500  0.00  0.00           H
ATOM   3733  HB3 LYS   232      64.660  89.870  18.230  0.00  0.00           H
ATOM   3734  CG  LYS   232      63.910  88.500  16.830  0.00  0.00           C
ATOM   3735  HG2 LYS   232      64.920  88.110  16.740  0.00  0.00           H
ATOM   3736  HG3 LYS   232      63.270  88.340  15.960  0.00  0.00           H
ATOM   3737  CD  LYS   232      63.340  87.570  17.860  0.00  0.00           C
ATOM   3738  HD2 LYS   232      62.650  88.100  18.530  0.00  0.00           H
ATOM   3739  HD3 LYS   232      64.200  87.320  18.480  0.00  0.00           H
ATOM   3740  CE  LYS   232      62.720  86.360  17.220  0.00  0.00           C
ATOM   3741  HE2 LYS   232      63.440  85.770  16.650  0.00  0.00           H
ATOM   3742  HE3 LYS   232      61.930  86.730  16.560  0.00  0.00           H
ATOM   3743  NZ  LYS   232      62.010  85.470  18.200  0.00  0.00           N
ATOM   3744  HZ1 LYS   232      62.590  84.670  18.420  0.00  0.00           H
ATOM   3745  HZ2 LYS   232      61.760  86.030  19.000  0.00  0.00           H
ATOM   3746  HZ3 LYS   232      61.260  84.960  17.760  0.00  0.00           H
ATOM   3747  C   LYS   232      64.860  92.100  16.310  0.00  0.00           C
ATOM   3748  O   LYS   232      64.410  92.690  15.340  0.00  0.00           O
ATOM   3749  N   SER   233      65.250  92.760  17.390  0.00  0.00           N
ATOM   3750  H   SER   233      65.580  92.240  18.180  0.00  0.00           H
ATOM   3751  CA  SER   233      65.310  94.230  17.530  0.00  0.00           C
ATOM   3752  HA  SER   233      64.370  94.760  17.500  0.00  0.00           H
ATOM   3753  CB  SER   233      65.820  94.600  18.980  0.00  0.00           C
ATOM   3754  HB2 SER   233      65.760  95.680  19.060  0.00  0.00           H
ATOM   3755  HB3 SER   233      66.890  94.390  19.110  0.00  0.00           H
ATOM   3756  OG  SER   233      65.080  94.030  20.010  0.00  0.00           O
ATOM   3757  HG  SER   233      65.320  93.100  20.090  0.00  0.00           H
ATOM   3758  C   SER   233      66.110  94.900  16.470  0.00  0.00           C
ATOM   3759  O   SER   233      65.780  96.050  16.170  0.00  0.00           O
ATOM   3760  N   ALA   234      67.130  94.320  15.900  0.00  0.00           N
ATOM   3761  H   ALA   234      67.440  93.510  16.420  0.00  0.00           H
ATOM   3762  CA  ALA   234      67.940  94.860  14.830  0.00  0.00           C
ATOM   3763  HA  ALA   234      67.980  95.930  15.040  0.00  0.00           H
ATOM   3764  CB  ALA   234      69.340  94.180  14.880  0.00  0.00           C
ATOM   3765  HB1 ALA   234      69.650  94.150  15.930  0.00  0.00           H
ATOM   3766  HB2 ALA   234      69.300  93.130  14.630  0.00  0.00           H
ATOM   3767  HB3 ALA   234      70.030  94.720  14.230  0.00  0.00           H
ATOM   3768  C   ALA   234      67.300  94.800  13.470  0.00  0.00           C
ATOM   3769  O   ALA   234      67.300  95.800  12.730  0.00  0.00           O
ATOM   3770  N   ALA   235      66.670  93.680  13.190  0.00  0.00           N
ATOM   3771  H   ALA   235      66.700  92.860  13.780  0.00  0.00           H
ATOM   3772  CA  ALA   235      65.900  93.490  11.910  0.00  0.00           C
ATOM   3773  HA  ALA   235      66.530  93.870  11.110  0.00  0.00           H
ATOM   3774  CB  ALA   235      65.660  91.960  11.680  0.00  0.00           C
ATOM   3775  HB1 ALA   235      66.590  91.400  11.840  0.00  0.00           H
ATOM   3776  HB2 ALA   235      64.880  91.600  12.340  0.00  0.00           H
ATOM   3777  HB3 ALA   235      65.300  91.790  10.670  0.00  0.00           H
ATOM   3778  C   ALA   235      64.600  94.340  11.930  0.00  0.00           C
ATOM   3779  O   ALA   235      64.310  94.940  10.890  0.00  0.00           O
ATOM   3780  N   MET   236      63.910  94.460  13.040  0.00  0.00           N
ATOM   3781  H   MET   236      64.230  94.020  13.890  0.00  0.00           H
ATOM   3782  CA  MET   236      62.850  95.460  13.210  0.00  0.00           C
ATOM   3783  HA  MET   236      62.080  95.330  12.450  0.00  0.00           H
ATOM   3784  CB  MET   236      62.340  95.420  14.660  0.00  0.00           C
ATOM   3785  HB2 MET   236      61.770  96.340  14.810  0.00  0.00           H
ATOM   3786  HB3 MET   236      63.190  95.610  15.310  0.00  0.00           H
ATOM   3787  CG  MET   236      61.520  94.190  15.080  0.00  0.00           C
ATOM   3788  HG2 MET   236      61.190  94.250  16.120  0.00  0.00           H
ATOM   3789  HG3 MET   236      62.140  93.300  15.000  0.00  0.00           H
ATOM   3790  SD  MET   236      59.940  94.080  14.250  0.00  0.00           S
ATOM   3791  CE  MET   236      59.050  95.260  15.160  0.00  0.00           C
ATOM   3792  HE1 MET   236      59.450  96.220  14.830  0.00  0.00           H
ATOM   3793  HE2 MET   236      57.980  95.170  14.960  0.00  0.00           H
ATOM   3794  HE3 MET   236      59.280  95.190  16.230  0.00  0.00           H
ATOM   3795  C   MET   236      63.260  96.860  12.920  0.00  0.00           C
ATOM   3796  O   MET   236      62.470  97.520  12.230  0.00  0.00           O
ATOM   3797  N   LEU   237      64.480  97.310  13.310  0.00  0.00           N
ATOM   3798  H   LEU   237      65.010  96.630  13.840  0.00  0.00           H
ATOM   3799  CA  LEU   237      65.120  98.630  13.140  0.00  0.00           C
ATOM   3800  HA  LEU   237      64.330  99.360  12.970  0.00  0.00           H
ATOM   3801  CB  LEU   237      65.980  98.920  14.370  0.00  0.00           C
ATOM   3802  HB2 LEU   237      66.520  99.860  14.270  0.00  0.00           H
ATOM   3803  HB3 LEU   237      66.760  98.160  14.520  0.00  0.00           H
ATOM   3804  CG  LEU   237      65.220  99.130  15.680  0.00  0.00           C
ATOM   3805  HG  LEU   237      64.790  98.170  15.950  0.00  0.00           H
ATOM   3806  CD1 LEU   237      66.200  99.430  16.770  0.00  0.00           C
ATOM   3807 HD11 LEU   237      65.590  99.660  17.650  0.00  0.00           H
ATOM   3808 HD12 LEU   237      66.770  98.520  16.950  0.00  0.00           H
ATOM   3809 HD13 LEU   237      66.930 100.190  16.500  0.00  0.00           H
ATOM   3810  CD2 LEU   237      63.980 100.130  15.610  0.00  0.00           C
ATOM   3811 HD21 LEU   237      63.720 100.600  16.550  0.00  0.00           H
ATOM   3812 HD22 LEU   237      64.320 101.010  15.050  0.00  0.00           H
ATOM   3813 HD23 LEU   237      63.100  99.660  15.170  0.00  0.00           H
ATOM   3814  C   LEU   237      65.950  98.660  11.820  0.00  0.00           C
ATOM   3815  O   LEU   237      66.670  99.650  11.660  0.00  0.00           O
ATOM   3816  N   ASP   238      65.830  97.640  10.920  0.00  0.00           N
ATOM   3817  H   ASP   238      65.160  96.900  11.110  0.00  0.00           H
ATOM   3818  CA  ASP   238      66.580  97.540   9.690  0.00  0.00           C
ATOM   3819  HA  ASP   238      66.420  96.490   9.420  0.00  0.00           H
ATOM   3820  CB  ASP   238      66.090  98.500   8.540  0.00  0.00           C
ATOM   3821  HB2 ASP   238      66.620  98.400   7.600  0.00  0.00           H
ATOM   3822  HB3 ASP   238      66.350  99.400   9.090  0.00  0.00           H
ATOM   3823  CG  ASP   238      64.630  98.530   8.200  0.00  0.00           C
ATOM   3824  OD1 ASP   238      64.120  97.490   7.730  0.00  0.00           O
ATOM   3825  OD2 ASP   238      64.040  99.640   8.410  0.00  0.00           O
ATOM   3826  C   ASP   238      68.150  97.760   9.790  0.00  0.00           C
ATOM   3827  O   ASP   238      68.920  97.920   8.850  0.00  0.00           O
ATOM   3828  N   MET   239      68.650  97.580  11.010  0.00  0.00           N
ATOM   3829  H   MET   239      68.010  97.250  11.720  0.00  0.00           H
ATOM   3830  CA  MET   239      70.110  97.590  11.290  0.00  0.00           C
ATOM   3831  HA  MET   239      70.500  98.510  10.850  0.00  0.00           H
ATOM   3832  CB  MET   239      70.380  97.580  12.810  0.00  0.00           C
ATOM   3833  HB2 MET   239      71.440  97.420  13.010  0.00  0.00           H
ATOM   3834  HB3 MET   239      69.930  96.700  13.260  0.00  0.00           H
ATOM   3835  CG  MET   239      69.850  98.840  13.510  0.00  0.00           C
ATOM   3836  HG2 MET   239      68.810  98.640  13.770  0.00  0.00           H
ATOM   3837  HG3 MET   239      69.900  99.720  12.860  0.00  0.00           H
ATOM   3838  SD  MET   239      70.780  99.250  15.060  0.00  0.00           S
ATOM   3839  CE  MET   239      72.330  99.960  14.670  0.00  0.00           C
ATOM   3840  HE1 MET   239      72.870  99.340  13.950  0.00  0.00           H
ATOM   3841  HE2 MET   239      72.100 100.960  14.290  0.00  0.00           H
ATOM   3842  HE3 MET   239      73.000 100.040  15.530  0.00  0.00           H
ATOM   3843  C   MET   239      70.930  96.410  10.680  0.00  0.00           C
ATOM   3844  O   MET   239      72.150  96.430  10.750  0.00  0.00           O
ATOM   3845  N   THR   240      70.340  95.370  10.110  0.00  0.00           N
ATOM   3846  H   THR   240      69.380  95.450   9.820  0.00  0.00           H
ATOM   3847  CA  THR   240      71.000  94.120   9.790  0.00  0.00           C
ATOM   3848  HA  THR   240      71.880  93.850  10.380  0.00  0.00           H
ATOM   3849  CB  THR   240      70.090  92.970  10.180  0.00  0.00           C
ATOM   3850  HB  THR   240      70.540  92.070   9.750  0.00  0.00           H
ATOM   3851  CG2 THR   240      70.020  92.720  11.730  0.00  0.00           C
ATOM   3852 HG21 THR   240      69.540  93.600  12.170  0.00  0.00           H
ATOM   3853 HG22 THR   240      69.250  91.990  11.960  0.00  0.00           H
ATOM   3854 HG23 THR   240      70.930  92.430  12.270  0.00  0.00           H
ATOM   3855  OG1 THR   240      68.790  93.200   9.570  0.00  0.00           O
ATOM   3856  HG1 THR   240      68.330  92.360   9.640  0.00  0.00           H
ATOM   3857  C   THR   240      71.300  94.060   8.290  0.00  0.00           C
ATOM   3858  O   THR   240      72.080  93.200   7.850  0.00  0.00           O
ATOM   3859  N   GLY   241      70.840  95.030   7.460  0.00  0.00           N
ATOM   3860  H   GLY   241      70.140  95.650   7.840  0.00  0.00           H
ATOM   3861  CA  GLY   241      71.210  95.100   6.060  0.00  0.00           C
ATOM   3862  HA2 GLY   241      70.430  95.670   5.550  0.00  0.00           H
ATOM   3863  HA3 GLY   241      71.260  94.150   5.520  0.00  0.00           H
ATOM   3864  C   GLY   241      72.500  95.890   5.650  0.00  0.00           C
ATOM   3865  O   GLY   241      73.420  95.940   6.460  0.00  0.00           O
ATOM   3866  N   ALA   242      72.620  96.530   4.430  0.00  0.00           N
ATOM   3867  H   ALA   242      71.870  96.480   3.750  0.00  0.00           H
ATOM   3868  CA  ALA   242      73.720  97.310   3.920  0.00  0.00           C
ATOM   3869  HA  ALA   242      74.640  96.740   3.750  0.00  0.00           H
ATOM   3870  CB  ALA   242      73.320  97.770   2.490  0.00  0.00           C
ATOM   3871  HB1 ALA   242      74.070  98.510   2.190  0.00  0.00           H
ATOM   3872  HB2 ALA   242      73.110  96.950   1.800  0.00  0.00           H
ATOM   3873  HB3 ALA   242      72.410  98.340   2.710  0.00  0.00           H
ATOM   3874  C   ALA   242      74.020  98.500   4.860  0.00  0.00           C
ATOM   3875  O   ALA   242      73.130  98.960   5.560  0.00  0.00           O
ATOM   3876  N   GLY   243      75.290  98.980   4.890  0.00  0.00           N
ATOM   3877  H   GLY   243      75.860  98.660   4.120  0.00  0.00           H
ATOM   3878  CA  GLY   243      75.780 100.110   5.650  0.00  0.00           C
ATOM   3879  HA2 GLY   243      75.060 100.930   5.690  0.00  0.00           H
ATOM   3880  HA3 GLY   243      76.620 100.480   5.060  0.00  0.00           H
ATOM   3881  C   GLY   243      76.110  99.850   7.160  0.00  0.00           C
ATOM   3882  O   GLY   243      76.540 100.750   7.890  0.00  0.00           O
ATOM   3883  N   TYR   244      76.120  98.570   7.580  0.00  0.00           N
ATOM   3884  H   TYR   244      75.770  97.870   6.940  0.00  0.00           H
ATOM   3885  CA  TYR   244      76.500  98.070   8.900  0.00  0.00           C
ATOM   3886  HA  TYR   244      76.960  98.820   9.540  0.00  0.00           H
ATOM   3887  CB  TYR   244      75.230  97.560   9.580  0.00  0.00           C
ATOM   3888  HB2 TYR   244      75.440  97.120  10.560  0.00  0.00           H
ATOM   3889  HB3 TYR   244      74.780  96.790   8.960  0.00  0.00           H
ATOM   3890  CG  TYR   244      74.160  98.740   9.770  0.00  0.00           C
ATOM   3891  CD1 TYR   244      74.270  99.550  10.940  0.00  0.00           C
ATOM   3892  HD1 TYR   244      75.020  99.340  11.690  0.00  0.00           H
ATOM   3893  CE1 TYR   244      73.360 100.530  11.140  0.00  0.00           C
ATOM   3894  HE1 TYR   244      73.390 101.150  12.030  0.00  0.00           H
ATOM   3895  CZ  TYR   244      72.250 100.760  10.260  0.00  0.00           C
ATOM   3896  OH  TYR   244      71.310 101.660  10.580  0.00  0.00           O
ATOM   3897  HH  TYR   244      71.710 102.470  10.910  0.00  0.00           H
ATOM   3898  CE2 TYR   244      72.090  99.870   9.140  0.00  0.00           C
ATOM   3899  HE2 TYR   244      71.310  99.970   8.400  0.00  0.00           H
ATOM   3900  CD2 TYR   244      73.080  98.870   8.870  0.00  0.00           C
ATOM   3901  HD2 TYR   244      73.040  98.200   8.020  0.00  0.00           H
ATOM   3902  C   TYR   244      77.370  96.810   8.740  0.00  0.00           C
ATOM   3903  O   TYR   244      77.380  96.110   7.700  0.00  0.00           O
ATOM   3904  N   VAL   245      78.320  96.580   9.620  0.00  0.00           N
ATOM   3905  H   VAL   245      78.510  97.250  10.340  0.00  0.00           H
ATOM   3906  CA  VAL   245      79.200  95.420   9.610  0.00  0.00           C
ATOM   3907  HA  VAL   245      78.830  94.740   8.840  0.00  0.00           H
ATOM   3908  CB  VAL   245      80.670  95.760   9.120  0.00  0.00           C
ATOM   3909  HB  VAL   245      80.950  96.670   9.640  0.00  0.00           H
ATOM   3910  CG1 VAL   245      81.700  94.710   9.490  0.00  0.00           C
ATOM   3911 HG11 VAL   245      81.390  93.720   9.160  0.00  0.00           H
ATOM   3912 HG12 VAL   245      82.670  94.920   9.050  0.00  0.00           H
ATOM   3913 HG13 VAL   245      81.930  94.700  10.560  0.00  0.00           H
ATOM   3914  CG2 VAL   245      80.650  95.960   7.640  0.00  0.00           C
ATOM   3915 HG21 VAL   245      80.420  95.050   7.080  0.00  0.00           H
ATOM   3916 HG22 VAL   245      79.890  96.690   7.350  0.00  0.00           H
ATOM   3917 HG23 VAL   245      81.570  96.270   7.150  0.00  0.00           H
ATOM   3918  C   VAL   245      79.100  94.760  10.990  0.00  0.00           C
ATOM   3919  O   VAL   245      79.500  95.360  11.980  0.00  0.00           O
ATOM   3920  N   TRP   246      78.830  93.470  10.990  0.00  0.00           N
ATOM   3921  H   TRP   246      78.680  93.010  10.110  0.00  0.00           H
ATOM   3922  CA  TRP   246      78.440  92.700  12.160  0.00  0.00           C
ATOM   3923  HA  TRP   246      78.580  93.290  13.070  0.00  0.00           H
ATOM   3924  CB  TRP   246      77.000  92.160  11.930  0.00  0.00           C
ATOM   3925  HB2 TRP   246      76.770  91.330  12.600  0.00  0.00           H
ATOM   3926  HB3 TRP   246      76.960  91.660  10.960  0.00  0.00           H
ATOM   3927  CG  TRP   246      75.890  93.160  12.130  0.00  0.00           C
ATOM   3928  CD1 TRP   246      75.310  93.920  11.170  0.00  0.00           C
ATOM   3929  HD1 TRP   246      75.630  94.050  10.150  0.00  0.00           H
ATOM   3930  NE1 TRP   246      74.290  94.630  11.760  0.00  0.00           N
ATOM   3931  HE1 TRP   246      73.670  95.210  11.210  0.00  0.00           H
ATOM   3932  CE2 TRP   246      74.060  94.300  13.110  0.00  0.00           C
ATOM   3933  CZ2 TRP   246      73.150  94.670  14.040  0.00  0.00           C
ATOM   3934  HZ2 TRP   246      72.370  95.360  13.760  0.00  0.00           H
ATOM   3935  CH2 TRP   246      73.290  94.110  15.380  0.00  0.00           C
ATOM   3936  HH2 TRP   246      72.530  94.450  16.070  0.00  0.00           H
ATOM   3937  CZ3 TRP   246      74.210  93.080  15.650  0.00  0.00           C
ATOM   3938  HZ3 TRP   246      74.120  92.510  16.560  0.00  0.00           H
ATOM   3939  CE3 TRP   246      75.110  92.770  14.630  0.00  0.00           C
ATOM   3940  HE3 TRP   246      75.830  91.990  14.830  0.00  0.00           H
ATOM   3941  CD2 TRP   246      75.100  93.300  13.370  0.00  0.00           C
ATOM   3942  C   TRP   246      79.430  91.570  12.360  0.00  0.00           C
ATOM   3943  O   TRP   246      79.490  90.640  11.520  0.00  0.00           O
ATOM   3944  N   LEU   247      80.100  91.460  13.540  0.00  0.00           N
ATOM   3945  H   LEU   247      80.110  92.320  14.080  0.00  0.00           H
ATOM   3946  CA  LEU   247      80.940  90.350  13.940  0.00  0.00           C
ATOM   3947  HA  LEU   247      80.630  89.500  13.330  0.00  0.00           H
ATOM   3948  CB  LEU   247      82.350  90.620  13.420  0.00  0.00           C
ATOM   3949  HB2 LEU   247      82.380  90.740  12.340  0.00  0.00           H
ATOM   3950  HB3 LEU   247      82.980  89.750  13.580  0.00  0.00           H
ATOM   3951  CG  LEU   247      83.020  91.910  14.040  0.00  0.00           C
ATOM   3952  HG  LEU   247      82.510  91.980  15.010  0.00  0.00           H
ATOM   3953  CD1 LEU   247      84.550  91.610  14.200  0.00  0.00           C
ATOM   3954 HD11 LEU   247      84.870  90.920  13.420  0.00  0.00           H
ATOM   3955 HD12 LEU   247      85.010  92.600  14.200  0.00  0.00           H
ATOM   3956 HD13 LEU   247      84.710  91.290  15.240  0.00  0.00           H
ATOM   3957  CD2 LEU   247      82.870  93.290  13.360  0.00  0.00           C
ATOM   3958 HD21 LEU   247      83.010  93.180  12.280  0.00  0.00           H
ATOM   3959 HD22 LEU   247      81.900  93.770  13.530  0.00  0.00           H
ATOM   3960 HD23 LEU   247      83.580  94.060  13.660  0.00  0.00           H
ATOM   3961  C   LEU   247      80.910  90.000  15.470  0.00  0.00           C
ATOM   3962  O   LEU   247      80.650  90.810  16.360  0.00  0.00           O
ATOM   3963  N   VAL   248      81.100  88.720  15.710  0.00  0.00           N
ATOM   3964  H   VAL   248      81.420  88.230  14.890  0.00  0.00           H
ATOM   3965  CA  VAL   248      80.440  88.030  16.780  0.00  0.00           C
ATOM   3966  HA  VAL   248      80.330  88.730  17.600  0.00  0.00           H
ATOM   3967  CB  VAL   248      79.000  87.620  16.360  0.00  0.00           C
ATOM   3968  HB  VAL   248      78.620  88.580  16.000  0.00  0.00           H
ATOM   3969  CG1 VAL   248      78.960  86.530  15.280  0.00  0.00           C
ATOM   3970 HG11 VAL   248      79.500  86.930  14.420  0.00  0.00           H
ATOM   3971 HG12 VAL   248      79.490  85.670  15.670  0.00  0.00           H
ATOM   3972 HG13 VAL   248      77.970  86.210  14.970  0.00  0.00           H
ATOM   3973  CG2 VAL   248      78.010  87.340  17.540  0.00  0.00           C
ATOM   3974 HG21 VAL   248      78.180  88.130  18.280  0.00  0.00           H
ATOM   3975 HG22 VAL   248      76.980  87.330  17.180  0.00  0.00           H
ATOM   3976 HG23 VAL   248      78.190  86.400  18.080  0.00  0.00           H
ATOM   3977  C   VAL   248      81.220  86.800  17.200  0.00  0.00           C
ATOM   3978  O   VAL   248      82.050  86.390  16.390  0.00  0.00           O
ATOM   3979  N   GLY   249      80.910  86.190  18.320  0.00  0.00           N
ATOM   3980  H   GLY   249      80.260  86.610  18.970  0.00  0.00           H
ATOM   3981  CA  GLY   249      81.620  84.940  18.770  0.00  0.00           C
ATOM   3982  HA2 GLY   249      81.660  84.790  19.850  0.00  0.00           H
ATOM   3983  HA3 GLY   249      82.650  84.870  18.420  0.00  0.00           H
ATOM   3984  C   GLY   249      80.950  83.680  18.360  0.00  0.00           C
ATOM   3985  O   GLY   249      80.760  83.510  17.160  0.00  0.00           O
ATOM   3986  N   GLU   250      80.590  82.680  19.220  0.00  0.00           N
ATOM   3987  H   GLU   250      80.850  82.870  20.170  0.00  0.00           H
ATOM   3988  CA  GLU   250      80.290  81.300  18.920  0.00  0.00           C
ATOM   3989  HA  GLU   250      80.350  81.140  17.840  0.00  0.00           H
ATOM   3990  CB  GLU   250      81.380  80.370  19.440  0.00  0.00           C
ATOM   3991  HB2 GLU   250      81.610  80.520  20.490  0.00  0.00           H
ATOM   3992  HB3 GLU   250      82.280  80.660  18.910  0.00  0.00           H
ATOM   3993  CG  GLU   250      81.170  78.900  19.270  0.00  0.00           C
ATOM   3994  HG2 GLU   250      80.690  78.740  18.310  0.00  0.00           H
ATOM   3995  HG3 GLU   250      80.400  78.510  19.950  0.00  0.00           H
ATOM   3996  CD  GLU   250      82.440  78.100  19.310  0.00  0.00           C
ATOM   3997  OE1 GLU   250      83.590  78.630  19.550  0.00  0.00           O
ATOM   3998  OE2 GLU   250      82.310  76.890  19.280  0.00  0.00           O
ATOM   3999  C   GLU   250      78.860  80.920  19.340  0.00  0.00           C
ATOM   4000  O   GLU   250      78.210  80.190  18.560  0.00  0.00           O
ATOM   4001  N   ARG   251      78.390  81.360  20.520  0.00  0.00           N
ATOM   4002  H   ARG   251      79.120  81.810  21.060  0.00  0.00           H
ATOM   4003  CA  ARG   251      77.070  81.120  21.070  0.00  0.00           C
ATOM   4004  HA  ARG   251      77.050  80.040  21.180  0.00  0.00           H
ATOM   4005  CB  ARG   251      77.030  81.770  22.460  0.00  0.00           C
ATOM   4006  HB2 ARG   251      76.040  81.600  22.880  0.00  0.00           H
ATOM   4007  HB3 ARG   251      77.160  82.850  22.360  0.00  0.00           H
ATOM   4008  CG  ARG   251      78.040  81.110  23.360  0.00  0.00           C
ATOM   4009  HG2 ARG   251      79.090  81.260  23.110  0.00  0.00           H
ATOM   4010  HG3 ARG   251      77.820  80.050  23.220  0.00  0.00           H
ATOM   4011  CD  ARG   251      77.780  81.440  24.880  0.00  0.00           C
ATOM   4012  HD2 ARG   251      78.480  80.810  25.440  0.00  0.00           H
ATOM   4013  HD3 ARG   251      76.780  81.090  25.130  0.00  0.00           H
ATOM   4014  NE  ARG   251      77.900  82.880  25.310  0.00  0.00           N
ATOM   4015  HE  ARG   251      78.420  83.510  24.720  0.00  0.00           H
ATOM   4016  CZ  ARG   251      77.580  83.350  26.470  0.00  0.00           C
ATOM   4017  NH1 ARG   251      76.910  82.730  27.430  0.00  0.00           N
ATOM   4018 HH11 ARG   251      76.750  81.740  27.350  0.00  0.00           H
ATOM   4019 HH12 ARG   251      76.510  83.200  28.240  0.00  0.00           H
ATOM   4020  NH2 ARG   251      77.890  84.600  26.570  0.00  0.00           N
ATOM   4021 HH21 ARG   251      78.350  85.050  25.790  0.00  0.00           H
ATOM   4022 HH22 ARG   251      77.570  85.100  27.380  0.00  0.00           H
ATOM   4023  C   ARG   251      75.940  81.580  20.180  0.00  0.00           C
ATOM   4024  O   ARG   251      74.840  80.960  20.080  0.00  0.00           O
ATOM   4025  N   GLU   252      76.200  82.790  19.650  0.00  0.00           N
ATOM   4026  H   GLU   252      77.110  83.210  19.790  0.00  0.00           H
ATOM   4027  CA  GLU   252      75.240  83.660  19.000  0.00  0.00           C
ATOM   4028  HA  GLU   252      74.220  83.560  19.350  0.00  0.00           H
ATOM   4029  CB  GLU   252      75.610  85.170  19.190  0.00  0.00           C
ATOM   4030  HB2 GLU   252      74.690  85.700  18.940  0.00  0.00           H
ATOM   4031  HB3 GLU   252      76.400  85.480  18.500  0.00  0.00           H
ATOM   4032  CG  GLU   252      76.050  85.590  20.640  0.00  0.00           C
ATOM   4033  HG2 GLU   252      75.380  85.080  21.340  0.00  0.00           H
ATOM   4034  HG3 GLU   252      75.890  86.640  20.880  0.00  0.00           H
ATOM   4035  CD  GLU   252      77.560  85.380  20.880  0.00  0.00           C
ATOM   4036  OE1 GLU   252      78.050  86.120  21.770  0.00  0.00           O
ATOM   4037  OE2 GLU   252      78.270  84.620  20.150  0.00  0.00           O
ATOM   4038  C   GLU   252      75.150  83.290  17.500  0.00  0.00           C
ATOM   4039  O   GLU   252      74.310  83.890  16.810  0.00  0.00           O
ATOM   4040  N   ILE   253      75.880  82.340  16.930  0.00  0.00           N
ATOM   4041  H   ILE   253      76.600  82.030  17.580  0.00  0.00           H
ATOM   4042  CA  ILE   253      75.660  81.700  15.670  0.00  0.00           C
ATOM   4043  HA  ILE   253      74.780  82.080  15.160  0.00  0.00           H
ATOM   4044  CB  ILE   253      76.780  81.970  14.680  0.00  0.00           C
ATOM   4045  HB  ILE   253      76.580  81.340  13.810  0.00  0.00           H
ATOM   4046  CG2 ILE   253      76.850  83.460  14.320  0.00  0.00           C
ATOM   4047 HG21 ILE   253      75.900  83.900  14.020  0.00  0.00           H
ATOM   4048 HG22 ILE   253      77.160  84.010  15.210  0.00  0.00           H
ATOM   4049 HG23 ILE   253      77.620  83.700  13.600  0.00  0.00           H
ATOM   4050  CG1 ILE   253      78.160  81.580  15.100  0.00  0.00           C
ATOM   4051 HG12 ILE   253      78.100  80.740  15.800  0.00  0.00           H
ATOM   4052 HG13 ILE   253      78.590  82.380  15.700  0.00  0.00           H
ATOM   4053  CD1 ILE   253      79.090  81.190  13.960  0.00  0.00           C
ATOM   4054 HD11 ILE   253      79.090  81.990  13.220  0.00  0.00           H
ATOM   4055 HD12 ILE   253      80.100  81.180  14.370  0.00  0.00           H
ATOM   4056 HD13 ILE   253      78.740  80.200  13.700  0.00  0.00           H
ATOM   4057  C   ILE   253      75.500  80.200  15.900  0.00  0.00           C
ATOM   4058  O   ILE   253      75.660  79.350  15.060  0.00  0.00           O
ATOM   4059  N   SER   254      75.050  79.760  17.100  0.00  0.00           N
ATOM   4060  H   SER   254      74.860  80.440  17.830  0.00  0.00           H
ATOM   4061  CA  SER   254      74.650  78.430  17.460  0.00  0.00           C
ATOM   4062  HA  SER   254      74.670  77.730  16.620  0.00  0.00           H
ATOM   4063  CB  SER   254      75.730  77.900  18.400  0.00  0.00           C
ATOM   4064  HB2 SER   254      75.420  76.880  18.600  0.00  0.00           H
ATOM   4065  HB3 SER   254      75.770  78.440  19.350  0.00  0.00           H
ATOM   4066  OG  SER   254      77.020  77.920  17.860  0.00  0.00           O
ATOM   4067  HG  SER   254      77.350  78.810  18.040  0.00  0.00           H
ATOM   4068  C   SER   254      73.240  78.350  17.980  0.00  0.00           C
ATOM   4069  O   SER   254      72.620  79.350  18.320  0.00  0.00           O
ATOM   4070  N   GLY   255      72.680  77.130  17.970  0.00  0.00           N
ATOM   4071  H   GLY   255      73.220  76.340  17.640  0.00  0.00           H
ATOM   4072  CA  GLY   255      71.280  76.810  18.410  0.00  0.00           C
ATOM   4073  HA2 GLY   255      71.150  76.980  19.480  0.00  0.00           H
ATOM   4074  HA3 GLY   255      71.030  75.770  18.210  0.00  0.00           H
ATOM   4075  C   GLY   255      70.220  77.770  17.810  0.00  0.00           C
ATOM   4076  O   GLY   255      69.980  77.760  16.610  0.00  0.00           O
ATOM   4077  N   SER   256      69.480  78.500  18.580  0.00  0.00           N
ATOM   4078  H   SER   256      69.710  78.560  19.560  0.00  0.00           H
ATOM   4079  CA  SER   256      68.370  79.290  18.080  0.00  0.00           C
ATOM   4080  HA  SER   256      67.910  78.780  17.230  0.00  0.00           H
ATOM   4081  CB  SER   256      67.430  79.540  19.260  0.00  0.00           C
ATOM   4082  HB2 SER   256      67.020  78.570  19.560  0.00  0.00           H
ATOM   4083  HB3 SER   256      66.590  80.190  19.010  0.00  0.00           H
ATOM   4084  OG  SER   256      68.040  80.090  20.390  0.00  0.00           O
ATOM   4085  HG  SER   256      68.660  79.520  20.850  0.00  0.00           H
ATOM   4086  C   SER   256      68.950  80.680  17.570  0.00  0.00           C
ATOM   4087  O   SER   256      68.250  81.280  16.760  0.00  0.00           O
ATOM   4088  N   ALA   257      70.150  81.110  18.010  0.00  0.00           N
ATOM   4089  H   ALA   257      70.670  80.660  18.750  0.00  0.00           H
ATOM   4090  CA  ALA   257      70.600  82.460  17.610  0.00  0.00           C
ATOM   4091  HA  ALA   257      69.790  83.150  17.830  0.00  0.00           H
ATOM   4092  CB  ALA   257      71.750  82.970  18.490  0.00  0.00           C
ATOM   4093  HB1 ALA   257      71.550  82.650  19.510  0.00  0.00           H
ATOM   4094  HB2 ALA   257      72.650  82.490  18.100  0.00  0.00           H
ATOM   4095  HB3 ALA   257      71.920  84.050  18.440  0.00  0.00           H
ATOM   4096  C   ALA   257      70.990  82.540  16.110  0.00  0.00           C
ATOM   4097  O   ALA   257      70.490  83.400  15.400  0.00  0.00           O
ATOM   4098  N   LEU   258      71.590  81.430  15.610  0.00  0.00           N
ATOM   4099  H   LEU   258      71.800  80.650  16.220  0.00  0.00           H
ATOM   4100  CA  LEU   258      71.800  81.230  14.220  0.00  0.00           C
ATOM   4101  HA  LEU   258      72.450  82.020  13.830  0.00  0.00           H
ATOM   4102  CB  LEU   258      72.480  79.870  14.020  0.00  0.00           C
ATOM   4103  HB2 LEU   258      71.790  79.100  14.360  0.00  0.00           H
ATOM   4104  HB3 LEU   258      73.380  79.940  14.640  0.00  0.00           H
ATOM   4105  CG  LEU   258      72.880  79.390  12.600  0.00  0.00           C
ATOM   4106  HG  LEU   258      72.010  79.220  11.970  0.00  0.00           H
ATOM   4107  CD1 LEU   258      73.760  80.450  11.990  0.00  0.00           C
ATOM   4108 HD11 LEU   258      73.200  81.370  11.800  0.00  0.00           H
ATOM   4109 HD12 LEU   258      74.580  80.560  12.690  0.00  0.00           H
ATOM   4110 HD13 LEU   258      74.300  80.120  11.100  0.00  0.00           H
ATOM   4111  CD2 LEU   258      73.460  77.980  12.660  0.00  0.00           C
ATOM   4112 HD21 LEU   258      72.670  77.250  12.840  0.00  0.00           H
ATOM   4113 HD22 LEU   258      73.860  77.700  11.690  0.00  0.00           H
ATOM   4114 HD23 LEU   258      74.270  77.910  13.390  0.00  0.00           H
ATOM   4115  C   LEU   258      70.490  81.210  13.360  0.00  0.00           C
ATOM   4116  O   LEU   258      70.530  81.780  12.280  0.00  0.00           O
ATOM   4117  N   ARG   259      69.360  80.730  13.890  0.00  0.00           N
ATOM   4118  H   ARG   259      69.430  80.380  14.830  0.00  0.00           H
ATOM   4119  CA  ARG   259      68.080  80.760  13.170  0.00  0.00           C
ATOM   4120  HA  ARG   259      68.240  80.360  12.170  0.00  0.00           H
ATOM   4121  CB  ARG   259      67.000  79.890  13.900  0.00  0.00           C
ATOM   4122  HB2 ARG   259      66.990  80.170  14.950  0.00  0.00           H
ATOM   4123  HB3 ARG   259      67.370  78.870  13.950  0.00  0.00           H
ATOM   4124  CG  ARG   259      65.590  79.870  13.270  0.00  0.00           C
ATOM   4125  HG2 ARG   259      65.200  80.890  13.240  0.00  0.00           H
ATOM   4126  HG3 ARG   259      64.940  79.330  13.960  0.00  0.00           H
ATOM   4127  CD  ARG   259      65.470  79.210  11.950  0.00  0.00           C
ATOM   4128  HD2 ARG   259      65.870  78.200  12.030  0.00  0.00           H
ATOM   4129  HD3 ARG   259      66.250  79.720  11.390  0.00  0.00           H
ATOM   4130  NE  ARG   259      64.120  79.280  11.270  0.00  0.00           N
ATOM   4131  HE  ARG   259      63.970  80.010  10.590  0.00  0.00           H
ATOM   4132  CZ  ARG   259      62.990  78.680  11.530  0.00  0.00           C
ATOM   4133  NH1 ARG   259      63.030  77.630  12.270  0.00  0.00           N
ATOM   4134 HH11 ARG   259      63.840  77.170  12.680  0.00  0.00           H
ATOM   4135 HH12 ARG   259      62.160  77.160  12.470  0.00  0.00           H
ATOM   4136  NH2 ARG   259      61.950  79.190  11.040  0.00  0.00           N
ATOM   4137 HH21 ARG   259      61.910  80.140  10.700  0.00  0.00           H
ATOM   4138 HH22 ARG   259      61.090  78.700  11.260  0.00  0.00           H
ATOM   4139  C   ARG   259      67.650  82.170  12.840  0.00  0.00           C
ATOM   4140  O   ARG   259      67.110  82.330  11.720  0.00  0.00           O
ATOM   4141  N   TYR   260      68.070  83.150  13.640  0.00  0.00           N
ATOM   4142  H   TYR   260      68.570  82.810  14.450  0.00  0.00           H
ATOM   4143  CA  TYR   260      67.790  84.620  13.580  0.00  0.00           C
ATOM   4144  HA  TYR   260      67.020  84.710  12.820  0.00  0.00           H
ATOM   4145  CB  TYR   260      67.050  85.080  14.870  0.00  0.00           C
ATOM   4146  HB2 TYR   260      66.860  86.150  14.810  0.00  0.00           H
ATOM   4147  HB3 TYR   260      67.780  84.900  15.660  0.00  0.00           H
ATOM   4148  CG  TYR   260      65.750  84.340  15.080  0.00  0.00           C
ATOM   4149  CD1 TYR   260      64.620  84.780  14.400  0.00  0.00           C
ATOM   4150  HD1 TYR   260      64.650  85.700  13.840  0.00  0.00           H
ATOM   4151  CE1 TYR   260      63.440  84.050  14.550  0.00  0.00           C
ATOM   4152  HE1 TYR   260      62.570  84.390  14.020  0.00  0.00           H
ATOM   4153  CZ  TYR   260      63.430  82.820  15.250  0.00  0.00           C
ATOM   4154  OH  TYR   260      62.350  81.940  15.150  0.00  0.00           O
ATOM   4155  HH  TYR   260      62.350  81.150  15.690  0.00  0.00           H
ATOM   4156  CE2 TYR   260      64.580  82.430  15.990  0.00  0.00           C
ATOM   4157  HE2 TYR   260      64.650  81.530  16.570  0.00  0.00           H
ATOM   4158  CD2 TYR   260      65.680  83.250  15.880  0.00  0.00           C
ATOM   4159  HD2 TYR   260      66.540  82.880  16.430  0.00  0.00           H
ATOM   4160  C   TYR   260      68.960  85.540  13.120  0.00  0.00           C
ATOM   4161  O   TYR   260      68.820  86.750  12.880  0.00  0.00           O
ATOM   4162  N   ALA   261      70.150  85.000  13.100  0.00  0.00           N
ATOM   4163  H   ALA   261      70.280  84.020  13.310  0.00  0.00           H
ATOM   4164  CA  ALA   261      71.380  85.780  12.890  0.00  0.00           C
ATOM   4165  HA  ALA   261      71.410  86.640  13.560  0.00  0.00           H
ATOM   4166  CB  ALA   261      72.630  84.860  13.100  0.00  0.00           C
ATOM   4167  HB1 ALA   261      72.600  84.530  14.130  0.00  0.00           H
ATOM   4168  HB2 ALA   261      72.520  83.980  12.470  0.00  0.00           H
ATOM   4169  HB3 ALA   261      73.530  85.460  13.020  0.00  0.00           H
ATOM   4170  C   ALA   261      71.340  86.460  11.490  0.00  0.00           C
ATOM   4171  O   ALA   261      71.010  85.770  10.550  0.00  0.00           O
ATOM   4172  N   PRO   262      71.790  87.720  11.350  0.00  0.00           N
ATOM   4173  CD  PRO   262      72.450  88.530  12.350  0.00  0.00           C
ATOM   4174  HD2 PRO   262      73.210  88.060  12.980  0.00  0.00           H
ATOM   4175  HD3 PRO   262      71.740  88.910  13.090  0.00  0.00           H
ATOM   4176  CG  PRO   262      72.960  89.800  11.710  0.00  0.00           C
ATOM   4177  HG2 PRO   262      73.980  89.740  11.320  0.00  0.00           H
ATOM   4178  HG3 PRO   262      72.920  90.700  12.330  0.00  0.00           H
ATOM   4179  CB  PRO   262      72.000  89.920  10.590  0.00  0.00           C
ATOM   4180  HB2 PRO   262      72.390  90.480   9.730  0.00  0.00           H
ATOM   4181  HB3 PRO   262      71.080  90.410  10.910  0.00  0.00           H
ATOM   4182  CA  PRO   262      71.690  88.500  10.110  0.00  0.00           C
ATOM   4183  HA  PRO   262      70.660  88.500   9.740  0.00  0.00           H
ATOM   4184  C   PRO   262      72.650  87.980   9.100  0.00  0.00           C
ATOM   4185  O   PRO   262      73.840  87.790   9.370  0.00  0.00           O
ATOM   4186  N   ASP   263      72.150  87.790   7.870  0.00  0.00           N
ATOM   4187  H   ASP   263      71.160  87.850   7.720  0.00  0.00           H
ATOM   4188  CA  ASP   263      72.970  87.430   6.730  0.00  0.00           C
ATOM   4189  HA  ASP   263      73.440  86.450   6.850  0.00  0.00           H
ATOM   4190  CB  ASP   263      72.110  87.480   5.420  0.00  0.00           C
ATOM   4191  HB2 ASP   263      72.770  87.180   4.600  0.00  0.00           H
ATOM   4192  HB3 ASP   263      71.890  88.510   5.130  0.00  0.00           H
ATOM   4193  CG  ASP   263      70.880  86.630   5.390  0.00  0.00           C
ATOM   4194  OD1 ASP   263      69.790  87.180   5.160  0.00  0.00           O
ATOM   4195  OD2 ASP   263      71.000  85.450   5.750  0.00  0.00           O
ATOM   4196  C   ASP   263      74.190  88.360   6.650  0.00  0.00           C
ATOM   4197  O   ASP   263      74.100  89.580   6.770  0.00  0.00           O
ATOM   4198  N   GLY   264      75.360  87.830   6.280  0.00  0.00           N
ATOM   4199  H   GLY   264      75.370  86.850   6.020  0.00  0.00           H
ATOM   4200  CA  GLY   264      76.690  88.570   6.240  0.00  0.00           C
ATOM   4201  HA2 GLY   264      76.560  89.510   5.710  0.00  0.00           H
ATOM   4202  HA3 GLY   264      77.300  87.910   5.620  0.00  0.00           H
ATOM   4203  C   GLY   264      77.460  88.720   7.600  0.00  0.00           C
ATOM   4204  O   GLY   264      78.630  89.180   7.550  0.00  0.00           O
ATOM   4205  N   ILE   265      76.870  88.290   8.740  0.00  0.00           N
ATOM   4206  H   ILE   265      75.900  88.030   8.800  0.00  0.00           H
ATOM   4207  CA  ILE   265      77.660  88.230  10.020  0.00  0.00           C
ATOM   4208  HA  ILE   265      77.970  89.250  10.270  0.00  0.00           H
ATOM   4209  CB  ILE   265      76.690  87.750  11.090  0.00  0.00           C
ATOM   4210  HB  ILE   265      75.770  88.330  11.000  0.00  0.00           H
ATOM   4211  CG2 ILE   265      76.240  86.310  10.910  0.00  0.00           C
ATOM   4212 HG21 ILE   265      77.000  85.580  11.160  0.00  0.00           H
ATOM   4213 HG22 ILE   265      75.340  86.080  11.480  0.00  0.00           H
ATOM   4214 HG23 ILE   265      75.910  86.220   9.870  0.00  0.00           H
ATOM   4215  CG1 ILE   265      77.270  88.000  12.450  0.00  0.00           C
ATOM   4216 HG12 ILE   265      77.880  88.890  12.360  0.00  0.00           H
ATOM   4217 HG13 ILE   265      78.020  87.270  12.720  0.00  0.00           H
ATOM   4218  CD1 ILE   265      76.260  88.180  13.590  0.00  0.00           C
ATOM   4219 HD11 ILE   265      76.810  88.460  14.490  0.00  0.00           H
ATOM   4220 HD12 ILE   265      75.560  88.970  13.340  0.00  0.00           H
ATOM   4221 HD13 ILE   265      75.760  87.220  13.680  0.00  0.00           H
ATOM   4222  C   ILE   265      78.960  87.280   9.930  0.00  0.00           C
ATOM   4223  O   ILE   265      78.900  86.130   9.390  0.00  0.00           O
ATOM   4224  N   ILE   266      80.040  87.830  10.450  0.00  0.00           N
ATOM   4225  H   ILE   266      79.900  88.730  10.890  0.00  0.00           H
ATOM   4226  CA  ILE   266      81.310  87.170  10.660  0.00  0.00           C
ATOM   4227  HA  ILE   266      81.420  86.400   9.900  0.00  0.00           H
ATOM   4228  CB  ILE   266      82.410  88.210  10.500  0.00  0.00           C
ATOM   4229  HB  ILE   266      82.320  88.920  11.330  0.00  0.00           H
ATOM   4230  CG2 ILE   266      83.750  87.520  10.760  0.00  0.00           C
ATOM   4231 HG21 ILE   266      83.850  86.720  10.030  0.00  0.00           H
ATOM   4232 HG22 ILE   266      84.610  88.190  10.690  0.00  0.00           H
ATOM   4233 HG23 ILE   266      83.810  87.080  11.750  0.00  0.00           H
ATOM   4234  CG1 ILE   266      82.270  89.020   9.160  0.00  0.00           C
ATOM   4235 HG12 ILE   266      82.990  89.820   9.330  0.00  0.00           H
ATOM   4236 HG13 ILE   266      81.240  89.320   9.000  0.00  0.00           H
ATOM   4237  CD1 ILE   266      82.690  88.260   7.900  0.00  0.00           C
ATOM   4238 HD11 ILE   266      82.530  87.190   7.990  0.00  0.00           H
ATOM   4239 HD12 ILE   266      82.270  88.750   7.020  0.00  0.00           H
ATOM   4240 HD13 ILE   266      83.780  88.380   7.900  0.00  0.00           H
ATOM   4241  C   ILE   266      81.320  86.610  12.120  0.00  0.00           C
ATOM   4242  O   ILE   266      81.420  87.290  13.090  0.00  0.00           O
ATOM   4243  N   GLY   267      81.130  85.290  12.230  0.00  0.00           N
ATOM   4244  H   GLY   267      81.030  84.790  11.360  0.00  0.00           H
ATOM   4245  CA  GLY   267      81.080  84.550  13.480  0.00  0.00           C
ATOM   4246  HA2 GLY   267      80.100  84.070  13.470  0.00  0.00           H
ATOM   4247  HA3 GLY   267      81.180  85.260  14.310  0.00  0.00           H
ATOM   4248  C   GLY   267      82.250  83.660  13.620  0.00  0.00           C
ATOM   4249  O   GLY   267      83.000  83.430  12.620  0.00  0.00           O
ATOM   4250  N   LEU   268      82.430  83.070  14.810  0.00  0.00           N
ATOM   4251  H   LEU   268      81.730  83.370  15.470  0.00  0.00           H
ATOM   4252  CA  LEU   268      83.590  82.310  15.180  0.00  0.00           C
ATOM   4253  HA  LEU   268      84.260  82.170  14.330  0.00  0.00           H
ATOM   4254  CB  LEU   268      84.370  83.110  16.260  0.00  0.00           C
ATOM   4255  HB2 LEU   268      84.970  82.450  16.880  0.00  0.00           H
ATOM   4256  HB3 LEU   268      83.650  83.580  16.920  0.00  0.00           H
ATOM   4257  CG  LEU   268      85.280  84.140  15.690  0.00  0.00           C
ATOM   4258  HG  LEU   268      84.890  84.620  14.790  0.00  0.00           H
ATOM   4259  CD1 LEU   268      85.580  85.140  16.770  0.00  0.00           C
ATOM   4260 HD11 LEU   268      86.140  84.790  17.640  0.00  0.00           H
ATOM   4261 HD12 LEU   268      86.030  85.930  16.150  0.00  0.00           H
ATOM   4262 HD13 LEU   268      84.640  85.510  17.180  0.00  0.00           H
ATOM   4263  CD2 LEU   268      86.580  83.500  15.280  0.00  0.00           C
ATOM   4264 HD21 LEU   268      87.110  83.100  16.150  0.00  0.00           H
ATOM   4265 HD22 LEU   268      86.400  82.660  14.610  0.00  0.00           H
ATOM   4266 HD23 LEU   268      87.140  84.270  14.760  0.00  0.00           H
ATOM   4267  C   LEU   268      83.190  80.920  15.690  0.00  0.00           C
ATOM   4268  O   LEU   268      82.110  80.720  16.250  0.00  0.00           O
ATOM   4269  N   GLN   269      84.050  79.910  15.460  0.00  0.00           N
ATOM   4270  H   GLN   269      84.790  80.110  14.810  0.00  0.00           H
ATOM   4271  CA  GLN   269      84.000  78.510  15.870  0.00  0.00           C
ATOM   4272  HA  GLN   269      83.390  78.390  16.770  0.00  0.00           H
ATOM   4273  CB  GLN   269      83.360  77.630  14.790  0.00  0.00           C
ATOM   4274  HB2 GLN   269      83.590  76.620  15.140  0.00  0.00           H
ATOM   4275  HB3 GLN   269      83.880  77.700  13.830  0.00  0.00           H
ATOM   4276  CG  GLN   269      81.830  77.810  14.640  0.00  0.00           C
ATOM   4277  HG2 GLN   269      81.670  78.770  14.160  0.00  0.00           H
ATOM   4278  HG3 GLN   269      81.330  77.810  15.600  0.00  0.00           H
ATOM   4279  CD  GLN   269      81.270  76.670  13.830  0.00  0.00           C
ATOM   4280  OE1 GLN   269      81.990  75.980  13.050  0.00  0.00           O
ATOM   4281  NE2 GLN   269      79.960  76.580  13.800  0.00  0.00           N
ATOM   4282 HE21 GLN   269      79.250  76.920  14.420  0.00  0.00           H
ATOM   4283 HE22 GLN   269      79.620  75.960  13.070  0.00  0.00           H
ATOM   4284  C   GLN   269      85.420  77.970  16.270  0.00  0.00           C
ATOM   4285  O   GLN   269      86.250  77.730  15.410  0.00  0.00           O
ATOM   4286  N   LEU   270      85.650  77.740  17.580  0.00  0.00           N
ATOM   4287  H   LEU   270      84.900  77.950  18.230  0.00  0.00           H
ATOM   4288  CA  LEU   270      86.960  77.290  18.070  0.00  0.00           C
ATOM   4289  HA  LEU   270      87.740  77.910  17.640  0.00  0.00           H
ATOM   4290  CB  LEU   270      87.100  77.410  19.620  0.00  0.00           C
ATOM   4291  HB2 LEU   270      86.210  76.920  20.010  0.00  0.00           H
ATOM   4292  HB3 LEU   270      87.000  78.440  19.940  0.00  0.00           H
ATOM   4293  CG  LEU   270      88.340  76.760  20.240  0.00  0.00           C
ATOM   4294  HG  LEU   270      88.640  75.860  19.700  0.00  0.00           H
ATOM   4295  CD1 LEU   270      89.580  77.690  20.270  0.00  0.00           C
ATOM   4296 HD11 LEU   270      89.780  78.060  19.270  0.00  0.00           H
ATOM   4297 HD12 LEU   270      89.470  78.600  20.860  0.00  0.00           H
ATOM   4298 HD13 LEU   270      90.460  77.140  20.610  0.00  0.00           H
ATOM   4299  CD2 LEU   270      88.070  76.530  21.780  0.00  0.00           C
ATOM   4300 HD21 LEU   270      89.010  76.190  22.210  0.00  0.00           H
ATOM   4301 HD22 LEU   270      87.730  77.470  22.230  0.00  0.00           H
ATOM   4302 HD23 LEU   270      87.310  75.770  21.940  0.00  0.00           H
ATOM   4303  C   LEU   270      87.190  75.810  17.530  0.00  0.00           C
ATOM   4304  O   LEU   270      86.280  75.010  17.620  0.00  0.00           O
ATOM   4305  N   ILE   271      88.310  75.560  16.820  0.00  0.00           N
ATOM   4306  H   ILE   271      89.110  76.170  16.840  0.00  0.00           H
ATOM   4307  CA  ILE   271      88.570  74.260  16.130  0.00  0.00           C
ATOM   4308  HA  ILE   271      87.620  74.020  15.660  0.00  0.00           H
ATOM   4309  CB  ILE   271      89.620  74.360  14.990  0.00  0.00           C
ATOM   4310  HB  ILE   271      90.570  74.660  15.440  0.00  0.00           H
ATOM   4311  CG2 ILE   271      89.990  72.950  14.580  0.00  0.00           C
ATOM   4312 HG21 ILE   271      90.600  72.370  15.280  0.00  0.00           H
ATOM   4313 HG22 ILE   271      89.170  72.300  14.290  0.00  0.00           H
ATOM   4314 HG23 ILE   271      90.580  72.990  13.670  0.00  0.00           H
ATOM   4315  CG1 ILE   271      89.200  75.260  13.780  0.00  0.00           C
ATOM   4316 HG12 ILE   271      88.570  76.130  13.920  0.00  0.00           H
ATOM   4317 HG13 ILE   271      88.610  74.620  13.130  0.00  0.00           H
ATOM   4318  CD1 ILE   271      90.320  75.710  12.830  0.00  0.00           C
ATOM   4319 HD11 ILE   271      89.820  76.140  11.960  0.00  0.00           H
ATOM   4320 HD12 ILE   271      90.870  76.560  13.230  0.00  0.00           H
ATOM   4321 HD13 ILE   271      91.020  74.910  12.600  0.00  0.00           H
ATOM   4322  C   ILE   271      88.880  73.270  17.200  0.00  0.00           C
ATOM   4323  O   ILE   271      89.750  73.600  18.050  0.00  0.00           O
ATOM   4324  N   ASN   272      88.210  72.120  17.230  0.00  0.00           N
ATOM   4325  H   ASN   272      87.440  71.970  16.590  0.00  0.00           H
ATOM   4326  CA  ASN   272      88.410  71.050  18.280  0.00  0.00           C
ATOM   4327  HA  ASN   272      87.790  70.200  18.010  0.00  0.00           H
ATOM   4328  CB  ASN   272      89.800  70.490  18.460  0.00  0.00           C
ATOM   4329  HB2 ASN   272      89.740  69.670  19.170  0.00  0.00           H
ATOM   4330  HB3 ASN   272      90.450  71.290  18.830  0.00  0.00           H
ATOM   4331  CG  ASN   272      90.290  70.010  17.130  0.00  0.00           C
ATOM   4332  OD1 ASN   272      89.730  69.120  16.480  0.00  0.00           O
ATOM   4333  ND2 ASN   272      91.460  70.470  16.750  0.00  0.00           N
ATOM   4334 HD21 ASN   272      91.980  71.090  17.360  0.00  0.00           H
ATOM   4335 HD22 ASN   272      91.750  70.150  15.840  0.00  0.00           H
ATOM   4336  C   ASN   272      87.940  71.550  19.730  0.00  0.00           C
ATOM   4337  O   ASN   272      88.080  70.790  20.670  0.00  0.00           O
ATOM   4338  N   GLY   273      87.130  72.660  19.770  0.00  0.00           N
ATOM   4339  H   GLY   273      87.090  73.220  18.930  0.00  0.00           H
ATOM   4340  CA  GLY   273      86.510  73.310  20.970  0.00  0.00           C
ATOM   4341  HA2 GLY   273      86.020  74.230  20.640  0.00  0.00           H
ATOM   4342  HA3 GLY   273      87.290  73.590  21.680  0.00  0.00           H
ATOM   4343  C   GLY   273      85.440  72.460  21.770  0.00  0.00           C
ATOM   4344  O   GLY   273      85.080  72.770  22.920  0.00  0.00           O
ATOM   4345  N   LYS   274      84.770  71.490  21.110  0.00  0.00           N
ATOM   4346  H   LYS   274      85.090  71.380  20.160  0.00  0.00           H
ATOM   4347  CA  LYS   274      83.830  70.500  21.730  0.00  0.00           C
ATOM   4348  HA  LYS   274      83.730  70.650  22.810  0.00  0.00           H
ATOM   4349  CB  LYS   274      82.460  70.490  20.960  0.00  0.00           C
ATOM   4350  HB2 LYS   274      81.840  69.640  21.210  0.00  0.00           H
ATOM   4351  HB3 LYS   274      82.720  70.370  19.910  0.00  0.00           H
ATOM   4352  CG  LYS   274      81.650  71.800  21.190  0.00  0.00           C
ATOM   4353  HG2 LYS   274      82.150  72.680  20.790  0.00  0.00           H
ATOM   4354  HG3 LYS   274      81.540  71.930  22.270  0.00  0.00           H
ATOM   4355  CD  LYS   274      80.330  71.760  20.430  0.00  0.00           C
ATOM   4356  HD2 LYS   274      79.750  70.860  20.640  0.00  0.00           H
ATOM   4357  HD3 LYS   274      80.600  71.850  19.380  0.00  0.00           H
ATOM   4358  CE  LYS   274      79.480  72.970  20.780  0.00  0.00           C
ATOM   4359  HE2 LYS   274      80.130  73.850  20.690  0.00  0.00           H
ATOM   4360  HE3 LYS   274      79.180  72.890  21.830  0.00  0.00           H
ATOM   4361  NZ  LYS   274      78.310  73.140  19.950  0.00  0.00           N
ATOM   4362  HZ1 LYS   274      78.630  73.270  19.010  0.00  0.00           H
ATOM   4363  HZ2 LYS   274      77.750  72.290  19.970  0.00  0.00           H
ATOM   4364  HZ3 LYS   274      77.750  73.900  20.300  0.00  0.00           H
ATOM   4365  C   LYS   274      84.530  69.120  21.680  0.00  0.00           C
ATOM   4366  O   LYS   274      84.000  68.120  22.230  0.00  0.00           O
ATOM   4367  N   ASN   275      85.700  68.980  21.070  0.00  0.00           N
ATOM   4368  H   ASN   275      86.030  69.730  20.490  0.00  0.00           H
ATOM   4369  CA  ASN   275      86.340  67.670  20.880  0.00  0.00           C
ATOM   4370  HA  ASN   275      85.580  66.900  20.690  0.00  0.00           H
ATOM   4371  CB  ASN   275      87.240  67.560  19.640  0.00  0.00           C
ATOM   4372  HB2 ASN   275      88.100  68.220  19.750  0.00  0.00           H
ATOM   4373  HB3 ASN   275      86.690  67.950  18.780  0.00  0.00           H
ATOM   4374  CG  ASN   275      87.610  66.210  19.170  0.00  0.00           C
ATOM   4375  OD1 ASN   275      87.490  65.180  19.840  0.00  0.00           O
ATOM   4376  ND2 ASN   275      88.250  66.090  18.010  0.00  0.00           N
ATOM   4377 HD21 ASN   275      88.180  66.870  17.380  0.00  0.00           H
ATOM   4378 HD22 ASN   275      88.410  65.170  17.620  0.00  0.00           H
ATOM   4379  C   ASN   275      87.000  67.160  22.120  0.00  0.00           C
ATOM   4380  O   ASN   275      88.230  67.150  22.260  0.00  0.00           O
ATOM   4381  N   GLU   276      86.250  66.580  23.060  0.00  0.00           N
ATOM   4382  H   GLU   276      85.250  66.710  23.060  0.00  0.00           H
ATOM   4383  CA  GLU   276      86.780  66.020  24.270  0.00  0.00           C
ATOM   4384  HA  GLU   276      87.200  66.780  24.930  0.00  0.00           H
ATOM   4385  CB  GLU   276      85.630  65.270  24.970  0.00  0.00           C
ATOM   4386  HB2 GLU   276      85.290  64.510  24.280  0.00  0.00           H
ATOM   4387  HB3 GLU   276      84.770  65.920  25.130  0.00  0.00           H
ATOM   4388  CG  GLU   276      85.980  64.610  26.310  0.00  0.00           C
ATOM   4389  HG2 GLU   276      86.380  65.460  26.850  0.00  0.00           H
ATOM   4390  HG3 GLU   276      86.700  63.790  26.250  0.00  0.00           H
ATOM   4391  CD  GLU   276      84.750  64.150  27.120  0.00  0.00           C
ATOM   4392  OE1 GLU   276      83.630  64.360  26.640  0.00  0.00           O
ATOM   4393  OE2 GLU   276      84.860  63.610  28.240  0.00  0.00           O
ATOM   4394  C   GLU   276      87.990  65.030  24.070  0.00  0.00           C
ATOM   4395  O   GLU   276      88.970  65.110  24.810  0.00  0.00           O
ATOM   4396  N   SER   277      87.860  64.080  23.120  0.00  0.00           N
ATOM   4397  H   SER   277      86.920  64.080  22.730  0.00  0.00           H
ATOM   4398  CA  SER   277      88.920  63.170  22.660  0.00  0.00           C
ATOM   4399  HA  SER   277      89.220  62.500  23.470  0.00  0.00           H
ATOM   4400  CB  SER   277      88.290  62.340  21.500  0.00  0.00           C
ATOM   4401  HB2 SER   277      87.930  63.040  20.740  0.00  0.00           H
ATOM   4402  HB3 SER   277      87.500  61.780  22.000  0.00  0.00           H
ATOM   4403  OG  SER   277      89.330  61.450  21.060  0.00  0.00           O
ATOM   4404  HG  SER   277      89.830  61.850  20.340  0.00  0.00           H
ATOM   4405  C   SER   277      90.270  63.860  22.350  0.00  0.00           C
ATOM   4406  O   SER   277      91.240  63.440  22.960  0.00  0.00           O
ATOM   4407  N   ALA   278      90.310  64.960  21.560  0.00  0.00           N
ATOM   4408  H   ALA   278      89.400  65.310  21.310  0.00  0.00           H
ATOM   4409  CA  ALA   278      91.470  65.770  21.300  0.00  0.00           C
ATOM   4410  HA  ALA   278      92.200  65.070  20.900  0.00  0.00           H
ATOM   4411  CB  ALA   278      91.210  66.950  20.290  0.00  0.00           C
ATOM   4412  HB1 ALA   278      92.150  67.480  20.170  0.00  0.00           H
ATOM   4413  HB2 ALA   278      90.710  66.790  19.330  0.00  0.00           H
ATOM   4414  HB3 ALA   278      90.550  67.640  20.800  0.00  0.00           H
ATOM   4415  C   ALA   278      92.010  66.390  22.610  0.00  0.00           C
ATOM   4416  O   ALA   278      93.170  66.250  22.920  0.00  0.00           O
ATOM   4417  N   HIE   279      91.230  66.960  23.520  0.00  0.00           N
ATOM   4418  H   HIE   279      90.230  67.020  23.360  0.00  0.00           H
ATOM   4419  CA  HIE   279      91.630  67.520  24.870  0.00  0.00           C
ATOM   4420  HA  HIE   279      92.500  68.160  24.700  0.00  0.00           H
ATOM   4421  CB  HIE   279      90.520  68.440  25.420  0.00  0.00           C
ATOM   4422  HB2 HIE   279      90.820  68.650  26.450  0.00  0.00           H
ATOM   4423  HB3 HIE   279      89.500  68.060  25.390  0.00  0.00           H
ATOM   4424  CG  HIE   279      90.610  69.680  24.620  0.00  0.00           C
ATOM   4425  ND1 HIE   279      91.640  70.540  24.720  0.00  0.00           N
ATOM   4426  CE1 HIE   279      91.430  71.410  23.710  0.00  0.00           C
ATOM   4427  HE1 HIE   279      91.970  72.340  23.590  0.00  0.00           H
ATOM   4428  NE2 HIE   279      90.230  71.140  23.170  0.00  0.00           N
ATOM   4429  HE2 HIE   279      89.910  71.630  22.340  0.00  0.00           H
ATOM   4430  CD2 HIE   279      89.730  69.980  23.630  0.00  0.00           C
ATOM   4431  HD2 HIE   279      88.850  69.460  23.290  0.00  0.00           H
ATOM   4432  C   HIE   279      92.060  66.510  25.860  0.00  0.00           C
ATOM   4433  O   HIE   279      92.990  66.850  26.680  0.00  0.00           O
ATOM   4434  N   ILE   280      91.500  65.320  25.960  0.00  0.00           N
ATOM   4435  H   ILE   280      90.630  65.060  25.520  0.00  0.00           H
ATOM   4436  CA  ILE   280      92.120  64.270  26.740  0.00  0.00           C
ATOM   4437  HA  ILE   280      92.060  64.630  27.770  0.00  0.00           H
ATOM   4438  CB  ILE   280      91.330  62.950  26.690  0.00  0.00           C
ATOM   4439  HB  ILE   280      91.410  62.510  25.700  0.00  0.00           H
ATOM   4440  CG2 ILE   280      92.080  61.810  27.530  0.00  0.00           C
ATOM   4441 HG21 ILE   280      93.140  61.740  27.330  0.00  0.00           H
ATOM   4442 HG22 ILE   280      92.050  62.120  28.580  0.00  0.00           H
ATOM   4443 HG23 ILE   280      91.600  60.840  27.390  0.00  0.00           H
ATOM   4444  CG1 ILE   280      89.920  63.130  27.340  0.00  0.00           C
ATOM   4445 HG12 ILE   280      89.600  64.140  27.110  0.00  0.00           H
ATOM   4446 HG13 ILE   280      90.040  63.200  28.420  0.00  0.00           H
ATOM   4447  CD1 ILE   280      88.870  62.070  26.920  0.00  0.00           C
ATOM   4448 HD11 ILE   280      89.280  61.090  27.120  0.00  0.00           H
ATOM   4449 HD12 ILE   280      88.020  62.250  27.580  0.00  0.00           H
ATOM   4450 HD13 ILE   280      88.610  62.300  25.890  0.00  0.00           H
ATOM   4451  C   ILE   280      93.540  64.000  26.190  0.00  0.00           C
ATOM   4452  O   ILE   280      94.440  63.990  27.010  0.00  0.00           O
ATOM   4453  N   SER   281      93.740  63.910  24.880  0.00  0.00           N
ATOM   4454  H   SER   281      92.970  64.190  24.280  0.00  0.00           H
ATOM   4455  CA  SER   281      95.010  63.530  24.180  0.00  0.00           C
ATOM   4456  HA  SER   281      95.420  62.620  24.630  0.00  0.00           H
ATOM   4457  CB  SER   281      94.820  63.260  22.710  0.00  0.00           C
ATOM   4458  HB2 SER   281      94.360  64.150  22.280  0.00  0.00           H
ATOM   4459  HB3 SER   281      94.130  62.410  22.660  0.00  0.00           H
ATOM   4460  OG  SER   281      96.110  62.870  22.130  0.00  0.00           O
ATOM   4461  HG  SER   281      95.950  62.490  21.260  0.00  0.00           H
ATOM   4462  C   SER   281      96.080  64.510  24.450  0.00  0.00           C
ATOM   4463  O   SER   281      97.240  64.160  24.820  0.00  0.00           O
ATOM   4464  N   ASP   282      95.790  65.780  24.180  0.00  0.00           N
ATOM   4465  H   ASP   282      94.880  65.990  23.780  0.00  0.00           H
ATOM   4466  CA  ASP   282      96.770  66.810  24.470  0.00  0.00           C
ATOM   4467  HA  ASP   282      97.740  66.480  24.110  0.00  0.00           H
ATOM   4468  CB  ASP   282      96.450  68.110  23.760  0.00  0.00           C
ATOM   4469  HB2 ASP   282      97.160  68.870  24.090  0.00  0.00           H
ATOM   4470  HB3 ASP   282      95.400  68.390  23.850  0.00  0.00           H
ATOM   4471  CG  ASP   282      96.560  68.030  22.210  0.00  0.00           C
ATOM   4472  OD1 ASP   282      96.950  66.980  21.680  0.00  0.00           O
ATOM   4473  OD2 ASP   282      96.330  69.010  21.500  0.00  0.00           O
ATOM   4474  C   ASP   282      96.920  67.180  25.980  0.00  0.00           C
ATOM   4475  O   ASP   282      97.950  67.760  26.430  0.00  0.00           O
ATOM   4476  N   ALA   283      95.920  66.970  26.860  0.00  0.00           N
ATOM   4477  H   ALA   283      94.980  66.720  26.580  0.00  0.00           H
ATOM   4478  CA  ALA   283      96.040  67.410  28.260  0.00  0.00           C
ATOM   4479  HA  ALA   283      96.570  68.360  28.320  0.00  0.00           H
ATOM   4480  CB  ALA   283      94.710  67.570  28.950  0.00  0.00           C
ATOM   4481  HB1 ALA   283      94.000  68.210  28.420  0.00  0.00           H
ATOM   4482  HB2 ALA   283      94.150  66.640  29.080  0.00  0.00           H
ATOM   4483  HB3 ALA   283      94.760  67.980  29.960  0.00  0.00           H
ATOM   4484  C   ALA   283      96.860  66.390  29.110  0.00  0.00           C
ATOM   4485  O   ALA   283      97.730  66.750  29.910  0.00  0.00           O
ATOM   4486  N   VAL   284      96.690  65.070  28.860  0.00  0.00           N
ATOM   4487  H   VAL   284      95.850  64.770  28.370  0.00  0.00           H
ATOM   4488  CA  VAL   284      97.500  63.990  29.480  0.00  0.00           C
ATOM   4489  HA  VAL   284      97.450  64.100  30.570  0.00  0.00           H
ATOM   4490  CB  VAL   284      96.850  62.680  29.040  0.00  0.00           C
ATOM   4491  HB  VAL   284      96.660  62.580  27.970  0.00  0.00           H
ATOM   4492  CG1 VAL   284      97.780  61.600  29.450  0.00  0.00           C
ATOM   4493 HG11 VAL   284      97.510  60.580  29.150  0.00  0.00           H
ATOM   4494 HG12 VAL   284      98.730  61.610  28.910  0.00  0.00           H
ATOM   4495 HG13 VAL   284      97.880  61.570  30.530  0.00  0.00           H
ATOM   4496  CG2 VAL   284      95.560  62.370  29.750  0.00  0.00           C
ATOM   4497 HG21 VAL   284      94.820  63.180  29.700  0.00  0.00           H
ATOM   4498 HG22 VAL   284      95.100  61.500  29.280  0.00  0.00           H
ATOM   4499 HG23 VAL   284      95.870  62.260  30.790  0.00  0.00           H
ATOM   4500  C   VAL   284      99.020  64.100  29.100  0.00  0.00           C
ATOM   4501  O   VAL   284      99.890  63.920  29.890  0.00  0.00           O
ATOM   4502  N   ALA   285      99.190  64.480  27.800  0.00  0.00           N
ATOM   4503  H   ALA   285      98.450  64.350  27.120  0.00  0.00           H
ATOM   4504  CA  ALA   285     100.460  64.930  27.150  0.00  0.00           C
ATOM   4505  HA  ALA   285     101.190  64.130  27.300  0.00  0.00           H
ATOM   4506  CB  ALA   285     100.290  65.040  25.620  0.00  0.00           C
ATOM   4507  HB1 ALA   285      99.820  64.150  25.200  0.00  0.00           H
ATOM   4508  HB2 ALA   285      99.640  65.890  25.410  0.00  0.00           H
ATOM   4509  HB3 ALA   285     101.270  65.120  25.150  0.00  0.00           H
ATOM   4510  C   ALA   285     101.200  66.140  27.860  0.00  0.00           C
ATOM   4511  O   ALA   285     102.350  66.030  28.140  0.00  0.00           O
ATOM   4512  N   VAL   286     100.490  67.150  28.260  0.00  0.00           N
ATOM   4513  H   VAL   286      99.580  67.230  27.820  0.00  0.00           H
ATOM   4514  CA  VAL   286     101.140  68.340  28.950  0.00  0.00           C
ATOM   4515  HA  VAL   286     102.040  68.700  28.450  0.00  0.00           H
ATOM   4516  CB  VAL   286     100.080  69.470  28.840  0.00  0.00           C
ATOM   4517  HB  VAL   286      99.100  69.070  29.090  0.00  0.00           H
ATOM   4518  CG1 VAL   286     100.400  70.710  29.800  0.00  0.00           C
ATOM   4519 HG11 VAL   286      99.550  71.390  29.810  0.00  0.00           H
ATOM   4520 HG12 VAL   286     100.580  70.380  30.820  0.00  0.00           H
ATOM   4521 HG13 VAL   286     101.260  71.260  29.440  0.00  0.00           H
ATOM   4522  CG2 VAL   286      99.970  70.000  27.420  0.00  0.00           C
ATOM   4523 HG21 VAL   286     100.770  70.720  27.250  0.00  0.00           H
ATOM   4524 HG22 VAL   286     100.180  69.160  26.760  0.00  0.00           H
ATOM   4525 HG23 VAL   286      98.940  70.350  27.340  0.00  0.00           H
ATOM   4526  C   VAL   286     101.360  67.950  30.450  0.00  0.00           C
ATOM   4527  O   VAL   286     102.360  68.230  31.040  0.00  0.00           O
ATOM   4528  N   VAL   287     100.420  67.210  31.030  0.00  0.00           N
ATOM   4529  H   VAL   287      99.600  66.950  30.510  0.00  0.00           H
ATOM   4530  CA  VAL   287     100.470  66.700  32.470  0.00  0.00           C
ATOM   4531  HA  VAL   287     100.660  67.520  33.170  0.00  0.00           H
ATOM   4532  CB  VAL   287      99.160  66.040  32.860  0.00  0.00           C
ATOM   4533  HB  VAL   287      98.850  65.310  32.110  0.00  0.00           H
ATOM   4534  CG1 VAL   287      99.190  65.290  34.250  0.00  0.00           C
ATOM   4535 HG11 VAL   287      98.230  64.820  34.450  0.00  0.00           H
ATOM   4536 HG12 VAL   287      99.900  64.480  34.120  0.00  0.00           H
ATOM   4537 HG13 VAL   287      99.490  66.010  35.010  0.00  0.00           H
ATOM   4538  CG2 VAL   287      98.130  67.150  32.970  0.00  0.00           C
ATOM   4539 HG21 VAL   287      98.280  67.720  33.890  0.00  0.00           H
ATOM   4540 HG22 VAL   287      98.240  67.890  32.180  0.00  0.00           H
ATOM   4541 HG23 VAL   287      97.170  66.650  33.040  0.00  0.00           H
ATOM   4542  C   VAL   287     101.680  65.750  32.620  0.00  0.00           C
ATOM   4543  O   VAL   287     102.390  65.850  33.580  0.00  0.00           O
ATOM   4544  N   ALA   288     101.860  64.810  31.670  0.00  0.00           N
ATOM   4545  H   ALA   288     101.170  64.820  30.940  0.00  0.00           H
ATOM   4546  CA  ALA   288     102.920  63.810  31.830  0.00  0.00           C
ATOM   4547  HA  ALA   288     102.750  63.270  32.760  0.00  0.00           H
ATOM   4548  CB  ALA   288     102.680  62.730  30.700  0.00  0.00           C
ATOM   4549  HB1 ALA   288     101.670  62.340  30.780  0.00  0.00           H
ATOM   4550  HB2 ALA   288     102.850  63.180  29.720  0.00  0.00           H
ATOM   4551  HB3 ALA   288     103.360  61.920  30.960  0.00  0.00           H
ATOM   4552  C   ALA   288     104.360  64.350  31.880  0.00  0.00           C
ATOM   4553  O   ALA   288     105.120  64.010  32.850  0.00  0.00           O
ATOM   4554  N   GLN   289     104.670  65.260  30.920  0.00  0.00           N
ATOM   4555  H   GLN   289     103.990  65.390  30.180  0.00  0.00           H
ATOM   4556  CA  GLN   289     105.900  66.020  30.990  0.00  0.00           C
ATOM   4557  HA  GLN   289     106.690  65.280  31.080  0.00  0.00           H
ATOM   4558  CB  GLN   289     106.180  66.790  29.730  0.00  0.00           C
ATOM   4559  HB2 GLN   289     106.000  66.210  28.820  0.00  0.00           H
ATOM   4560  HB3 GLN   289     107.260  66.910  29.650  0.00  0.00           H
ATOM   4561  CG  GLN   289     105.440  68.130  29.490  0.00  0.00           C
ATOM   4562  HG2 GLN   289     105.960  68.840  30.130  0.00  0.00           H
ATOM   4563  HG3 GLN   289     104.430  68.030  29.880  0.00  0.00           H
ATOM   4564  CD  GLN   289     105.560  68.700  28.050  0.00  0.00           C
ATOM   4565  OE1 GLN   289     106.130  68.090  27.160  0.00  0.00           O
ATOM   4566  NE2 GLN   289     104.970  69.850  27.810  0.00  0.00           N
ATOM   4567 HE21 GLN   289     104.480  70.290  28.580  0.00  0.00           H
ATOM   4568 HE22 GLN   289     105.130  70.370  26.960  0.00  0.00           H
ATOM   4569  C   GLN   289     106.040  66.860  32.210  0.00  0.00           C
ATOM   4570  O   GLN   289     107.150  66.930  32.760  0.00  0.00           O
ATOM   4571  N   ALA   290     104.930  67.550  32.600  0.00  0.00           N
ATOM   4572  H   ALA   290     104.030  67.450  32.150  0.00  0.00           H
ATOM   4573  CA  ALA   290     105.020  68.380  33.850  0.00  0.00           C
ATOM   4574  HA  ALA   290     105.870  69.060  33.790  0.00  0.00           H
ATOM   4575  CB  ALA   290     103.790  69.280  33.940  0.00  0.00           C
ATOM   4576  HB1 ALA   290     103.610  69.880  33.050  0.00  0.00           H
ATOM   4577  HB2 ALA   290     102.920  68.640  34.110  0.00  0.00           H
ATOM   4578  HB3 ALA   290     103.930  69.980  34.760  0.00  0.00           H
ATOM   4579  C   ALA   290     105.240  67.570  35.180  0.00  0.00           C
ATOM   4580  O   ALA   290     106.040  68.020  36.030  0.00  0.00           O
ATOM   4581  N   ILE   291     104.670  66.330  35.280  0.00  0.00           N
ATOM   4582  H   ILE   291     104.060  66.000  34.550  0.00  0.00           H
ATOM   4583  CA  ILE   291     104.980  65.410  36.340  0.00  0.00           C
ATOM   4584  HA  ILE   291     104.980  66.050  37.220  0.00  0.00           H
ATOM   4585  CB  ILE   291     103.870  64.340  36.560  0.00  0.00           C
ATOM   4586  HB  ILE   291     103.790  63.920  35.560  0.00  0.00           H
ATOM   4587  CG2 ILE   291     104.090  63.110  37.470  0.00  0.00           C
ATOM   4588 HG21 ILE   291     103.430  62.370  37.030  0.00  0.00           H
ATOM   4589 HG22 ILE   291     105.140  62.850  37.320  0.00  0.00           H
ATOM   4590 HG23 ILE   291     103.870  63.300  38.520  0.00  0.00           H
ATOM   4591  CG1 ILE   291     102.640  65.000  37.130  0.00  0.00           C
ATOM   4592 HG12 ILE   291     102.590  65.980  36.640  0.00  0.00           H
ATOM   4593 HG13 ILE   291     102.850  65.230  38.170  0.00  0.00           H
ATOM   4594  CD1 ILE   291     101.290  64.290  37.130  0.00  0.00           C
ATOM   4595 HD11 ILE   291     101.500  63.290  37.510  0.00  0.00           H
ATOM   4596 HD12 ILE   291     100.680  64.920  37.780  0.00  0.00           H
ATOM   4597 HD13 ILE   291     100.760  64.280  36.180  0.00  0.00           H
ATOM   4598  C   ILE   291     106.470  64.870  36.230  0.00  0.00           C
ATOM   4599  O   ILE   291     107.150  64.840  37.230  0.00  0.00           O
ATOM   4600  N   HIE   292     107.080  64.710  35.020  0.00  0.00           N
ATOM   4601  H   HIE   292     106.490  64.710  34.210  0.00  0.00           H
ATOM   4602  CA  HIE   292     108.510  64.460  34.870  0.00  0.00           C
ATOM   4603  HA  HIE   292     108.740  63.700  35.620  0.00  0.00           H
ATOM   4604  CB  HIE   292     108.860  63.900  33.480  0.00  0.00           C
ATOM   4605  HB2 HIE   292     109.920  63.920  33.250  0.00  0.00           H
ATOM   4606  HB3 HIE   292     108.360  64.520  32.720  0.00  0.00           H
ATOM   4607  CG  HIE   292     108.430  62.530  33.360  0.00  0.00           C
ATOM   4608  ND1 HIE   292     107.190  62.050  33.170  0.00  0.00           N
ATOM   4609  CE1 HIE   292     107.433  60.795  32.473  0.00  0.00           C
ATOM   4610  HE1 HIE   292     106.667  60.245  31.925  0.00  0.00           H
ATOM   4611  NE2 HIE   292     108.532  60.385  33.056  0.00  0.00           N
ATOM   4612  HE2 HIE   292     108.852  59.428  33.083  0.00  0.00           H
ATOM   4613  CD2 HIE   292     109.180  61.440  33.620  0.00  0.00           C
ATOM   4614  HD2 HIE   292     110.170  61.400  34.050  0.00  0.00           H
ATOM   4615  C   HIE   292     109.410  65.640  35.100  0.00  0.00           C
ATOM   4616  O   HIE   292     110.410  65.410  35.790  0.00  0.00           O
ATOM   4617  N   GLU   293     109.010  66.910  34.850  0.00  0.00           N
ATOM   4618  H   GLU   293     108.060  67.050  34.520  0.00  0.00           H
ATOM   4619  CA  GLU   293     109.790  68.080  35.220  0.00  0.00           C
ATOM   4620  HA  GLU   293     110.830  67.940  34.930  0.00  0.00           H
ATOM   4621  CB  GLU   293     109.210  69.290  34.520  0.00  0.00           C
ATOM   4622  HB2 GLU   293     109.050  70.180  35.130  0.00  0.00           H
ATOM   4623  HB3 GLU   293     108.260  68.980  34.070  0.00  0.00           H
ATOM   4624  CG  GLU   293     110.160  69.770  33.390  0.00  0.00           C
ATOM   4625  HG2 GLU   293     110.350  68.950  32.700  0.00  0.00           H
ATOM   4626  HG3 GLU   293     111.160  69.970  33.750  0.00  0.00           H
ATOM   4627  CD  GLU   293     109.680  71.020  32.630  0.00  0.00           C
ATOM   4628  OE1 GLU   293     110.440  71.990  32.520  0.00  0.00           O
ATOM   4629  OE2 GLU   293     108.570  71.090  32.120  0.00  0.00           O
ATOM   4630  C   GLU   293     109.660  68.360  36.740  0.00  0.00           C
ATOM   4631  O   GLU   293     110.630  68.820  37.310  0.00  0.00           O
ATOM   4632  N   LEU   294     108.570  68.080  37.400  0.00  0.00           N
ATOM   4633  H   LEU   294     107.760  67.840  36.850  0.00  0.00           H
ATOM   4634  CA  LEU   294     108.460  68.130  38.820  0.00  0.00           C
ATOM   4635  HA  LEU   294     108.790  69.090  39.210  0.00  0.00           H
ATOM   4636  CB  LEU   294     107.020  68.000  39.180  0.00  0.00           C
ATOM   4637  HB2 LEU   294     106.940  66.940  38.930  0.00  0.00           H
ATOM   4638  HB3 LEU   294     106.450  68.600  38.470  0.00  0.00           H
ATOM   4639  CG  LEU   294     106.760  68.220  40.660  0.00  0.00           C
ATOM   4640  HG  LEU   294     107.550  67.800  41.270  0.00  0.00           H
ATOM   4641  CD1 LEU   294     106.700  69.730  41.080  0.00  0.00           C
ATOM   4642 HD11 LEU   294     106.540  69.820  42.160  0.00  0.00           H
ATOM   4643 HD12 LEU   294     107.630  70.220  40.810  0.00  0.00           H
ATOM   4644 HD13 LEU   294     105.880  70.240  40.590  0.00  0.00           H
ATOM   4645  CD2 LEU   294     105.480  67.430  40.970  0.00  0.00           C
ATOM   4646 HD21 LEU   294     105.580  66.350  40.840  0.00  0.00           H
ATOM   4647 HD22 LEU   294     105.190  67.700  41.980  0.00  0.00           H
ATOM   4648 HD23 LEU   294     104.620  67.730  40.360  0.00  0.00           H
ATOM   4649  C   LEU   294     109.380  67.090  39.530  0.00  0.00           C
ATOM   4650  O   LEU   294     110.200  67.360  40.400  0.00  0.00           O
ATOM   4651  N   PHE   295     109.270  65.830  39.170  0.00  0.00           N
ATOM   4652  H   PHE   295     108.650  65.650  38.390  0.00  0.00           H
ATOM   4653  CA  PHE   295     110.070  64.790  39.730  0.00  0.00           C
ATOM   4654  HA  PHE   295     110.100  64.900  40.820  0.00  0.00           H
ATOM   4655  CB  PHE   295     109.280  63.490  39.470  0.00  0.00           C
ATOM   4656  HB2 PHE   295     110.000  62.690  39.310  0.00  0.00           H
ATOM   4657  HB3 PHE   295     108.840  63.480  38.480  0.00  0.00           H
ATOM   4658  CG  PHE   295     108.300  63.040  40.520  0.00  0.00           C
ATOM   4659  CD1 PHE   295     108.680  62.420  41.700  0.00  0.00           C
ATOM   4660  HD1 PHE   295     109.740  62.200  41.810  0.00  0.00           H
ATOM   4661  CE1 PHE   295     107.730  61.920  42.620  0.00  0.00           C
ATOM   4662  HE1 PHE   295     108.050  61.400  43.510  0.00  0.00           H
ATOM   4663  CZ  PHE   295     106.390  62.120  42.390  0.00  0.00           C
ATOM   4664  HZ  PHE   295     105.630  61.620  42.970  0.00  0.00           H
ATOM   4665  CE2 PHE   295     105.950  62.860  41.250  0.00  0.00           C
ATOM   4666  HE2 PHE   295     104.900  63.010  41.060  0.00  0.00           H
ATOM   4667  CD2 PHE   295     106.940  63.280  40.350  0.00  0.00           C
ATOM   4668  HD2 PHE   295     106.710  63.830  39.440  0.00  0.00           H
ATOM   4669  C   PHE   295     111.570  64.810  39.350  0.00  0.00           C
ATOM   4670  O   PHE   295     112.270  63.860  39.740  0.00  0.00           O
ATOM   4671  N   GLU   296     112.150  65.830  38.690  0.00  0.00           N
ATOM   4672  H   GLU   296     111.600  66.580  38.310  0.00  0.00           H
ATOM   4673  CA  GLU   296     113.570  66.060  38.660  0.00  0.00           C
ATOM   4674  HA  GLU   296     113.980  65.140  39.090  0.00  0.00           H
ATOM   4675  CB  GLU   296     114.270  66.250  37.320  0.00  0.00           C
ATOM   4676  HB2 GLU   296     114.320  65.300  36.790  0.00  0.00           H
ATOM   4677  HB3 GLU   296     115.310  66.550  37.430  0.00  0.00           H
ATOM   4678  CG  GLU   296     113.670  67.300  36.380  0.00  0.00           C
ATOM   4679  HG2 GLU   296     113.560  68.250  36.910  0.00  0.00           H
ATOM   4680  HG3 GLU   296     112.660  66.920  36.190  0.00  0.00           H
ATOM   4681  CD  GLU   296     114.510  67.360  35.150  0.00  0.00           C
ATOM   4682  OE1 GLU   296     114.740  68.480  34.590  0.00  0.00           O
ATOM   4683  OE2 GLU   296     115.140  66.320  34.800  0.00  0.00           O
ATOM   4684  C   GLU   296     114.020  67.230  39.660  0.00  0.00           C
ATOM   4685  O   GLU   296     115.210  67.560  39.820  0.00  0.00           O
ATOM   4686  N   MET   297     113.090  67.800  40.420  0.00  0.00           N
ATOM   4687  H   MET   297     112.140  67.440  40.340  0.00  0.00           H
ATOM   4688  CA  MET   297     113.270  68.620  41.660  0.00  0.00           C
ATOM   4689  HA  MET   297     114.280  69.000  41.550  0.00  0.00           H
ATOM   4690  CB  MET   297     112.410  69.830  41.580  0.00  0.00           C
ATOM   4691  HB2 MET   297     112.460  70.480  42.460  0.00  0.00           H
ATOM   4692  HB3 MET   297     111.370  69.540  41.430  0.00  0.00           H
ATOM   4693  CG  MET   297     112.730  70.770  40.420  0.00  0.00           C
ATOM   4694  HG2 MET   297     112.480  70.250  39.490  0.00  0.00           H
ATOM   4695  HG3 MET   297     113.790  71.010  40.500  0.00  0.00           H
ATOM   4696  SD  MET   297     111.630  72.250  40.570  0.00  0.00           S
ATOM   4697  CE  MET   297     110.330  71.970  39.350  0.00  0.00           C
ATOM   4698  HE1 MET   297     109.510  72.690  39.380  0.00  0.00           H
ATOM   4699  HE2 MET   297     110.780  71.960  38.360  0.00  0.00           H
ATOM   4700  HE3 MET   297     109.940  70.960  39.490  0.00  0.00           H
ATOM   4701  C   MET   297     113.170  67.750  42.950  0.00  0.00           C
ATOM   4702  O   MET   297     112.970  66.550  42.860  0.00  0.00           O
ATOM   4703  N   GLU   298     113.410  68.310  44.180  0.00  0.00           N
ATOM   4704  H   GLU   298     113.490  69.310  44.120  0.00  0.00           H
ATOM   4705  CA  GLU   298     113.570  67.620  45.480  0.00  0.00           C
ATOM   4706  HA  GLU   298     113.630  66.530  45.410  0.00  0.00           H
ATOM   4707  CB  GLU   298     114.850  68.080  46.170  0.00  0.00           C
ATOM   4708  HB2 GLU   298     114.790  67.830  47.230  0.00  0.00           H
ATOM   4709  HB3 GLU   298     115.010  69.160  46.120  0.00  0.00           H
ATOM   4710  CG  GLU   298     116.200  67.460  45.650  0.00  0.00           C
ATOM   4711  HG2 GLU   298     116.570  68.000  44.780  0.00  0.00           H
ATOM   4712  HG3 GLU   298     116.010  66.430  45.370  0.00  0.00           H
ATOM   4713  CD  GLU   298     117.350  67.460  46.580  0.00  0.00           C
ATOM   4714  OE1 GLU   298     117.320  66.880  47.710  0.00  0.00           O
ATOM   4715  OE2 GLU   298     118.400  68.020  46.210  0.00  0.00           O
ATOM   4716  C   GLU   298     112.410  67.920  46.430  0.00  0.00           C
ATOM   4717  O   GLU   298     111.660  68.890  46.270  0.00  0.00           O
ATOM   4718  N   ASN   299     112.300  67.180  47.510  0.00  0.00           N
ATOM   4719  H   ASN   299     112.900  66.390  47.690  0.00  0.00           H
ATOM   4720  CA  ASN   299     111.390  67.500  48.670  0.00  0.00           C
ATOM   4721  HA  ASN   299     111.400  66.700  49.410  0.00  0.00           H
ATOM   4722  CB  ASN   299     111.880  68.790  49.370  0.00  0.00           C
ATOM   4723  HB2 ASN   299     111.340  68.980  50.300  0.00  0.00           H
ATOM   4724  HB3 ASN   299     111.650  69.650  48.730  0.00  0.00           H
ATOM   4725  CG  ASN   299     113.360  68.790  49.620  0.00  0.00           C
ATOM   4726  OD1 ASN   299     113.960  67.750  49.910  0.00  0.00           O
ATOM   4727  ND2 ASN   299     114.040  69.890  49.440  0.00  0.00           N
ATOM   4728 HD21 ASN   299     113.510  70.720  49.210  0.00  0.00           H
ATOM   4729 HD22 ASN   299     114.910  69.920  49.950  0.00  0.00           H
ATOM   4730  C   ASN   299     109.900  67.520  48.170  0.00  0.00           C
ATOM   4731  O   ASN   299     109.040  68.310  48.620  0.00  0.00           O
ATOM   4732  N   ILE   300     109.620  66.780  47.100  0.00  0.00           N
ATOM   4733  H   ILE   300     110.420  66.200  46.910  0.00  0.00           H
ATOM   4734  CA  ILE   300     108.350  66.620  46.280  0.00  0.00           C
ATOM   4735  HA  ILE   300     107.880  67.610  46.300  0.00  0.00           H
ATOM   4736  CB  ILE   300     108.730  66.050  44.850  0.00  0.00           C
ATOM   4737  HB  ILE   300     109.340  65.170  45.040  0.00  0.00           H
ATOM   4738  CG2 ILE   300     107.480  65.530  44.010  0.00  0.00           C
ATOM   4739 HG21 ILE   300     107.270  64.480  44.200  0.00  0.00           H
ATOM   4740 HG22 ILE   300     106.580  66.120  44.210  0.00  0.00           H
ATOM   4741 HG23 ILE   300     107.800  65.540  42.960  0.00  0.00           H
ATOM   4742  CG1 ILE   300     109.520  66.960  43.990  0.00  0.00           C
ATOM   4743 HG12 ILE   300     109.910  66.580  43.050  0.00  0.00           H
ATOM   4744 HG13 ILE   300     110.450  67.090  44.540  0.00  0.00           H
ATOM   4745  CD1 ILE   300     108.980  68.340  43.910  0.00  0.00           C
ATOM   4746 HD11 ILE   300     109.710  68.950  43.370  0.00  0.00           H
ATOM   4747 HD12 ILE   300     107.970  68.380  43.500  0.00  0.00           H
ATOM   4748 HD13 ILE   300     108.940  68.740  44.920  0.00  0.00           H
ATOM   4749  C   ILE   300     107.440  65.660  47.090  0.00  0.00           C
ATOM   4750  O   ILE   300     107.580  64.480  47.030  0.00  0.00           O
ATOM   4751  N   THR   301     106.470  66.280  47.760  0.00  0.00           N
ATOM   4752  H   THR   301     106.360  67.280  47.650  0.00  0.00           H
ATOM   4753  CA  THR   301     105.550  65.620  48.660  0.00  0.00           C
ATOM   4754  HA  THR   301     106.050  64.920  49.330  0.00  0.00           H
ATOM   4755  CB  THR   301     104.900  66.710  49.520  0.00  0.00           C
ATOM   4756  HB  THR   301     104.250  66.210  50.240  0.00  0.00           H
ATOM   4757  CG2 THR   301     105.880  67.430  50.390  0.00  0.00           C
ATOM   4758 HG21 THR   301     105.360  68.100  51.070  0.00  0.00           H
ATOM   4759 HG22 THR   301     106.460  66.750  51.010  0.00  0.00           H
ATOM   4760 HG23 THR   301     106.600  67.940  49.740  0.00  0.00           H
ATOM   4761  OG1 THR   301     104.200  67.700  48.850  0.00  0.00           O
ATOM   4762  HG1 THR   301     104.780  68.110  48.220  0.00  0.00           H
ATOM   4763  C   THR   301     104.470  64.750  47.990  0.00  0.00           C
ATOM   4764  O   THR   301     104.060  65.110  46.890  0.00  0.00           O
ATOM   4765  N   ASP   302     103.880  63.800  48.690  0.00  0.00           N
ATOM   4766  H   ASP   302     104.040  63.750  49.690  0.00  0.00           H
ATOM   4767  CA  ASP   302     102.640  63.230  48.120  0.00  0.00           C
ATOM   4768  HA  ASP   302     102.760  63.030  47.060  0.00  0.00           H
ATOM   4769  CB  ASP   302     102.380  61.780  48.590  0.00  0.00           C
ATOM   4770  HB2 ASP   302     101.350  61.580  48.320  0.00  0.00           H
ATOM   4771  HB3 ASP   302     102.470  61.620  49.660  0.00  0.00           H
ATOM   4772  CG  ASP   302     103.140  60.750  47.870  0.00  0.00           C
ATOM   4773  OD1 ASP   302     102.980  60.670  46.660  0.00  0.00           O
ATOM   4774  OD2 ASP   302     103.900  60.060  48.520  0.00  0.00           O
ATOM   4775  C   ASP   302     101.380  64.100  48.510  0.00  0.00           C
ATOM   4776  O   ASP   302     101.410  64.580  49.620  0.00  0.00           O
ATOM   4777  N   PRO   303     100.390  64.310  47.660  0.00  0.00           N
ATOM   4778  CD  PRO   303     100.540  63.840  46.270  0.00  0.00           C
ATOM   4779  HD2 PRO   303     100.730  62.770  46.320  0.00  0.00           H
ATOM   4780  HD3 PRO   303     101.300  64.350  45.680  0.00  0.00           H
ATOM   4781  CG  PRO   303      99.170  64.100  45.720  0.00  0.00           C
ATOM   4782  HG2 PRO   303      98.710  63.140  45.470  0.00  0.00           H
ATOM   4783  HG3 PRO   303      99.290  64.580  44.750  0.00  0.00           H
ATOM   4784  CB  PRO   303      98.280  64.820  46.740  0.00  0.00           C
ATOM   4785  HB2 PRO   303      97.320  64.290  46.760  0.00  0.00           H
ATOM   4786  HB3 PRO   303      98.150  65.860  46.430  0.00  0.00           H
ATOM   4787  CA  PRO   303      99.080  64.790  48.050  0.00  0.00           C
ATOM   4788  HA  PRO   303      99.180  65.800  48.450  0.00  0.00           H
ATOM   4789  C   PRO   303      98.380  63.830  49.060  0.00  0.00           C
ATOM   4790  O   PRO   303      98.910  62.780  49.450  0.00  0.00           O
ATOM   4791  N   PRO   304      97.150  64.140  49.610  0.00  0.00           N
ATOM   4792  CD  PRO   304      96.520  65.390  49.460  0.00  0.00           C
ATOM   4793  HD2 PRO   304      96.200  65.450  48.420  0.00  0.00           H
ATOM   4794  HD3 PRO   304      97.250  66.190  49.590  0.00  0.00           H
ATOM   4795  CG  PRO   304      95.320  65.350  50.330  0.00  0.00           C
ATOM   4796  HG2 PRO   304      94.490  65.000  49.710  0.00  0.00           H
ATOM   4797  HG3 PRO   304      95.070  66.330  50.750  0.00  0.00           H
ATOM   4798  CB  PRO   304      95.640  64.330  51.390  0.00  0.00           C
ATOM   4799  HB2 PRO   304      94.730  63.940  51.850  0.00  0.00           H
ATOM   4800  HB3 PRO   304      96.170  64.830  52.200  0.00  0.00           H
ATOM   4801  CA  PRO   304      96.540  63.330  50.660  0.00  0.00           C
ATOM   4802  HA  PRO   304      97.320  63.040  51.360  0.00  0.00           H
ATOM   4803  C   PRO   304      95.740  62.220  50.080  0.00  0.00           C
ATOM   4804  O   PRO   304      95.180  62.380  49.010  0.00  0.00           O
ATOM   4805  N   ARG   305      95.790  61.070  50.710  0.00  0.00           N
ATOM   4806  H   ARG   305      96.360  60.970  51.540  0.00  0.00           H
ATOM   4807  CA  ARG   305      95.000  59.880  50.310  0.00  0.00           C
ATOM   4808  HA  ARG   305      94.880  59.950  49.230  0.00  0.00           H
ATOM   4809  CB  ARG   305      95.840  58.590  50.610  0.00  0.00           C
ATOM   4810  HB2 ARG   305      95.820  58.460  51.690  0.00  0.00           H
ATOM   4811  HB3 ARG   305      96.890  58.740  50.360  0.00  0.00           H
ATOM   4812  CG  ARG   305      95.310  57.310  49.870  0.00  0.00           C
ATOM   4813  HG2 ARG   305      95.150  57.670  48.860  0.00  0.00           H
ATOM   4814  HG3 ARG   305      94.330  57.120  50.290  0.00  0.00           H
ATOM   4815  CD  ARG   305      96.000  55.920  50.010  0.00  0.00           C
ATOM   4816  HD2 ARG   305      97.040  55.890  49.690  0.00  0.00           H
ATOM   4817  HD3 ARG   305      95.600  55.150  49.330  0.00  0.00           H
ATOM   4818  NE  ARG   305      95.870  55.270  51.320  0.00  0.00           N
ATOM   4819  HE  ARG   305      96.200  55.810  52.110  0.00  0.00           H
ATOM   4820  CZ  ARG   305      95.890  53.960  51.460  0.00  0.00           C
ATOM   4821  NH1 ARG   305      95.660  53.130  50.440  0.00  0.00           N
ATOM   4822 HH11 ARG   305      95.400  53.460  49.520  0.00  0.00           H
ATOM   4823 HH12 ARG   305      95.460  52.170  50.680  0.00  0.00           H
ATOM   4824  NH2 ARG   305      96.180  53.390  52.580  0.00  0.00           N
ATOM   4825 HH21 ARG   305      96.390  53.980  53.370  0.00  0.00           H
ATOM   4826 HH22 ARG   305      96.120  52.400  52.800  0.00  0.00           H
ATOM   4827  C   ARG   305      93.630  59.920  51.040  0.00  0.00           C
ATOM   4828  O   ARG   305      93.560  59.570  52.190  0.00  0.00           O
ATOM   4829  N   GLY   306      92.560  60.350  50.370  0.00  0.00           N
ATOM   4830  H   GLY   306      92.760  60.740  49.460  0.00  0.00           H
ATOM   4831  CA  GLY   306      91.150  60.440  50.900  0.00  0.00           C
ATOM   4832  HA2 GLY   306      90.940  59.530  51.460  0.00  0.00           H
ATOM   4833  HA3 GLY   306      90.420  60.580  50.110  0.00  0.00           H
ATOM   4834  C   GLY   306      90.930  61.660  51.780  0.00  0.00           C
ATOM   4835  O   GLY   306      91.890  62.220  52.320  0.00  0.00           O
ATOM   4836  N   CYX   307      89.720  62.210  51.690  0.00  0.00           N
ATOM   4837  H   CYX   307      89.060  61.660  51.170  0.00  0.00           H
ATOM   4838  CA  CYX   307      89.400  63.530  52.320  0.00  0.00           C
ATOM   4839  HA  CYX   307      90.170  64.260  52.100  0.00  0.00           H
ATOM   4840  CB  CYX   307      88.070  64.010  51.790  0.00  0.00           C
ATOM   4841  HB2 CYX   307      87.670  64.830  52.390  0.00  0.00           H
ATOM   4842  HB3 CYX   307      87.330  63.220  51.760  0.00  0.00           H
ATOM   4843  SG  CYX   307      88.310  64.610  50.090  0.00  0.00           S
ATOM   4844  C   CYX   307      89.520  63.470  53.830  0.00  0.00           C
ATOM   4845  O   CYX   307      89.760  64.490  54.470  0.00  0.00           O
ATOM   4846  N   VAL   308      89.230  62.290  54.360  0.00  0.00           N
ATOM   4847  H   VAL   308      89.040  61.550  53.690  0.00  0.00           H
ATOM   4848  CA  VAL   308      88.590  62.240  55.680  0.00  0.00           C
ATOM   4849  HA  VAL   308      87.830  63.020  55.680  0.00  0.00           H
ATOM   4850  CB  VAL   308      88.100  60.810  55.890  0.00  0.00           C
ATOM   4851  HB  VAL   308      88.860  60.080  55.600  0.00  0.00           H
ATOM   4852  CG1 VAL   308      87.610  60.550  57.320  0.00  0.00           C
ATOM   4853 HG11 VAL   308      86.820  61.250  57.610  0.00  0.00           H
ATOM   4854 HG12 VAL   308      87.180  59.560  57.400  0.00  0.00           H
ATOM   4855 HG13 VAL   308      88.470  60.610  57.980  0.00  0.00           H
ATOM   4856  CG2 VAL   308      86.950  60.590  54.910  0.00  0.00           C
ATOM   4857 HG21 VAL   308      86.550  59.580  54.970  0.00  0.00           H
ATOM   4858 HG22 VAL   308      86.200  61.330  55.180  0.00  0.00           H
ATOM   4859 HG23 VAL   308      87.300  60.550  53.880  0.00  0.00           H
ATOM   4860  C   VAL   308      89.610  62.770  56.730  0.00  0.00           C
ATOM   4861  O   VAL   308      90.740  62.240  56.870  0.00  0.00           O
ATOM   4862  N   GLY   309      89.310  63.820  57.450  0.00  0.00           N
ATOM   4863  H   GLY   309      88.450  64.320  57.290  0.00  0.00           H
ATOM   4864  CA  GLY   309      90.230  64.390  58.420  0.00  0.00           C
ATOM   4865  HA2 GLY   309      90.610  63.610  59.070  0.00  0.00           H
ATOM   4866  HA3 GLY   309      89.710  65.190  58.960  0.00  0.00           H
ATOM   4867  C   GLY   309      91.530  64.950  57.850  0.00  0.00           C
ATOM   4868  O   GLY   309      92.300  65.430  58.690  0.00  0.00           O
ATOM   4869  N   ASN   310      91.790  64.970  56.490  0.00  0.00           N
ATOM   4870  H   ASN   310      91.040  64.700  55.860  0.00  0.00           H
ATOM   4871  CA  ASN   310      92.920  65.780  55.980  0.00  0.00           C
ATOM   4872  HA  ASN   310      93.750  65.880  56.690  0.00  0.00           H
ATOM   4873  CB  ASN   310      93.420  65.130  54.680  0.00  0.00           C
ATOM   4874  HB2 ASN   310      94.090  65.800  54.150  0.00  0.00           H
ATOM   4875  HB3 ASN   310      92.560  65.000  54.020  0.00  0.00           H
ATOM   4876  CG  ASN   310      94.160  63.870  54.950  0.00  0.00           C
ATOM   4877  OD1 ASN   310      95.160  63.860  55.650  0.00  0.00           O
ATOM   4878  ND2 ASN   310      93.640  62.830  54.300  0.00  0.00           N
ATOM   4879 HD21 ASN   310      92.970  63.030  53.570  0.00  0.00           H
ATOM   4880 HD22 ASN   310      94.000  61.880  54.290  0.00  0.00           H
ATOM   4881  C   ASN   310      92.360  67.190  55.640  0.00  0.00           C
ATOM   4882  O   ASN   310      91.300  67.270  55.020  0.00  0.00           O
ATOM   4883  N   THR   311      93.070  68.240  55.980  0.00  0.00           N
ATOM   4884  H   THR   311      93.960  68.110  56.440  0.00  0.00           H
ATOM   4885  CA  THR   311      92.590  69.600  55.700  0.00  0.00           C
ATOM   4886  HA  THR   311      91.890  69.530  54.870  0.00  0.00           H
ATOM   4887  CB  THR   311      91.860  70.060  56.910  0.00  0.00           C
ATOM   4888  HB  THR   311      91.650  71.110  56.710  0.00  0.00           H
ATOM   4889  CG2 THR   311      90.530  69.330  57.180  0.00  0.00           C
ATOM   4890 HG21 THR   311      90.120  69.760  58.090  0.00  0.00           H
ATOM   4891 HG22 THR   311      89.890  69.760  56.410  0.00  0.00           H
ATOM   4892 HG23 THR   311      90.580  68.240  57.180  0.00  0.00           H
ATOM   4893  OG1 THR   311      92.700  70.090  58.050  0.00  0.00           O
ATOM   4894  HG1 THR   311      92.250  69.770  58.840  0.00  0.00           H
ATOM   4895  C   THR   311      93.680  70.620  55.410  0.00  0.00           C
ATOM   4896  O   THR   311      93.320  71.530  54.710  0.00  0.00           O
ATOM   4897  N   ASN   312      94.900  70.370  55.790  0.00  0.00           N
ATOM   4898  H   ASN   312      95.040  69.760  56.590  0.00  0.00           H
ATOM   4899  CA  ASN   312      96.140  71.030  55.250  0.00  0.00           C
ATOM   4900  HA  ASN   312      96.090  72.040  55.660  0.00  0.00           H
ATOM   4901  CB  ASN   312      97.420  70.470  55.740  0.00  0.00           C
ATOM   4902  HB2 ASN   312      98.160  70.860  55.050  0.00  0.00           H
ATOM   4903  HB3 ASN   312      97.450  69.410  55.470  0.00  0.00           H
ATOM   4904  CG  ASN   312      97.810  70.660  57.240  0.00  0.00           C
ATOM   4905  OD1 ASN   312      98.510  71.630  57.570  0.00  0.00           O
ATOM   4906  ND2 ASN   312      97.550  69.740  58.180  0.00  0.00           N
ATOM   4907 HD21 ASN   312      96.970  69.020  57.780  0.00  0.00           H
ATOM   4908 HD22 ASN   312      97.790  69.850  59.160  0.00  0.00           H
ATOM   4909  C   ASN   312      96.190  70.910  53.700  0.00  0.00           C
ATOM   4910  O   ASN   312      95.640  69.950  53.150  0.00  0.00           O
ATOM   4911  N   ILE   313      96.940  71.750  52.960  0.00  0.00           N
ATOM   4912  H   ILE   313      97.260  72.560  53.480  0.00  0.00           H
ATOM   4913  CA  ILE   313      97.020  71.670  51.470  0.00  0.00           C
ATOM   4914  HA  ILE   313      96.060  71.400  51.040  0.00  0.00           H
ATOM   4915  CB  ILE   313      97.300  73.110  50.950  0.00  0.00           C
ATOM   4916  HB  ILE   313      97.320  73.090  49.860  0.00  0.00           H
ATOM   4917  CG2 ILE   313      96.110  73.960  51.290  0.00  0.00           C
ATOM   4918 HG21 ILE   313      95.180  73.620  50.830  0.00  0.00           H
ATOM   4919 HG22 ILE   313      96.100  74.040  52.370  0.00  0.00           H
ATOM   4920 HG23 ILE   313      96.380  74.930  50.880  0.00  0.00           H
ATOM   4921  CG1 ILE   313      98.620  73.620  51.470  0.00  0.00           C
ATOM   4922 HG12 ILE   313      99.440  72.960  51.190  0.00  0.00           H
ATOM   4923 HG13 ILE   313      98.550  73.820  52.540  0.00  0.00           H
ATOM   4924  CD1 ILE   313      99.080  74.880  50.700  0.00  0.00           C
ATOM   4925 HD11 ILE   313     100.130  75.130  50.860  0.00  0.00           H
ATOM   4926 HD12 ILE   313      98.920  74.710  49.630  0.00  0.00           H
ATOM   4927 HD13 ILE   313      98.510  75.780  50.950  0.00  0.00           H
ATOM   4928  C   ILE   313      98.050  70.640  51.070  0.00  0.00           C
ATOM   4929  O   ILE   313      98.880  70.150  51.940  0.00  0.00           O
ATOM   4930  N   TRP   314      98.240  70.320  49.790  0.00  0.00           N
ATOM   4931  H   TRP   314      97.490  70.600  49.180  0.00  0.00           H
ATOM   4932  CA  TRP   314      99.420  69.570  49.320  0.00  0.00           C
ATOM   4933  HA  TRP   314      99.750  68.910  50.120  0.00  0.00           H
ATOM   4934  CB  TRP   314      99.030  68.720  48.090  0.00  0.00           C
ATOM   4935  HB2 TRP   314      98.520  69.370  47.380  0.00  0.00           H
ATOM   4936  HB3 TRP   314      98.370  67.950  48.490  0.00  0.00           H
ATOM   4937  CG  TRP   314     100.180  68.070  47.280  0.00  0.00           C
ATOM   4938  CD1 TRP   314     101.240  67.390  47.770  0.00  0.00           C
ATOM   4939  HD1 TRP   314     101.540  67.210  48.790  0.00  0.00           H
ATOM   4940  NE1 TRP   314     101.920  66.890  46.710  0.00  0.00           N
ATOM   4941  HE1 TRP   314     102.770  66.340  46.730  0.00  0.00           H
ATOM   4942  CE2 TRP   314     101.390  67.190  45.510  0.00  0.00           C
ATOM   4943  CZ2 TRP   314     101.780  66.970  44.230  0.00  0.00           C
ATOM   4944  HZ2 TRP   314     102.710  66.470  44.020  0.00  0.00           H
ATOM   4945  CH2 TRP   314     100.930  67.440  43.240  0.00  0.00           C
ATOM   4946  HH2 TRP   314     101.180  67.380  42.190  0.00  0.00           H
ATOM   4947  CZ3 TRP   314      99.710  68.070  43.480  0.00  0.00           C
ATOM   4948  HZ3 TRP   314      99.200  68.370  42.580  0.00  0.00           H
ATOM   4949  CE3 TRP   314      99.320  68.270  44.810  0.00  0.00           C
ATOM   4950  HE3 TRP   314      98.370  68.750  45.020  0.00  0.00           H
ATOM   4951  CD2 TRP   314     100.170  67.870  45.870  0.00  0.00           C
ATOM   4952  C   TRP   314     100.610  70.580  49.200  0.00  0.00           C
ATOM   4953  O   TRP   314     100.530  71.450  48.370  0.00  0.00           O
ATOM   4954  N   LYS   315     101.650  70.440  49.970  0.00  0.00           N
ATOM   4955  H   LYS   315     101.600  69.560  50.460  0.00  0.00           H
ATOM   4956  CA  LYS   315     102.840  71.330  50.040  0.00  0.00           C
ATOM   4957  HA  LYS   315     102.450  72.330  50.250  0.00  0.00           H
ATOM   4958  CB  LYS   315     103.740  70.800  51.180  0.00  0.00           C
ATOM   4959  HB2 LYS   315     104.220  69.870  50.900  0.00  0.00           H
ATOM   4960  HB3 LYS   315     103.170  70.570  52.080  0.00  0.00           H
ATOM   4961  CG  LYS   315     104.990  71.590  51.530  0.00  0.00           C
ATOM   4962  HG2 LYS   315     104.670  72.620  51.710  0.00  0.00           H
ATOM   4963  HG3 LYS   315     105.700  71.570  50.690  0.00  0.00           H
ATOM   4964  CD  LYS   315     105.640  71.040  52.770  0.00  0.00           C
ATOM   4965  HD2 LYS   315     105.920  70.010  52.530  0.00  0.00           H
ATOM   4966  HD3 LYS   315     104.930  71.010  53.600  0.00  0.00           H
ATOM   4967  CE  LYS   315     106.820  71.880  53.120  0.00  0.00           C
ATOM   4968  HE2 LYS   315     107.070  71.780  54.170  0.00  0.00           H
ATOM   4969  HE3 LYS   315     106.570  72.930  53.030  0.00  0.00           H
ATOM   4970  NZ  LYS   315     107.960  71.410  52.240  0.00  0.00           N
ATOM   4971  HZ1 LYS   315     107.760  71.590  51.270  0.00  0.00           H
ATOM   4972  HZ2 LYS   315     108.790  71.920  52.500  0.00  0.00           H
ATOM   4973  HZ3 LYS   315     108.260  70.440  52.250  0.00  0.00           H
ATOM   4974  C   LYS   315     103.590  71.500  48.680  0.00  0.00           C
ATOM   4975  O   LYS   315     104.250  72.470  48.420  0.00  0.00           O
ATOM   4976  N   THR   316     103.410  70.540  47.770  0.00  0.00           N
ATOM   4977  H   THR   316     102.990  69.720  48.190  0.00  0.00           H
ATOM   4978  CA  THR   316     103.940  70.620  46.310  0.00  0.00           C
ATOM   4979  HA  THR   316     104.680  71.420  46.340  0.00  0.00           H
ATOM   4980  CB  THR   316     104.730  69.360  45.990  0.00  0.00           C
ATOM   4981  HB  THR   316     104.020  68.540  46.010  0.00  0.00           H
ATOM   4982  CG2 THR   316     105.390  69.140  44.610  0.00  0.00           C
ATOM   4983 HG21 THR   316     104.650  69.120  43.810  0.00  0.00           H
ATOM   4984 HG22 THR   316     105.910  70.090  44.480  0.00  0.00           H
ATOM   4985 HG23 THR   316     106.090  68.310  44.570  0.00  0.00           H
ATOM   4986  OG1 THR   316     105.710  69.130  46.950  0.00  0.00           O
ATOM   4987  HG1 THR   316     106.240  69.920  47.000  0.00  0.00           H
ATOM   4988  C   THR   316     102.910  71.020  45.250  0.00  0.00           C
ATOM   4989  O   THR   316     103.260  71.330  44.090  0.00  0.00           O
ATOM   4990  N   GLY   317     101.640  71.230  45.650  0.00  0.00           N
ATOM   4991  H   GLY   317     101.320  71.110  46.600  0.00  0.00           H
ATOM   4992  CA  GLY   317     100.470  71.580  44.760  0.00  0.00           C
ATOM   4993  HA2 GLY   317      99.540  71.520  45.320  0.00  0.00           H
ATOM   4994  HA3 GLY   317     100.420  70.840  43.960  0.00  0.00           H
ATOM   4995  C   GLY   317     100.560  73.000  44.200  0.00  0.00           C
ATOM   4996  O   GLY   317     100.560  73.210  42.970  0.00  0.00           O
ATOM   4997  N   PRO   318     100.750  74.050  45.030  0.00  0.00           N
ATOM   4998  CD  PRO   318     100.870  74.180  46.500  0.00  0.00           C
ATOM   4999  HD2 PRO   318     101.900  73.930  46.760  0.00  0.00           H
ATOM   5000  HD3 PRO   318     100.110  73.500  46.900  0.00  0.00           H
ATOM   5001  CG  PRO   318     100.600  75.650  46.830  0.00  0.00           C
ATOM   5002  HG2 PRO   318     101.010  75.900  47.810  0.00  0.00           H
ATOM   5003  HG3 PRO   318      99.530  75.830  46.720  0.00  0.00           H
ATOM   5004  CB  PRO   318     101.300  76.370  45.620  0.00  0.00           C
ATOM   5005  HB2 PRO   318     102.340  76.380  45.930  0.00  0.00           H
ATOM   5006  HB3 PRO   318     100.920  77.380  45.440  0.00  0.00           H
ATOM   5007  CA  PRO   318     101.080  75.410  44.450  0.00  0.00           C
ATOM   5008  HA  PRO   318     100.240  75.810  43.890  0.00  0.00           H
ATOM   5009  C   PRO   318     102.310  75.340  43.490  0.00  0.00           C
ATOM   5010  O   PRO   318     102.300  75.960  42.410  0.00  0.00           O
ATOM   5011  N   LEU   319     103.370  74.600  43.790  0.00  0.00           N
ATOM   5012  H   LEU   319     103.290  74.140  44.690  0.00  0.00           H
ATOM   5013  CA  LEU   319     104.600  74.530  42.930  0.00  0.00           C
ATOM   5014  HA  LEU   319     104.900  75.560  42.770  0.00  0.00           H
ATOM   5015  CB  LEU   319     105.840  74.020  43.650  0.00  0.00           C
ATOM   5016  HB2 LEU   319     105.490  73.210  44.290  0.00  0.00           H
ATOM   5017  HB3 LEU   319     106.230  74.760  44.350  0.00  0.00           H
ATOM   5018  CG  LEU   319     107.020  73.410  42.770  0.00  0.00           C
ATOM   5019  HG  LEU   319     106.540  72.730  42.070  0.00  0.00           H
ATOM   5020  CD1 LEU   319     107.730  74.520  42.010  0.00  0.00           C
ATOM   5021 HD11 LEU   319     108.390  74.980  42.740  0.00  0.00           H
ATOM   5022 HD12 LEU   319     108.430  74.060  41.320  0.00  0.00           H
ATOM   5023 HD13 LEU   319     106.980  75.140  41.510  0.00  0.00           H
ATOM   5024  CD2 LEU   319     107.990  72.730  43.730  0.00  0.00           C
ATOM   5025 HD21 LEU   319     108.790  72.320  43.110  0.00  0.00           H
ATOM   5026 HD22 LEU   319     108.350  73.440  44.490  0.00  0.00           H
ATOM   5027 HD23 LEU   319     107.550  71.830  44.160  0.00  0.00           H
ATOM   5028  C   LEU   319     104.360  73.850  41.540  0.00  0.00           C
ATOM   5029  O   LEU   319     104.810  74.400  40.530  0.00  0.00           O
ATOM   5030  N   PHE   320     103.540  72.760  41.550  0.00  0.00           N
ATOM   5031  H   PHE   320     103.310  72.370  42.450  0.00  0.00           H
ATOM   5032  CA  PHE   320     103.160  72.090  40.310  0.00  0.00           C
ATOM   5033  HA  PHE   320     104.080  71.890  39.760  0.00  0.00           H
ATOM   5034  CB  PHE   320     102.600  70.700  40.680  0.00  0.00           C
ATOM   5035  HB2 PHE   320     101.790  70.740  41.410  0.00  0.00           H
ATOM   5036  HB3 PHE   320     103.440  70.250  41.200  0.00  0.00           H
ATOM   5037  CG  PHE   320     102.150  69.780  39.600  0.00  0.00           C
ATOM   5038  CD1 PHE   320     102.910  69.610  38.440  0.00  0.00           C
ATOM   5039  HD1 PHE   320     103.770  70.220  38.200  0.00  0.00           H
ATOM   5040  CE1 PHE   320     102.470  68.720  37.430  0.00  0.00           C
ATOM   5041  HE1 PHE   320     103.070  68.610  36.530  0.00  0.00           H
ATOM   5042  CZ  PHE   320     101.330  67.940  37.580  0.00  0.00           C
ATOM   5043  HZ  PHE   320     100.950  67.440  36.700  0.00  0.00           H
ATOM   5044  CE2 PHE   320     100.550  68.110  38.790  0.00  0.00           C
ATOM   5045  HE2 PHE   320      99.610  67.580  38.840  0.00  0.00           H
ATOM   5046  CD2 PHE   320     101.000  68.960  39.800  0.00  0.00           C
ATOM   5047  HD2 PHE   320     100.340  69.010  40.660  0.00  0.00           H
ATOM   5048  C   PHE   320     102.190  72.860  39.440  0.00  0.00           C
ATOM   5049  O   PHE   320     102.120  72.600  38.220  0.00  0.00           O
ATOM   5050  N   LYS   321     101.410  73.880  39.970  0.00  0.00           N
ATOM   5051  H   LYS   321     101.520  74.030  40.970  0.00  0.00           H
ATOM   5052  CA  LYS   321     100.740  74.900  39.160  0.00  0.00           C
ATOM   5053  HA  LYS   321      99.980  74.460  38.510  0.00  0.00           H
ATOM   5054  CB  LYS   321      99.980  75.920  40.010  0.00  0.00           C
ATOM   5055  HB2 LYS   321     100.710  76.540  40.540  0.00  0.00           H
ATOM   5056  HB3 LYS   321      99.190  75.460  40.600  0.00  0.00           H
ATOM   5057  CG  LYS   321      99.290  76.960  39.090  0.00  0.00           C
ATOM   5058  HG2 LYS   321      98.730  76.430  38.310  0.00  0.00           H
ATOM   5059  HG3 LYS   321     100.080  77.530  38.610  0.00  0.00           H
ATOM   5060  CD  LYS   321      98.270  77.880  39.770  0.00  0.00           C
ATOM   5061  HD2 LYS   321      98.730  78.490  40.550  0.00  0.00           H
ATOM   5062  HD3 LYS   321      97.470  77.270  40.190  0.00  0.00           H
[truncated: 5,239,759 more chars]
