# Supplementary material for: Reversible Control of Native GluN2B-Containing NMDA Receptors with Visible Light
Source: ACS Chem Neurosci. 2024 Sep 6;15(18):3321–43. doi: 10.1021/acschemneuro.4c00247 (PMC11413854; doi:10.1021/acschemneuro.4c00247)
Supplement: Supplementary file 3 — cn4c00247_si_003.zip [file cn4c00247_si_003.zip › Dataset-snapshots-QMMM/Snapshots/Rot2/8.pdb]

REMARK   3 REFINEMENT Structure from ORCA job: /scratch/rbp/orcajob_GS-qcg-QMXTB_16919/GS-qcg-QMXTB
ATOM      1  N   ASP     1     111.750  49.070  40.600  0.00  0.00           N
ATOM      2  H1  ASP     1     112.540  49.540  40.190  0.00  0.00           H
ATOM      3  H2  ASP     1     111.950  49.270  41.570  0.00  0.00           H
ATOM      4  H3  ASP     1     111.990  48.100  40.460  0.00  0.00           H
ATOM      5  CA  ASP     1     110.370  49.400  40.180  0.00  0.00           C
ATOM      6  HA  ASP     1     110.240  49.220  39.110  0.00  0.00           H
ATOM      7  CB  ASP     1     109.360  48.490  40.990  0.00  0.00           C
ATOM      8  HB2 ASP     1     108.320  48.710  40.750  0.00  0.00           H
ATOM      9  HB3 ASP     1     109.460  48.730  42.040  0.00  0.00           H
ATOM     10  CG  ASP     1     109.580  47.050  40.960  0.00  0.00           C
ATOM     11  OD1 ASP     1     108.720  46.320  41.470  0.00  0.00           O
ATOM     12  OD2 ASP     1     110.660  46.620  40.380  0.00  0.00           O
ATOM     13  C   ASP     1     109.970  50.890  40.480  0.00  0.00           C
ATOM     14  O   ASP     1     110.570  51.450  41.390  0.00  0.00           O
ATOM     15  N   PRO     2     109.260  51.590  39.560  0.00  0.00           N
ATOM     16  CD  PRO     2     109.000  51.050  38.250  0.00  0.00           C
ATOM     17  HD2 PRO     2     108.470  50.100  38.290  0.00  0.00           H
ATOM     18  HD3 PRO     2     109.940  50.910  37.730  0.00  0.00           H
ATOM     19  CG  PRO     2     108.170  52.090  37.590  0.00  0.00           C
ATOM     20  HG2 PRO     2     107.150  51.950  37.940  0.00  0.00           H
ATOM     21  HG3 PRO     2     108.210  51.810  36.530  0.00  0.00           H
ATOM     22  CB  PRO     2     108.850  53.390  38.050  0.00  0.00           C
ATOM     23  HB2 PRO     2     108.120  54.200  38.090  0.00  0.00           H
ATOM     24  HB3 PRO     2     109.720  53.660  37.450  0.00  0.00           H
ATOM     25  CA  PRO     2     109.200  53.060  39.590  0.00  0.00           C
ATOM     26  HA  PRO     2     110.170  53.480  39.850  0.00  0.00           H
ATOM     27  C   PRO     2     108.060  53.560  40.480  0.00  0.00           C
ATOM     28  O   PRO     2     107.060  52.920  40.690  0.00  0.00           O
ATOM     29  N   LYS     3     108.220  54.740  41.060  0.00  0.00           N
ATOM     30  H   LYS     3     109.060  55.270  40.900  0.00  0.00           H
ATOM     31  CA  LYS     3     107.200  55.330  41.980  0.00  0.00           C
ATOM     32  HA  LYS     3     106.740  54.570  42.620  0.00  0.00           H
ATOM     33  CB  LYS     3     107.880  56.390  42.810  0.00  0.00           C
ATOM     34  HB2 LYS     3     108.660  56.990  42.340  0.00  0.00           H
ATOM     35  HB3 LYS     3     108.390  55.920  43.660  0.00  0.00           H
ATOM     36  CG  LYS     3     106.870  57.410  43.430  0.00  0.00           C
ATOM     37  HG2 LYS     3     105.840  57.060  43.560  0.00  0.00           H
ATOM     38  HG3 LYS     3     106.810  58.130  42.610  0.00  0.00           H
ATOM     39  CD  LYS     3     107.380  58.150  44.690  0.00  0.00           C
ATOM     40  HD2 LYS     3     108.360  58.570  44.470  0.00  0.00           H
ATOM     41  HD3 LYS     3     107.410  57.420  45.490  0.00  0.00           H
ATOM     42  CE  LYS     3     106.450  59.280  45.080  0.00  0.00           C
ATOM     43  HE2 LYS     3     106.080  59.870  44.250  0.00  0.00           H
ATOM     44  HE3 LYS     3     107.010  59.980  45.700  0.00  0.00           H
ATOM     45  NZ  LYS     3     105.450  58.720  45.950  0.00  0.00           N
ATOM     46  HZ1 LYS     3     105.780  58.270  46.800  0.00  0.00           H
ATOM     47  HZ2 LYS     3     104.770  59.460  46.120  0.00  0.00           H
ATOM     48  HZ3 LYS     3     104.940  57.970  45.510  0.00  0.00           H
ATOM     49  C   LYS     3     106.000  55.740  41.130  0.00  0.00           C
ATOM     50  O   LYS     3     106.180  56.640  40.300  0.00  0.00           O
ATOM     51  N   ILE     4     104.880  55.020  41.320  0.00  0.00           N
ATOM     52  H   ILE     4     104.900  54.260  41.980  0.00  0.00           H
ATOM     53  CA  ILE     4     103.680  55.260  40.590  0.00  0.00           C
ATOM     54  HA  ILE     4     103.950  55.320  39.530  0.00  0.00           H
ATOM     55  CB  ILE     4     102.870  53.970  40.570  0.00  0.00           C
ATOM     56  HB  ILE     4     102.620  53.760  41.600  0.00  0.00           H
ATOM     57  CG2 ILE     4     101.580  54.240  39.870  0.00  0.00           C
ATOM     58 HG21 ILE     4     101.050  55.020  40.410  0.00  0.00           H
ATOM     59 HG22 ILE     4     101.810  54.590  38.870  0.00  0.00           H
ATOM     60 HG23 ILE     4     100.840  53.440  39.940  0.00  0.00           H
ATOM     61  CG1 ILE     4     103.560  52.740  39.990  0.00  0.00           C
ATOM     62 HG12 ILE     4     104.430  52.430  40.570  0.00  0.00           H
ATOM     63 HG13 ILE     4     103.850  52.980  38.970  0.00  0.00           H
ATOM     64  CD1 ILE     4     102.590  51.560  39.890  0.00  0.00           C
ATOM     65 HD11 ILE     4     103.170  50.640  39.920  0.00  0.00           H
ATOM     66 HD12 ILE     4     102.000  51.520  40.800  0.00  0.00           H
ATOM     67 HD13 ILE     4     101.920  51.510  39.030  0.00  0.00           H
ATOM     68  C   ILE     4     103.020  56.560  41.070  0.00  0.00           C
ATOM     69  O   ILE     4     102.710  56.700  42.240  0.00  0.00           O
ATOM     70  N   VAL     5     102.800  57.410  40.040  0.00  0.00           N
ATOM     71  H   VAL     5     103.180  57.190  39.130  0.00  0.00           H
ATOM     72  CA  VAL     5     102.170  58.700  40.130  0.00  0.00           C
ATOM     73  HA  VAL     5     101.930  58.890  41.170  0.00  0.00           H
ATOM     74  CB  VAL     5     103.070  59.830  39.600  0.00  0.00           C
ATOM     75  HB  VAL     5     102.880  59.980  38.530  0.00  0.00           H
ATOM     76  CG1 VAL     5     102.720  61.150  40.160  0.00  0.00           C
ATOM     77 HG11 VAL     5     103.210  61.930  39.580  0.00  0.00           H
ATOM     78 HG12 VAL     5     101.640  61.300  40.190  0.00  0.00           H
ATOM     79 HG13 VAL     5     103.100  61.330  41.170  0.00  0.00           H
ATOM     80  CG2 VAL     5     104.570  59.690  39.700  0.00  0.00           C
ATOM     81 HG21 VAL     5     104.810  59.600  40.760  0.00  0.00           H
ATOM     82 HG22 VAL     5     104.970  58.850  39.150  0.00  0.00           H
ATOM     83 HG23 VAL     5     105.000  60.580  39.240  0.00  0.00           H
ATOM     84  C   VAL     5     100.860  58.680  39.430  0.00  0.00           C
ATOM     85  O   VAL     5     100.740  58.450  38.190  0.00  0.00           O
ATOM     86  N   ASN     6      99.830  59.020  40.130  0.00  0.00           N
ATOM     87  H   ASN     6      99.980  59.160  41.120  0.00  0.00           H
ATOM     88  CA  ASN     6      98.410  58.990  39.630  0.00  0.00           C
ATOM     89  HA  ASN     6      98.350  58.310  38.780  0.00  0.00           H
ATOM     90  CB  ASN     6      97.420  58.380  40.710  0.00  0.00           C
ATOM     91  HB2 ASN     6      96.400  58.370  40.330  0.00  0.00           H
ATOM     92  HB3 ASN     6      97.290  59.090  41.530  0.00  0.00           H
ATOM     93  CG  ASN     6      97.590  56.950  41.190  0.00  0.00           C
ATOM     94  OD1 ASN     6      96.960  56.010  40.670  0.00  0.00           O
ATOM     95  ND2 ASN     6      98.480  56.590  42.100  0.00  0.00           N
ATOM     96 HD21 ASN     6      99.110  57.260  42.510  0.00  0.00           H
ATOM     97 HD22 ASN     6      98.560  55.590  42.210  0.00  0.00           H
ATOM     98  C   ASN     6      97.970  60.330  39.050  0.00  0.00           C
ATOM     99  O   ASN     6      98.020  61.350  39.790  0.00  0.00           O
ATOM    100  N   ILE     7      97.370  60.340  37.850  0.00  0.00           N
ATOM    101  H   ILE     7      97.160  59.480  37.350  0.00  0.00           H
ATOM    102  CA  ILE     7      96.580  61.460  37.400  0.00  0.00           C
ATOM    103  HA  ILE     7      96.770  62.370  37.970  0.00  0.00           H
ATOM    104  CB  ILE     7      97.010  61.700  35.930  0.00  0.00           C
ATOM    105  HB  ILE     7      96.650  60.820  35.410  0.00  0.00           H
ATOM    106  CG2 ILE     7      96.330  62.950  35.420  0.00  0.00           C
ATOM    107 HG21 ILE     7      95.290  62.850  35.720  0.00  0.00           H
ATOM    108 HG22 ILE     7      96.830  63.800  35.890  0.00  0.00           H
ATOM    109 HG23 ILE     7      96.470  63.080  34.350  0.00  0.00           H
ATOM    110  CG1 ILE     7      98.510  61.900  35.610  0.00  0.00           C
ATOM    111 HG12 ILE     7      99.080  61.180  36.200  0.00  0.00           H
ATOM    112 HG13 ILE     7      98.770  62.870  36.020  0.00  0.00           H
ATOM    113  CD1 ILE     7      98.940  61.700  34.170  0.00  0.00           C
ATOM    114 HD11 ILE     7     100.020  61.770  34.240  0.00  0.00           H
ATOM    115 HD12 ILE     7      98.580  60.740  33.800  0.00  0.00           H
ATOM    116 HD13 ILE     7      98.550  62.530  33.590  0.00  0.00           H
ATOM    117  C   ILE     7      95.060  61.110  37.510  0.00  0.00           C
ATOM    118  O   ILE     7      94.660  60.060  37.080  0.00  0.00           O
ATOM    119  N   GLY     8      94.300  62.080  38.040  0.00  0.00           N
ATOM    120  H   GLY     8      94.720  62.960  38.280  0.00  0.00           H
ATOM    121  CA  GLY     8      92.830  61.930  38.050  0.00  0.00           C
ATOM    122  HA2 GLY     8      92.430  62.560  38.850  0.00  0.00           H
ATOM    123  HA3 GLY     8      92.560  60.880  38.220  0.00  0.00           H
ATOM    124  C   GLY     8      92.200  62.330  36.720  0.00  0.00           C
ATOM    125  O   GLY     8      92.780  63.180  36.060  0.00  0.00           O
ATOM    126  N   ALA     9      90.930  61.980  36.450  0.00  0.00           N
ATOM    127  H   ALA     9      90.490  61.190  36.890  0.00  0.00           H
ATOM    128  CA  ALA     9      90.180  62.510  35.320  0.00  0.00           C
ATOM    129  HA  ALA     9      90.430  63.560  35.150  0.00  0.00           H
ATOM    130  CB  ALA     9      90.470  61.780  34.020  0.00  0.00           C
ATOM    131  HB1 ALA     9      89.810  62.130  33.230  0.00  0.00           H
ATOM    132  HB2 ALA     9      91.540  61.900  33.830  0.00  0.00           H
ATOM    133  HB3 ALA     9      90.330  60.710  34.130  0.00  0.00           H
ATOM    134  C   ALA     9      88.690  62.490  35.630  0.00  0.00           C
ATOM    135  O   ALA     9      88.230  61.450  36.070  0.00  0.00           O
ATOM    136  N   VAL    10      87.950  63.550  35.280  0.00  0.00           N
ATOM    137  H   VAL    10      88.490  64.350  34.990  0.00  0.00           H
ATOM    138  CA  VAL    10      86.460  63.570  35.280  0.00  0.00           C
ATOM    139  HA  VAL    10      86.020  62.650  35.680  0.00  0.00           H
ATOM    140  CB  VAL    10      85.950  64.750  36.110  0.00  0.00           C
ATOM    141  HB  VAL    10      86.380  65.680  35.770  0.00  0.00           H
ATOM    142  CG1 VAL    10      84.370  65.020  36.080  0.00  0.00           C
ATOM    143 HG11 VAL    10      84.090  66.030  36.380  0.00  0.00           H
ATOM    144 HG12 VAL    10      83.960  65.150  35.070  0.00  0.00           H
ATOM    145 HG13 VAL    10      83.850  64.170  36.520  0.00  0.00           H
ATOM    146  CG2 VAL    10      86.160  64.560  37.600  0.00  0.00           C
ATOM    147 HG21 VAL    10      85.660  63.640  37.880  0.00  0.00           H
ATOM    148 HG22 VAL    10      87.220  64.420  37.810  0.00  0.00           H
ATOM    149 HG23 VAL    10      85.670  65.290  38.240  0.00  0.00           H
ATOM    150  C   VAL    10      85.900  63.800  33.860  0.00  0.00           C
ATOM    151  O   VAL    10      86.060  64.870  33.250  0.00  0.00           O
ATOM    152  N   LEU    11      85.430  62.740  33.200  0.00  0.00           N
ATOM    153  H   LEU    11      85.150  61.950  33.750  0.00  0.00           H
ATOM    154  CA  LEU    11      85.160  62.600  31.760  0.00  0.00           C
ATOM    155  HA  LEU    11      85.320  63.540  31.240  0.00  0.00           H
ATOM    156  CB  LEU    11      86.190  61.630  31.170  0.00  0.00           C
ATOM    157  HB2 LEU    11      86.100  61.490  30.090  0.00  0.00           H
ATOM    158  HB3 LEU    11      85.930  60.660  31.590  0.00  0.00           H
ATOM    159  CG  LEU    11      87.630  61.970  31.570  0.00  0.00           C
ATOM    160  HG  LEU    11      87.670  61.850  32.650  0.00  0.00           H
ATOM    161  CD1 LEU    11      88.520  60.870  30.920  0.00  0.00           C
ATOM    162 HD11 LEU    11      88.200  59.840  31.090  0.00  0.00           H
ATOM    163 HD12 LEU    11      88.710  61.000  29.860  0.00  0.00           H
ATOM    164 HD13 LEU    11      89.430  60.940  31.520  0.00  0.00           H
ATOM    165  CD2 LEU    11      88.130  63.300  31.000  0.00  0.00           C
ATOM    166 HD21 LEU    11      87.580  64.180  31.340  0.00  0.00           H
ATOM    167 HD22 LEU    11      89.170  63.460  31.280  0.00  0.00           H
ATOM    168 HD23 LEU    11      88.100  63.150  29.920  0.00  0.00           H
ATOM    169  C   LEU    11      83.680  62.290  31.370  0.00  0.00           C
ATOM    170  O   LEU    11      82.900  61.910  32.240  0.00  0.00           O
ATOM    171  N   SER    12      83.310  62.610  30.140  0.00  0.00           N
ATOM    172  H   SER    12      83.920  63.010  29.440  0.00  0.00           H
ATOM    173  CA  SER    12      81.990  62.520  29.660  0.00  0.00           C
ATOM    174  HA  SER    12      81.270  63.040  30.290  0.00  0.00           H
ATOM    175  CB  SER    12      81.920  63.220  28.300  0.00  0.00           C
ATOM    176  HB2 SER    12      82.490  64.150  28.350  0.00  0.00           H
ATOM    177  HB3 SER    12      80.900  63.460  28.000  0.00  0.00           H
ATOM    178  OG  SER    12      82.460  62.440  27.240  0.00  0.00           O
ATOM    179  HG  SER    12      83.250  62.880  26.910  0.00  0.00           H
ATOM    180  C   SER    12      81.410  61.110  29.570  0.00  0.00           C
ATOM    181  O   SER    12      80.280  61.000  30.020  0.00  0.00           O
ATOM    182  N   THR    13      82.120  60.040  29.130  0.00  0.00           N
ATOM    183  H   THR    13      83.090  60.180  28.920  0.00  0.00           H
ATOM    184  CA  THR    13      81.680  58.680  28.780  0.00  0.00           C
ATOM    185  HA  THR    13      80.880  58.340  29.440  0.00  0.00           H
ATOM    186  CB  THR    13      81.190  58.660  27.320  0.00  0.00           C
ATOM    187  HB  THR    13      81.050  57.630  26.990  0.00  0.00           H
ATOM    188  CG2 THR    13      79.920  59.520  26.990  0.00  0.00           C
ATOM    189 HG21 THR    13      78.970  59.290  27.470  0.00  0.00           H
ATOM    190 HG22 THR    13      80.160  60.550  27.240  0.00  0.00           H
ATOM    191 HG23 THR    13      79.790  59.510  25.910  0.00  0.00           H
ATOM    192  OG1 THR    13      82.290  59.070  26.380  0.00  0.00           O
ATOM    193  HG1 THR    13      82.040  58.730  25.520  0.00  0.00           H
ATOM    194  C   THR    13      82.940  57.780  28.980  0.00  0.00           C
ATOM    195  O   THR    13      84.020  58.270  29.210  0.00  0.00           O
ATOM    196  N   LYS    14      82.700  56.450  28.960  0.00  0.00           N
ATOM    197  H   LYS    14      81.740  56.150  28.920  0.00  0.00           H
ATOM    198  CA  LYS    14      83.670  55.370  29.280  0.00  0.00           C
ATOM    199  HA  LYS    14      84.100  55.520  30.270  0.00  0.00           H
ATOM    200  CB  LYS    14      82.910  54.030  29.180  0.00  0.00           C
ATOM    201  HB2 LYS    14      82.460  54.000  28.190  0.00  0.00           H
ATOM    202  HB3 LYS    14      82.050  54.060  29.840  0.00  0.00           H
ATOM    203  CG  LYS    14      83.710  52.730  29.410  0.00  0.00           C
ATOM    204  HG2 LYS    14      84.410  52.700  28.560  0.00  0.00           H
ATOM    205  HG3 LYS    14      83.020  51.890  29.380  0.00  0.00           H
ATOM    206  CD  LYS    14      84.500  52.630  30.770  0.00  0.00           C
ATOM    207  HD2 LYS    14      85.020  53.560  31.000  0.00  0.00           H
ATOM    208  HD3 LYS    14      85.270  51.860  30.690  0.00  0.00           H
ATOM    209  CE  LYS    14      83.570  52.410  31.980  0.00  0.00           C
ATOM    210  HE2 LYS    14      83.250  51.370  31.900  0.00  0.00           H
ATOM    211  HE3 LYS    14      82.740  53.110  31.960  0.00  0.00           H
ATOM    212  NZ  LYS    14      84.290  52.760  33.240  0.00  0.00           N
ATOM    213  HZ1 LYS    14      85.270  52.510  33.240  0.00  0.00           H
ATOM    214  HZ2 LYS    14      84.340  53.770  33.240  0.00  0.00           H
ATOM    215  HZ3 LYS    14      83.770  52.450  34.050  0.00  0.00           H
ATOM    216  C   LYS    14      84.780  55.360  28.190  0.00  0.00           C
ATOM    217  O   LYS    14      85.930  55.260  28.540  0.00  0.00           O
ATOM    218  N   LYS    15      84.410  55.560  26.990  0.00  0.00           N
ATOM    219  H   LYS    15      83.420  55.660  26.810  0.00  0.00           H
ATOM    220  CA  LYS    15      85.270  55.700  25.850  0.00  0.00           C
ATOM    221  HA  LYS    15      85.690  54.720  25.650  0.00  0.00           H
ATOM    222  CB  LYS    15      84.360  56.160  24.670  0.00  0.00           C
ATOM    223  HB2 LYS    15      84.880  55.890  23.750  0.00  0.00           H
ATOM    224  HB3 LYS    15      83.990  57.190  24.670  0.00  0.00           H
ATOM    225  CG  LYS    15      83.030  55.350  24.530  0.00  0.00           C
ATOM    226  HG2 LYS    15      82.500  55.430  25.480  0.00  0.00           H
ATOM    227  HG3 LYS    15      83.300  54.300  24.440  0.00  0.00           H
ATOM    228  CD  LYS    15      82.200  55.700  23.310  0.00  0.00           C
ATOM    229  HD2 LYS    15      82.830  55.910  22.440  0.00  0.00           H
ATOM    230  HD3 LYS    15      81.690  56.620  23.590  0.00  0.00           H
ATOM    231  CE  LYS    15      81.160  54.610  22.910  0.00  0.00           C
ATOM    232  HE2 LYS    15      80.380  55.060  22.310  0.00  0.00           H
ATOM    233  HE3 LYS    15      80.680  54.190  23.790  0.00  0.00           H
ATOM    234  NZ  LYS    15      81.920  53.710  22.060  0.00  0.00           N
ATOM    235  HZ1 LYS    15      82.630  53.150  22.520  0.00  0.00           H
ATOM    236  HZ2 LYS    15      81.270  53.100  21.590  0.00  0.00           H
ATOM    237  HZ3 LYS    15      82.280  54.180  21.240  0.00  0.00           H
ATOM    238  C   LYS    15      86.490  56.650  26.030  0.00  0.00           C
ATOM    239  O   LYS    15      87.650  56.290  25.730  0.00  0.00           O
ATOM    240  N   HIE    16      86.180  57.820  26.600  0.00  0.00           N
ATOM    241  H   HIE    16      85.220  58.020  26.800  0.00  0.00           H
ATOM    242  CA  HIE    16      87.160  58.860  26.940  0.00  0.00           C
ATOM    243  HA  HIE    16      87.780  59.020  26.060  0.00  0.00           H
ATOM    244  CB  HIE    16      86.440  60.190  27.140  0.00  0.00           C
ATOM    245  HB2 HIE    16      87.180  60.960  27.390  0.00  0.00           H
ATOM    246  HB3 HIE    16      85.640  60.140  27.880  0.00  0.00           H
ATOM    247  CG  HIE    16      85.920  60.820  25.890  0.00  0.00           C
ATOM    248  ND1 HIE    16      84.570  60.950  25.500  0.00  0.00           N
ATOM    249  CE1 HIE    16      84.578  61.870  24.506  0.00  0.00           C
ATOM    250  HE1 HIE    16      83.627  62.206  24.093  0.00  0.00           H
ATOM    251  NE2 HIE    16      85.809  62.093  24.119  0.00  0.00           N
ATOM    252  HE2 HIE    16      86.073  62.653  23.321  0.00  0.00           H
ATOM    253  CD2 HIE    16      86.680  61.460  24.950  0.00  0.00           C
ATOM    254  HD2 HIE    16      87.750  61.460  24.790  0.00  0.00           H
ATOM    255  C   HIE    16      88.050  58.500  28.120  0.00  0.00           C
ATOM    256  O   HIE    16      89.220  58.790  28.060  0.00  0.00           O
ATOM    257  N   GLU    17      87.480  57.770  29.130  0.00  0.00           N
ATOM    258  H   GLU    17      86.540  57.420  29.040  0.00  0.00           H
ATOM    259  CA  GLU    17      88.320  57.060  30.120  0.00  0.00           C
ATOM    260  HA  GLU    17      88.980  57.790  30.590  0.00  0.00           H
ATOM    261  CB  GLU    17      87.500  56.270  31.160  0.00  0.00           C
ATOM    262  HB2 GLU    17      88.210  55.860  31.890  0.00  0.00           H
ATOM    263  HB3 GLU    17      87.060  55.350  30.770  0.00  0.00           H
ATOM    264  CG  GLU    17      86.520  57.180  31.990  0.00  0.00           C
ATOM    265  HG2 GLU    17      85.890  57.760  31.320  0.00  0.00           H
ATOM    266  HG3 GLU    17      87.140  57.890  32.540  0.00  0.00           H
ATOM    267  CD  GLU    17      85.720  56.340  32.980  0.00  0.00           C
ATOM    268  OE1 GLU    17      86.190  56.260  34.150  0.00  0.00           O
ATOM    269  OE2 GLU    17      84.800  55.620  32.620  0.00  0.00           O
ATOM    270  C   GLU    17      89.300  56.090  29.490  0.00  0.00           C
ATOM    271  O   GLU    17      90.500  56.070  29.830  0.00  0.00           O
ATOM    272  N   GLN    18      88.930  55.250  28.520  0.00  0.00           N
ATOM    273  H   GLN    18      87.950  55.300  28.290  0.00  0.00           H
ATOM    274  CA  GLN    18      89.810  54.400  27.820  0.00  0.00           C
ATOM    275  HA  GLN    18      90.380  53.770  28.500  0.00  0.00           H
ATOM    276  CB  GLN    18      88.990  53.500  26.990  0.00  0.00           C
ATOM    277  HB2 GLN    18      88.720  54.110  26.120  0.00  0.00           H
ATOM    278  HB3 GLN    18      88.120  53.170  27.550  0.00  0.00           H
ATOM    279  CG  GLN    18      89.790  52.330  26.380  0.00  0.00           C
ATOM    280  HG2 GLN    18      90.750  52.710  26.010  0.00  0.00           H
ATOM    281  HG3 GLN    18      89.250  51.800  25.600  0.00  0.00           H
ATOM    282  CD  GLN    18      90.150  51.370  27.540  0.00  0.00           C
ATOM    283  OE1 GLN    18      89.270  50.870  28.220  0.00  0.00           O
ATOM    284  NE2 GLN    18      91.360  50.950  27.840  0.00  0.00           N
ATOM    285 HE21 GLN    18      92.130  51.280  27.280  0.00  0.00           H
ATOM    286 HE22 GLN    18      91.480  50.150  28.430  0.00  0.00           H
ATOM    287  C   GLN    18      90.860  55.110  27.030  0.00  0.00           C
ATOM    288  O   GLN    18      92.020  54.690  26.990  0.00  0.00           O
ATOM    289  N   ILE    19      90.530  56.280  26.450  0.00  0.00           N
ATOM    290  H   ILE    19      89.570  56.590  26.520  0.00  0.00           H
ATOM    291  CA  ILE    19      91.430  57.090  25.710  0.00  0.00           C
ATOM    292  HA  ILE    19      92.000  56.450  25.040  0.00  0.00           H
ATOM    293  CB  ILE    19      90.610  58.110  24.770  0.00  0.00           C
ATOM    294  HB  ILE    19      89.730  58.440  25.330  0.00  0.00           H
ATOM    295  CG2 ILE    19      91.300  59.410  24.280  0.00  0.00           C
ATOM    296 HG21 ILE    19      91.600  59.970  25.160  0.00  0.00           H
ATOM    297 HG22 ILE    19      92.030  59.300  23.480  0.00  0.00           H
ATOM    298 HG23 ILE    19      90.550  60.050  23.800  0.00  0.00           H
ATOM    299  CG1 ILE    19      90.050  57.320  23.560  0.00  0.00           C
ATOM    300 HG12 ILE    19      89.610  56.360  23.840  0.00  0.00           H
ATOM    301 HG13 ILE    19      90.870  57.060  22.890  0.00  0.00           H
ATOM    302  CD1 ILE    19      88.820  57.890  22.780  0.00  0.00           C
ATOM    303 HD11 ILE    19      87.940  58.050  23.410  0.00  0.00           H
ATOM    304 HD12 ILE    19      89.020  58.840  22.280  0.00  0.00           H
ATOM    305 HD13 ILE    19      88.540  57.250  21.940  0.00  0.00           H
ATOM    306  C   ILE    19      92.430  57.800  26.670  0.00  0.00           C
ATOM    307  O   ILE    19      93.550  58.160  26.290  0.00  0.00           O
ATOM    308  N   PHE    20      91.960  58.030  27.880  0.00  0.00           N
ATOM    309  H   PHE    20      90.990  57.880  28.110  0.00  0.00           H
ATOM    310  CA  PHE    20      92.800  58.510  28.890  0.00  0.00           C
ATOM    311  HA  PHE    20      93.520  59.290  28.620  0.00  0.00           H
ATOM    312  CB  PHE    20      91.860  59.110  29.960  0.00  0.00           C
ATOM    313  HB2 PHE    20      91.030  58.420  30.110  0.00  0.00           H
ATOM    314  HB3 PHE    20      91.400  59.950  29.450  0.00  0.00           H
ATOM    315  CG  PHE    20      92.450  59.560  31.300  0.00  0.00           C
ATOM    316  CD1 PHE    20      93.520  60.470  31.350  0.00  0.00           C
ATOM    317  HD1 PHE    20      94.050  60.870  30.500  0.00  0.00           H
ATOM    318  CE1 PHE    20      94.140  60.770  32.600  0.00  0.00           C
ATOM    319  HE1 PHE    20      94.990  61.430  32.660  0.00  0.00           H
ATOM    320  CZ  PHE    20      93.680  60.130  33.770  0.00  0.00           C
ATOM    321  HZ  PHE    20      94.130  60.300  34.730  0.00  0.00           H
ATOM    322  CE2 PHE    20      92.660  59.160  33.680  0.00  0.00           C
ATOM    323  HE2 PHE    20      92.360  58.590  34.550  0.00  0.00           H
ATOM    324  CD2 PHE    20      91.950  58.910  32.470  0.00  0.00           C
ATOM    325  HD2 PHE    20      91.210  58.130  32.430  0.00  0.00           H
ATOM    326  C   PHE    20      93.720  57.480  29.470  0.00  0.00           C
ATOM    327  O   PHE    20      94.900  57.780  29.470  0.00  0.00           O
ATOM    328  N   ARG    21      93.260  56.270  29.710  0.00  0.00           N
ATOM    329  H   ARG    21      92.270  56.130  29.580  0.00  0.00           H
ATOM    330  CA  ARG    21      94.130  55.130  30.040  0.00  0.00           C
ATOM    331  HA  ARG    21      94.720  55.450  30.900  0.00  0.00           H
ATOM    332  CB  ARG    21      93.260  53.890  30.310  0.00  0.00           C
ATOM    333  HB2 ARG    21      93.940  53.040  30.250  0.00  0.00           H
ATOM    334  HB3 ARG    21      92.480  53.840  29.550  0.00  0.00           H
ATOM    335  CG  ARG    21      92.520  53.920  31.690  0.00  0.00           C
ATOM    336  HG2 ARG    21      91.820  54.750  31.740  0.00  0.00           H
ATOM    337  HG3 ARG    21      93.180  54.220  32.500  0.00  0.00           H
ATOM    338  CD  ARG    21      91.920  52.610  32.170  0.00  0.00           C
ATOM    339  HD2 ARG    21      91.590  52.770  33.200  0.00  0.00           H
ATOM    340  HD3 ARG    21      92.640  51.800  32.140  0.00  0.00           H
ATOM    341  NE  ARG    21      90.770  52.280  31.270  0.00  0.00           N
ATOM    342  HE  ARG    21      91.090  52.070  30.340  0.00  0.00           H
ATOM    343  CZ  ARG    21      89.530  52.230  31.600  0.00  0.00           C
ATOM    344  NH1 ARG    21      89.210  52.630  32.790  0.00  0.00           N
ATOM    345 HH11 ARG    21      89.890  53.100  33.380  0.00  0.00           H
ATOM    346 HH12 ARG    21      88.250  52.530  33.090  0.00  0.00           H
ATOM    347  NH2 ARG    21      88.610  51.730  30.840  0.00  0.00           N
ATOM    348 HH21 ARG    21      88.830  51.380  29.920  0.00  0.00           H
ATOM    349 HH22 ARG    21      87.810  51.350  31.330  0.00  0.00           H
ATOM    350  C   ARG    21      95.170  54.960  28.900  0.00  0.00           C
ATOM    351  O   ARG    21      96.360  54.830  29.220  0.00  0.00           O
ATOM    352  N   GLU    22      94.760  54.950  27.630  0.00  0.00           N
ATOM    353  H   GLU    22      93.760  55.050  27.480  0.00  0.00           H
ATOM    354  CA  GLU    22      95.590  54.930  26.460  0.00  0.00           C
ATOM    355  HA  GLU    22      96.050  53.940  26.480  0.00  0.00           H
ATOM    356  CB  GLU    22      94.720  54.940  25.190  0.00  0.00           C
ATOM    357  HB2 GLU    22      94.150  55.860  25.190  0.00  0.00           H
ATOM    358  HB3 GLU    22      93.970  54.150  25.300  0.00  0.00           H
ATOM    359  CG  GLU    22      95.470  54.720  23.880  0.00  0.00           C
ATOM    360  HG2 GLU    22      96.100  55.580  23.690  0.00  0.00           H
ATOM    361  HG3 GLU    22      94.760  54.780  23.050  0.00  0.00           H
ATOM    362  CD  GLU    22      96.190  53.430  23.710  0.00  0.00           C
ATOM    363  OE1 GLU    22      95.590  52.370  24.030  0.00  0.00           O
ATOM    364  OE2 GLU    22      97.230  53.410  22.970  0.00  0.00           O
ATOM    365  C   GLU    22      96.700  55.990  26.480  0.00  0.00           C
ATOM    366  O   GLU    22      97.930  55.620  26.410  0.00  0.00           O
ATOM    367  N   ALA    23      96.400  57.290  26.400  0.00  0.00           N
ATOM    368  H   ALA    23      95.450  57.640  26.350  0.00  0.00           H
ATOM    369  CA  ALA    23      97.310  58.430  26.430  0.00  0.00           C
ATOM    370  HA  ALA    23      97.930  58.530  25.540  0.00  0.00           H
ATOM    371  CB  ALA    23      96.540  59.690  26.580  0.00  0.00           C
ATOM    372  HB1 ALA    23      97.230  60.530  26.570  0.00  0.00           H
ATOM    373  HB2 ALA    23      95.900  59.910  25.730  0.00  0.00           H
ATOM    374  HB3 ALA    23      95.950  59.660  27.500  0.00  0.00           H
ATOM    375  C   ALA    23      98.280  58.380  27.690  0.00  0.00           C
ATOM    376  O   ALA    23      99.400  58.840  27.610  0.00  0.00           O
ATOM    377  N   VAL    24      97.890  57.740  28.840  0.00  0.00           N
ATOM    378  H   VAL    24      97.050  57.180  28.760  0.00  0.00           H
ATOM    379  CA  VAL    24      98.770  57.560  30.010  0.00  0.00           C
ATOM    380  HA  VAL    24      99.360  58.450  30.250  0.00  0.00           H
ATOM    381  CB  VAL    24      97.900  57.390  31.290  0.00  0.00           C
ATOM    382  HB  VAL    24      97.050  56.730  31.100  0.00  0.00           H
ATOM    383  CG1 VAL    24      98.770  56.770  32.440  0.00  0.00           C
ATOM    384 HG11 VAL    24      99.740  57.240  32.600  0.00  0.00           H
ATOM    385 HG12 VAL    24      98.410  56.910  33.460  0.00  0.00           H
ATOM    386 HG13 VAL    24      98.760  55.680  32.370  0.00  0.00           H
ATOM    387  CG2 VAL    24      97.350  58.730  31.700  0.00  0.00           C
ATOM    388 HG21 VAL    24      96.810  59.140  30.850  0.00  0.00           H
ATOM    389 HG22 VAL    24      96.620  58.660  32.510  0.00  0.00           H
ATOM    390 HG23 VAL    24      98.140  59.400  32.030  0.00  0.00           H
ATOM    391  C   VAL    24      99.760  56.360  29.790  0.00  0.00           C
ATOM    392  O   VAL    24     100.950  56.590  29.950  0.00  0.00           O
ATOM    393  N   ASN    25      99.350  55.300  29.070  0.00  0.00           N
ATOM    394  H   ASN    25      98.350  55.280  28.970  0.00  0.00           H
ATOM    395  CA  ASN    25     100.230  54.290  28.540  0.00  0.00           C
ATOM    396  HA  ASN    25     100.860  53.900  29.330  0.00  0.00           H
ATOM    397  CB  ASN    25      99.420  53.150  27.890  0.00  0.00           C
ATOM    398  HB2 ASN    25      99.090  53.360  26.880  0.00  0.00           H
ATOM    399  HB3 ASN    25      98.580  52.910  28.550  0.00  0.00           H
ATOM    400  CG  ASN    25     100.250  51.860  27.780  0.00  0.00           C
ATOM    401  OD1 ASN    25     100.640  51.530  26.680  0.00  0.00           O
ATOM    402  ND2 ASN    25     100.600  51.220  28.860  0.00  0.00           N
ATOM    403 HD21 ASN    25     100.300  51.530  29.770  0.00  0.00           H
ATOM    404 HD22 ASN    25     100.960  50.290  28.710  0.00  0.00           H
ATOM    405  C   ASN    25     101.180  54.840  27.450  0.00  0.00           C
ATOM    406  O   ASN    25     102.330  54.500  27.560  0.00  0.00           O
ATOM    407  N   GLN    26     100.750  55.640  26.450  0.00  0.00           N
ATOM    408  H   GLN    26      99.750  55.570  26.320  0.00  0.00           H
ATOM    409  CA  GLN    26     101.620  56.320  25.480  0.00  0.00           C
ATOM    410  HA  GLN    26     102.300  55.640  24.970  0.00  0.00           H
ATOM    411  CB  GLN    26     100.790  57.010  24.390  0.00  0.00           C
ATOM    412  HB2 GLN    26     101.420  57.510  23.660  0.00  0.00           H
ATOM    413  HB3 GLN    26     100.220  57.770  24.930  0.00  0.00           H
ATOM    414  CG  GLN    26      99.890  55.990  23.620  0.00  0.00           C
ATOM    415  HG2 GLN    26      99.000  55.800  24.220  0.00  0.00           H
ATOM    416  HG3 GLN    26     100.520  55.100  23.620  0.00  0.00           H
ATOM    417  CD  GLN    26      99.490  56.400  22.170  0.00  0.00           C
ATOM    418  OE1 GLN    26      99.840  57.410  21.700  0.00  0.00           O
ATOM    419  NE2 GLN    26      98.640  55.570  21.640  0.00  0.00           N
ATOM    420 HE21 GLN    26      98.210  54.870  22.230  0.00  0.00           H
ATOM    421 HE22 GLN    26      98.050  56.030  20.970  0.00  0.00           H
ATOM    422  C   GLN    26     102.580  57.350  26.070  0.00  0.00           C
ATOM    423  O   GLN    26     103.650  57.430  25.530  0.00  0.00           O
ATOM    424  N   ALA    27     102.260  58.000  27.210  0.00  0.00           N
ATOM    425  H   ALA    27     101.350  57.860  27.610  0.00  0.00           H
ATOM    426  CA  ALA    27     103.220  58.810  27.910  0.00  0.00           C
ATOM    427  HA  ALA    27     103.770  59.510  27.290  0.00  0.00           H
ATOM    428  CB  ALA    27     102.420  59.720  28.880  0.00  0.00           C
ATOM    429  HB1 ALA    27     101.640  60.320  28.420  0.00  0.00           H
ATOM    430  HB2 ALA    27     101.980  59.070  29.640  0.00  0.00           H
ATOM    431  HB3 ALA    27     103.130  60.390  29.370  0.00  0.00           H
ATOM    432  C   ALA    27     104.200  57.890  28.630  0.00  0.00           C
ATOM    433  O   ALA    27     105.390  58.210  28.570  0.00  0.00           O
ATOM    434  N   ASN    28     103.820  56.720  29.240  0.00  0.00           N
ATOM    435  H   ASN    28     102.860  56.420  29.260  0.00  0.00           H
ATOM    436  CA  ASN    28     104.660  55.890  30.000  0.00  0.00           C
ATOM    437  HA  ASN    28     105.060  56.610  30.720  0.00  0.00           H
ATOM    438  CB  ASN    28     103.820  54.780  30.700  0.00  0.00           C
ATOM    439  HB2 ASN    28     104.440  53.980  31.090  0.00  0.00           H
ATOM    440  HB3 ASN    28     103.000  54.410  30.080  0.00  0.00           H
ATOM    441  CG  ASN    28     103.180  55.260  31.930  0.00  0.00           C
ATOM    442  OD1 ASN    28     103.810  56.100  32.580  0.00  0.00           O
ATOM    443  ND2 ASN    28     101.960  54.910  32.290  0.00  0.00           N
ATOM    444 HD21 ASN    28     101.440  54.210  31.770  0.00  0.00           H
ATOM    445 HD22 ASN    28     101.720  55.310  33.190  0.00  0.00           H
ATOM    446  C   ASN    28     105.720  55.260  29.100  0.00  0.00           C
ATOM    447  O   ASN    28     106.910  55.100  29.490  0.00  0.00           O
ATOM    448  N   LYS    29     105.330  55.010  27.850  0.00  0.00           N
ATOM    449  H   LYS    29     104.340  55.160  27.680  0.00  0.00           H
ATOM    450  CA  LYS    29     106.160  54.700  26.650  0.00  0.00           C
ATOM    451  HA  LYS    29     106.830  53.940  27.040  0.00  0.00           H
ATOM    452  CB  LYS    29     105.310  54.070  25.510  0.00  0.00           C
ATOM    453  HB2 LYS    29     105.960  54.040  24.640  0.00  0.00           H
ATOM    454  HB3 LYS    29     104.430  54.690  25.340  0.00  0.00           H
ATOM    455  CG  LYS    29     104.740  52.680  25.820  0.00  0.00           C
ATOM    456  HG2 LYS    29     103.920  52.680  26.540  0.00  0.00           H
ATOM    457  HG3 LYS    29     105.500  52.170  26.410  0.00  0.00           H
ATOM    458  CD  LYS    29     104.380  52.040  24.490  0.00  0.00           C
ATOM    459  HD2 LYS    29     105.320  51.610  24.140  0.00  0.00           H
ATOM    460  HD3 LYS    29     104.060  52.790  23.760  0.00  0.00           H
ATOM    461  CE  LYS    29     103.330  50.930  24.440  0.00  0.00           C
ATOM    462  HE2 LYS    29     103.350  50.360  25.360  0.00  0.00           H
ATOM    463  HE3 LYS    29     103.630  50.160  23.720  0.00  0.00           H
ATOM    464  NZ  LYS    29     102.060  51.470  24.140  0.00  0.00           N
ATOM    465  HZ1 LYS    29     101.370  50.790  23.860  0.00  0.00           H
ATOM    466  HZ2 LYS    29     101.680  52.040  24.880  0.00  0.00           H
ATOM    467  HZ3 LYS    29     102.130  52.090  23.340  0.00  0.00           H
ATOM    468  C   LYS    29     107.100  55.780  26.150  0.00  0.00           C
ATOM    469  O   LYS    29     108.170  55.440  25.740  0.00  0.00           O
ATOM    470  N   ARG    30     106.680  57.040  26.260  0.00  0.00           N
ATOM    471  H   ARG    30     105.760  57.150  26.650  0.00  0.00           H
ATOM    472  CA  ARG    30     107.400  58.220  25.750  0.00  0.00           C
ATOM    473  HA  ARG    30     107.820  57.880  24.800  0.00  0.00           H
ATOM    474  CB  ARG    30     106.410  59.450  25.570  0.00  0.00           C
ATOM    475  HB2 ARG    30     105.810  59.780  26.410  0.00  0.00           H
ATOM    476  HB3 ARG    30     105.600  59.140  24.910  0.00  0.00           H
ATOM    477  CG  ARG    30     106.960  60.710  24.910  0.00  0.00           C
ATOM    478  HG2 ARG    30     107.120  60.500  23.860  0.00  0.00           H
ATOM    479  HG3 ARG    30     107.890  60.960  25.430  0.00  0.00           H
ATOM    480  CD  ARG    30     105.950  61.920  24.940  0.00  0.00           C
ATOM    481  HD2 ARG    30     106.650  62.670  24.560  0.00  0.00           H
ATOM    482  HD3 ARG    30     105.700  62.130  25.980  0.00  0.00           H
ATOM    483  NE  ARG    30     104.760  61.770  24.080  0.00  0.00           N
ATOM    484  HE  ARG    30     104.970  61.380  23.170  0.00  0.00           H
ATOM    485  CZ  ARG    30     103.540  61.930  24.500  0.00  0.00           C
ATOM    486  NH1 ARG    30     103.180  62.550  25.540  0.00  0.00           N
ATOM    487 HH11 ARG    30     103.870  63.150  25.980  0.00  0.00           H
ATOM    488 HH12 ARG    30     102.280  62.490  25.980  0.00  0.00           H
ATOM    489  NH2 ARG    30     102.490  61.420  23.880  0.00  0.00           N
ATOM    490 HH21 ARG    30     102.610  60.890  23.020  0.00  0.00           H
ATOM    491 HH22 ARG    30     101.560  61.740  24.140  0.00  0.00           H
ATOM    492  C   ARG    30     108.550  58.590  26.620  0.00  0.00           C
ATOM    493  O   ARG    30     109.620  59.000  26.200  0.00  0.00           O
ATOM    494  N   HIE    31     108.380  58.570  27.930  0.00  0.00           N
ATOM    495  H   HIE    31     107.420  58.440  28.210  0.00  0.00           H
ATOM    496  CA  HIE    31     109.310  59.160  28.870  0.00  0.00           C
ATOM    497  HA  HIE    31     109.930  59.930  28.410  0.00  0.00           H
ATOM    498  CB  HIE    31     108.570  59.980  29.910  0.00  0.00           C
ATOM    499  HB2 HIE    31     109.340  60.060  30.680  0.00  0.00           H
ATOM    500  HB3 HIE    31     107.720  59.410  30.280  0.00  0.00           H
ATOM    501  CG  HIE    31     108.230  61.350  29.490  0.00  0.00           C
ATOM    502  ND1 HIE    31     109.110  62.420  29.470  0.00  0.00           N
ATOM    503  CE1 HIE    31     108.460  63.330  28.750  0.00  0.00           C
ATOM    504  HE1 HIE    31     108.950  64.290  28.650  0.00  0.00           H
ATOM    505  NE2 HIE    31     107.310  62.930  28.250  0.00  0.00           N
ATOM    506  HE2 HIE    31     106.700  63.480  27.660  0.00  0.00           H
ATOM    507  CD2 HIE    31     107.100  61.650  28.730  0.00  0.00           C
ATOM    508  HD2 HIE    31     106.360  60.910  28.480  0.00  0.00           H
ATOM    509  C   HIE    31     110.350  58.190  29.470  0.00  0.00           C
ATOM    510  O   HIE    31     110.150  56.990  29.320  0.00  0.00           O
ATOM    511  N   PHE    32     111.390  58.610  30.240  0.00  0.00           N
ATOM    512  H   PHE    32     111.580  59.600  30.360  0.00  0.00           H
ATOM    513  CA  PHE    32     112.380  57.720  30.910  0.00  0.00           C
ATOM    514  HA  PHE    32     112.510  56.810  30.320  0.00  0.00           H
ATOM    515  CB  PHE    32     113.820  58.360  30.790  0.00  0.00           C
ATOM    516  HB2 PHE    32     113.750  59.360  31.220  0.00  0.00           H
ATOM    517  HB3 PHE    32     113.920  58.530  29.720  0.00  0.00           H
ATOM    518  CG  PHE    32     115.010  57.740  31.320  0.00  0.00           C
ATOM    519  CD1 PHE    32     115.370  56.420  30.920  0.00  0.00           C
ATOM    520  HD1 PHE    32     114.780  55.950  30.150  0.00  0.00           H
ATOM    521  CE1 PHE    32     116.370  55.710  31.560  0.00  0.00           C
ATOM    522  HE1 PHE    32     116.490  54.670  31.280  0.00  0.00           H
ATOM    523  CZ  PHE    32     117.150  56.370  32.540  0.00  0.00           C
ATOM    524  HZ  PHE    32     117.940  55.810  33.020  0.00  0.00           H
ATOM    525  CE2 PHE    32     116.830  57.710  32.910  0.00  0.00           C
ATOM    526  HE2 PHE    32     117.360  58.180  33.720  0.00  0.00           H
ATOM    527  CD2 PHE    32     115.720  58.360  32.390  0.00  0.00           C
ATOM    528  HD2 PHE    32     115.450  59.340  32.750  0.00  0.00           H
ATOM    529  C   PHE    32     111.970  57.290  32.290  0.00  0.00           C
ATOM    530  O   PHE    32     112.550  57.760  33.300  0.00  0.00           O
ATOM    531  N   THR    33     110.970  56.440  32.320  0.00  0.00           N
ATOM    532  H   THR    33     110.520  56.090  31.480  0.00  0.00           H
ATOM    533  CA  THR    33     110.210  56.100  33.520  0.00  0.00           C
ATOM    534  HA  THR    33     110.030  57.000  34.110  0.00  0.00           H
ATOM    535  CB  THR    33     108.810  55.570  33.090  0.00  0.00           C
ATOM    536  HB  THR    33     108.330  55.250  34.020  0.00  0.00           H
ATOM    537  CG2 THR    33     107.880  56.600  32.440  0.00  0.00           C
ATOM    538 HG21 THR    33     106.900  56.130  32.380  0.00  0.00           H
ATOM    539 HG22 THR    33     107.780  57.490  33.070  0.00  0.00           H
ATOM    540 HG23 THR    33     108.180  56.890  31.430  0.00  0.00           H
ATOM    541  OG1 THR    33     108.810  54.470  32.180  0.00  0.00           O
ATOM    542  HG1 THR    33     108.070  53.890  32.340  0.00  0.00           H
ATOM    543  C   THR    33     110.910  55.150  34.410  0.00  0.00           C
ATOM    544  O   THR    33     110.380  54.130  34.890  0.00  0.00           O
ATOM    545  N   ARG    34     112.170  55.500  34.750  0.00  0.00           N
ATOM    546  H   ARG    34     112.510  56.370  34.360  0.00  0.00           H
ATOM    547  CA  ARG    34     113.100  54.740  35.640  0.00  0.00           C
ATOM    548  HA  ARG    34     112.840  53.690  35.500  0.00  0.00           H
ATOM    549  CB  ARG    34     114.620  54.970  35.240  0.00  0.00           C
ATOM    550  HB2 ARG    34     114.930  56.010  35.340  0.00  0.00           H
ATOM    551  HB3 ARG    34     114.670  54.680  34.200  0.00  0.00           H
ATOM    552  CG  ARG    34     115.570  54.110  36.070  0.00  0.00           C
ATOM    553  HG2 ARG    34     115.330  53.050  36.120  0.00  0.00           H
ATOM    554  HG3 ARG    34     115.520  54.310  37.140  0.00  0.00           H
ATOM    555  CD  ARG    34     116.990  54.200  35.640  0.00  0.00           C
ATOM    556  HD2 ARG    34     116.880  54.270  34.560  0.00  0.00           H
ATOM    557  HD3 ARG    34     117.560  53.270  35.770  0.00  0.00           H
ATOM    558  NE  ARG    34     117.670  55.450  36.060  0.00  0.00           N
ATOM    559  HE  ARG    34     117.640  56.310  35.530  0.00  0.00           H
ATOM    560  CZ  ARG    34     118.410  55.490  37.130  0.00  0.00           C
ATOM    561  NH1 ARG    34     118.660  54.450  37.890  0.00  0.00           N
ATOM    562 HH11 ARG    34     118.350  53.560  37.550  0.00  0.00           H
ATOM    563 HH12 ARG    34     119.110  54.620  38.780  0.00  0.00           H
ATOM    564  NH2 ARG    34     119.070  56.530  37.550  0.00  0.00           N
ATOM    565 HH21 ARG    34     119.060  57.360  36.970  0.00  0.00           H
ATOM    566 HH22 ARG    34     119.580  56.560  38.430  0.00  0.00           H
ATOM    567  C   ARG    34     112.850  55.060  37.080  0.00  0.00           C
ATOM    568  O   ARG    34     112.680  54.190  37.940  0.00  0.00           O
ATOM    569  N   LYS    35     112.870  56.320  37.490  0.00  0.00           N
ATOM    570  H   LYS    35     113.160  56.940  36.750  0.00  0.00           H
ATOM    571  CA  LYS    35     112.560  56.790  38.800  0.00  0.00           C
ATOM    572  HA  LYS    35     113.050  56.150  39.540  0.00  0.00           H
ATOM    573  CB  LYS    35     113.160  58.220  38.890  0.00  0.00           C
ATOM    574  HB2 LYS    35     112.630  58.820  38.150  0.00  0.00           H
ATOM    575  HB3 LYS    35     114.240  58.270  38.780  0.00  0.00           H
ATOM    576  CG  LYS    35     112.810  58.800  40.280  0.00  0.00           C
ATOM    577  HG2 LYS    35     113.340  58.400  41.150  0.00  0.00           H
ATOM    578  HG3 LYS    35     111.750  58.850  40.530  0.00  0.00           H
ATOM    579  CD  LYS    35     113.260  60.260  40.290  0.00  0.00           C
ATOM    580  HD2 LYS    35     112.770  60.850  39.520  0.00  0.00           H
ATOM    581  HD3 LYS    35     114.340  60.310  40.130  0.00  0.00           H
ATOM    582  CE  LYS    35     112.950  60.940  41.630  0.00  0.00           C
ATOM    583  HE2 LYS    35     113.320  60.220  42.360  0.00  0.00           H
ATOM    584  HE3 LYS    35     111.880  60.980  41.790  0.00  0.00           H
ATOM    585  NZ  LYS    35     113.640  62.220  41.840  0.00  0.00           N
ATOM    586  HZ1 LYS    35     113.330  62.830  41.100  0.00  0.00           H
ATOM    587  HZ2 LYS    35     113.450  62.630  42.750  0.00  0.00           H
ATOM    588  HZ3 LYS    35     114.620  62.110  41.620  0.00  0.00           H
ATOM    589  C   LYS    35     111.050  56.720  39.140  0.00  0.00           C
ATOM    590  O   LYS    35     110.610  56.360  40.220  0.00  0.00           O
ATOM    591  N   ILE    36     110.220  57.220  38.200  0.00  0.00           N
ATOM    592  H   ILE    36     110.630  57.520  37.330  0.00  0.00           H
ATOM    593  CA  ILE    36     108.770  57.480  38.290  0.00  0.00           C
ATOM    594  HA  ILE    36     108.380  57.050  39.220  0.00  0.00           H
ATOM    595  CB  ILE    36     108.460  58.970  38.320  0.00  0.00           C
ATOM    596  HB  ILE    36     107.380  59.050  38.490  0.00  0.00           H
ATOM    597  CG2 ILE    36     109.060  59.610  39.630  0.00  0.00           C
ATOM    598 HG21 ILE    36     108.510  60.490  39.970  0.00  0.00           H
ATOM    599 HG22 ILE    36     109.120  58.860  40.420  0.00  0.00           H
ATOM    600 HG23 ILE    36     110.080  59.850  39.320  0.00  0.00           H
ATOM    601  CG1 ILE    36     108.660  59.870  37.060  0.00  0.00           C
ATOM    602 HG12 ILE    36     108.150  59.440  36.210  0.00  0.00           H
ATOM    603 HG13 ILE    36     109.730  59.830  36.850  0.00  0.00           H
ATOM    604  CD1 ILE    36     108.180  61.300  37.270  0.00  0.00           C
ATOM    605 HD11 ILE    36     108.720  61.790  38.070  0.00  0.00           H
ATOM    606 HD12 ILE    36     108.320  61.830  36.330  0.00  0.00           H
ATOM    607 HD13 ILE    36     107.100  61.300  37.430  0.00  0.00           H
ATOM    608  C   ILE    36     108.070  56.880  37.120  0.00  0.00           C
ATOM    609  O   ILE    36     108.670  56.530  36.110  0.00  0.00           O
ATOM    610  N   GLN    37     106.800  56.660  37.240  0.00  0.00           N
ATOM    611  H   GLN    37     106.320  57.130  37.990  0.00  0.00           H
ATOM    612  CA  GLN    37     105.950  55.960  36.300  0.00  0.00           C
ATOM    613  HA  GLN    37     106.170  56.370  35.310  0.00  0.00           H
ATOM    614  CB  GLN    37     105.980  54.400  36.310  0.00  0.00           C
ATOM    615  HB2 GLN    37     105.660  54.200  37.330  0.00  0.00           H
ATOM    616  HB3 GLN    37     107.030  54.260  36.050  0.00  0.00           H
ATOM    617  CG  GLN    37     105.060  53.740  35.300  0.00  0.00           C
ATOM    618  HG2 GLN    37     105.390  54.030  34.300  0.00  0.00           H
ATOM    619  HG3 GLN    37     104.010  54.060  35.220  0.00  0.00           H
ATOM    620  CD  GLN    37     105.010  52.230  35.490  0.00  0.00           C
ATOM    621  OE1 GLN    37     104.720  51.620  36.520  0.00  0.00           O
ATOM    622  NE2 GLN    37     105.120  51.490  34.390  0.00  0.00           N
ATOM    623 HE21 GLN    37     105.390  51.860  33.490  0.00  0.00           H
ATOM    624 HE22 GLN    37     105.060  50.490  34.500  0.00  0.00           H
ATOM    625  C   GLN    37     104.460  56.440  36.530  0.00  0.00           C
ATOM    626  O   GLN    37     104.060  56.630  37.650  0.00  0.00           O
ATOM    627  N   LEU    38     103.590  56.530  35.470  0.00  0.00           N
ATOM    628  H   LEU    38     103.960  56.280  34.570  0.00  0.00           H
ATOM    629  CA  LEU    38     102.270  57.200  35.570  0.00  0.00           C
ATOM    630  HA  LEU    38     102.180  57.800  36.470  0.00  0.00           H
ATOM    631  CB  LEU    38     102.010  58.390  34.530  0.00  0.00           C
ATOM    632  HB2 LEU    38     101.150  58.980  34.820  0.00  0.00           H
ATOM    633  HB3 LEU    38     101.770  57.810  33.630  0.00  0.00           H
ATOM    634  CG  LEU    38     103.190  59.280  34.250  0.00  0.00           C
ATOM    635  HG  LEU    38     104.100  58.740  34.000  0.00  0.00           H
ATOM    636  CD1 LEU    38     102.870  60.340  33.120  0.00  0.00           C
ATOM    637 HD11 LEU    38     103.780  60.890  32.910  0.00  0.00           H
ATOM    638 HD12 LEU    38     102.540  59.680  32.320  0.00  0.00           H
ATOM    639 HD13 LEU    38     102.070  61.000  33.440  0.00  0.00           H
ATOM    640  CD2 LEU    38     103.550  60.160  35.430  0.00  0.00           C
ATOM    641 HD21 LEU    38     103.550  59.650  36.390  0.00  0.00           H
ATOM    642 HD22 LEU    38     104.480  60.660  35.170  0.00  0.00           H
ATOM    643 HD23 LEU    38     102.830  60.970  35.490  0.00  0.00           H
ATOM    644  C   LEU    38     101.120  56.150  35.610  0.00  0.00           C
ATOM    645  O   LEU    38     101.240  55.090  34.980  0.00  0.00           O
ATOM    646  N   GLN    39     100.050  56.570  36.280  0.00  0.00           N
ATOM    647  H   GLN    39     100.100  57.460  36.750  0.00  0.00           H
ATOM    648  CA  GLN    39      98.810  55.750  36.290  0.00  0.00           C
ATOM    649  HA  GLN    39      98.790  55.050  35.460  0.00  0.00           H
ATOM    650  CB  GLN    39      98.800  54.930  37.540  0.00  0.00           C
ATOM    651  HB2 GLN    39      98.890  55.640  38.370  0.00  0.00           H
ATOM    652  HB3 GLN    39      99.740  54.370  37.610  0.00  0.00           H
ATOM    653  CG  GLN    39      97.580  54.030  37.870  0.00  0.00           C
ATOM    654  HG2 GLN    39      97.200  53.440  37.040  0.00  0.00           H
ATOM    655  HG3 GLN    39      96.710  54.500  38.340  0.00  0.00           H
ATOM    656  CD  GLN    39      97.960  52.970  38.930  0.00  0.00           C
ATOM    657  OE1 GLN    39      98.300  51.800  38.670  0.00  0.00           O
ATOM    658  NE2 GLN    39      97.980  53.350  40.180  0.00  0.00           N
ATOM    659 HE21 GLN    39      97.580  54.240  40.430  0.00  0.00           H
ATOM    660 HE22 GLN    39      98.250  52.730  40.930  0.00  0.00           H
ATOM    661  C   GLN    39      97.500  56.560  36.110  0.00  0.00           C
ATOM    662  O   GLN    39      97.470  57.750  36.400  0.00  0.00           O
ATOM    663  N   ALA    40      96.430  55.900  35.680  0.00  0.00           N
ATOM    664  H   ALA    40      96.680  55.000  35.290  0.00  0.00           H
ATOM    665  CA  ALA    40      95.150  56.480  35.310  0.00  0.00           C
ATOM    666  HA  ALA    40      95.190  57.560  35.450  0.00  0.00           H
ATOM    667  CB  ALA    40      94.860  56.170  33.830  0.00  0.00           C
ATOM    668  HB1 ALA    40      93.840  56.470  33.590  0.00  0.00           H
ATOM    669  HB2 ALA    40      95.500  56.840  33.250  0.00  0.00           H
ATOM    670  HB3 ALA    40      94.990  55.130  33.530  0.00  0.00           H
ATOM    671  C   ALA    40      93.960  55.990  36.170  0.00  0.00           C
ATOM    672  O   ALA    40      93.820  54.810  36.370  0.00  0.00           O
ATOM    673  N   THR    41      93.210  56.880  36.770  0.00  0.00           N
ATOM    674  H   THR    41      93.330  57.840  36.490  0.00  0.00           H
ATOM    675  CA  THR    41      92.090  56.760  37.580  0.00  0.00           C
ATOM    676  HA  THR    41      91.770  55.750  37.310  0.00  0.00           H
ATOM    677  CB  THR    41      92.400  56.700  39.090  0.00  0.00           C
ATOM    678  HB  THR    41      93.130  55.910  39.260  0.00  0.00           H
ATOM    679  CG2 THR    41      92.980  57.910  39.760  0.00  0.00           C
ATOM    680 HG21 THR    41      93.910  58.210  39.270  0.00  0.00           H
ATOM    681 HG22 THR    41      92.250  58.700  39.620  0.00  0.00           H
ATOM    682 HG23 THR    41      93.110  57.770  40.840  0.00  0.00           H
ATOM    683  OG1 THR    41      91.180  56.380  39.830  0.00  0.00           O
ATOM    684  HG1 THR    41      91.410  55.710  40.480  0.00  0.00           H
ATOM    685  C   THR    41      91.050  57.810  37.290  0.00  0.00           C
ATOM    686  O   THR    41      91.320  59.000  37.120  0.00  0.00           O
ATOM    687  N   SER    42      89.780  57.350  36.940  0.00  0.00           N
ATOM    688  H   SER    42      89.570  56.410  37.250  0.00  0.00           H
ATOM    689  CA  SER    42      88.790  58.220  36.370  0.00  0.00           C
ATOM    690  HA  SER    42      88.870  59.240  36.740  0.00  0.00           H
ATOM    691  CB  SER    42      88.960  58.160  34.790  0.00  0.00           C
ATOM    692  HB2 SER    42      89.960  58.520  34.540  0.00  0.00           H
ATOM    693  HB3 SER    42      88.250  58.890  34.390  0.00  0.00           H
ATOM    694  OG  SER    42      88.740  56.870  34.220  0.00  0.00           O
ATOM    695  HG  SER    42      87.880  56.540  34.460  0.00  0.00           H
ATOM    696  C   SER    42      87.340  57.740  36.700  0.00  0.00           C
ATOM    697  O   SER    42      87.020  56.620  37.120  0.00  0.00           O
ATOM    698  N   VAL    43      86.420  58.750  36.530  0.00  0.00           N
ATOM    699  H   VAL    43      86.760  59.670  36.290  0.00  0.00           H
ATOM    700  CA  VAL    43      84.980  58.640  36.800  0.00  0.00           C
ATOM    701  HA  VAL    43      84.690  57.600  36.600  0.00  0.00           H
ATOM    702  CB  VAL    43      84.680  59.150  38.210  0.00  0.00           C
ATOM    703  HB  VAL    43      83.600  59.010  38.300  0.00  0.00           H
ATOM    704  CG1 VAL    43      85.410  58.370  39.320  0.00  0.00           C
ATOM    705 HG11 VAL    43      85.300  57.290  39.210  0.00  0.00           H
ATOM    706 HG12 VAL    43      86.490  58.510  39.300  0.00  0.00           H
ATOM    707 HG13 VAL    43      85.100  58.760  40.290  0.00  0.00           H
ATOM    708  CG2 VAL    43      84.970  60.650  38.390  0.00  0.00           C
ATOM    709 HG21 VAL    43      86.030  60.870  38.220  0.00  0.00           H
ATOM    710 HG22 VAL    43      84.480  61.310  37.670  0.00  0.00           H
ATOM    711 HG23 VAL    43      84.760  60.990  39.400  0.00  0.00           H
ATOM    712  C   VAL    43      84.240  59.440  35.720  0.00  0.00           C
ATOM    713  O   VAL    43      84.740  60.430  35.180  0.00  0.00           O
ATOM    714  N   THR    44      83.010  59.030  35.380  0.00  0.00           N
ATOM    715  H   THR    44      82.540  58.260  35.850  0.00  0.00           H
ATOM    716  CA  THR    44      82.120  59.930  34.650  0.00  0.00           C
ATOM    717  HA  THR    44      82.670  60.660  34.050  0.00  0.00           H
ATOM    718  CB  THR    44      81.170  59.210  33.700  0.00  0.00           C
ATOM    719  HB  THR    44      80.400  59.910  33.370  0.00  0.00           H
ATOM    720  CG2 THR    44      82.120  58.770  32.530  0.00  0.00           C
ATOM    721 HG21 THR    44      81.710  57.980  31.890  0.00  0.00           H
ATOM    722 HG22 THR    44      82.250  59.640  31.880  0.00  0.00           H
ATOM    723 HG23 THR    44      83.160  58.520  32.780  0.00  0.00           H
ATOM    724  OG1 THR    44      80.640  58.040  34.260  0.00  0.00           O
ATOM    725  HG1 THR    44      79.950  57.710  33.670  0.00  0.00           H
ATOM    726  C   THR    44      81.340  60.840  35.570  0.00  0.00           C
ATOM    727  O   THR    44      81.050  60.500  36.690  0.00  0.00           O
ATOM    728  N   HIE    45      81.120  62.100  35.150  0.00  0.00           N
ATOM    729  H   HIE    45      81.450  62.300  34.210  0.00  0.00           H
ATOM    730  CA  HIE    45      80.560  63.180  35.920  0.00  0.00           C
ATOM    731  HA  HIE    45      81.220  63.460  36.750  0.00  0.00           H
ATOM    732  CB  HIE    45      80.160  64.400  35.160  0.00  0.00           C
ATOM    733  HB2 HIE    45      79.690  65.060  35.900  0.00  0.00           H
ATOM    734  HB3 HIE    45      79.360  64.140  34.480  0.00  0.00           H
ATOM    735  CG  HIE    45      81.210  65.180  34.430  0.00  0.00           C
ATOM    736  ND1 HIE    45      81.910  64.740  33.330  0.00  0.00           N
ATOM    737  CE1 HIE    45      82.590  65.770  32.750  0.00  0.00           C
ATOM    738  HE1 HIE    45      83.180  65.710  31.840  0.00  0.00           H
ATOM    739  NE2 HIE    45      82.260  66.860  33.470  0.00  0.00           N
ATOM    740  HE2 HIE    45      82.610  67.800  33.380  0.00  0.00           H
ATOM    741  CD2 HIE    45      81.410  66.550  34.490  0.00  0.00           C
ATOM    742  HD2 HIE    45      80.840  67.290  35.020  0.00  0.00           H
ATOM    743  C   HIE    45      79.220  62.710  36.680  0.00  0.00           C
ATOM    744  O   HIE    45      78.370  61.940  36.160  0.00  0.00           O
ATOM    745  N   ARG    46      78.940  63.240  37.840  0.00  0.00           N
ATOM    746  H   ARG    46      79.630  63.740  38.380  0.00  0.00           H
ATOM    747  CA  ARG    46      77.770  62.780  38.680  0.00  0.00           C
ATOM    748  HA  ARG    46      77.450  61.810  38.300  0.00  0.00           H
ATOM    749  CB  ARG    46      78.200  62.500  40.150  0.00  0.00           C
ATOM    750  HB2 ARG    46      77.360  61.930  40.560  0.00  0.00           H
ATOM    751  HB3 ARG    46      78.280  63.440  40.690  0.00  0.00           H
ATOM    752  CG  ARG    46      79.450  61.710  40.410  0.00  0.00           C
ATOM    753  HG2 ARG    46      79.550  61.620  41.490  0.00  0.00           H
ATOM    754  HG3 ARG    46      80.330  62.160  39.950  0.00  0.00           H
ATOM    755  CD  ARG    46      79.240  60.300  39.820  0.00  0.00           C
ATOM    756  HD2 ARG    46      79.310  60.390  38.730  0.00  0.00           H
ATOM    757  HD3 ARG    46      78.220  60.030  40.090  0.00  0.00           H
ATOM    758  NE  ARG    46      80.190  59.300  40.360  0.00  0.00           N
ATOM    759  HE  ARG    46      80.340  59.260  41.360  0.00  0.00           H
ATOM    760  CZ  ARG    46      80.940  58.370  39.700  0.00  0.00           C
ATOM    761  NH1 ARG    46      80.720  58.150  38.460  0.00  0.00           N
ATOM    762 HH11 ARG    46      80.010  58.690  37.990  0.00  0.00           H
ATOM    763 HH12 ARG    46      81.400  57.550  38.000  0.00  0.00           H
ATOM    764  NH2 ARG    46      81.790  57.600  40.350  0.00  0.00           N
ATOM    765 HH21 ARG    46      81.840  57.790  41.340  0.00  0.00           H
ATOM    766 HH22 ARG    46      82.360  56.930  39.840  0.00  0.00           H
ATOM    767  C   ARG    46      76.640  63.760  38.570  0.00  0.00           C
ATOM    768  O   ARG    46      76.920  64.940  38.390  0.00  0.00           O
ATOM    769  N   PRO    47      75.330  63.280  38.750  0.00  0.00           N
ATOM    770  CD  PRO    47      74.900  61.880  38.890  0.00  0.00           C
ATOM    771  HD2 PRO    47      74.990  61.600  39.940  0.00  0.00           H
ATOM    772  HD3 PRO    47      75.280  61.140  38.190  0.00  0.00           H
ATOM    773  CG  PRO    47      73.370  61.850  38.680  0.00  0.00           C
ATOM    774  HG2 PRO    47      72.870  61.190  39.380  0.00  0.00           H
ATOM    775  HG3 PRO    47      73.200  61.620  37.620  0.00  0.00           H
ATOM    776  CB  PRO    47      72.940  63.300  38.980  0.00  0.00           C
ATOM    777  HB2 PRO    47      72.910  63.360  40.070  0.00  0.00           H
ATOM    778  HB3 PRO    47      72.020  63.470  38.440  0.00  0.00           H
ATOM    779  CA  PRO    47      74.120  64.090  38.390  0.00  0.00           C
ATOM    780  HA  PRO    47      73.930  64.050  37.320  0.00  0.00           H
ATOM    781  C   PRO    47      73.960  65.510  38.970  0.00  0.00           C
ATOM    782  O   PRO    47      73.320  66.360  38.300  0.00  0.00           O
ATOM    783  N   ASN    48      74.470  65.720  40.180  0.00  0.00           N
ATOM    784  H   ASN    48      75.080  65.010  40.550  0.00  0.00           H
ATOM    785  CA  ASN    48      74.280  66.930  40.880  0.00  0.00           C
ATOM    786  HA  ASN    48      74.070  67.730  40.170  0.00  0.00           H
ATOM    787  CB  ASN    48      73.110  66.750  41.850  0.00  0.00           C
ATOM    788  HB2 ASN    48      72.110  66.540  41.480  0.00  0.00           H
ATOM    789  HB3 ASN    48      72.970  67.690  42.390  0.00  0.00           H
ATOM    790  CG  ASN    48      73.560  65.810  42.970  0.00  0.00           C
ATOM    791  OD1 ASN    48      74.370  66.130  43.820  0.00  0.00           O
ATOM    792  ND2 ASN    48      73.070  64.580  42.880  0.00  0.00           N
ATOM    793 HD21 ASN    48      72.280  64.440  42.260  0.00  0.00           H
ATOM    794 HD22 ASN    48      73.390  63.800  43.430  0.00  0.00           H
ATOM    795  C   ASN    48      75.570  67.330  41.560  0.00  0.00           C
ATOM    796  O   ASN    48      76.510  66.510  41.750  0.00  0.00           O
ATOM    797  N   ALA    49      75.680  68.590  42.040  0.00  0.00           N
ATOM    798  H   ALA    49      74.930  69.260  42.060  0.00  0.00           H
ATOM    799  CA  ALA    49      77.040  69.110  42.270  0.00  0.00           C
ATOM    800  HA  ALA    49      77.580  68.930  41.340  0.00  0.00           H
ATOM    801  CB  ALA    49      76.850  70.630  42.480  0.00  0.00           C
ATOM    802  HB1 ALA    49      77.780  71.170  42.610  0.00  0.00           H
ATOM    803  HB2 ALA    49      76.620  71.050  41.500  0.00  0.00           H
ATOM    804  HB3 ALA    49      76.140  70.980  43.230  0.00  0.00           H
ATOM    805  C   ALA    49      77.560  68.480  43.590  0.00  0.00           C
ATOM    806  O   ALA    49      78.740  68.150  43.670  0.00  0.00           O
ATOM    807  N   ILE    50      76.760  68.090  44.600  0.00  0.00           N
ATOM    808  H   ILE    50      75.750  68.150  44.540  0.00  0.00           H
ATOM    809  CA  ILE    50      77.170  67.530  45.910  0.00  0.00           C
ATOM    810  HA  ILE    50      78.050  68.050  46.290  0.00  0.00           H
ATOM    811  CB  ILE    50      75.970  67.670  46.910  0.00  0.00           C
ATOM    812  HB  ILE    50      75.130  67.080  46.540  0.00  0.00           H
ATOM    813  CG2 ILE    50      76.370  67.060  48.240  0.00  0.00           C
ATOM    814 HG21 ILE    50      76.580  66.000  48.140  0.00  0.00           H
ATOM    815 HG22 ILE    50      77.250  67.580  48.620  0.00  0.00           H
ATOM    816 HG23 ILE    50      75.560  67.150  48.970  0.00  0.00           H
ATOM    817  CG1 ILE    50      75.530  69.120  47.200  0.00  0.00           C
ATOM    818 HG12 ILE    50      75.430  69.610  46.230  0.00  0.00           H
ATOM    819 HG13 ILE    50      76.300  69.660  47.750  0.00  0.00           H
ATOM    820  CD1 ILE    50      74.220  69.290  47.980  0.00  0.00           C
ATOM    821 HD11 ILE    50      73.750  70.190  47.580  0.00  0.00           H
ATOM    822 HD12 ILE    50      73.640  68.400  47.750  0.00  0.00           H
ATOM    823 HD13 ILE    50      74.530  69.400  49.020  0.00  0.00           H
ATOM    824  C   ILE    50      77.600  66.070  45.750  0.00  0.00           C
ATOM    825  O   ILE    50      78.670  65.730  46.160  0.00  0.00           O
ATOM    826  N   GLN    51      76.880  65.230  44.980  0.00  0.00           N
ATOM    827  H   GLN    51      76.110  65.670  44.490  0.00  0.00           H
ATOM    828  CA  GLN    51      77.260  63.820  44.620  0.00  0.00           C
ATOM    829  HA  GLN    51      77.590  63.310  45.530  0.00  0.00           H
ATOM    830  CB  GLN    51      76.030  63.170  43.910  0.00  0.00           C
ATOM    831  HB2 GLN    51      75.900  63.580  42.910  0.00  0.00           H
ATOM    832  HB3 GLN    51      75.110  63.260  44.470  0.00  0.00           H
ATOM    833  CG  GLN    51      76.270  61.660  43.650  0.00  0.00           C
ATOM    834  HG2 GLN    51      76.420  61.180  44.620  0.00  0.00           H
ATOM    835  HG3 GLN    51      77.190  61.500  43.090  0.00  0.00           H
ATOM    836  CD  GLN    51      75.060  61.010  42.920  0.00  0.00           C
ATOM    837  OE1 GLN    51      74.100  61.720  42.760  0.00  0.00           O
ATOM    838  NE2 GLN    51      75.040  59.830  42.390  0.00  0.00           N
ATOM    839 HE21 GLN    51      75.850  59.220  42.360  0.00  0.00           H
ATOM    840 HE22 GLN    51      74.200  59.570  41.900  0.00  0.00           H
ATOM    841  C   GLN    51      78.470  63.850  43.730  0.00  0.00           C
ATOM    842  O   GLN    51      79.310  62.880  43.760  0.00  0.00           O
ATOM    843  N   MET    52      78.620  64.890  42.900  0.00  0.00           N
ATOM    844  H   MET    52      77.940  65.630  42.820  0.00  0.00           H
ATOM    845  CA  MET    52      79.890  65.100  42.200  0.00  0.00           C
ATOM    846  HA  MET    52      80.140  64.160  41.710  0.00  0.00           H
ATOM    847  CB  MET    52      79.650  66.100  41.010  0.00  0.00           C
ATOM    848  HB2 MET    52      79.220  66.970  41.520  0.00  0.00           H
ATOM    849  HB3 MET    52      78.850  65.650  40.430  0.00  0.00           H
ATOM    850  CG  MET    52      80.890  66.470  40.090  0.00  0.00           C
ATOM    851  HG2 MET    52      81.700  66.810  40.740  0.00  0.00           H
ATOM    852  HG3 MET    52      80.690  67.370  39.520  0.00  0.00           H
ATOM    853  SD  MET    52      81.390  65.240  38.840  0.00  0.00           S
ATOM    854  CE  MET    52      82.920  64.630  39.480  0.00  0.00           C
ATOM    855  HE1 MET    52      83.690  65.400  39.430  0.00  0.00           H
ATOM    856  HE2 MET    52      82.720  64.190  40.460  0.00  0.00           H
ATOM    857  HE3 MET    52      83.250  63.860  38.790  0.00  0.00           H
ATOM    858  C   MET    52      81.070  65.580  43.110  0.00  0.00           C
ATOM    859  O   MET    52      82.200  65.090  42.790  0.00  0.00           O
ATOM    860  N   ALA    53      80.950  66.300  44.180  0.00  0.00           N
ATOM    861  H   ALA    53      80.150  66.920  44.220  0.00  0.00           H
ATOM    862  CA  ALA    53      82.020  66.590  45.140  0.00  0.00           C
ATOM    863  HA  ALA    53      82.860  66.930  44.540  0.00  0.00           H
ATOM    864  CB  ALA    53      81.610  67.790  46.030  0.00  0.00           C
ATOM    865  HB1 ALA    53      81.430  68.710  45.470  0.00  0.00           H
ATOM    866  HB2 ALA    53      80.950  67.500  46.840  0.00  0.00           H
ATOM    867  HB3 ALA    53      82.570  67.960  46.510  0.00  0.00           H
ATOM    868  C   ALA    53      82.470  65.440  46.000  0.00  0.00           C
ATOM    869  O   ALA    53      83.710  65.320  46.110  0.00  0.00           O
ATOM    870  N   LEU    54      81.580  64.540  46.400  0.00  0.00           N
ATOM    871  H   LEU    54      80.620  64.760  46.180  0.00  0.00           H
ATOM    872  CA  LEU    54      81.840  63.440  47.240  0.00  0.00           C
ATOM    873  HA  LEU    54      82.580  63.690  48.010  0.00  0.00           H
ATOM    874  CB  LEU    54      80.550  62.720  47.740  0.00  0.00           C
ATOM    875  HB2 LEU    54      80.840  61.770  48.180  0.00  0.00           H
ATOM    876  HB3 LEU    54      79.960  62.580  46.840  0.00  0.00           H
ATOM    877  CG  LEU    54      79.820  63.600  48.820  0.00  0.00           C
ATOM    878  HG  LEU    54      79.940  64.610  48.430  0.00  0.00           H
ATOM    879  CD1 LEU    54      78.370  63.230  48.830  0.00  0.00           C
ATOM    880 HD11 LEU    54      77.940  63.830  49.630  0.00  0.00           H
ATOM    881 HD12 LEU    54      77.950  63.410  47.840  0.00  0.00           H
ATOM    882 HD13 LEU    54      78.150  62.220  49.170  0.00  0.00           H
ATOM    883  CD2 LEU    54      80.430  63.420  50.230  0.00  0.00           C
ATOM    884 HD21 LEU    54      79.900  63.930  51.030  0.00  0.00           H
ATOM    885 HD22 LEU    54      80.510  62.340  50.360  0.00  0.00           H
ATOM    886 HD23 LEU    54      81.420  63.890  50.230  0.00  0.00           H
ATOM    887  C   LEU    54      82.620  62.420  46.370  0.00  0.00           C
ATOM    888  O   LEU    54      83.470  61.750  46.910  0.00  0.00           O
ATOM    889  N   SER    55      82.400  62.400  45.050  0.00  0.00           N
ATOM    890  H   SER    55      81.510  62.780  44.760  0.00  0.00           H
ATOM    891  CA  SER    55      83.160  61.430  44.160  0.00  0.00           C
ATOM    892  HA  SER    55      83.230  60.430  44.590  0.00  0.00           H
ATOM    893  CB  SER    55      82.480  61.400  42.800  0.00  0.00           C
ATOM    894  HB2 SER    55      82.700  62.370  42.350  0.00  0.00           H
ATOM    895  HB3 SER    55      81.440  61.130  42.950  0.00  0.00           H
ATOM    896  OG  SER    55      83.050  60.420  41.930  0.00  0.00           O
ATOM    897  HG  SER    55      83.220  59.590  42.380  0.00  0.00           H
ATOM    898  C   SER    55      84.610  61.850  44.000  0.00  0.00           C
ATOM    899  O   SER    55      85.520  61.010  44.160  0.00  0.00           O
ATOM    900  N   VAL    56      84.930  63.130  43.960  0.00  0.00           N
ATOM    901  H   VAL    56      84.220  63.850  43.930  0.00  0.00           H
ATOM    902  CA  VAL    56      86.340  63.560  43.860  0.00  0.00           C
ATOM    903  HA  VAL    56      86.820  62.980  43.070  0.00  0.00           H
ATOM    904  CB  VAL    56      86.270  65.090  43.500  0.00  0.00           C
ATOM    905  HB  VAL    56      85.590  65.570  44.190  0.00  0.00           H
ATOM    906  CG1 VAL    56      87.610  65.690  43.540  0.00  0.00           C
ATOM    907 HG11 VAL    56      87.840  65.980  44.570  0.00  0.00           H
ATOM    908 HG12 VAL    56      88.360  64.930  43.320  0.00  0.00           H
ATOM    909 HG13 VAL    56      87.620  66.600  42.940  0.00  0.00           H
ATOM    910  CG2 VAL    56      85.640  65.210  42.110  0.00  0.00           C
ATOM    911 HG21 VAL    56      85.510  66.230  41.750  0.00  0.00           H
ATOM    912 HG22 VAL    56      86.330  64.740  41.410  0.00  0.00           H
ATOM    913 HG23 VAL    56      84.680  64.700  42.040  0.00  0.00           H
ATOM    914  C   VAL    56      87.140  63.190  45.090  0.00  0.00           C
ATOM    915  O   VAL    56      88.290  62.720  44.970  0.00  0.00           O
ATOM    916  N   CYX    57      86.580  63.410  46.290  0.00  0.00           N
ATOM    917  H   CYX    57      85.630  63.760  46.370  0.00  0.00           H
ATOM    918  CA  CYX    57      87.140  62.870  47.500  0.00  0.00           C
ATOM    919  HA  CYX    57      88.090  63.360  47.680  0.00  0.00           H
ATOM    920  CB  CYX    57      86.300  63.310  48.730  0.00  0.00           C
ATOM    921  HB2 CYX    57      86.580  62.670  49.560  0.00  0.00           H
ATOM    922  HB3 CYX    57      85.260  63.190  48.420  0.00  0.00           H
ATOM    923  SG  CYX    57      86.690  64.970  49.230  0.00  0.00           S
ATOM    924  C   CYX    57      87.290  61.310  47.420  0.00  0.00           C
ATOM    925  O   CYX    57      88.350  60.820  47.670  0.00  0.00           O
ATOM    926  N   GLU    58      86.150  60.610  47.230  0.00  0.00           N
ATOM    927  H   GLU    58      85.230  61.030  47.210  0.00  0.00           H
ATOM    928  CA  GLU    58      86.070  59.140  47.520  0.00  0.00           C
ATOM    929  HA  GLU    58      86.760  58.840  48.310  0.00  0.00           H
ATOM    930  CB  GLU    58      84.610  58.770  47.910  0.00  0.00           C
ATOM    931  HB2 GLU    58      84.010  59.170  47.090  0.00  0.00           H
ATOM    932  HB3 GLU    58      84.360  59.230  48.870  0.00  0.00           H
ATOM    933  CG  GLU    58      84.250  57.360  48.170  0.00  0.00           C
ATOM    934  HG2 GLU    58      84.970  56.890  48.830  0.00  0.00           H
ATOM    935  HG3 GLU    58      84.300  56.800  47.240  0.00  0.00           H
ATOM    936  CD  GLU    58      82.840  57.190  48.880  0.00  0.00           C
ATOM    937  OE1 GLU    58      82.560  56.050  49.270  0.00  0.00           O
ATOM    938  OE2 GLU    58      81.910  57.960  48.650  0.00  0.00           O
ATOM    939  C   GLU    58      86.740  58.270  46.450  0.00  0.00           C
ATOM    940  O   GLU    58      87.400  57.260  46.760  0.00  0.00           O
ATOM    941  N   ASP    59      86.680  58.720  45.190  0.00  0.00           N
ATOM    942  H   ASP    59      86.290  59.640  45.030  0.00  0.00           H
ATOM    943  CA  ASP    59      87.050  58.020  43.980  0.00  0.00           C
ATOM    944  HA  ASP    59      87.110  56.950  44.190  0.00  0.00           H
ATOM    945  CB  ASP    59      85.910  58.010  42.910  0.00  0.00           C
ATOM    946  HB2 ASP    59      86.200  57.430  42.030  0.00  0.00           H
ATOM    947  HB3 ASP    59      85.810  59.050  42.590  0.00  0.00           H
ATOM    948  CG  ASP    59      84.540  57.450  43.360  0.00  0.00           C
ATOM    949  OD1 ASP    59      84.410  56.340  44.020  0.00  0.00           O
ATOM    950  OD2 ASP    59      83.460  58.020  43.140  0.00  0.00           O
ATOM    951  C   ASP    59      88.500  58.430  43.440  0.00  0.00           C
ATOM    952  O   ASP    59      89.170  57.480  42.970  0.00  0.00           O
ATOM    953  N   LEU    60      88.860  59.720  43.590  0.00  0.00           N
ATOM    954  H   LEU    60      88.260  60.370  44.080  0.00  0.00           H
ATOM    955  CA  LEU    60      90.110  60.210  43.030  0.00  0.00           C
ATOM    956  HA  LEU    60      90.680  59.410  42.550  0.00  0.00           H
ATOM    957  CB  LEU    60      89.930  61.300  42.010  0.00  0.00           C
ATOM    958  HB2 LEU    60      90.910  61.530  41.580  0.00  0.00           H
ATOM    959  HB3 LEU    60      89.480  62.130  42.550  0.00  0.00           H
ATOM    960  CG  LEU    60      89.030  61.010  40.790  0.00  0.00           C
ATOM    961  HG  LEU    60      88.060  60.960  41.270  0.00  0.00           H
ATOM    962  CD1 LEU    60      89.150  62.250  39.920  0.00  0.00           C
ATOM    963 HD11 LEU    60      88.810  62.060  38.910  0.00  0.00           H
ATOM    964 HD12 LEU    60      88.380  62.900  40.330  0.00  0.00           H
ATOM    965 HD13 LEU    60      90.150  62.670  39.880  0.00  0.00           H
ATOM    966  CD2 LEU    60      89.380  59.750  40.010  0.00  0.00           C
ATOM    967 HD21 LEU    60      88.930  58.900  40.520  0.00  0.00           H
ATOM    968 HD22 LEU    60      88.820  59.780  39.080  0.00  0.00           H
ATOM    969 HD23 LEU    60      90.460  59.610  39.950  0.00  0.00           H
ATOM    970  C   LEU    60      91.210  60.590  44.080  0.00  0.00           C
ATOM    971  O   LEU    60      92.370  60.210  43.910  0.00  0.00           O
ATOM    972  N   ILE    61      90.890  61.340  45.140  0.00  0.00           N
ATOM    973  H   ILE    61      89.980  61.770  45.130  0.00  0.00           H
ATOM    974  CA  ILE    61      92.000  61.800  46.050  0.00  0.00           C
ATOM    975  HA  ILE    61      92.950  62.010  45.560  0.00  0.00           H
ATOM    976  CB  ILE    61      91.590  63.090  46.740  0.00  0.00           C
ATOM    977  HB  ILE    61      90.600  62.890  47.150  0.00  0.00           H
ATOM    978  CG2 ILE    61      92.540  63.620  47.830  0.00  0.00           C
ATOM    979 HG21 ILE    61      92.800  62.770  48.460  0.00  0.00           H
ATOM    980 HG22 ILE    61      93.470  64.040  47.440  0.00  0.00           H
ATOM    981 HG23 ILE    61      92.030  64.300  48.510  0.00  0.00           H
ATOM    982  CG1 ILE    61      91.340  64.210  45.730  0.00  0.00           C
ATOM    983 HG12 ILE    61      90.780  63.760  44.910  0.00  0.00           H
ATOM    984 HG13 ILE    61      92.280  64.560  45.320  0.00  0.00           H
ATOM    985  CD1 ILE    61      90.480  65.460  46.270  0.00  0.00           C
ATOM    986 HD11 ILE    61      89.480  65.100  46.500  0.00  0.00           H
ATOM    987 HD12 ILE    61      90.900  65.820  47.200  0.00  0.00           H
ATOM    988 HD13 ILE    61      90.500  66.260  45.520  0.00  0.00           H
ATOM    989  C   ILE    61      92.400  60.700  47.070  0.00  0.00           C
ATOM    990  O   ILE    61      93.550  60.610  47.510  0.00  0.00           O
ATOM    991  N   SER    62      91.440  59.800  47.340  0.00  0.00           N
ATOM    992  H   SER    62      90.500  60.000  47.030  0.00  0.00           H
ATOM    993  CA  SER    62      91.720  58.510  48.000  0.00  0.00           C
ATOM    994  HA  SER    62      91.940  58.620  49.060  0.00  0.00           H
ATOM    995  CB  SER    62      90.330  57.850  47.900  0.00  0.00           C
ATOM    996  HB2 SER    62      89.630  58.480  48.450  0.00  0.00           H
ATOM    997  HB3 SER    62      90.250  56.930  48.480  0.00  0.00           H
ATOM    998  OG  SER    62      89.940  57.590  46.590  0.00  0.00           O
ATOM    999  HG  SER    62      88.980  57.530  46.520  0.00  0.00           H
ATOM   1000  C   SER    62      92.900  57.720  47.450  0.00  0.00           C
ATOM   1001  O   SER    62      93.520  56.980  48.180  0.00  0.00           O
ATOM   1002  N   SER    63      93.310  57.990  46.240  0.00  0.00           N
ATOM   1003  H   SER    63      92.780  58.540  45.580  0.00  0.00           H
ATOM   1004  CA  SER    63      94.480  57.370  45.520  0.00  0.00           C
ATOM   1005  HA  SER    63      94.930  56.640  46.190  0.00  0.00           H
ATOM   1006  CB  SER    63      93.880  56.620  44.290  0.00  0.00           C
ATOM   1007  HB2 SER    63      94.680  56.060  43.800  0.00  0.00           H
ATOM   1008  HB3 SER    63      93.500  57.290  43.520  0.00  0.00           H
ATOM   1009  OG  SER    63      92.890  55.840  44.760  0.00  0.00           O
ATOM   1010  HG  SER    63      93.330  55.130  45.230  0.00  0.00           H
ATOM   1011  C   SER    63      95.550  58.430  45.120  0.00  0.00           C
ATOM   1012  O   SER    63      96.210  58.170  44.080  0.00  0.00           O
ATOM   1013  N   GLN    64      95.740  59.520  45.880  0.00  0.00           N
ATOM   1014  H   GLN    64      95.010  59.770  46.520  0.00  0.00           H
ATOM   1015  CA  GLN    64      96.880  60.400  45.800  0.00  0.00           C
ATOM   1016  HA  GLN    64      96.650  61.310  46.370  0.00  0.00           H
ATOM   1017  CB  GLN    64      98.060  59.810  46.530  0.00  0.00           C
ATOM   1018  HB2 GLN    64      98.770  60.640  46.580  0.00  0.00           H
ATOM   1019  HB3 GLN    64      98.510  58.970  46.000  0.00  0.00           H
ATOM   1020  CG  GLN    64      97.870  59.390  47.950  0.00  0.00           C
ATOM   1021  HG2 GLN    64      97.230  58.520  48.090  0.00  0.00           H
ATOM   1022  HG3 GLN    64      97.370  60.150  48.550  0.00  0.00           H
ATOM   1023  CD  GLN    64      99.190  59.040  48.610  0.00  0.00           C
ATOM   1024  OE1 GLN    64      99.710  58.020  48.280  0.00  0.00           O
ATOM   1025  NE2 GLN    64      99.750  59.940  49.450  0.00  0.00           N
ATOM   1026 HE21 GLN    64      99.310  60.840  49.550  0.00  0.00           H
ATOM   1027 HE22 GLN    64     100.690  59.800  49.790  0.00  0.00           H
ATOM   1028  C   GLN    64      97.160  60.950  44.410  0.00  0.00           C
ATOM   1029  O   GLN    64      98.330  60.860  43.860  0.00  0.00           O
ATOM   1030  N   VAL    65      96.200  61.600  43.740  0.00  0.00           N
ATOM   1031  H   VAL    65      95.340  61.800  44.240  0.00  0.00           H
ATOM   1032  CA  VAL    65      96.360  62.020  42.260  0.00  0.00           C
ATOM   1033  HA  VAL    65      97.080  61.320  41.830  0.00  0.00           H
ATOM   1034  CB  VAL    65      95.000  61.940  41.520  0.00  0.00           C
ATOM   1035  HB  VAL    65      95.150  62.260  40.490  0.00  0.00           H
ATOM   1036  CG1 VAL    65      94.420  60.520  41.440  0.00  0.00           C
ATOM   1037 HG11 VAL    65      94.370  59.960  42.380  0.00  0.00           H
ATOM   1038 HG12 VAL    65      93.400  60.560  41.070  0.00  0.00           H
ATOM   1039 HG13 VAL    65      94.950  59.980  40.660  0.00  0.00           H
ATOM   1040  CG2 VAL    65      93.950  62.830  42.190  0.00  0.00           C
ATOM   1041 HG21 VAL    65      93.820  62.520  43.230  0.00  0.00           H
ATOM   1042 HG22 VAL    65      94.410  63.820  42.270  0.00  0.00           H
ATOM   1043 HG23 VAL    65      92.990  62.780  41.670  0.00  0.00           H
ATOM   1044  C   VAL    65      97.040  63.420  42.270  0.00  0.00           C
ATOM   1045  O   VAL    65      96.650  64.220  43.120  0.00  0.00           O
ATOM   1046  N   TYR    66      97.920  63.760  41.360  0.00  0.00           N
ATOM   1047  H   TYR    66      98.070  63.140  40.570  0.00  0.00           H
ATOM   1048  CA  TYR    66      98.680  64.980  41.350  0.00  0.00           C
ATOM   1049  HA  TYR    66      98.620  65.450  42.330  0.00  0.00           H
ATOM   1050  CB  TYR    66     100.110  64.860  40.920  0.00  0.00           C
ATOM   1051  HB2 TYR    66     100.490  65.880  41.010  0.00  0.00           H
ATOM   1052  HB3 TYR    66     100.230  64.320  39.980  0.00  0.00           H
ATOM   1053  CG  TYR    66     101.150  64.080  41.920  0.00  0.00           C
ATOM   1054  CD1 TYR    66     100.860  62.800  42.370  0.00  0.00           C
ATOM   1055  HD1 TYR    66      99.840  62.470  42.240  0.00  0.00           H
ATOM   1056  CE1 TYR    66     101.750  62.090  43.160  0.00  0.00           C
ATOM   1057  HE1 TYR    66     101.550  61.100  43.550  0.00  0.00           H
ATOM   1058  CZ  TYR    66     103.000  62.710  43.430  0.00  0.00           C
ATOM   1059  OH  TYR    66     103.830  62.060  44.290  0.00  0.00           O
ATOM   1060  HH  TYR    66     103.540  61.240  44.700  0.00  0.00           H
ATOM   1061  CE2 TYR    66     103.230  64.070  43.090  0.00  0.00           C
ATOM   1062  HE2 TYR    66     104.170  64.510  43.380  0.00  0.00           H
ATOM   1063  CD2 TYR    66     102.320  64.760  42.270  0.00  0.00           C
ATOM   1064  HD2 TYR    66     102.480  65.780  41.960  0.00  0.00           H
ATOM   1065  C   TYR    66      97.980  66.090  40.630  0.00  0.00           C
ATOM   1066  O   TYR    66      98.170  67.300  40.860  0.00  0.00           O
ATOM   1067  N   ALA    67      97.140  65.740  39.610  0.00  0.00           N
ATOM   1068  H   ALA    67      96.860  64.780  39.530  0.00  0.00           H
ATOM   1069  CA  ALA    67      96.280  66.730  38.950  0.00  0.00           C
ATOM   1070  HA  ALA    67      96.060  67.540  39.650  0.00  0.00           H
ATOM   1071  CB  ALA    67      97.020  67.250  37.750  0.00  0.00           C
ATOM   1072  HB1 ALA    67      97.260  66.470  37.030  0.00  0.00           H
ATOM   1073  HB2 ALA    67      96.490  68.050  37.230  0.00  0.00           H
ATOM   1074  HB3 ALA    67      97.990  67.680  38.010  0.00  0.00           H
ATOM   1075  C   ALA    67      94.970  66.100  38.570  0.00  0.00           C
ATOM   1076  O   ALA    67      94.980  64.870  38.500  0.00  0.00           O
ATOM   1077  N   ILE    68      93.900  66.860  38.320  0.00  0.00           N
ATOM   1078  H   ILE    68      94.050  67.800  38.630  0.00  0.00           H
ATOM   1079  CA  ILE    68      92.660  66.330  37.720  0.00  0.00           C
ATOM   1080  HA  ILE    68      92.870  65.290  37.490  0.00  0.00           H
ATOM   1081  CB  ILE    68      91.510  66.430  38.730  0.00  0.00           C
ATOM   1082  HB  ILE    68      91.380  67.470  39.020  0.00  0.00           H
ATOM   1083  CG2 ILE    68      90.140  65.930  38.090  0.00  0.00           C
ATOM   1084 HG21 ILE    68      89.950  66.460  37.160  0.00  0.00           H
ATOM   1085 HG22 ILE    68      90.270  64.890  37.790  0.00  0.00           H
ATOM   1086 HG23 ILE    68      89.250  66.090  38.700  0.00  0.00           H
ATOM   1087  CG1 ILE    68      91.640  65.690  40.050  0.00  0.00           C
ATOM   1088 HG12 ILE    68      92.660  65.900  40.360  0.00  0.00           H
ATOM   1089 HG13 ILE    68      91.710  64.600  39.970  0.00  0.00           H
ATOM   1090  CD1 ILE    68      90.650  66.210  41.130  0.00  0.00           C
ATOM   1091 HD11 ILE    68      90.810  67.290  41.130  0.00  0.00           H
ATOM   1092 HD12 ILE    68      89.630  65.940  40.880  0.00  0.00           H
ATOM   1093 HD13 ILE    68      90.840  65.920  42.170  0.00  0.00           H
ATOM   1094  C   ILE    68      92.420  66.890  36.350  0.00  0.00           C
ATOM   1095  O   ILE    68      92.330  68.110  36.190  0.00  0.00           O
ATOM   1096  N   LEU    69      92.130  66.040  35.400  0.00  0.00           N
ATOM   1097  H   LEU    69      92.210  65.040  35.560  0.00  0.00           H
ATOM   1098  CA  LEU    69      91.570  66.350  34.040  0.00  0.00           C
ATOM   1099  HA  LEU    69      91.980  67.270  33.620  0.00  0.00           H
ATOM   1100  CB  LEU    69      91.870  65.250  33.020  0.00  0.00           C
ATOM   1101  HB2 LEU    69      91.010  65.310  32.340  0.00  0.00           H
ATOM   1102  HB3 LEU    69      91.950  64.330  33.580  0.00  0.00           H
ATOM   1103  CG  LEU    69      93.220  65.600  32.310  0.00  0.00           C
ATOM   1104  HG  LEU    69      93.410  66.630  32.010  0.00  0.00           H
ATOM   1105  CD1 LEU    69      94.410  65.170  33.220  0.00  0.00           C
ATOM   1106 HD11 LEU    69      94.310  64.110  33.420  0.00  0.00           H
ATOM   1107 HD12 LEU    69      95.400  65.200  32.750  0.00  0.00           H
ATOM   1108 HD13 LEU    69      94.370  65.710  34.170  0.00  0.00           H
ATOM   1109  CD2 LEU    69      93.230  64.720  31.120  0.00  0.00           C
ATOM   1110 HD21 LEU    69      92.490  65.130  30.440  0.00  0.00           H
ATOM   1111 HD22 LEU    69      94.240  64.760  30.730  0.00  0.00           H
ATOM   1112 HD23 LEU    69      92.960  63.730  31.490  0.00  0.00           H
ATOM   1113  C   LEU    69      90.040  66.650  34.180  0.00  0.00           C
ATOM   1114  O   LEU    69      89.390  65.780  34.780  0.00  0.00           O
ATOM   1115  N   VAL    70      89.460  67.730  33.740  0.00  0.00           N
ATOM   1116  H   VAL    70      90.010  68.560  33.570  0.00  0.00           H
ATOM   1117  CA  VAL    70      87.970  67.920  33.730  0.00  0.00           C
ATOM   1118  HA  VAL    70      87.410  66.990  33.860  0.00  0.00           H
ATOM   1119  CB  VAL    70      87.420  68.630  34.970  0.00  0.00           C
ATOM   1120  HB  VAL    70      87.780  68.190  35.900  0.00  0.00           H
ATOM   1121  CG1 VAL    70      87.920  70.100  35.100  0.00  0.00           C
ATOM   1122 HG11 VAL    70      87.730  70.690  34.200  0.00  0.00           H
ATOM   1123 HG12 VAL    70      87.520  70.540  36.020  0.00  0.00           H
ATOM   1124 HG13 VAL    70      88.990  69.930  35.260  0.00  0.00           H
ATOM   1125  CG2 VAL    70      85.930  68.470  35.110  0.00  0.00           C
ATOM   1126 HG21 VAL    70      85.550  68.680  36.110  0.00  0.00           H
ATOM   1127 HG22 VAL    70      85.430  69.190  34.470  0.00  0.00           H
ATOM   1128 HG23 VAL    70      85.520  67.480  34.930  0.00  0.00           H
ATOM   1129  C   VAL    70      87.400  68.510  32.450  0.00  0.00           C
ATOM   1130  O   VAL    70      87.840  69.510  31.940  0.00  0.00           O
ATOM   1131  N   SER    71      86.280  67.850  32.000  0.00  0.00           N
ATOM   1132  H   SER    71      85.980  67.080  32.580  0.00  0.00           H
ATOM   1133  CA  SER    71      85.550  68.110  30.780  0.00  0.00           C
ATOM   1134  HA  SER    71      85.910  69.050  30.370  0.00  0.00           H
ATOM   1135  CB  SER    71      85.780  66.970  29.770  0.00  0.00           C
ATOM   1136  HB2 SER    71      86.830  66.690  29.810  0.00  0.00           H
ATOM   1137  HB3 SER    71      85.570  67.330  28.760  0.00  0.00           H
ATOM   1138  OG  SER    71      85.030  65.810  30.050  0.00  0.00           O
ATOM   1139  HG  SER    71      85.080  65.160  29.340  0.00  0.00           H
ATOM   1140  C   SER    71      84.000  68.380  31.050  0.00  0.00           C
ATOM   1141  O   SER    71      83.640  68.870  32.090  0.00  0.00           O
ATOM   1142  N   HIE    72      83.090  68.210  30.090  0.00  0.00           N
ATOM   1143  H   HIE    72      83.390  67.700  29.280  0.00  0.00           H
ATOM   1144  CA  HIE    72      81.570  68.460  30.160  0.00  0.00           C
ATOM   1145  HA  HIE    72      81.400  68.940  31.130  0.00  0.00           H
ATOM   1146  CB  HIE    72      81.130  69.390  28.970  0.00  0.00           C
ATOM   1147  HB2 HIE    72      80.050  69.500  28.920  0.00  0.00           H
ATOM   1148  HB3 HIE    72      81.540  69.030  28.020  0.00  0.00           H
ATOM   1149  CG  HIE    72      81.610  70.810  29.000  0.00  0.00           C
ATOM   1150  ND1 HIE    72      81.820  71.700  27.880  0.00  0.00           N
ATOM   1151  CE1 HIE    72      82.050  72.930  28.410  0.00  0.00           C
ATOM   1152  HE1 HIE    72      82.180  73.820  27.820  0.00  0.00           H
ATOM   1153  NE2 HIE    72      81.900  72.840  29.720  0.00  0.00           N
ATOM   1154  HE2 HIE    72      81.720  73.690  30.230  0.00  0.00           H
ATOM   1155  CD2 HIE    72      81.570  71.540  30.100  0.00  0.00           C
ATOM   1156  HD2 HIE    72      81.220  71.230  31.080  0.00  0.00           H
ATOM   1157  C   HIE    72      80.720  67.220  30.010  0.00  0.00           C
ATOM   1158  O   HIE    72      81.160  66.380  29.170  0.00  0.00           O
ATOM   1159  N   PRO    73      79.540  67.130  30.700  0.00  0.00           N
ATOM   1160  CD  PRO    73      79.020  67.980  31.770  0.00  0.00           C
ATOM   1161  HD2 PRO    73      78.550  68.770  31.180  0.00  0.00           H
ATOM   1162  HD3 PRO    73      79.870  68.220  32.410  0.00  0.00           H
ATOM   1163  CG  PRO    73      77.920  67.100  32.320  0.00  0.00           C
ATOM   1164  HG2 PRO    73      77.100  67.680  32.770  0.00  0.00           H
ATOM   1165  HG3 PRO    73      78.340  66.400  33.040  0.00  0.00           H
ATOM   1166  CB  PRO    73      77.440  66.250  31.190  0.00  0.00           C
ATOM   1167  HB2 PRO    73      76.640  66.780  30.660  0.00  0.00           H
ATOM   1168  HB3 PRO    73      77.060  65.280  31.520  0.00  0.00           H
ATOM   1169  CA  PRO    73      78.670  66.070  30.320  0.00  0.00           C
ATOM   1170  HA  PRO    73      79.240  65.200  30.640  0.00  0.00           H
ATOM   1171  C   PRO    73      78.280  66.110  28.820  0.00  0.00           C
ATOM   1172  O   PRO    73      78.140  67.140  28.190  0.00  0.00           O
ATOM   1173  N   PRO    74      77.780  64.960  28.300  0.00  0.00           N
ATOM   1174  CD  PRO    74      77.970  63.640  28.810  0.00  0.00           C
ATOM   1175  HD2 PRO    74      77.310  63.460  29.660  0.00  0.00           H
ATOM   1176  HD3 PRO    74      79.010  63.500  29.090  0.00  0.00           H
ATOM   1177  CG  PRO    74      77.740  62.660  27.680  0.00  0.00           C
ATOM   1178  HG2 PRO    74      77.450  61.660  28.000  0.00  0.00           H
ATOM   1179  HG3 PRO    74      78.640  62.670  27.060  0.00  0.00           H
ATOM   1180  CB  PRO    74      76.640  63.370  26.990  0.00  0.00           C
ATOM   1181  HB2 PRO    74      75.670  63.220  27.460  0.00  0.00           H
ATOM   1182  HB3 PRO    74      76.590  62.970  25.980  0.00  0.00           H
ATOM   1183  CA  PRO    74      77.080  64.820  27.050  0.00  0.00           C
ATOM   1184  HA  PRO    74      77.860  65.080  26.340  0.00  0.00           H
ATOM   1185  C   PRO    74      75.970  65.880  26.770  0.00  0.00           C
ATOM   1186  O   PRO    74      75.850  66.420  25.630  0.00  0.00           O
ATOM   1187  N   ALA    75      75.150  66.150  27.840  0.00  0.00           N
ATOM   1188  H   ALA    75      75.160  65.490  28.610  0.00  0.00           H
ATOM   1189  CA  ALA    75      74.020  67.140  27.740  0.00  0.00           C
ATOM   1190  HA  ALA    75      74.260  67.870  26.970  0.00  0.00           H
ATOM   1191  CB  ALA    75      72.760  66.420  27.360  0.00  0.00           C
ATOM   1192  HB1 ALA    75      72.980  65.910  26.420  0.00  0.00           H
ATOM   1193  HB2 ALA    75      72.580  65.690  28.150  0.00  0.00           H
ATOM   1194  HB3 ALA    75      71.970  67.170  27.260  0.00  0.00           H
ATOM   1195  C   ALA    75      73.930  67.970  29.020  0.00  0.00           C
ATOM   1196  O   ALA    75      73.210  67.670  30.020  0.00  0.00           O
ATOM   1197  N   PRO    76      74.710  69.050  29.060  0.00  0.00           N
ATOM   1198  CD  PRO    76      75.630  69.480  28.010  0.00  0.00           C
ATOM   1199  HD2 PRO    76      75.010  69.970  27.260  0.00  0.00           H
ATOM   1200  HD3 PRO    76      76.130  68.650  27.530  0.00  0.00           H
ATOM   1201  CG  PRO    76      76.680  70.440  28.600  0.00  0.00           C
ATOM   1202  HG2 PRO    76      76.800  71.340  28.000  0.00  0.00           H
ATOM   1203  HG3 PRO    76      77.650  69.950  28.650  0.00  0.00           H
ATOM   1204  CB  PRO    76      76.000  70.800  29.950  0.00  0.00           C
ATOM   1205  HB2 PRO    76      75.740  71.860  29.850  0.00  0.00           H
ATOM   1206  HB3 PRO    76      76.670  70.700  30.810  0.00  0.00           H
ATOM   1207  CA  PRO    76      74.730  69.960  30.140  0.00  0.00           C
ATOM   1208  HA  PRO    76      74.800  69.440  31.090  0.00  0.00           H
ATOM   1209  C   PRO    76      73.490  70.850  30.310  0.00  0.00           C
ATOM   1210  O   PRO    76      73.040  71.490  29.360  0.00  0.00           O
ATOM   1211  N   THR    77      73.030  71.000  31.530  0.00  0.00           N
ATOM   1212  H   THR    77      73.540  70.500  32.250  0.00  0.00           H
ATOM   1213  CA  THR    77      71.950  71.910  32.070  0.00  0.00           C
ATOM   1214  HA  THR    77      71.160  71.990  31.320  0.00  0.00           H
ATOM   1215  CB  THR    77      71.200  71.230  33.220  0.00  0.00           C
ATOM   1216  HB  THR    77      70.590  71.990  33.690  0.00  0.00           H
ATOM   1217  CG2 THR    77      70.360  69.970  32.790  0.00  0.00           C
ATOM   1218 HG21 THR    77      70.840  69.500  31.930  0.00  0.00           H
ATOM   1219 HG22 THR    77      70.250  69.190  33.540  0.00  0.00           H
ATOM   1220 HG23 THR    77      69.330  70.250  32.550  0.00  0.00           H
ATOM   1221  OG1 THR    77      72.120  70.730  34.300  0.00  0.00           O
ATOM   1222  HG1 THR    77      72.370  71.500  34.810  0.00  0.00           H
ATOM   1223  C   THR    77      72.530  73.290  32.310  0.00  0.00           C
ATOM   1224  O   THR    77      71.770  74.180  32.080  0.00  0.00           O
ATOM   1225  N   ASP    78      73.790  73.360  32.730  0.00  0.00           N
ATOM   1226  H   ASP    78      74.410  72.570  32.700  0.00  0.00           H
ATOM   1227  CA  ASP    78      74.410  74.560  33.300  0.00  0.00           C
ATOM   1228  HA  ASP    78      73.860  75.430  32.930  0.00  0.00           H
ATOM   1229  CB  ASP    78      74.350  74.490  34.850  0.00  0.00           C
ATOM   1230  HB2 ASP    78      74.540  75.440  35.330  0.00  0.00           H
ATOM   1231  HB3 ASP    78      75.150  73.800  35.140  0.00  0.00           H
ATOM   1232  CG  ASP    78      72.990  73.970  35.330  0.00  0.00           C
ATOM   1233  OD1 ASP    78      72.010  74.770  35.290  0.00  0.00           O
ATOM   1234  OD2 ASP    78      72.880  72.850  35.810  0.00  0.00           O
ATOM   1235  C   ASP    78      75.800  74.810  32.720  0.00  0.00           C
ATOM   1236  O   ASP    78      76.530  73.880  32.470  0.00  0.00           O
ATOM   1237  N   HIE    79      76.160  76.090  32.650  0.00  0.00           N
ATOM   1238  H   HIE    79      75.510  76.860  32.800  0.00  0.00           H
ATOM   1239  CA  HIE    79      77.370  76.500  32.060  0.00  0.00           C
ATOM   1240  HA  HIE    79      77.530  75.860  31.190  0.00  0.00           H
ATOM   1241  CB  HIE    79      77.350  77.980  31.480  0.00  0.00           C
ATOM   1242  HB2 HIE    79      78.360  78.170  31.120  0.00  0.00           H
ATOM   1243  HB3 HIE    79      77.130  78.760  32.210  0.00  0.00           H
ATOM   1244  CG  HIE    79      76.510  78.150  30.280  0.00  0.00           C
ATOM   1245  ND1 HIE    79      76.750  77.470  29.040  0.00  0.00           N
ATOM   1246  CE1 HIE    79      75.650  77.800  28.300  0.00  0.00           C
ATOM   1247  HE1 HIE    79      75.380  77.330  27.370  0.00  0.00           H
ATOM   1248  NE2 HIE    79      74.840  78.640  28.990  0.00  0.00           N
ATOM   1249  HE2 HIE    79      73.870  78.760  28.740  0.00  0.00           H
ATOM   1250  CD2 HIE    79      75.340  78.810  30.230  0.00  0.00           C
ATOM   1251  HD2 HIE    79      75.000  79.360  31.090  0.00  0.00           H
ATOM   1252  C   HIE    79      78.610  76.230  32.950  0.00  0.00           C
ATOM   1253  O   HIE    79      79.700  76.600  32.630  0.00  0.00           O
ATOM   1254  N   LEU    80      78.340  75.670  34.130  0.00  0.00           N
ATOM   1255  H   LEU    80      77.370  75.470  34.330  0.00  0.00           H
ATOM   1256  CA  LEU    80      79.300  75.680  35.240  0.00  0.00           C
ATOM   1257  HA  LEU    80      80.210  76.100  34.810  0.00  0.00           H
ATOM   1258  CB  LEU    80      78.780  76.620  36.340  0.00  0.00           C
ATOM   1259  HB2 LEU    80      79.530  76.660  37.120  0.00  0.00           H
ATOM   1260  HB3 LEU    80      77.960  76.110  36.850  0.00  0.00           H
ATOM   1261  CG  LEU    80      78.260  78.010  35.930  0.00  0.00           C
ATOM   1262  HG  LEU    80      77.470  77.920  35.190  0.00  0.00           H
ATOM   1263  CD1 LEU    80      77.510  78.600  37.130  0.00  0.00           C
ATOM   1264 HD11 LEU    80      77.900  78.340  38.120  0.00  0.00           H
ATOM   1265 HD12 LEU    80      77.410  79.680  37.120  0.00  0.00           H
ATOM   1266 HD13 LEU    80      76.460  78.320  37.000  0.00  0.00           H
ATOM   1267  CD2 LEU    80      79.370  78.860  35.360  0.00  0.00           C
ATOM   1268 HD21 LEU    80      79.840  78.430  34.480  0.00  0.00           H
ATOM   1269 HD22 LEU    80      79.030  79.820  34.990  0.00  0.00           H
ATOM   1270 HD23 LEU    80      80.070  79.070  36.170  0.00  0.00           H
ATOM   1271  C   LEU    80      79.710  74.300  35.760  0.00  0.00           C
ATOM   1272  O   LEU    80      79.860  74.160  36.960  0.00  0.00           O
ATOM   1273  N   THR    81      79.750  73.230  34.960  0.00  0.00           N
ATOM   1274  H   THR    81      79.670  73.350  33.960  0.00  0.00           H
ATOM   1275  CA  THR    81      79.960  71.850  35.460  0.00  0.00           C
ATOM   1276  HA  THR    81      79.290  71.710  36.310  0.00  0.00           H
ATOM   1277  CB  THR    81      79.610  70.800  34.400  0.00  0.00           C
ATOM   1278  HB  THR    81      79.930  69.800  34.670  0.00  0.00           H
ATOM   1279  CG2 THR    81      78.080  70.660  34.150  0.00  0.00           C
ATOM   1280 HG21 THR    81      77.730  70.080  35.000  0.00  0.00           H
ATOM   1281 HG22 THR    81      77.650  71.660  34.240  0.00  0.00           H
ATOM   1282 HG23 THR    81      77.810  70.170  33.210  0.00  0.00           H
ATOM   1283  OG1 THR    81      80.270  71.020  33.180  0.00  0.00           O
ATOM   1284  HG1 THR    81      79.790  71.540  32.540  0.00  0.00           H
ATOM   1285  C   THR    81      81.340  71.550  36.030  0.00  0.00           C
ATOM   1286  O   THR    81      81.350  70.590  36.770  0.00  0.00           O
ATOM   1287  N   PRO    82      82.420  72.370  35.930  0.00  0.00           N
ATOM   1288  CD  PRO    82      82.810  73.170  34.760  0.00  0.00           C
ATOM   1289  HD2 PRO    82      82.790  74.210  35.080  0.00  0.00           H
ATOM   1290  HD3 PRO    82      82.200  73.080  33.860  0.00  0.00           H
ATOM   1291  CG  PRO    82      84.230  72.750  34.390  0.00  0.00           C
ATOM   1292  HG2 PRO    82      84.710  73.610  33.930  0.00  0.00           H
ATOM   1293  HG3 PRO    82      84.110  71.830  33.830  0.00  0.00           H
ATOM   1294  CB  PRO    82      84.860  72.440  35.810  0.00  0.00           C
ATOM   1295  HB2 PRO    82      85.360  73.190  36.420  0.00  0.00           H
ATOM   1296  HB3 PRO    82      85.640  71.680  35.760  0.00  0.00           H
ATOM   1297  CA  PRO    82      83.620  71.970  36.610  0.00  0.00           C
ATOM   1298  HA  PRO    82      83.610  70.890  36.630  0.00  0.00           H
ATOM   1299  C   PRO    82      83.750  72.430  38.080  0.00  0.00           C
ATOM   1300  O   PRO    82      84.710  72.150  38.780  0.00  0.00           O
ATOM   1301  N   THR    83      82.840  73.190  38.620  0.00  0.00           N
ATOM   1302  H   THR    83      81.980  73.430  38.150  0.00  0.00           H
ATOM   1303  CA  THR    83      83.000  73.910  39.910  0.00  0.00           C
ATOM   1304  HA  THR    83      83.900  74.520  39.810  0.00  0.00           H
ATOM   1305  CB  THR    83      81.870  74.930  40.080  0.00  0.00           C
ATOM   1306  HB  THR    83      80.900  74.450  40.090  0.00  0.00           H
ATOM   1307  CG2 THR    83      82.060  75.810  41.300  0.00  0.00           C
ATOM   1308 HG21 THR    83      82.170  75.100  42.120  0.00  0.00           H
ATOM   1309 HG22 THR    83      82.890  76.520  41.260  0.00  0.00           H
ATOM   1310 HG23 THR    83      81.140  76.340  41.540  0.00  0.00           H
ATOM   1311  OG1 THR    83      81.830  75.850  38.990  0.00  0.00           O
ATOM   1312  HG1 THR    83      81.360  76.650  39.250  0.00  0.00           H
ATOM   1313  C   THR    83      83.240  73.020  41.120  0.00  0.00           C
ATOM   1314  O   THR    83      84.270  73.250  41.820  0.00  0.00           O
ATOM   1315  N   PRO    84      82.460  71.960  41.470  0.00  0.00           N
ATOM   1316  CD  PRO    84      81.240  71.520  40.750  0.00  0.00           C
ATOM   1317  HD2 PRO    84      81.470  70.880  39.900  0.00  0.00           H
ATOM   1318  HD3 PRO    84      80.620  72.360  40.440  0.00  0.00           H
ATOM   1319  CG  PRO    84      80.520  70.670  41.760  0.00  0.00           C
ATOM   1320  HG2 PRO    84      79.950  69.870  41.280  0.00  0.00           H
ATOM   1321  HG3 PRO    84      79.980  71.340  42.430  0.00  0.00           H
ATOM   1322  CB  PRO    84      81.620  70.010  42.590  0.00  0.00           C
ATOM   1323  HB2 PRO    84      82.030  69.170  42.040  0.00  0.00           H
ATOM   1324  HB3 PRO    84      81.190  69.790  43.570  0.00  0.00           H
ATOM   1325  CA  PRO    84      82.740  71.100  42.640  0.00  0.00           C
ATOM   1326  HA  PRO    84      82.830  71.750  43.510  0.00  0.00           H
ATOM   1327  C   PRO    84      84.080  70.360  42.570  0.00  0.00           C
ATOM   1328  O   PRO    84      84.700  70.010  43.560  0.00  0.00           O
ATOM   1329  N   ILE    85      84.610  70.150  41.360  0.00  0.00           N
ATOM   1330  H   ILE    85      84.160  70.570  40.560  0.00  0.00           H
ATOM   1331  CA  ILE    85      85.920  69.520  41.120  0.00  0.00           C
ATOM   1332  HA  ILE    85      86.060  68.730  41.860  0.00  0.00           H
ATOM   1333  CB  ILE    85      86.060  68.900  39.690  0.00  0.00           C
ATOM   1334  HB  ILE    85      86.020  69.700  38.950  0.00  0.00           H
ATOM   1335  CG2 ILE    85      87.480  68.240  39.540  0.00  0.00           C
ATOM   1336 HG21 ILE    85      88.320  68.940  39.560  0.00  0.00           H
ATOM   1337 HG22 ILE    85      87.640  67.550  40.370  0.00  0.00           H
ATOM   1338 HG23 ILE    85      87.620  67.650  38.640  0.00  0.00           H
ATOM   1339  CG1 ILE    85      84.900  68.000  39.290  0.00  0.00           C
ATOM   1340 HG12 ILE    85      84.740  67.220  40.040  0.00  0.00           H
ATOM   1341 HG13 ILE    85      85.290  67.430  38.450  0.00  0.00           H
ATOM   1342  CD1 ILE    85      83.620  68.570  38.770  0.00  0.00           C
ATOM   1343 HD11 ILE    85      82.930  67.780  38.510  0.00  0.00           H
ATOM   1344 HD12 ILE    85      83.090  69.230  39.470  0.00  0.00           H
ATOM   1345 HD13 ILE    85      83.870  68.940  37.780  0.00  0.00           H
ATOM   1346  C   ILE    85      87.080  70.440  41.440  0.00  0.00           C
ATOM   1347  O   ILE    85      87.960  70.190  42.260  0.00  0.00           O
ATOM   1348  N   SER    86      86.870  71.650  40.960  0.00  0.00           N
ATOM   1349  H   SER    86      86.050  71.790  40.390  0.00  0.00           H
ATOM   1350  CA  SER    86      87.810  72.750  41.160  0.00  0.00           C
ATOM   1351  HA  SER    86      88.800  72.400  40.870  0.00  0.00           H
ATOM   1352  CB  SER    86      87.470  73.850  40.150  0.00  0.00           C
ATOM   1353  HB2 SER    86      86.510  74.230  40.500  0.00  0.00           H
ATOM   1354  HB3 SER    86      87.420  73.570  39.100  0.00  0.00           H
ATOM   1355  OG  SER    86      88.380  74.890  40.300  0.00  0.00           O
ATOM   1356  HG  SER    86      89.320  74.690  40.220  0.00  0.00           H
ATOM   1357  C   SER    86      87.840  73.330  42.580  0.00  0.00           C
ATOM   1358  O   SER    86      88.960  73.620  43.000  0.00  0.00           O
ATOM   1359  N   TYR    87      86.770  73.270  43.300  0.00  0.00           N
ATOM   1360  H   TYR    87      85.890  73.050  42.860  0.00  0.00           H
ATOM   1361  CA  TYR    87      86.780  73.630  44.730  0.00  0.00           C
ATOM   1362  HA  TYR    87      87.190  74.600  45.020  0.00  0.00           H
ATOM   1363  CB  TYR    87      85.270  73.810  45.080  0.00  0.00           C
ATOM   1364  HB2 TYR    87      85.070  73.710  46.140  0.00  0.00           H
ATOM   1365  HB3 TYR    87      84.680  73.010  44.640  0.00  0.00           H
ATOM   1366  CG  TYR    87      84.580  75.110  44.700  0.00  0.00           C
ATOM   1367  CD1 TYR    87      85.240  76.030  43.800  0.00  0.00           C
ATOM   1368  HD1 TYR    87      86.180  75.740  43.370  0.00  0.00           H
ATOM   1369  CE1 TYR    87      84.680  77.300  43.540  0.00  0.00           C
ATOM   1370  HE1 TYR    87      85.250  78.000  42.940  0.00  0.00           H
ATOM   1371  CZ  TYR    87      83.450  77.740  44.160  0.00  0.00           C
ATOM   1372  OH  TYR    87      82.920  78.930  43.720  0.00  0.00           O
ATOM   1373  HH  TYR    87      82.020  79.080  44.010  0.00  0.00           H
ATOM   1374  CE2 TYR    87      82.910  76.940  45.170  0.00  0.00           C
ATOM   1375  HE2 TYR    87      82.050  77.310  45.710  0.00  0.00           H
ATOM   1376  CD2 TYR    87      83.430  75.630  45.400  0.00  0.00           C
ATOM   1377  HD2 TYR    87      83.010  74.880  46.040  0.00  0.00           H
ATOM   1378  C   TYR    87      87.420  72.560  45.460  0.00  0.00           C
ATOM   1379  O   TYR    87      88.410  72.930  46.060  0.00  0.00           O
ATOM   1380  N   THR    88      87.010  71.260  45.380  0.00  0.00           N
ATOM   1381  H   THR    88      86.180  71.120  44.820  0.00  0.00           H
ATOM   1382  CA  THR    88      87.530  70.150  46.220  0.00  0.00           C
ATOM   1383  HA  THR    88      87.370  70.420  47.260  0.00  0.00           H
ATOM   1384  CB  THR    88      86.690  68.890  45.910  0.00  0.00           C
ATOM   1385  HB  THR    88      86.850  68.460  44.930  0.00  0.00           H
ATOM   1386  CG2 THR    88      87.200  67.790  46.820  0.00  0.00           C
ATOM   1387 HG21 THR    88      87.380  68.130  47.840  0.00  0.00           H
ATOM   1388 HG22 THR    88      86.510  66.940  46.780  0.00  0.00           H
ATOM   1389 HG23 THR    88      88.170  67.430  46.500  0.00  0.00           H
ATOM   1390  OG1 THR    88      85.320  69.130  46.090  0.00  0.00           O
ATOM   1391  HG1 THR    88      84.850  69.360  45.280  0.00  0.00           H
ATOM   1392  C   THR    88      88.970  69.950  46.000  0.00  0.00           C
ATOM   1393  O   THR    88      89.730  69.540  46.910  0.00  0.00           O
ATOM   1394  N   ALA    89      89.490  70.130  44.800  0.00  0.00           N
ATOM   1395  H   ALA    89      88.860  70.480  44.080  0.00  0.00           H
ATOM   1396  CA  ALA    89      90.920  70.070  44.530  0.00  0.00           C
ATOM   1397  HA  ALA    89      91.350  69.140  44.900  0.00  0.00           H
ATOM   1398  CB  ALA    89      91.120  70.040  43.020  0.00  0.00           C
ATOM   1399  HB1 ALA    89      90.930  71.030  42.610  0.00  0.00           H
ATOM   1400  HB2 ALA    89      92.160  69.810  42.790  0.00  0.00           H
ATOM   1401  HB3 ALA    89      90.460  69.290  42.590  0.00  0.00           H
ATOM   1402  C   ALA    89      91.710  71.300  45.050  0.00  0.00           C
ATOM   1403  O   ALA    89      92.820  71.200  45.550  0.00  0.00           O
ATOM   1404  N   GLY    90      91.170  72.530  44.870  0.00  0.00           N
ATOM   1405  H   GLY    90      90.220  72.610  44.520  0.00  0.00           H
ATOM   1406  CA  GLY    90      91.950  73.730  45.190  0.00  0.00           C
ATOM   1407  HA2 GLY    90      91.270  74.540  44.920  0.00  0.00           H
ATOM   1408  HA3 GLY    90      92.950  73.780  44.760  0.00  0.00           H
ATOM   1409  C   GLY    90      92.080  73.830  46.690  0.00  0.00           C
ATOM   1410  O   GLY    90      93.190  74.240  47.100  0.00  0.00           O
ATOM   1411  N   PHE    91      91.210  73.160  47.470  0.00  0.00           N
ATOM   1412  H   PHE    91      90.590  72.550  46.970  0.00  0.00           H
ATOM   1413  CA  PHE    91      91.390  73.120  48.940  0.00  0.00           C
ATOM   1414  HA  PHE    91      91.350  74.160  49.250  0.00  0.00           H
ATOM   1415  CB  PHE    91      90.110  72.520  49.510  0.00  0.00           C
ATOM   1416  HB2 PHE    91      89.980  71.540  49.060  0.00  0.00           H
ATOM   1417  HB3 PHE    91      89.260  73.170  49.290  0.00  0.00           H
ATOM   1418  CG  PHE    91      90.070  72.270  50.990  0.00  0.00           C
ATOM   1419  CD1 PHE    91      90.890  71.350  51.590  0.00  0.00           C
ATOM   1420  HD1 PHE    91      91.520  70.730  50.970  0.00  0.00           H
ATOM   1421  CE1 PHE    91      90.790  71.050  52.990  0.00  0.00           C
ATOM   1422  HE1 PHE    91      91.350  70.210  53.360  0.00  0.00           H
ATOM   1423  CZ  PHE    91      89.880  71.720  53.760  0.00  0.00           C
ATOM   1424  HZ  PHE    91      89.840  71.370  54.780  0.00  0.00           H
ATOM   1425  CE2 PHE    91      89.020  72.630  53.130  0.00  0.00           C
ATOM   1426  HE2 PHE    91      88.300  73.110  53.770  0.00  0.00           H
ATOM   1427  CD2 PHE    91      89.020  72.900  51.710  0.00  0.00           C
ATOM   1428  HD2 PHE    91      88.210  73.490  51.310  0.00  0.00           H
ATOM   1429  C   PHE    91      92.690  72.510  49.390  0.00  0.00           C
ATOM   1430  O   PHE    91      93.220  73.010  50.380  0.00  0.00           O
ATOM   1431  N   TYR    92      93.270  71.550  48.650  0.00  0.00           N
ATOM   1432  H   TYR    92      92.730  71.160  47.900  0.00  0.00           H
ATOM   1433  CA  TYR    92      94.570  70.940  48.840  0.00  0.00           C
ATOM   1434  HA  TYR    92      94.900  71.260  49.820  0.00  0.00           H
ATOM   1435  CB  TYR    92      94.430  69.410  48.810  0.00  0.00           C
ATOM   1436  HB2 TYR    92      95.430  69.050  49.050  0.00  0.00           H
ATOM   1437  HB3 TYR    92      94.250  68.960  47.830  0.00  0.00           H
ATOM   1438  CG  TYR    92      93.340  68.890  49.700  0.00  0.00           C
ATOM   1439  CD1 TYR    92      93.740  68.730  51.050  0.00  0.00           C
ATOM   1440  HD1 TYR    92      94.780  68.960  51.230  0.00  0.00           H
ATOM   1441  CE1 TYR    92      92.810  68.200  51.990  0.00  0.00           C
ATOM   1442  HE1 TYR    92      93.100  67.980  53.010  0.00  0.00           H
ATOM   1443  CZ  TYR    92      91.530  67.840  51.510  0.00  0.00           C
ATOM   1444  OH  TYR    92      90.620  67.220  52.360  0.00  0.00           O
ATOM   1445  HH  TYR    92      90.990  67.090  53.240  0.00  0.00           H
ATOM   1446  CE2 TYR    92      91.180  68.050  50.190  0.00  0.00           C
ATOM   1447  HE2 TYR    92      90.200  67.770  49.830  0.00  0.00           H
ATOM   1448  CD2 TYR    92      92.070  68.600  49.240  0.00  0.00           C
ATOM   1449  HD2 TYR    92      91.770  68.670  48.210  0.00  0.00           H
ATOM   1450  C   TYR    92      95.640  71.430  47.900  0.00  0.00           C
ATOM   1451  O   TYR    92      96.770  70.920  48.030  0.00  0.00           O
ATOM   1452  N   ARG    93      95.400  72.460  47.050  0.00  0.00           N
ATOM   1453  H   ARG    93      94.420  72.700  47.070  0.00  0.00           H
ATOM   1454  CA  ARG    93      96.280  73.000  46.040  0.00  0.00           C
ATOM   1455  HA  ARG    93      95.830  73.820  45.490  0.00  0.00           H
ATOM   1456  CB  ARG    93      97.520  73.700  46.660  0.00  0.00           C
ATOM   1457  HB2 ARG    93      98.170  74.100  45.870  0.00  0.00           H
ATOM   1458  HB3 ARG    93      98.150  72.900  47.060  0.00  0.00           H
ATOM   1459  CG  ARG    93      97.190  74.800  47.780  0.00  0.00           C
ATOM   1460  HG2 ARG    93      98.150  75.150  48.140  0.00  0.00           H
ATOM   1461  HG3 ARG    93      96.610  74.470  48.640  0.00  0.00           H
ATOM   1462  CD  ARG    93      96.460  76.100  47.370  0.00  0.00           C
ATOM   1463  HD2 ARG    93      95.520  75.790  46.930  0.00  0.00           H
ATOM   1464  HD3 ARG    93      97.140  76.530  46.630  0.00  0.00           H
ATOM   1465  NE  ARG    93      96.180  77.090  48.420  0.00  0.00           N
ATOM   1466  HE  ARG    93      97.000  77.590  48.720  0.00  0.00           H
ATOM   1467  CZ  ARG    93      95.050  77.180  49.160  0.00  0.00           C
ATOM   1468  NH1 ARG    93      93.960  76.470  48.940  0.00  0.00           N
ATOM   1469 HH11 ARG    93      93.990  75.720  48.260  0.00  0.00           H
ATOM   1470 HH12 ARG    93      93.200  76.360  49.590  0.00  0.00           H
ATOM   1471  NH2 ARG    93      94.930  77.960  50.200  0.00  0.00           N
ATOM   1472 HH21 ARG    93      95.740  78.480  50.510  0.00  0.00           H
ATOM   1473 HH22 ARG    93      94.220  77.930  50.920  0.00  0.00           H
ATOM   1474  C   ARG    93      96.690  71.970  44.970  0.00  0.00           C
ATOM   1475  O   ARG    93      97.760  71.870  44.400  0.00  0.00           O
ATOM   1476  N   ILE    94      95.760  71.080  44.570  0.00  0.00           N
ATOM   1477  H   ILE    94      94.950  71.050  45.170  0.00  0.00           H
ATOM   1478  CA  ILE    94      95.860  70.100  43.490  0.00  0.00           C
ATOM   1479  HA  ILE    94      96.830  69.620  43.320  0.00  0.00           H
ATOM   1480  CB  ILE    94      94.950  68.930  43.870  0.00  0.00           C
ATOM   1481  HB  ILE    94      93.960  69.270  44.190  0.00  0.00           H
ATOM   1482  CG2 ILE    94      94.710  68.060  42.600  0.00  0.00           C
ATOM   1483 HG21 ILE    94      94.450  67.020  42.810  0.00  0.00           H
ATOM   1484 HG22 ILE    94      93.930  68.410  41.930  0.00  0.00           H
ATOM   1485 HG23 ILE    94      95.610  68.100  41.980  0.00  0.00           H
ATOM   1486  CG1 ILE    94      95.510  68.030  45.000  0.00  0.00           C
ATOM   1487 HG12 ILE    94      95.820  68.620  45.860  0.00  0.00           H
ATOM   1488 HG13 ILE    94      96.330  67.420  44.620  0.00  0.00           H
ATOM   1489  CD1 ILE    94      94.420  67.030  45.480  0.00  0.00           C
ATOM   1490 HD11 ILE    94      93.440  67.460  45.680  0.00  0.00           H
ATOM   1491 HD12 ILE    94      94.240  66.210  44.790  0.00  0.00           H
ATOM   1492 HD13 ILE    94      94.750  66.580  46.420  0.00  0.00           H
ATOM   1493  C   ILE    94      95.380  70.820  42.130  0.00  0.00           C
ATOM   1494  O   ILE    94      94.200  71.260  42.070  0.00  0.00           O
ATOM   1495  N   PRO    95      96.190  70.950  41.110  0.00  0.00           N
ATOM   1496  CD  PRO    95      97.660  70.720  41.170  0.00  0.00           C
ATOM   1497  HD2 PRO    95      97.910  69.670  41.010  0.00  0.00           H
ATOM   1498  HD3 PRO    95      98.180  71.190  42.000  0.00  0.00           H
ATOM   1499  CG  PRO    95      98.210  71.420  40.000  0.00  0.00           C
ATOM   1500  HG2 PRO    95      99.170  71.010  39.720  0.00  0.00           H
ATOM   1501  HG3 PRO    95      98.350  72.450  40.330  0.00  0.00           H
ATOM   1502  CB  PRO    95      97.100  71.440  38.900  0.00  0.00           C
ATOM   1503  HB2 PRO    95      97.170  70.510  38.340  0.00  0.00           H
ATOM   1504  HB3 PRO    95      97.130  72.270  38.200  0.00  0.00           H
ATOM   1505  CA  PRO    95      95.830  71.490  39.800  0.00  0.00           C
ATOM   1506  HA  PRO    95      95.660  72.550  39.990  0.00  0.00           H
ATOM   1507  C   PRO    95      94.590  70.820  39.150  0.00  0.00           C
ATOM   1508  O   PRO    95      94.460  69.610  39.270  0.00  0.00           O
ATOM   1509  N   VAL    96      93.850  71.600  38.360  0.00  0.00           N
ATOM   1510  H   VAL    96      94.070  72.590  38.360  0.00  0.00           H
ATOM   1511  CA  VAL    96      92.790  71.150  37.530  0.00  0.00           C
ATOM   1512  HA  VAL    96      92.800  70.070  37.450  0.00  0.00           H
ATOM   1513  CB  VAL    96      91.340  71.510  38.130  0.00  0.00           C
ATOM   1514  HB  VAL    96      91.180  72.590  38.250  0.00  0.00           H
ATOM   1515  CG1 VAL    96      90.250  71.040  37.150  0.00  0.00           C
ATOM   1516 HG11 VAL    96      89.320  71.270  37.670  0.00  0.00           H
ATOM   1517 HG12 VAL    96      90.250  71.610  36.220  0.00  0.00           H
ATOM   1518 HG13 VAL    96      90.430  70.000  36.910  0.00  0.00           H
ATOM   1519  CG2 VAL    96      91.090  70.690  39.440  0.00  0.00           C
ATOM   1520 HG21 VAL    96      91.240  69.620  39.260  0.00  0.00           H
ATOM   1521 HG22 VAL    96      91.710  71.170  40.190  0.00  0.00           H
ATOM   1522 HG23 VAL    96      90.060  70.750  39.780  0.00  0.00           H
ATOM   1523  C   VAL    96      93.000  71.720  36.190  0.00  0.00           C
ATOM   1524  O   VAL    96      93.510  72.860  36.060  0.00  0.00           O
ATOM   1525  N   ILE    97      92.660  70.950  35.160  0.00  0.00           N
ATOM   1526  H   ILE    97      92.190  70.090  35.380  0.00  0.00           H
ATOM   1527  CA  ILE    97      92.770  71.330  33.770  0.00  0.00           C
ATOM   1528  HA  ILE    97      93.220  72.320  33.790  0.00  0.00           H
ATOM   1529  CB  ILE    97      93.760  70.490  32.930  0.00  0.00           C
ATOM   1530  HB  ILE    97      93.530  69.430  32.920  0.00  0.00           H
ATOM   1531  CG2 ILE    97      93.770  70.870  31.440  0.00  0.00           C
ATOM   1532 HG21 ILE    97      94.170  71.880  31.370  0.00  0.00           H
ATOM   1533 HG22 ILE    97      94.520  70.320  30.870  0.00  0.00           H
ATOM   1534 HG23 ILE    97      92.780  70.730  31.020  0.00  0.00           H
ATOM   1535  CG1 ILE    97      95.150  70.610  33.560  0.00  0.00           C
ATOM   1536 HG12 ILE    97      95.410  71.610  33.940  0.00  0.00           H
ATOM   1537 HG13 ILE    97      95.830  70.520  32.710  0.00  0.00           H
ATOM   1538  CD1 ILE    97      95.580  69.600  34.540  0.00  0.00           C
ATOM   1539 HD11 ILE    97      95.060  68.660  34.410  0.00  0.00           H
ATOM   1540 HD12 ILE    97      96.590  69.370  34.190  0.00  0.00           H
ATOM   1541 HD13 ILE    97      95.630  69.940  35.570  0.00  0.00           H
ATOM   1542  C   ILE    97      91.400  71.330  33.120  0.00  0.00           C
ATOM   1543  O   ILE    97      90.730  70.290  33.120  0.00  0.00           O
ATOM   1544  N   GLY    98      90.830  72.460  32.600  0.00  0.00           N
ATOM   1545  H   GLY    98      91.340  73.320  32.670  0.00  0.00           H
ATOM   1546  CA  GLY    98      89.620  72.380  31.800  0.00  0.00           C
ATOM   1547  HA2 GLY    98      89.250  73.400  31.800  0.00  0.00           H
ATOM   1548  HA3 GLY    98      88.900  71.680  32.230  0.00  0.00           H
ATOM   1549  C   GLY    98      89.870  72.000  30.390  0.00  0.00           C
ATOM   1550  O   GLY    98      90.800  72.570  29.850  0.00  0.00           O
ATOM   1551  N   LEU    99      89.270  70.860  29.940  0.00  0.00           N
ATOM   1552  H   LEU    99      88.660  70.390  30.590  0.00  0.00           H
ATOM   1553  CA  LEU    99      89.400  70.270  28.630  0.00  0.00           C
ATOM   1554  HA  LEU    99      90.360  70.580  28.230  0.00  0.00           H
ATOM   1555  CB  LEU    99      89.290  68.780  28.740  0.00  0.00           C
ATOM   1556  HB2 LEU    99      89.300  68.360  27.740  0.00  0.00           H
ATOM   1557  HB3 LEU    99      88.280  68.580  29.110  0.00  0.00           H
ATOM   1558  CG  LEU    99      90.360  68.090  29.690  0.00  0.00           C
ATOM   1559  HG  LEU    99      90.460  68.630  30.640  0.00  0.00           H
ATOM   1560  CD1 LEU    99      89.880  66.690  29.850  0.00  0.00           C
ATOM   1561 HD11 LEU    99      89.870  66.240  28.850  0.00  0.00           H
ATOM   1562 HD12 LEU    99      90.630  66.100  30.380  0.00  0.00           H
ATOM   1563 HD13 LEU    99      88.870  66.630  30.270  0.00  0.00           H
ATOM   1564  CD2 LEU    99      91.770  68.180  29.060  0.00  0.00           C
ATOM   1565 HD21 LEU    99      92.060  69.220  29.210  0.00  0.00           H
ATOM   1566 HD22 LEU    99      92.440  67.400  29.430  0.00  0.00           H
ATOM   1567 HD23 LEU    99      91.750  67.920  28.000  0.00  0.00           H
ATOM   1568  C   LEU    99      88.380  70.810  27.630  0.00  0.00           C
ATOM   1569  O   LEU    99      88.400  70.570  26.440  0.00  0.00           O
ATOM   1570  N   THR   100      87.270  71.370  28.110  0.00  0.00           N
ATOM   1571  H   THR   100      87.120  71.400  29.110  0.00  0.00           H
ATOM   1572  CA  THR   100      86.150  71.810  27.240  0.00  0.00           C
ATOM   1573  HA  THR   100      86.460  71.870  26.200  0.00  0.00           H
ATOM   1574  CB  THR   100      85.020  70.740  27.320  0.00  0.00           C
ATOM   1575  HB  THR   100      84.150  71.060  26.740  0.00  0.00           H
ATOM   1576  CG2 THR   100      85.390  69.330  26.750  0.00  0.00           C
ATOM   1577 HG21 THR   100      86.280  68.980  27.270  0.00  0.00           H
ATOM   1578 HG22 THR   100      84.610  68.600  26.960  0.00  0.00           H
ATOM   1579 HG23 THR   100      85.700  69.320  25.710  0.00  0.00           H
ATOM   1580  OG1 THR   100      84.480  70.430  28.560  0.00  0.00           O
ATOM   1581  HG1 THR   100      83.540  70.580  28.420  0.00  0.00           H
ATOM   1582  C   THR   100      85.510  73.170  27.800  0.00  0.00           C
ATOM   1583  O   THR   100      84.830  73.780  27.070  0.00  0.00           O
ATOM   1584  N   THR   101      85.550  73.530  29.060  0.00  0.00           N
ATOM   1585  H   THR   101      86.130  72.880  29.570  0.00  0.00           H
ATOM   1586  CA  THR   101      85.060  74.790  29.680  0.00  0.00           C
ATOM   1587  HA  THR   101      84.050  74.940  29.290  0.00  0.00           H
ATOM   1588  CB  THR   101      85.110  74.670  31.160  0.00  0.00           C
ATOM   1589  HB  THR   101      84.500  73.820  31.470  0.00  0.00           H
ATOM   1590  CG2 THR   101      86.450  74.530  31.880  0.00  0.00           C
ATOM   1591 HG21 THR   101      87.280  74.230  31.240  0.00  0.00           H
ATOM   1592 HG22 THR   101      86.660  75.510  32.310  0.00  0.00           H
ATOM   1593 HG23 THR   101      86.380  73.880  32.760  0.00  0.00           H
ATOM   1594  OG1 THR   101      84.410  75.710  31.720  0.00  0.00           O
ATOM   1595  HG1 THR   101      83.480  75.460  31.770  0.00  0.00           H
ATOM   1596  C   THR   101      85.660  76.070  29.230  0.00  0.00           C
ATOM   1597  O   THR   101      86.840  76.210  29.260  0.00  0.00           O
ATOM   1598  N   ARG   102      84.820  77.010  28.760  0.00  0.00           N
ATOM   1599  H   ARG   102      83.840  76.790  28.740  0.00  0.00           H
ATOM   1600  CA  ARG   102      85.170  78.340  28.230  0.00  0.00           C
ATOM   1601  HA  ARG   102      86.210  78.510  28.490  0.00  0.00           H
ATOM   1602  CB  ARG   102      85.020  78.270  26.690  0.00  0.00           C
ATOM   1603  HB2 ARG   102      85.210  79.280  26.310  0.00  0.00           H
ATOM   1604  HB3 ARG   102      83.950  78.160  26.510  0.00  0.00           H
ATOM   1605  CG  ARG   102      85.940  77.270  26.000  0.00  0.00           C
ATOM   1606  HG2 ARG   102      85.730  76.290  26.420  0.00  0.00           H
ATOM   1607  HG3 ARG   102      86.990  77.560  26.120  0.00  0.00           H
ATOM   1608  CD  ARG   102      85.510  77.360  24.510  0.00  0.00           C
ATOM   1609  HD2 ARG   102      84.430  77.470  24.360  0.00  0.00           H
ATOM   1610  HD3 ARG   102      85.750  76.420  24.000  0.00  0.00           H
ATOM   1611  NE  ARG   102      86.100  78.510  23.740  0.00  0.00           N
ATOM   1612  HE  ARG   102      86.820  79.060  24.170  0.00  0.00           H
ATOM   1613  CZ  ARG   102      85.790  78.890  22.540  0.00  0.00           C
ATOM   1614  NH1 ARG   102      85.120  78.120  21.760  0.00  0.00           N
ATOM   1615 HH11 ARG   102      84.830  77.210  22.090  0.00  0.00           H
ATOM   1616 HH12 ARG   102      84.920  78.530  20.860  0.00  0.00           H
ATOM   1617  NH2 ARG   102      86.110  80.070  22.050  0.00  0.00           N
ATOM   1618 HH21 ARG   102      86.630  80.710  22.630  0.00  0.00           H
ATOM   1619 HH22 ARG   102      86.060  80.310  21.070  0.00  0.00           H
ATOM   1620  C   ARG   102      84.510  79.560  28.960  0.00  0.00           C
ATOM   1621  O   ARG   102      84.880  80.630  28.530  0.00  0.00           O
ATOM   1622  N   MET   103      83.780  79.460  30.020  0.00  0.00           N
ATOM   1623  H   MET   103      83.410  78.550  30.270  0.00  0.00           H
ATOM   1624  CA  MET   103      83.280  80.630  30.820  0.00  0.00           C
ATOM   1625  HA  MET   103      82.860  81.380  30.150  0.00  0.00           H
ATOM   1626  CB  MET   103      82.310  80.100  31.930  0.00  0.00           C
ATOM   1627  HB2 MET   103      81.930  80.860  32.610  0.00  0.00           H
ATOM   1628  HB3 MET   103      82.740  79.300  32.530  0.00  0.00           H
ATOM   1629  CG  MET   103      81.110  79.450  31.370  0.00  0.00           C
ATOM   1630  HG2 MET   103      80.410  79.100  32.120  0.00  0.00           H
ATOM   1631  HG3 MET   103      81.380  78.510  30.870  0.00  0.00           H
ATOM   1632  SD  MET   103      80.240  80.460  30.110  0.00  0.00           S
ATOM   1633  CE  MET   103      79.310  81.610  31.220  0.00  0.00           C
ATOM   1634  HE1 MET   103      79.890  82.510  31.380  0.00  0.00           H
ATOM   1635  HE2 MET   103      78.320  81.900  30.870  0.00  0.00           H
ATOM   1636  HE3 MET   103      79.200  81.170  32.210  0.00  0.00           H
ATOM   1637  C   MET   103      84.470  81.280  31.590  0.00  0.00           C
ATOM   1638  O   MET   103      85.320  80.580  32.150  0.00  0.00           O
ATOM   1639  N   SER   104      84.580  82.580  31.620  0.00  0.00           N
ATOM   1640  H   SER   104      83.730  83.050  31.320  0.00  0.00           H
ATOM   1641  CA  SER   104      85.670  83.470  32.180  0.00  0.00           C
ATOM   1642  HA  SER   104      86.590  83.100  31.710  0.00  0.00           H
ATOM   1643  CB  SER   104      85.440  84.890  31.770  0.00  0.00           C
ATOM   1644  HB2 SER   104      86.070  85.600  32.300  0.00  0.00           H
ATOM   1645  HB3 SER   104      84.410  85.210  31.950  0.00  0.00           H
ATOM   1646  OG  SER   104      85.620  85.060  30.370  0.00  0.00           O
ATOM   1647  HG  SER   104      84.860  84.750  29.870  0.00  0.00           H
ATOM   1648  C   SER   104      85.790  83.440  33.700  0.00  0.00           C
ATOM   1649  O   SER   104      86.880  83.640  34.280  0.00  0.00           O
ATOM   1650  N   ILE   105      84.720  82.890  34.370  0.00  0.00           N
ATOM   1651  H   ILE   105      83.810  82.770  33.960  0.00  0.00           H
ATOM   1652  CA  ILE   105      84.780  82.660  35.850  0.00  0.00           C
ATOM   1653  HA  ILE   105      84.980  83.670  36.230  0.00  0.00           H
ATOM   1654  CB  ILE   105      83.420  82.240  36.430  0.00  0.00           C
ATOM   1655  HB  ILE   105      82.590  82.920  36.210  0.00  0.00           H
ATOM   1656  CG2 ILE   105      82.990  80.830  36.010  0.00  0.00           C
ATOM   1657 HG21 ILE   105      83.110  80.530  34.970  0.00  0.00           H
ATOM   1658 HG22 ILE   105      83.530  80.030  36.510  0.00  0.00           H
ATOM   1659 HG23 ILE   105      81.950  80.580  36.230  0.00  0.00           H
ATOM   1660  CG1 ILE   105      83.500  82.020  37.960  0.00  0.00           C
ATOM   1661 HG12 ILE   105      84.210  81.230  38.220  0.00  0.00           H
ATOM   1662 HG13 ILE   105      82.490  81.750  38.280  0.00  0.00           H
ATOM   1663  CD1 ILE   105      83.800  83.260  38.760  0.00  0.00           C
ATOM   1664 HD11 ILE   105      84.800  83.700  38.680  0.00  0.00           H
ATOM   1665 HD12 ILE   105      83.100  84.070  38.550  0.00  0.00           H
ATOM   1666 HD13 ILE   105      83.830  83.100  39.830  0.00  0.00           H
ATOM   1667  C   ILE   105      85.890  81.740  36.200  0.00  0.00           C
ATOM   1668  O   ILE   105      86.580  81.960  37.230  0.00  0.00           O
ATOM   1669  N   TYR   106      86.250  80.800  35.270  0.00  0.00           N
ATOM   1670  H   TYR   106      85.700  80.650  34.430  0.00  0.00           H
ATOM   1671  CA  TYR   106      87.240  79.820  35.600  0.00  0.00           C
ATOM   1672  HA  TYR   106      87.140  79.550  36.640  0.00  0.00           H
ATOM   1673  CB  TYR   106      86.950  78.440  34.890  0.00  0.00           C
ATOM   1674  HB2 TYR   106      87.720  77.680  35.010  0.00  0.00           H
ATOM   1675  HB3 TYR   106      87.120  78.680  33.840  0.00  0.00           H
ATOM   1676  CG  TYR   106      85.650  77.870  35.230  0.00  0.00           C
ATOM   1677  CD1 TYR   106      85.520  77.220  36.470  0.00  0.00           C
ATOM   1678  HD1 TYR   106      86.320  77.140  37.190  0.00  0.00           H
ATOM   1679  CE1 TYR   106      84.290  76.640  36.760  0.00  0.00           C
ATOM   1680  HE1 TYR   106      84.190  76.270  37.770  0.00  0.00           H
ATOM   1681  CZ  TYR   106      83.220  76.680  35.910  0.00  0.00           C
ATOM   1682  OH  TYR   106      82.100  76.150  36.390  0.00  0.00           O
ATOM   1683  HH  TYR   106      81.930  76.140  37.330  0.00  0.00           H
ATOM   1684  CE2 TYR   106      83.370  77.280  34.600  0.00  0.00           C
ATOM   1685  HE2 TYR   106      82.530  77.280  33.920  0.00  0.00           H
ATOM   1686  CD2 TYR   106      84.570  77.980  34.340  0.00  0.00           C
ATOM   1687  HD2 TYR   106      84.730  78.450  33.380  0.00  0.00           H
ATOM   1688  C   TYR   106      88.690  80.280  35.290  0.00  0.00           C
ATOM   1689  O   TYR   106      89.600  79.520  35.570  0.00  0.00           O
ATOM   1690  N   SER   107      88.860  81.520  34.810  0.00  0.00           N
ATOM   1691  H   SER   107      88.070  82.130  34.630  0.00  0.00           H
ATOM   1692  CA  SER   107      90.110  82.260  34.840  0.00  0.00           C
ATOM   1693  HA  SER   107      90.980  81.610  34.730  0.00  0.00           H
ATOM   1694  CB  SER   107      90.170  83.300  33.810  0.00  0.00           C
ATOM   1695  HB2 SER   107      91.150  83.780  33.820  0.00  0.00           H
ATOM   1696  HB3 SER   107      89.340  83.950  34.100  0.00  0.00           H
ATOM   1697  OG  SER   107      89.820  82.820  32.510  0.00  0.00           O
ATOM   1698  HG  SER   107      90.680  82.700  32.090  0.00  0.00           H
ATOM   1699  C   SER   107      90.430  82.990  36.170  0.00  0.00           C
ATOM   1700  O   SER   107      91.600  83.450  36.340  0.00  0.00           O
ATOM   1701  N   ASP   108      89.420  83.270  36.980  0.00  0.00           N
ATOM   1702  H   ASP   108      88.460  82.980  36.840  0.00  0.00           H
ATOM   1703  CA  ASP   108      89.540  83.980  38.300  0.00  0.00           C
ATOM   1704  HA  ASP   108      89.970  84.960  38.110  0.00  0.00           H
ATOM   1705  CB  ASP   108      88.190  84.350  38.950  0.00  0.00           C
ATOM   1706  HB2 ASP   108      87.610  83.530  39.380  0.00  0.00           H
ATOM   1707  HB3 ASP   108      87.510  84.800  38.230  0.00  0.00           H
ATOM   1708  CG  ASP   108      88.340  85.530  39.980  0.00  0.00           C
ATOM   1709  OD1 ASP   108      87.570  86.550  39.920  0.00  0.00           O
ATOM   1710  OD2 ASP   108      89.320  85.450  40.780  0.00  0.00           O
ATOM   1711  C   ASP   108      90.440  83.190  39.240  0.00  0.00           C
ATOM   1712  O   ASP   108      90.160  82.060  39.580  0.00  0.00           O
ATOM   1713  N   LYS   109      91.580  83.760  39.700  0.00  0.00           N
ATOM   1714  H   LYS   109      91.850  84.620  39.240  0.00  0.00           H
ATOM   1715  CA  LYS   109      92.490  83.110  40.690  0.00  0.00           C
ATOM   1716  HA  LYS   109      92.540  82.030  40.540  0.00  0.00           H
ATOM   1717  CB  LYS   109      93.870  83.650  40.450  0.00  0.00           C
ATOM   1718  HB2 LYS   109      93.940  84.680  40.110  0.00  0.00           H
ATOM   1719  HB3 LYS   109      94.220  83.190  39.520  0.00  0.00           H
ATOM   1720  CG  LYS   109      94.980  83.310  41.520  0.00  0.00           C
ATOM   1721  HG2 LYS   109      94.910  82.270  41.820  0.00  0.00           H
ATOM   1722  HG3 LYS   109      94.930  83.850  42.470  0.00  0.00           H
ATOM   1723  CD  LYS   109      96.410  83.470  40.900  0.00  0.00           C
ATOM   1724  HD2 LYS   109      96.550  82.570  40.290  0.00  0.00           H
ATOM   1725  HD3 LYS   109      97.100  83.350  41.730  0.00  0.00           H
ATOM   1726  CE  LYS   109      96.700  84.740  40.160  0.00  0.00           C
ATOM   1727  HE2 LYS   109      96.600  85.610  40.810  0.00  0.00           H
ATOM   1728  HE3 LYS   109      95.970  84.800  39.360  0.00  0.00           H
ATOM   1729  NZ  LYS   109      98.070  84.730  39.530  0.00  0.00           N
ATOM   1730  HZ1 LYS   109      98.810  84.610  40.210  0.00  0.00           H
ATOM   1731  HZ2 LYS   109      98.270  83.950  38.920  0.00  0.00           H
ATOM   1732  HZ3 LYS   109      98.260  85.560  38.990  0.00  0.00           H
ATOM   1733  C   LYS   109      92.050  83.250  42.160  0.00  0.00           C
ATOM   1734  O   LYS   109      92.470  82.480  42.990  0.00  0.00           O
ATOM   1735  N   SER   110      91.070  84.140  42.500  0.00  0.00           N
ATOM   1736  H   SER   110      90.570  84.640  41.780  0.00  0.00           H
ATOM   1737  CA  SER   110      90.510  84.140  43.890  0.00  0.00           C
ATOM   1738  HA  SER   110      91.390  84.100  44.530  0.00  0.00           H
ATOM   1739  CB  SER   110      89.780  85.450  44.100  0.00  0.00           C
ATOM   1740  HB2 SER   110      90.530  86.220  43.920  0.00  0.00           H
ATOM   1741  HB3 SER   110      89.420  85.500  45.120  0.00  0.00           H
ATOM   1742  OG  SER   110      88.760  85.720  43.210  0.00  0.00           O
ATOM   1743  HG  SER   110      89.100  85.570  42.320  0.00  0.00           H
ATOM   1744  C   SER   110      89.600  82.920  44.100  0.00  0.00           C
ATOM   1745  O   SER   110      89.690  82.310  45.140  0.00  0.00           O
ATOM   1746  N   ILE   111      88.730  82.620  43.140  0.00  0.00           N
ATOM   1747  H   ILE   111      88.710  83.210  42.320  0.00  0.00           H
ATOM   1748  CA  ILE   111      87.650  81.610  43.140  0.00  0.00           C
ATOM   1749  HA  ILE   111      87.470  81.360  44.190  0.00  0.00           H
ATOM   1750  CB  ILE   111      86.450  82.330  42.470  0.00  0.00           C
ATOM   1751  HB  ILE   111      86.820  82.570  41.480  0.00  0.00           H
ATOM   1752  CG2 ILE   111      85.300  81.410  42.260  0.00  0.00           C
ATOM   1753 HG21 ILE   111      85.000  80.900  43.180  0.00  0.00           H
ATOM   1754 HG22 ILE   111      84.410  81.910  41.880  0.00  0.00           H
ATOM   1755 HG23 ILE   111      85.500  80.740  41.420  0.00  0.00           H
ATOM   1756  CG1 ILE   111      85.980  83.570  43.260  0.00  0.00           C
ATOM   1757 HG12 ILE   111      86.890  83.880  43.770  0.00  0.00           H
ATOM   1758 HG13 ILE   111      85.220  83.280  43.980  0.00  0.00           H
ATOM   1759  CD1 ILE   111      85.410  84.680  42.350  0.00  0.00           C
ATOM   1760 HD11 ILE   111      85.200  85.530  42.990  0.00  0.00           H
ATOM   1761 HD12 ILE   111      86.050  84.950  41.510  0.00  0.00           H
ATOM   1762 HD13 ILE   111      84.540  84.270  41.840  0.00  0.00           H
ATOM   1763  C   ILE   111      88.130  80.240  42.510  0.00  0.00           C
ATOM   1764  O   ILE   111      87.680  79.160  42.950  0.00  0.00           O
ATOM   1765  N   HIE   112      89.110  80.200  41.590  0.00  0.00           N
ATOM   1766  H   HIE   112      89.440  81.040  41.140  0.00  0.00           H
ATOM   1767  CA  HIE   112      89.650  78.960  40.940  0.00  0.00           C
ATOM   1768  HA  HIE   112      89.430  78.060  41.510  0.00  0.00           H
ATOM   1769  CB  HIE   112      89.170  78.730  39.530  0.00  0.00           C
ATOM   1770  HB2 HIE   112      89.730  77.910  39.070  0.00  0.00           H
ATOM   1771  HB3 HIE   112      89.170  79.630  38.910  0.00  0.00           H
ATOM   1772  CG  HIE   112      87.690  78.410  39.680  0.00  0.00           C
ATOM   1773  ND1 HIE   112      87.110  77.240  40.180  0.00  0.00           N
ATOM   1774  CE1 HIE   112      85.813  77.483  40.342  0.00  0.00           C
ATOM   1775  HE1 HIE   112      85.177  76.731  40.810  0.00  0.00           H
ATOM   1776  NE2 HIE   112      85.515  78.607  39.740  0.00  0.00           N
ATOM   1777  HE2 HIE   112      84.579  78.965  39.613  0.00  0.00           H
ATOM   1778  CD2 HIE   112      86.650  79.220  39.310  0.00  0.00           C
ATOM   1779  HD2 HIE   112      86.750  80.170  38.800  0.00  0.00           H
ATOM   1780  C   HIE   112      91.180  78.940  41.000  0.00  0.00           C
ATOM   1781  O   HIE   112      91.970  78.990  40.050  0.00  0.00           O
ATOM   1782  N   LEU   113      91.690  79.100  42.230  0.00  0.00           N
ATOM   1783  H   LEU   113      91.010  79.010  42.970  0.00  0.00           H
ATOM   1784  CA  LEU   113      93.100  79.240  42.740  0.00  0.00           C
ATOM   1785  HA  LEU   113      93.490  80.250  42.650  0.00  0.00           H
ATOM   1786  CB  LEU   113      93.000  79.120  44.330  0.00  0.00           C
ATOM   1787  HB2 LEU   113      92.490  78.160  44.490  0.00  0.00           H
ATOM   1788  HB3 LEU   113      92.260  79.850  44.670  0.00  0.00           H
ATOM   1789  CG  LEU   113      94.290  79.340  45.170  0.00  0.00           C
ATOM   1790  HG  LEU   113      95.080  78.700  44.800  0.00  0.00           H
ATOM   1791  CD1 LEU   113      94.780  80.790  44.920  0.00  0.00           C
ATOM   1792 HD11 LEU   113      95.090  80.850  43.870  0.00  0.00           H
ATOM   1793 HD12 LEU   113      94.020  81.530  45.160  0.00  0.00           H
ATOM   1794 HD13 LEU   113      95.600  80.930  45.620  0.00  0.00           H
ATOM   1795  CD2 LEU   113      94.110  79.000  46.630  0.00  0.00           C
ATOM   1796 HD21 LEU   113      93.740  77.980  46.700  0.00  0.00           H
ATOM   1797 HD22 LEU   113      95.110  79.040  47.070  0.00  0.00           H
ATOM   1798 HD23 LEU   113      93.410  79.660  47.140  0.00  0.00           H
ATOM   1799  C   LEU   113      94.080  78.270  42.160  0.00  0.00           C
ATOM   1800  O   LEU   113      95.270  78.620  41.980  0.00  0.00           O
ATOM   1801  N   SER   114      93.680  77.100  41.760  0.00  0.00           N
ATOM   1802  H   SER   114      92.690  76.910  41.720  0.00  0.00           H
ATOM   1803  CA  SER   114      94.600  76.090  41.170  0.00  0.00           C
ATOM   1804  HA  SER   114      95.610  76.360  40.860  0.00  0.00           H
ATOM   1805  CB  SER   114      94.840  74.970  42.290  0.00  0.00           C
ATOM   1806  HB2 SER   114      95.480  74.230  41.820  0.00  0.00           H
ATOM   1807  HB3 SER   114      93.910  74.440  42.490  0.00  0.00           H
ATOM   1808  OG  SER   114      95.320  75.480  43.530  0.00  0.00           O
ATOM   1809  HG  SER   114      96.140  75.970  43.370  0.00  0.00           H
ATOM   1810  C   SER   114      93.990  75.510  39.870  0.00  0.00           C
ATOM   1811  O   SER   114      93.840  74.270  39.790  0.00  0.00           O
ATOM   1812  N   PHE   115      93.660  76.340  38.830  0.00  0.00           N
ATOM   1813  H   PHE   115      93.790  77.340  38.940  0.00  0.00           H
ATOM   1814  CA  PHE   115      93.030  75.890  37.610  0.00  0.00           C
ATOM   1815  HA  PHE   115      93.100  74.810  37.470  0.00  0.00           H
ATOM   1816  CB  PHE   115      91.550  76.200  37.680  0.00  0.00           C
ATOM   1817  HB2 PHE   115      91.500  77.280  37.590  0.00  0.00           H
ATOM   1818  HB3 PHE   115      91.090  75.830  38.600  0.00  0.00           H
ATOM   1819  CG  PHE   115      90.710  75.690  36.510  0.00  0.00           C
ATOM   1820  CD1 PHE   115      90.680  76.410  35.230  0.00  0.00           C
ATOM   1821  HD1 PHE   115      91.330  77.240  35.000  0.00  0.00           H
ATOM   1822  CE1 PHE   115      89.710  76.030  34.210  0.00  0.00           C
ATOM   1823  HE1 PHE   115      89.740  76.380  33.190  0.00  0.00           H
ATOM   1824  CZ  PHE   115      88.830  75.000  34.460  0.00  0.00           C
ATOM   1825  HZ  PHE   115      88.240  74.640  33.630  0.00  0.00           H
ATOM   1826  CE2 PHE   115      88.880  74.260  35.670  0.00  0.00           C
ATOM   1827  HE2 PHE   115      88.220  73.410  35.750  0.00  0.00           H
ATOM   1828  CD2 PHE   115      89.840  74.600  36.600  0.00  0.00           C
ATOM   1829  HD2 PHE   115      89.780  74.030  37.520  0.00  0.00           H
ATOM   1830  C   PHE   115      93.700  76.500  36.370  0.00  0.00           C
ATOM   1831  O   PHE   115      94.130  77.630  36.350  0.00  0.00           O
ATOM   1832  N   LEU   116      93.860  75.610  35.380  0.00  0.00           N
ATOM   1833  H   LEU   116      93.610  74.660  35.600  0.00  0.00           H
ATOM   1834  CA  LEU   116      94.380  75.880  34.080  0.00  0.00           C
ATOM   1835  HA  LEU   116      94.510  76.940  33.880  0.00  0.00           H
ATOM   1836  CB  LEU   116      95.730  75.190  33.910  0.00  0.00           C
ATOM   1837  HB2 LEU   116      95.960  75.420  32.870  0.00  0.00           H
ATOM   1838  HB3 LEU   116      95.680  74.110  33.970  0.00  0.00           H
ATOM   1839  CG  LEU   116      96.880  75.740  34.820  0.00  0.00           C
ATOM   1840  HG  LEU   116      96.830  76.830  34.830  0.00  0.00           H
ATOM   1841  CD1 LEU   116      96.930  75.050  36.180  0.00  0.00           C
ATOM   1842 HD11 LEU   116      96.050  75.420  36.710  0.00  0.00           H
ATOM   1843 HD12 LEU   116      97.020  73.970  36.090  0.00  0.00           H
ATOM   1844 HD13 LEU   116      97.820  75.470  36.650  0.00  0.00           H
ATOM   1845  CD2 LEU   116      98.110  75.270  34.020  0.00  0.00           C
ATOM   1846 HD21 LEU   116      98.350  75.890  33.160  0.00  0.00           H
ATOM   1847 HD22 LEU   116      98.960  75.440  34.670  0.00  0.00           H
ATOM   1848 HD23 LEU   116      98.000  74.240  33.680  0.00  0.00           H
ATOM   1849  C   LEU   116      93.340  75.390  33.040  0.00  0.00           C
ATOM   1850  O   LEU   116      92.550  74.500  33.350  0.00  0.00           O
ATOM   1851  N   ARG   117      93.360  75.760  31.780  0.00  0.00           N
ATOM   1852  H   ARG   117      94.060  76.440  31.520  0.00  0.00           H
ATOM   1853  CA  ARG   117      92.660  75.130  30.680  0.00  0.00           C
ATOM   1854  HA  ARG   117      92.590  74.060  30.890  0.00  0.00           H
ATOM   1855  CB  ARG   117      91.200  75.650  30.530  0.00  0.00           C
ATOM   1856  HB2 ARG   117      90.620  75.220  31.340  0.00  0.00           H
ATOM   1857  HB3 ARG   117      90.780  75.310  29.580  0.00  0.00           H
ATOM   1858  CG  ARG   117      91.110  77.160  30.570  0.00  0.00           C
ATOM   1859  HG2 ARG   117      91.840  77.540  29.850  0.00  0.00           H
ATOM   1860  HG3 ARG   117      91.520  77.500  31.520  0.00  0.00           H
ATOM   1861  CD  ARG   117      89.670  77.700  30.300  0.00  0.00           C
ATOM   1862  HD2 ARG   117      88.990  76.930  30.650  0.00  0.00           H
ATOM   1863  HD3 ARG   117      89.550  77.970  29.250  0.00  0.00           H
ATOM   1864  NE  ARG   117      89.480  78.960  31.040  0.00  0.00           N
ATOM   1865  HE  ARG   117      90.290  79.500  31.310  0.00  0.00           H
ATOM   1866  CZ  ARG   117      88.350  79.380  31.330  0.00  0.00           C
ATOM   1867  NH1 ARG   117      87.230  78.820  30.880  0.00  0.00           N
ATOM   1868 HH11 ARG   117      87.350  78.010  30.280  0.00  0.00           H
ATOM   1869 HH12 ARG   117      86.410  79.160  31.350  0.00  0.00           H
ATOM   1870  NH2 ARG   117      88.300  80.470  32.040  0.00  0.00           N
ATOM   1871 HH21 ARG   117      89.100  81.080  32.170  0.00  0.00           H
ATOM   1872 HH22 ARG   117      87.370  80.780  32.290  0.00  0.00           H
ATOM   1873  C   ARG   117      93.360  75.080  29.320  0.00  0.00           C
ATOM   1874  O   ARG   117      93.960  76.040  28.880  0.00  0.00           O
ATOM   1875  N   THR   118      93.270  73.950  28.660  0.00  0.00           N
ATOM   1876  H   THR   118      92.710  73.210  29.070  0.00  0.00           H
ATOM   1877  CA  THR   118      93.780  73.810  27.230  0.00  0.00           C
ATOM   1878  HA  THR   118      94.670  74.420  27.130  0.00  0.00           H
ATOM   1879  CB  THR   118      94.270  72.360  26.840  0.00  0.00           C
ATOM   1880  HB  THR   118      94.590  72.290  25.810  0.00  0.00           H
ATOM   1881  CG2 THR   118      95.310  71.840  27.920  0.00  0.00           C
ATOM   1882 HG21 THR   118      96.060  72.580  28.200  0.00  0.00           H
ATOM   1883 HG22 THR   118      94.790  71.570  28.840  0.00  0.00           H
ATOM   1884 HG23 THR   118      95.780  70.900  27.650  0.00  0.00           H
ATOM   1885  OG1 THR   118      93.090  71.480  26.930  0.00  0.00           O
ATOM   1886  HG1 THR   118      92.600  71.390  26.110  0.00  0.00           H
ATOM   1887  C   THR   118      92.780  74.290  26.100  0.00  0.00           C
ATOM   1888  O   THR   118      93.290  74.380  24.940  0.00  0.00           O
ATOM   1889  N   VAL   119      91.560  74.780  26.450  0.00  0.00           N
ATOM   1890  H   VAL   119      91.290  74.700  27.410  0.00  0.00           H
ATOM   1891  CA  VAL   119      90.760  75.700  25.590  0.00  0.00           C
ATOM   1892  HA  VAL   119      91.240  75.640  24.610  0.00  0.00           H
ATOM   1893  CB  VAL   119      89.340  75.220  25.350  0.00  0.00           C
ATOM   1894  HB  VAL   119      88.770  76.010  24.860  0.00  0.00           H
ATOM   1895  CG1 VAL   119      89.150  73.980  24.480  0.00  0.00           C
ATOM   1896 HG11 VAL   119      88.100  73.730  24.290  0.00  0.00           H
ATOM   1897 HG12 VAL   119      89.590  74.090  23.480  0.00  0.00           H
ATOM   1898 HG13 VAL   119      89.650  73.150  24.980  0.00  0.00           H
ATOM   1899  CG2 VAL   119      88.690  74.970  26.730  0.00  0.00           C
ATOM   1900 HG21 VAL   119      87.640  74.680  26.700  0.00  0.00           H
ATOM   1901 HG22 VAL   119      89.200  74.210  27.320  0.00  0.00           H
ATOM   1902 HG23 VAL   119      88.680  75.900  27.290  0.00  0.00           H
ATOM   1903  C   VAL   119      90.800  77.150  26.130  0.00  0.00           C
ATOM   1904  O   VAL   119      90.830  77.240  27.320  0.00  0.00           O
ATOM   1905  N   PRO   120      90.860  78.170  25.250  0.00  0.00           N
ATOM   1906  CD  PRO   120      91.000  78.180  23.800  0.00  0.00           C
ATOM   1907  HD2 PRO   120      90.110  77.700  23.370  0.00  0.00           H
ATOM   1908  HD3 PRO   120      91.930  77.680  23.520  0.00  0.00           H
ATOM   1909  CG  PRO   120      90.930  79.610  23.440  0.00  0.00           C
ATOM   1910  HG2 PRO   120      89.860  79.760  23.260  0.00  0.00           H
ATOM   1911  HG3 PRO   120      91.430  79.820  22.490  0.00  0.00           H
ATOM   1912  CB  PRO   120      91.300  80.430  24.620  0.00  0.00           C
ATOM   1913  HB2 PRO   120      90.900  81.450  24.610  0.00  0.00           H
ATOM   1914  HB3 PRO   120      92.360  80.590  24.780  0.00  0.00           H
ATOM   1915  CA  PRO   120      90.690  79.520  25.730  0.00  0.00           C
ATOM   1916  HA  PRO   120      91.400  79.580  26.550  0.00  0.00           H
ATOM   1917  C   PRO   120      89.230  79.930  26.050  0.00  0.00           C
ATOM   1918  O   PRO   120      88.360  79.570  25.340  0.00  0.00           O
ATOM   1919  N   PRO   121      88.910  80.830  27.060  0.00  0.00           N
ATOM   1920  CD  PRO   121      89.870  81.500  27.960  0.00  0.00           C
ATOM   1921  HD2 PRO   121      90.720  81.990  27.480  0.00  0.00           H
ATOM   1922  HD3 PRO   121      90.320  80.770  28.630  0.00  0.00           H
ATOM   1923  CG  PRO   121      89.140  82.720  28.680  0.00  0.00           C
ATOM   1924  HG2 PRO   121      89.240  83.580  28.020  0.00  0.00           H
ATOM   1925  HG3 PRO   121      89.620  82.890  29.640  0.00  0.00           H
ATOM   1926  CB  PRO   121      87.700  82.160  28.640  0.00  0.00           C
ATOM   1927  HB2 PRO   121      86.950  82.950  28.650  0.00  0.00           H
ATOM   1928  HB3 PRO   121      87.610  81.440  29.450  0.00  0.00           H
ATOM   1929  CA  PRO   121      87.570  81.300  27.340  0.00  0.00           C
ATOM   1930  HA  PRO   121      87.040  80.360  27.490  0.00  0.00           H
ATOM   1931  C   PRO   121      87.020  82.090  26.220  0.00  0.00           C
ATOM   1932  O   PRO   121      87.760  82.670  25.480  0.00  0.00           O
ATOM   1933  N   TYR   122      85.720  82.300  26.080  0.00  0.00           N
ATOM   1934  H   TYR   122      85.110  81.780  26.700  0.00  0.00           H
ATOM   1935  CA  TYR   122      85.000  83.120  25.090  0.00  0.00           C
ATOM   1936  HA  TYR   122      85.190  82.620  24.140  0.00  0.00           H
ATOM   1937  CB  TYR   122      83.470  82.950  25.320  0.00  0.00           C
ATOM   1938  HB2 TYR   122      83.000  83.710  24.690  0.00  0.00           H
ATOM   1939  HB3 TYR   122      83.260  83.250  26.350  0.00  0.00           H
ATOM   1940  CG  TYR   122      82.790  81.570  25.000  0.00  0.00           C
ATOM   1941  CD1 TYR   122      82.600  81.190  23.710  0.00  0.00           C
ATOM   1942  HD1 TYR   122      82.940  81.880  22.950  0.00  0.00           H
ATOM   1943  CE1 TYR   122      81.950  79.970  23.400  0.00  0.00           C
ATOM   1944  HE1 TYR   122      81.950  79.720  22.350  0.00  0.00           H
ATOM   1945  CZ  TYR   122      81.530  79.090  24.430  0.00  0.00           C
ATOM   1946  OH  TYR   122      80.890  77.850  24.230  0.00  0.00           O
ATOM   1947  HH  TYR   122      80.530  77.690  23.350  0.00  0.00           H
ATOM   1948  CE2 TYR   122      81.680  79.480  25.760  0.00  0.00           C
ATOM   1949  HE2 TYR   122      81.480  78.800  26.570  0.00  0.00           H
ATOM   1950  CD2 TYR   122      82.300  80.730  26.020  0.00  0.00           C
ATOM   1951  HD2 TYR   122      82.420  81.030  27.050  0.00  0.00           H
ATOM   1952  C   TYR   122      85.400  84.570  25.000  0.00  0.00           C
ATOM   1953  O   TYR   122      85.200  85.260  23.940  0.00  0.00           O
ATOM   1954  N   SER   123      85.920  85.080  26.130  0.00  0.00           N
ATOM   1955  H   SER   123      85.900  84.480  26.940  0.00  0.00           H
ATOM   1956  CA  SER   123      86.530  86.470  26.270  0.00  0.00           C
ATOM   1957  HA  SER   123      85.790  87.210  25.960  0.00  0.00           H
ATOM   1958  CB  SER   123      86.770  86.830  27.740  0.00  0.00           C
ATOM   1959  HB2 SER   123      85.840  86.990  28.290  0.00  0.00           H
ATOM   1960  HB3 SER   123      87.290  87.780  27.840  0.00  0.00           H
ATOM   1961  OG  SER   123      87.480  85.770  28.440  0.00  0.00           O
ATOM   1962  HG  SER   123      86.880  85.360  29.070  0.00  0.00           H
ATOM   1963  C   SER   123      87.870  86.600  25.450  0.00  0.00           C
ATOM   1964  O   SER   123      88.150  87.700  24.930  0.00  0.00           O
ATOM   1965  N   HIE   124      88.620  85.530  25.130  0.00  0.00           N
ATOM   1966  H   HIE   124      88.480  84.670  25.630  0.00  0.00           H
ATOM   1967  CA  HIE   124      89.770  85.640  24.220  0.00  0.00           C
ATOM   1968  HA  HIE   124      90.300  86.560  24.450  0.00  0.00           H
ATOM   1969  CB  HIE   124      90.740  84.520  24.440  0.00  0.00           C
ATOM   1970  HB2 HIE   124      91.440  84.560  23.610  0.00  0.00           H
ATOM   1971  HB3 HIE   124      90.230  83.570  24.300  0.00  0.00           H
ATOM   1972  CG  HIE   124      91.440  84.470  25.780  0.00  0.00           C
ATOM   1973  ND1 HIE   124      92.470  83.560  26.130  0.00  0.00           N
ATOM   1974  CE1 HIE   124      92.650  83.630  27.460  0.00  0.00           C
ATOM   1975  HE1 HIE   124      93.330  83.040  28.050  0.00  0.00           H
ATOM   1976  NE2 HIE   124      91.880  84.720  27.880  0.00  0.00           N
ATOM   1977  HE2 HIE   124      91.740  84.970  28.840  0.00  0.00           H
ATOM   1978  CD2 HIE   124      91.080  85.170  26.850  0.00  0.00           C
ATOM   1979  HD2 HIE   124      90.350  85.950  26.980  0.00  0.00           H
ATOM   1980  C   HIE   124      89.430  85.870  22.750  0.00  0.00           C
ATOM   1981  O   HIE   124      90.290  86.200  21.910  0.00  0.00           O
ATOM   1982  N   GLN   125      88.190  85.670  22.320  0.00  0.00           N
ATOM   1983  H   GLN   125      87.500  85.300  22.950  0.00  0.00           H
ATOM   1984  CA  GLN   125      87.750  86.100  20.990  0.00  0.00           C
ATOM   1985  HA  GLN   125      88.300  85.510  20.260  0.00  0.00           H
ATOM   1986  CB  GLN   125      86.320  85.740  20.830  0.00  0.00           C
ATOM   1987  HB2 GLN   125      85.990  86.010  19.830  0.00  0.00           H
ATOM   1988  HB3 GLN   125      85.710  86.210  21.600  0.00  0.00           H
ATOM   1989  CG  GLN   125      86.180  84.190  20.970  0.00  0.00           C
ATOM   1990  HG2 GLN   125      86.440  83.860  21.980  0.00  0.00           H
ATOM   1991  HG3 GLN   125      86.810  83.640  20.270  0.00  0.00           H
ATOM   1992  CD  GLN   125      84.760  83.810  20.800  0.00  0.00           C
ATOM   1993  OE1 GLN   125      84.310  83.280  19.790  0.00  0.00           O
ATOM   1994  NE2 GLN   125      83.920  84.120  21.770  0.00  0.00           N
ATOM   1995 HE21 GLN   125      84.090  84.750  22.540  0.00  0.00           H
ATOM   1996 HE22 GLN   125      82.950  84.060  21.500  0.00  0.00           H
ATOM   1997  C   GLN   125      88.060  87.590  20.740  0.00  0.00           C
ATOM   1998  O   GLN   125      88.300  87.940  19.620  0.00  0.00           O
ATOM   1999  N   ALA   126      88.210  88.400  21.790  0.00  0.00           N
ATOM   2000  H   ALA   126      87.870  88.240  22.730  0.00  0.00           H
ATOM   2001  CA  ALA   126      88.590  89.740  21.580  0.00  0.00           C
ATOM   2002  HA  ALA   126      87.870  90.150  20.880  0.00  0.00           H
ATOM   2003  CB  ALA   126      88.500  90.600  22.860  0.00  0.00           C
ATOM   2004  HB1 ALA   126      87.510  90.410  23.290  0.00  0.00           H
ATOM   2005  HB2 ALA   126      89.420  90.490  23.440  0.00  0.00           H
ATOM   2006  HB3 ALA   126      88.660  91.560  22.360  0.00  0.00           H
ATOM   2007  C   ALA   126      90.010  89.920  20.980  0.00  0.00           C
ATOM   2008  O   ALA   126      90.200  90.860  20.150  0.00  0.00           O
ATOM   2009  N   LEU   127      90.940  88.990  21.290  0.00  0.00           N
ATOM   2010  H   LEU   127      90.560  88.270  21.870  0.00  0.00           H
ATOM   2011  CA  LEU   127      92.250  88.870  20.600  0.00  0.00           C
ATOM   2012  HA  LEU   127      92.780  89.810  20.720  0.00  0.00           H
ATOM   2013  CB  LEU   127      93.170  87.860  21.320  0.00  0.00           C
ATOM   2014  HB2 LEU   127      94.020  87.600  20.690  0.00  0.00           H
ATOM   2015  HB3 LEU   127      92.660  86.900  21.470  0.00  0.00           H
ATOM   2016  CG  LEU   127      93.790  88.400  22.610  0.00  0.00           C
ATOM   2017  HG  LEU   127      93.140  89.190  22.990  0.00  0.00           H
ATOM   2018  CD1 LEU   127      93.920  87.360  23.680  0.00  0.00           C
ATOM   2019 HD11 LEU   127      92.970  86.920  23.970  0.00  0.00           H
ATOM   2020 HD12 LEU   127      94.670  86.590  23.490  0.00  0.00           H
ATOM   2021 HD13 LEU   127      94.220  87.820  24.620  0.00  0.00           H
ATOM   2022  CD2 LEU   127      95.080  89.150  22.430  0.00  0.00           C
ATOM   2023 HD21 LEU   127      95.010  89.900  21.630  0.00  0.00           H
ATOM   2024 HD22 LEU   127      95.300  89.550  23.420  0.00  0.00           H
ATOM   2025 HD23 LEU   127      95.840  88.440  22.110  0.00  0.00           H
ATOM   2026  C   LEU   127      92.200  88.630  19.120  0.00  0.00           C
ATOM   2027  O   LEU   127      93.140  88.930  18.420  0.00  0.00           O
ATOM   2028  N   VAL   128      91.060  88.250  18.550  0.00  0.00           N
ATOM   2029  H   VAL   128      90.190  88.300  19.070  0.00  0.00           H
ATOM   2030  CA  VAL   128      90.870  87.840  17.130  0.00  0.00           C
ATOM   2031  HA  VAL   128      91.820  87.920  16.600  0.00  0.00           H
ATOM   2032  CB  VAL   128      90.340  86.430  17.010  0.00  0.00           C
ATOM   2033  HB  VAL   128      89.430  86.420  17.610  0.00  0.00           H
ATOM   2034  CG1 VAL   128      90.240  86.070  15.560  0.00  0.00           C
ATOM   2035 HG11 VAL   128      89.890  85.050  15.450  0.00  0.00           H
ATOM   2036 HG12 VAL   128      89.520  86.680  15.000  0.00  0.00           H
ATOM   2037 HG13 VAL   128      91.220  86.080  15.090  0.00  0.00           H
ATOM   2038  CG2 VAL   128      91.270  85.400  17.670  0.00  0.00           C
ATOM   2039 HG21 VAL   128      92.020  85.120  16.930  0.00  0.00           H
ATOM   2040 HG22 VAL   128      91.790  85.840  18.520  0.00  0.00           H
ATOM   2041 HG23 VAL   128      90.750  84.500  18.000  0.00  0.00           H
ATOM   2042  C   VAL   128      90.030  88.990  16.450  0.00  0.00           C
ATOM   2043  O   VAL   128      90.390  89.410  15.400  0.00  0.00           O
ATOM   2044  N   TRP   129      89.070  89.560  17.170  0.00  0.00           N
ATOM   2045  H   TRP   129      88.810  89.100  18.030  0.00  0.00           H
ATOM   2046  CA  TRP   129      88.400  90.810  16.920  0.00  0.00           C
ATOM   2047  HA  TRP   129      87.820  90.700  16.000  0.00  0.00           H
ATOM   2048  CB  TRP   129      87.470  91.320  18.030  0.00  0.00           C
ATOM   2049  HB2 TRP   129      87.130  92.330  17.810  0.00  0.00           H
ATOM   2050  HB3 TRP   129      88.040  91.310  18.960  0.00  0.00           H
ATOM   2051  CG  TRP   129      86.190  90.500  18.390  0.00  0.00           C
ATOM   2052  CD1 TRP   129      85.700  89.460  17.570  0.00  0.00           C
ATOM   2053  HD1 TRP   129      86.100  89.170  16.610  0.00  0.00           H
ATOM   2054  NE1 TRP   129      84.640  88.860  18.220  0.00  0.00           N
ATOM   2055  HE1 TRP   129      84.110  88.080  17.860  0.00  0.00           H
ATOM   2056  CE2 TRP   129      84.540  89.320  19.500  0.00  0.00           C
ATOM   2057  CZ2 TRP   129      83.860  88.810  20.640  0.00  0.00           C
ATOM   2058  HZ2 TRP   129      83.260  87.920  20.510  0.00  0.00           H
ATOM   2059  CH2 TRP   129      84.000  89.370  21.960  0.00  0.00           C
ATOM   2060  HH2 TRP   129      83.460  89.010  22.820  0.00  0.00           H
ATOM   2061  CZ3 TRP   129      84.760  90.570  22.020  0.00  0.00           C
ATOM   2062  HZ3 TRP   129      84.910  91.120  22.940  0.00  0.00           H
ATOM   2063  CE3 TRP   129      85.430  91.090  20.870  0.00  0.00           C
ATOM   2064  HE3 TRP   129      85.990  92.010  20.910  0.00  0.00           H
ATOM   2065  CD2 TRP   129      85.420  90.440  19.620  0.00  0.00           C
ATOM   2066  C   TRP   129      89.500  91.880  16.620  0.00  0.00           C
ATOM   2067  O   TRP   129      89.480  92.470  15.570  0.00  0.00           O
ATOM   2068  N   PHE   130      90.360  92.060  17.640  0.00  0.00           N
ATOM   2069  H   PHE   130      90.200  91.650  18.550  0.00  0.00           H
ATOM   2070  CA  PHE   130      91.430  93.000  17.550  0.00  0.00           C
ATOM   2071  HA  PHE   130      90.950  93.980  17.610  0.00  0.00           H
ATOM   2072  CB  PHE   130      92.260  92.780  18.820  0.00  0.00           C
ATOM   2073  HB2 PHE   130      92.580  91.750  18.690  0.00  0.00           H
ATOM   2074  HB3 PHE   130      91.620  92.950  19.680  0.00  0.00           H
ATOM   2075  CG  PHE   130      93.440  93.780  18.900  0.00  0.00           C
ATOM   2076  CD1 PHE   130      93.210  95.090  19.280  0.00  0.00           C
ATOM   2077  HD1 PHE   130      92.200  95.460  19.240  0.00  0.00           H
ATOM   2078  CE1 PHE   130      94.250  95.960  19.460  0.00  0.00           C
ATOM   2079  HE1 PHE   130      94.060  97.020  19.570  0.00  0.00           H
ATOM   2080  CZ  PHE   130      95.580  95.540  19.310  0.00  0.00           C
ATOM   2081  HZ  PHE   130      96.400  96.240  19.280  0.00  0.00           H
ATOM   2082  CE2 PHE   130      95.900  94.240  18.930  0.00  0.00           C
ATOM   2083  HE2 PHE   130      96.920  93.950  18.710  0.00  0.00           H
ATOM   2084  CD2 PHE   130      94.820  93.320  18.780  0.00  0.00           C
ATOM   2085  HD2 PHE   130      95.080  92.300  18.540  0.00  0.00           H
ATOM   2086  C   PHE   130      92.340  92.750  16.320  0.00  0.00           C
ATOM   2087  O   PHE   130      92.820  93.740  15.700  0.00  0.00           O
ATOM   2088  N   GLU   131      92.590  91.440  15.980  0.00  0.00           N
ATOM   2089  H   GLU   131      92.510  90.670  16.630  0.00  0.00           H
ATOM   2090  CA  GLU   131      93.390  91.200  14.850  0.00  0.00           C
ATOM   2091  HA  GLU   131      94.190  91.940  14.750  0.00  0.00           H
ATOM   2092  CB  GLU   131      94.080  89.770  14.980  0.00  0.00           C
ATOM   2093  HB2 GLU   131      94.440  89.430  14.010  0.00  0.00           H
ATOM   2094  HB3 GLU   131      93.380  89.060  15.420  0.00  0.00           H
ATOM   2095  CG  GLU   131      95.370  89.850  15.810  0.00  0.00           C
ATOM   2096  HG2 GLU   131      95.980  88.960  15.710  0.00  0.00           H
ATOM   2097  HG3 GLU   131      95.130  89.900  16.870  0.00  0.00           H
ATOM   2098  CD  GLU   131      96.360  90.940  15.510  0.00  0.00           C
ATOM   2099  OE1 GLU   131      96.620  91.220  14.280  0.00  0.00           O
ATOM   2100  OE2 GLU   131      96.800  91.610  16.440  0.00  0.00           O
ATOM   2101  C   GLU   131      92.620  91.380  13.480  0.00  0.00           C
ATOM   2102  O   GLU   131      93.250  91.530  12.410  0.00  0.00           O
ATOM   2103  N   MET   132      91.330  91.130  13.370  0.00  0.00           N
ATOM   2104  H   MET   132      90.910  90.860  14.250  0.00  0.00           H
ATOM   2105  CA  MET   132      90.510  91.390  12.210  0.00  0.00           C
ATOM   2106  HA  MET   132      90.970  91.060  11.280  0.00  0.00           H
ATOM   2107  CB  MET   132      89.090  90.700  12.370  0.00  0.00           C
ATOM   2108  HB2 MET   132      88.240  91.190  11.890  0.00  0.00           H
ATOM   2109  HB3 MET   132      88.780  90.490  13.390  0.00  0.00           H
ATOM   2110  CG  MET   132      89.190  89.310  11.620  0.00  0.00           C
ATOM   2111  HG2 MET   132      89.930  88.660  12.080  0.00  0.00           H
ATOM   2112  HG3 MET   132      89.540  89.560  10.610  0.00  0.00           H
ATOM   2113  SD  MET   132      87.590  88.470  11.370  0.00  0.00           S
ATOM   2114  CE  MET   132      87.510  87.730  13.030  0.00  0.00           C
ATOM   2115  HE1 MET   132      87.430  88.610  13.670  0.00  0.00           H
ATOM   2116  HE2 MET   132      86.630  87.100  13.010  0.00  0.00           H
ATOM   2117  HE3 MET   132      88.410  87.170  13.310  0.00  0.00           H
ATOM   2118  C   MET   132      90.210  92.900  12.030  0.00  0.00           C
ATOM   2119  O   MET   132      90.250  93.310  10.850  0.00  0.00           O
ATOM   2120  N   MET   133      90.100  93.660  13.100  0.00  0.00           N
ATOM   2121  H   MET   133      89.960  93.220  14.000  0.00  0.00           H
ATOM   2122  CA  MET   133      90.090  95.080  13.170  0.00  0.00           C
ATOM   2123  HA  MET   133      89.450  95.510  12.400  0.00  0.00           H
ATOM   2124  CB  MET   133      89.750  95.550  14.580  0.00  0.00           C
ATOM   2125  HB2 MET   133      90.070  96.590  14.700  0.00  0.00           H
ATOM   2126  HB3 MET   133      90.210  94.900  15.320  0.00  0.00           H
ATOM   2127  CG  MET   133      88.290  95.460  15.020  0.00  0.00           C
ATOM   2128  HG2 MET   133      87.940  94.500  14.630  0.00  0.00           H
ATOM   2129  HG3 MET   133      87.700  96.320  14.700  0.00  0.00           H
ATOM   2130  SD  MET   133      87.930  95.450  16.800  0.00  0.00           S
ATOM   2131  CE  MET   133      88.800  97.040  17.300  0.00  0.00           C
ATOM   2132  HE1 MET   133      88.190  97.830  16.850  0.00  0.00           H
ATOM   2133  HE2 MET   133      88.750  97.110  18.390  0.00  0.00           H
ATOM   2134  HE3 MET   133      89.850  97.130  17.030  0.00  0.00           H
ATOM   2135  C   MET   133      91.420  95.680  12.680  0.00  0.00           C
ATOM   2136  O   MET   133      91.360  96.760  12.110  0.00  0.00           O
ATOM   2137  N   ARG   134      92.530  94.990  12.890  0.00  0.00           N
ATOM   2138  H   ARG   134      92.450  94.180  13.490  0.00  0.00           H
ATOM   2139  CA  ARG   134      93.850  95.350  12.250  0.00  0.00           C
ATOM   2140  HA  ARG   134      93.940  96.430  12.360  0.00  0.00           H
ATOM   2141  CB  ARG   134      95.020  94.750  13.020  0.00  0.00           C
ATOM   2142  HB2 ARG   134      95.870  94.940  12.350  0.00  0.00           H
ATOM   2143  HB3 ARG   134      94.900  93.670  13.100  0.00  0.00           H
ATOM   2144  CG  ARG   134      95.230  95.430  14.370  0.00  0.00           C
ATOM   2145  HG2 ARG   134      94.370  95.390  15.040  0.00  0.00           H
ATOM   2146  HG3 ARG   134      95.370  96.500  14.270  0.00  0.00           H
ATOM   2147  CD  ARG   134      96.350  94.790  15.180  0.00  0.00           C
ATOM   2148  HD2 ARG   134      96.190  93.740  15.390  0.00  0.00           H
ATOM   2149  HD3 ARG   134      96.440  95.320  16.130  0.00  0.00           H
ATOM   2150  NE  ARG   134      97.610  95.060  14.440  0.00  0.00           N
ATOM   2151  HE  ARG   134      97.600  95.910  13.890  0.00  0.00           H
ATOM   2152  CZ  ARG   134      98.720  94.440  14.560  0.00  0.00           C
ATOM   2153  NH1 ARG   134      98.800  93.240  14.950  0.00  0.00           N
ATOM   2154 HH11 ARG   134      97.960  92.700  15.080  0.00  0.00           H
ATOM   2155 HH12 ARG   134      99.620  92.850  15.400  0.00  0.00           H
ATOM   2156  NH2 ARG   134      99.960  95.010  14.350  0.00  0.00           N
ATOM   2157 HH21 ARG   134     100.070  95.960  14.020  0.00  0.00           H
ATOM   2158 HH22 ARG   134     100.750  94.530  14.740  0.00  0.00           H
ATOM   2159  C   ARG   134      93.900  95.030  10.830  0.00  0.00           C
ATOM   2160  O   ARG   134      94.280  95.910  10.140  0.00  0.00           O
ATOM   2161  N   LEU   135      93.580  93.850  10.380  0.00  0.00           N
ATOM   2162  H   LEU   135      93.260  93.150  11.030  0.00  0.00           H
ATOM   2163  CA  LEU   135      93.640  93.420   8.950  0.00  0.00           C
ATOM   2164  HA  LEU   135      94.650  93.700   8.640  0.00  0.00           H
ATOM   2165  CB  LEU   135      93.380  91.860   8.920  0.00  0.00           C
ATOM   2166  HB2 LEU   135      92.480  91.640   9.490  0.00  0.00           H
ATOM   2167  HB3 LEU   135      94.260  91.500   9.450  0.00  0.00           H
ATOM   2168  CG  LEU   135      93.400  91.070   7.540  0.00  0.00           C
ATOM   2169  HG  LEU   135      92.760  91.620   6.850  0.00  0.00           H
ATOM   2170  CD1 LEU   135      94.770  91.060   6.930  0.00  0.00           C
ATOM   2171 HD11 LEU   135      94.880  90.710   5.900  0.00  0.00           H
ATOM   2172 HD12 LEU   135      95.220  92.050   7.020  0.00  0.00           H
ATOM   2173 HD13 LEU   135      95.440  90.510   7.590  0.00  0.00           H
ATOM   2174  CD2 LEU   135      92.760  89.710   7.550  0.00  0.00           C
ATOM   2175 HD21 LEU   135      93.200  89.060   6.800  0.00  0.00           H
ATOM   2176 HD22 LEU   135      92.930  89.210   8.500  0.00  0.00           H
ATOM   2177 HD23 LEU   135      91.680  89.690   7.380  0.00  0.00           H
ATOM   2178  C   LEU   135      92.720  94.170   8.020  0.00  0.00           C
ATOM   2179  O   LEU   135      93.190  94.410   6.880  0.00  0.00           O
ATOM   2180  N   PHE   136      91.520  94.540   8.450  0.00  0.00           N
ATOM   2181  H   PHE   136      91.180  94.150   9.330  0.00  0.00           H
ATOM   2182  CA  PHE   136      90.560  95.280   7.720  0.00  0.00           C
ATOM   2183  HA  PHE   136      90.840  95.260   6.670  0.00  0.00           H
ATOM   2184  CB  PHE   136      89.160  94.650   7.870  0.00  0.00           C
ATOM   2185  HB2 PHE   136      88.490  95.330   7.340  0.00  0.00           H
ATOM   2186  HB3 PHE   136      88.880  94.790   8.920  0.00  0.00           H
ATOM   2187  CG  PHE   136      89.070  93.140   7.460  0.00  0.00           C
ATOM   2188  CD1 PHE   136      89.410  92.770   6.100  0.00  0.00           C
ATOM   2189  HD1 PHE   136      89.570  93.540   5.360  0.00  0.00           H
ATOM   2190  CE1 PHE   136      89.240  91.450   5.700  0.00  0.00           C
ATOM   2191  HE1 PHE   136      89.300  91.160   4.670  0.00  0.00           H
ATOM   2192  CZ  PHE   136      88.820  90.460   6.610  0.00  0.00           C
ATOM   2193  HZ  PHE   136      88.780  89.440   6.250  0.00  0.00           H
ATOM   2194  CE2 PHE   136      88.550  90.850   7.990  0.00  0.00           C
ATOM   2195  HE2 PHE   136      88.220  90.100   8.700  0.00  0.00           H
ATOM   2196  CD2 PHE   136      88.740  92.190   8.390  0.00  0.00           C
ATOM   2197  HD2 PHE   136      88.490  92.590   9.360  0.00  0.00           H
ATOM   2198  C   PHE   136      90.460  96.750   8.050  0.00  0.00           C
ATOM   2199  O   PHE   136      89.700  97.470   7.400  0.00  0.00           O
ATOM   2200  N   ASN   137      91.250  97.220   9.030  0.00  0.00           N
ATOM   2201  H   ASN   137      91.950  96.610   9.440  0.00  0.00           H
ATOM   2202  CA  ASN   137      91.500  98.640   9.380  0.00  0.00           C
ATOM   2203  HA  ASN   137      92.280  98.490  10.120  0.00  0.00           H
ATOM   2204  CB  ASN   137      92.120  99.390   8.170  0.00  0.00           C
ATOM   2205  HB2 ASN   137      92.150 100.460   8.390  0.00  0.00           H
ATOM   2206  HB3 ASN   137      91.490  99.280   7.280  0.00  0.00           H
ATOM   2207  CG  ASN   137      93.540  98.970   7.770  0.00  0.00           C
ATOM   2208  OD1 ASN   137      93.700  98.070   7.020  0.00  0.00           O
ATOM   2209  ND2 ASN   137      94.580  99.620   8.320  0.00  0.00           N
ATOM   2210 HD21 ASN   137      94.390 100.220   9.110  0.00  0.00           H
ATOM   2211 HD22 ASN   137      95.520  99.270   8.230  0.00  0.00           H
ATOM   2212  C   ASN   137      90.270  99.400  10.080  0.00  0.00           C
ATOM   2213  O   ASN   137      90.030 100.580   9.880  0.00  0.00           O
ATOM   2214  N   TRP   138      89.450  98.660  10.800  0.00  0.00           N
ATOM   2215  H   TRP   138      89.870  97.790  11.070  0.00  0.00           H
ATOM   2216  CA  TRP   138      88.340  99.150  11.650  0.00  0.00           C
ATOM   2217  HA  TRP   138      87.790  99.910  11.100  0.00  0.00           H
ATOM   2218  CB  TRP   138      87.440  97.960  12.010  0.00  0.00           C
ATOM   2219  HB2 TRP   138      86.680  98.280  12.720  0.00  0.00           H
ATOM   2220  HB3 TRP   138      87.970  97.120  12.450  0.00  0.00           H
ATOM   2221  CG  TRP   138      86.710  97.340  10.810  0.00  0.00           C
ATOM   2222  CD1 TRP   138      86.240  97.890   9.650  0.00  0.00           C
ATOM   2223  HD1 TRP   138      86.240  98.930   9.360  0.00  0.00           H
ATOM   2224  NE1 TRP   138      85.600  96.920   8.890  0.00  0.00           N
ATOM   2225  HE1 TRP   138      85.100  97.130   8.030  0.00  0.00           H
ATOM   2226  CE2 TRP   138      85.660  95.670   9.440  0.00  0.00           C
ATOM   2227  CZ2 TRP   138      85.220  94.390   8.960  0.00  0.00           C
ATOM   2228  HZ2 TRP   138      84.690  94.230   8.040  0.00  0.00           H
ATOM   2229  CH2 TRP   138      85.290  93.370   9.930  0.00  0.00           C
ATOM   2230  HH2 TRP   138      85.090  92.340   9.650  0.00  0.00           H
ATOM   2231  CZ3 TRP   138      85.840  93.600  11.210  0.00  0.00           C
ATOM   2232  HZ3 TRP   138      85.940  92.780  11.900  0.00  0.00           H
ATOM   2233  CE3 TRP   138      86.410  94.820  11.540  0.00  0.00           C
ATOM   2234  HE3 TRP   138      87.050  94.920  12.400  0.00  0.00           H
ATOM   2235  CD2 TRP   138      86.270  95.950  10.690  0.00  0.00           C
ATOM   2236  C   TRP   138      88.970  99.820  12.900  0.00  0.00           C
ATOM   2237  O   TRP   138      89.400  99.220  13.820  0.00  0.00           O
ATOM   2238  N   ASN   139      88.950 101.160  12.790  0.00  0.00           N
ATOM   2239  H   ASN   139      88.500 101.540  11.970  0.00  0.00           H
ATOM   2240  CA  ASN   139      89.530 102.070  13.770  0.00  0.00           C
ATOM   2241  HA  ASN   139      90.230 101.560  14.430  0.00  0.00           H
ATOM   2242  CB  ASN   139      90.340 103.220  13.110  0.00  0.00           C
ATOM   2243  HB2 ASN   139      90.420 103.970  13.890  0.00  0.00           H
ATOM   2244  HB3 ASN   139      89.810 103.590  12.230  0.00  0.00           H
ATOM   2245  CG  ASN   139      91.780 102.830  12.710  0.00  0.00           C
ATOM   2246  OD1 ASN   139      92.170 101.670  12.790  0.00  0.00           O
ATOM   2247  ND2 ASN   139      92.610 103.720  12.220  0.00  0.00           N
ATOM   2248 HD21 ASN   139      92.330 104.660  11.980  0.00  0.00           H
ATOM   2249 HD22 ASN   139      93.580 103.510  12.020  0.00  0.00           H
ATOM   2250  C   ASN   139      88.520 102.640  14.770  0.00  0.00           C
ATOM   2251  O   ASN   139      88.970 102.920  15.900  0.00  0.00           O
ATOM   2252  N   HIE   140      87.210 102.720  14.400  0.00  0.00           N
ATOM   2253  H   HIE   140      86.950 102.440  13.460  0.00  0.00           H
ATOM   2254  CA  HIE   140      86.210 103.140  15.330  0.00  0.00           C
ATOM   2255  HA  HIE   140      86.690 103.060  16.300  0.00  0.00           H
ATOM   2256  CB  HIE   140      85.890 104.620  15.200  0.00  0.00           C
ATOM   2257  HB2 HIE   140      85.220 104.920  16.010  0.00  0.00           H
ATOM   2258  HB3 HIE   140      85.390 104.700  14.240  0.00  0.00           H
ATOM   2259  CG  HIE   140      87.050 105.520  15.270  0.00  0.00           C
ATOM   2260  ND1 HIE   140      87.560 106.100  16.410  0.00  0.00           N
ATOM   2261  CE1 HIE   140      88.663 106.848  15.963  0.00  0.00           C
ATOM   2262  HE1 HIE   140      89.272 107.385  16.690  0.00  0.00           H
ATOM   2263  NE2 HIE   140      88.728 106.801  14.656  0.00  0.00           N
ATOM   2264  HE2 HIE   140      89.406 107.293  14.091  0.00  0.00           H
ATOM   2265  CD2 HIE   140      87.750 105.990  14.170  0.00  0.00           C
ATOM   2266  HD2 HIE   140      87.580 105.700  13.140  0.00  0.00           H
ATOM   2267  C   HIE   140      84.960 102.120  15.280  0.00  0.00           C
ATOM   2268  O   HIE   140      84.390 101.910  14.200  0.00  0.00           O
ATOM   2269  N   VAL   141      84.620 101.510  16.390  0.00  0.00           N
ATOM   2270  H   VAL   141      85.140 101.830  17.200  0.00  0.00           H
ATOM   2271  CA  VAL   141      83.610 100.420  16.590  0.00  0.00           C
ATOM   2272  HA  VAL   141      83.110 100.390  15.620  0.00  0.00           H
ATOM   2273  CB  VAL   141      84.180  98.960  16.680  0.00  0.00           C
ATOM   2274  HB  VAL   141      83.400  98.240  16.440  0.00  0.00           H
ATOM   2275  CG1 VAL   141      85.250  98.720  15.690  0.00  0.00           C
ATOM   2276 HG11 VAL   141      85.810  97.800  15.870  0.00  0.00           H
ATOM   2277 HG12 VAL   141      84.840  98.680  14.690  0.00  0.00           H
ATOM   2278 HG13 VAL   141      86.060  99.460  15.650  0.00  0.00           H
ATOM   2279  CG2 VAL   141      84.690  98.720  18.090  0.00  0.00           C
ATOM   2280 HG21 VAL   141      85.380  99.550  18.290  0.00  0.00           H
ATOM   2281 HG22 VAL   141      83.900  98.630  18.840  0.00  0.00           H
ATOM   2282 HG23 VAL   141      85.340  97.860  18.170  0.00  0.00           H
ATOM   2283  C   VAL   141      82.500 100.790  17.680  0.00  0.00           C
ATOM   2284  O   VAL   141      82.800 101.530  18.620  0.00  0.00           O
ATOM   2285  N   ILE   142      81.320 100.280  17.550  0.00  0.00           N
ATOM   2286  H   ILE   142      81.250  99.700  16.720  0.00  0.00           H
ATOM   2287  CA  ILE   142      80.450  99.920  18.760  0.00  0.00           C
ATOM   2288  HA  ILE   142      80.640 100.610  19.580  0.00  0.00           H
ATOM   2289  CB  ILE   142      79.020 100.130  18.200  0.00  0.00           C
ATOM   2290  HB  ILE   142      79.020  99.710  17.200  0.00  0.00           H
ATOM   2291  CG2 ILE   142      77.900  99.480  19.020  0.00  0.00           C
ATOM   2292 HG21 ILE   142      77.910  98.390  18.910  0.00  0.00           H
ATOM   2293 HG22 ILE   142      78.000  99.730  20.070  0.00  0.00           H
ATOM   2294 HG23 ILE   142      76.940  99.680  18.550  0.00  0.00           H
ATOM   2295  CG1 ILE   142      78.700 101.650  18.240  0.00  0.00           C
ATOM   2296 HG12 ILE   142      79.540 102.330  18.370  0.00  0.00           H
ATOM   2297 HG13 ILE   142      77.910 101.840  18.970  0.00  0.00           H
ATOM   2298  CD1 ILE   142      78.190 102.080  16.850  0.00  0.00           C
ATOM   2299 HD11 ILE   142      77.260 101.510  16.810  0.00  0.00           H
ATOM   2300 HD12 ILE   142      77.950 103.140  16.810  0.00  0.00           H
ATOM   2301 HD13 ILE   142      78.840 101.790  16.020  0.00  0.00           H
ATOM   2302  C   ILE   142      80.740  98.590  19.340  0.00  0.00           C
ATOM   2303  O   ILE   142      81.170  97.670  18.640  0.00  0.00           O
ATOM   2304  N   LEU   143      80.440  98.480  20.650  0.00  0.00           N
ATOM   2305  H   LEU   143      80.010  99.270  21.120  0.00  0.00           H
ATOM   2306  CA  LEU   143      80.450  97.210  21.430  0.00  0.00           C
ATOM   2307  HA  LEU   143      80.430  96.390  20.710  0.00  0.00           H
ATOM   2308  CB  LEU   143      81.740  97.090  22.300  0.00  0.00           C
ATOM   2309  HB2 LEU   143      81.840  97.980  22.920  0.00  0.00           H
ATOM   2310  HB3 LEU   143      82.640  97.010  21.690  0.00  0.00           H
ATOM   2311  CG  LEU   143      81.690  95.880  23.230  0.00  0.00           C
ATOM   2312  HG  LEU   143      80.790  96.000  23.840  0.00  0.00           H
ATOM   2313  CD1 LEU   143      81.770  94.470  22.550  0.00  0.00           C
ATOM   2314 HD11 LEU   143      81.760  93.630  23.240  0.00  0.00           H
ATOM   2315 HD12 LEU   143      81.030  94.460  21.760  0.00  0.00           H
ATOM   2316 HD13 LEU   143      82.700  94.460  21.970  0.00  0.00           H
ATOM   2317  CD2 LEU   143      82.960  95.900  24.190  0.00  0.00           C
ATOM   2318 HD21 LEU   143      83.060  94.940  24.690  0.00  0.00           H
ATOM   2319 HD22 LEU   143      83.850  95.970  23.560  0.00  0.00           H
ATOM   2320 HD23 LEU   143      82.870  96.530  25.070  0.00  0.00           H
ATOM   2321  C   LEU   143      79.160  97.010  22.260  0.00  0.00           C
ATOM   2322  O   LEU   143      78.820  97.810  23.160  0.00  0.00           O
ATOM   2323  N   ILE   144      78.460  95.880  22.060  0.00  0.00           N
ATOM   2324  H   ILE   144      78.650  95.340  21.230  0.00  0.00           H
ATOM   2325  CA  ILE   144      77.300  95.390  22.800  0.00  0.00           C
ATOM   2326  HA  ILE   144      76.900  96.110  23.520  0.00  0.00           H
ATOM   2327  CB  ILE   144      76.150  95.210  21.830  0.00  0.00           C
ATOM   2328  HB  ILE   144      76.390  94.440  21.100  0.00  0.00           H
ATOM   2329  CG2 ILE   144      74.930  94.880  22.620  0.00  0.00           C
ATOM   2330 HG21 ILE   144      74.410  95.710  23.100  0.00  0.00           H
ATOM   2331 HG22 ILE   144      74.230  94.410  21.920  0.00  0.00           H
ATOM   2332 HG23 ILE   144      75.170  94.070  23.310  0.00  0.00           H
ATOM   2333  CG1 ILE   144      75.960  96.410  20.860  0.00  0.00           C
ATOM   2334 HG12 ILE   144      76.710  96.370  20.070  0.00  0.00           H
ATOM   2335 HG13 ILE   144      76.000  97.310  21.470  0.00  0.00           H
ATOM   2336  CD1 ILE   144      74.650  96.440  20.120  0.00  0.00           C
ATOM   2337 HD11 ILE   144      74.780  97.310  19.480  0.00  0.00           H
ATOM   2338 HD12 ILE   144      74.460  95.570  19.480  0.00  0.00           H
ATOM   2339 HD13 ILE   144      73.820  96.630  20.790  0.00  0.00           H
ATOM   2340  C   ILE   144      77.670  94.190  23.650  0.00  0.00           C
ATOM   2341  O   ILE   144      77.990  93.170  23.030  0.00  0.00           O
ATOM   2342  N   VAL   145      77.530  94.350  25.010  0.00  0.00           N
ATOM   2343  H   VAL   145      77.220  95.210  25.440  0.00  0.00           H
ATOM   2344  CA  VAL   145      77.620  93.280  25.930  0.00  0.00           C
ATOM   2345  HA  VAL   145      77.640  92.340  25.370  0.00  0.00           H
ATOM   2346  CB  VAL   145      78.940  93.250  26.740  0.00  0.00           C
ATOM   2347  HB  VAL   145      79.070  92.250  27.170  0.00  0.00           H
ATOM   2348  CG1 VAL   145      80.110  93.360  25.700  0.00  0.00           C
ATOM   2349 HG11 VAL   145      81.090  93.330  26.180  0.00  0.00           H
ATOM   2350 HG12 VAL   145      80.010  92.520  25.010  0.00  0.00           H
ATOM   2351 HG13 VAL   145      80.130  94.270  25.110  0.00  0.00           H
ATOM   2352  CG2 VAL   145      78.990  94.360  27.790  0.00  0.00           C
ATOM   2353 HG21 VAL   145      78.410  93.940  28.620  0.00  0.00           H
ATOM   2354 HG22 VAL   145      80.020  94.450  28.140  0.00  0.00           H
ATOM   2355 HG23 VAL   145      78.580  95.320  27.490  0.00  0.00           H
ATOM   2356  C   VAL   145      76.370  93.090  26.770  0.00  0.00           C
ATOM   2357  O   VAL   145      75.870  94.060  27.380  0.00  0.00           O
ATOM   2358  N   SER   146      75.940  91.900  27.010  0.00  0.00           N
ATOM   2359  H   SER   146      76.310  91.190  26.400  0.00  0.00           H
ATOM   2360  CA  SER   146      74.930  91.520  28.100  0.00  0.00           C
ATOM   2361  HA  SER   146      74.070  92.190  28.080  0.00  0.00           H
ATOM   2362  CB  SER   146      74.440  90.110  27.840  0.00  0.00           C
ATOM   2363  HB2 SER   146      74.040  90.090  26.820  0.00  0.00           H
ATOM   2364  HB3 SER   146      73.660  89.840  28.540  0.00  0.00           H
ATOM   2365  OG  SER   146      75.480  89.120  27.890  0.00  0.00           O
ATOM   2366  HG  SER   146      75.520  88.660  28.730  0.00  0.00           H
ATOM   2367  C   SER   146      75.710  91.640  29.390  0.00  0.00           C
ATOM   2368  O   SER   146      76.870  91.170  29.460  0.00  0.00           O
ATOM   2369  N   ASP   147      75.200  92.430  30.310  0.00  0.00           N
ATOM   2370  H   ASP   147      74.320  92.860  30.090  0.00  0.00           H
ATOM   2371  CA  ASP   147      75.780  92.810  31.620  0.00  0.00           C
ATOM   2372  HA  ASP   147      76.810  93.060  31.400  0.00  0.00           H
ATOM   2373  CB  ASP   147      75.030  94.110  32.040  0.00  0.00           C
ATOM   2374  HB2 ASP   147      74.020  93.840  32.340  0.00  0.00           H
ATOM   2375  HB3 ASP   147      75.020  94.730  31.150  0.00  0.00           H
ATOM   2376  CG  ASP   147      75.610  94.890  33.180  0.00  0.00           C
ATOM   2377  OD1 ASP   147      76.570  94.490  33.880  0.00  0.00           O
ATOM   2378  OD2 ASP   147      75.100  95.980  33.460  0.00  0.00           O
ATOM   2379  C   ASP   147      75.840  91.730  32.680  0.00  0.00           C
ATOM   2380  O   ASP   147      75.390  91.860  33.820  0.00  0.00           O
ATOM   2381  N   ASP   148      76.380  90.560  32.210  0.00  0.00           N
ATOM   2382  H   ASP   148      76.790  90.500  31.290  0.00  0.00           H
ATOM   2383  CA  ASP   148      76.650  89.430  33.060  0.00  0.00           C
ATOM   2384  HA  ASP   148      76.310  89.590  34.080  0.00  0.00           H
ATOM   2385  CB  ASP   148      75.960  88.160  32.490  0.00  0.00           C
ATOM   2386  HB2 ASP   148      74.900  88.420  32.410  0.00  0.00           H
ATOM   2387  HB3 ASP   148      76.030  87.350  33.220  0.00  0.00           H
ATOM   2388  CG  ASP   148      76.400  87.730  31.090  0.00  0.00           C
ATOM   2389  OD1 ASP   148      77.650  87.520  30.970  0.00  0.00           O
ATOM   2390  OD2 ASP   148      75.660  87.590  30.110  0.00  0.00           O
ATOM   2391  C   ASP   148      78.190  89.310  33.190  0.00  0.00           C
ATOM   2392  O   ASP   148      78.950  90.240  32.900  0.00  0.00           O
ATOM   2393  N   HIE   149      78.680  88.220  33.840  0.00  0.00           N
ATOM   2394  H   HIE   149      78.130  87.420  34.130  0.00  0.00           H
ATOM   2395  CA  HIE   149      80.130  88.050  33.970  0.00  0.00           C
ATOM   2396  HA  HIE   149      80.680  88.770  34.570  0.00  0.00           H
ATOM   2397  CB  HIE   149      80.340  86.710  34.680  0.00  0.00           C
ATOM   2398  HB2 HIE   149      80.070  85.920  33.980  0.00  0.00           H
ATOM   2399  HB3 HIE   149      79.730  86.640  35.580  0.00  0.00           H
ATOM   2400  CG  HIE   149      81.790  86.580  35.170  0.00  0.00           C
ATOM   2401  ND1 HIE   149      82.920  86.110  34.390  0.00  0.00           N
ATOM   2402  CE1 HIE   149      83.910  86.170  35.270  0.00  0.00           C
ATOM   2403  HE1 HIE   149      84.920  85.840  35.100  0.00  0.00           H
ATOM   2404  NE2 HIE   149      83.450  86.440  36.580  0.00  0.00           N
ATOM   2405  HE2 HIE   149      84.010  86.370  37.420  0.00  0.00           H
ATOM   2406  CD2 HIE   149      82.180  86.760  36.470  0.00  0.00           C
ATOM   2407  HD2 HIE   149      81.570  87.090  37.300  0.00  0.00           H
ATOM   2408  C   HIE   149      80.860  88.000  32.640  0.00  0.00           C
ATOM   2409  O   HIE   149      81.840  88.740  32.400  0.00  0.00           O
ATOM   2410  N   GLU   150      80.370  87.140  31.730  0.00  0.00           N
ATOM   2411  H   GLU   150      79.670  86.500  32.100  0.00  0.00           H
ATOM   2412  CA  GLU   150      81.060  86.910  30.430  0.00  0.00           C
ATOM   2413  HA  GLU   150      82.050  86.560  30.740  0.00  0.00           H
ATOM   2414  CB  GLU   150      80.370  85.770  29.720  0.00  0.00           C
ATOM   2415  HB2 GLU   150      79.520  86.120  29.140  0.00  0.00           H
ATOM   2416  HB3 GLU   150      79.890  85.090  30.420  0.00  0.00           H
ATOM   2417  CG  GLU   150      81.190  84.930  28.740  0.00  0.00           C
ATOM   2418  HG2 GLU   150      81.450  85.630  27.940  0.00  0.00           H
ATOM   2419  HG3 GLU   150      80.650  84.140  28.220  0.00  0.00           H
ATOM   2420  CD  GLU   150      82.540  84.440  29.300  0.00  0.00           C
ATOM   2421  OE1 GLU   150      82.580  83.970  30.460  0.00  0.00           O
ATOM   2422  OE2 GLU   150      83.550  84.680  28.570  0.00  0.00           O
ATOM   2423  C   GLU   150      81.140  88.100  29.530  0.00  0.00           C
ATOM   2424  O   GLU   150      82.190  88.290  28.880  0.00  0.00           O
ATOM   2425  N   GLY   151      80.100  88.910  29.390  0.00  0.00           N
ATOM   2426  H   GLY   151      79.220  88.660  29.830  0.00  0.00           H
ATOM   2427  CA  GLY   151      80.080  90.080  28.530  0.00  0.00           C
ATOM   2428  HA2 GLY   151      79.030  90.380  28.450  0.00  0.00           H
ATOM   2429  HA3 GLY   151      80.530  89.820  27.570  0.00  0.00           H
ATOM   2430  C   GLY   151      80.990  91.200  29.080  0.00  0.00           C
ATOM   2431  O   GLY   151      81.670  91.840  28.330  0.00  0.00           O
ATOM   2432  N   ARG   152      81.040  91.280  30.370  0.00  0.00           N
ATOM   2433  H   ARG   152      80.480  90.620  30.880  0.00  0.00           H
ATOM   2434  CA  ARG   152      82.090  92.180  30.950  0.00  0.00           C
ATOM   2435  HA  ARG   152      82.150  93.160  30.490  0.00  0.00           H
ATOM   2436  CB  ARG   152      81.780  92.570  32.390  0.00  0.00           C
ATOM   2437  HB2 ARG   152      82.660  93.100  32.760  0.00  0.00           H
ATOM   2438  HB3 ARG   152      81.640  91.690  33.020  0.00  0.00           H
ATOM   2439  CG  ARG   152      80.470  93.450  32.510  0.00  0.00           C
ATOM   2440  HG2 ARG   152      79.630  92.930  32.070  0.00  0.00           H
ATOM   2441  HG3 ARG   152      80.650  94.310  31.850  0.00  0.00           H
ATOM   2442  CD  ARG   152      80.030  93.910  33.840  0.00  0.00           C
ATOM   2443  HD2 ARG   152      79.010  94.280  33.730  0.00  0.00           H
ATOM   2444  HD3 ARG   152      80.700  94.660  34.270  0.00  0.00           H
ATOM   2445  NE  ARG   152      80.090  92.770  34.800  0.00  0.00           N
ATOM   2446  HE  ARG   152      80.980  92.320  34.900  0.00  0.00           H
ATOM   2447  CZ  ARG   152      79.070  92.070  35.310  0.00  0.00           C
ATOM   2448  NH1 ARG   152      77.860  92.350  35.050  0.00  0.00           N
ATOM   2449 HH11 ARG   152      77.540  93.210  34.630  0.00  0.00           H
ATOM   2450 HH12 ARG   152      77.190  91.680  35.420  0.00  0.00           H
ATOM   2451  NH2 ARG   152      79.330  91.020  36.050  0.00  0.00           N
ATOM   2452 HH21 ARG   152      80.280  90.680  36.100  0.00  0.00           H
ATOM   2453 HH22 ARG   152      78.640  90.310  36.230  0.00  0.00           H
ATOM   2454  C   ARG   152      83.500  91.570  30.910  0.00  0.00           C
ATOM   2455  O   ARG   152      84.400  92.280  30.620  0.00  0.00           O
ATOM   2456  N   ALA   153      83.740  90.320  31.040  0.00  0.00           N
ATOM   2457  H   ALA   153      83.000  89.640  31.150  0.00  0.00           H
ATOM   2458  CA  ALA   153      85.070  89.740  30.660  0.00  0.00           C
ATOM   2459  HA  ALA   153      85.830  90.220  31.270  0.00  0.00           H
ATOM   2460  CB  ALA   153      85.050  88.220  30.980  0.00  0.00           C
ATOM   2461  HB1 ALA   153      84.220  87.730  30.470  0.00  0.00           H
ATOM   2462  HB2 ALA   153      86.030  87.870  30.670  0.00  0.00           H
ATOM   2463  HB3 ALA   153      84.960  88.090  32.060  0.00  0.00           H
ATOM   2464  C   ALA   153      85.510  90.030  29.200  0.00  0.00           C
ATOM   2465  O   ALA   153      86.620  90.410  28.900  0.00  0.00           O
ATOM   2466  N   ALA   154      84.560  89.950  28.260  0.00  0.00           N
ATOM   2467  H   ALA   154      83.620  89.700  28.520  0.00  0.00           H
ATOM   2468  CA  ALA   154      84.910  90.280  26.840  0.00  0.00           C
ATOM   2469  HA  ALA   154      85.780  89.670  26.610  0.00  0.00           H
ATOM   2470  CB  ALA   154      83.920  89.830  25.820  0.00  0.00           C
ATOM   2471  HB1 ALA   154      83.940  90.560  25.010  0.00  0.00           H
ATOM   2472  HB2 ALA   154      84.200  88.840  25.470  0.00  0.00           H
ATOM   2473  HB3 ALA   154      82.900  89.980  26.170  0.00  0.00           H
ATOM   2474  C   ALA   154      85.230  91.810  26.660  0.00  0.00           C
ATOM   2475  O   ALA   154      86.340  92.070  26.180  0.00  0.00           O
ATOM   2476  N   GLN   155      84.400  92.740  27.150  0.00  0.00           N
ATOM   2477  H   GLN   155      83.510  92.420  27.510  0.00  0.00           H
ATOM   2478  CA  GLN   155      84.730  94.150  27.190  0.00  0.00           C
ATOM   2479  HA  GLN   155      84.630  94.480  26.160  0.00  0.00           H
ATOM   2480  CB  GLN   155      83.680  94.910  27.940  0.00  0.00           C
ATOM   2481  HB2 GLN   155      83.630  94.540  28.970  0.00  0.00           H
ATOM   2482  HB3 GLN   155      82.750  94.730  27.400  0.00  0.00           H
ATOM   2483  CG  GLN   155      83.970  96.420  27.940  0.00  0.00           C
ATOM   2484  HG2 GLN   155      83.620  96.850  27.000  0.00  0.00           H
ATOM   2485  HG3 GLN   155      85.040  96.590  28.100  0.00  0.00           H
ATOM   2486  CD  GLN   155      83.390  97.220  29.130  0.00  0.00           C
ATOM   2487  OE1 GLN   155      82.550  96.700  29.860  0.00  0.00           O
ATOM   2488  NE2 GLN   155      83.840  98.380  29.410  0.00  0.00           N
ATOM   2489 HE21 GLN   155      84.460  98.860  28.770  0.00  0.00           H
ATOM   2490 HE22 GLN   155      83.480  98.910  30.190  0.00  0.00           H
ATOM   2491  C   GLN   155      86.140  94.350  27.670  0.00  0.00           C
ATOM   2492  O   GLN   155      87.040  94.750  26.930  0.00  0.00           O
ATOM   2493  N   LYS   156      86.380  94.090  28.980  0.00  0.00           N
ATOM   2494  H   LYS   156      85.660  93.670  29.560  0.00  0.00           H
ATOM   2495  CA  LYS   156      87.690  94.200  29.690  0.00  0.00           C
ATOM   2496  HA  LYS   156      88.060  95.210  29.830  0.00  0.00           H
ATOM   2497  CB  LYS   156      87.490  93.520  31.040  0.00  0.00           C
ATOM   2498  HB2 LYS   156      88.510  93.570  31.420  0.00  0.00           H
ATOM   2499  HB3 LYS   156      87.150  92.490  30.980  0.00  0.00           H
ATOM   2500  CG  LYS   156      86.530  94.350  31.870  0.00  0.00           C
ATOM   2501  HG2 LYS   156      85.610  94.280  31.290  0.00  0.00           H
ATOM   2502  HG3 LYS   156      86.910  95.370  31.880  0.00  0.00           H
ATOM   2503  CD  LYS   156      86.380  93.950  33.350  0.00  0.00           C
ATOM   2504  HD2 LYS   156      85.730  94.620  33.900  0.00  0.00           H
ATOM   2505  HD3 LYS   156      87.380  94.090  33.760  0.00  0.00           H
ATOM   2506  CE  LYS   156      86.020  92.470  33.490  0.00  0.00           C
ATOM   2507  HE2 LYS   156      86.770  91.870  32.970  0.00  0.00           H
ATOM   2508  HE3 LYS   156      85.040  92.260  33.040  0.00  0.00           H
ATOM   2509  NZ  LYS   156      85.980  91.970  34.880  0.00  0.00           N
ATOM   2510  HZ1 LYS   156      85.330  92.470  35.460  0.00  0.00           H
ATOM   2511  HZ2 LYS   156      85.850  90.970  34.870  0.00  0.00           H
ATOM   2512  HZ3 LYS   156      86.890  92.050  35.320  0.00  0.00           H
ATOM   2513  C   LYS   156      88.870  93.680  28.880  0.00  0.00           C
ATOM   2514  O   LYS   156      89.860  94.380  28.720  0.00  0.00           O
ATOM   2515  N   LYS   157      88.730  92.520  28.200  0.00  0.00           N
ATOM   2516  H   LYS   157      87.850  92.040  28.220  0.00  0.00           H
ATOM   2517  CA  LYS   157      89.840  91.950  27.370  0.00  0.00           C
ATOM   2518  HA  LYS   157      90.800  92.110  27.870  0.00  0.00           H
ATOM   2519  CB  LYS   157      89.430  90.400  27.160  0.00  0.00           C
ATOM   2520  HB2 LYS   157      88.600  90.160  26.510  0.00  0.00           H
ATOM   2521  HB3 LYS   157      89.270  89.870  28.110  0.00  0.00           H
ATOM   2522  CG  LYS   157      90.650  89.710  26.490  0.00  0.00           C
ATOM   2523  HG2 LYS   157      91.060  90.300  25.670  0.00  0.00           H
ATOM   2524  HG3 LYS   157      90.300  88.800  26.000  0.00  0.00           H
ATOM   2525  CD  LYS   157      91.660  89.290  27.560  0.00  0.00           C
ATOM   2526  HD2 LYS   157      91.250  88.870  28.480  0.00  0.00           H
ATOM   2527  HD3 LYS   157      92.180  90.220  27.790  0.00  0.00           H
ATOM   2528  CE  LYS   157      92.810  88.380  27.020  0.00  0.00           C
ATOM   2529  HE2 LYS   157      93.230  88.860  26.140  0.00  0.00           H
ATOM   2530  HE3 LYS   157      92.410  87.390  26.800  0.00  0.00           H
ATOM   2531  NZ  LYS   157      93.840  88.200  28.080  0.00  0.00           N
ATOM   2532  HZ1 LYS   157      94.330  89.060  28.240  0.00  0.00           H
ATOM   2533  HZ2 LYS   157      93.460  87.860  28.950  0.00  0.00           H
ATOM   2534  HZ3 LYS   157      94.540  87.570  27.720  0.00  0.00           H
ATOM   2535  C   LYS   157      90.000  92.610  25.980  0.00  0.00           C
ATOM   2536  O   LYS   157      91.120  92.650  25.540  0.00  0.00           O
ATOM   2537  N   LEU   158      88.960  93.120  25.330  0.00  0.00           N
ATOM   2538  H   LEU   158      88.050  92.830  25.670  0.00  0.00           H
ATOM   2539  CA  LEU   158      89.190  94.040  24.240  0.00  0.00           C
ATOM   2540  HA  LEU   158      89.860  93.590  23.520  0.00  0.00           H
ATOM   2541  CB  LEU   158      87.830  94.280  23.490  0.00  0.00           C
ATOM   2542  HB2 LEU   158      87.120  94.750  24.160  0.00  0.00           H
ATOM   2543  HB3 LEU   158      87.390  93.300  23.300  0.00  0.00           H
ATOM   2544  CG  LEU   158      87.860  94.930  22.100  0.00  0.00           C
ATOM   2545  HG  LEU   158      88.350  95.910  22.110  0.00  0.00           H
ATOM   2546  CD1 LEU   158      88.580  94.050  21.120  0.00  0.00           C
ATOM   2547 HD11 LEU   158      88.000  93.220  20.710  0.00  0.00           H
ATOM   2548 HD12 LEU   158      88.910  94.720  20.320  0.00  0.00           H
ATOM   2549 HD13 LEU   158      89.530  93.710  21.520  0.00  0.00           H
ATOM   2550  CD2 LEU   158      86.440  95.190  21.640  0.00  0.00           C
ATOM   2551 HD21 LEU   158      85.960  96.060  22.080  0.00  0.00           H
ATOM   2552 HD22 LEU   158      86.570  95.680  20.670  0.00  0.00           H
ATOM   2553 HD23 LEU   158      85.970  94.210  21.690  0.00  0.00           H
ATOM   2554  C   LEU   158      89.890  95.390  24.670  0.00  0.00           C
ATOM   2555  O   LEU   158      90.980  95.600  24.130  0.00  0.00           O
ATOM   2556  N   GLU   159      89.300  96.230  25.490  0.00  0.00           N
ATOM   2557  H   GLU   159      88.370  95.940  25.750  0.00  0.00           H
ATOM   2558  CA  GLU   159      89.780  97.540  25.930  0.00  0.00           C
ATOM   2559  HA  GLU   159      89.780  98.260  25.110  0.00  0.00           H
ATOM   2560  CB  GLU   159      88.930  98.170  27.070  0.00  0.00           C
ATOM   2561  HB2 GLU   159      89.330  99.120  27.430  0.00  0.00           H
ATOM   2562  HB3 GLU   159      88.980  97.620  28.010  0.00  0.00           H
ATOM   2563  CG  GLU   159      87.420  98.210  26.720  0.00  0.00           C
ATOM   2564  HG2 GLU   159      87.010  97.210  26.740  0.00  0.00           H
ATOM   2565  HG3 GLU   159      87.320  98.620  25.720  0.00  0.00           H
ATOM   2566  CD  GLU   159      86.720  99.040  27.780  0.00  0.00           C
ATOM   2567  OE1 GLU   159      87.220  99.190  28.930  0.00  0.00           O
ATOM   2568  OE2 GLU   159      85.610  99.620  27.460  0.00  0.00           O
ATOM   2569  C   GLU   159      91.250  97.510  26.300  0.00  0.00           C
ATOM   2570  O   GLU   159      91.930  98.450  25.840  0.00  0.00           O
ATOM   2571  N   THR   160      91.710  96.540  27.010  0.00  0.00           N
ATOM   2572  H   THR   160      91.160  95.800  27.420  0.00  0.00           H
ATOM   2573  CA  THR   160      93.220  96.320  27.390  0.00  0.00           C
ATOM   2574  HA  THR   160      93.490  97.140  28.060  0.00  0.00           H
ATOM   2575  CB  THR   160      93.270  95.010  28.150  0.00  0.00           C
ATOM   2576  HB  THR   160      92.850  94.220  27.530  0.00  0.00           H
ATOM   2577  CG2 THR   160      94.650  94.500  28.400  0.00  0.00           C
ATOM   2578 HG21 THR   160      94.540  93.530  28.900  0.00  0.00           H
ATOM   2579 HG22 THR   160      95.110  94.250  27.450  0.00  0.00           H
ATOM   2580 HG23 THR   160      95.350  95.210  28.830  0.00  0.00           H
ATOM   2581  OG1 THR   160      92.610  95.190  29.400  0.00  0.00           O
ATOM   2582  HG1 THR   160      91.660  95.290  29.270  0.00  0.00           H
ATOM   2583  C   THR   160      94.240  96.270  26.200  0.00  0.00           C
ATOM   2584  O   THR   160      95.330  96.790  26.320  0.00  0.00           O
ATOM   2585  N   LEU   161      93.820  95.710  25.060  0.00  0.00           N
ATOM   2586  H   LEU   161      92.990  95.140  24.980  0.00  0.00           H
ATOM   2587  CA  LEU   161      94.640  95.820  23.870  0.00  0.00           C
ATOM   2588  HA  LEU   161      95.660  95.560  24.140  0.00  0.00           H
ATOM   2589  CB  LEU   161      94.280  94.710  22.810  0.00  0.00           C
ATOM   2590  HB2 LEU   161      95.040  94.510  22.060  0.00  0.00           H
ATOM   2591  HB3 LEU   161      93.430  95.120  22.260  0.00  0.00           H
ATOM   2592  CG  LEU   161      93.880  93.310  23.400  0.00  0.00           C
ATOM   2593  HG  LEU   161      93.160  93.400  24.210  0.00  0.00           H
ATOM   2594  CD1 LEU   161      93.350  92.450  22.230  0.00  0.00           C
ATOM   2595 HD11 LEU   161      92.430  92.960  21.950  0.00  0.00           H
ATOM   2596 HD12 LEU   161      94.010  92.550  21.370  0.00  0.00           H
ATOM   2597 HD13 LEU   161      93.040  91.480  22.620  0.00  0.00           H
ATOM   2598  CD2 LEU   161      95.020  92.460  23.830  0.00  0.00           C
ATOM   2599 HD21 LEU   161      95.470  92.800  24.770  0.00  0.00           H
ATOM   2600 HD22 LEU   161      94.770  91.410  24.010  0.00  0.00           H
ATOM   2601 HD23 LEU   161      95.930  92.500  23.230  0.00  0.00           H
ATOM   2602  C   LEU   161      94.690  97.190  23.210  0.00  0.00           C
ATOM   2603  O   LEU   161      95.710  97.560  22.520  0.00  0.00           O
ATOM   2604  N   LEU   162      93.710  98.050  23.420  0.00  0.00           N
ATOM   2605  H   LEU   162      92.880  97.730  23.880  0.00  0.00           H
ATOM   2606  CA  LEU   162      93.630  99.390  22.790  0.00  0.00           C
ATOM   2607  HA  LEU   162      94.050  99.240  21.790  0.00  0.00           H
ATOM   2608  CB  LEU   162      92.170  99.870  22.730  0.00  0.00           C
ATOM   2609  HB2 LEU   162      92.090 100.540  21.870  0.00  0.00           H
ATOM   2610  HB3 LEU   162      91.920 100.400  23.650  0.00  0.00           H
ATOM   2611  CG  LEU   162      91.120  98.840  22.520  0.00  0.00           C
ATOM   2612  HG  LEU   162      91.020  98.180  23.380  0.00  0.00           H
ATOM   2613  CD1 LEU   162      89.800  99.540  22.600  0.00  0.00           C
ATOM   2614 HD11 LEU   162      89.000  98.800  22.480  0.00  0.00           H
ATOM   2615 HD12 LEU   162      89.630  99.980  23.580  0.00  0.00           H
ATOM   2616 HD13 LEU   162      89.590 100.240  21.790  0.00  0.00           H
ATOM   2617  CD2 LEU   162      91.300  98.040  21.280  0.00  0.00           C
ATOM   2618 HD21 LEU   162      92.290  97.600  21.250  0.00  0.00           H
ATOM   2619 HD22 LEU   162      90.670  97.160  21.370  0.00  0.00           H
ATOM   2620 HD23 LEU   162      91.080  98.650  20.390  0.00  0.00           H
ATOM   2621  C   LEU   162      94.490 100.340  23.570  0.00  0.00           C
ATOM   2622  O   LEU   162      95.450 100.930  22.970  0.00  0.00           O
ATOM   2623  N   GLU   163      94.390 100.280  24.880  0.00  0.00           N
ATOM   2624  H   GLU   163      93.670  99.730  25.310  0.00  0.00           H
ATOM   2625  CA  GLU   163      95.380 101.030  25.720  0.00  0.00           C
ATOM   2626  HA  GLU   163      95.480 102.060  25.370  0.00  0.00           H
ATOM   2627  CB  GLU   163      94.800 101.190  27.170  0.00  0.00           C
ATOM   2628  HB2 GLU   163      93.860 101.740  27.090  0.00  0.00           H
ATOM   2629  HB3 GLU   163      95.500 101.770  27.780  0.00  0.00           H
ATOM   2630  CG  GLU   163      94.580  99.780  27.820  0.00  0.00           C
ATOM   2631  HG2 GLU   163      95.470  99.470  28.380  0.00  0.00           H
ATOM   2632  HG3 GLU   163      94.230  99.050  27.090  0.00  0.00           H
ATOM   2633  CD  GLU   163      93.520  99.830  28.930  0.00  0.00           C
ATOM   2634  OE1 GLU   163      92.430 100.450  28.750  0.00  0.00           O
ATOM   2635  OE2 GLU   163      93.800  99.340  30.040  0.00  0.00           O
ATOM   2636  C   GLU   163      96.770 100.410  25.630  0.00  0.00           C
ATOM   2637  O   GLU   163      97.700 101.260  25.770  0.00  0.00           O
ATOM   2638  N   GLU   164      97.000  99.100  25.450  0.00  0.00           N
ATOM   2639  H   GLU   164      96.250  98.450  25.310  0.00  0.00           H
ATOM   2640  CA  GLU   164      98.400  98.630  25.230  0.00  0.00           C
ATOM   2641  HA  GLU   164      98.930  98.920  26.140  0.00  0.00           H
ATOM   2642  CB  GLU   164      98.510  97.090  25.410  0.00  0.00           C
ATOM   2643  HB2 GLU   164      97.990  96.670  24.550  0.00  0.00           H
ATOM   2644  HB3 GLU   164      98.010  96.800  26.330  0.00  0.00           H
ATOM   2645  CG  GLU   164      99.890  96.560  25.470  0.00  0.00           C
ATOM   2646  HG2 GLU   164     100.450  96.910  26.330  0.00  0.00           H
ATOM   2647  HG3 GLU   164     100.450  96.770  24.560  0.00  0.00           H
ATOM   2648  CD  GLU   164      99.960  95.030  25.490  0.00  0.00           C
ATOM   2649  OE1 GLU   164      99.130  94.410  26.230  0.00  0.00           O
ATOM   2650  OE2 GLU   164     100.830  94.390  24.810  0.00  0.00           O
ATOM   2651  C   GLU   164      99.150  99.090  23.950  0.00  0.00           C
ATOM   2652  O   GLU   164     100.310  99.530  24.010  0.00  0.00           O
ATOM   2653  N   LYS   165      98.430  99.080  22.790  0.00  0.00           N
ATOM   2654  H   LYS   165      97.540  98.600  22.780  0.00  0.00           H
ATOM   2655  CA  LYS   165      98.890  99.640  21.580  0.00  0.00           C
ATOM   2656  HA  LYS   165      99.890  99.240  21.420  0.00  0.00           H
ATOM   2657  CB  LYS   165      97.990  99.250  20.430  0.00  0.00           C
ATOM   2658  HB2 LYS   165      96.980  99.530  20.710  0.00  0.00           H
ATOM   2659  HB3 LYS   165      97.970  98.160  20.330  0.00  0.00           H
ATOM   2660  CG  LYS   165      98.370  99.770  19.030  0.00  0.00           C
ATOM   2661  HG2 LYS   165      98.530 100.850  18.940  0.00  0.00           H
ATOM   2662  HG3 LYS   165      97.580  99.420  18.360  0.00  0.00           H
ATOM   2663  CD  LYS   165      99.750  99.220  18.510  0.00  0.00           C
ATOM   2664  HD2 LYS   165      99.760  98.150  18.700  0.00  0.00           H
ATOM   2665  HD3 LYS   165     100.520  99.710  19.110  0.00  0.00           H
ATOM   2666  CE  LYS   165     100.020  99.530  17.010  0.00  0.00           C
ATOM   2667  HE2 LYS   165      99.910 100.570  16.720  0.00  0.00           H
ATOM   2668  HE3 LYS   165      99.200  99.070  16.470  0.00  0.00           H
ATOM   2669  NZ  LYS   165     101.310  99.030  16.560  0.00  0.00           N
ATOM   2670  HZ1 LYS   165     101.400  98.040  16.750  0.00  0.00           H
ATOM   2671  HZ2 LYS   165     101.430  99.240  15.580  0.00  0.00           H
ATOM   2672  HZ3 LYS   165     102.010  99.500  17.120  0.00  0.00           H
ATOM   2673  C   LYS   165      99.080 101.150  21.610  0.00  0.00           C
ATOM   2674  O   LYS   165     100.000 101.670  21.040  0.00  0.00           O
ATOM   2675  N   GLU   166      98.240 101.860  22.410  0.00  0.00           N
ATOM   2676  H   GLU   166      97.500 101.330  22.850  0.00  0.00           H
ATOM   2677  CA  GLU   166      98.350 103.250  22.650  0.00  0.00           C
ATOM   2678  HA  GLU   166      98.460 103.690  21.660  0.00  0.00           H
ATOM   2679  CB  GLU   166      97.040 103.740  23.350  0.00  0.00           C
ATOM   2680  HB2 GLU   166      96.880 103.160  24.260  0.00  0.00           H
ATOM   2681  HB3 GLU   166      96.230 103.570  22.640  0.00  0.00           H
ATOM   2682  CG  GLU   166      97.130 105.230  23.500  0.00  0.00           C
ATOM   2683  HG2 GLU   166      97.440 105.840  22.650  0.00  0.00           H
ATOM   2684  HG3 GLU   166      97.780 105.430  24.350  0.00  0.00           H
ATOM   2685  CD  GLU   166      95.840 105.860  23.910  0.00  0.00           C
ATOM   2686  OE1 GLU   166      95.060 106.300  23.070  0.00  0.00           O
ATOM   2687  OE2 GLU   166      95.620 105.980  25.140  0.00  0.00           O
ATOM   2688  C   GLU   166      99.710 103.630  23.320  0.00  0.00           C
ATOM   2689  O   GLU   166     100.420 104.650  23.070  0.00  0.00           O
ATOM   2690  N   SER   167     100.060 102.710  24.170  0.00  0.00           N
ATOM   2691  H   SER   167      99.400 101.950  24.270  0.00  0.00           H
ATOM   2692  CA  SER   167     101.240 102.710  25.110  0.00  0.00           C
ATOM   2693  HA  SER   167     101.450 103.750  25.350  0.00  0.00           H
ATOM   2694  CB  SER   167     100.870 101.870  26.330  0.00  0.00           C
ATOM   2695  HB2 SER   167     100.230 101.020  26.120  0.00  0.00           H
ATOM   2696  HB3 SER   167     100.280 102.490  27.000  0.00  0.00           H
ATOM   2697  OG  SER   167     101.930 101.390  27.040  0.00  0.00           O
ATOM   2698  HG  SER   167     101.840 100.430  27.020  0.00  0.00           H
ATOM   2699  C   SER   167     102.500 102.150  24.380  0.00  0.00           C
ATOM   2700  O   SER   167     103.550 102.840  24.570  0.00  0.00           O
ATOM   2701  N   LYS   168     102.390 101.280  23.370  0.00  0.00           N
ATOM   2702  H   LYS   168     101.500 100.810  23.260  0.00  0.00           H
ATOM   2703  CA  LYS   168     103.530 100.960  22.470  0.00  0.00           C
ATOM   2704  HA  LYS   168     104.370 100.800  23.150  0.00  0.00           H
ATOM   2705  CB  LYS   168     103.350  99.630  21.820  0.00  0.00           C
ATOM   2706  HB2 LYS   168     104.130  99.520  21.070  0.00  0.00           H
ATOM   2707  HB3 LYS   168     102.350  99.500  21.400  0.00  0.00           H
ATOM   2708  CG  LYS   168     103.550  98.580  22.940  0.00  0.00           C
ATOM   2709  HG2 LYS   168     102.680  98.620  23.600  0.00  0.00           H
ATOM   2710  HG3 LYS   168     104.390  98.810  23.600  0.00  0.00           H
ATOM   2711  CD  LYS   168     103.710  97.180  22.420  0.00  0.00           C
ATOM   2712  HD2 LYS   168     104.660  97.090  21.890  0.00  0.00           H
ATOM   2713  HD3 LYS   168     102.950  97.050  21.660  0.00  0.00           H
ATOM   2714  CE  LYS   168     103.500  96.020  23.480  0.00  0.00           C
ATOM   2715  HE2 LYS   168     102.560  96.020  24.020  0.00  0.00           H
ATOM   2716  HE3 LYS   168     104.300  96.050  24.230  0.00  0.00           H
ATOM   2717  NZ  LYS   168     103.510  94.740  22.730  0.00  0.00           N
ATOM   2718  HZ1 LYS   168     104.310  94.670  22.110  0.00  0.00           H
ATOM   2719  HZ2 LYS   168     103.340  93.940  23.310  0.00  0.00           H
ATOM   2720  HZ3 LYS   168     102.730  94.690  22.090  0.00  0.00           H
ATOM   2721  C   LYS   168     103.890 102.090  21.550  0.00  0.00           C
ATOM   2722  O   LYS   168     105.060 102.360  21.350  0.00  0.00           O
ATOM   2723  N   SER   169     102.820 102.770  21.020  0.00  0.00           N
ATOM   2724  H   SER   169     101.890 102.390  21.050  0.00  0.00           H
ATOM   2725  CA  SER   169     102.850 103.960  20.210  0.00  0.00           C
ATOM   2726  HA  SER   169     103.530 103.690  19.390  0.00  0.00           H
ATOM   2727  CB  SER   169     101.420 104.140  19.630  0.00  0.00           C
ATOM   2728  HB2 SER   169     100.730 104.200  20.470  0.00  0.00           H
ATOM   2729  HB3 SER   169     101.130 103.300  19.000  0.00  0.00           H
ATOM   2730  OG  SER   169     101.300 105.390  18.920  0.00  0.00           O
ATOM   2731  HG  SER   169     100.370 105.550  18.740  0.00  0.00           H
ATOM   2732  C   SER   169     103.480 105.250  20.910  0.00  0.00           C
ATOM   2733  O   SER   169     104.590 105.680  20.490  0.00  0.00           O
ATOM   2734  N   LYS   170     102.870 105.730  22.020  0.00  0.00           N
ATOM   2735  H   LYS   170     102.000 105.290  22.260  0.00  0.00           H
ATOM   2736  CA  LYS   170     103.470 106.670  22.960  0.00  0.00           C
ATOM   2737  HA  LYS   170     103.430 107.640  22.470  0.00  0.00           H
ATOM   2738  CB  LYS   170     102.730 106.750  24.290  0.00  0.00           C
ATOM   2739  HB2 LYS   170     103.370 107.180  25.060  0.00  0.00           H
ATOM   2740  HB3 LYS   170     102.430 105.740  24.560  0.00  0.00           H
ATOM   2741  CG  LYS   170     101.370 107.560  24.270  0.00  0.00           C
ATOM   2742  HG2 LYS   170     100.670 106.980  23.670  0.00  0.00           H
ATOM   2743  HG3 LYS   170     101.520 108.500  23.750  0.00  0.00           H
ATOM   2744  CD  LYS   170     100.780 107.910  25.590  0.00  0.00           C
ATOM   2745  HD2 LYS   170     100.190 108.830  25.520  0.00  0.00           H
ATOM   2746  HD3 LYS   170     101.590 108.140  26.290  0.00  0.00           H
ATOM   2747  CE  LYS   170      99.980 106.720  26.110  0.00  0.00           C
ATOM   2748  HE2 LYS   170     100.650 105.860  26.150  0.00  0.00           H
ATOM   2749  HE3 LYS   170      99.130 106.600  25.440  0.00  0.00           H
ATOM   2750  NZ  LYS   170      99.470 106.920  27.460  0.00  0.00           N
ATOM   2751  HZ1 LYS   170     100.140 107.280  28.120  0.00  0.00           H
ATOM   2752  HZ2 LYS   170      98.760 107.640  27.520  0.00  0.00           H
ATOM   2753  HZ3 LYS   170      99.120 106.120  27.960  0.00  0.00           H
ATOM   2754  C   LYS   170     104.960 106.260  23.230  0.00  0.00           C
ATOM   2755  O   LYS   170     105.950 107.060  23.060  0.00  0.00           O
ATOM   2756  N   LYS   171     105.190 105.090  23.690  0.00  0.00           N
ATOM   2757  H   LYS   171     104.440 104.450  23.880  0.00  0.00           H
ATOM   2758  CA  LYS   171     106.620 104.620  24.020  0.00  0.00           C
ATOM   2759  HA  LYS   171     107.050 105.270  24.780  0.00  0.00           H
ATOM   2760  CB  LYS   171     106.690 103.260  24.770  0.00  0.00           C
ATOM   2761  HB2 LYS   171     107.750 103.000  24.720  0.00  0.00           H
ATOM   2762  HB3 LYS   171     106.100 102.450  24.340  0.00  0.00           H
ATOM   2763  CG  LYS   171     106.270 103.510  26.260  0.00  0.00           C
ATOM   2764  HG2 LYS   171     105.240 103.850  26.350  0.00  0.00           H
ATOM   2765  HG3 LYS   171     106.920 104.170  26.830  0.00  0.00           H
ATOM   2766  CD  LYS   171     106.350 102.250  27.090  0.00  0.00           C
ATOM   2767  HD2 LYS   171     107.300 101.750  26.900  0.00  0.00           H
ATOM   2768  HD3 LYS   171     105.580 101.530  26.830  0.00  0.00           H
ATOM   2769  CE  LYS   171     106.120 102.410  28.590  0.00  0.00           C
ATOM   2770  HE2 LYS   171     105.300 103.110  28.740  0.00  0.00           H
ATOM   2771  HE3 LYS   171     107.020 102.880  29.000  0.00  0.00           H
ATOM   2772  NZ  LYS   171     105.840 101.120  29.270  0.00  0.00           N
ATOM   2773  HZ1 LYS   171     105.160 100.630  28.710  0.00  0.00           H
ATOM   2774  HZ2 LYS   171     106.600 100.460  29.350  0.00  0.00           H
ATOM   2775  HZ3 LYS   171     105.480 101.310  30.190  0.00  0.00           H
ATOM   2776  C   LYS   171     107.620 104.740  22.920  0.00  0.00           C
ATOM   2777  O   LYS   171     108.770 104.950  23.190  0.00  0.00           O
ATOM   2778  N   ARG   172     107.230 104.410  21.650  0.00  0.00           N
ATOM   2779  H   ARG   172     106.290 104.080  21.480  0.00  0.00           H
ATOM   2780  CA  ARG   172     108.140 104.540  20.470  0.00  0.00           C
ATOM   2781  HA  ARG   172     109.130 104.300  20.850  0.00  0.00           H
ATOM   2782  CB  ARG   172     107.860 103.590  19.330  0.00  0.00           C
ATOM   2783  HB2 ARG   172     107.310 104.120  18.550  0.00  0.00           H
ATOM   2784  HB3 ARG   172     107.200 102.800  19.670  0.00  0.00           H
ATOM   2785  CG  ARG   172     109.150 102.940  18.820  0.00  0.00           C
ATOM   2786  HG2 ARG   172     109.450 102.370  19.700  0.00  0.00           H
ATOM   2787  HG3 ARG   172     109.940 103.650  18.600  0.00  0.00           H
ATOM   2788  CD  ARG   172     109.060 101.930  17.620  0.00  0.00           C
ATOM   2789  HD2 ARG   172     108.750 102.460  16.720  0.00  0.00           H
ATOM   2790  HD3 ARG   172     108.420 101.070  17.830  0.00  0.00           H
ATOM   2791  NE  ARG   172     110.290 101.250  17.410  0.00  0.00           N
ATOM   2792  HE  ARG   172     110.960 101.460  18.130  0.00  0.00           H
ATOM   2793  CZ  ARG   172     110.540 100.260  16.570  0.00  0.00           C
ATOM   2794  NH1 ARG   172     109.760  99.980  15.530  0.00  0.00           N
ATOM   2795 HH11 ARG   172     108.980 100.570  15.310  0.00  0.00           H
ATOM   2796 HH12 ARG   172     110.000  99.230  14.890  0.00  0.00           H
ATOM   2797  NH2 ARG   172     111.670  99.660  16.710  0.00  0.00           N
ATOM   2798 HH21 ARG   172     112.270  99.810  17.500  0.00  0.00           H
ATOM   2799 HH22 ARG   172     112.010  98.970  16.050  0.00  0.00           H
ATOM   2800  C   ARG   172     108.230 106.000  20.060  0.00  0.00           C
ATOM   2801  O   ARG   172     109.390 106.400  19.710  0.00  0.00           O
ATOM   2802  N   ASN   173     107.130 106.780  20.160  0.00  0.00           N
ATOM   2803  H   ASN   173     106.290 106.450  20.610  0.00  0.00           H
ATOM   2804  CA  ASN   173     107.040 108.130  19.690  0.00  0.00           C
ATOM   2805  HA  ASN   173     107.520 108.100  18.710  0.00  0.00           H
ATOM   2806  CB  ASN   173     105.590 108.700  19.650  0.00  0.00           C
ATOM   2807  HB2 ASN   173     105.620 109.790  19.640  0.00  0.00           H
ATOM   2808  HB3 ASN   173     105.140 108.430  20.600  0.00  0.00           H
ATOM   2809  CG  ASN   173     104.760 108.160  18.510  0.00  0.00           C
ATOM   2810  OD1 ASN   173     105.340 107.840  17.480  0.00  0.00           O
ATOM   2811  ND2 ASN   173     103.470 107.990  18.740  0.00  0.00           N
ATOM   2812 HD21 ASN   173     103.110 108.370  19.610  0.00  0.00           H
ATOM   2813 HD22 ASN   173     102.930 107.470  18.060  0.00  0.00           H
ATOM   2814  C   ASN   173     108.060 108.990  20.500  0.00  0.00           C
ATOM   2815  O   ASN   173     108.420 110.110  20.060  0.00  0.00           O
ATOM   2816  N   TYR   174     108.540 108.610  21.680  0.00  0.00           N
ATOM   2817  H   TYR   174     108.250 107.710  22.050  0.00  0.00           H
ATOM   2818  CA  TYR   174     109.320 109.470  22.580  0.00  0.00           C
ATOM   2819  HA  TYR   174     108.890 110.470  22.610  0.00  0.00           H
ATOM   2820  CB  TYR   174     109.200 109.020  24.060  0.00  0.00           C
ATOM   2821  HB2 TYR   174     109.900 108.180  24.080  0.00  0.00           H
ATOM   2822  HB3 TYR   174     108.200 108.620  24.230  0.00  0.00           H
ATOM   2823  CG  TYR   174     109.570 109.990  25.210  0.00  0.00           C
ATOM   2824  CD1 TYR   174     110.890 109.980  25.630  0.00  0.00           C
ATOM   2825  HD1 TYR   174     111.550 109.350  25.060  0.00  0.00           H
ATOM   2826  CE1 TYR   174     111.400 110.830  26.620  0.00  0.00           C
ATOM   2827  HE1 TYR   174     112.400 110.820  27.010  0.00  0.00           H
ATOM   2828  CZ  TYR   174     110.430 111.640  27.330  0.00  0.00           C
ATOM   2829  OH  TYR   174     110.840 112.410  28.360  0.00  0.00           O
ATOM   2830  HH  TYR   174     111.580 112.940  28.060  0.00  0.00           H
ATOM   2831  CE2 TYR   174     109.070 111.710  26.860  0.00  0.00           C
ATOM   2832  HE2 TYR   174     108.370 112.320  27.420  0.00  0.00           H
ATOM   2833  CD2 TYR   174     108.660 110.890  25.730  0.00  0.00           C
ATOM   2834  HD2 TYR   174     107.630 110.830  25.430  0.00  0.00           H
ATOM   2835  C   TYR   174     110.760 109.620  22.140  0.00  0.00           C
ATOM   2836  O   TYR   174     111.480 110.470  22.620  0.00  0.00           O
ATOM   2837  N   GLU   175     111.220 108.790  21.170  0.00  0.00           N
ATOM   2838  H   GLU   175     110.610 108.030  20.910  0.00  0.00           H
ATOM   2839  CA  GLU   175     112.630 108.520  20.820  0.00  0.00           C
ATOM   2840  HA  GLU   175     113.190 108.920  21.670  0.00  0.00           H
ATOM   2841  CB  GLU   175     112.970 107.090  20.540  0.00  0.00           C
ATOM   2842  HB2 GLU   175     114.010 106.850  20.310  0.00  0.00           H
ATOM   2843  HB3 GLU   175     112.360 106.770  19.700  0.00  0.00           H
ATOM   2844  CG  GLU   175     112.490 106.100  21.630  0.00  0.00           C
ATOM   2845  HG2 GLU   175     112.250 105.210  21.040  0.00  0.00           H
ATOM   2846  HG3 GLU   175     111.560 106.300  22.180  0.00  0.00           H
ATOM   2847  CD  GLU   175     113.680 105.770  22.640  0.00  0.00           C
ATOM   2848  OE1 GLU   175     114.830 105.450  22.200  0.00  0.00           O
ATOM   2849  OE2 GLU   175     113.490 105.980  23.890  0.00  0.00           O
ATOM   2850  C   GLU   175     113.060 109.470  19.680  0.00  0.00           C
ATOM   2851  O   GLU   175     114.060 109.240  19.020  0.00  0.00           O
ATOM   2852  N   ASN   176     112.210 110.440  19.370  0.00  0.00           N
ATOM   2853  H   ASN   176     111.400 110.470  19.970  0.00  0.00           H
ATOM   2854  CA  ASN   176     112.100 111.300  18.170  0.00  0.00           C
ATOM   2855  HA  ASN   176     113.140 111.430  17.880  0.00  0.00           H
ATOM   2856  CB  ASN   176     111.130 110.580  17.140  0.00  0.00           C
ATOM   2857  HB2 ASN   176     110.930 111.340  16.380  0.00  0.00           H
ATOM   2858  HB3 ASN   176     110.180 110.420  17.640  0.00  0.00           H
ATOM   2859  CG  ASN   176     111.720 109.400  16.460  0.00  0.00           C
ATOM   2860  OD1 ASN   176     111.350 108.260  16.760  0.00  0.00           O
ATOM   2861  ND2 ASN   176     112.560 109.590  15.480  0.00  0.00           N
ATOM   2862 HD21 ASN   176     112.860 110.550  15.350  0.00  0.00           H
ATOM   2863 HD22 ASN   176     112.830 108.810  14.900  0.00  0.00           H
ATOM   2864  C   ASN   176     111.590 112.720  18.480  0.00  0.00           C
ATOM   2865  O   ASN   176     111.010 112.950  19.530  0.00  0.00           O
ATOM   2866  N   LEU   177     111.780 113.610  17.490  0.00  0.00           N
ATOM   2867  H   LEU   177     112.300 113.260  16.700  0.00  0.00           H
ATOM   2868  CA  LEU   177     111.230 114.980  17.500  0.00  0.00           C
ATOM   2869  HA  LEU   177     110.320 114.900  18.080  0.00  0.00           H
ATOM   2870  CB  LEU   177     112.130 115.940  18.290  0.00  0.00           C
ATOM   2871  HB2 LEU   177     113.010 116.190  17.690  0.00  0.00           H
ATOM   2872  HB3 LEU   177     112.320 115.410  19.220  0.00  0.00           H
ATOM   2873  CG  LEU   177     111.590 117.280  18.710  0.00  0.00           C
ATOM   2874  HG  LEU   177     111.280 117.940  17.890  0.00  0.00           H
ATOM   2875  CD1 LEU   177     110.270 117.120  19.490  0.00  0.00           C
ATOM   2876 HD11 LEU   177     110.430 116.320  20.210  0.00  0.00           H
ATOM   2877 HD12 LEU   177     110.000 118.050  20.000  0.00  0.00           H
ATOM   2878 HD13 LEU   177     109.400 116.720  18.970  0.00  0.00           H
ATOM   2879  CD2 LEU   177     112.600 118.020  19.540  0.00  0.00           C
ATOM   2880 HD21 LEU   177     113.520 118.200  18.980  0.00  0.00           H
ATOM   2881 HD22 LEU   177     112.150 118.980  19.800  0.00  0.00           H
ATOM   2882 HD23 LEU   177     112.760 117.380  20.410  0.00  0.00           H
ATOM   2883  C   LEU   177     110.870 115.490  16.170  0.00  0.00           C
ATOM   2884  O   LEU   177     110.740 116.700  15.990  0.00  0.00           O
ATOM   2885  N   ASP   178     110.660 114.660  15.130  0.00  0.00           N
ATOM   2886  H   ASP   178     110.830 113.680  15.280  0.00  0.00           H
ATOM   2887  CA  ASP   178     110.350 115.100  13.770  0.00  0.00           C
ATOM   2888  HA  ASP   178     110.870 116.040  13.640  0.00  0.00           H
ATOM   2889  CB  ASP   178     110.760 114.020  12.730  0.00  0.00           C
ATOM   2890  HB2 ASP   178     110.450 114.270  11.720  0.00  0.00           H
ATOM   2891  HB3 ASP   178     110.370 113.050  13.030  0.00  0.00           H
ATOM   2892  CG  ASP   178     112.260 113.800  12.570  0.00  0.00           C
ATOM   2893  OD1 ASP   178     113.110 114.580  13.000  0.00  0.00           O
ATOM   2894  OD2 ASP   178     112.740 112.850  11.910  0.00  0.00           O
ATOM   2895  C   ASP   178     108.790 115.340  13.590  0.00  0.00           C
ATOM   2896  O   ASP   178     108.040 114.650  12.940  0.00  0.00           O
ATOM   2897  N   GLN   179     108.270 116.480  14.180  0.00  0.00           N
ATOM   2898  H   GLN   179     108.870 117.120  14.670  0.00  0.00           H
ATOM   2899  CA  GLN   179     106.810 116.510  14.460  0.00  0.00           C
ATOM   2900  HA  GLN   179     106.480 115.500  14.680  0.00  0.00           H
ATOM   2901  CB  GLN   179     106.580 117.290  15.690  0.00  0.00           C
ATOM   2902  HB2 GLN   179     105.540 117.610  15.790  0.00  0.00           H
ATOM   2903  HB3 GLN   179     107.140 118.230  15.650  0.00  0.00           H
ATOM   2904  CG  GLN   179     106.850 116.620  17.020  0.00  0.00           C
ATOM   2905  HG2 GLN   179     107.820 116.110  16.940  0.00  0.00           H
ATOM   2906  HG3 GLN   179     106.040 115.900  17.070  0.00  0.00           H
ATOM   2907  CD  GLN   179     106.900 117.600  18.260  0.00  0.00           C
ATOM   2908  OE1 GLN   179     106.900 118.800  18.220  0.00  0.00           O
ATOM   2909  NE2 GLN   179     106.860 117.020  19.470  0.00  0.00           N
ATOM   2910 HE21 GLN   179     107.020 116.020  19.500  0.00  0.00           H
ATOM   2911 HE22 GLN   179     106.940 117.580  20.310  0.00  0.00           H
ATOM   2912  C   GLN   179     105.980 116.960  13.240  0.00  0.00           C
ATOM   2913  O   GLN   179     104.800 117.210  13.520  0.00  0.00           O
ATOM   2914  N   LEU   180     106.510 117.020  12.000  0.00  0.00           N
ATOM   2915  H   LEU   180     107.480 116.750  11.920  0.00  0.00           H
ATOM   2916  CA  LEU   180     105.760 117.360  10.760  0.00  0.00           C
ATOM   2917  HA  LEU   180     105.130 118.230  10.920  0.00  0.00           H
ATOM   2918  CB  LEU   180     106.660 117.880   9.600  0.00  0.00           C
ATOM   2919  HB2 LEU   180     106.050 117.770   8.700  0.00  0.00           H
ATOM   2920  HB3 LEU   180     107.480 117.160   9.540  0.00  0.00           H
ATOM   2921  CG  LEU   180     107.330 119.230   9.690  0.00  0.00           C
ATOM   2922  HG  LEU   180     108.060 119.250  10.500  0.00  0.00           H
ATOM   2923  CD1 LEU   180     107.910 119.610   8.360  0.00  0.00           C
ATOM   2924 HD11 LEU   180     108.590 118.830   8.010  0.00  0.00           H
ATOM   2925 HD12 LEU   180     107.050 119.740   7.700  0.00  0.00           H
ATOM   2926 HD13 LEU   180     108.470 120.540   8.420  0.00  0.00           H
ATOM   2927  CD2 LEU   180     106.240 120.300   9.990  0.00  0.00           C
ATOM   2928 HD21 LEU   180     105.420 120.210   9.270  0.00  0.00           H
ATOM   2929 HD22 LEU   180     105.810 120.170  10.980  0.00  0.00           H
ATOM   2930 HD23 LEU   180     106.700 121.280   9.910  0.00  0.00           H
ATOM   2931  C   LEU   180     104.780 116.280  10.330  0.00  0.00           C
ATOM   2932  O   LEU   180     104.030 116.490   9.340  0.00  0.00           O
ATOM   2933  N   SER   181     104.640 115.220  11.060  0.00  0.00           N
ATOM   2934  H   SER   181     105.240 115.270  11.870  0.00  0.00           H
ATOM   2935  CA  SER   181     103.660 114.100  10.910  0.00  0.00           C
ATOM   2936  HA  SER   181     102.890 114.510  10.260  0.00  0.00           H
ATOM   2937  CB  SER   181     104.340 112.980  10.170  0.00  0.00           C
ATOM   2938  HB2 SER   181     104.930 112.410  10.890  0.00  0.00           H
ATOM   2939  HB3 SER   181     105.030 113.370   9.430  0.00  0.00           H
ATOM   2940  OG  SER   181     103.440 112.080   9.500  0.00  0.00           O
ATOM   2941  HG  SER   181     102.950 112.620   8.870  0.00  0.00           H
ATOM   2942  C   SER   181     103.080 113.530  12.210  0.00  0.00           C
ATOM   2943  O   SER   181     103.810 113.460  13.170  0.00  0.00           O
ATOM   2944  N   TYR   182     101.840 113.030  12.190  0.00  0.00           N
ATOM   2945  H   TYR   182     101.490 113.070  11.240  0.00  0.00           H
ATOM   2946  CA  TYR   182     101.140 112.460  13.340  0.00  0.00           C
ATOM   2947  HA  TYR   182     101.790 111.760  13.880  0.00  0.00           H
ATOM   2948  CB  TYR   182     100.510 113.540  14.310  0.00  0.00           C
ATOM   2949  HB2 TYR   182      99.560 113.200  14.710  0.00  0.00           H
ATOM   2950  HB3 TYR   182     100.420 114.400  13.650  0.00  0.00           H
ATOM   2951  CG  TYR   182     101.450 113.930  15.460  0.00  0.00           C
ATOM   2952  CD1 TYR   182     101.290 113.190  16.630  0.00  0.00           C
ATOM   2953  HD1 TYR   182     100.690 112.290  16.630  0.00  0.00           H
ATOM   2954  CE1 TYR   182     101.980 113.510  17.810  0.00  0.00           C
ATOM   2955  HE1 TYR   182     101.830 112.980  18.740  0.00  0.00           H
ATOM   2956  CZ  TYR   182     102.900 114.590  17.800  0.00  0.00           C
ATOM   2957  OH  TYR   182     103.480 114.940  18.950  0.00  0.00           O
ATOM   2958  HH  TYR   182     103.060 114.360  19.590  0.00  0.00           H
ATOM   2959  CE2 TYR   182     103.120 115.280  16.610  0.00  0.00           C
ATOM   2960  HE2 TYR   182     103.850 116.070  16.570  0.00  0.00           H
ATOM   2961  CD2 TYR   182     102.450 114.950  15.440  0.00  0.00           C
ATOM   2962  HD2 TYR   182     102.560 115.560  14.550  0.00  0.00           H
ATOM   2963  C   TYR   182      99.980 111.500  12.940  0.00  0.00           C
ATOM   2964  O   TYR   182      99.590 110.660  13.780  0.00  0.00           O
ATOM   2965  N   ASP   183      99.300 111.790  11.850  0.00  0.00           N
ATOM   2966  H   ASP   183      99.620 112.500  11.210  0.00  0.00           H
ATOM   2967  CA  ASP   183      98.040 111.260  11.590  0.00  0.00           C
ATOM   2968  HA  ASP   183      97.530 111.050  12.530  0.00  0.00           H
ATOM   2969  CB  ASP   183      97.140 112.310  10.950  0.00  0.00           C
ATOM   2970  HB2 ASP   183      96.860 113.090  11.650  0.00  0.00           H
ATOM   2971  HB3 ASP   183      96.210 111.810  10.660  0.00  0.00           H
ATOM   2972  CG  ASP   183      97.770 112.920   9.700  0.00  0.00           C
ATOM   2973  OD1 ASP   183      98.560 112.270   8.950  0.00  0.00           O
ATOM   2974  OD2 ASP   183      97.340 114.060   9.380  0.00  0.00           O
ATOM   2975  C   ASP   183      98.090 109.930  10.790  0.00  0.00           C
ATOM   2976  O   ASP   183      97.080 109.300  10.530  0.00  0.00           O
ATOM   2977  N   ASN   184      99.290 109.360  10.410  0.00  0.00           N
ATOM   2978  H   ASN   184     100.180 109.830  10.430  0.00  0.00           H
ATOM   2979  CA  ASN   184      99.290 108.100   9.690  0.00  0.00           C
ATOM   2980  HA  ASN   184      98.580 108.020   8.870  0.00  0.00           H
ATOM   2981  CB  ASN   184     100.700 107.780   9.130  0.00  0.00           C
ATOM   2982  HB2 ASN   184     100.750 106.770   8.730  0.00  0.00           H
ATOM   2983  HB3 ASN   184     101.410 107.870   9.950  0.00  0.00           H
ATOM   2984  CG  ASN   184     101.020 108.580   7.900  0.00  0.00           C
ATOM   2985  OD1 ASN   184     100.430 108.310   6.860  0.00  0.00           O
ATOM   2986  ND2 ASN   184     101.750 109.620   7.950  0.00  0.00           N
ATOM   2987 HD21 ASN   184     102.270 109.920   8.760  0.00  0.00           H
ATOM   2988 HD22 ASN   184     101.870 110.160   7.100  0.00  0.00           H
ATOM   2989  C   ASN   184      99.060 106.980  10.740  0.00  0.00           C
ATOM   2990  O   ASN   184      99.660 107.080  11.810  0.00  0.00           O
ATOM   2991  N   LYS   185      98.210 105.990  10.440  0.00  0.00           N
ATOM   2992  H   LYS   185      97.690 106.010   9.580  0.00  0.00           H
ATOM   2993  CA  LYS   185      98.080 104.700  11.200  0.00  0.00           C
ATOM   2994  HA  LYS   185      97.130 104.310  10.830  0.00  0.00           H
ATOM   2995  CB  LYS   185      99.090 103.580  10.760  0.00  0.00           C
ATOM   2996  HB2 LYS   185      98.720 103.150   9.820  0.00  0.00           H
ATOM   2997  HB3 LYS   185      98.910 102.820  11.520  0.00  0.00           H
ATOM   2998  CG  LYS   185     100.530 104.050  10.570  0.00  0.00           C
ATOM   2999  HG2 LYS   185     100.930 104.460  11.500  0.00  0.00           H
ATOM   3000  HG3 LYS   185     100.690 104.830   9.820  0.00  0.00           H
ATOM   3001  CD  LYS   185     101.410 102.850  10.290  0.00  0.00           C
ATOM   3002  HD2 LYS   185     101.140 102.130  11.060  0.00  0.00           H
ATOM   3003  HD3 LYS   185     102.450 103.180  10.310  0.00  0.00           H
ATOM   3004  CE  LYS   185     101.180 102.160   8.980  0.00  0.00           C
ATOM   3005  HE2 LYS   185     101.300 102.800   8.110  0.00  0.00           H
ATOM   3006  HE3 LYS   185     100.190 101.700   8.990  0.00  0.00           H
ATOM   3007  NZ  LYS   185     102.200 101.070   8.830  0.00  0.00           N
ATOM   3008  HZ1 LYS   185     103.130 101.420   8.690  0.00  0.00           H
ATOM   3009  HZ2 LYS   185     102.150 100.460   9.630  0.00  0.00           H
ATOM   3010  HZ3 LYS   185     101.910 100.430   8.110  0.00  0.00           H
ATOM   3011  C   LYS   185      97.760 104.820  12.730  0.00  0.00           C
ATOM   3012  O   LYS   185      98.480 104.290  13.560  0.00  0.00           O
ATOM   3013  N   ARG   186      96.730 105.640  13.050  0.00  0.00           N
ATOM   3014  H   ARG   186      96.210 105.990  12.260  0.00  0.00           H
ATOM   3015  CA  ARG   186      96.160 105.760  14.340  0.00  0.00           C
ATOM   3016  HA  ARG   186      96.870 106.210  15.030  0.00  0.00           H
ATOM   3017  CB  ARG   186      94.910 106.680  14.240  0.00  0.00           C
ATOM   3018  HB2 ARG   186      94.260 106.500  15.090  0.00  0.00           H
ATOM   3019  HB3 ARG   186      94.380 106.430  13.330  0.00  0.00           H
ATOM   3020  CG  ARG   186      95.350 108.160  14.110  0.00  0.00           C
ATOM   3021  HG2 ARG   186      96.170 108.270  13.400  0.00  0.00           H
ATOM   3022  HG3 ARG   186      95.750 108.380  15.100  0.00  0.00           H
ATOM   3023  CD  ARG   186      94.210 109.100  13.620  0.00  0.00           C
ATOM   3024  HD2 ARG   186      93.450 108.960  14.380  0.00  0.00           H
ATOM   3025  HD3 ARG   186      93.900 108.700  12.650  0.00  0.00           H
ATOM   3026  NE  ARG   186      94.590 110.510  13.720  0.00  0.00           N
ATOM   3027  HE  ARG   186      95.460 110.710  14.190  0.00  0.00           H
ATOM   3028  CZ  ARG   186      93.820 111.560  13.470  0.00  0.00           C
ATOM   3029  NH1 ARG   186      92.650 111.360  12.930  0.00  0.00           N
ATOM   3030 HH11 ARG   186      92.320 110.420  12.740  0.00  0.00           H
ATOM   3031 HH12 ARG   186      91.930 112.070  12.930  0.00  0.00           H
ATOM   3032  NH2 ARG   186      94.180 112.760  13.880  0.00  0.00           N
ATOM   3033 HH21 ARG   186      94.940 112.890  14.530  0.00  0.00           H
ATOM   3034 HH22 ARG   186      93.470 113.470  13.770  0.00  0.00           H
ATOM   3035  C   ARG   186      95.700 104.410  14.870  0.00  0.00           C
ATOM   3036  O   ARG   186      95.330 103.480  14.200  0.00  0.00           O
ATOM   3037  N   GLY   187      95.730 104.280  16.200  0.00  0.00           N
ATOM   3038  H   GLY   187      95.720 105.110  16.770  0.00  0.00           H
ATOM   3039  CA  GLY   187      95.450 103.120  17.030  0.00  0.00           C
ATOM   3040  HA2 GLY   187      95.760 103.380  18.040  0.00  0.00           H
ATOM   3041  HA3 GLY   187      96.050 102.290  16.660  0.00  0.00           H
ATOM   3042  C   GLY   187      93.970 102.790  17.020  0.00  0.00           C
ATOM   3043  O   GLY   187      93.180 103.710  16.690  0.00  0.00           O
ATOM   3044  N   PRO   188      93.480 101.560  17.270  0.00  0.00           N
ATOM   3045  CD  PRO   188      94.260 100.340  17.310  0.00  0.00           C
ATOM   3046  HD2 PRO   188      94.840 100.380  18.240  0.00  0.00           H
ATOM   3047  HD3 PRO   188      95.070 100.250  16.590  0.00  0.00           H
ATOM   3048  CG  PRO   188      93.260  99.200  17.270  0.00  0.00           C
ATOM   3049  HG2 PRO   188      93.000  98.890  18.290  0.00  0.00           H
ATOM   3050  HG3 PRO   188      93.630  98.340  16.710  0.00  0.00           H
ATOM   3051  CB  PRO   188      91.980  99.750  16.650  0.00  0.00           C
ATOM   3052  HB2 PRO   188      91.080  99.260  17.040  0.00  0.00           H
ATOM   3053  HB3 PRO   188      92.050  99.760  15.570  0.00  0.00           H
ATOM   3054  CA  PRO   188      92.050 101.200  17.120  0.00  0.00           C
ATOM   3055  HA  PRO   188      91.670 101.880  16.360  0.00  0.00           H
ATOM   3056  C   PRO   188      91.270 101.440  18.410  0.00  0.00           C
ATOM   3057  O   PRO   188      91.780 101.040  19.510  0.00  0.00           O
ATOM   3058  N   LYS   189      90.050 101.990  18.280  0.00  0.00           N
ATOM   3059  H   LYS   189      89.800 102.260  17.340  0.00  0.00           H
ATOM   3060  CA  LYS   189      89.200 102.500  19.390  0.00  0.00           C
ATOM   3061  HA  LYS   189      89.600 102.130  20.340  0.00  0.00           H
ATOM   3062  CB  LYS   189      89.350 104.010  19.330  0.00  0.00           C
ATOM   3063  HB2 LYS   189      88.430 104.420  19.750  0.00  0.00           H
ATOM   3064  HB3 LYS   189      89.310 104.430  18.320  0.00  0.00           H
ATOM   3065  CG  LYS   189      90.650 104.440  20.110  0.00  0.00           C
ATOM   3066  HG2 LYS   189      91.550 103.950  19.740  0.00  0.00           H
ATOM   3067  HG3 LYS   189      90.420 104.260  21.170  0.00  0.00           H
ATOM   3068  CD  LYS   189      91.000 105.920  19.850  0.00  0.00           C
ATOM   3069  HD2 LYS   189      90.330 106.610  20.360  0.00  0.00           H
ATOM   3070  HD3 LYS   189      90.920 106.170  18.790  0.00  0.00           H
ATOM   3071  CE  LYS   189      92.480 106.210  20.320  0.00  0.00           C
ATOM   3072  HE2 LYS   189      92.650 107.130  19.760  0.00  0.00           H
ATOM   3073  HE3 LYS   189      93.190 105.490  19.930  0.00  0.00           H
ATOM   3074  NZ  LYS   189      92.500 106.480  21.750  0.00  0.00           N
ATOM   3075  HZ1 LYS   189      93.430 106.700  22.080  0.00  0.00           H
ATOM   3076  HZ2 LYS   189      91.860 107.240  21.940  0.00  0.00           H
ATOM   3077  HZ3 LYS   189      92.220 105.680  22.290  0.00  0.00           H
ATOM   3078  C   LYS   189      87.710 102.060  19.360  0.00  0.00           C
ATOM   3079  O   LYS   189      87.270 101.700  18.300  0.00  0.00           O
ATOM   3080  N   ALA   190      86.920 102.190  20.430  0.00  0.00           N
ATOM   3081  H   ALA   190      87.310 102.540  21.290  0.00  0.00           H
ATOM   3082  CA  ALA   190      85.470 102.080  20.360  0.00  0.00           C
ATOM   3083  HA  ALA   190      85.160 101.550  19.460  0.00  0.00           H
ATOM   3084  CB  ALA   190      85.000 101.040  21.300  0.00  0.00           C
ATOM   3085  HB1 ALA   190      85.110 100.050  20.860  0.00  0.00           H
ATOM   3086  HB2 ALA   190      85.430 101.200  22.290  0.00  0.00           H
ATOM   3087  HB3 ALA   190      83.950 101.220  21.530  0.00  0.00           H
ATOM   3088  C   ALA   190      84.720 103.370  20.590  0.00  0.00           C
ATOM   3089  O   ALA   190      85.160 104.100  21.490  0.00  0.00           O
ATOM   3090  N   ASP   191      83.790 103.800  19.760  0.00  0.00           N
ATOM   3091  H   ASP   191      83.490 103.110  19.080  0.00  0.00           H
ATOM   3092  CA  ASP   191      82.970 105.070  19.980  0.00  0.00           C
ATOM   3093  HA  ASP   191      83.700 105.830  20.250  0.00  0.00           H
ATOM   3094  CB  ASP   191      82.270 105.470  18.710  0.00  0.00           C
ATOM   3095  HB2 ASP   191      81.250 105.790  18.940  0.00  0.00           H
ATOM   3096  HB3 ASP   191      82.120 104.560  18.120  0.00  0.00           H
ATOM   3097  CG  ASP   191      83.080 106.350  17.740  0.00  0.00           C
ATOM   3098  OD1 ASP   191      82.620 106.510  16.570  0.00  0.00           O
ATOM   3099  OD2 ASP   191      84.060 107.070  18.180  0.00  0.00           O
ATOM   3100  C   ASP   191      81.980 105.030  21.110  0.00  0.00           C
ATOM   3101  O   ASP   191      81.720 106.030  21.790  0.00  0.00           O
ATOM   3102  N   LYS   192      81.490 103.810  21.390  0.00  0.00           N
ATOM   3103  H   LYS   192      81.700 103.050  20.760  0.00  0.00           H
ATOM   3104  CA  LYS   192      80.650 103.450  22.620  0.00  0.00           C
ATOM   3105  HA  LYS   192      81.010 104.010  23.490  0.00  0.00           H
ATOM   3106  CB  LYS   192      79.230 103.850  22.430  0.00  0.00           C
ATOM   3107  HB2 LYS   192      78.590 102.970  22.520  0.00  0.00           H
ATOM   3108  HB3 LYS   192      79.090 104.190  21.400  0.00  0.00           H
ATOM   3109  CG  LYS   192      78.640 104.780  23.520  0.00  0.00           C
ATOM   3110  HG2 LYS   192      79.200 105.710  23.440  0.00  0.00           H
ATOM   3111  HG3 LYS   192      78.760 104.330  24.500  0.00  0.00           H
ATOM   3112  CD  LYS   192      77.140 104.960  23.440  0.00  0.00           C
ATOM   3113  HD2 LYS   192      76.590 104.100  23.820  0.00  0.00           H
ATOM   3114  HD3 LYS   192      76.940 105.050  22.380  0.00  0.00           H
ATOM   3115  CE  LYS   192      76.950 106.330  24.230  0.00  0.00           C
ATOM   3116  HE2 LYS   192      77.380 107.180  23.710  0.00  0.00           H
ATOM   3117  HE3 LYS   192      77.410 106.140  25.200  0.00  0.00           H
ATOM   3118  NZ  LYS   192      75.500 106.730  24.320  0.00  0.00           N
ATOM   3119  HZ1 LYS   192      75.120 107.020  23.440  0.00  0.00           H
ATOM   3120  HZ2 LYS   192      75.000 105.960  24.730  0.00  0.00           H
ATOM   3121  HZ3 LYS   192      75.370 107.480  24.990  0.00  0.00           H
ATOM   3122  C   LYS   192      80.700 101.980  23.010  0.00  0.00           C
ATOM   3123  O   LYS   192      80.700 101.090  22.150  0.00  0.00           O
ATOM   3124  N   VAL   193      80.710 101.700  24.340  0.00  0.00           N
ATOM   3125  H   VAL   193      80.930 102.470  24.950  0.00  0.00           H
ATOM   3126  CA  VAL   193      80.210 100.440  24.960  0.00  0.00           C
ATOM   3127  HA  VAL   193      80.200  99.690  24.160  0.00  0.00           H
ATOM   3128  CB  VAL   193      81.170  99.890  26.090  0.00  0.00           C
ATOM   3129  HB  VAL   193      81.210 100.510  26.990  0.00  0.00           H
ATOM   3130  CG1 VAL   193      80.640  98.560  26.650  0.00  0.00           C
ATOM   3131 HG11 VAL   193      80.600  97.830  25.840  0.00  0.00           H
ATOM   3132 HG12 VAL   193      81.310  98.110  27.390  0.00  0.00           H
ATOM   3133 HG13 VAL   193      79.790  98.730  27.320  0.00  0.00           H
ATOM   3134  CG2 VAL   193      82.600  99.710  25.510  0.00  0.00           C
ATOM   3135 HG21 VAL   193      82.550  99.310  24.490  0.00  0.00           H
ATOM   3136 HG22 VAL   193      82.950 100.730  25.400  0.00  0.00           H
ATOM   3137 HG23 VAL   193      83.330  99.160  26.110  0.00  0.00           H
ATOM   3138  C   VAL   193      78.770 100.580  25.450  0.00  0.00           C
ATOM   3139  O   VAL   193      78.310 101.550  26.050  0.00  0.00           O
ATOM   3140  N   LEU   194      78.070  99.480  25.280  0.00  0.00           N
ATOM   3141  H   LEU   194      78.420  98.760  24.660  0.00  0.00           H
ATOM   3142  CA  LEU   194      76.670  99.290  25.570  0.00  0.00           C
ATOM   3143  HA  LEU   194      76.380 100.160  26.150  0.00  0.00           H
ATOM   3144  CB  LEU   194      75.810  99.370  24.310  0.00  0.00           C
ATOM   3145  HB2 LEU   194      74.830  99.060  24.680  0.00  0.00           H
ATOM   3146  HB3 LEU   194      76.150  98.660  23.560  0.00  0.00           H
ATOM   3147  CG  LEU   194      75.750 100.790  23.630  0.00  0.00           C
ATOM   3148  HG  LEU   194      76.030 101.510  24.410  0.00  0.00           H
ATOM   3149  CD1 LEU   194      76.650 100.930  22.420  0.00  0.00           C
ATOM   3150 HD11 LEU   194      77.700 100.730  22.630  0.00  0.00           H
ATOM   3151 HD12 LEU   194      76.310 100.210  21.680  0.00  0.00           H
ATOM   3152 HD13 LEU   194      76.350 101.870  21.960  0.00  0.00           H
ATOM   3153  CD2 LEU   194      74.300 101.050  23.250  0.00  0.00           C
ATOM   3154 HD21 LEU   194      74.150 101.970  22.680  0.00  0.00           H
ATOM   3155 HD22 LEU   194      73.980 100.240  22.600  0.00  0.00           H
ATOM   3156 HD23 LEU   194      73.690 101.120  24.160  0.00  0.00           H
ATOM   3157  C   LEU   194      76.490  98.010  26.430  0.00  0.00           C
ATOM   3158  O   LEU   194      76.590  96.880  25.980  0.00  0.00           O
ATOM   3159  N   GLN   195      76.270  98.250  27.700  0.00  0.00           N
ATOM   3160  H   GLN   195      76.280  99.230  27.960  0.00  0.00           H
ATOM   3161  CA  GLN   195      75.760  97.250  28.620  0.00  0.00           C
ATOM   3162  HA  GLN   195      76.020  96.270  28.210  0.00  0.00           H
ATOM   3163  CB  GLN   195      76.380  97.490  30.040  0.00  0.00           C
ATOM   3164  HB2 GLN   195      75.930  96.800  30.750  0.00  0.00           H
ATOM   3165  HB3 GLN   195      76.240  98.520  30.350  0.00  0.00           H
ATOM   3166  CG  GLN   195      77.880  97.160  29.900  0.00  0.00           C
ATOM   3167  HG2 GLN   195      78.360  97.850  29.200  0.00  0.00           H
ATOM   3168  HG3 GLN   195      78.150  96.140  29.620  0.00  0.00           H
ATOM   3169  CD  GLN   195      78.500  97.340  31.260  0.00  0.00           C
ATOM   3170  OE1 GLN   195      77.910  97.350  32.380  0.00  0.00           O
ATOM   3171  NE2 GLN   195      79.780  97.500  31.270  0.00  0.00           N
ATOM   3172 HE21 GLN   195      80.370  97.740  30.480  0.00  0.00           H
ATOM   3173 HE22 GLN   195      80.230  97.870  32.100  0.00  0.00           H
ATOM   3174  C   GLN   195      74.230  97.210  28.640  0.00  0.00           C
ATOM   3175  O   GLN   195      73.530  98.210  28.730  0.00  0.00           O
ATOM   3176  N   PHE   196      73.650  96.050  28.710  0.00  0.00           N
ATOM   3177  H   PHE   196      74.300  95.290  28.620  0.00  0.00           H
ATOM   3178  CA  PHE   196      72.200  95.670  28.580  0.00  0.00           C
ATOM   3179  HA  PHE   196      71.620  96.540  28.860  0.00  0.00           H
ATOM   3180  CB  PHE   196      71.590  95.280  27.210  0.00  0.00           C
ATOM   3181  HB2 PHE   196      71.960  95.990  26.470  0.00  0.00           H
ATOM   3182  HB3 PHE   196      70.510  95.430  27.220  0.00  0.00           H
ATOM   3183  CG  PHE   196      71.860  93.970  26.570  0.00  0.00           C
ATOM   3184  CD1 PHE   196      73.080  93.760  25.900  0.00  0.00           C
ATOM   3185  HD1 PHE   196      73.710  94.640  25.850  0.00  0.00           H
ATOM   3186  CE1 PHE   196      73.310  92.600  25.210  0.00  0.00           C
ATOM   3187  HE1 PHE   196      74.230  92.490  24.650  0.00  0.00           H
ATOM   3188  CZ  PHE   196      72.320  91.550  25.140  0.00  0.00           C
ATOM   3189  HZ  PHE   196      72.500  90.580  24.700  0.00  0.00           H
ATOM   3190  CE2 PHE   196      71.170  91.700  25.930  0.00  0.00           C
ATOM   3191  HE2 PHE   196      70.400  90.940  25.920  0.00  0.00           H
ATOM   3192  CD2 PHE   196      70.980  92.900  26.640  0.00  0.00           C
ATOM   3193  HD2 PHE   196      70.120  93.100  27.270  0.00  0.00           H
ATOM   3194  C   PHE   196      71.790  94.520  29.520  0.00  0.00           C
ATOM   3195  O   PHE   196      72.550  93.630  29.800  0.00  0.00           O
ATOM   3196  N   GLU   197      70.690  94.700  30.200  0.00  0.00           N
ATOM   3197  H   GLU   197      70.160  95.500  29.880  0.00  0.00           H
ATOM   3198  CA  GLU   197      70.150  93.700  31.170  0.00  0.00           C
ATOM   3199  HA  GLU   197      70.810  93.540  32.020  0.00  0.00           H
ATOM   3200  CB  GLU   197      68.920  94.310  31.790  0.00  0.00           C
ATOM   3201  HB2 GLU   197      68.130  94.580  31.080  0.00  0.00           H
ATOM   3202  HB3 GLU   197      69.180  95.280  32.210  0.00  0.00           H
ATOM   3203  CG  GLU   197      68.130  93.440  32.750  0.00  0.00           C
ATOM   3204  HG2 GLU   197      67.780  92.540  32.250  0.00  0.00           H
ATOM   3205  HG3 GLU   197      67.330  94.100  33.070  0.00  0.00           H
ATOM   3206  CD  GLU   197      68.840  93.040  34.000  0.00  0.00           C
ATOM   3207  OE1 GLU   197      69.940  93.570  34.270  0.00  0.00           O
ATOM   3208  OE2 GLU   197      68.360  92.220  34.770  0.00  0.00           O
ATOM   3209  C   GLU   197      69.930  92.390  30.470  0.00  0.00           C
ATOM   3210  O   GLU   197      69.160  92.340  29.530  0.00  0.00           O
ATOM   3211  N   PRO   198      70.700  91.330  30.840  0.00  0.00           N
ATOM   3212  CD  PRO   198      71.740  91.320  31.940  0.00  0.00           C
ATOM   3213  HD2 PRO   198      71.320  91.020  32.900  0.00  0.00           H
ATOM   3214  HD3 PRO   198      72.340  92.230  32.010  0.00  0.00           H
ATOM   3215  CG  PRO   198      72.620  90.230  31.540  0.00  0.00           C
ATOM   3216  HG2 PRO   198      73.100  89.810  32.420  0.00  0.00           H
ATOM   3217  HG3 PRO   198      73.420  90.480  30.840  0.00  0.00           H
ATOM   3218  CB  PRO   198      71.700  89.220  30.940  0.00  0.00           C
ATOM   3219  HB2 PRO   198      71.170  88.700  31.740  0.00  0.00           H
ATOM   3220  HB3 PRO   198      72.210  88.480  30.330  0.00  0.00           H
ATOM   3221  CA  PRO   198      70.710  90.060  30.210  0.00  0.00           C
ATOM   3222  HA  PRO   198      70.970  90.100  29.160  0.00  0.00           H
ATOM   3223  C   PRO   198      69.350  89.370  30.360  0.00  0.00           C
ATOM   3224  O   PRO   198      68.690  89.520  31.400  0.00  0.00           O
ATOM   3225  N   GLY   199      68.860  88.710  29.300  0.00  0.00           N
ATOM   3226  H   GLY   199      69.370  88.500  28.450  0.00  0.00           H
ATOM   3227  CA  GLY   199      67.460  88.200  29.240  0.00  0.00           C
ATOM   3228  HA2 GLY   199      67.200  87.940  30.270  0.00  0.00           H
ATOM   3229  HA3 GLY   199      67.280  87.240  28.760  0.00  0.00           H
ATOM   3230  C   GLY   199      66.440  89.190  28.710  0.00  0.00           C
ATOM   3231  O   GLY   199      65.380  88.790  28.420  0.00  0.00           O
ATOM   3232  N   THR   200      66.780  90.500  28.580  0.00  0.00           N
ATOM   3233  H   THR   200      67.710  90.780  28.850  0.00  0.00           H
ATOM   3234  CA  THR   200      65.820  91.500  27.980  0.00  0.00           C
ATOM   3235  HA  THR   200      64.840  91.410  28.430  0.00  0.00           H
ATOM   3236  CB  THR   200      66.350  92.930  28.110  0.00  0.00           C
ATOM   3237  HB  THR   200      67.240  92.890  27.490  0.00  0.00           H
ATOM   3238  CG2 THR   200      65.520  94.060  27.580  0.00  0.00           C
ATOM   3239 HG21 THR   200      66.100  94.980  27.680  0.00  0.00           H
ATOM   3240 HG22 THR   200      65.440  93.900  26.510  0.00  0.00           H
ATOM   3241 HG23 THR   200      64.560  94.060  28.100  0.00  0.00           H
ATOM   3242  OG1 THR   200      66.620  93.360  29.440  0.00  0.00           O
ATOM   3243  HG1 THR   200      67.500  93.050  29.670  0.00  0.00           H
ATOM   3244  C   THR   200      65.590  91.230  26.470  0.00  0.00           C
ATOM   3245  O   THR   200      66.510  91.470  25.680  0.00  0.00           O
ATOM   3246  N   LYS   201      64.350  90.790  26.120  0.00  0.00           N
ATOM   3247  H   LYS   201      63.690  90.560  26.840  0.00  0.00           H
ATOM   3248  CA  LYS   201      63.950  90.490  24.720  0.00  0.00           C
ATOM   3249  HA  LYS   201      64.770  89.910  24.310  0.00  0.00           H
ATOM   3250  CB  LYS   201      62.690  89.640  24.760  0.00  0.00           C
ATOM   3251  HB2 LYS   201      62.400  89.270  23.780  0.00  0.00           H
ATOM   3252  HB3 LYS   201      61.840  90.280  25.000  0.00  0.00           H
ATOM   3253  CG  LYS   201      62.830  88.400  25.670  0.00  0.00           C
ATOM   3254  HG2 LYS   201      61.850  87.940  25.760  0.00  0.00           H
ATOM   3255  HG3 LYS   201      63.260  88.670  26.630  0.00  0.00           H
ATOM   3256  CD  LYS   201      63.690  87.300  25.000  0.00  0.00           C
ATOM   3257  HD2 LYS   201      64.620  87.740  24.640  0.00  0.00           H
ATOM   3258  HD3 LYS   201      63.210  86.980  24.070  0.00  0.00           H
ATOM   3259  CE  LYS   201      64.010  86.060  25.940  0.00  0.00           C
ATOM   3260  HE2 LYS   201      64.370  85.220  25.340  0.00  0.00           H
ATOM   3261  HE3 LYS   201      63.080  85.690  26.380  0.00  0.00           H
ATOM   3262  NZ  LYS   201      65.050  86.570  26.900  0.00  0.00           N
ATOM   3263  HZ1 LYS   201      65.320  85.810  27.510  0.00  0.00           H
ATOM   3264  HZ2 LYS   201      65.890  86.770  26.390  0.00  0.00           H
ATOM   3265  HZ3 LYS   201      64.800  87.360  27.480  0.00  0.00           H
ATOM   3266  C   LYS   201      63.780  91.700  23.790  0.00  0.00           C
ATOM   3267  O   LYS   201      64.060  91.580  22.590  0.00  0.00           O
ATOM   3268  N   ASN   202      63.390  92.880  24.310  0.00  0.00           N
ATOM   3269  H   ASN   202      63.140  92.990  25.280  0.00  0.00           H
ATOM   3270  CA  ASN   202      63.240  94.110  23.520  0.00  0.00           C
ATOM   3271  HA  ASN   202      63.130  93.870  22.460  0.00  0.00           H
ATOM   3272  CB  ASN   202      61.940  94.830  23.890  0.00  0.00           C
ATOM   3273  HB2 ASN   202      62.020  95.130  24.930  0.00  0.00           H
ATOM   3274  HB3 ASN   202      61.030  94.240  23.730  0.00  0.00           H
ATOM   3275  CG  ASN   202      61.740  96.200  23.280  0.00  0.00           C
ATOM   3276  OD1 ASN   202      62.260  96.520  22.200  0.00  0.00           O
ATOM   3277  ND2 ASN   202      61.020  97.090  23.900  0.00  0.00           N
ATOM   3278 HD21 ASN   202      60.550  96.800  24.740  0.00  0.00           H
ATOM   3279 HD22 ASN   202      60.760  97.950  23.430  0.00  0.00           H
ATOM   3280  C   ASN   202      64.410  95.080  23.720  0.00  0.00           C
ATOM   3281  O   ASN   202      64.580  95.800  24.690  0.00  0.00           O
ATOM   3282  N   LEU   203      65.150  95.260  22.600  0.00  0.00           N
ATOM   3283  H   LEU   203      64.990  94.690  21.780  0.00  0.00           H
ATOM   3284  CA  LEU   203      66.330  96.210  22.620  0.00  0.00           C
ATOM   3285  HA  LEU   203      66.420  96.670  23.600  0.00  0.00           H
ATOM   3286  CB  LEU   203      67.620  95.390  22.610  0.00  0.00           C
ATOM   3287  HB2 LEU   203      68.500  96.010  22.430  0.00  0.00           H
ATOM   3288  HB3 LEU   203      67.580  94.760  21.720  0.00  0.00           H
ATOM   3289  CG  LEU   203      67.910  94.380  23.730  0.00  0.00           C
ATOM   3290  HG  LEU   203      66.980  93.820  23.810  0.00  0.00           H
ATOM   3291  CD1 LEU   203      69.020  93.480  23.330  0.00  0.00           C
ATOM   3292 HD11 LEU   203      68.990  93.130  22.300  0.00  0.00           H
ATOM   3293 HD12 LEU   203      69.990  93.980  23.440  0.00  0.00           H
ATOM   3294 HD13 LEU   203      68.960  92.610  23.990  0.00  0.00           H
ATOM   3295  CD2 LEU   203      68.220  95.140  25.040  0.00  0.00           C
ATOM   3296 HD21 LEU   203      68.680  94.440  25.750  0.00  0.00           H
ATOM   3297 HD22 LEU   203      68.760  96.060  24.820  0.00  0.00           H
ATOM   3298 HD23 LEU   203      67.260  95.490  25.410  0.00  0.00           H
ATOM   3299  C   LEU   203      66.300  97.430  21.680  0.00  0.00           C
ATOM   3300  O   LEU   203      67.320  98.080  21.570  0.00  0.00           O
ATOM   3301  N   THR   204      65.130  97.720  21.120  0.00  0.00           N
ATOM   3302  H   THR   204      64.270  97.240  21.350  0.00  0.00           H
ATOM   3303  CA  THR   204      65.090  98.800  20.140  0.00  0.00           C
ATOM   3304  HA  THR   204      65.640  98.500  19.260  0.00  0.00           H
ATOM   3305  CB  THR   204      63.650  99.060  19.820  0.00  0.00           C
ATOM   3306  HB  THR   204      63.700  99.910  19.140  0.00  0.00           H
ATOM   3307  CG2 THR   204      63.020  97.960  19.060  0.00  0.00           C
ATOM   3308 HG21 THR   204      62.240  98.390  18.430  0.00  0.00           H
ATOM   3309 HG22 THR   204      63.730  97.530  18.350  0.00  0.00           H
ATOM   3310 HG23 THR   204      62.520  97.240  19.710  0.00  0.00           H
ATOM   3311  OG1 THR   204      62.950  99.470  20.940  0.00  0.00           O
ATOM   3312  HG1 THR   204      62.780  98.710  21.510  0.00  0.00           H
ATOM   3313  C   THR   204      65.610 100.170  20.690  0.00  0.00           C
ATOM   3314  O   THR   204      66.220 100.850  19.890  0.00  0.00           O
ATOM   3315  N   ALA   205      65.470 100.550  21.990  0.00  0.00           N
ATOM   3316  H   ALA   205      64.980  99.990  22.660  0.00  0.00           H
ATOM   3317  CA  ALA   205      66.040 101.800  22.440  0.00  0.00           C
ATOM   3318  HA  ALA   205      65.790 102.610  21.750  0.00  0.00           H
ATOM   3319  CB  ALA   205      65.470 102.300  23.790  0.00  0.00           C
ATOM   3320  HB1 ALA   205      65.720 103.330  24.010  0.00  0.00           H
ATOM   3321  HB2 ALA   205      64.380 102.200  23.750  0.00  0.00           H
ATOM   3322  HB3 ALA   205      65.930 101.700  24.580  0.00  0.00           H
ATOM   3323  C   ALA   205      67.550 101.770  22.520  0.00  0.00           C
ATOM   3324  O   ALA   205      68.180 102.790  22.180  0.00  0.00           O
ATOM   3325  N   LEU   206      68.090 100.600  22.920  0.00  0.00           N
ATOM   3326  H   LEU   206      67.460  99.920  23.320  0.00  0.00           H
ATOM   3327  CA  LEU   206      69.510 100.330  23.080  0.00  0.00           C
ATOM   3328  HA  LEU   206      69.990 100.990  23.800  0.00  0.00           H
ATOM   3329  CB  LEU   206      69.740  98.880  23.650  0.00  0.00           C
ATOM   3330  HB2 LEU   206      69.480  98.200  22.840  0.00  0.00           H
ATOM   3331  HB3 LEU   206      69.030  98.660  24.450  0.00  0.00           H
ATOM   3332  CG  LEU   206      71.230  98.530  23.930  0.00  0.00           C
ATOM   3333  HG  LEU   206      71.820  99.160  23.270  0.00  0.00           H
ATOM   3334  CD1 LEU   206      71.580  98.820  25.420  0.00  0.00           C
ATOM   3335 HD11 LEU   206      70.840  98.280  26.010  0.00  0.00           H
ATOM   3336 HD12 LEU   206      72.560  98.560  25.830  0.00  0.00           H
ATOM   3337 HD13 LEU   206      71.440  99.890  25.560  0.00  0.00           H
ATOM   3338  CD2 LEU   206      71.570  97.020  23.700  0.00  0.00           C
ATOM   3339 HD21 LEU   206      72.580  96.790  24.020  0.00  0.00           H
ATOM   3340 HD22 LEU   206      71.000  96.340  24.340  0.00  0.00           H
ATOM   3341 HD23 LEU   206      71.420  96.800  22.650  0.00  0.00           H
ATOM   3342  C   LEU   206      70.240 100.390  21.760  0.00  0.00           C
ATOM   3343  O   LEU   206      71.280 101.030  21.580  0.00  0.00           O
ATOM   3344  N   LEU   207      69.580  99.840  20.700  0.00  0.00           N
ATOM   3345  H   LEU   207      68.730  99.340  20.910  0.00  0.00           H
ATOM   3346  CA  LEU   207      70.100  99.790  19.310  0.00  0.00           C
ATOM   3347  HA  LEU   207      71.170  99.640  19.410  0.00  0.00           H
ATOM   3348  CB  LEU   207      69.380  98.670  18.550  0.00  0.00           C
ATOM   3349  HB2 LEU   207      69.450  98.890  17.490  0.00  0.00           H
ATOM   3350  HB3 LEU   207      68.310  98.730  18.730  0.00  0.00           H
ATOM   3351  CG  LEU   207      70.040  97.280  18.680  0.00  0.00           C
ATOM   3352  HG  LEU   207      70.540  97.200  19.640  0.00  0.00           H
ATOM   3353  CD1 LEU   207      68.970  96.170  18.620  0.00  0.00           C
ATOM   3354 HD11 LEU   207      69.450  95.190  18.530  0.00  0.00           H
ATOM   3355 HD12 LEU   207      68.380  96.340  19.530  0.00  0.00           H
ATOM   3356 HD13 LEU   207      68.450  96.350  17.690  0.00  0.00           H
ATOM   3357  CD2 LEU   207      71.050  97.160  17.480  0.00  0.00           C
ATOM   3358 HD21 LEU   207      70.520  97.190  16.530  0.00  0.00           H
ATOM   3359 HD22 LEU   207      71.730  98.010  17.510  0.00  0.00           H
ATOM   3360 HD23 LEU   207      71.630  96.250  17.640  0.00  0.00           H
ATOM   3361  C   LEU   207      69.990 101.140  18.550  0.00  0.00           C
ATOM   3362  O   LEU   207      70.830 101.500  17.770  0.00  0.00           O
ATOM   3363  N   LEU   208      68.910 101.880  18.750  0.00  0.00           N
ATOM   3364  H   LEU   208      68.250 101.430  19.370  0.00  0.00           H
ATOM   3365  CA  LEU   208      68.800 103.280  18.480  0.00  0.00           C
ATOM   3366  HA  LEU   208      68.940 103.450  17.410  0.00  0.00           H
ATOM   3367  CB  LEU   208      67.410 103.840  18.840  0.00  0.00           C
ATOM   3368  HB2 LEU   208      67.430 104.920  18.700  0.00  0.00           H
ATOM   3369  HB3 LEU   208      67.230 103.630  19.890  0.00  0.00           H
ATOM   3370  CG  LEU   208      66.290 103.330  17.860  0.00  0.00           C
ATOM   3371  HG  LEU   208      66.240 102.260  17.660  0.00  0.00           H
ATOM   3372  CD1 LEU   208      64.910 103.640  18.450  0.00  0.00           C
ATOM   3373 HD11 LEU   208      64.570 102.820  19.080  0.00  0.00           H
ATOM   3374 HD12 LEU   208      64.930 104.570  19.000  0.00  0.00           H
ATOM   3375 HD13 LEU   208      64.090 103.810  17.750  0.00  0.00           H
ATOM   3376  CD2 LEU   208      66.490 104.140  16.590  0.00  0.00           C
ATOM   3377 HD21 LEU   208      67.270 103.780  15.930  0.00  0.00           H
ATOM   3378 HD22 LEU   208      65.610 104.000  15.960  0.00  0.00           H
ATOM   3379 HD23 LEU   208      66.580 105.180  16.890  0.00  0.00           H
ATOM   3380  C   LEU   208      69.920 104.190  19.110  0.00  0.00           C
ATOM   3381  O   LEU   208      70.510 104.980  18.330  0.00  0.00           O
ATOM   3382  N   GLU   209      70.320 104.010  20.420  0.00  0.00           N
ATOM   3383  H   GLU   209      69.790 103.330  20.950  0.00  0.00           H
ATOM   3384  CA  GLU   209      71.440 104.670  21.100  0.00  0.00           C
ATOM   3385  HA  GLU   209      71.170 105.720  21.030  0.00  0.00           H
ATOM   3386  CB  GLU   209      71.400 104.420  22.640  0.00  0.00           C
ATOM   3387  HB2 GLU   209      71.280 103.350  22.800  0.00  0.00           H
ATOM   3388  HB3 GLU   209      70.480 104.920  22.930  0.00  0.00           H
ATOM   3389  CG  GLU   209      72.670 105.000  23.380  0.00  0.00           C
ATOM   3390  HG2 GLU   209      72.840 106.040  23.080  0.00  0.00           H
ATOM   3391  HG3 GLU   209      73.490 104.370  23.040  0.00  0.00           H
ATOM   3392  CD  GLU   209      72.510 104.990  24.920  0.00  0.00           C
ATOM   3393  OE1 GLU   209      73.470 105.360  25.600  0.00  0.00           O
ATOM   3394  OE2 GLU   209      71.400 104.750  25.490  0.00  0.00           O
ATOM   3395  C   GLU   209      72.790 104.410  20.440  0.00  0.00           C
ATOM   3396  O   GLU   209      73.700 105.230  20.610  0.00  0.00           O
ATOM   3397  N   ALA   210      72.890 103.440  19.570  0.00  0.00           N
ATOM   3398  H   ALA   210      72.100 102.800  19.560  0.00  0.00           H
ATOM   3399  CA  ALA   210      74.140 103.050  18.840  0.00  0.00           C
ATOM   3400  HA  ALA   210      75.010 103.600  19.190  0.00  0.00           H
ATOM   3401  CB  ALA   210      74.320 101.580  19.190  0.00  0.00           C
ATOM   3402  HB1 ALA   210      73.500 100.960  18.840  0.00  0.00           H
ATOM   3403  HB2 ALA   210      75.220 101.210  18.690  0.00  0.00           H
ATOM   3404  HB3 ALA   210      74.570 101.480  20.250  0.00  0.00           H
ATOM   3405  C   ALA   210      73.980 103.350  17.290  0.00  0.00           C
ATOM   3406  O   ALA   210      75.010 103.540  16.670  0.00  0.00           O
ATOM   3407  N   LYS   211      72.770 103.440  16.780  0.00  0.00           N
ATOM   3408  H   LYS   211      71.990 103.240  17.390  0.00  0.00           H
ATOM   3409  CA  LYS   211      72.470 103.850  15.400  0.00  0.00           C
ATOM   3410  HA  LYS   211      73.090 103.260  14.720  0.00  0.00           H
ATOM   3411  CB  LYS   211      70.970 103.730  15.070  0.00  0.00           C
ATOM   3412  HB2 LYS   211      70.450 104.630  15.390  0.00  0.00           H
ATOM   3413  HB3 LYS   211      70.660 102.850  15.640  0.00  0.00           H
ATOM   3414  CG  LYS   211      70.670 103.550  13.600  0.00  0.00           C
ATOM   3415  HG2 LYS   211      71.080 102.620  13.210  0.00  0.00           H
ATOM   3416  HG3 LYS   211      71.070 104.350  12.980  0.00  0.00           H
ATOM   3417  CD  LYS   211      69.130 103.360  13.360  0.00  0.00           C
ATOM   3418  HD2 LYS   211      68.590 104.160  13.870  0.00  0.00           H
ATOM   3419  HD3 LYS   211      68.850 102.360  13.700  0.00  0.00           H
ATOM   3420  CE  LYS   211      68.860 103.400  11.840  0.00  0.00           C
ATOM   3421  HE2 LYS   211      69.400 102.620  11.310  0.00  0.00           H
ATOM   3422  HE3 LYS   211      69.130 104.390  11.470  0.00  0.00           H
ATOM   3423  NZ  LYS   211      67.410 103.290  11.590  0.00  0.00           N
ATOM   3424  HZ1 LYS   211      67.250 103.480  10.610  0.00  0.00           H
ATOM   3425  HZ2 LYS   211      67.090 102.350  11.770  0.00  0.00           H
ATOM   3426  HZ3 LYS   211      66.870 103.910  12.180  0.00  0.00           H
ATOM   3427  C   LYS   211      72.900 105.270  15.060  0.00  0.00           C
ATOM   3428  O   LYS   211      73.130 105.620  13.920  0.00  0.00           O
ATOM   3429  N   GLU   212      72.840 106.130  16.080  0.00  0.00           N
ATOM   3430  H   GLU   212      72.360 105.820  16.920  0.00  0.00           H
ATOM   3431  CA  GLU   212      73.000 107.580  15.900  0.00  0.00           C
ATOM   3432  HA  GLU   212      72.560 107.800  14.930  0.00  0.00           H
ATOM   3433  CB  GLU   212      72.180 108.210  17.060  0.00  0.00           C
ATOM   3434  HB2 GLU   212      71.190 107.770  17.050  0.00  0.00           H
ATOM   3435  HB3 GLU   212      72.000 109.260  16.840  0.00  0.00           H
ATOM   3436  CG  GLU   212      72.730 108.100  18.460  0.00  0.00           C
ATOM   3437  HG2 GLU   212      73.680 108.590  18.660  0.00  0.00           H
ATOM   3438  HG3 GLU   212      72.970 107.070  18.750  0.00  0.00           H
ATOM   3439  CD  GLU   212      71.790 108.680  19.510  0.00  0.00           C
ATOM   3440  OE1 GLU   212      72.080 108.520  20.730  0.00  0.00           O
ATOM   3441  OE2 GLU   212      70.730 109.230  19.200  0.00  0.00           O
ATOM   3442  C   GLU   212      74.510 108.090  15.870  0.00  0.00           C
ATOM   3443  O   GLU   212      74.710 109.250  15.950  0.00  0.00           O
ATOM   3444  N   LEU   213      75.490 107.210  15.660  0.00  0.00           N
ATOM   3445  H   LEU   213      75.250 106.260  15.430  0.00  0.00           H
ATOM   3446  CA  LEU   213      76.900 107.530  15.870  0.00  0.00           C
ATOM   3447  HA  LEU   213      77.010 108.560  16.180  0.00  0.00           H
ATOM   3448  CB  LEU   213      77.510 106.610  16.950  0.00  0.00           C
ATOM   3449  HB2 LEU   213      78.490 107.030  17.150  0.00  0.00           H
ATOM   3450  HB3 LEU   213      77.400 105.580  16.620  0.00  0.00           H
ATOM   3451  CG  LEU   213      76.780 106.680  18.290  0.00  0.00           C
ATOM   3452  HG  LEU   213      75.840 106.150  18.120  0.00  0.00           H
ATOM   3453  CD1 LEU   213      77.600 105.800  19.200  0.00  0.00           C
ATOM   3454 HD11 LEU   213      78.550 106.290  19.400  0.00  0.00           H
ATOM   3455 HD12 LEU   213      77.160 105.690  20.190  0.00  0.00           H
ATOM   3456 HD13 LEU   213      77.740 104.810  18.760  0.00  0.00           H
ATOM   3457  CD2 LEU   213      76.640 108.050  18.830  0.00  0.00           C
ATOM   3458 HD21 LEU   213      76.290 107.960  19.860  0.00  0.00           H
ATOM   3459 HD22 LEU   213      77.550 108.640  18.730  0.00  0.00           H
ATOM   3460 HD23 LEU   213      75.990 108.700  18.240  0.00  0.00           H
ATOM   3461  C   LEU   213      77.630 107.360  14.590  0.00  0.00           C
ATOM   3462  O   LEU   213      77.080 106.880  13.600  0.00  0.00           O
ATOM   3463  N   GLU   214      78.910 107.690  14.520  0.00  0.00           N
ATOM   3464  H   GLU   214      79.360 108.000  15.370  0.00  0.00           H
ATOM   3465  CA  GLU   214      79.720 107.610  13.270  0.00  0.00           C
ATOM   3466  HA  GLU   214      79.110 107.850  12.390  0.00  0.00           H
ATOM   3467  CB  GLU   214      80.780 108.670  13.280  0.00  0.00           C
ATOM   3468  HB2 GLU   214      81.560 108.370  13.980  0.00  0.00           H
ATOM   3469  HB3 GLU   214      80.380 109.670  13.410  0.00  0.00           H
ATOM   3470  CG  GLU   214      81.580 108.710  11.980  0.00  0.00           C
ATOM   3471  HG2 GLU   214      81.980 107.740  11.710  0.00  0.00           H
ATOM   3472  HG3 GLU   214      82.520 109.230  12.160  0.00  0.00           H
ATOM   3473  CD  GLU   214      80.780 109.410  10.770  0.00  0.00           C
ATOM   3474  OE1 GLU   214      80.510 110.640  10.800  0.00  0.00           O
ATOM   3475  OE2 GLU   214      80.350 108.680   9.870  0.00  0.00           O
ATOM   3476  C   GLU   214      80.180 106.160  12.930  0.00  0.00           C
ATOM   3477  O   GLU   214      80.360 105.830  11.770  0.00  0.00           O
ATOM   3478  N   ALA   215      80.240 105.350  13.990  0.00  0.00           N
ATOM   3479  H   ALA   215      80.250 105.780  14.900  0.00  0.00           H
ATOM   3480  CA  ALA   215      80.760 104.020  13.910  0.00  0.00           C
ATOM   3481  HA  ALA   215      81.490 103.970  13.100  0.00  0.00           H
ATOM   3482  CB  ALA   215      81.380 103.550  15.200  0.00  0.00           C
ATOM   3483  HB1 ALA   215      81.550 102.480  15.090  0.00  0.00           H
ATOM   3484  HB2 ALA   215      82.360 103.990  15.360  0.00  0.00           H
ATOM   3485  HB3 ALA   215      80.630 103.770  15.960  0.00  0.00           H
ATOM   3486  C   ALA   215      79.530 103.190  13.400  0.00  0.00           C
ATOM   3487  O   ALA   215      78.420 103.360  13.870  0.00  0.00           O
ATOM   3488  N   ARG   216      79.760 102.280  12.470  0.00  0.00           N
ATOM   3489  H   ARG   216      80.700 102.230  12.120  0.00  0.00           H
ATOM   3490  CA  ARG   216      78.770 101.280  11.970  0.00  0.00           C
ATOM   3491  HA  ARG   216      77.860 101.380  12.560  0.00  0.00           H
ATOM   3492  CB  ARG   216      78.600 101.600  10.440  0.00  0.00           C
ATOM   3493  HB2 ARG   216      78.360 100.700   9.870  0.00  0.00           H
ATOM   3494  HB3 ARG   216      79.550 101.920  10.010  0.00  0.00           H
ATOM   3495  CG  ARG   216      77.530 102.660  10.190  0.00  0.00           C
ATOM   3496  HG2 ARG   216      77.820 103.520  10.800  0.00  0.00           H
ATOM   3497  HG3 ARG   216      76.610 102.180  10.520  0.00  0.00           H
ATOM   3498  CD  ARG   216      77.390 103.060   8.700  0.00  0.00           C
ATOM   3499  HD2 ARG   216      76.410 103.520   8.580  0.00  0.00           H
ATOM   3500  HD3 ARG   216      77.610 102.200   8.080  0.00  0.00           H
ATOM   3501  NE  ARG   216      78.440 104.060   8.320  0.00  0.00           N
ATOM   3502  HE  ARG   216      79.270 103.780   7.810  0.00  0.00           H
ATOM   3503  CZ  ARG   216      78.530 105.300   8.860  0.00  0.00           C
ATOM   3504  NH1 ARG   216      77.560 105.840   9.590  0.00  0.00           N
ATOM   3505 HH11 ARG   216      76.880 105.220  10.000  0.00  0.00           H
ATOM   3506 HH12 ARG   216      77.580 106.840   9.700  0.00  0.00           H
ATOM   3507  NH2 ARG   216      79.570 105.990   8.540  0.00  0.00           N
ATOM   3508 HH21 ARG   216      80.200 105.660   7.830  0.00  0.00           H
ATOM   3509 HH22 ARG   216      79.840 106.850   8.990  0.00  0.00           H
ATOM   3510  C   ARG   216      79.220  99.850  12.230  0.00  0.00           C
ATOM   3511  O   ARG   216      78.380  98.930  12.020  0.00  0.00           O
ATOM   3512  N   VAL   217      80.480  99.560  12.470  0.00  0.00           N
ATOM   3513  H   VAL   217      81.140 100.320  12.590  0.00  0.00           H
ATOM   3514  CA  VAL   217      80.850  98.230  12.980  0.00  0.00           C
ATOM   3515  HA  VAL   217      80.410  97.460  12.340  0.00  0.00           H
ATOM   3516  CB  VAL   217      82.340  97.870  13.040  0.00  0.00           C
ATOM   3517  HB  VAL   217      82.730  98.530  13.810  0.00  0.00           H
ATOM   3518  CG1 VAL   217      82.860  96.440  13.410  0.00  0.00           C
ATOM   3519 HG11 VAL   217      82.740  96.310  14.490  0.00  0.00           H
ATOM   3520 HG12 VAL   217      82.250  95.670  12.920  0.00  0.00           H
ATOM   3521 HG13 VAL   217      83.930  96.300  13.270  0.00  0.00           H
ATOM   3522  CG2 VAL   217      82.990  98.160  11.650  0.00  0.00           C
ATOM   3523 HG21 VAL   217      84.060  97.970  11.750  0.00  0.00           H
ATOM   3524 HG22 VAL   217      82.620  97.510  10.860  0.00  0.00           H
ATOM   3525 HG23 VAL   217      82.790  99.210  11.400  0.00  0.00           H
ATOM   3526  C   VAL   217      80.220  98.070  14.350  0.00  0.00           C
ATOM   3527  O   VAL   217      80.580  98.770  15.260  0.00  0.00           O
ATOM   3528  N   ILE   218      79.380  97.010  14.520  0.00  0.00           N
ATOM   3529  H   ILE   218      79.120  96.460  13.720  0.00  0.00           H
ATOM   3530  CA  ILE   218      78.800  96.570  15.780  0.00  0.00           C
ATOM   3531  HA  ILE   218      79.050  97.260  16.590  0.00  0.00           H
ATOM   3532  CB  ILE   218      77.300  96.540  15.540  0.00  0.00           C
ATOM   3533  HB  ILE   218      77.090  95.910  14.680  0.00  0.00           H
ATOM   3534  CG2 ILE   218      76.610  95.770  16.680  0.00  0.00           C
ATOM   3535 HG21 ILE   218      76.820  94.720  16.470  0.00  0.00           H
ATOM   3536 HG22 ILE   218      76.980  95.970  17.680  0.00  0.00           H
ATOM   3537 HG23 ILE   218      75.530  95.910  16.580  0.00  0.00           H
ATOM   3538  CG1 ILE   218      76.670  97.980  15.340  0.00  0.00           C
ATOM   3539 HG12 ILE   218      77.360  98.520  14.690  0.00  0.00           H
ATOM   3540 HG13 ILE   218      76.600  98.500  16.290  0.00  0.00           H
ATOM   3541  CD1 ILE   218      75.220  97.860  14.850  0.00  0.00           C
ATOM   3542 HD11 ILE   218      75.050  97.210  13.990  0.00  0.00           H
ATOM   3543 HD12 ILE   218      74.500  97.600  15.630  0.00  0.00           H
ATOM   3544 HD13 ILE   218      74.970  98.860  14.490  0.00  0.00           H
ATOM   3545  C   ILE   218      79.540  95.270  16.270  0.00  0.00           C
ATOM   3546  O   ILE   218      79.330  94.220  15.620  0.00  0.00           O
ATOM   3547  N   ILE   219      80.440  95.440  17.220  0.00  0.00           N
ATOM   3548  H   ILE   219      80.530  96.360  17.630  0.00  0.00           H
ATOM   3549  CA  ILE   219      80.910  94.260  17.970  0.00  0.00           C
ATOM   3550  HA  ILE   219      81.100  93.440  17.280  0.00  0.00           H
ATOM   3551  CB  ILE   219      82.350  94.550  18.580  0.00  0.00           C
ATOM   3552  HB  ILE   219      82.270  95.230  19.430  0.00  0.00           H
ATOM   3553  CG2 ILE   219      82.990  93.260  19.060  0.00  0.00           C
ATOM   3554 HG21 ILE   219      83.300  92.650  18.210  0.00  0.00           H
ATOM   3555 HG22 ILE   219      83.840  93.520  19.690  0.00  0.00           H
ATOM   3556 HG23 ILE   219      82.340  92.600  19.630  0.00  0.00           H
ATOM   3557  CG1 ILE   219      83.200  95.150  17.440  0.00  0.00           C
ATOM   3558 HG12 ILE   219      82.760  96.020  16.970  0.00  0.00           H
ATOM   3559 HG13 ILE   219      83.380  94.440  16.640  0.00  0.00           H
ATOM   3560  CD1 ILE   219      84.580  95.380  17.940  0.00  0.00           C
ATOM   3561 HD11 ILE   219      84.530  95.970  18.860  0.00  0.00           H
ATOM   3562 HD12 ILE   219      85.080  94.430  18.110  0.00  0.00           H
ATOM   3563 HD13 ILE   219      85.070  95.900  17.120  0.00  0.00           H
ATOM   3564  C   ILE   219      79.880  93.740  18.990  0.00  0.00           C
ATOM   3565  O   ILE   219      79.220  94.520  19.710  0.00  0.00           O
ATOM   3566  N   LEU   220      79.680  92.410  19.140  0.00  0.00           N
ATOM   3567  H   LEU   220      80.280  91.810  18.580  0.00  0.00           H
ATOM   3568  CA  LEU   220      78.770  91.750  20.010  0.00  0.00           C
ATOM   3569  HA  LEU   220      78.180  92.440  20.610  0.00  0.00           H
ATOM   3570  CB  LEU   220      77.590  91.300  19.160  0.00  0.00           C
ATOM   3571  HB2 LEU   220      77.830  90.610  18.350  0.00  0.00           H
ATOM   3572  HB3 LEU   220      77.240  92.230  18.700  0.00  0.00           H
ATOM   3573  CG  LEU   220      76.400  90.670  19.940  0.00  0.00           C
ATOM   3574  HG  LEU   220      76.800  89.890  20.600  0.00  0.00           H
ATOM   3575  CD1 LEU   220      75.680  91.770  20.740  0.00  0.00           C
ATOM   3576 HD11 LEU   220      74.630  91.500  20.820  0.00  0.00           H
ATOM   3577 HD12 LEU   220      76.050  91.870  21.760  0.00  0.00           H
ATOM   3578 HD13 LEU   220      75.750  92.690  20.160  0.00  0.00           H
ATOM   3579  CD2 LEU   220      75.430  89.790  19.150  0.00  0.00           C
ATOM   3580 HD21 LEU   220      75.860  88.810  18.940  0.00  0.00           H
ATOM   3581 HD22 LEU   220      74.500  89.670  19.700  0.00  0.00           H
ATOM   3582 HD23 LEU   220      75.210  90.270  18.190  0.00  0.00           H
ATOM   3583  C   LEU   220      79.340  90.610  20.970  0.00  0.00           C
ATOM   3584  O   LEU   220      80.050  89.710  20.590  0.00  0.00           O
ATOM   3585  N   SER   221      79.050  90.620  22.280  0.00  0.00           N
ATOM   3586  H   SER   221      78.650  91.470  22.650  0.00  0.00           H
ATOM   3587  CA  SER   221      79.070  89.500  23.260  0.00  0.00           C
ATOM   3588  HA  SER   221      79.220  88.620  22.640  0.00  0.00           H
ATOM   3589  CB  SER   221      80.160  89.620  24.240  0.00  0.00           C
ATOM   3590  HB2 SER   221      80.080  90.360  25.050  0.00  0.00           H
ATOM   3591  HB3 SER   221      81.120  89.820  23.770  0.00  0.00           H
ATOM   3592  OG  SER   221      80.340  88.360  24.870  0.00  0.00           O
ATOM   3593  HG  SER   221      81.100  87.880  24.530  0.00  0.00           H
ATOM   3594  C   SER   221      77.730  89.300  23.890  0.00  0.00           C
ATOM   3595  O   SER   221      77.130  90.260  24.460  0.00  0.00           O
ATOM   3596  N   ALA   222      77.170  88.120  23.840  0.00  0.00           N
ATOM   3597  H   ALA   222      77.600  87.400  23.270  0.00  0.00           H
ATOM   3598  CA  ALA   222      75.920  87.720  24.430  0.00  0.00           C
ATOM   3599  HA  ALA   222      75.800  88.270  25.360  0.00  0.00           H
ATOM   3600  CB  ALA   222      74.840  88.250  23.500  0.00  0.00           C
ATOM   3601  HB1 ALA   222      75.060  87.790  22.540  0.00  0.00           H
ATOM   3602  HB2 ALA   222      73.840  87.970  23.830  0.00  0.00           H
ATOM   3603  HB3 ALA   222      74.830  89.340  23.570  0.00  0.00           H
ATOM   3604  C   ALA   222      75.860  86.210  24.560  0.00  0.00           C
ATOM   3605  O   ALA   222      76.660  85.450  23.940  0.00  0.00           O
ATOM   3606  N   SER   223      74.910  85.660  25.300  0.00  0.00           N
ATOM   3607  H   SER   223      74.290  86.380  25.660  0.00  0.00           H
ATOM   3608  CA  SER   223      74.450  84.290  25.170  0.00  0.00           C
ATOM   3609  HA  SER   223      75.300  83.670  24.870  0.00  0.00           H
ATOM   3610  CB  SER   223      73.990  83.790  26.590  0.00  0.00           C
ATOM   3611  HB2 SER   223      73.240  84.440  27.060  0.00  0.00           H
ATOM   3612  HB3 SER   223      74.920  83.690  27.150  0.00  0.00           H
ATOM   3613  OG  SER   223      73.470  82.480  26.550  0.00  0.00           O
ATOM   3614  HG  SER   223      74.170  81.830  26.490  0.00  0.00           H
ATOM   3615  C   SER   223      73.340  84.180  24.110  0.00  0.00           C
ATOM   3616  O   SER   223      72.740  85.140  23.760  0.00  0.00           O
ATOM   3617  N   GLU   224      73.050  82.940  23.680  0.00  0.00           N
ATOM   3618  H   GLU   224      73.550  82.140  24.040  0.00  0.00           H
ATOM   3619  CA  GLU   224      72.230  82.650  22.460  0.00  0.00           C
ATOM   3620  HA  GLU   224      72.890  83.110  21.730  0.00  0.00           H
ATOM   3621  CB  GLU   224      72.270  81.150  22.110  0.00  0.00           C
ATOM   3622  HB2 GLU   224      73.300  80.810  22.010  0.00  0.00           H
ATOM   3623  HB3 GLU   224      71.740  81.020  21.160  0.00  0.00           H
ATOM   3624  CG  GLU   224      71.540  80.290  23.120  0.00  0.00           C
ATOM   3625  HG2 GLU   224      70.530  80.620  23.370  0.00  0.00           H
ATOM   3626  HG3 GLU   224      72.050  80.170  24.070  0.00  0.00           H
ATOM   3627  CD  GLU   224      71.260  78.870  22.670  0.00  0.00           C
ATOM   3628  OE1 GLU   224      70.440  78.660  21.690  0.00  0.00           O
ATOM   3629  OE2 GLU   224      71.690  77.890  23.320  0.00  0.00           O
ATOM   3630  C   GLU   224      70.880  83.410  22.440  0.00  0.00           C
ATOM   3631  O   GLU   224      70.420  84.060  21.500  0.00  0.00           O
ATOM   3632  N   ASP   225      70.150  83.370  23.520  0.00  0.00           N
ATOM   3633  H   ASP   225      70.530  82.790  24.260  0.00  0.00           H
ATOM   3634  CA  ASP   225      68.840  84.050  23.720  0.00  0.00           C
ATOM   3635  HA  ASP   225      68.160  83.710  22.940  0.00  0.00           H
ATOM   3636  CB  ASP   225      68.280  83.570  25.030  0.00  0.00           C
ATOM   3637  HB2 ASP   225      67.300  84.040  25.090  0.00  0.00           H
ATOM   3638  HB3 ASP   225      68.940  83.870  25.840  0.00  0.00           H
ATOM   3639  CG  ASP   225      68.030  82.040  25.150  0.00  0.00           C
ATOM   3640  OD1 ASP   225      68.070  81.330  24.120  0.00  0.00           O
ATOM   3641  OD2 ASP   225      67.660  81.510  26.200  0.00  0.00           O
ATOM   3642  C   ASP   225      68.980  85.560  23.630  0.00  0.00           C
ATOM   3643  O   ASP   225      68.190  86.300  23.090  0.00  0.00           O
ATOM   3644  N   ASP   226      70.040  86.020  24.290  0.00  0.00           N
ATOM   3645  H   ASP   226      70.720  85.350  24.610  0.00  0.00           H
ATOM   3646  CA  ASP   226      70.520  87.420  24.290  0.00  0.00           C
ATOM   3647  HA  ASP   226      69.640  88.050  24.390  0.00  0.00           H
ATOM   3648  CB  ASP   226      71.420  87.700  25.410  0.00  0.00           C
ATOM   3649  HB2 ASP   226      71.940  88.640  25.250  0.00  0.00           H
ATOM   3650  HB3 ASP   226      72.310  87.080  25.270  0.00  0.00           H
ATOM   3651  CG  ASP   226      70.760  87.520  26.760  0.00  0.00           C
ATOM   3652  OD1 ASP   226      69.540  87.560  26.870  0.00  0.00           O
ATOM   3653  OD2 ASP   226      71.630  87.540  27.700  0.00  0.00           O
ATOM   3654  C   ASP   226      71.070  87.860  22.920  0.00  0.00           C
ATOM   3655  O   ASP   226      71.180  89.070  22.650  0.00  0.00           O
ATOM   3656  N   ALA   227      71.480  86.950  22.050  0.00  0.00           N
ATOM   3657  H   ALA   227      71.560  86.000  22.390  0.00  0.00           H
ATOM   3658  CA  ALA   227      71.820  87.220  20.690  0.00  0.00           C
ATOM   3659  HA  ALA   227      72.350  88.160  20.550  0.00  0.00           H
ATOM   3660  CB  ALA   227      72.820  86.060  20.310  0.00  0.00           C
ATOM   3661  HB1 ALA   227      72.960  86.070  19.230  0.00  0.00           H
ATOM   3662  HB2 ALA   227      73.700  86.190  20.940  0.00  0.00           H
ATOM   3663  HB3 ALA   227      72.330  85.150  20.640  0.00  0.00           H
ATOM   3664  C   ALA   227      70.530  87.270  19.840  0.00  0.00           C
ATOM   3665  O   ALA   227      70.290  88.240  19.110  0.00  0.00           O
ATOM   3666  N   THR   228      69.620  86.280  20.060  0.00  0.00           N
ATOM   3667  H   THR   228      69.850  85.600  20.760  0.00  0.00           H
ATOM   3668  CA  THR   228      68.290  86.210  19.400  0.00  0.00           C
ATOM   3669  HA  THR   228      68.500  86.230  18.330  0.00  0.00           H
ATOM   3670  CB  THR   228      67.460  84.940  19.860  0.00  0.00           C
ATOM   3671  HB  THR   228      67.450  84.990  20.950  0.00  0.00           H
ATOM   3672  CG2 THR   228      66.060  84.820  19.300  0.00  0.00           C
ATOM   3673 HG21 THR   228      65.440  84.000  19.670  0.00  0.00           H
ATOM   3674 HG22 THR   228      65.410  85.700  19.350  0.00  0.00           H
ATOM   3675 HG23 THR   228      66.190  84.740  18.220  0.00  0.00           H
ATOM   3676  OG1 THR   228      68.250  83.860  19.560  0.00  0.00           O
ATOM   3677  HG1 THR   228      68.820  83.770  20.330  0.00  0.00           H
ATOM   3678  C   THR   228      67.630  87.600  19.640  0.00  0.00           C
ATOM   3679  O   THR   228      67.080  88.190  18.680  0.00  0.00           O
ATOM   3680  N   ALA   229      67.760  88.160  20.830  0.00  0.00           N
ATOM   3681  H   ALA   229      68.310  87.620  21.480  0.00  0.00           H
ATOM   3682  CA  ALA   229      67.090  89.400  21.300  0.00  0.00           C
ATOM   3683  HA  ALA   229      66.020  89.390  21.110  0.00  0.00           H
ATOM   3684  CB  ALA   229      67.460  89.800  22.740  0.00  0.00           C
ATOM   3685  HB1 ALA   229      66.900  90.700  23.000  0.00  0.00           H
ATOM   3686  HB2 ALA   229      67.120  88.980  23.370  0.00  0.00           H
ATOM   3687  HB3 ALA   229      68.520  90.020  22.830  0.00  0.00           H
ATOM   3688  C   ALA   229      67.660  90.530  20.420  0.00  0.00           C
ATOM   3689  O   ALA   229      66.800  91.300  19.940  0.00  0.00           O
ATOM   3690  N   VAL   230      68.990  90.710  20.300  0.00  0.00           N
ATOM   3691  H   VAL   230      69.600  90.080  20.810  0.00  0.00           H
ATOM   3692  CA  VAL   230      69.650  91.810  19.550  0.00  0.00           C
ATOM   3693  HA  VAL   230      69.280  92.800  19.830  0.00  0.00           H
ATOM   3694  CB  VAL   230      71.180  91.850  19.710  0.00  0.00           C
ATOM   3695  HB  VAL   230      71.600  90.850  19.600  0.00  0.00           H
ATOM   3696  CG1 VAL   230      71.860  92.840  18.770  0.00  0.00           C
ATOM   3697 HG11 VAL   230      72.920  92.790  19.030  0.00  0.00           H
ATOM   3698 HG12 VAL   230      71.700  92.420  17.770  0.00  0.00           H
ATOM   3699 HG13 VAL   230      71.470  93.850  18.890  0.00  0.00           H
ATOM   3700  CG2 VAL   230      71.510  92.270  21.160  0.00  0.00           C
ATOM   3701 HG21 VAL   230      72.580  92.170  21.310  0.00  0.00           H
ATOM   3702 HG22 VAL   230      71.050  93.260  21.190  0.00  0.00           H
ATOM   3703 HG23 VAL   230      71.060  91.600  21.900  0.00  0.00           H
ATOM   3704  C   VAL   230      69.220  91.630  18.070  0.00  0.00           C
ATOM   3705  O   VAL   230      68.830  92.600  17.440  0.00  0.00           O
ATOM   3706  N   TYR   231      69.260  90.400  17.520  0.00  0.00           N
ATOM   3707  H   TYR   231      69.370  89.530  18.020  0.00  0.00           H
ATOM   3708  CA  TYR   231      69.160  90.180  16.060  0.00  0.00           C
ATOM   3709  HA  TYR   231      69.890  90.800  15.540  0.00  0.00           H
ATOM   3710  CB  TYR   231      69.480  88.700  15.740  0.00  0.00           C
ATOM   3711  HB2 TYR   231      69.350  88.610  14.660  0.00  0.00           H
ATOM   3712  HB3 TYR   231      68.790  88.050  16.270  0.00  0.00           H
ATOM   3713  CG  TYR   231      70.880  88.270  15.950  0.00  0.00           C
ATOM   3714  CD1 TYR   231      71.960  89.120  15.700  0.00  0.00           C
ATOM   3715  HD1 TYR   231      71.880  90.140  15.350  0.00  0.00           H
ATOM   3716  CE1 TYR   231      73.280  88.720  16.020  0.00  0.00           C
ATOM   3717  HE1 TYR   231      74.160  89.360  16.000  0.00  0.00           H
ATOM   3718  CZ  TYR   231      73.470  87.320  16.290  0.00  0.00           C
ATOM   3719  OH  TYR   231      74.690  86.800  16.380  0.00  0.00           O
ATOM   3720  HH  TYR   231      74.740  85.840  16.400  0.00  0.00           H
ATOM   3721  CE2 TYR   231      72.410  86.480  16.520  0.00  0.00           C
ATOM   3722  HE2 TYR   231      72.670  85.540  16.970  0.00  0.00           H
ATOM   3723  CD2 TYR   231      71.080  86.890  16.280  0.00  0.00           C
ATOM   3724  HD2 TYR   231      70.240  86.280  16.560  0.00  0.00           H
ATOM   3725  C   TYR   231      67.790  90.490  15.450  0.00  0.00           C
ATOM   3726  O   TYR   231      67.630  91.080  14.370  0.00  0.00           O
ATOM   3727  N   LYS   232      66.790  90.100  16.210  0.00  0.00           N
ATOM   3728  H   LYS   232      66.920  89.460  16.980  0.00  0.00           H
ATOM   3729  CA  LYS   232      65.360  90.530  15.930  0.00  0.00           C
ATOM   3730  HA  LYS   232      65.120  90.190  14.920  0.00  0.00           H
ATOM   3731  CB  LYS   232      64.340  89.810  16.830  0.00  0.00           C
ATOM   3732  HB2 LYS   232      63.360  90.280  16.790  0.00  0.00           H
ATOM   3733  HB3 LYS   232      64.690  90.040  17.840  0.00  0.00           H
ATOM   3734  CG  LYS   232      64.210  88.320  16.650  0.00  0.00           C
ATOM   3735  HG2 LYS   232      65.210  87.880  16.600  0.00  0.00           H
ATOM   3736  HG3 LYS   232      63.810  88.120  15.650  0.00  0.00           H
ATOM   3737  CD  LYS   232      63.290  87.660  17.780  0.00  0.00           C
ATOM   3738  HD2 LYS   232      62.320  88.140  17.950  0.00  0.00           H
ATOM   3739  HD3 LYS   232      63.970  87.660  18.630  0.00  0.00           H
ATOM   3740  CE  LYS   232      63.050  86.170  17.390  0.00  0.00           C
ATOM   3741  HE2 LYS   232      63.960  85.630  17.140  0.00  0.00           H
ATOM   3742  HE3 LYS   232      62.440  86.250  16.490  0.00  0.00           H
ATOM   3743  NZ  LYS   232      62.400  85.450  18.400  0.00  0.00           N
ATOM   3744  HZ1 LYS   232      62.360  84.450  18.300  0.00  0.00           H
ATOM   3745  HZ2 LYS   232      62.840  85.610  19.290  0.00  0.00           H
ATOM   3746  HZ3 LYS   232      61.480  85.820  18.600  0.00  0.00           H
ATOM   3747  C   LYS   232      65.270  92.050  15.960  0.00  0.00           C
ATOM   3748  O   LYS   232      64.930  92.720  14.940  0.00  0.00           O
ATOM   3749  N   SER   233      65.620  92.680  17.120  0.00  0.00           N
ATOM   3750  H   SER   233      66.070  92.120  17.830  0.00  0.00           H
ATOM   3751  CA  SER   233      65.460  94.130  17.340  0.00  0.00           C
ATOM   3752  HA  SER   233      64.440  94.490  17.210  0.00  0.00           H
ATOM   3753  CB  SER   233      65.810  94.470  18.820  0.00  0.00           C
ATOM   3754  HB2 SER   233      65.580  95.520  19.000  0.00  0.00           H
ATOM   3755  HB3 SER   233      66.900  94.400  18.800  0.00  0.00           H
ATOM   3756  OG  SER   233      65.230  93.720  19.810  0.00  0.00           O
ATOM   3757  HG  SER   233      65.660  92.850  19.800  0.00  0.00           H
ATOM   3758  C   SER   233      66.240  94.960  16.300  0.00  0.00           C
ATOM   3759  O   SER   233      65.790  95.940  15.800  0.00  0.00           O
ATOM   3760  N   ALA   234      67.470  94.480  15.810  0.00  0.00           N
ATOM   3761  H   ALA   234      67.770  93.600  16.190  0.00  0.00           H
ATOM   3762  CA  ALA   234      68.300  95.250  14.860  0.00  0.00           C
ATOM   3763  HA  ALA   234      68.430  96.290  15.140  0.00  0.00           H
ATOM   3764  CB  ALA   234      69.650  94.590  14.860  0.00  0.00           C
ATOM   3765  HB1 ALA   234      70.040  94.720  15.870  0.00  0.00           H
ATOM   3766  HB2 ALA   234      69.560  93.580  14.460  0.00  0.00           H
ATOM   3767  HB3 ALA   234      70.290  95.200  14.220  0.00  0.00           H
ATOM   3768  C   ALA   234      67.580  95.230  13.460  0.00  0.00           C
ATOM   3769  O   ALA   234      67.700  96.220  12.680  0.00  0.00           O
ATOM   3770  N   ALA   235      66.960  94.100  13.090  0.00  0.00           N
ATOM   3771  H   ALA   235      67.120  93.320  13.710  0.00  0.00           H
ATOM   3772  CA  ALA   235      66.410  93.870  11.720  0.00  0.00           C
ATOM   3773  HA  ALA   235      67.170  94.140  10.990  0.00  0.00           H
ATOM   3774  CB  ALA   235      66.030  92.390  11.680  0.00  0.00           C
ATOM   3775  HB1 ALA   235      65.470  92.190  12.600  0.00  0.00           H
ATOM   3776  HB2 ALA   235      65.460  92.210  10.770  0.00  0.00           H
ATOM   3777  HB3 ALA   235      66.950  91.800  11.660  0.00  0.00           H
ATOM   3778  C   ALA   235      65.220  94.830  11.520  0.00  0.00           C
ATOM   3779  O   ALA   235      65.000  95.400  10.480  0.00  0.00           O
ATOM   3780  N   MET   236      64.410  94.980  12.540  0.00  0.00           N
ATOM   3781  H   MET   236      64.820  94.550  13.360  0.00  0.00           H
ATOM   3782  CA  MET   236      63.250  95.950  12.640  0.00  0.00           C
ATOM   3783  HA  MET   236      62.730  95.820  11.690  0.00  0.00           H
ATOM   3784  CB  MET   236      62.370  95.490  13.780  0.00  0.00           C
ATOM   3785  HB2 MET   236      62.860  95.750  14.720  0.00  0.00           H
ATOM   3786  HB3 MET   236      62.280  94.410  13.810  0.00  0.00           H
ATOM   3787  CG  MET   236      60.970  96.120  13.830  0.00  0.00           C
ATOM   3788  HG2 MET   236      61.060  97.170  14.130  0.00  0.00           H
ATOM   3789  HG3 MET   236      60.360  95.630  14.590  0.00  0.00           H
ATOM   3790  SD  MET   236      60.050  96.080  12.290  0.00  0.00           S
ATOM   3791  CE  MET   236      59.540  94.400  12.200  0.00  0.00           C
ATOM   3792  HE1 MET   236      60.260  93.730  11.740  0.00  0.00           H
ATOM   3793  HE2 MET   236      59.230  93.990  13.160  0.00  0.00           H
ATOM   3794  HE3 MET   236      58.710  94.330  11.500  0.00  0.00           H
ATOM   3795  C   MET   236      63.740  97.410  12.740  0.00  0.00           C
ATOM   3796  O   MET   236      62.880  98.270  12.960  0.00  0.00           O
ATOM   3797  N   LEU   237      65.040  97.710  12.600  0.00  0.00           N
ATOM   3798  H   LEU   237      65.640  96.920  12.780  0.00  0.00           H
ATOM   3799  CA  LEU   237      65.710  99.010  12.540  0.00  0.00           C
ATOM   3800  HA  LEU   237      64.940  99.780  12.520  0.00  0.00           H
ATOM   3801  CB  LEU   237      66.560  99.260  13.850  0.00  0.00           C
ATOM   3802  HB2 LEU   237      67.330 100.020  13.710  0.00  0.00           H
ATOM   3803  HB3 LEU   237      67.160  98.350  13.910  0.00  0.00           H
ATOM   3804  CG  LEU   237      65.820  99.490  15.190  0.00  0.00           C
ATOM   3805  HG  LEU   237      65.180  98.630  15.370  0.00  0.00           H
ATOM   3806  CD1 LEU   237      66.820  99.540  16.340  0.00  0.00           C
ATOM   3807 HD11 LEU   237      66.400  99.720  17.330  0.00  0.00           H
ATOM   3808 HD12 LEU   237      67.320  98.580  16.380  0.00  0.00           H
ATOM   3809 HD13 LEU   237      67.530 100.310  16.030  0.00  0.00           H
ATOM   3810  CD2 LEU   237      65.050 100.880  15.210  0.00  0.00           C
ATOM   3811 HD21 LEU   237      64.410 100.910  14.330  0.00  0.00           H
ATOM   3812 HD22 LEU   237      64.390 100.970  16.070  0.00  0.00           H
ATOM   3813 HD23 LEU   237      65.790 101.680  15.150  0.00  0.00           H
ATOM   3814  C   LEU   237      66.530  99.280  11.310  0.00  0.00           C
ATOM   3815  O   LEU   237      67.130 100.320  11.210  0.00  0.00           O
ATOM   3816  N   ASP   238      66.540  98.220  10.500  0.00  0.00           N
ATOM   3817  H   ASP   238      65.950  97.450  10.780  0.00  0.00           H
ATOM   3818  CA  ASP   238      67.350  98.090   9.290  0.00  0.00           C
ATOM   3819  HA  ASP   238      66.960  97.160   8.880  0.00  0.00           H
ATOM   3820  CB  ASP   238      66.990  99.230   8.240  0.00  0.00           C
ATOM   3821  HB2 ASP   238      67.390  98.910   7.270  0.00  0.00           H
ATOM   3822  HB3 ASP   238      67.430 100.210   8.460  0.00  0.00           H
ATOM   3823  CG  ASP   238      65.440  99.320   8.060  0.00  0.00           C
ATOM   3824  OD1 ASP   238      64.680  98.310   8.200  0.00  0.00           O
ATOM   3825  OD2 ASP   238      64.970 100.350   7.540  0.00  0.00           O
ATOM   3826  C   ASP   238      68.860  97.930   9.480  0.00  0.00           C
ATOM   3827  O   ASP   238      69.680  98.010   8.570  0.00  0.00           O
ATOM   3828  N   MET   239      69.250  97.840  10.770  0.00  0.00           N
ATOM   3829  H   MET   239      68.600  97.650  11.510  0.00  0.00           H
ATOM   3830  CA  MET   239      70.660  97.770  11.190  0.00  0.00           C
ATOM   3831  HA  MET   239      71.240  98.470  10.590  0.00  0.00           H
ATOM   3832  CB  MET   239      70.880  98.110  12.710  0.00  0.00           C
ATOM   3833  HB2 MET   239      71.940  98.120  12.980  0.00  0.00           H
ATOM   3834  HB3 MET   239      70.440  97.390  13.400  0.00  0.00           H
ATOM   3835  CG  MET   239      70.230  99.480  13.050  0.00  0.00           C
ATOM   3836  HG2 MET   239      69.180  99.430  12.780  0.00  0.00           H
ATOM   3837  HG3 MET   239      70.730 100.330  12.580  0.00  0.00           H
ATOM   3838  SD  MET   239      70.360 100.010  14.760  0.00  0.00           S
ATOM   3839  CE  MET   239      72.140 100.200  14.970  0.00  0.00           C
ATOM   3840  HE1 MET   239      72.360 100.520  15.990  0.00  0.00           H
ATOM   3841  HE2 MET   239      72.740  99.290  14.900  0.00  0.00           H
ATOM   3842  HE3 MET   239      72.630 100.930  14.330  0.00  0.00           H
ATOM   3843  C   MET   239      71.330  96.460  10.820  0.00  0.00           C
ATOM   3844  O   MET   239      72.620  96.380  10.890  0.00  0.00           O
ATOM   3845  N   THR   240      70.610  95.410  10.400  0.00  0.00           N
ATOM   3846  H   THR   240      69.640  95.700  10.390  0.00  0.00           H
ATOM   3847  CA  THR   240      71.130  94.240   9.710  0.00  0.00           C
ATOM   3848  HA  THR   240      72.030  93.880  10.220  0.00  0.00           H
ATOM   3849  CB  THR   240      70.060  93.100   9.810  0.00  0.00           C
ATOM   3850  HB  THR   240      70.550  92.270   9.290  0.00  0.00           H
ATOM   3851  CG2 THR   240      69.750  92.690  11.220  0.00  0.00           C
ATOM   3852 HG21 THR   240      70.600  92.640  11.910  0.00  0.00           H
ATOM   3853 HG22 THR   240      69.020  93.420  11.570  0.00  0.00           H
ATOM   3854 HG23 THR   240      69.190  91.760  11.150  0.00  0.00           H
ATOM   3855  OG1 THR   240      68.830  93.470   9.200  0.00  0.00           O
ATOM   3856  HG1 THR   240      68.900  93.120   8.300  0.00  0.00           H
ATOM   3857  C   THR   240      71.540  94.430   8.230  0.00  0.00           C
ATOM   3858  O   THR   240      72.210  93.600   7.660  0.00  0.00           O
ATOM   3859  N   GLY   241      71.180  95.610   7.660  0.00  0.00           N
ATOM   3860  H   GLY   241      70.990  96.350   8.310  0.00  0.00           H
ATOM   3861  CA  GLY   241      71.170  95.800   6.170  0.00  0.00           C
ATOM   3862  HA2 GLY   241      70.430  96.590   6.030  0.00  0.00           H
ATOM   3863  HA3 GLY   241      70.810  94.880   5.710  0.00  0.00           H
ATOM   3864  C   GLY   241      72.470  96.330   5.550  0.00  0.00           C
ATOM   3865  O   GLY   241      73.580  96.250   6.170  0.00  0.00           O
ATOM   3866  N   ALA   242      72.390  97.000   4.370  0.00  0.00           N
ATOM   3867  H   ALA   242      71.480  97.240   4.010  0.00  0.00           H
ATOM   3868  CA  ALA   242      73.530  97.660   3.700  0.00  0.00           C
ATOM   3869  HA  ALA   242      74.240  96.850   3.580  0.00  0.00           H
ATOM   3870  CB  ALA   242      73.090  98.200   2.340  0.00  0.00           C
ATOM   3871  HB1 ALA   242      72.710  97.320   1.830  0.00  0.00           H
ATOM   3872  HB2 ALA   242      72.280  98.930   2.430  0.00  0.00           H
ATOM   3873  HB3 ALA   242      73.920  98.600   1.750  0.00  0.00           H
ATOM   3874  C   ALA   242      74.240  98.680   4.590  0.00  0.00           C
ATOM   3875  O   ALA   242      73.650  99.350   5.450  0.00  0.00           O
ATOM   3876  N   GLY   243      75.560  98.940   4.420  0.00  0.00           N
ATOM   3877  H   GLY   243      75.970  98.270   3.780  0.00  0.00           H
ATOM   3878  CA  GLY   243      76.380  99.930   5.200  0.00  0.00           C
ATOM   3879  HA2 GLY   243      75.770 100.840   5.190  0.00  0.00           H
ATOM   3880  HA3 GLY   243      77.270 100.170   4.620  0.00  0.00           H
ATOM   3881  C   GLY   243      76.920  99.550   6.590  0.00  0.00           C
ATOM   3882  O   GLY   243      77.990 100.100   7.050  0.00  0.00           O
ATOM   3883  N   TYR   244      76.360  98.590   7.310  0.00  0.00           N
ATOM   3884  H   TYR   244      75.610  98.040   6.910  0.00  0.00           H
ATOM   3885  CA  TYR   244      76.670  98.120   8.620  0.00  0.00           C
ATOM   3886  HA  TYR   244      77.310  98.850   9.120  0.00  0.00           H
ATOM   3887  CB  TYR   244      75.420  97.960   9.470  0.00  0.00           C
ATOM   3888  HB2 TYR   244      75.640  97.260  10.270  0.00  0.00           H
ATOM   3889  HB3 TYR   244      74.540  97.550   8.970  0.00  0.00           H
ATOM   3890  CG  TYR   244      74.930  99.190  10.220  0.00  0.00           C
ATOM   3891  CD1 TYR   244      75.390  99.490  11.510  0.00  0.00           C
ATOM   3892  HD1 TYR   244      76.020  98.750  11.990  0.00  0.00           H
ATOM   3893  CE1 TYR   244      75.060 100.700  12.160  0.00  0.00           C
ATOM   3894  HE1 TYR   244      75.580 100.960  13.070  0.00  0.00           H
ATOM   3895  CZ  TYR   244      74.030 101.510  11.570  0.00  0.00           C
ATOM   3896  OH  TYR   244      73.740 102.720  12.070  0.00  0.00           O
ATOM   3897  HH  TYR   244      74.440 102.940  12.690  0.00  0.00           H
ATOM   3898  CE2 TYR   244      73.420 101.090  10.350  0.00  0.00           C
ATOM   3899  HE2 TYR   244      72.750 101.720   9.780  0.00  0.00           H
ATOM   3900  CD2 TYR   244      73.940  99.990   9.670  0.00  0.00           C
ATOM   3901  HD2 TYR   244      73.660  99.840   8.640  0.00  0.00           H
ATOM   3902  C   TYR   244      77.490  96.850   8.500  0.00  0.00           C
ATOM   3903  O   TYR   244      77.510  96.250   7.430  0.00  0.00           O
ATOM   3904  N   VAL   245      78.270  96.540   9.540  0.00  0.00           N
ATOM   3905  H   VAL   245      78.290  97.200  10.310  0.00  0.00           H
ATOM   3906  CA  VAL   245      79.230  95.370   9.660  0.00  0.00           C
ATOM   3907  HA  VAL   245      78.900  94.620   8.940  0.00  0.00           H
ATOM   3908  CB  VAL   245      80.640  95.690   9.380  0.00  0.00           C
ATOM   3909  HB  VAL   245      80.830  96.680   9.790  0.00  0.00           H
ATOM   3910  CG1 VAL   245      81.750  94.680   9.900  0.00  0.00           C
ATOM   3911 HG11 VAL   245      82.740  95.060   9.690  0.00  0.00           H
ATOM   3912 HG12 VAL   245      81.650  94.590  10.980  0.00  0.00           H
ATOM   3913 HG13 VAL   245      81.540  93.680   9.520  0.00  0.00           H
ATOM   3914  CG2 VAL   245      80.900  95.850   7.850  0.00  0.00           C
ATOM   3915 HG21 VAL   245      80.270  95.170   7.260  0.00  0.00           H
ATOM   3916 HG22 VAL   245      80.550  96.840   7.570  0.00  0.00           H
ATOM   3917 HG23 VAL   245      81.960  95.740   7.640  0.00  0.00           H
ATOM   3918  C   VAL   245      79.010  94.830  11.070  0.00  0.00           C
ATOM   3919  O   VAL   245      78.910  95.580  12.060  0.00  0.00           O
ATOM   3920  N   TRP   246      79.030  93.530  11.210  0.00  0.00           N
ATOM   3921  H   TRP   246      79.290  93.020  10.380  0.00  0.00           H
ATOM   3922  CA  TRP   246      78.720  92.800  12.490  0.00  0.00           C
ATOM   3923  HA  TRP   246      78.720  93.480  13.340  0.00  0.00           H
ATOM   3924  CB  TRP   246      77.350  92.100  12.500  0.00  0.00           C
ATOM   3925  HB2 TRP   246      77.350  91.360  13.300  0.00  0.00           H
ATOM   3926  HB3 TRP   246      77.210  91.550  11.560  0.00  0.00           H
ATOM   3927  CG  TRP   246      76.190  93.040  12.650  0.00  0.00           C
ATOM   3928  CD1 TRP   246      75.710  93.830  11.630  0.00  0.00           C
ATOM   3929  HD1 TRP   246      76.150  93.990  10.660  0.00  0.00           H
ATOM   3930  NE1 TRP   246      74.670  94.600  12.120  0.00  0.00           N
ATOM   3931  HE1 TRP   246      74.170  95.320  11.610  0.00  0.00           H
ATOM   3932  CE2 TRP   246      74.300  94.280  13.420  0.00  0.00           C
ATOM   3933  CZ2 TRP   246      73.260  94.710  14.210  0.00  0.00           C
ATOM   3934  HZ2 TRP   246      72.500  95.410  13.890  0.00  0.00           H
ATOM   3935  CH2 TRP   246      73.130  94.150  15.510  0.00  0.00           C
ATOM   3936  HH2 TRP   246      72.370  94.460  16.210  0.00  0.00           H
ATOM   3937  CZ3 TRP   246      74.100  93.180  16.000  0.00  0.00           C
ATOM   3938  HZ3 TRP   246      73.930  92.730  16.970  0.00  0.00           H
ATOM   3939  CE3 TRP   246      75.130  92.740  15.080  0.00  0.00           C
ATOM   3940  HE3 TRP   246      75.920  92.110  15.460  0.00  0.00           H
ATOM   3941  CD2 TRP   246      75.280  93.310  13.810  0.00  0.00           C
ATOM   3942  C   TRP   246      79.790  91.780  12.750  0.00  0.00           C
ATOM   3943  O   TRP   246      80.010  90.890  11.920  0.00  0.00           O
ATOM   3944  N   LEU   247      80.370  91.840  13.920  0.00  0.00           N
ATOM   3945  H   LEU   247      80.050  92.600  14.510  0.00  0.00           H
ATOM   3946  CA  LEU   247      81.530  91.110  14.360  0.00  0.00           C
ATOM   3947  HA  LEU   247      81.750  90.340  13.630  0.00  0.00           H
ATOM   3948  CB  LEU   247      82.740  92.110  14.430  0.00  0.00           C
ATOM   3949  HB2 LEU   247      82.540  92.850  15.200  0.00  0.00           H
ATOM   3950  HB3 LEU   247      82.820  92.660  13.490  0.00  0.00           H
ATOM   3951  CG  LEU   247      84.140  91.570  14.760  0.00  0.00           C
ATOM   3952  HG  LEU   247      84.150  91.060  15.720  0.00  0.00           H
ATOM   3953  CD1 LEU   247      84.620  90.630  13.660  0.00  0.00           C
ATOM   3954 HD11 LEU   247      84.460  91.140  12.710  0.00  0.00           H
ATOM   3955 HD12 LEU   247      85.640  90.290  13.770  0.00  0.00           H
ATOM   3956 HD13 LEU   247      83.880  89.830  13.690  0.00  0.00           H
ATOM   3957  CD2 LEU   247      85.130  92.710  14.900  0.00  0.00           C
ATOM   3958 HD21 LEU   247      85.100  93.340  14.010  0.00  0.00           H
ATOM   3959 HD22 LEU   247      84.860  93.250  15.800  0.00  0.00           H
ATOM   3960 HD23 LEU   247      86.130  92.290  14.940  0.00  0.00           H
ATOM   3961  C   LEU   247      81.260  90.350  15.640  0.00  0.00           C
ATOM   3962  O   LEU   247      80.890  91.000  16.590  0.00  0.00           O
ATOM   3963  N   VAL   248      81.560  89.090  15.800  0.00  0.00           N
ATOM   3964  H   VAL   248      81.680  88.540  14.960  0.00  0.00           H
ATOM   3965  CA  VAL   248      80.960  88.280  16.940  0.00  0.00           C
ATOM   3966  HA  VAL   248      80.840  88.860  17.850  0.00  0.00           H
ATOM   3967  CB  VAL   248      79.500  87.910  16.610  0.00  0.00           C
ATOM   3968  HB  VAL   248      79.140  88.830  16.150  0.00  0.00           H
ATOM   3969  CG1 VAL   248      79.340  86.700  15.750  0.00  0.00           C
ATOM   3970 HG11 VAL   248      79.710  86.990  14.770  0.00  0.00           H
ATOM   3971 HG12 VAL   248      79.800  85.770  16.080  0.00  0.00           H
ATOM   3972 HG13 VAL   248      78.260  86.570  15.650  0.00  0.00           H
ATOM   3973  CG2 VAL   248      78.580  87.750  17.780  0.00  0.00           C
ATOM   3974 HG21 VAL   248      78.790  86.850  18.360  0.00  0.00           H
ATOM   3975 HG22 VAL   248      78.810  88.580  18.450  0.00  0.00           H
ATOM   3976 HG23 VAL   248      77.530  87.840  17.520  0.00  0.00           H
ATOM   3977  C   VAL   248      81.870  87.160  17.300  0.00  0.00           C
ATOM   3978  O   VAL   248      82.780  86.860  16.500  0.00  0.00           O
ATOM   3979  N   GLY   249      81.720  86.510  18.490  0.00  0.00           N
ATOM   3980  H   GLY   249      80.970  86.840  19.070  0.00  0.00           H
ATOM   3981  CA  GLY   249      82.360  85.290  18.850  0.00  0.00           C
ATOM   3982  HA2 GLY   249      82.470  85.230  19.930  0.00  0.00           H
ATOM   3983  HA3 GLY   249      83.380  85.310  18.460  0.00  0.00           H
ATOM   3984  C   GLY   249      81.740  84.090  18.200  0.00  0.00           C
ATOM   3985  O   GLY   249      81.560  84.030  16.980  0.00  0.00           O
ATOM   3986  N   GLU   250      81.450  83.050  19.030  0.00  0.00           N
ATOM   3987  H   GLU   250      81.660  83.250  19.990  0.00  0.00           H
ATOM   3988  CA  GLU   250      81.010  81.690  18.700  0.00  0.00           C
ATOM   3989  HA  GLU   250      81.000  81.720  17.610  0.00  0.00           H
ATOM   3990  CB  GLU   250      82.130  80.770  19.180  0.00  0.00           C
ATOM   3991  HB2 GLU   250      82.150  80.710  20.270  0.00  0.00           H
ATOM   3992  HB3 GLU   250      83.010  81.250  18.750  0.00  0.00           H
ATOM   3993  CG  GLU   250      81.830  79.290  18.640  0.00  0.00           C
ATOM   3994  HG2 GLU   250      81.800  79.340  17.550  0.00  0.00           H
ATOM   3995  HG3 GLU   250      80.820  78.970  18.880  0.00  0.00           H
ATOM   3996  CD  GLU   250      82.800  78.250  19.130  0.00  0.00           C
ATOM   3997  OE1 GLU   250      84.010  78.470  19.210  0.00  0.00           O
ATOM   3998  OE2 GLU   250      82.290  77.130  19.480  0.00  0.00           O
ATOM   3999  C   GLU   250      79.620  81.260  19.190  0.00  0.00           C
ATOM   4000  O   GLU   250      78.820  80.610  18.470  0.00  0.00           O
ATOM   4001  N   ARG   251      79.340  81.530  20.500  0.00  0.00           N
ATOM   4002  H   ARG   251      80.100  82.040  20.930  0.00  0.00           H
ATOM   4003  CA  ARG   251      77.950  81.480  21.120  0.00  0.00           C
ATOM   4004  HA  ARG   251      77.750  80.420  21.250  0.00  0.00           H
ATOM   4005  CB  ARG   251      77.870  82.140  22.500  0.00  0.00           C
ATOM   4006  HB2 ARG   251      76.840  82.050  22.830  0.00  0.00           H
ATOM   4007  HB3 ARG   251      78.100  83.190  22.320  0.00  0.00           H
ATOM   4008  CG  ARG   251      78.790  81.550  23.630  0.00  0.00           C
ATOM   4009  HG2 ARG   251      79.720  82.070  23.420  0.00  0.00           H
ATOM   4010  HG3 ARG   251      78.810  80.480  23.430  0.00  0.00           H
ATOM   4011  CD  ARG   251      78.410  81.880  25.090  0.00  0.00           C
ATOM   4012  HD2 ARG   251      79.130  81.400  25.760  0.00  0.00           H
ATOM   4013  HD3 ARG   251      77.480  81.340  25.270  0.00  0.00           H
ATOM   4014  NE  ARG   251      78.410  83.320  25.350  0.00  0.00           N
ATOM   4015  HE  ARG   251      78.870  83.960  24.710  0.00  0.00           H
ATOM   4016  CZ  ARG   251      78.110  83.890  26.530  0.00  0.00           C
ATOM   4017  NH1 ARG   251      77.740  83.200  27.580  0.00  0.00           N
ATOM   4018 HH11 ARG   251      77.790  82.190  27.610  0.00  0.00           H
ATOM   4019 HH12 ARG   251      77.380  83.630  28.420  0.00  0.00           H
ATOM   4020  NH2 ARG   251      78.240  85.170  26.630  0.00  0.00           N
ATOM   4021 HH21 ARG   251      78.690  85.660  25.860  0.00  0.00           H
ATOM   4022 HH22 ARG   251      78.080  85.650  27.500  0.00  0.00           H
ATOM   4023  C   ARG   251      76.840  82.070  20.260  0.00  0.00           C
ATOM   4024  O   ARG   251      75.820  81.460  20.050  0.00  0.00           O
ATOM   4025  N   GLU   252      77.030  83.240  19.680  0.00  0.00           N
ATOM   4026  H   GLU   252      77.890  83.670  19.970  0.00  0.00           H
ATOM   4027  CA  GLU   252      75.870  84.040  19.150  0.00  0.00           C
ATOM   4028  HA  GLU   252      75.020  83.770  19.790  0.00  0.00           H
ATOM   4029  CB  GLU   252      76.130  85.590  19.370  0.00  0.00           C
ATOM   4030  HB2 GLU   252      75.240  86.170  19.130  0.00  0.00           H
ATOM   4031  HB3 GLU   252      76.840  85.980  18.650  0.00  0.00           H
ATOM   4032  CG  GLU   252      76.560  85.920  20.780  0.00  0.00           C
ATOM   4033  HG2 GLU   252      75.980  85.420  21.550  0.00  0.00           H
ATOM   4034  HG3 GLU   252      76.320  86.990  20.850  0.00  0.00           H
ATOM   4035  CD  GLU   252      78.070  85.770  21.010  0.00  0.00           C
ATOM   4036  OE1 GLU   252      78.630  86.350  21.960  0.00  0.00           O
ATOM   4037  OE2 GLU   252      78.850  85.150  20.150  0.00  0.00           O
ATOM   4038  C   GLU   252      75.550  83.740  17.680  0.00  0.00           C
ATOM   4039  O   GLU   252      74.490  84.040  17.170  0.00  0.00           O
ATOM   4040  N   ILE   253      76.500  83.010  17.030  0.00  0.00           N
ATOM   4041  H   ILE   253      77.330  82.880  17.580  0.00  0.00           H
ATOM   4042  CA  ILE   253      76.290  82.260  15.750  0.00  0.00           C
ATOM   4043  HA  ILE   253      75.310  82.510  15.350  0.00  0.00           H
ATOM   4044  CB  ILE   253      77.330  82.690  14.650  0.00  0.00           C
ATOM   4045  HB  ILE   253      76.930  82.240  13.730  0.00  0.00           H
ATOM   4046  CG2 ILE   253      77.080  84.230  14.370  0.00  0.00           C
ATOM   4047 HG21 ILE   253      77.220  84.760  15.310  0.00  0.00           H
ATOM   4048 HG22 ILE   253      77.790  84.760  13.730  0.00  0.00           H
ATOM   4049 HG23 ILE   253      76.040  84.340  14.090  0.00  0.00           H
ATOM   4050  CG1 ILE   253      78.780  82.360  14.940  0.00  0.00           C
ATOM   4051 HG12 ILE   253      78.820  81.730  15.830  0.00  0.00           H
ATOM   4052 HG13 ILE   253      79.310  83.310  15.080  0.00  0.00           H
ATOM   4053  CD1 ILE   253      79.470  81.740  13.710  0.00  0.00           C
ATOM   4054 HD11 ILE   253      79.100  80.730  13.540  0.00  0.00           H
ATOM   4055 HD12 ILE   253      79.490  82.370  12.820  0.00  0.00           H
ATOM   4056 HD13 ILE   253      80.510  81.480  13.910  0.00  0.00           H
ATOM   4057  C   ILE   253      76.270  80.700  15.930  0.00  0.00           C
ATOM   4058  O   ILE   253      76.340  79.960  14.910  0.00  0.00           O
ATOM   4059  N   SER   254      76.030  80.210  17.180  0.00  0.00           N
ATOM   4060  H   SER   254      75.850  80.860  17.930  0.00  0.00           H
ATOM   4061  CA  SER   254      75.620  78.860  17.610  0.00  0.00           C
ATOM   4062  HA  SER   254      75.640  78.210  16.740  0.00  0.00           H
ATOM   4063  CB  SER   254      76.420  78.300  18.730  0.00  0.00           C
ATOM   4064  HB2 SER   254      77.470  78.580  18.680  0.00  0.00           H
ATOM   4065  HB3 SER   254      76.280  77.220  18.790  0.00  0.00           H
ATOM   4066  OG  SER   254      75.940  78.880  19.910  0.00  0.00           O
ATOM   4067  HG  SER   254      75.950  79.840  19.830  0.00  0.00           H
ATOM   4068  C   SER   254      74.100  78.700  17.880  0.00  0.00           C
ATOM   4069  O   SER   254      73.290  79.610  17.700  0.00  0.00           O
ATOM   4070  N   GLY   255      73.720  77.470  18.270  0.00  0.00           N
ATOM   4071  H   GLY   255      74.420  76.750  18.310  0.00  0.00           H
ATOM   4072  CA  GLY   255      72.360  77.210  18.900  0.00  0.00           C
ATOM   4073  HA2 GLY   255      72.300  77.690  19.870  0.00  0.00           H
ATOM   4074  HA3 GLY   255      72.340  76.150  19.140  0.00  0.00           H
ATOM   4075  C   GLY   255      71.180  77.690  18.100  0.00  0.00           C
ATOM   4076  O   GLY   255      71.130  77.550  16.910  0.00  0.00           O
ATOM   4077  N   SER   256      70.250  78.310  18.790  0.00  0.00           N
ATOM   4078  H   SER   256      70.350  78.330  19.790  0.00  0.00           H
ATOM   4079  CA  SER   256      69.010  78.980  18.320  0.00  0.00           C
ATOM   4080  HA  SER   256      68.600  78.420  17.480  0.00  0.00           H
ATOM   4081  CB  SER   256      68.030  78.970  19.400  0.00  0.00           C
ATOM   4082  HB2 SER   256      67.860  77.970  19.810  0.00  0.00           H
ATOM   4083  HB3 SER   256      67.100  79.360  18.980  0.00  0.00           H
ATOM   4084  OG  SER   256      68.430  79.800  20.470  0.00  0.00           O
ATOM   4085  HG  SER   256      69.160  79.420  20.960  0.00  0.00           H
ATOM   4086  C   SER   256      69.350  80.340  17.760  0.00  0.00           C
ATOM   4087  O   SER   256      68.480  80.880  16.990  0.00  0.00           O
ATOM   4088  N   ALA   257      70.460  80.960  18.140  0.00  0.00           N
ATOM   4089  H   ALA   257      71.160  80.610  18.780  0.00  0.00           H
ATOM   4090  CA  ALA   257      70.820  82.280  17.630  0.00  0.00           C
ATOM   4091  HA  ALA   257      70.050  83.050  17.670  0.00  0.00           H
ATOM   4092  CB  ALA   257      72.020  82.770  18.330  0.00  0.00           C
ATOM   4093  HB1 ALA   257      72.140  83.850  18.200  0.00  0.00           H
ATOM   4094  HB2 ALA   257      71.940  82.470  19.370  0.00  0.00           H
ATOM   4095  HB3 ALA   257      72.870  82.170  18.010  0.00  0.00           H
ATOM   4096  C   ALA   257      71.050  82.310  16.120  0.00  0.00           C
ATOM   4097  O   ALA   257      70.660  83.310  15.440  0.00  0.00           O
ATOM   4098  N   LEU   258      71.670  81.270  15.470  0.00  0.00           N
ATOM   4099  H   LEU   258      71.890  80.520  16.110  0.00  0.00           H
ATOM   4100  CA  LEU   258      72.000  81.200  14.080  0.00  0.00           C
ATOM   4101  HA  LEU   258      72.790  81.950  14.040  0.00  0.00           H
ATOM   4102  CB  LEU   258      72.740  79.910  13.690  0.00  0.00           C
ATOM   4103  HB2 LEU   258      72.060  79.080  13.910  0.00  0.00           H
ATOM   4104  HB3 LEU   258      73.590  79.840  14.370  0.00  0.00           H
ATOM   4105  CG  LEU   258      73.040  79.860  12.170  0.00  0.00           C
ATOM   4106  HG  LEU   258      72.080  79.810  11.650  0.00  0.00           H
ATOM   4107  CD1 LEU   258      73.920  80.990  11.710  0.00  0.00           C
ATOM   4108 HD11 LEU   258      74.310  80.820  10.700  0.00  0.00           H
ATOM   4109 HD12 LEU   258      73.370  81.920  11.530  0.00  0.00           H
ATOM   4110 HD13 LEU   258      74.760  81.040  12.390  0.00  0.00           H
ATOM   4111  CD2 LEU   258      73.710  78.520  11.750  0.00  0.00           C
ATOM   4112 HD21 LEU   258      72.990  77.700  11.790  0.00  0.00           H
ATOM   4113 HD22 LEU   258      73.950  78.480  10.690  0.00  0.00           H
ATOM   4114 HD23 LEU   258      74.630  78.300  12.290  0.00  0.00           H
ATOM   4115  C   LEU   258      70.810  81.600  13.220  0.00  0.00           C
ATOM   4116  O   LEU   258      70.870  82.440  12.340  0.00  0.00           O
ATOM   4117  N   ARG   259      69.620  80.990  13.540  0.00  0.00           N
ATOM   4118  H   ARG   259      69.750  80.490  14.410  0.00  0.00           H
ATOM   4119  CA  ARG   259      68.310  81.120  12.830  0.00  0.00           C
ATOM   4120  HA  ARG   259      68.290  80.580  11.880  0.00  0.00           H
ATOM   4121  CB  ARG   259      67.280  80.410  13.750  0.00  0.00           C
ATOM   4122  HB2 ARG   259      67.400  80.740  14.780  0.00  0.00           H
ATOM   4123  HB3 ARG   259      67.470  79.360  13.990  0.00  0.00           H
ATOM   4124  CG  ARG   259      65.810  80.540  13.400  0.00  0.00           C
ATOM   4125  HG2 ARG   259      65.740  80.240  12.350  0.00  0.00           H
ATOM   4126  HG3 ARG   259      65.530  81.590  13.490  0.00  0.00           H
ATOM   4127  CD  ARG   259      64.940  79.620  14.180  0.00  0.00           C
ATOM   4128  HD2 ARG   259      64.900  79.810  15.250  0.00  0.00           H
ATOM   4129  HD3 ARG   259      65.380  78.630  14.000  0.00  0.00           H
ATOM   4130  NE  ARG   259      63.590  79.710  13.670  0.00  0.00           N
ATOM   4131  HE  ARG   259      63.430  80.610  13.240  0.00  0.00           H
ATOM   4132  CZ  ARG   259      62.640  78.860  13.450  0.00  0.00           C
ATOM   4133  NH1 ARG   259      62.800  77.570  13.430  0.00  0.00           N
ATOM   4134 HH11 ARG   259      63.800  77.420  13.360  0.00  0.00           H
ATOM   4135 HH12 ARG   259      62.090  76.870  13.270  0.00  0.00           H
ATOM   4136  NH2 ARG   259      61.490  79.310  13.070  0.00  0.00           N
ATOM   4137 HH21 ARG   259      61.430  80.320  13.010  0.00  0.00           H
ATOM   4138 HH22 ARG   259      60.800  78.610  12.880  0.00  0.00           H
ATOM   4139  C   ARG   259      67.850  82.570  12.660  0.00  0.00           C
ATOM   4140  O   ARG   259      67.200  82.840  11.640  0.00  0.00           O
ATOM   4141  N   TYR   260      68.260  83.520  13.500  0.00  0.00           N
ATOM   4142  H   TYR   260      68.950  83.310  14.200  0.00  0.00           H
ATOM   4143  CA  TYR   260      67.840  84.940  13.390  0.00  0.00           C
ATOM   4144  HA  TYR   260      67.140  84.990  12.560  0.00  0.00           H
ATOM   4145  CB  TYR   260      67.120  85.330  14.670  0.00  0.00           C
ATOM   4146  HB2 TYR   260      66.850  86.390  14.600  0.00  0.00           H
ATOM   4147  HB3 TYR   260      67.710  85.270  15.590  0.00  0.00           H
ATOM   4148  CG  TYR   260      65.810  84.550  14.910  0.00  0.00           C
ATOM   4149  CD1 TYR   260      64.640  85.160  14.450  0.00  0.00           C
ATOM   4150  HD1 TYR   260      64.650  86.160  14.040  0.00  0.00           H
ATOM   4151  CE1 TYR   260      63.440  84.460  14.720  0.00  0.00           C
ATOM   4152  HE1 TYR   260      62.540  84.870  14.300  0.00  0.00           H
ATOM   4153  CZ  TYR   260      63.350  83.220  15.360  0.00  0.00           C
ATOM   4154  OH  TYR   260      62.140  82.620  15.560  0.00  0.00           O
ATOM   4155  HH  TYR   260      62.170  81.860  16.150  0.00  0.00           H
ATOM   4156  CE2 TYR   260      64.520  82.680  15.870  0.00  0.00           C
ATOM   4157  HE2 TYR   260      64.410  81.740  16.390  0.00  0.00           H
ATOM   4158  CD2 TYR   260      65.730  83.390  15.670  0.00  0.00           C
ATOM   4159  HD2 TYR   260      66.650  82.930  16.000  0.00  0.00           H
ATOM   4160  C   TYR   260      69.050  85.880  13.180  0.00  0.00           C
ATOM   4161  O   TYR   260      68.870  87.030  12.770  0.00  0.00           O
ATOM   4162  N   ALA   261      70.310  85.360  13.080  0.00  0.00           N
ATOM   4163  H   ALA   261      70.430  84.370  13.250  0.00  0.00           H
ATOM   4164  CA  ALA   261      71.530  86.170  12.900  0.00  0.00           C
ATOM   4165  HA  ALA   261      71.480  86.970  13.640  0.00  0.00           H
ATOM   4166  CB  ALA   261      72.760  85.360  13.320  0.00  0.00           C
ATOM   4167  HB1 ALA   261      73.100  84.610  12.600  0.00  0.00           H
ATOM   4168  HB2 ALA   261      73.650  85.990  13.350  0.00  0.00           H
ATOM   4169  HB3 ALA   261      72.730  84.820  14.270  0.00  0.00           H
ATOM   4170  C   ALA   261      71.640  86.680  11.460  0.00  0.00           C
ATOM   4171  O   ALA   261      71.270  85.960  10.540  0.00  0.00           O
ATOM   4172  N   PRO   262      71.980  87.990  11.280  0.00  0.00           N
ATOM   4173  CD  PRO   262      72.610  88.880  12.260  0.00  0.00           C
ATOM   4174  HD2 PRO   262      73.400  88.280  12.720  0.00  0.00           H
ATOM   4175  HD3 PRO   262      71.910  89.270  13.000  0.00  0.00           H
ATOM   4176  CG  PRO   262      73.180  90.120  11.500  0.00  0.00           C
ATOM   4177  HG2 PRO   262      74.140  89.960  11.010  0.00  0.00           H
ATOM   4178  HG3 PRO   262      73.190  90.980  12.170  0.00  0.00           H
ATOM   4179  CB  PRO   262      72.070  90.160  10.380  0.00  0.00           C
ATOM   4180  HB2 PRO   262      72.360  90.750   9.520  0.00  0.00           H
ATOM   4181  HB3 PRO   262      71.110  90.430  10.830  0.00  0.00           H
ATOM   4182  CA  PRO   262      71.870  88.680  10.060  0.00  0.00           C
ATOM   4183  HA  PRO   262      70.880  88.550   9.620  0.00  0.00           H
ATOM   4184  C   PRO   262      72.870  88.270   8.980  0.00  0.00           C
ATOM   4185  O   PRO   262      74.060  87.960   9.190  0.00  0.00           O
ATOM   4186  N   ASP   263      72.380  88.350   7.700  0.00  0.00           N
ATOM   4187  H   ASP   263      71.400  88.560   7.550  0.00  0.00           H
ATOM   4188  CA  ASP   263      73.170  87.890   6.530  0.00  0.00           C
ATOM   4189  HA  ASP   263      73.430  86.840   6.580  0.00  0.00           H
ATOM   4190  CB  ASP   263      72.320  87.940   5.200  0.00  0.00           C
ATOM   4191  HB2 ASP   263      72.970  87.740   4.350  0.00  0.00           H
ATOM   4192  HB3 ASP   263      71.790  88.890   5.150  0.00  0.00           H
ATOM   4193  CG  ASP   263      71.120  86.930   5.350  0.00  0.00           C
ATOM   4194  OD1 ASP   263      71.170  86.090   6.240  0.00  0.00           O
ATOM   4195  OD2 ASP   263      70.240  86.920   4.460  0.00  0.00           O
ATOM   4196  C   ASP   263      74.400  88.720   6.500  0.00  0.00           C
ATOM   4197  O   ASP   263      74.380  89.980   6.570  0.00  0.00           O
ATOM   4198  N   GLY   264      75.630  88.190   6.330  0.00  0.00           N
ATOM   4199  H   GLY   264      75.730  87.190   6.230  0.00  0.00           H
ATOM   4200  CA  GLY   264      76.860  88.920   6.270  0.00  0.00           C
ATOM   4201  HA2 GLY   264      76.590  89.930   5.940  0.00  0.00           H
ATOM   4202  HA3 GLY   264      77.520  88.490   5.510  0.00  0.00           H
ATOM   4203  C   GLY   264      77.660  89.060   7.610  0.00  0.00           C
ATOM   4204  O   GLY   264      78.840  89.300   7.550  0.00  0.00           O
ATOM   4205  N   ILE   265      77.030  88.720   8.760  0.00  0.00           N
ATOM   4206  H   ILE   265      76.030  88.630   8.760  0.00  0.00           H
ATOM   4207  CA  ILE   265      77.790  88.600  10.090  0.00  0.00           C
ATOM   4208  HA  ILE   265      77.990  89.650  10.320  0.00  0.00           H
ATOM   4209  CB  ILE   265      76.790  88.060  11.090  0.00  0.00           C
ATOM   4210  HB  ILE   265      76.000  88.820  11.110  0.00  0.00           H
ATOM   4211  CG2 ILE   265      76.370  86.570  10.920  0.00  0.00           C
ATOM   4212 HG21 ILE   265      77.200  85.860  10.980  0.00  0.00           H
ATOM   4213 HG22 ILE   265      75.640  86.260  11.650  0.00  0.00           H
ATOM   4214 HG23 ILE   265      75.820  86.400   9.990  0.00  0.00           H
ATOM   4215  CG1 ILE   265      77.410  88.120  12.440  0.00  0.00           C
ATOM   4216 HG12 ILE   265      78.010  89.020  12.580  0.00  0.00           H
ATOM   4217 HG13 ILE   265      78.010  87.220  12.570  0.00  0.00           H
ATOM   4218  CD1 ILE   265      76.350  88.170  13.540  0.00  0.00           C
ATOM   4219 HD11 ILE   265      75.670  88.970  13.260  0.00  0.00           H
ATOM   4220 HD12 ILE   265      75.760  87.260  13.660  0.00  0.00           H
ATOM   4221 HD13 ILE   265      76.760  88.380  14.530  0.00  0.00           H
ATOM   4222  C   ILE   265      79.130  87.920   9.970  0.00  0.00           C
ATOM   4223  O   ILE   265      79.170  86.860   9.350  0.00  0.00           O
ATOM   4224  N   ILE   266      80.210  88.430  10.580  0.00  0.00           N
ATOM   4225  H   ILE   266      80.170  89.320  11.060  0.00  0.00           H
ATOM   4226  CA  ILE   266      81.420  87.640  10.800  0.00  0.00           C
ATOM   4227  HA  ILE   266      81.470  86.730  10.200  0.00  0.00           H
ATOM   4228  CB  ILE   266      82.630  88.410  10.450  0.00  0.00           C
ATOM   4229  HB  ILE   266      82.470  89.250  11.130  0.00  0.00           H
ATOM   4230  CG2 ILE   266      83.870  87.700  10.770  0.00  0.00           C
ATOM   4231 HG21 ILE   266      84.100  87.620  11.830  0.00  0.00           H
ATOM   4232 HG22 ILE   266      83.880  86.690  10.370  0.00  0.00           H
ATOM   4233 HG23 ILE   266      84.660  88.310  10.310  0.00  0.00           H
ATOM   4234  CG1 ILE   266      82.570  88.850   8.910  0.00  0.00           C
ATOM   4235 HG12 ILE   266      81.520  88.990   8.670  0.00  0.00           H
ATOM   4236 HG13 ILE   266      82.940  88.090   8.210  0.00  0.00           H
ATOM   4237  CD1 ILE   266      83.410  90.100   8.710  0.00  0.00           C
ATOM   4238 HD11 ILE   266      84.400  90.120   9.170  0.00  0.00           H
ATOM   4239 HD12 ILE   266      83.450  90.230   7.630  0.00  0.00           H
ATOM   4240 HD13 ILE   266      82.920  90.920   9.240  0.00  0.00           H
ATOM   4241  C   ILE   266      81.370  87.110  12.260  0.00  0.00           C
ATOM   4242  O   ILE   266      81.360  87.950  13.190  0.00  0.00           O
ATOM   4243  N   GLY   267      81.490  85.810  12.470  0.00  0.00           N
ATOM   4244  H   GLY   267      81.710  85.200  11.700  0.00  0.00           H
ATOM   4245  CA  GLY   267      81.830  85.210  13.860  0.00  0.00           C
ATOM   4246  HA2 GLY   267      80.920  84.790  14.290  0.00  0.00           H
ATOM   4247  HA3 GLY   267      82.100  86.020  14.530  0.00  0.00           H
ATOM   4248  C   GLY   267      82.990  84.190  13.800  0.00  0.00           C
ATOM   4249  O   GLY   267      83.780  84.360  13.020  0.00  0.00           O
ATOM   4250  N   LEU   268      83.020  83.260  14.760  0.00  0.00           N
ATOM   4251  H   LEU   268      82.330  83.190  15.490  0.00  0.00           H
ATOM   4252  CA  LEU   268      84.150  82.330  15.060  0.00  0.00           C
ATOM   4253  HA  LEU   268      84.740  82.300  14.140  0.00  0.00           H
ATOM   4254  CB  LEU   268      84.980  82.800  16.230  0.00  0.00           C
ATOM   4255  HB2 LEU   268      85.680  82.000  16.420  0.00  0.00           H
ATOM   4256  HB3 LEU   268      84.290  82.960  17.060  0.00  0.00           H
ATOM   4257  CG  LEU   268      85.730  84.150  15.890  0.00  0.00           C
ATOM   4258  HG  LEU   268      85.070  84.940  15.540  0.00  0.00           H
ATOM   4259  CD1 LEU   268      86.350  84.640  17.130  0.00  0.00           C
ATOM   4260 HD11 LEU   268      87.010  85.410  16.740  0.00  0.00           H
ATOM   4261 HD12 LEU   268      85.640  85.010  17.870  0.00  0.00           H
ATOM   4262 HD13 LEU   268      86.920  83.810  17.540  0.00  0.00           H
ATOM   4263  CD2 LEU   268      86.970  83.930  14.930  0.00  0.00           C
ATOM   4264 HD21 LEU   268      86.610  83.520  13.990  0.00  0.00           H
ATOM   4265 HD22 LEU   268      87.460  84.900  14.850  0.00  0.00           H
ATOM   4266 HD23 LEU   268      87.690  83.240  15.360  0.00  0.00           H
ATOM   4267  C   LEU   268      83.590  80.880  15.310  0.00  0.00           C
ATOM   4268  O   LEU   268      82.390  80.750  15.640  0.00  0.00           O
ATOM   4269  N   GLN   269      84.480  79.890  15.140  0.00  0.00           N
ATOM   4270  H   GLN   269      85.330  80.130  14.640  0.00  0.00           H
ATOM   4271  CA  GLN   269      84.400  78.530  15.660  0.00  0.00           C
ATOM   4272  HA  GLN   269      83.850  78.520  16.600  0.00  0.00           H
ATOM   4273  CB  GLN   269      83.810  77.600  14.530  0.00  0.00           C
ATOM   4274  HB2 GLN   269      84.010  76.600  14.920  0.00  0.00           H
ATOM   4275  HB3 GLN   269      84.270  77.910  13.590  0.00  0.00           H
ATOM   4276  CG  GLN   269      82.290  77.640  14.340  0.00  0.00           C
ATOM   4277  HG2 GLN   269      82.000  78.670  14.180  0.00  0.00           H
ATOM   4278  HG3 GLN   269      81.850  77.340  15.290  0.00  0.00           H
ATOM   4279  CD  GLN   269      81.770  76.780  13.180  0.00  0.00           C
ATOM   4280  OE1 GLN   269      82.520  76.200  12.350  0.00  0.00           O
ATOM   4281  NE2 GLN   269      80.450  76.840  12.930  0.00  0.00           N
ATOM   4282 HE21 GLN   269      79.790  77.400  13.450  0.00  0.00           H
ATOM   4283 HE22 GLN   269      80.190  76.230  12.160  0.00  0.00           H
ATOM   4284  C   GLN   269      85.810  78.150  16.080  0.00  0.00           C
ATOM   4285  O   GLN   269      86.710  78.210  15.240  0.00  0.00           O
ATOM   4286  N   LEU   270      86.100  77.750  17.290  0.00  0.00           N
ATOM   4287  H   LEU   270      85.360  77.710  17.960  0.00  0.00           H
ATOM   4288  CA  LEU   270      87.380  77.200  17.690  0.00  0.00           C
ATOM   4289  HA  LEU   270      88.160  77.900  17.370  0.00  0.00           H
ATOM   4290  CB  LEU   270      87.330  77.140  19.250  0.00  0.00           C
ATOM   4291  HB2 LEU   270      86.460  76.620  19.640  0.00  0.00           H
ATOM   4292  HB3 LEU   270      87.350  78.190  19.540  0.00  0.00           H
ATOM   4293  CG  LEU   270      88.530  76.480  19.920  0.00  0.00           C
ATOM   4294  HG  LEU   270      88.670  75.460  19.560  0.00  0.00           H
ATOM   4295  CD1 LEU   270      89.830  77.230  19.680  0.00  0.00           C
ATOM   4296 HD11 LEU   270      90.690  76.570  19.760  0.00  0.00           H
ATOM   4297 HD12 LEU   270      89.850  77.790  18.740  0.00  0.00           H
ATOM   4298 HD13 LEU   270      89.910  77.970  20.480  0.00  0.00           H
ATOM   4299  CD2 LEU   270      88.280  76.440  21.440  0.00  0.00           C
ATOM   4300 HD21 LEU   270      89.120  75.990  21.980  0.00  0.00           H
ATOM   4301 HD22 LEU   270      88.210  77.480  21.760  0.00  0.00           H
ATOM   4302 HD23 LEU   270      87.440  75.770  21.640  0.00  0.00           H
ATOM   4303  C   LEU   270      87.600  75.840  17.030  0.00  0.00           C
ATOM   4304  O   LEU   270      86.690  74.960  17.000  0.00  0.00           O
ATOM   4305  N   ILE   271      88.780  75.540  16.470  0.00  0.00           N
ATOM   4306  H   ILE   271      89.550  76.190  16.510  0.00  0.00           H
ATOM   4307  CA  ILE   271      89.120  74.190  15.890  0.00  0.00           C
ATOM   4308  HA  ILE   271      88.290  73.660  15.410  0.00  0.00           H
ATOM   4309  CB  ILE   271      90.300  74.370  14.900  0.00  0.00           C
ATOM   4310  HB  ILE   271      91.030  75.020  15.390  0.00  0.00           H
ATOM   4311  CG2 ILE   271      91.060  73.110  14.550  0.00  0.00           C
ATOM   4312 HG21 ILE   271      90.320  72.500  14.030  0.00  0.00           H
ATOM   4313 HG22 ILE   271      91.880  73.380  13.890  0.00  0.00           H
ATOM   4314 HG23 ILE   271      91.260  72.470  15.410  0.00  0.00           H
ATOM   4315  CG1 ILE   271      89.740  75.070  13.670  0.00  0.00           C
ATOM   4316 HG12 ILE   271      89.280  76.000  14.010  0.00  0.00           H
ATOM   4317 HG13 ILE   271      88.870  74.570  13.240  0.00  0.00           H
ATOM   4318  CD1 ILE   271      90.800  75.560  12.670  0.00  0.00           C
ATOM   4319 HD11 ILE   271      90.580  76.540  12.270  0.00  0.00           H
ATOM   4320 HD12 ILE   271      91.770  75.600  13.160  0.00  0.00           H
ATOM   4321 HD13 ILE   271      91.020  74.900  11.830  0.00  0.00           H
ATOM   4322  C   ILE   271      89.470  73.270  17.030  0.00  0.00           C
ATOM   4323  O   ILE   271      90.180  73.630  17.990  0.00  0.00           O
ATOM   4324  N   ASN   272      88.990  72.020  16.960  0.00  0.00           N
ATOM   4325  H   ASN   272      88.500  71.760  16.120  0.00  0.00           H
ATOM   4326  CA  ASN   272      88.930  71.020  18.070  0.00  0.00           C
ATOM   4327  HA  ASN   272      88.360  70.150  17.740  0.00  0.00           H
ATOM   4328  CB  ASN   272      90.330  70.410  18.320  0.00  0.00           C
ATOM   4329  HB2 ASN   272      90.240  69.730  19.170  0.00  0.00           H
ATOM   4330  HB3 ASN   272      91.000  71.200  18.660  0.00  0.00           H
ATOM   4331  CG  ASN   272      90.830  69.610  17.140  0.00  0.00           C
ATOM   4332  OD1 ASN   272      90.180  68.750  16.600  0.00  0.00           O
ATOM   4333  ND2 ASN   272      91.990  69.850  16.590  0.00  0.00           N
ATOM   4334 HD21 ASN   272      92.600  70.530  17.010  0.00  0.00           H
ATOM   4335 HD22 ASN   272      92.190  69.310  15.750  0.00  0.00           H
ATOM   4336  C   ASN   272      88.270  71.580  19.330  0.00  0.00           C
ATOM   4337  O   ASN   272      88.420  71.000  20.430  0.00  0.00           O
ATOM   4338  N   GLY   273      87.500  72.730  19.290  0.00  0.00           N
ATOM   4339  H   GLY   273      87.250  73.080  18.380  0.00  0.00           H
ATOM   4340  CA  GLY   273      86.850  73.270  20.520  0.00  0.00           C
ATOM   4341  HA2 GLY   273      86.220  74.150  20.370  0.00  0.00           H
ATOM   4342  HA3 GLY   273      87.640  73.580  21.210  0.00  0.00           H
ATOM   4343  C   GLY   273      86.020  72.290  21.310  0.00  0.00           C
ATOM   4344  O   GLY   273      86.030  72.320  22.530  0.00  0.00           O
ATOM   4345  N   LYS   274      85.170  71.430  20.650  0.00  0.00           N
ATOM   4346  H   LYS   274      85.320  71.230  19.670  0.00  0.00           H
ATOM   4347  CA  LYS   274      84.560  70.320  21.400  0.00  0.00           C
ATOM   4348  HA  LYS   274      84.350  70.650  22.420  0.00  0.00           H
ATOM   4349  CB  LYS   274      83.140  70.190  20.750  0.00  0.00           C
ATOM   4350  HB2 LYS   274      82.650  69.320  21.200  0.00  0.00           H
ATOM   4351  HB3 LYS   274      83.220  70.020  19.680  0.00  0.00           H
ATOM   4352  CG  LYS   274      82.260  71.450  21.030  0.00  0.00           C
ATOM   4353  HG2 LYS   274      82.810  72.290  20.610  0.00  0.00           H
ATOM   4354  HG3 LYS   274      82.300  71.790  22.060  0.00  0.00           H
ATOM   4355  CD  LYS   274      80.860  71.390  20.410  0.00  0.00           C
ATOM   4356  HD2 LYS   274      80.430  70.460  20.800  0.00  0.00           H
ATOM   4357  HD3 LYS   274      80.860  71.530  19.330  0.00  0.00           H
ATOM   4358  CE  LYS   274      79.910  72.470  20.940  0.00  0.00           C
ATOM   4359  HE2 LYS   274      80.070  73.390  20.380  0.00  0.00           H
ATOM   4360  HE3 LYS   274      80.100  72.660  22.000  0.00  0.00           H
ATOM   4361  NZ  LYS   274      78.460  72.090  20.780  0.00  0.00           N
ATOM   4362  HZ1 LYS   274      77.790  72.630  21.300  0.00  0.00           H
ATOM   4363  HZ2 LYS   274      78.180  72.030  19.810  0.00  0.00           H
ATOM   4364  HZ3 LYS   274      78.330  71.190  21.230  0.00  0.00           H
ATOM   4365  C   LYS   274      85.220  68.980  21.400  0.00  0.00           C
ATOM   4366  O   LYS   274      84.660  68.050  22.000  0.00  0.00           O
ATOM   4367  N   ASN   275      86.300  68.760  20.600  0.00  0.00           N
ATOM   4368  H   ASN   275      86.860  69.560  20.350  0.00  0.00           H
ATOM   4369  CA  ASN   275      86.920  67.440  20.420  0.00  0.00           C
ATOM   4370  HA  ASN   275      86.110  66.760  20.170  0.00  0.00           H
ATOM   4371  CB  ASN   275      87.870  67.510  19.180  0.00  0.00           C
ATOM   4372  HB2 ASN   275      88.610  68.300  19.340  0.00  0.00           H
ATOM   4373  HB3 ASN   275      87.270  67.850  18.330  0.00  0.00           H
ATOM   4374  CG  ASN   275      88.440  66.110  18.740  0.00  0.00           C
ATOM   4375  OD1 ASN   275      88.200  65.060  19.260  0.00  0.00           O
ATOM   4376  ND2 ASN   275      89.250  66.180  17.660  0.00  0.00           N
ATOM   4377 HD21 ASN   275      89.450  67.050  17.180  0.00  0.00           H
ATOM   4378 HD22 ASN   275      89.680  65.320  17.360  0.00  0.00           H
ATOM   4379  C   ASN   275      87.590  66.990  21.740  0.00  0.00           C
ATOM   4380  O   ASN   275      88.780  67.200  21.990  0.00  0.00           O
ATOM   4381  N   GLU   276      86.870  66.430  22.660  0.00  0.00           N
ATOM   4382  H   GLU   276      85.890  66.270  22.500  0.00  0.00           H
ATOM   4383  CA  GLU   276      87.420  66.060  23.950  0.00  0.00           C
ATOM   4384  HA  GLU   276      87.800  66.940  24.460  0.00  0.00           H
ATOM   4385  CB  GLU   276      86.250  65.550  24.700  0.00  0.00           C
ATOM   4386  HB2 GLU   276      85.770  64.830  24.030  0.00  0.00           H
ATOM   4387  HB3 GLU   276      85.560  66.360  24.940  0.00  0.00           H
ATOM   4388  CG  GLU   276      86.450  64.880  25.980  0.00  0.00           C
ATOM   4389  HG2 GLU   276      86.960  65.650  26.550  0.00  0.00           H
ATOM   4390  HG3 GLU   276      87.090  64.000  25.870  0.00  0.00           H
ATOM   4391  CD  GLU   276      85.200  64.360  26.690  0.00  0.00           C
ATOM   4392  OE1 GLU   276      84.140  64.110  26.040  0.00  0.00           O
ATOM   4393  OE2 GLU   276      85.130  64.360  27.900  0.00  0.00           O
ATOM   4394  C   GLU   276      88.570  65.090  23.860  0.00  0.00           C
ATOM   4395  O   GLU   276      89.570  65.270  24.560  0.00  0.00           O
ATOM   4396  N   SER   277      88.580  64.170  22.850  0.00  0.00           N
ATOM   4397  H   SER   277      87.810  64.100  22.200  0.00  0.00           H
ATOM   4398  CA  SER   277      89.620  63.200  22.650  0.00  0.00           C
ATOM   4399  HA  SER   277      89.900  62.660  23.560  0.00  0.00           H
ATOM   4400  CB  SER   277      89.250  62.090  21.650  0.00  0.00           C
ATOM   4401  HB2 SER   277      88.210  61.840  21.860  0.00  0.00           H
ATOM   4402  HB3 SER   277      89.910  61.240  21.860  0.00  0.00           H
ATOM   4403  OG  SER   277      89.490  62.470  20.280  0.00  0.00           O
ATOM   4404  HG  SER   277      88.730  62.980  19.990  0.00  0.00           H
ATOM   4405  C   SER   277      91.010  63.800  22.270  0.00  0.00           C
ATOM   4406  O   SER   277      92.050  63.180  22.360  0.00  0.00           O
ATOM   4407  N   ALA   278      91.040  65.050  21.860  0.00  0.00           N
ATOM   4408  H   ALA   278      90.160  65.550  21.870  0.00  0.00           H
ATOM   4409  CA  ALA   278      92.230  65.750  21.400  0.00  0.00           C
ATOM   4410  HA  ALA   278      93.020  65.060  21.130  0.00  0.00           H
ATOM   4411  CB  ALA   278      91.680  66.650  20.250  0.00  0.00           C
ATOM   4412  HB1 ALA   278      91.240  66.130  19.400  0.00  0.00           H
ATOM   4413  HB2 ALA   278      90.890  67.320  20.600  0.00  0.00           H
ATOM   4414  HB3 ALA   278      92.530  67.210  19.860  0.00  0.00           H
ATOM   4415  C   ALA   278      92.820  66.540  22.620  0.00  0.00           C
ATOM   4416  O   ALA   278      94.030  66.690  22.740  0.00  0.00           O
ATOM   4417  N   HIE   279      92.050  67.080  23.580  0.00  0.00           N
ATOM   4418  H   HIE   279      91.060  66.880  23.530  0.00  0.00           H
ATOM   4419  CA  HIE   279      92.480  67.790  24.750  0.00  0.00           C
ATOM   4420  HA  HIE   279      93.250  68.510  24.450  0.00  0.00           H
ATOM   4421  CB  HIE   279      91.480  68.790  25.310  0.00  0.00           C
ATOM   4422  HB2 HIE   279      92.030  69.200  26.150  0.00  0.00           H
ATOM   4423  HB3 HIE   279      90.510  68.460  25.690  0.00  0.00           H
ATOM   4424  CG  HIE   279      91.260  69.950  24.360  0.00  0.00           C
ATOM   4425  ND1 HIE   279      92.030  71.090  24.210  0.00  0.00           N
ATOM   4426  CE1 HIE   279      91.490  71.770  23.220  0.00  0.00           C
ATOM   4427  HE1 HIE   279      91.940  72.640  22.760  0.00  0.00           H
ATOM   4428  NE2 HIE   279      90.470  71.070  22.590  0.00  0.00           N
ATOM   4429  HE2 HIE   279      89.890  71.370  21.820  0.00  0.00           H
ATOM   4430  CD2 HIE   279      90.330  69.840  23.330  0.00  0.00           C
ATOM   4431  HD2 HIE   279      89.710  68.990  23.090  0.00  0.00           H
ATOM   4432  C   HIE   279      92.930  66.790  25.870  0.00  0.00           C
ATOM   4433  O   HIE   279      93.880  67.070  26.550  0.00  0.00           O
ATOM   4434  N   ILE   280      92.300  65.580  26.050  0.00  0.00           N
ATOM   4435  H   ILE   280      91.620  65.310  25.340  0.00  0.00           H
ATOM   4436  CA  ILE   280      92.920  64.580  26.820  0.00  0.00           C
ATOM   4437  HA  ILE   280      92.980  65.010  27.820  0.00  0.00           H
ATOM   4438  CB  ILE   280      92.050  63.280  26.900  0.00  0.00           C
ATOM   4439  HB  ILE   280      92.030  62.830  25.910  0.00  0.00           H
ATOM   4440  CG2 ILE   280      92.800  62.370  27.880  0.00  0.00           C
ATOM   4441 HG21 ILE   280      92.180  61.570  28.290  0.00  0.00           H
ATOM   4442 HG22 ILE   280      93.540  61.790  27.330  0.00  0.00           H
ATOM   4443 HG23 ILE   280      93.330  62.880  28.680  0.00  0.00           H
ATOM   4444  CG1 ILE   280      90.630  63.580  27.420  0.00  0.00           C
ATOM   4445 HG12 ILE   280      90.240  64.520  27.040  0.00  0.00           H
ATOM   4446 HG13 ILE   280      90.710  63.760  28.490  0.00  0.00           H
ATOM   4447  CD1 ILE   280      89.680  62.520  26.940  0.00  0.00           C
ATOM   4448 HD11 ILE   280      89.900  61.660  27.580  0.00  0.00           H
ATOM   4449 HD12 ILE   280      88.640  62.830  27.070  0.00  0.00           H
ATOM   4450 HD13 ILE   280      89.800  62.230  25.900  0.00  0.00           H
ATOM   4451  C   ILE   280      94.350  64.200  26.320  0.00  0.00           C
ATOM   4452  O   ILE   280      95.240  64.130  27.180  0.00  0.00           O
ATOM   4453  N   SER   281      94.510  63.950  25.050  0.00  0.00           N
ATOM   4454  H   SER   281      93.690  63.890  24.460  0.00  0.00           H
ATOM   4455  CA  SER   281      95.780  63.660  24.460  0.00  0.00           C
ATOM   4456  HA  SER   281      96.030  62.690  24.880  0.00  0.00           H
ATOM   4457  CB  SER   281      95.680  63.540  22.920  0.00  0.00           C
ATOM   4458  HB2 SER   281      95.590  64.530  22.490  0.00  0.00           H
ATOM   4459  HB3 SER   281      94.770  63.030  22.620  0.00  0.00           H
ATOM   4460  OG  SER   281      96.830  63.000  22.260  0.00  0.00           O
ATOM   4461  HG  SER   281      97.490  63.700  22.200  0.00  0.00           H
ATOM   4462  C   SER   281      96.820  64.770  24.840  0.00  0.00           C
ATOM   4463  O   SER   281      97.930  64.400  25.290  0.00  0.00           O
ATOM   4464  N   ASP   282      96.510  66.040  24.620  0.00  0.00           N
ATOM   4465  H   ASP   282      95.630  66.210  24.150  0.00  0.00           H
ATOM   4466  CA  ASP   282      97.420  67.200  24.850  0.00  0.00           C
ATOM   4467  HA  ASP   282      98.430  66.950  24.520  0.00  0.00           H
ATOM   4468  CB  ASP   282      97.060  68.430  23.920  0.00  0.00           C
ATOM   4469  HB2 ASP   282      97.800  69.200  24.150  0.00  0.00           H
ATOM   4470  HB3 ASP   282      96.080  68.800  24.190  0.00  0.00           H
ATOM   4471  CG  ASP   282      97.130  68.180  22.420  0.00  0.00           C
ATOM   4472  OD1 ASP   282      97.590  67.130  21.970  0.00  0.00           O
ATOM   4473  OD2 ASP   282      96.760  69.080  21.600  0.00  0.00           O
ATOM   4474  C   ASP   282      97.600  67.590  26.330  0.00  0.00           C
ATOM   4475  O   ASP   282      98.690  67.960  26.740  0.00  0.00           O
ATOM   4476  N   ALA   283      96.530  67.390  27.110  0.00  0.00           N
ATOM   4477  H   ALA   283      95.670  67.070  26.680  0.00  0.00           H
ATOM   4478  CA  ALA   283      96.660  67.590  28.490  0.00  0.00           C
ATOM   4479  HA  ALA   283      97.170  68.530  28.730  0.00  0.00           H
ATOM   4480  CB  ALA   283      95.220  67.670  29.100  0.00  0.00           C
ATOM   4481  HB1 ALA   283      94.630  68.530  28.790  0.00  0.00           H
ATOM   4482  HB2 ALA   283      94.770  66.710  28.840  0.00  0.00           H
ATOM   4483  HB3 ALA   283      95.310  67.650  30.190  0.00  0.00           H
ATOM   4484  C   ALA   283      97.490  66.450  29.170  0.00  0.00           C
ATOM   4485  O   ALA   283      98.300  66.830  30.010  0.00  0.00           O
ATOM   4486  N   VAL   284      97.220  65.170  28.890  0.00  0.00           N
ATOM   4487  H   VAL   284      96.500  64.860  28.240  0.00  0.00           H
ATOM   4488  CA  VAL   284      98.110  64.090  29.390  0.00  0.00           C
ATOM   4489  HA  VAL   284      97.950  64.110  30.470  0.00  0.00           H
ATOM   4490  CB  VAL   284      97.560  62.680  28.910  0.00  0.00           C
ATOM   4491  HB  VAL   284      97.460  62.610  27.820  0.00  0.00           H
ATOM   4492  CG1 VAL   284      98.490  61.650  29.420  0.00  0.00           C
ATOM   4493 HG11 VAL   284      99.390  61.710  28.810  0.00  0.00           H
ATOM   4494 HG12 VAL   284      98.730  61.750  30.480  0.00  0.00           H
ATOM   4495 HG13 VAL   284      98.010  60.680  29.330  0.00  0.00           H
ATOM   4496  CG2 VAL   284      96.190  62.480  29.540  0.00  0.00           C
ATOM   4497 HG21 VAL   284      95.630  63.410  29.470  0.00  0.00           H
ATOM   4498 HG22 VAL   284      95.550  61.700  29.140  0.00  0.00           H
ATOM   4499 HG23 VAL   284      96.310  62.290  30.610  0.00  0.00           H
ATOM   4500  C   VAL   284      99.570  64.370  28.990  0.00  0.00           C
ATOM   4501  O   VAL   284     100.480  64.200  29.800  0.00  0.00           O
ATOM   4502  N   ALA   285      99.780  64.910  27.800  0.00  0.00           N
ATOM   4503  H   ALA   285      99.010  65.090  27.180  0.00  0.00           H
ATOM   4504  CA  ALA   285     101.170  65.080  27.380  0.00  0.00           C
ATOM   4505  HA  ALA   285     101.810  64.210  27.550  0.00  0.00           H
ATOM   4506  CB  ALA   285     101.190  65.490  25.910  0.00  0.00           C
ATOM   4507  HB1 ALA   285     102.210  65.600  25.550  0.00  0.00           H
ATOM   4508  HB2 ALA   285     100.850  64.620  25.340  0.00  0.00           H
ATOM   4509  HB3 ALA   285     100.650  66.400  25.640  0.00  0.00           H
ATOM   4510  C   ALA   285     101.920  66.150  28.170  0.00  0.00           C
ATOM   4511  O   ALA   285     103.120  65.980  28.470  0.00  0.00           O
ATOM   4512  N   VAL   286     101.240  67.280  28.530  0.00  0.00           N
ATOM   4513  H   VAL   286     100.290  67.370  28.190  0.00  0.00           H
ATOM   4514  CA  VAL   286     101.750  68.360  29.330  0.00  0.00           C
ATOM   4515  HA  VAL   286     102.800  68.500  29.060  0.00  0.00           H
ATOM   4516  CB  VAL   286     100.900  69.640  28.990  0.00  0.00           C
ATOM   4517  HB  VAL   286      99.850  69.330  28.970  0.00  0.00           H
ATOM   4518  CG1 VAL   286     101.090  70.840  29.950  0.00  0.00           C
ATOM   4519 HG11 VAL   286     100.750  70.570  30.950  0.00  0.00           H
ATOM   4520 HG12 VAL   286     102.090  71.200  30.180  0.00  0.00           H
ATOM   4521 HG13 VAL   286     100.590  71.750  29.610  0.00  0.00           H
ATOM   4522  CG2 VAL   286     101.330  70.040  27.640  0.00  0.00           C
ATOM   4523 HG21 VAL   286     102.420  70.040  27.550  0.00  0.00           H
ATOM   4524 HG22 VAL   286     100.880  69.380  26.890  0.00  0.00           H
ATOM   4525 HG23 VAL   286     101.050  71.070  27.440  0.00  0.00           H
ATOM   4526  C   VAL   286     101.720  67.950  30.800  0.00  0.00           C
ATOM   4527  O   VAL   286     102.710  68.180  31.530  0.00  0.00           O
ATOM   4528  N   VAL   287     100.650  67.320  31.330  0.00  0.00           N
ATOM   4529  H   VAL   287      99.950  67.070  30.650  0.00  0.00           H
ATOM   4530  CA  VAL   287     100.710  66.750  32.720  0.00  0.00           C
ATOM   4531  HA  VAL   287     100.910  67.590  33.400  0.00  0.00           H
ATOM   4532  CB  VAL   287      99.330  66.160  33.120  0.00  0.00           C
ATOM   4533  HB  VAL   287      99.040  65.380  32.420  0.00  0.00           H
ATOM   4534  CG1 VAL   287      99.400  65.460  34.500  0.00  0.00           C
ATOM   4535 HG11 VAL   287     100.180  64.700  34.570  0.00  0.00           H
ATOM   4536 HG12 VAL   287      99.610  66.180  35.290  0.00  0.00           H
ATOM   4537 HG13 VAL   287      98.510  64.880  34.750  0.00  0.00           H
ATOM   4538  CG2 VAL   287      98.290  67.270  33.280  0.00  0.00           C
ATOM   4539 HG21 VAL   287      98.000  67.540  32.270  0.00  0.00           H
ATOM   4540 HG22 VAL   287      97.400  66.900  33.790  0.00  0.00           H
ATOM   4541 HG23 VAL   287      98.700  68.140  33.800  0.00  0.00           H
ATOM   4542  C   VAL   287     101.930  65.790  32.860  0.00  0.00           C
ATOM   4543  O   VAL   287     102.810  66.080  33.690  0.00  0.00           O
ATOM   4544  N   ALA   288     102.070  64.730  32.040  0.00  0.00           N
ATOM   4545  H   ALA   288     101.320  64.520  31.400  0.00  0.00           H
ATOM   4546  CA  ALA   288     103.210  63.810  32.100  0.00  0.00           C
ATOM   4547  HA  ALA   288     103.020  63.200  32.990  0.00  0.00           H
ATOM   4548  CB  ALA   288     103.020  62.940  30.830  0.00  0.00           C
ATOM   4549  HB1 ALA   288     103.640  62.040  30.790  0.00  0.00           H
ATOM   4550  HB2 ALA   288     102.080  62.400  30.900  0.00  0.00           H
ATOM   4551  HB3 ALA   288     103.020  63.580  29.950  0.00  0.00           H
ATOM   4552  C   ALA   288     104.600  64.450  32.070  0.00  0.00           C
ATOM   4553  O   ALA   288     105.530  63.940  32.750  0.00  0.00           O
ATOM   4554  N   GLN   289     104.770  65.420  31.210  0.00  0.00           N
ATOM   4555  H   GLN   289     103.990  65.720  30.650  0.00  0.00           H
ATOM   4556  CA  GLN   289     106.010  66.260  31.130  0.00  0.00           C
ATOM   4557  HA  GLN   289     106.810  65.540  30.960  0.00  0.00           H
ATOM   4558  CB  GLN   289     105.860  67.100  29.800  0.00  0.00           C
ATOM   4559  HB2 GLN   289     105.010  67.770  29.930  0.00  0.00           H
ATOM   4560  HB3 GLN   289     105.600  66.400  29.010  0.00  0.00           H
ATOM   4561  CG  GLN   289     107.150  67.870  29.340  0.00  0.00           C
ATOM   4562  HG2 GLN   289     107.870  67.070  29.160  0.00  0.00           H
ATOM   4563  HG3 GLN   289     107.500  68.400  30.230  0.00  0.00           H
ATOM   4564  CD  GLN   289     106.970  68.780  28.160  0.00  0.00           C
ATOM   4565  OE1 GLN   289     107.300  68.490  27.000  0.00  0.00           O
ATOM   4566  NE2 GLN   289     106.250  69.870  28.300  0.00  0.00           N
ATOM   4567 HE21 GLN   289     105.870  70.240  29.160  0.00  0.00           H
ATOM   4568 HE22 GLN   289     106.050  70.420  27.480  0.00  0.00           H
ATOM   4569  C   GLN   289     106.280  67.040  32.410  0.00  0.00           C
ATOM   4570  O   GLN   289     107.360  66.890  33.080  0.00  0.00           O
ATOM   4571  N   ALA   290     105.220  67.810  32.840  0.00  0.00           N
ATOM   4572  H   ALA   290     104.300  67.760  32.430  0.00  0.00           H
ATOM   4573  CA  ALA   290     105.370  68.620  34.050  0.00  0.00           C
ATOM   4574  HA  ALA   290     106.200  69.320  33.910  0.00  0.00           H
ATOM   4575  CB  ALA   290     104.200  69.600  34.090  0.00  0.00           C
ATOM   4576  HB1 ALA   290     104.180  70.240  33.200  0.00  0.00           H
ATOM   4577  HB2 ALA   290     103.300  69.000  34.180  0.00  0.00           H
ATOM   4578  HB3 ALA   290     104.330  70.370  34.840  0.00  0.00           H
ATOM   4579  C   ALA   290     105.510  67.810  35.350  0.00  0.00           C
ATOM   4580  O   ALA   290     106.090  68.350  36.280  0.00  0.00           O
ATOM   4581  N   ILE   291     105.170  66.520  35.310  0.00  0.00           N
ATOM   4582  H   ILE   291     104.770  66.240  34.430  0.00  0.00           H
ATOM   4583  CA  ILE   291     105.410  65.640  36.410  0.00  0.00           C
ATOM   4584  HA  ILE   291     105.300  66.220  37.320  0.00  0.00           H
ATOM   4585  CB  ILE   291     104.430  64.470  36.440  0.00  0.00           C
ATOM   4586  HB  ILE   291     104.420  63.960  35.480  0.00  0.00           H
ATOM   4587  CG2 ILE   291     104.880  63.330  37.380  0.00  0.00           C
ATOM   4588 HG21 ILE   291     105.710  62.770  36.930  0.00  0.00           H
ATOM   4589 HG22 ILE   291     105.230  63.770  38.310  0.00  0.00           H
ATOM   4590 HG23 ILE   291     104.040  62.690  37.640  0.00  0.00           H
ATOM   4591  CG1 ILE   291     103.010  65.000  36.770  0.00  0.00           C
ATOM   4592 HG12 ILE   291     102.610  65.660  36.000  0.00  0.00           H
ATOM   4593 HG13 ILE   291     103.040  65.520  37.730  0.00  0.00           H
ATOM   4594  CD1 ILE   291     101.920  63.900  36.760  0.00  0.00           C
ATOM   4595 HD11 ILE   291     101.970  63.280  37.660  0.00  0.00           H
ATOM   4596 HD12 ILE   291     100.930  64.340  36.900  0.00  0.00           H
ATOM   4597 HD13 ILE   291     102.020  63.350  35.820  0.00  0.00           H
ATOM   4598  C   ILE   291     106.850  65.220  36.450  0.00  0.00           C
ATOM   4599  O   ILE   291     107.540  65.340  37.420  0.00  0.00           O
ATOM   4600  N   HIE   292     107.450  64.830  35.300  0.00  0.00           N
ATOM   4601  H   HIE   292     106.940  64.950  34.440  0.00  0.00           H
ATOM   4602  CA  HIE   292     108.870  64.470  35.160  0.00  0.00           C
ATOM   4603  HA  HIE   292     109.260  63.760  35.890  0.00  0.00           H
ATOM   4604  CB  HIE   292     109.250  63.930  33.760  0.00  0.00           C
ATOM   4605  HB2 HIE   292     110.330  63.910  33.660  0.00  0.00           H
ATOM   4606  HB3 HIE   292     108.970  64.600  32.950  0.00  0.00           H
ATOM   4607  CG  HIE   292     108.700  62.490  33.500  0.00  0.00           C
ATOM   4608  ND1 HIE   292     107.450  62.090  33.220  0.00  0.00           N
ATOM   4609  CE1 HIE   292     107.444  60.786  32.935  0.00  0.00           C
ATOM   4610  HE1 HIE   292     106.539  60.264  32.623  0.00  0.00           H
ATOM   4611  NE2 HIE   292     108.648  60.339  33.194  0.00  0.00           N
ATOM   4612  HE2 HIE   292     108.931  59.371  33.138  0.00  0.00           H
ATOM   4613  CD2 HIE   292     109.460  61.370  33.550  0.00  0.00           C
ATOM   4614  HD2 HIE   292     110.510  61.360  33.810  0.00  0.00           H
ATOM   4615  C   HIE   292     109.820  65.700  35.470  0.00  0.00           C
ATOM   4616  O   HIE   292     110.960  65.550  35.950  0.00  0.00           O
ATOM   4617  N   GLU   293     109.400  66.960  35.180  0.00  0.00           N
ATOM   4618  H   GLU   293     108.640  67.030  34.520  0.00  0.00           H
ATOM   4619  CA  GLU   293     110.040  68.200  35.580  0.00  0.00           C
ATOM   4620  HA  GLU   293     111.120  68.190  35.480  0.00  0.00           H
ATOM   4621  CB  GLU   293     109.570  69.290  34.640  0.00  0.00           C
ATOM   4622  HB2 GLU   293     108.490  69.370  34.600  0.00  0.00           H
ATOM   4623  HB3 GLU   293     109.940  68.880  33.700  0.00  0.00           H
ATOM   4624  CG  GLU   293     110.260  70.600  34.840  0.00  0.00           C
ATOM   4625  HG2 GLU   293     111.310  70.360  34.960  0.00  0.00           H
ATOM   4626  HG3 GLU   293     109.900  71.140  35.720  0.00  0.00           H
ATOM   4627  CD  GLU   293     110.160  71.600  33.740  0.00  0.00           C
ATOM   4628  OE1 GLU   293     110.670  71.290  32.620  0.00  0.00           O
ATOM   4629  OE2 GLU   293     109.570  72.690  33.880  0.00  0.00           O
ATOM   4630  C   GLU   293     109.780  68.450  37.090  0.00  0.00           C
ATOM   4631  O   GLU   293     110.680  68.890  37.850  0.00  0.00           O
ATOM   4632  N   LEU   294     108.690  68.080  37.700  0.00  0.00           N
ATOM   4633  H   LEU   294     108.070  67.530  37.120  0.00  0.00           H
ATOM   4634  CA  LEU   294     108.480  68.150  39.180  0.00  0.00           C
ATOM   4635  HA  LEU   294     108.680  69.190  39.420  0.00  0.00           H
ATOM   4636  CB  LEU   294     107.010  67.750  39.450  0.00  0.00           C
ATOM   4637  HB2 LEU   294     106.870  66.680  39.280  0.00  0.00           H
ATOM   4638  HB3 LEU   294     106.400  68.310  38.740  0.00  0.00           H
ATOM   4639  CG  LEU   294     106.540  68.050  40.900  0.00  0.00           C
ATOM   4640  HG  LEU   294     107.330  67.650  41.530  0.00  0.00           H
ATOM   4641  CD1 LEU   294     106.350  69.540  41.050  0.00  0.00           C
ATOM   4642 HD11 LEU   294     105.690  69.900  40.260  0.00  0.00           H
ATOM   4643 HD12 LEU   294     105.790  69.760  41.960  0.00  0.00           H
ATOM   4644 HD13 LEU   294     107.260  70.130  41.100  0.00  0.00           H
ATOM   4645  CD2 LEU   294     105.270  67.320  41.350  0.00  0.00           C
ATOM   4646 HD21 LEU   294     105.340  66.240  41.240  0.00  0.00           H
ATOM   4647 HD22 LEU   294     105.020  67.650  42.350  0.00  0.00           H
ATOM   4648 HD23 LEU   294     104.480  67.680  40.700  0.00  0.00           H
ATOM   4649  C   LEU   294     109.450  67.240  39.940  0.00  0.00           C
ATOM   4650  O   LEU   294     109.970  67.600  40.980  0.00  0.00           O
ATOM   4651  N   PHE   295     109.650  66.010  39.390  0.00  0.00           N
ATOM   4652  H   PHE   295     109.120  65.740  38.570  0.00  0.00           H
ATOM   4653  CA  PHE   295     110.470  65.010  40.090  0.00  0.00           C
ATOM   4654  HA  PHE   295     110.480  65.170  41.170  0.00  0.00           H
ATOM   4655  CB  PHE   295     109.920  63.670  39.670  0.00  0.00           C
ATOM   4656  HB2 PHE   295     110.730  62.960  39.820  0.00  0.00           H
ATOM   4657  HB3 PHE   295     109.440  63.610  38.690  0.00  0.00           H
ATOM   4658  CG  PHE   295     108.890  63.170  40.700  0.00  0.00           C
ATOM   4659  CD1 PHE   295     109.280  62.630  41.920  0.00  0.00           C
ATOM   4660  HD1 PHE   295     110.330  62.590  42.180  0.00  0.00           H
ATOM   4661  CE1 PHE   295     108.360  62.120  42.850  0.00  0.00           C
ATOM   4662  HE1 PHE   295     108.700  61.640  43.750  0.00  0.00           H
ATOM   4663  CZ  PHE   295     106.970  62.200  42.590  0.00  0.00           C
ATOM   4664  HZ  PHE   295     106.270  61.780  43.300  0.00  0.00           H
ATOM   4665  CE2 PHE   295     106.490  62.680  41.360  0.00  0.00           C
ATOM   4666  HE2 PHE   295     105.430  62.680  41.160  0.00  0.00           H
ATOM   4667  CD2 PHE   295     107.470  63.280  40.470  0.00  0.00           C
ATOM   4668  HD2 PHE   295     107.110  63.750  39.560  0.00  0.00           H
ATOM   4669  C   PHE   295     111.930  65.140  39.700  0.00  0.00           C
ATOM   4670  O   PHE   295     112.700  64.230  40.110  0.00  0.00           O
ATOM   4671  N   GLU   296     112.380  66.250  39.030  0.00  0.00           N
ATOM   4672  H   GLU   296     111.720  66.870  38.590  0.00  0.00           H
ATOM   4673  CA  GLU   296     113.740  66.630  38.980  0.00  0.00           C
ATOM   4674  HA  GLU   296     114.470  65.870  38.710  0.00  0.00           H
ATOM   4675  CB  GLU   296     113.830  67.650  37.870  0.00  0.00           C
ATOM   4676  HB2 GLU   296     113.150  68.460  38.140  0.00  0.00           H
ATOM   4677  HB3 GLU   296     113.430  67.220  36.950  0.00  0.00           H
ATOM   4678  CG  GLU   296     115.280  68.130  37.540  0.00  0.00           C
ATOM   4679  HG2 GLU   296     115.870  67.250  37.300  0.00  0.00           H
ATOM   4680  HG3 GLU   296     115.770  68.620  38.390  0.00  0.00           H
ATOM   4681  CD  GLU   296     115.270  68.970  36.200  0.00  0.00           C
ATOM   4682  OE1 GLU   296     114.830  70.140  36.170  0.00  0.00           O
ATOM   4683  OE2 GLU   296     115.850  68.480  35.190  0.00  0.00           O
ATOM   4684  C   GLU   296     114.290  67.230  40.350  0.00  0.00           C
ATOM   4685  O   GLU   296     115.490  67.090  40.600  0.00  0.00           O
ATOM   4686  N   MET   297     113.410  67.870  41.170  0.00  0.00           N
ATOM   4687  H   MET   297     112.450  67.880  40.860  0.00  0.00           H
ATOM   4688  CA  MET   297     113.810  68.650  42.260  0.00  0.00           C
ATOM   4689  HA  MET   297     114.720  69.240  42.210  0.00  0.00           H
ATOM   4690  CB  MET   297     112.730  69.660  42.610  0.00  0.00           C
ATOM   4691  HB2 MET   297     112.860  69.990  43.640  0.00  0.00           H
ATOM   4692  HB3 MET   297     111.820  69.100  42.410  0.00  0.00           H
ATOM   4693  CG  MET   297     112.800  70.940  41.690  0.00  0.00           C
ATOM   4694  HG2 MET   297     112.740  70.670  40.640  0.00  0.00           H
ATOM   4695  HG3 MET   297     113.740  71.470  41.830  0.00  0.00           H
ATOM   4696  SD  MET   297     111.500  72.190  41.780  0.00  0.00           S
ATOM   4697  CE  MET   297     110.240  71.280  40.730  0.00  0.00           C
ATOM   4698  HE1 MET   297     110.170  70.210  40.940  0.00  0.00           H
ATOM   4699  HE2 MET   297     109.270  71.760  40.840  0.00  0.00           H
ATOM   4700  HE3 MET   297     110.480  71.570  39.710  0.00  0.00           H
ATOM   4701  C   MET   297     113.970  67.720  43.480  0.00  0.00           C
ATOM   4702  O   MET   297     113.370  66.640  43.490  0.00  0.00           O
ATOM   4703  N   GLU   298     114.660  68.130  44.530  0.00  0.00           N
ATOM   4704  H   GLU   298     115.020  69.060  44.390  0.00  0.00           H
ATOM   4705  CA  GLU   298     114.600  67.620  45.910  0.00  0.00           C
ATOM   4706  HA  GLU   298     114.610  66.530  45.840  0.00  0.00           H
ATOM   4707  CB  GLU   298     115.830  68.200  46.600  0.00  0.00           C
ATOM   4708  HB2 GLU   298     115.920  67.810  47.610  0.00  0.00           H
ATOM   4709  HB3 GLU   298     115.730  69.280  46.740  0.00  0.00           H
ATOM   4710  CG  GLU   298     117.240  67.810  45.880  0.00  0.00           C
ATOM   4711  HG2 GLU   298     117.980  68.210  46.560  0.00  0.00           H
ATOM   4712  HG3 GLU   298     117.390  68.360  44.950  0.00  0.00           H
ATOM   4713  CD  GLU   298     117.450  66.300  45.560  0.00  0.00           C
ATOM   4714  OE1 GLU   298     117.760  65.950  44.420  0.00  0.00           O
ATOM   4715  OE2 GLU   298     117.300  65.480  46.510  0.00  0.00           O
ATOM   4716  C   GLU   298     113.280  68.010  46.650  0.00  0.00           C
ATOM   4717  O   GLU   298     112.470  68.890  46.380  0.00  0.00           O
ATOM   4718  N   ASN   299     113.140  67.390  47.820  0.00  0.00           N
ATOM   4719  H   ASN   299     113.840  66.670  47.920  0.00  0.00           H
ATOM   4720  CA  ASN   299     112.090  67.620  48.860  0.00  0.00           C
ATOM   4721  HA  ASN   299     112.250  66.870  49.640  0.00  0.00           H
ATOM   4722  CB  ASN   299     112.250  69.000  49.530  0.00  0.00           C
ATOM   4723  HB2 ASN   299     111.400  69.130  50.200  0.00  0.00           H
ATOM   4724  HB3 ASN   299     112.140  69.820  48.820  0.00  0.00           H
ATOM   4725  CG  ASN   299     113.510  69.100  50.350  0.00  0.00           C
ATOM   4726  OD1 ASN   299     113.650  68.520  51.430  0.00  0.00           O
ATOM   4727  ND2 ASN   299     114.590  69.710  49.860  0.00  0.00           N
ATOM   4728 HD21 ASN   299     114.530  70.340  49.070  0.00  0.00           H
ATOM   4729 HD22 ASN   299     115.430  69.580  50.400  0.00  0.00           H
ATOM   4730  C   ASN   299     110.640  67.350  48.330  0.00  0.00           C
ATOM   4731  O   ASN   299     109.710  68.020  48.800  0.00  0.00           O
ATOM   4732  N   ILE   300     110.470  66.540  47.310  0.00  0.00           N
ATOM   4733  H   ILE   300     111.280  66.080  46.920  0.00  0.00           H
ATOM   4734  CA  ILE   300     109.090  66.270  46.820  0.00  0.00           C
ATOM   4735  HA  ILE   300     108.620  67.250  46.690  0.00  0.00           H
ATOM   4736  CB  ILE   300     109.170  65.690  45.390  0.00  0.00           C
ATOM   4737  HB  ILE   300     109.550  64.670  45.450  0.00  0.00           H
ATOM   4738  CG2 ILE   300     107.820  65.540  44.700  0.00  0.00           C
ATOM   4739 HG21 ILE   300     107.410  66.510  44.450  0.00  0.00           H
ATOM   4740 HG22 ILE   300     107.940  64.880  43.840  0.00  0.00           H
ATOM   4741 HG23 ILE   300     107.080  64.930  45.220  0.00  0.00           H
ATOM   4742  CG1 ILE   300     110.070  66.550  44.500  0.00  0.00           C
ATOM   4743 HG12 ILE   300     109.910  66.220  43.470  0.00  0.00           H
ATOM   4744 HG13 ILE   300     111.110  66.470  44.830  0.00  0.00           H
ATOM   4745  CD1 ILE   300     109.820  68.050  44.590  0.00  0.00           C
ATOM   4746 HD11 ILE   300     109.910  68.490  45.580  0.00  0.00           H
ATOM   4747 HD12 ILE   300     110.530  68.550  43.940  0.00  0.00           H
ATOM   4748 HD13 ILE   300     108.890  68.210  44.040  0.00  0.00           H
ATOM   4749  C   ILE   300     108.160  65.540  47.800  0.00  0.00           C
ATOM   4750  O   ILE   300     108.560  64.630  48.580  0.00  0.00           O
ATOM   4751  N   THR   301     106.890  65.910  47.740  0.00  0.00           N
ATOM   4752  H   THR   301     106.750  66.740  47.180  0.00  0.00           H
ATOM   4753  CA  THR   301     105.800  65.510  48.600  0.00  0.00           C
ATOM   4754  HA  THR   301     106.180  64.590  49.060  0.00  0.00           H
ATOM   4755  CB  THR   301     105.320  66.520  49.690  0.00  0.00           C
ATOM   4756  HB  THR   301     104.560  65.910  50.190  0.00  0.00           H
ATOM   4757  CG2 THR   301     106.540  66.920  50.560  0.00  0.00           C
ATOM   4758 HG21 THR   301     107.140  67.620  49.990  0.00  0.00           H
ATOM   4759 HG22 THR   301     106.290  67.400  51.510  0.00  0.00           H
ATOM   4760 HG23 THR   301     107.090  66.030  50.870  0.00  0.00           H
ATOM   4761  OG1 THR   301     104.550  67.650  49.180  0.00  0.00           O
ATOM   4762  HG1 THR   301     105.160  68.100  48.600  0.00  0.00           H
ATOM   4763  C   THR   301     104.550  64.950  47.850  0.00  0.00           C
ATOM   4764  O   THR   301     104.200  65.380  46.740  0.00  0.00           O
ATOM   4765  N   ASP   302     103.930  63.950  48.450  0.00  0.00           N
ATOM   4766  H   ASP   302     104.290  63.490  49.270  0.00  0.00           H
ATOM   4767  CA  ASP   302     102.730  63.360  47.980  0.00  0.00           C
ATOM   4768  HA  ASP   302     102.820  63.470  46.900  0.00  0.00           H
ATOM   4769  CB  ASP   302     102.650  61.910  48.400  0.00  0.00           C
ATOM   4770  HB2 ASP   302     101.660  61.490  48.250  0.00  0.00           H
ATOM   4771  HB3 ASP   302     102.870  61.850  49.470  0.00  0.00           H
ATOM   4772  CG  ASP   302     103.490  60.880  47.610  0.00  0.00           C
ATOM   4773  OD1 ASP   302     104.650  61.260  47.260  0.00  0.00           O
ATOM   4774  OD2 ASP   302     103.100  59.710  47.420  0.00  0.00           O
ATOM   4775  C   ASP   302     101.440  64.060  48.470  0.00  0.00           C
ATOM   4776  O   ASP   302     101.420  64.310  49.670  0.00  0.00           O
ATOM   4777  N   PRO   303     100.400  64.160  47.660  0.00  0.00           N
ATOM   4778  CD  PRO   303     100.380  63.750  46.250  0.00  0.00           C
ATOM   4779  HD2 PRO   303     100.670  62.710  46.120  0.00  0.00           H
ATOM   4780  HD3 PRO   303     101.180  64.350  45.820  0.00  0.00           H
ATOM   4781  CG  PRO   303      99.080  64.100  45.650  0.00  0.00           C
ATOM   4782  HG2 PRO   303      98.740  63.350  44.930  0.00  0.00           H
ATOM   4783  HG3 PRO   303      99.190  65.120  45.280  0.00  0.00           H
ATOM   4784  CB  PRO   303      98.120  63.960  46.870  0.00  0.00           C
ATOM   4785  HB2 PRO   303      97.740  62.950  47.060  0.00  0.00           H
ATOM   4786  HB3 PRO   303      97.310  64.690  46.880  0.00  0.00           H
ATOM   4787  CA  PRO   303      99.040  64.410  48.030  0.00  0.00           C
ATOM   4788  HA  PRO   303      98.910  65.470  48.230  0.00  0.00           H
ATOM   4789  C   PRO   303      98.560  63.670  49.320  0.00  0.00           C
ATOM   4790  O   PRO   303      99.110  62.630  49.640  0.00  0.00           O
ATOM   4791  N   PRO   304      97.480  64.120  50.010  0.00  0.00           N
ATOM   4792  CD  PRO   304      96.800  65.360  49.990  0.00  0.00           C
ATOM   4793  HD2 PRO   304      95.890  65.130  49.440  0.00  0.00           H
ATOM   4794  HD3 PRO   304      97.410  66.170  49.590  0.00  0.00           H
ATOM   4795  CG  PRO   304      96.460  65.630  51.510  0.00  0.00           C
ATOM   4796  HG2 PRO   304      95.750  66.450  51.630  0.00  0.00           H
ATOM   4797  HG3 PRO   304      97.320  65.830  52.160  0.00  0.00           H
ATOM   4798  CB  PRO   304      95.880  64.210  51.730  0.00  0.00           C
ATOM   4799  HB2 PRO   304      94.920  63.970  51.270  0.00  0.00           H
ATOM   4800  HB3 PRO   304      95.810  63.970  52.790  0.00  0.00           H
ATOM   4801  CA  PRO   304      96.900  63.300  51.090  0.00  0.00           C
ATOM   4802  HA  PRO   304      97.630  62.970  51.820  0.00  0.00           H
ATOM   4803  C   PRO   304      96.260  62.010  50.560  0.00  0.00           C
ATOM   4804  O   PRO   304      95.500  62.040  49.590  0.00  0.00           O
ATOM   4805  N   ARG   305      96.450  60.880  51.320  0.00  0.00           N
ATOM   4806  H   ARG   305      96.960  60.950  52.190  0.00  0.00           H
ATOM   4807  CA  ARG   305      95.580  59.690  51.060  0.00  0.00           C
ATOM   4808  HA  ARG   305      95.420  59.520  50.000  0.00  0.00           H
ATOM   4809  CB  ARG   305      96.280  58.400  51.580  0.00  0.00           C
ATOM   4810  HB2 ARG   305      96.360  58.460  52.670  0.00  0.00           H
ATOM   4811  HB3 ARG   305      97.290  58.450  51.180  0.00  0.00           H
ATOM   4812  CG  ARG   305      95.550  57.150  51.080  0.00  0.00           C
ATOM   4813  HG2 ARG   305      95.250  57.270  50.040  0.00  0.00           H
ATOM   4814  HG3 ARG   305      94.700  56.930  51.720  0.00  0.00           H
ATOM   4815  CD  ARG   305      96.540  56.010  51.140  0.00  0.00           C
ATOM   4816  HD2 ARG   305      96.960  55.830  52.130  0.00  0.00           H
ATOM   4817  HD3 ARG   305      97.380  56.280  50.490  0.00  0.00           H
ATOM   4818  NE  ARG   305      95.990  54.750  50.580  0.00  0.00           N
ATOM   4819  HE  ARG   305      95.140  54.740  50.040  0.00  0.00           H
ATOM   4820  CZ  ARG   305      96.710  53.680  50.520  0.00  0.00           C
ATOM   4821  NH1 ARG   305      97.900  53.510  50.940  0.00  0.00           N
ATOM   4822 HH11 ARG   305      98.350  54.410  51.070  0.00  0.00           H
ATOM   4823 HH12 ARG   305      98.290  52.590  51.080  0.00  0.00           H
ATOM   4824  NH2 ARG   305      96.100  52.570  50.110  0.00  0.00           N
ATOM   4825 HH21 ARG   305      95.120  52.700  49.900  0.00  0.00           H
ATOM   4826 HH22 ARG   305      96.610  51.710  50.000  0.00  0.00           H
ATOM   4827  C   ARG   305      94.170  59.920  51.650  0.00  0.00           C
ATOM   4828  O   ARG   305      93.990  59.650  52.850  0.00  0.00           O
ATOM   4829  N   GLY   306      93.250  60.350  50.770  0.00  0.00           N
ATOM   4830  H   GLY   306      93.500  60.540  49.810  0.00  0.00           H
ATOM   4831  CA  GLY   306      91.880  60.630  51.160  0.00  0.00           C
ATOM   4832  HA2 GLY   306      91.550  59.780  51.770  0.00  0.00           H
ATOM   4833  HA3 GLY   306      91.240  60.490  50.290  0.00  0.00           H
ATOM   4834  C   GLY   306      91.630  61.980  51.830  0.00  0.00           C
ATOM   4835  O   GLY   306      92.480  62.460  52.620  0.00  0.00           O
ATOM   4836  N   CYX   307      90.460  62.610  51.550  0.00  0.00           N
ATOM   4837  H   CYX   307      89.840  62.150  50.900  0.00  0.00           H
ATOM   4838  CA  CYX   307      89.910  63.810  52.070  0.00  0.00           C
ATOM   4839  HA  CYX   307      90.670  64.570  51.930  0.00  0.00           H
ATOM   4840  CB  CYX   307      88.560  64.190  51.480  0.00  0.00           C
ATOM   4841  HB2 CYX   307      88.100  64.960  52.090  0.00  0.00           H
ATOM   4842  HB3 CYX   307      87.950  63.280  51.450  0.00  0.00           H
ATOM   4843  SG  CYX   307      88.680  64.820  49.740  0.00  0.00           S
ATOM   4844  C   CYX   307      89.800  63.680  53.580  0.00  0.00           C
ATOM   4845  O   CYX   307      90.050  64.620  54.370  0.00  0.00           O
ATOM   4846  N   VAL   308      89.280  62.510  53.930  0.00  0.00           N
ATOM   4847  H   VAL   308      88.950  61.890  53.210  0.00  0.00           H
ATOM   4848  CA  VAL   308      88.880  62.100  55.280  0.00  0.00           C
ATOM   4849  HA  VAL   308      87.960  62.630  55.550  0.00  0.00           H
ATOM   4850  CB  VAL   308      88.520  60.610  55.090  0.00  0.00           C
ATOM   4851  HB  VAL   308      89.340  60.000  54.700  0.00  0.00           H
ATOM   4852  CG1 VAL   308      88.110  60.090  56.540  0.00  0.00           C
ATOM   4853 HG11 VAL   308      87.750  59.070  56.470  0.00  0.00           H
ATOM   4854 HG12 VAL   308      89.000  60.130  57.170  0.00  0.00           H
ATOM   4855 HG13 VAL   308      87.350  60.700  57.030  0.00  0.00           H
ATOM   4856  CG2 VAL   308      87.210  60.390  54.220  0.00  0.00           C
ATOM   4857 HG21 VAL   308      86.370  60.860  54.730  0.00  0.00           H
ATOM   4858 HG22 VAL   308      87.320  60.820  53.230  0.00  0.00           H
ATOM   4859 HG23 VAL   308      87.100  59.310  54.110  0.00  0.00           H
ATOM   4860  C   VAL   308      89.970  62.310  56.310  0.00  0.00           C
ATOM   4861  O   VAL   308      91.070  61.770  56.280  0.00  0.00           O
ATOM   4862  N   GLY   309      89.710  63.260  57.310  0.00  0.00           N
ATOM   4863  H   GLY   309      88.880  63.830  57.210  0.00  0.00           H
ATOM   4864  CA  GLY   309      90.720  63.600  58.330  0.00  0.00           C
ATOM   4865  HA2 GLY   309      91.070  62.630  58.700  0.00  0.00           H
ATOM   4866  HA3 GLY   309      90.170  64.120  59.110  0.00  0.00           H
ATOM   4867  C   GLY   309      92.010  64.290  57.880  0.00  0.00           C
ATOM   4868  O   GLY   309      92.970  64.350  58.610  0.00  0.00           O
ATOM   4869  N   ASN   310      92.030  64.830  56.650  0.00  0.00           N
ATOM   4870  H   ASN   310      91.210  64.760  56.060  0.00  0.00           H
ATOM   4871  CA  ASN   310      93.140  65.660  56.230  0.00  0.00           C
ATOM   4872  HA  ASN   310      93.950  65.770  56.960  0.00  0.00           H
ATOM   4873  CB  ASN   310      93.840  64.820  55.080  0.00  0.00           C
ATOM   4874  HB2 ASN   310      94.490  65.540  54.560  0.00  0.00           H
ATOM   4875  HB3 ASN   310      93.080  64.540  54.360  0.00  0.00           H
ATOM   4876  CG  ASN   310      94.630  63.590  55.580  0.00  0.00           C
ATOM   4877  OD1 ASN   310      95.490  63.700  56.390  0.00  0.00           O
ATOM   4878  ND2 ASN   310      94.410  62.510  54.960  0.00  0.00           N
ATOM   4879 HD21 ASN   310      93.870  62.680  54.120  0.00  0.00           H
ATOM   4880 HD22 ASN   310      95.010  61.730  55.160  0.00  0.00           H
ATOM   4881  C   ASN   310      92.640  67.020  55.750  0.00  0.00           C
ATOM   4882  O   ASN   310      91.750  67.160  54.930  0.00  0.00           O
ATOM   4883  N   THR   311      93.160  68.170  56.220  0.00  0.00           N
ATOM   4884  H   THR   311      93.890  68.100  56.910  0.00  0.00           H
ATOM   4885  CA  THR   311      92.630  69.500  56.100  0.00  0.00           C
ATOM   4886  HA  THR   311      91.820  69.500  55.370  0.00  0.00           H
ATOM   4887  CB  THR   311      91.990  70.110  57.410  0.00  0.00           C
ATOM   4888  HB  THR   311      91.680  71.140  57.240  0.00  0.00           H
ATOM   4889  CG2 THR   311      90.820  69.280  57.730  0.00  0.00           C
ATOM   4890 HG21 THR   311      90.280  69.160  56.790  0.00  0.00           H
ATOM   4891 HG22 THR   311      91.120  68.310  58.140  0.00  0.00           H
ATOM   4892 HG23 THR   311      90.160  69.840  58.390  0.00  0.00           H
ATOM   4893  OG1 THR   311      92.890  70.030  58.410  0.00  0.00           O
ATOM   4894  HG1 THR   311      92.680  69.220  58.890  0.00  0.00           H
ATOM   4895  C   THR   311      93.690  70.480  55.650  0.00  0.00           C
ATOM   4896  O   THR   311      93.330  71.540  55.160  0.00  0.00           O
ATOM   4897  N   ASN   312      94.950  70.080  55.650  0.00  0.00           N
ATOM   4898  H   ASN   312      95.190  69.130  55.890  0.00  0.00           H
ATOM   4899  CA  ASN   312      96.060  70.980  55.320  0.00  0.00           C
ATOM   4900  HA  ASN   312      95.720  72.000  55.510  0.00  0.00           H
ATOM   4901  CB  ASN   312      97.350  70.840  56.120  0.00  0.00           C
ATOM   4902  HB2 ASN   312      98.010  71.670  55.860  0.00  0.00           H
ATOM   4903  HB3 ASN   312      97.870  70.000  55.660  0.00  0.00           H
ATOM   4904  CG  ASN   312      97.260  70.640  57.630  0.00  0.00           C
ATOM   4905  OD1 ASN   312      96.360  71.110  58.360  0.00  0.00           O
ATOM   4906  ND2 ASN   312      98.190  69.990  58.290  0.00  0.00           N
ATOM   4907 HD21 ASN   312      98.970  69.620  57.770  0.00  0.00           H
ATOM   4908 HD22 ASN   312      98.090  69.730  59.260  0.00  0.00           H
ATOM   4909  C   ASN   312      96.420  70.780  53.870  0.00  0.00           C
ATOM   4910  O   ASN   312      96.250  69.660  53.340  0.00  0.00           O
ATOM   4911  N   ILE   313      96.920  71.850  53.220  0.00  0.00           N
ATOM   4912  H   ILE   313      96.820  72.750  53.660  0.00  0.00           H
ATOM   4913  CA  ILE   313      97.380  71.820  51.800  0.00  0.00           C
ATOM   4914  HA  ILE   313      96.470  71.590  51.240  0.00  0.00           H
ATOM   4915  CB  ILE   313      97.990  73.190  51.380  0.00  0.00           C
ATOM   4916  HB  ILE   313      98.170  73.110  50.310  0.00  0.00           H
ATOM   4917  CG2 ILE   313      96.870  74.220  51.530  0.00  0.00           C
ATOM   4918 HG21 ILE   313      97.110  75.140  50.990  0.00  0.00           H
ATOM   4919 HG22 ILE   313      95.960  73.810  51.100  0.00  0.00           H
ATOM   4920 HG23 ILE   313      96.770  74.520  52.570  0.00  0.00           H
ATOM   4921  CG1 ILE   313      99.340  73.580  52.030  0.00  0.00           C
ATOM   4922 HG12 ILE   313     100.140  72.850  51.890  0.00  0.00           H
ATOM   4923 HG13 ILE   313      99.220  73.740  53.100  0.00  0.00           H
ATOM   4924  CD1 ILE   313      99.950  74.860  51.350  0.00  0.00           C
ATOM   4925 HD11 ILE   313      99.280  75.720  51.360  0.00  0.00           H
ATOM   4926 HD12 ILE   313     100.780  75.160  51.990  0.00  0.00           H
ATOM   4927 HD13 ILE   313     100.200  74.690  50.310  0.00  0.00           H
ATOM   4928  C   ILE   313      98.370  70.700  51.490  0.00  0.00           C
ATOM   4929  O   ILE   313      99.080  70.260  52.430  0.00  0.00           O
ATOM   4930  N   TRP   314      98.420  70.260  50.220  0.00  0.00           N
ATOM   4931  H   TRP   314      97.770  70.530  49.480  0.00  0.00           H
ATOM   4932  CA  TRP   314      99.540  69.520  49.750  0.00  0.00           C
ATOM   4933  HA  TRP   314      99.710  68.800  50.560  0.00  0.00           H
ATOM   4934  CB  TRP   314      99.060  68.670  48.560  0.00  0.00           C
ATOM   4935  HB2 TRP   314      98.620  69.340  47.810  0.00  0.00           H
ATOM   4936  HB3 TRP   314      98.330  67.960  48.940  0.00  0.00           H
ATOM   4937  CG  TRP   314     100.050  67.990  47.730  0.00  0.00           C
ATOM   4938  CD1 TRP   314     101.040  67.280  48.190  0.00  0.00           C
ATOM   4939  HD1 TRP   314     101.190  67.190  49.260  0.00  0.00           H
ATOM   4940  NE1 TRP   314     101.950  67.090  47.140  0.00  0.00           N
ATOM   4941  HE1 TRP   314     102.800  66.570  47.320  0.00  0.00           H
ATOM   4942  CE2 TRP   314     101.340  67.290  45.950  0.00  0.00           C
ATOM   4943  CZ2 TRP   314     101.750  67.040  44.640  0.00  0.00           C
ATOM   4944  HZ2 TRP   314     102.650  66.480  44.420  0.00  0.00           H
ATOM   4945  CH2 TRP   314     100.860  67.520  43.630  0.00  0.00           C
ATOM   4946  HH2 TRP   314     101.150  67.340  42.600  0.00  0.00           H
ATOM   4947  CZ3 TRP   314      99.680  68.180  43.920  0.00  0.00           C
ATOM   4948  HZ3 TRP   314      99.050  68.560  43.120  0.00  0.00           H
ATOM   4949  CE3 TRP   314      99.260  68.400  45.260  0.00  0.00           C
ATOM   4950  HE3 TRP   314      98.300  68.830  45.490  0.00  0.00           H
ATOM   4951  CD2 TRP   314     100.170  68.070  46.290  0.00  0.00           C
ATOM   4952  C   TRP   314     100.780  70.400  49.520  0.00  0.00           C
ATOM   4953  O   TRP   314     100.680  71.350  48.770  0.00  0.00           O
ATOM   4954  N   LYS   315     101.900  70.250  50.250  0.00  0.00           N
ATOM   4955  H   LYS   315     102.110  69.480  50.860  0.00  0.00           H
ATOM   4956  CA  LYS   315     103.060  71.110  50.070  0.00  0.00           C
ATOM   4957  HA  LYS   315     102.760  72.140  50.290  0.00  0.00           H
ATOM   4958  CB  LYS   315     104.090  70.800  51.230  0.00  0.00           C
ATOM   4959  HB2 LYS   315     104.130  69.710  51.320  0.00  0.00           H
ATOM   4960  HB3 LYS   315     103.770  71.340  52.120  0.00  0.00           H
ATOM   4961  CG  LYS   315     105.540  71.160  50.880  0.00  0.00           C
ATOM   4962  HG2 LYS   315     105.850  70.740  49.920  0.00  0.00           H
ATOM   4963  HG3 LYS   315     106.150  70.570  51.560  0.00  0.00           H
ATOM   4964  CD  LYS   315     105.990  72.570  50.890  0.00  0.00           C
ATOM   4965  HD2 LYS   315     105.860  72.960  51.910  0.00  0.00           H
ATOM   4966  HD3 LYS   315     105.360  73.090  50.170  0.00  0.00           H
ATOM   4967  CE  LYS   315     107.460  72.890  50.410  0.00  0.00           C
ATOM   4968  HE2 LYS   315     107.570  72.570  49.380  0.00  0.00           H
ATOM   4969  HE3 LYS   315     108.080  72.240  51.030  0.00  0.00           H
ATOM   4970  NZ  LYS   315     107.840  74.360  50.530  0.00  0.00           N
ATOM   4971  HZ1 LYS   315     107.710  74.640  51.500  0.00  0.00           H
ATOM   4972  HZ2 LYS   315     108.820  74.520  50.320  0.00  0.00           H
ATOM   4973  HZ3 LYS   315     107.210  74.970  50.040  0.00  0.00           H
ATOM   4974  C   LYS   315     103.640  71.240  48.620  0.00  0.00           C
ATOM   4975  O   LYS   315     103.960  72.380  48.150  0.00  0.00           O
ATOM   4976  N   THR   316     103.800  70.130  47.870  0.00  0.00           N
ATOM   4977  H   THR   316     103.700  69.250  48.350  0.00  0.00           H
ATOM   4978  CA  THR   316     104.260  70.320  46.460  0.00  0.00           C
ATOM   4979  HA  THR   316     105.040  71.080  46.430  0.00  0.00           H
ATOM   4980  CB  THR   316     104.920  68.950  45.970  0.00  0.00           C
ATOM   4981  HB  THR   316     104.110  68.220  45.880  0.00  0.00           H
ATOM   4982  CG2 THR   316     105.620  69.060  44.640  0.00  0.00           C
ATOM   4983 HG21 THR   316     106.480  69.730  44.660  0.00  0.00           H
ATOM   4984 HG22 THR   316     105.960  68.050  44.410  0.00  0.00           H
ATOM   4985 HG23 THR   316     104.870  69.380  43.910  0.00  0.00           H
ATOM   4986  OG1 THR   316     105.880  68.480  46.820  0.00  0.00           O
ATOM   4987  HG1 THR   316     106.610  69.100  46.800  0.00  0.00           H
ATOM   4988  C   THR   316     103.180  70.770  45.430  0.00  0.00           C
ATOM   4989  O   THR   316     103.480  71.100  44.290  0.00  0.00           O
ATOM   4990  N   GLY   317     101.910  70.720  45.780  0.00  0.00           N
ATOM   4991  H   GLY   317     101.740  70.650  46.780  0.00  0.00           H
ATOM   4992  CA  GLY   317     100.780  71.340  45.020  0.00  0.00           C
ATOM   4993  HA2 GLY   317      99.850  71.370  45.590  0.00  0.00           H
ATOM   4994  HA3 GLY   317     100.440  70.640  44.250  0.00  0.00           H
ATOM   4995  C   GLY   317     101.070  72.680  44.350  0.00  0.00           C
ATOM   4996  O   GLY   317     101.170  72.710  43.110  0.00  0.00           O
ATOM   4997  N   PRO   318     101.310  73.720  45.160  0.00  0.00           N
ATOM   4998  CD  PRO   318     101.160  73.660  46.640  0.00  0.00           C
ATOM   4999  HD2 PRO   318     102.050  73.170  47.050  0.00  0.00           H
ATOM   5000  HD3 PRO   318     100.330  73.020  46.920  0.00  0.00           H
ATOM   5001  CG  PRO   318     101.060  75.160  47.100  0.00  0.00           C
ATOM   5002  HG2 PRO   318     101.650  75.340  48.000  0.00  0.00           H
ATOM   5003  HG3 PRO   318     100.030  75.500  47.240  0.00  0.00           H
ATOM   5004  CB  PRO   318     101.670  76.000  45.910  0.00  0.00           C
ATOM   5005  HB2 PRO   318     102.730  76.200  46.110  0.00  0.00           H
ATOM   5006  HB3 PRO   318     101.160  76.960  45.840  0.00  0.00           H
ATOM   5007  CA  PRO   318     101.520  75.110  44.650  0.00  0.00           C
ATOM   5008  HA  PRO   318     100.760  75.510  43.970  0.00  0.00           H
ATOM   5009  C   PRO   318     102.710  75.170  43.640  0.00  0.00           C
ATOM   5010  O   PRO   318     102.570  75.840  42.700  0.00  0.00           O
ATOM   5011  N   LEU   319     103.820  74.450  43.880  0.00  0.00           N
ATOM   5012  H   LEU   319     103.830  73.880  44.720  0.00  0.00           H
ATOM   5013  CA  LEU   319     104.990  74.280  43.000  0.00  0.00           C
ATOM   5014  HA  LEU   319     105.350  75.240  42.630  0.00  0.00           H
ATOM   5015  CB  LEU   319     106.080  73.420  43.760  0.00  0.00           C
ATOM   5016  HB2 LEU   319     105.600  72.500  44.080  0.00  0.00           H
ATOM   5017  HB3 LEU   319     106.360  73.940  44.680  0.00  0.00           H
ATOM   5018  CG  LEU   319     107.290  72.990  42.910  0.00  0.00           C
ATOM   5019  HG  LEU   319     106.900  72.410  42.080  0.00  0.00           H
ATOM   5020  CD1 LEU   319     108.020  74.230  42.400  0.00  0.00           C
ATOM   5021 HD11 LEU   319     108.070  74.910  43.250  0.00  0.00           H
ATOM   5022 HD12 LEU   319     109.000  74.020  41.960  0.00  0.00           H
ATOM   5023 HD13 LEU   319     107.510  74.780  41.610  0.00  0.00           H
ATOM   5024  CD2 LEU   319     108.230  72.180  43.860  0.00  0.00           C
ATOM   5025 HD21 LEU   319     109.130  71.810  43.360  0.00  0.00           H
ATOM   5026 HD22 LEU   319     108.560  72.860  44.650  0.00  0.00           H
ATOM   5027 HD23 LEU   319     107.610  71.410  44.320  0.00  0.00           H
ATOM   5028  C   LEU   319     104.640  73.710  41.690  0.00  0.00           C
ATOM   5029  O   LEU   319     105.130  74.100  40.600  0.00  0.00           O
ATOM   5030  N   PHE   320     103.650  72.810  41.670  0.00  0.00           N
ATOM   5031  H   PHE   320     103.280  72.430  42.520  0.00  0.00           H
ATOM   5032  CA  PHE   320     103.250  72.050  40.460  0.00  0.00           C
ATOM   5033  HA  PHE   320     104.180  71.830  39.930  0.00  0.00           H
ATOM   5034  CB  PHE   320     102.760  70.690  40.890  0.00  0.00           C
ATOM   5035  HB2 PHE   320     101.840  70.760  41.460  0.00  0.00           H
ATOM   5036  HB3 PHE   320     103.480  70.250  41.580  0.00  0.00           H
ATOM   5037  CG  PHE   320     102.350  69.790  39.690  0.00  0.00           C
ATOM   5038  CD1 PHE   320     103.070  69.740  38.480  0.00  0.00           C
ATOM   5039  HD1 PHE   320     104.020  70.220  38.310  0.00  0.00           H
ATOM   5040  CE1 PHE   320     102.610  68.910  37.420  0.00  0.00           C
ATOM   5041  HE1 PHE   320     103.230  68.920  36.530  0.00  0.00           H
ATOM   5042  CZ  PHE   320     101.520  68.070  37.590  0.00  0.00           C
ATOM   5043  HZ  PHE   320     101.240  67.390  36.800  0.00  0.00           H
ATOM   5044  CE2 PHE   320     100.950  68.030  38.860  0.00  0.00           C
ATOM   5045  HE2 PHE   320     100.150  67.310  38.980  0.00  0.00           H
ATOM   5046  CD2 PHE   320     101.360  68.830  39.910  0.00  0.00           C
ATOM   5047  HD2 PHE   320     100.730  68.830  40.790  0.00  0.00           H
ATOM   5048  C   PHE   320     102.420  72.860  39.500  0.00  0.00           C
ATOM   5049  O   PHE   320     102.550  72.640  38.290  0.00  0.00           O
ATOM   5050  N   LYS   321     101.590  73.770  40.100  0.00  0.00           N
ATOM   5051  H   LYS   321     101.660  73.910  41.100  0.00  0.00           H
ATOM   5052  CA  LYS   321     100.950  74.830  39.310  0.00  0.00           C
ATOM   5053  HA  LYS   321     100.260  74.450  38.550  0.00  0.00           H
ATOM   5054  CB  LYS   321     100.050  75.710  40.250  0.00  0.00           C
ATOM   5055  HB2 LYS   321     100.620  76.370  40.910  0.00  0.00           H
ATOM   5056  HB3 LYS   321      99.500  74.960  40.820  0.00  0.00           H
ATOM   5057  CG  LYS   321      99.060  76.600  39.440  0.00  0.00           C
ATOM   5058  HG2 LYS   321      98.310  75.880  39.100  0.00  0.00           H
ATOM   5059  HG3 LYS   321      99.540  77.050  38.560  0.00  0.00           H
ATOM   5060  CD  LYS   321      98.440  77.810  40.200  0.00  0.00           C
ATOM   5061  HD2 LYS   321      99.290  78.450  40.460  0.00  0.00           H
ATOM   5062  HD3 LYS   321      97.920  77.480  41.090  0.00  0.00           H
[truncated: 5,239,759 more chars]
