# Supplementary material for: Reversible Control of Native GluN2B-Containing NMDA Receptors with Visible Light
Source: ACS Chem Neurosci. 2024 Sep 6;15(18):3321–43. doi: 10.1021/acschemneuro.4c00247 (PMC11413854; doi:10.1021/acschemneuro.4c00247)
Supplement: Supplementary file 3 — cn4c00247_si_003.zip [file cn4c00247_si_003.zip › Dataset-snapshots-QMMM/Snapshots/Rot2/9.pdb]

REMARK   3 REFINEMENT Structure from ORCA job: /scratch/rbp/orcajob_GS-qcg-QMXTB_1205/GS-qcg-QMXTB
ATOM      1  N   ASP     1     110.530  48.870  41.680  0.00  0.00           N
ATOM      2  H1  ASP     1     110.540  49.140  42.650  0.00  0.00           H
ATOM      3  H2  ASP     1     110.670  47.870  41.650  0.00  0.00           H
ATOM      4  H3  ASP     1     111.290  49.300  41.170  0.00  0.00           H
ATOM      5  CA  ASP     1     109.300  49.270  40.900  0.00  0.00           C
ATOM      6  HA  ASP     1     109.380  48.990  39.850  0.00  0.00           H
ATOM      7  CB  ASP     1     108.080  48.610  41.510  0.00  0.00           C
ATOM      8  HB2 ASP     1     107.240  48.920  40.890  0.00  0.00           H
ATOM      9  HB3 ASP     1     108.040  49.020  42.530  0.00  0.00           H
ATOM     10  CG  ASP     1     108.200  47.100  41.570  0.00  0.00           C
ATOM     11  OD1 ASP     1     109.070  46.510  40.900  0.00  0.00           O
ATOM     12  OD2 ASP     1     107.370  46.480  42.180  0.00  0.00           O
ATOM     13  C   ASP     1     109.220  50.780  40.940  0.00  0.00           C
ATOM     14  O   ASP     1     109.280  51.320  42.050  0.00  0.00           O
ATOM     15  N   PRO     2     108.780  51.460  39.890  0.00  0.00           N
ATOM     16  CD  PRO     2     108.230  50.870  38.740  0.00  0.00           C
ATOM     17  HD2 PRO     2     107.610  50.040  39.060  0.00  0.00           H
ATOM     18  HD3 PRO     2     109.020  50.600  38.040  0.00  0.00           H
ATOM     19  CG  PRO     2     107.340  51.970  38.150  0.00  0.00           C
ATOM     20  HG2 PRO     2     106.380  52.050  38.660  0.00  0.00           H
ATOM     21  HG3 PRO     2     107.280  51.850  37.070  0.00  0.00           H
ATOM     22  CB  PRO     2     108.050  53.320  38.400  0.00  0.00           C
ATOM     23  HB2 PRO     2     107.420  54.210  38.370  0.00  0.00           H
ATOM     24  HB3 PRO     2     108.960  53.490  37.820  0.00  0.00           H
ATOM     25  CA  PRO     2     108.550  52.910  39.870  0.00  0.00           C
ATOM     26  HA  PRO     2     109.460  53.460  40.120  0.00  0.00           H
ATOM     27  C   PRO     2     107.530  53.320  40.950  0.00  0.00           C
ATOM     28  O   PRO     2     106.630  52.570  41.440  0.00  0.00           O
ATOM     29  N   LYS     3     107.580  54.630  41.160  0.00  0.00           N
ATOM     30  H   LYS     3     108.370  55.140  40.780  0.00  0.00           H
ATOM     31  CA  LYS     3     106.500  55.240  41.930  0.00  0.00           C
ATOM     32  HA  LYS     3     106.240  54.650  42.810  0.00  0.00           H
ATOM     33  CB  LYS     3     107.020  56.620  42.400  0.00  0.00           C
ATOM     34  HB2 LYS     3     107.590  57.200  41.680  0.00  0.00           H
ATOM     35  HB3 LYS     3     107.550  56.370  43.310  0.00  0.00           H
ATOM     36  CG  LYS     3     105.940  57.550  42.970  0.00  0.00           C
ATOM     37  HG2 LYS     3     105.390  56.950  43.700  0.00  0.00           H
ATOM     38  HG3 LYS     3     105.170  57.730  42.220  0.00  0.00           H
ATOM     39  CD  LYS     3     106.570  58.830  43.600  0.00  0.00           C
ATOM     40  HD2 LYS     3     107.020  59.480  42.850  0.00  0.00           H
ATOM     41  HD3 LYS     3     107.360  58.530  44.300  0.00  0.00           H
ATOM     42  CE  LYS     3     105.590  59.730  44.310  0.00  0.00           C
ATOM     43  HE2 LYS     3     104.710  59.880  43.690  0.00  0.00           H
ATOM     44  HE3 LYS     3     106.060  60.710  44.310  0.00  0.00           H
ATOM     45  NZ  LYS     3     105.330  59.300  45.690  0.00  0.00           N
ATOM     46  HZ1 LYS     3     104.930  58.370  45.750  0.00  0.00           H
ATOM     47  HZ2 LYS     3     106.120  59.510  46.280  0.00  0.00           H
ATOM     48  HZ3 LYS     3     104.610  59.880  46.090  0.00  0.00           H
ATOM     49  C   LYS     3     105.290  55.310  40.990  0.00  0.00           C
ATOM     50  O   LYS     3     105.380  55.850  39.870  0.00  0.00           O
ATOM     51  N   ILE     4     104.170  54.790  41.420  0.00  0.00           N
ATOM     52  H   ILE     4     104.150  54.420  42.370  0.00  0.00           H
ATOM     53  CA  ILE     4     102.830  55.030  40.740  0.00  0.00           C
ATOM     54  HA  ILE     4     103.130  54.940  39.690  0.00  0.00           H
ATOM     55  CB  ILE     4     101.780  53.920  41.060  0.00  0.00           C
ATOM     56  HB  ILE     4     101.620  54.010  42.130  0.00  0.00           H
ATOM     57  CG2 ILE     4     100.400  54.070  40.320  0.00  0.00           C
ATOM     58 HG21 ILE     4      99.910  54.990  40.680  0.00  0.00           H
ATOM     59 HG22 ILE     4     100.510  54.090  39.240  0.00  0.00           H
ATOM     60 HG23 ILE     4      99.710  53.270  40.580  0.00  0.00           H
ATOM     61  CG1 ILE     4     102.350  52.540  40.640  0.00  0.00           C
ATOM     62 HG12 ILE     4     101.720  51.730  41.020  0.00  0.00           H
ATOM     63 HG13 ILE     4     103.270  52.400  41.210  0.00  0.00           H
ATOM     64  CD1 ILE     4     102.710  52.270  39.170  0.00  0.00           C
ATOM     65 HD11 ILE     4     103.120  51.260  39.120  0.00  0.00           H
ATOM     66 HD12 ILE     4     101.770  52.310  38.620  0.00  0.00           H
ATOM     67 HD13 ILE     4     103.310  53.090  38.780  0.00  0.00           H
ATOM     68  C   ILE     4     102.320  56.400  41.010  0.00  0.00           C
ATOM     69  O   ILE     4     102.150  56.820  42.190  0.00  0.00           O
ATOM     70  N   VAL     5     101.920  57.020  39.960  0.00  0.00           N
ATOM     71  H   VAL     5     102.120  56.610  39.060  0.00  0.00           H
ATOM     72  CA  VAL     5     101.290  58.310  40.020  0.00  0.00           C
ATOM     73  HA  VAL     5     100.970  58.640  41.000  0.00  0.00           H
ATOM     74  CB  VAL     5     102.310  59.330  39.430  0.00  0.00           C
ATOM     75  HB  VAL     5     102.610  59.050  38.430  0.00  0.00           H
ATOM     76  CG1 VAL     5     101.620  60.780  39.430  0.00  0.00           C
ATOM     77 HG11 VAL     5     100.870  60.770  38.640  0.00  0.00           H
ATOM     78 HG12 VAL     5     101.220  61.080  40.400  0.00  0.00           H
ATOM     79 HG13 VAL     5     102.330  61.570  39.210  0.00  0.00           H
ATOM     80  CG2 VAL     5     103.510  59.440  40.340  0.00  0.00           C
ATOM     81 HG21 VAL     5     104.120  60.290  40.050  0.00  0.00           H
ATOM     82 HG22 VAL     5     103.170  59.600  41.370  0.00  0.00           H
ATOM     83 HG23 VAL     5     104.220  58.620  40.270  0.00  0.00           H
ATOM     84  C   VAL     5      99.910  58.340  39.360  0.00  0.00           C
ATOM     85  O   VAL     5      99.900  58.310  38.130  0.00  0.00           O
ATOM     86  N   ASN     6      98.850  58.450  40.120  0.00  0.00           N
ATOM     87  H   ASN     6      99.070  58.530  41.100  0.00  0.00           H
ATOM     88  CA  ASN     6      97.470  58.500  39.580  0.00  0.00           C
ATOM     89  HA  ASN     6      97.380  57.840  38.720  0.00  0.00           H
ATOM     90  CB  ASN     6      96.520  57.990  40.680  0.00  0.00           C
ATOM     91  HB2 ASN     6      95.490  58.230  40.400  0.00  0.00           H
ATOM     92  HB3 ASN     6      96.710  58.570  41.590  0.00  0.00           H
ATOM     93  CG  ASN     6      96.430  56.480  40.920  0.00  0.00           C
ATOM     94  OD1 ASN     6      95.690  55.760  40.400  0.00  0.00           O
ATOM     95  ND2 ASN     6      97.300  56.020  41.850  0.00  0.00           N
ATOM     96 HD21 ASN     6      98.060  56.650  42.110  0.00  0.00           H
ATOM     97 HD22 ASN     6      97.140  55.150  42.320  0.00  0.00           H
ATOM     98  C   ASN     6      97.100  59.890  38.970  0.00  0.00           C
ATOM     99  O   ASN     6      97.080  60.920  39.620  0.00  0.00           O
ATOM    100  N   ILE     7      96.690  59.900  37.720  0.00  0.00           N
ATOM    101  H   ILE     7      96.760  59.060  37.170  0.00  0.00           H
ATOM    102  CA  ILE     7      95.950  60.970  37.040  0.00  0.00           C
ATOM    103  HA  ILE     7      96.090  61.870  37.630  0.00  0.00           H
ATOM    104  CB  ILE     7      96.420  61.230  35.570  0.00  0.00           C
ATOM    105  HB  ILE     7      96.070  60.350  35.020  0.00  0.00           H
ATOM    106  CG2 ILE     7      95.720  62.440  35.110  0.00  0.00           C
ATOM    107 HG21 ILE     7      95.820  62.650  34.050  0.00  0.00           H
ATOM    108 HG22 ILE     7      94.640  62.380  35.250  0.00  0.00           H
ATOM    109 HG23 ILE     7      96.130  63.340  35.570  0.00  0.00           H
ATOM    110  CG1 ILE     7      97.960  61.310  35.580  0.00  0.00           C
ATOM    111 HG12 ILE     7      98.320  60.390  36.060  0.00  0.00           H
ATOM    112 HG13 ILE     7      98.290  62.180  36.160  0.00  0.00           H
ATOM    113  CD1 ILE     7      98.460  61.400  34.170  0.00  0.00           C
ATOM    114 HD11 ILE     7      98.290  60.430  33.720  0.00  0.00           H
ATOM    115 HD12 ILE     7      97.940  62.190  33.630  0.00  0.00           H
ATOM    116 HD13 ILE     7      99.530  61.570  34.160  0.00  0.00           H
ATOM    117  C   ILE     7      94.450  60.530  37.210  0.00  0.00           C
ATOM    118  O   ILE     7      94.040  59.380  37.160  0.00  0.00           O
ATOM    119  N   GLY     8      93.550  61.540  37.430  0.00  0.00           N
ATOM    120  H   GLY     8      93.820  62.500  37.280  0.00  0.00           H
ATOM    121  CA  GLY     8      92.090  61.420  37.600  0.00  0.00           C
ATOM    122  HA2 GLY     8      91.710  61.960  38.470  0.00  0.00           H
ATOM    123  HA3 GLY     8      91.750  60.390  37.640  0.00  0.00           H
ATOM    124  C   GLY     8      91.400  62.100  36.480  0.00  0.00           C
ATOM    125  O   GLY     8      91.900  63.030  35.940  0.00  0.00           O
ATOM    126  N   ALA     9      90.250  61.670  36.100  0.00  0.00           N
ATOM    127  H   ALA     9      89.850  60.860  36.560  0.00  0.00           H
ATOM    128  CA  ALA     9      89.370  62.350  35.140  0.00  0.00           C
ATOM    129  HA  ALA     9      89.740  63.380  35.220  0.00  0.00           H
ATOM    130  CB  ALA     9      89.670  61.830  33.750  0.00  0.00           C
ATOM    131  HB1 ALA     9      90.720  61.660  33.500  0.00  0.00           H
ATOM    132  HB2 ALA     9      89.110  60.960  33.420  0.00  0.00           H
ATOM    133  HB3 ALA     9      89.330  62.590  33.050  0.00  0.00           H
ATOM    134  C   ALA     9      87.900  62.260  35.480  0.00  0.00           C
ATOM    135  O   ALA     9      87.570  61.440  36.310  0.00  0.00           O
ATOM    136  N   VAL    10      87.000  63.080  34.820  0.00  0.00           N
ATOM    137  H   VAL    10      87.340  63.650  34.060  0.00  0.00           H
ATOM    138  CA  VAL    10      85.570  63.090  35.040  0.00  0.00           C
ATOM    139  HA  VAL    10      85.160  62.100  35.240  0.00  0.00           H
ATOM    140  CB  VAL    10      85.070  64.080  36.090  0.00  0.00           C
ATOM    141  HB  VAL    10      85.260  65.110  35.780  0.00  0.00           H
ATOM    142  CG1 VAL    10      83.560  63.910  36.280  0.00  0.00           C
ATOM    143 HG11 VAL    10      83.000  64.180  35.380  0.00  0.00           H
ATOM    144 HG12 VAL    10      83.260  62.880  36.460  0.00  0.00           H
ATOM    145 HG13 VAL    10      83.180  64.570  37.070  0.00  0.00           H
ATOM    146  CG2 VAL    10      85.750  63.900  37.500  0.00  0.00           C
ATOM    147 HG21 VAL    10      85.170  64.270  38.340  0.00  0.00           H
ATOM    148 HG22 VAL    10      85.760  62.850  37.800  0.00  0.00           H
ATOM    149 HG23 VAL    10      86.760  64.290  37.390  0.00  0.00           H
ATOM    150  C   VAL    10      85.060  63.450  33.620  0.00  0.00           C
ATOM    151  O   VAL    10      85.300  64.590  33.210  0.00  0.00           O
ATOM    152  N   LEU    11      84.380  62.520  32.950  0.00  0.00           N
ATOM    153  H   LEU    11      84.280  61.660  33.480  0.00  0.00           H
ATOM    154  CA  LEU    11      84.390  62.320  31.490  0.00  0.00           C
ATOM    155  HA  LEU    11      84.580  63.320  31.100  0.00  0.00           H
ATOM    156  CB  LEU    11      85.500  61.520  30.940  0.00  0.00           C
ATOM    157  HB2 LEU    11      85.470  61.330  29.860  0.00  0.00           H
ATOM    158  HB3 LEU    11      85.340  60.510  31.310  0.00  0.00           H
ATOM    159  CG  LEU    11      86.980  61.950  31.220  0.00  0.00           C
ATOM    160  HG  LEU    11      87.090  62.100  32.290  0.00  0.00           H
ATOM    161  CD1 LEU    11      87.930  60.820  30.740  0.00  0.00           C
ATOM    162 HD11 LEU    11      88.980  61.120  30.670  0.00  0.00           H
ATOM    163 HD12 LEU    11      87.830  59.990  31.440  0.00  0.00           H
ATOM    164 HD13 LEU    11      87.710  60.500  29.720  0.00  0.00           H
ATOM    165  CD2 LEU    11      87.310  63.210  30.510  0.00  0.00           C
ATOM    166 HD21 LEU    11      86.690  64.000  30.920  0.00  0.00           H
ATOM    167 HD22 LEU    11      88.350  63.480  30.670  0.00  0.00           H
ATOM    168 HD23 LEU    11      87.080  63.140  29.450  0.00  0.00           H
ATOM    169  C   LEU    11      82.990  61.950  30.970  0.00  0.00           C
ATOM    170  O   LEU    11      82.290  61.230  31.690  0.00  0.00           O
ATOM    171  N   SER    12      82.620  62.390  29.780  0.00  0.00           N
ATOM    172  H   SER    12      83.230  62.980  29.230  0.00  0.00           H
ATOM    173  CA  SER    12      81.170  62.240  29.270  0.00  0.00           C
ATOM    174  HA  SER    12      80.490  62.810  29.900  0.00  0.00           H
ATOM    175  CB  SER    12      81.000  62.950  27.950  0.00  0.00           C
ATOM    176  HB2 SER    12      81.170  64.030  28.040  0.00  0.00           H
ATOM    177  HB3 SER    12      79.990  62.780  27.590  0.00  0.00           H
ATOM    178  OG  SER    12      81.890  62.390  27.040  0.00  0.00           O
ATOM    179  HG  SER    12      82.730  62.820  27.220  0.00  0.00           H
ATOM    180  C   SER    12      80.590  60.800  29.100  0.00  0.00           C
ATOM    181  O   SER    12      79.450  60.580  29.500  0.00  0.00           O
ATOM    182  N   THR    13      81.340  59.840  28.600  0.00  0.00           N
ATOM    183  H   THR    13      82.290  60.150  28.410  0.00  0.00           H
ATOM    184  CA  THR    13      80.990  58.440  28.400  0.00  0.00           C
ATOM    185  HA  THR    13      80.130  58.270  29.060  0.00  0.00           H
ATOM    186  CB  THR    13      80.540  58.100  26.940  0.00  0.00           C
ATOM    187  HB  THR    13      79.960  57.180  27.050  0.00  0.00           H
ATOM    188  CG2 THR    13      79.520  59.080  26.480  0.00  0.00           C
ATOM    189 HG21 THR    13      78.740  59.120  27.230  0.00  0.00           H
ATOM    190 HG22 THR    13      79.940  60.070  26.300  0.00  0.00           H
ATOM    191 HG23 THR    13      79.110  58.610  25.580  0.00  0.00           H
ATOM    192  OG1 THR    13      81.610  57.970  26.000  0.00  0.00           O
ATOM    193  HG1 THR    13      81.150  57.920  25.160  0.00  0.00           H
ATOM    194  C   THR    13      82.020  57.400  28.810  0.00  0.00           C
ATOM    195  O   THR    13      83.180  57.700  28.900  0.00  0.00           O
ATOM    196  N   LYS    14      81.660  56.100  29.010  0.00  0.00           N
ATOM    197  H   LYS    14      80.680  55.950  29.150  0.00  0.00           H
ATOM    198  CA  LYS    14      82.570  54.990  29.220  0.00  0.00           C
ATOM    199  HA  LYS    14      83.130  55.220  30.120  0.00  0.00           H
ATOM    200  CB  LYS    14      81.790  53.700  29.360  0.00  0.00           C
ATOM    201  HB2 LYS    14      81.270  53.530  28.420  0.00  0.00           H
ATOM    202  HB3 LYS    14      80.980  53.770  30.090  0.00  0.00           H
ATOM    203  CG  LYS    14      82.720  52.470  29.620  0.00  0.00           C
ATOM    204  HG2 LYS    14      83.450  52.330  28.830  0.00  0.00           H
ATOM    205  HG3 LYS    14      82.110  51.570  29.520  0.00  0.00           H
ATOM    206  CD  LYS    14      83.450  52.510  31.010  0.00  0.00           C
ATOM    207  HD2 LYS    14      83.810  53.540  31.020  0.00  0.00           H
ATOM    208  HD3 LYS    14      84.150  51.700  31.150  0.00  0.00           H
ATOM    209  CE  LYS    14      82.310  52.280  32.020  0.00  0.00           C
ATOM    210  HE2 LYS    14      82.010  51.240  31.970  0.00  0.00           H
ATOM    211  HE3 LYS    14      81.500  52.950  31.730  0.00  0.00           H
ATOM    212  NZ  LYS    14      82.880  52.580  33.350  0.00  0.00           N
ATOM    213  HZ1 LYS    14      83.260  53.510  33.420  0.00  0.00           H
ATOM    214  HZ2 LYS    14      82.150  52.370  34.020  0.00  0.00           H
ATOM    215  HZ3 LYS    14      83.610  51.910  33.520  0.00  0.00           H
ATOM    216  C   LYS    14      83.600  54.860  28.110  0.00  0.00           C
ATOM    217  O   LYS    14      84.740  54.430  28.340  0.00  0.00           O
ATOM    218  N   LYS    15      83.330  55.420  26.890  0.00  0.00           N
ATOM    219  H   LYS    15      82.410  55.780  26.710  0.00  0.00           H
ATOM    220  CA  LYS    15      84.270  55.450  25.790  0.00  0.00           C
ATOM    221  HA  LYS    15      84.800  54.510  25.920  0.00  0.00           H
ATOM    222  CB  LYS    15      83.530  55.500  24.420  0.00  0.00           C
ATOM    223  HB2 LYS    15      84.260  55.710  23.630  0.00  0.00           H
ATOM    224  HB3 LYS    15      82.880  56.370  24.390  0.00  0.00           H
ATOM    225  CG  LYS    15      82.790  54.260  24.110  0.00  0.00           C
ATOM    226  HG2 LYS    15      81.940  54.160  24.790  0.00  0.00           H
ATOM    227  HG3 LYS    15      83.420  53.380  24.270  0.00  0.00           H
ATOM    228  CD  LYS    15      82.400  54.350  22.700  0.00  0.00           C
ATOM    229  HD2 LYS    15      83.230  54.170  22.030  0.00  0.00           H
ATOM    230  HD3 LYS    15      82.020  55.340  22.450  0.00  0.00           H
ATOM    231  CE  LYS    15      81.300  53.240  22.480  0.00  0.00           C
ATOM    232  HE2 LYS    15      80.610  53.470  23.290  0.00  0.00           H
ATOM    233  HE3 LYS    15      81.860  52.320  22.610  0.00  0.00           H
ATOM    234  NZ  LYS    15      80.610  53.340  21.150  0.00  0.00           N
ATOM    235  HZ1 LYS    15      80.090  54.200  21.060  0.00  0.00           H
ATOM    236  HZ2 LYS    15      81.220  53.280  20.350  0.00  0.00           H
ATOM    237  HZ3 LYS    15      79.970  52.560  21.150  0.00  0.00           H
ATOM    238  C   LYS    15      85.360  56.500  26.040  0.00  0.00           C
ATOM    239  O   LYS    15      86.530  56.200  25.990  0.00  0.00           O
ATOM    240  N   HIE    16      84.900  57.700  26.500  0.00  0.00           N
ATOM    241  H   HIE    16      83.930  57.980  26.410  0.00  0.00           H
ATOM    242  CA  HIE    16      85.870  58.760  26.900  0.00  0.00           C
ATOM    243  HA  HIE    16      86.540  58.880  26.050  0.00  0.00           H
ATOM    244  CB  HIE    16      85.100  60.070  27.190  0.00  0.00           C
ATOM    245  HB2 HIE    16      85.650  60.940  27.540  0.00  0.00           H
ATOM    246  HB3 HIE    16      84.360  59.850  27.960  0.00  0.00           H
ATOM    247  CG  HIE    16      84.480  60.570  25.930  0.00  0.00           C
ATOM    248  ND1 HIE    16      83.280  60.210  25.400  0.00  0.00           N
ATOM    249  CE1 HIE    16      83.067  61.303  24.417  0.00  0.00           C
ATOM    250  HE1 HIE    16      82.095  61.484  23.957  0.00  0.00           H
ATOM    251  NE2 HIE    16      84.276  61.615  24.021  0.00  0.00           N
ATOM    252  HE2 HIE    16      84.498  62.107  23.167  0.00  0.00           H
ATOM    253  CD2 HIE    16      85.190  61.180  24.930  0.00  0.00           C
ATOM    254  HD2 HIE    16      86.220  61.480  25.050  0.00  0.00           H
ATOM    255  C   HIE    16      86.710  58.400  28.150  0.00  0.00           C
ATOM    256  O   HIE    16      87.910  58.690  28.100  0.00  0.00           O
ATOM    257  N   GLU    17      86.130  57.680  29.160  0.00  0.00           N
ATOM    258  H   GLU    17      85.170  57.420  28.950  0.00  0.00           H
ATOM    259  CA  GLU    17      86.990  56.950  30.130  0.00  0.00           C
ATOM    260  HA  GLU    17      87.430  57.690  30.800  0.00  0.00           H
ATOM    261  CB  GLU    17      86.100  55.970  31.000  0.00  0.00           C
ATOM    262  HB2 GLU    17      86.760  55.430  31.670  0.00  0.00           H
ATOM    263  HB3 GLU    17      85.640  55.140  30.470  0.00  0.00           H
ATOM    264  CG  GLU    17      85.050  56.740  31.870  0.00  0.00           C
ATOM    265  HG2 GLU    17      84.130  56.810  31.280  0.00  0.00           H
ATOM    266  HG3 GLU    17      85.370  57.750  32.130  0.00  0.00           H
ATOM    267  CD  GLU    17      84.850  55.830  33.080  0.00  0.00           C
ATOM    268  OE1 GLU    17      85.830  55.550  33.890  0.00  0.00           O
ATOM    269  OE2 GLU    17      83.750  55.200  33.200  0.00  0.00           O
ATOM    270  C   GLU    17      88.080  56.050  29.340  0.00  0.00           C
ATOM    271  O   GLU    17      89.270  56.130  29.540  0.00  0.00           O
ATOM    272  N   GLN    18      87.740  55.190  28.380  0.00  0.00           N
ATOM    273  H   GLN    18      86.770  54.950  28.250  0.00  0.00           H
ATOM    274  CA  GLN    18      88.630  54.220  27.640  0.00  0.00           C
ATOM    275  HA  GLN    18      89.210  53.790  28.450  0.00  0.00           H
ATOM    276  CB  GLN    18      87.740  53.130  27.040  0.00  0.00           C
ATOM    277  HB2 GLN    18      87.090  53.610  26.300  0.00  0.00           H
ATOM    278  HB3 GLN    18      86.990  52.750  27.720  0.00  0.00           H
ATOM    279  CG  GLN    18      88.390  51.930  26.340  0.00  0.00           C
ATOM    280  HG2 GLN    18      88.780  52.120  25.340  0.00  0.00           H
ATOM    281  HG3 GLN    18      87.580  51.200  26.250  0.00  0.00           H
ATOM    282  CD  GLN    18      89.600  51.350  27.040  0.00  0.00           C
ATOM    283  OE1 GLN    18      89.760  51.340  28.260  0.00  0.00           O
ATOM    284  NE2 GLN    18      90.540  50.660  26.400  0.00  0.00           N
ATOM    285 HE21 GLN    18      90.450  50.360  25.440  0.00  0.00           H
ATOM    286 HE22 GLN    18      91.360  50.400  26.930  0.00  0.00           H
ATOM    287  C   GLN    18      89.690  54.970  26.750  0.00  0.00           C
ATOM    288  O   GLN    18      90.810  54.540  26.570  0.00  0.00           O
ATOM    289  N   ILE    19      89.280  56.130  26.210  0.00  0.00           N
ATOM    290  H   ILE    19      88.340  56.440  26.410  0.00  0.00           H
ATOM    291  CA  ILE    19      90.160  57.050  25.390  0.00  0.00           C
ATOM    292  HA  ILE    19      90.620  56.400  24.650  0.00  0.00           H
ATOM    293  CB  ILE    19      89.380  58.140  24.670  0.00  0.00           C
ATOM    294  HB  ILE    19      88.890  58.700  25.470  0.00  0.00           H
ATOM    295  CG2 ILE    19      90.240  59.240  23.950  0.00  0.00           C
ATOM    296 HG21 ILE    19      89.760  60.040  23.380  0.00  0.00           H
ATOM    297 HG22 ILE    19      90.860  59.790  24.660  0.00  0.00           H
ATOM    298 HG23 ILE    19      90.970  58.790  23.280  0.00  0.00           H
ATOM    299  CG1 ILE    19      88.470  57.460  23.630  0.00  0.00           C
ATOM    300 HG12 ILE    19      88.150  56.450  23.900  0.00  0.00           H
ATOM    301 HG13 ILE    19      89.010  57.330  22.690  0.00  0.00           H
ATOM    302  CD1 ILE    19      87.270  58.300  23.270  0.00  0.00           C
ATOM    303 HD11 ILE    19      87.500  59.330  23.520  0.00  0.00           H
ATOM    304 HD12 ILE    19      87.220  58.290  22.180  0.00  0.00           H
ATOM    305 HD13 ILE    19      86.370  57.930  23.750  0.00  0.00           H
ATOM    306  C   ILE    19      91.230  57.640  26.260  0.00  0.00           C
ATOM    307  O   ILE    19      92.370  57.660  25.840  0.00  0.00           O
ATOM    308  N   PHE    20      90.850  58.040  27.500  0.00  0.00           N
ATOM    309  H   PHE    20      89.860  57.990  27.730  0.00  0.00           H
ATOM    310  CA  PHE    20      91.720  58.520  28.510  0.00  0.00           C
ATOM    311  HA  PHE    20      92.390  59.300  28.160  0.00  0.00           H
ATOM    312  CB  PHE    20      90.900  59.180  29.610  0.00  0.00           C
ATOM    313  HB2 PHE    20      90.070  58.480  29.750  0.00  0.00           H
ATOM    314  HB3 PHE    20      90.400  60.100  29.310  0.00  0.00           H
ATOM    315  CG  PHE    20      91.550  59.380  31.030  0.00  0.00           C
ATOM    316  CD1 PHE    20      92.570  60.400  31.220  0.00  0.00           C
ATOM    317  HD1 PHE    20      92.680  61.070  30.380  0.00  0.00           H
ATOM    318  CE1 PHE    20      93.250  60.460  32.440  0.00  0.00           C
ATOM    319  HE1 PHE    20      94.000  61.220  32.640  0.00  0.00           H
ATOM    320  CZ  PHE    20      92.850  59.620  33.460  0.00  0.00           C
ATOM    321  HZ  PHE    20      93.340  59.680  34.430  0.00  0.00           H
ATOM    322  CE2 PHE    20      91.760  58.760  33.380  0.00  0.00           C
ATOM    323  HE2 PHE    20      91.540  58.140  34.230  0.00  0.00           H
ATOM    324  CD2 PHE    20      91.200  58.570  32.120  0.00  0.00           C
ATOM    325  HD2 PHE    20      90.430  57.850  31.880  0.00  0.00           H
ATOM    326  C   PHE    20      92.740  57.470  29.090  0.00  0.00           C
ATOM    327  O   PHE    20      93.940  57.740  29.240  0.00  0.00           O
ATOM    328  N   ARG    21      92.180  56.290  29.230  0.00  0.00           N
ATOM    329  H   ARG    21      91.180  56.210  29.090  0.00  0.00           H
ATOM    330  CA  ARG    21      92.960  55.100  29.700  0.00  0.00           C
ATOM    331  HA  ARG    21      93.570  55.370  30.560  0.00  0.00           H
ATOM    332  CB  ARG    21      92.020  53.850  29.800  0.00  0.00           C
ATOM    333  HB2 ARG    21      92.660  52.970  29.730  0.00  0.00           H
ATOM    334  HB3 ARG    21      91.240  53.820  29.050  0.00  0.00           H
ATOM    335  CG  ARG    21      91.380  53.810  31.150  0.00  0.00           C
ATOM    336  HG2 ARG    21      90.420  54.320  31.130  0.00  0.00           H
ATOM    337  HG3 ARG    21      92.070  54.330  31.820  0.00  0.00           H
ATOM    338  CD  ARG    21      91.270  52.320  31.650  0.00  0.00           C
ATOM    339  HD2 ARG    21      91.140  52.230  32.730  0.00  0.00           H
ATOM    340  HD3 ARG    21      92.130  51.750  31.300  0.00  0.00           H
ATOM    341  NE  ARG    21      90.040  51.780  31.000  0.00  0.00           N
ATOM    342  HE  ARG    21      90.100  51.200  30.180  0.00  0.00           H
ATOM    343  CZ  ARG    21      88.800  51.800  31.560  0.00  0.00           C
ATOM    344  NH1 ARG    21      88.480  52.560  32.570  0.00  0.00           N
ATOM    345 HH11 ARG    21      89.280  52.880  33.100  0.00  0.00           H
ATOM    346 HH12 ARG    21      87.590  52.520  33.040  0.00  0.00           H
ATOM    347  NH2 ARG    21      87.870  51.060  31.140  0.00  0.00           N
ATOM    348 HH21 ARG    21      88.080  50.380  30.430  0.00  0.00           H
ATOM    349 HH22 ARG    21      86.980  50.970  31.610  0.00  0.00           H
ATOM    350  C   ARG    21      94.050  54.860  28.690  0.00  0.00           C
ATOM    351  O   ARG    21      95.250  54.760  29.050  0.00  0.00           O
ATOM    352  N   GLU    22      93.710  54.730  27.460  0.00  0.00           N
ATOM    353  H   GLU    22      92.760  54.940  27.200  0.00  0.00           H
ATOM    354  CA  GLU    22      94.660  54.610  26.380  0.00  0.00           C
ATOM    355  HA  GLU    22      95.240  53.730  26.650  0.00  0.00           H
ATOM    356  CB  GLU    22      94.050  54.140  25.110  0.00  0.00           C
ATOM    357  HB2 GLU    22      93.180  54.770  24.920  0.00  0.00           H
ATOM    358  HB3 GLU    22      93.750  53.090  25.210  0.00  0.00           H
ATOM    359  CG  GLU    22      95.010  54.100  23.860  0.00  0.00           C
ATOM    360  HG2 GLU    22      95.430  55.100  23.720  0.00  0.00           H
ATOM    361  HG3 GLU    22      94.460  53.810  22.970  0.00  0.00           H
ATOM    362  CD  GLU    22      96.150  53.080  24.090  0.00  0.00           C
ATOM    363  OE1 GLU    22      96.080  52.210  24.930  0.00  0.00           O
ATOM    364  OE2 GLU    22      97.120  53.200  23.330  0.00  0.00           O
ATOM    365  C   GLU    22      95.640  55.770  26.210  0.00  0.00           C
ATOM    366  O   GLU    22      96.800  55.580  25.800  0.00  0.00           O
ATOM    367  N   ALA    23      95.240  56.970  26.570  0.00  0.00           N
ATOM    368  H   ALA    23      94.450  57.120  27.170  0.00  0.00           H
ATOM    369  CA  ALA    23      96.150  58.140  26.560  0.00  0.00           C
ATOM    370  HA  ALA    23      96.730  58.170  25.640  0.00  0.00           H
ATOM    371  CB  ALA    23      95.400  59.500  26.550  0.00  0.00           C
ATOM    372  HB1 ALA    23      96.120  60.270  26.260  0.00  0.00           H
ATOM    373  HB2 ALA    23      94.590  59.480  25.820  0.00  0.00           H
ATOM    374  HB3 ALA    23      95.060  59.590  27.590  0.00  0.00           H
ATOM    375  C   ALA    23      97.240  58.120  27.620  0.00  0.00           C
ATOM    376  O   ALA    23      98.400  58.350  27.270  0.00  0.00           O
ATOM    377  N   VAL    24      96.910  57.670  28.830  0.00  0.00           N
ATOM    378  H   VAL    24      95.950  57.450  29.050  0.00  0.00           H
ATOM    379  CA  VAL    24      97.920  57.440  29.820  0.00  0.00           C
ATOM    380  HA  VAL    24      98.610  58.290  29.760  0.00  0.00           H
ATOM    381  CB  VAL    24      97.330  57.380  31.230  0.00  0.00           C
ATOM    382  HB  VAL    24      96.540  56.630  31.290  0.00  0.00           H
ATOM    383  CG1 VAL    24      98.460  57.090  32.190  0.00  0.00           C
ATOM    384 HG11 VAL    24      99.320  57.680  31.860  0.00  0.00           H
ATOM    385 HG12 VAL    24      98.140  57.290  33.210  0.00  0.00           H
ATOM    386 HG13 VAL    24      98.700  56.030  32.190  0.00  0.00           H
ATOM    387  CG2 VAL    24      96.700  58.740  31.720  0.00  0.00           C
ATOM    388 HG21 VAL    24      96.500  58.700  32.790  0.00  0.00           H
ATOM    389 HG22 VAL    24      97.380  59.570  31.570  0.00  0.00           H
ATOM    390 HG23 VAL    24      95.780  58.880  31.150  0.00  0.00           H
ATOM    391  C   VAL    24      98.770  56.190  29.440  0.00  0.00           C
ATOM    392  O   VAL    24      99.960  56.150  29.820  0.00  0.00           O
ATOM    393  N   ASN    25      98.280  55.210  28.740  0.00  0.00           N
ATOM    394  H   ASN    25      97.380  55.400  28.320  0.00  0.00           H
ATOM    395  CA  ASN    25      99.040  54.090  28.260  0.00  0.00           C
ATOM    396  HA  ASN    25      99.630  53.550  29.010  0.00  0.00           H
ATOM    397  CB  ASN    25      98.120  53.090  27.600  0.00  0.00           C
ATOM    398  HB2 ASN    25      97.820  53.470  26.620  0.00  0.00           H
ATOM    399  HB3 ASN    25      97.140  52.970  28.060  0.00  0.00           H
ATOM    400  CG  ASN    25      98.630  51.730  27.470  0.00  0.00           C
ATOM    401  OD1 ASN    25      99.330  51.200  28.300  0.00  0.00           O
ATOM    402  ND2 ASN    25      98.200  51.060  26.440  0.00  0.00           N
ATOM    403 HD21 ASN    25      97.450  51.480  25.920  0.00  0.00           H
ATOM    404 HD22 ASN    25      98.490  50.100  26.370  0.00  0.00           H
ATOM    405  C   ASN    25     100.080  54.600  27.240  0.00  0.00           C
ATOM    406  O   ASN    25     101.210  54.030  27.240  0.00  0.00           O
ATOM    407  N   GLN    26      99.800  55.630  26.410  0.00  0.00           N
ATOM    408  H   GLN    26      98.880  56.030  26.450  0.00  0.00           H
ATOM    409  CA  GLN    26     100.770  56.260  25.480  0.00  0.00           C
ATOM    410  HA  GLN    26     101.440  55.510  25.070  0.00  0.00           H
ATOM    411  CB  GLN    26      99.980  56.980  24.360  0.00  0.00           C
ATOM    412  HB2 GLN    26     100.730  57.580  23.840  0.00  0.00           H
ATOM    413  HB3 GLN    26      99.190  57.670  24.650  0.00  0.00           H
ATOM    414  CG  GLN    26      99.340  56.000  23.390  0.00  0.00           C
ATOM    415  HG2 GLN    26      98.870  55.220  23.990  0.00  0.00           H
ATOM    416  HG3 GLN    26     100.160  55.580  22.810  0.00  0.00           H
ATOM    417  CD  GLN    26      98.270  56.580  22.510  0.00  0.00           C
ATOM    418  OE1 GLN    26      98.230  57.760  22.250  0.00  0.00           O
ATOM    419  NE2 GLN    26      97.470  55.690  22.010  0.00  0.00           N
ATOM    420 HE21 GLN    26      97.390  54.730  22.320  0.00  0.00           H
ATOM    421 HE22 GLN    26      96.680  56.140  21.570  0.00  0.00           H
ATOM    422  C   GLN    26     101.730  57.290  26.170  0.00  0.00           C
ATOM    423  O   GLN    26     102.910  57.420  25.840  0.00  0.00           O
ATOM    424  N   ALA    27     101.230  57.910  27.220  0.00  0.00           N
ATOM    425  H   ALA    27     100.300  57.660  27.510  0.00  0.00           H
ATOM    426  CA  ALA    27     102.010  58.830  28.040  0.00  0.00           C
ATOM    427  HA  ALA    27     102.620  59.460  27.390  0.00  0.00           H
ATOM    428  CB  ALA    27     101.210  59.690  28.890  0.00  0.00           C
ATOM    429  HB1 ALA    27     101.830  60.420  29.420  0.00  0.00           H
ATOM    430  HB2 ALA    27     100.430  60.140  28.280  0.00  0.00           H
ATOM    431  HB3 ALA    27     100.680  59.040  29.590  0.00  0.00           H
ATOM    432  C   ALA    27     103.130  58.000  28.850  0.00  0.00           C
ATOM    433  O   ALA    27     104.290  58.460  28.960  0.00  0.00           O
ATOM    434  N   ASN    28     102.870  56.740  29.310  0.00  0.00           N
ATOM    435  H   ASN    28     101.900  56.490  29.470  0.00  0.00           H
ATOM    436  CA  ASN    28     103.920  55.910  29.910  0.00  0.00           C
ATOM    437  HA  ASN    28     104.480  56.580  30.560  0.00  0.00           H
ATOM    438  CB  ASN    28     103.380  54.660  30.730  0.00  0.00           C
ATOM    439  HB2 ASN    28     104.150  54.020  31.170  0.00  0.00           H
ATOM    440  HB3 ASN    28     102.790  54.040  30.050  0.00  0.00           H
ATOM    441  CG  ASN    28     102.550  55.100  31.850  0.00  0.00           C
ATOM    442  OD1 ASN    28     103.040  55.970  32.560  0.00  0.00           O
ATOM    443  ND2 ASN    28     101.390  54.500  32.150  0.00  0.00           N
ATOM    444 HD21 ASN    28     101.230  53.640  31.650  0.00  0.00           H
ATOM    445 HD22 ASN    28     100.880  54.780  32.970  0.00  0.00           H
ATOM    446  C   ASN    28     104.960  55.320  28.890  0.00  0.00           C
ATOM    447  O   ASN    28     106.160  55.310  29.130  0.00  0.00           O
ATOM    448  N   LYS    29     104.530  54.960  27.660  0.00  0.00           N
ATOM    449  H   LYS    29     103.530  54.940  27.500  0.00  0.00           H
ATOM    450  CA  LYS    29     105.440  54.520  26.580  0.00  0.00           C
ATOM    451  HA  LYS    29     106.180  53.770  26.860  0.00  0.00           H
ATOM    452  CB  LYS    29     104.500  53.830  25.570  0.00  0.00           C
ATOM    453  HB2 LYS    29     104.960  53.790  24.580  0.00  0.00           H
ATOM    454  HB3 LYS    29     103.710  54.560  25.410  0.00  0.00           H
ATOM    455  CG  LYS    29     104.060  52.460  26.180  0.00  0.00           C
ATOM    456  HG2 LYS    29     103.640  52.590  27.170  0.00  0.00           H
ATOM    457  HG3 LYS    29     104.870  51.730  26.210  0.00  0.00           H
ATOM    458  CD  LYS    29     103.010  51.870  25.270  0.00  0.00           C
ATOM    459  HD2 LYS    29     103.450  51.300  24.440  0.00  0.00           H
ATOM    460  HD3 LYS    29     102.460  52.690  24.810  0.00  0.00           H
ATOM    461  CE  LYS    29     102.070  50.980  26.070  0.00  0.00           C
ATOM    462  HE2 LYS    29     101.620  51.590  26.850  0.00  0.00           H
ATOM    463  HE3 LYS    29     102.650  50.130  26.440  0.00  0.00           H
ATOM    464  NZ  LYS    29     101.000  50.430  25.190  0.00  0.00           N
ATOM    465  HZ1 LYS    29     100.450  49.680  25.590  0.00  0.00           H
ATOM    466  HZ2 LYS    29     100.380  51.140  24.820  0.00  0.00           H
ATOM    467  HZ3 LYS    29     101.500  50.070  24.390  0.00  0.00           H
ATOM    468  C   LYS    29     106.330  55.630  25.940  0.00  0.00           C
ATOM    469  O   LYS    29     107.440  55.410  25.460  0.00  0.00           O
ATOM    470  N   ARG    30     105.880  56.920  25.920  0.00  0.00           N
ATOM    471  H   ARG    30     104.930  57.110  26.190  0.00  0.00           H
ATOM    472  CA  ARG    30     106.540  58.190  25.600  0.00  0.00           C
ATOM    473  HA  ARG    30     106.990  57.980  24.630  0.00  0.00           H
ATOM    474  CB  ARG    30     105.480  59.350  25.520  0.00  0.00           C
ATOM    475  HB2 ARG    30     105.020  59.550  26.490  0.00  0.00           H
ATOM    476  HB3 ARG    30     104.740  59.110  24.770  0.00  0.00           H
ATOM    477  CG  ARG    30     106.040  60.780  25.110  0.00  0.00           C
ATOM    478  HG2 ARG    30     106.490  60.800  24.120  0.00  0.00           H
ATOM    479  HG3 ARG    30     106.800  61.110  25.820  0.00  0.00           H
ATOM    480  CD  ARG    30     104.850  61.690  25.290  0.00  0.00           C
ATOM    481  HD2 ARG    30     105.210  62.700  25.150  0.00  0.00           H
ATOM    482  HD3 ARG    30     104.540  61.610  26.340  0.00  0.00           H
ATOM    483  NE  ARG    30     103.740  61.360  24.420  0.00  0.00           N
ATOM    484  HE  ARG    30     104.020  60.980  23.520  0.00  0.00           H
ATOM    485  CZ  ARG    30     102.430  61.280  24.690  0.00  0.00           C
ATOM    486  NH1 ARG    30     101.980  61.770  25.820  0.00  0.00           N
ATOM    487 HH11 ARG    30     102.680  62.270  26.340  0.00  0.00           H
ATOM    488 HH12 ARG    30     100.970  61.770  25.830  0.00  0.00           H
ATOM    489  NH2 ARG    30     101.640  60.730  23.840  0.00  0.00           N
ATOM    490 HH21 ARG    30     101.940  60.300  22.980  0.00  0.00           H
ATOM    491 HH22 ARG    30     100.640  60.740  23.970  0.00  0.00           H
ATOM    492  C   ARG    30     107.700  58.640  26.540  0.00  0.00           C
ATOM    493  O   ARG    30     108.570  59.370  26.080  0.00  0.00           O
ATOM    494  N   HIE    31     107.680  58.240  27.810  0.00  0.00           N
ATOM    495  H   HIE    31     106.970  57.590  28.110  0.00  0.00           H
ATOM    496  CA  HIE    31     108.640  58.770  28.860  0.00  0.00           C
ATOM    497  HA  HIE    31     109.330  59.500  28.440  0.00  0.00           H
ATOM    498  CB  HIE    31     107.850  59.560  29.850  0.00  0.00           C
ATOM    499  HB2 HIE    31     108.500  59.650  30.720  0.00  0.00           H
ATOM    500  HB3 HIE    31     106.990  58.940  30.110  0.00  0.00           H
ATOM    501  CG  HIE    31     107.440  60.890  29.220  0.00  0.00           C
ATOM    502  ND1 HIE    31     108.360  61.890  28.840  0.00  0.00           N
ATOM    503  CE1 HIE    31     107.630  62.880  28.340  0.00  0.00           C
ATOM    504  HE1 HIE    31     108.090  63.800  28.020  0.00  0.00           H
ATOM    505  NE2 HIE    31     106.290  62.580  28.360  0.00  0.00           N
ATOM    506  HE2 HIE    31     105.530  63.210  28.160  0.00  0.00           H
ATOM    507  CD2 HIE    31     106.190  61.280  28.880  0.00  0.00           C
ATOM    508  HD2 HIE    31     105.270  60.770  29.120  0.00  0.00           H
ATOM    509  C   HIE    31     109.570  57.650  29.410  0.00  0.00           C
ATOM    510  O   HIE    31     109.310  56.460  29.160  0.00  0.00           O
ATOM    511  N   PHE    32     110.630  58.010  30.110  0.00  0.00           N
ATOM    512  H   PHE    32     110.710  59.010  30.250  0.00  0.00           H
ATOM    513  CA  PHE    32     111.600  57.320  30.910  0.00  0.00           C
ATOM    514  HA  PHE    32     111.770  56.350  30.430  0.00  0.00           H
ATOM    515  CB  PHE    32     112.950  57.990  30.790  0.00  0.00           C
ATOM    516  HB2 PHE    32     112.900  59.040  31.070  0.00  0.00           H
ATOM    517  HB3 PHE    32     113.190  58.010  29.720  0.00  0.00           H
ATOM    518  CG  PHE    32     114.080  57.250  31.510  0.00  0.00           C
ATOM    519  CD1 PHE    32     114.600  56.040  31.080  0.00  0.00           C
ATOM    520  HD1 PHE    32     114.180  55.680  30.160  0.00  0.00           H
ATOM    521  CE1 PHE    32     115.610  55.340  31.750  0.00  0.00           C
ATOM    522  HE1 PHE    32     115.970  54.390  31.370  0.00  0.00           H
ATOM    523  CZ  PHE    32     116.290  56.000  32.800  0.00  0.00           C
ATOM    524  HZ  PHE    32     117.090  55.520  33.340  0.00  0.00           H
ATOM    525  CE2 PHE    32     115.850  57.340  33.140  0.00  0.00           C
ATOM    526  HE2 PHE    32     116.380  57.750  33.990  0.00  0.00           H
ATOM    527  CD2 PHE    32     114.770  57.960  32.500  0.00  0.00           C
ATOM    528  HD2 PHE    32     114.380  58.910  32.830  0.00  0.00           H
ATOM    529  C   PHE    32     111.000  56.940  32.290  0.00  0.00           C
ATOM    530  O   PHE    32     111.460  57.500  33.290  0.00  0.00           O
ATOM    531  N   THR    33     110.030  56.020  32.420  0.00  0.00           N
ATOM    532  H   THR    33     109.740  55.590  31.560  0.00  0.00           H
ATOM    533  CA  THR    33     109.330  55.670  33.660  0.00  0.00           C
ATOM    534  HA  THR    33     109.180  56.690  34.000  0.00  0.00           H
ATOM    535  CB  THR    33     107.940  55.090  33.410  0.00  0.00           C
ATOM    536  HB  THR    33     107.420  54.830  34.320  0.00  0.00           H
ATOM    537  CG2 THR    33     107.080  56.070  32.600  0.00  0.00           C
ATOM    538 HG21 THR    33     106.720  56.870  33.240  0.00  0.00           H
ATOM    539 HG22 THR    33     107.610  56.440  31.730  0.00  0.00           H
ATOM    540 HG23 THR    33     106.160  55.540  32.350  0.00  0.00           H
ATOM    541  OG1 THR    33     107.910  53.870  32.710  0.00  0.00           O
ATOM    542  HG1 THR    33     107.980  53.190  33.390  0.00  0.00           H
ATOM    543  C   THR    33     110.080  54.890  34.780  0.00  0.00           C
ATOM    544  O   THR    33     109.600  53.900  35.360  0.00  0.00           O
ATOM    545  N   ARG    34     111.350  55.180  35.010  0.00  0.00           N
ATOM    546  H   ARG    34     111.750  56.010  34.600  0.00  0.00           H
ATOM    547  CA  ARG    34     112.240  54.530  36.110  0.00  0.00           C
ATOM    548  HA  ARG    34     112.020  53.470  36.170  0.00  0.00           H
ATOM    549  CB  ARG    34     113.670  54.730  35.670  0.00  0.00           C
ATOM    550  HB2 ARG    34     113.910  55.790  35.750  0.00  0.00           H
ATOM    551  HB3 ARG    34     113.740  54.410  34.620  0.00  0.00           H
ATOM    552  CG  ARG    34     114.700  53.870  36.500  0.00  0.00           C
ATOM    553  HG2 ARG    34     114.420  52.820  36.530  0.00  0.00           H
ATOM    554  HG3 ARG    34     114.670  54.230  37.530  0.00  0.00           H
ATOM    555  CD  ARG    34     116.180  53.890  36.060  0.00  0.00           C
ATOM    556  HD2 ARG    34     116.370  53.520  35.050  0.00  0.00           H
ATOM    557  HD3 ARG    34     116.790  53.200  36.640  0.00  0.00           H
ATOM    558  NE  ARG    34     116.810  55.200  36.170  0.00  0.00           N
ATOM    559  HE  ARG    34     116.300  55.890  36.710  0.00  0.00           H
ATOM    560  CZ  ARG    34     118.110  55.460  35.920  0.00  0.00           C
ATOM    561  NH1 ARG    34     118.890  54.630  35.290  0.00  0.00           N
ATOM    562 HH11 ARG    34     118.570  53.780  34.860  0.00  0.00           H
ATOM    563 HH12 ARG    34     119.830  54.950  35.070  0.00  0.00           H
ATOM    564  NH2 ARG    34     118.580  56.570  36.340  0.00  0.00           N
ATOM    565 HH21 ARG    34     118.130  57.060  37.100  0.00  0.00           H
ATOM    566 HH22 ARG    34     119.390  57.040  35.960  0.00  0.00           H
ATOM    567  C   ARG    34     111.870  55.090  37.430  0.00  0.00           C
ATOM    568  O   ARG    34     111.660  54.310  38.320  0.00  0.00           O
ATOM    569  N   LYS    35     111.970  56.490  37.590  0.00  0.00           N
ATOM    570  H   LYS    35     112.440  57.120  36.960  0.00  0.00           H
ATOM    571  CA  LYS    35     111.510  57.090  38.860  0.00  0.00           C
ATOM    572  HA  LYS    35     111.980  56.620  39.720  0.00  0.00           H
ATOM    573  CB  LYS    35     111.950  58.550  38.980  0.00  0.00           C
ATOM    574  HB2 LYS    35     111.460  59.270  38.320  0.00  0.00           H
ATOM    575  HB3 LYS    35     113.020  58.560  38.790  0.00  0.00           H
ATOM    576  CG  LYS    35     111.800  59.060  40.350  0.00  0.00           C
ATOM    577  HG2 LYS    35     112.370  58.460  41.060  0.00  0.00           H
ATOM    578  HG3 LYS    35     110.730  58.990  40.570  0.00  0.00           H
ATOM    579  CD  LYS    35     112.230  60.530  40.350  0.00  0.00           C
ATOM    580  HD2 LYS    35     111.570  61.160  39.770  0.00  0.00           H
ATOM    581  HD3 LYS    35     113.180  60.600  39.820  0.00  0.00           H
ATOM    582  CE  LYS    35     112.260  60.990  41.880  0.00  0.00           C
ATOM    583  HE2 LYS    35     112.710  60.160  42.430  0.00  0.00           H
ATOM    584  HE3 LYS    35     111.270  61.110  42.330  0.00  0.00           H
ATOM    585  NZ  LYS    35     113.020  62.190  41.990  0.00  0.00           N
ATOM    586  HZ1 LYS    35     112.780  62.650  42.860  0.00  0.00           H
ATOM    587  HZ2 LYS    35     114.030  62.070  41.940  0.00  0.00           H
ATOM    588  HZ3 LYS    35     112.830  62.860  41.260  0.00  0.00           H
ATOM    589  C   LYS    35     109.980  56.960  39.070  0.00  0.00           C
ATOM    590  O   LYS    35     109.540  56.550  40.170  0.00  0.00           O
ATOM    591  N   ILE    36     109.240  57.470  38.040  0.00  0.00           N
ATOM    592  H   ILE    36     109.720  57.760  37.200  0.00  0.00           H
ATOM    593  CA  ILE    36     107.780  57.380  38.140  0.00  0.00           C
ATOM    594  HA  ILE    36     107.540  56.760  39.000  0.00  0.00           H
ATOM    595  CB  ILE    36     107.150  58.720  38.310  0.00  0.00           C
ATOM    596  HB  ILE    36     106.160  58.490  38.700  0.00  0.00           H
ATOM    597  CG2 ILE    36     107.870  59.390  39.550  0.00  0.00           C
ATOM    598 HG21 ILE    36     107.870  58.760  40.430  0.00  0.00           H
ATOM    599 HG22 ILE    36     108.820  59.830  39.240  0.00  0.00           H
ATOM    600 HG23 ILE    36     107.390  60.340  39.800  0.00  0.00           H
ATOM    601  CG1 ILE    36     107.030  59.550  37.020  0.00  0.00           C
ATOM    602 HG12 ILE    36     107.690  59.160  36.250  0.00  0.00           H
ATOM    603 HG13 ILE    36     107.330  60.590  37.190  0.00  0.00           H
ATOM    604  CD1 ILE    36     105.540  59.520  36.690  0.00  0.00           C
ATOM    605 HD11 ILE    36     104.900  60.020  37.420  0.00  0.00           H
ATOM    606 HD12 ILE    36     105.520  60.070  35.750  0.00  0.00           H
ATOM    607 HD13 ILE    36     105.170  58.570  36.310  0.00  0.00           H
ATOM    608  C   ILE    36     107.100  56.670  37.000  0.00  0.00           C
ATOM    609  O   ILE    36     107.640  56.670  35.880  0.00  0.00           O
ATOM    610  N   GLN    37     105.810  56.230  37.250  0.00  0.00           N
ATOM    611  H   GLN    37     105.400  56.430  38.150  0.00  0.00           H
ATOM    612  CA  GLN    37     104.930  55.620  36.230  0.00  0.00           C
ATOM    613  HA  GLN    37     105.410  55.890  35.290  0.00  0.00           H
ATOM    614  CB  GLN    37     105.080  54.020  36.270  0.00  0.00           C
ATOM    615  HB2 GLN    37     104.910  53.650  37.280  0.00  0.00           H
ATOM    616  HB3 GLN    37     106.090  53.710  36.020  0.00  0.00           H
ATOM    617  CG  GLN    37     104.160  53.320  35.310  0.00  0.00           C
ATOM    618  HG2 GLN    37     104.540  53.460  34.300  0.00  0.00           H
ATOM    619  HG3 GLN    37     103.130  53.680  35.310  0.00  0.00           H
ATOM    620  CD  GLN    37     104.200  51.810  35.410  0.00  0.00           C
ATOM    621  OE1 GLN    37     105.300  51.250  35.510  0.00  0.00           O
ATOM    622  NE2 GLN    37     103.080  51.190  35.390  0.00  0.00           N
ATOM    623 HE21 GLN    37     102.240  51.720  35.220  0.00  0.00           H
ATOM    624 HE22 GLN    37     103.120  50.190  35.270  0.00  0.00           H
ATOM    625  C   GLN    37     103.440  56.060  36.400  0.00  0.00           C
ATOM    626  O   GLN    37     102.990  56.120  37.520  0.00  0.00           O
ATOM    627  N   LEU    38     102.770  56.480  35.320  0.00  0.00           N
ATOM    628  H   LEU    38     103.130  56.260  34.400  0.00  0.00           H
ATOM    629  CA  LEU    38     101.440  57.060  35.490  0.00  0.00           C
ATOM    630  HA  LEU    38     101.430  57.610  36.430  0.00  0.00           H
ATOM    631  CB  LEU    38     101.160  57.980  34.310  0.00  0.00           C
ATOM    632  HB2 LEU    38     100.270  58.550  34.570  0.00  0.00           H
ATOM    633  HB3 LEU    38     101.040  57.370  33.420  0.00  0.00           H
ATOM    634  CG  LEU    38     102.300  59.030  34.080  0.00  0.00           C
ATOM    635  HG  LEU    38     103.250  58.500  34.060  0.00  0.00           H
ATOM    636  CD1 LEU    38     102.290  59.790  32.790  0.00  0.00           C
ATOM    637 HD11 LEU    38     101.370  60.380  32.800  0.00  0.00           H
ATOM    638 HD12 LEU    38     103.090  60.450  32.490  0.00  0.00           H
ATOM    639 HD13 LEU    38     102.250  59.030  32.020  0.00  0.00           H
ATOM    640  CD2 LEU    38     102.440  59.990  35.200  0.00  0.00           C
ATOM    641 HD21 LEU    38     102.880  59.430  36.020  0.00  0.00           H
ATOM    642 HD22 LEU    38     103.340  60.580  35.000  0.00  0.00           H
ATOM    643 HD23 LEU    38     101.560  60.520  35.560  0.00  0.00           H
ATOM    644  C   LEU    38     100.330  56.030  35.600  0.00  0.00           C
ATOM    645  O   LEU    38     100.360  55.000  34.960  0.00  0.00           O
ATOM    646  N   GLN    39      99.150  56.390  36.190  0.00  0.00           N
ATOM    647  H   GLN    39      99.070  57.320  36.570  0.00  0.00           H
ATOM    648  CA  GLN    39      97.970  55.530  36.100  0.00  0.00           C
ATOM    649  HA  GLN    39      98.020  54.920  35.200  0.00  0.00           H
ATOM    650  CB  GLN    39      97.930  54.680  37.370  0.00  0.00           C
ATOM    651  HB2 GLN    39      97.730  55.310  38.240  0.00  0.00           H
ATOM    652  HB3 GLN    39      98.930  54.240  37.480  0.00  0.00           H
ATOM    653  CG  GLN    39      96.850  53.550  37.270  0.00  0.00           C
ATOM    654  HG2 GLN    39      97.000  52.990  36.340  0.00  0.00           H
ATOM    655  HG3 GLN    39      95.850  54.000  37.270  0.00  0.00           H
ATOM    656  CD  GLN    39      96.820  52.560  38.430  0.00  0.00           C
ATOM    657  OE1 GLN    39      97.150  51.370  38.450  0.00  0.00           O
ATOM    658  NE2 GLN    39      96.280  53.010  39.560  0.00  0.00           N
ATOM    659 HE21 GLN    39      96.040  53.980  39.670  0.00  0.00           H
ATOM    660 HE22 GLN    39      96.190  52.320  40.290  0.00  0.00           H
ATOM    661  C   GLN    39      96.650  56.340  35.950  0.00  0.00           C
ATOM    662  O   GLN    39      96.450  57.490  36.300  0.00  0.00           O
ATOM    663  N   ALA    40      95.750  55.730  35.170  0.00  0.00           N
ATOM    664  H   ALA    40      95.950  54.840  34.740  0.00  0.00           H
ATOM    665  CA  ALA    40      94.440  56.370  34.790  0.00  0.00           C
ATOM    666  HA  ALA    40      94.500  57.450  34.880  0.00  0.00           H
ATOM    667  CB  ALA    40      94.100  56.030  33.320  0.00  0.00           C
ATOM    668  HB1 ALA    40      94.940  56.240  32.650  0.00  0.00           H
ATOM    669  HB2 ALA    40      93.910  54.970  33.170  0.00  0.00           H
ATOM    670  HB3 ALA    40      93.170  56.460  32.970  0.00  0.00           H
ATOM    671  C   ALA    40      93.360  55.860  35.730  0.00  0.00           C
ATOM    672  O   ALA    40      93.000  54.700  35.830  0.00  0.00           O
ATOM    673  N   THR    41      92.670  56.740  36.390  0.00  0.00           N
ATOM    674  H   THR    41      93.020  57.670  36.570  0.00  0.00           H
ATOM    675  CA  THR    41      91.460  56.500  37.160  0.00  0.00           C
ATOM    676  HA  THR    41      91.040  55.570  36.780  0.00  0.00           H
ATOM    677  CB  THR    41      91.570  56.350  38.620  0.00  0.00           C
ATOM    678  HB  THR    41      90.580  56.260  39.070  0.00  0.00           H
ATOM    679  CG2 THR    41      92.350  55.100  38.980  0.00  0.00           C
ATOM    680 HG21 THR    41      91.880  54.260  38.460  0.00  0.00           H
ATOM    681 HG22 THR    41      93.390  55.090  38.660  0.00  0.00           H
ATOM    682 HG23 THR    41      92.270  54.990  40.060  0.00  0.00           H
ATOM    683  OG1 THR    41      92.220  57.430  39.200  0.00  0.00           O
ATOM    684  HG1 THR    41      93.030  57.600  38.720  0.00  0.00           H
ATOM    685  C   THR    41      90.400  57.490  36.700  0.00  0.00           C
ATOM    686  O   THR    41      90.660  58.650  36.480  0.00  0.00           O
ATOM    687  N   SER    42      89.170  57.110  36.400  0.00  0.00           N
ATOM    688  H   SER    42      88.980  56.120  36.320  0.00  0.00           H
ATOM    689  CA  SER    42      88.140  57.990  35.820  0.00  0.00           C
ATOM    690  HA  SER    42      88.330  59.050  36.020  0.00  0.00           H
ATOM    691  CB  SER    42      88.320  57.840  34.340  0.00  0.00           C
ATOM    692  HB2 SER    42      89.250  58.310  34.040  0.00  0.00           H
ATOM    693  HB3 SER    42      87.550  58.300  33.730  0.00  0.00           H
ATOM    694  OG  SER    42      88.370  56.470  33.840  0.00  0.00           O
ATOM    695  HG  SER    42      87.490  56.120  33.700  0.00  0.00           H
ATOM    696  C   SER    42      86.710  57.620  36.200  0.00  0.00           C
ATOM    697  O   SER    42      86.370  56.530  36.610  0.00  0.00           O
ATOM    698  N   VAL    43      85.790  58.630  36.090  0.00  0.00           N
ATOM    699  H   VAL    43      86.120  59.560  35.890  0.00  0.00           H
ATOM    700  CA  VAL    43      84.320  58.450  36.260  0.00  0.00           C
ATOM    701  HA  VAL    43      84.100  57.450  35.880  0.00  0.00           H
ATOM    702  CB  VAL    43      83.790  58.740  37.690  0.00  0.00           C
ATOM    703  HB  VAL    43      82.730  58.500  37.620  0.00  0.00           H
ATOM    704  CG1 VAL    43      84.530  57.890  38.780  0.00  0.00           C
ATOM    705 HG11 VAL    43      84.610  56.920  38.280  0.00  0.00           H
ATOM    706 HG12 VAL    43      85.510  58.280  39.020  0.00  0.00           H
ATOM    707 HG13 VAL    43      83.900  57.730  39.660  0.00  0.00           H
ATOM    708  CG2 VAL    43      83.970  60.180  38.040  0.00  0.00           C
ATOM    709 HG21 VAL    43      83.290  60.780  37.450  0.00  0.00           H
ATOM    710 HG22 VAL    43      83.840  60.250  39.120  0.00  0.00           H
ATOM    711 HG23 VAL    43      85.010  60.430  37.840  0.00  0.00           H
ATOM    712  C   VAL    43      83.560  59.210  35.170  0.00  0.00           C
ATOM    713  O   VAL    43      84.080  60.110  34.590  0.00  0.00           O
ATOM    714  N   THR    44      82.280  58.880  34.920  0.00  0.00           N
ATOM    715  H   THR    44      81.930  58.120  35.480  0.00  0.00           H
ATOM    716  CA  THR    44      81.320  59.700  34.210  0.00  0.00           C
ATOM    717  HA  THR    44      81.860  60.450  33.640  0.00  0.00           H
ATOM    718  CB  THR    44      80.420  58.900  33.260  0.00  0.00           C
ATOM    719  HB  THR    44      79.630  59.510  32.850  0.00  0.00           H
ATOM    720  CG2 THR    44      81.200  58.230  32.120  0.00  0.00           C
ATOM    721 HG21 THR    44      80.580  57.570  31.520  0.00  0.00           H
ATOM    722 HG22 THR    44      81.800  58.940  31.540  0.00  0.00           H
ATOM    723 HG23 THR    44      81.960  57.590  32.560  0.00  0.00           H
ATOM    724  OG1 THR    44      79.760  57.940  34.040  0.00  0.00           O
ATOM    725  HG1 THR    44      79.150  58.290  34.690  0.00  0.00           H
ATOM    726  C   THR    44      80.520  60.550  35.200  0.00  0.00           C
ATOM    727  O   THR    44      80.330  60.140  36.340  0.00  0.00           O
ATOM    728  N   HIE    45      80.110  61.730  34.840  0.00  0.00           N
ATOM    729  H   HIE    45      80.430  62.080  33.950  0.00  0.00           H
ATOM    730  CA  HIE    45      79.440  62.690  35.750  0.00  0.00           C
ATOM    731  HA  HIE    45      80.100  62.940  36.580  0.00  0.00           H
ATOM    732  CB  HIE    45      78.980  63.940  34.910  0.00  0.00           C
ATOM    733  HB2 HIE    45      78.500  64.650  35.580  0.00  0.00           H
ATOM    734  HB3 HIE    45      78.120  63.610  34.320  0.00  0.00           H
ATOM    735  CG  HIE    45      80.050  64.400  33.990  0.00  0.00           C
ATOM    736  ND1 HIE    45      80.450  63.950  32.660  0.00  0.00           N
ATOM    737  CE1 HIE    45      81.470  64.720  32.350  0.00  0.00           C
ATOM    738  HE1 HIE    45      81.800  64.840  31.330  0.00  0.00           H
ATOM    739  NE2 HIE    45      81.640  65.660  33.330  0.00  0.00           N
ATOM    740  HE2 HIE    45      82.350  66.370  33.270  0.00  0.00           H
ATOM    741  CD2 HIE    45      80.770  65.450  34.360  0.00  0.00           C
ATOM    742  HD2 HIE    45      80.770  65.950  35.320  0.00  0.00           H
ATOM    743  C   HIE    45      78.250  62.040  36.460  0.00  0.00           C
ATOM    744  O   HIE    45      77.480  61.270  35.840  0.00  0.00           O
ATOM    745  N   ARG    46      78.130  62.490  37.680  0.00  0.00           N
ATOM    746  H   ARG    46      78.790  63.210  37.920  0.00  0.00           H
ATOM    747  CA  ARG    46      77.010  62.140  38.580  0.00  0.00           C
ATOM    748  HA  ARG    46      76.730  61.100  38.410  0.00  0.00           H
ATOM    749  CB  ARG    46      77.480  62.300  39.990  0.00  0.00           C
ATOM    750  HB2 ARG    46      76.740  62.040  40.750  0.00  0.00           H
ATOM    751  HB3 ARG    46      77.800  63.330  40.130  0.00  0.00           H
ATOM    752  CG  ARG    46      78.650  61.330  40.330  0.00  0.00           C
ATOM    753  HG2 ARG    46      78.630  61.080  41.390  0.00  0.00           H
ATOM    754  HG3 ARG    46      79.570  61.870  40.090  0.00  0.00           H
ATOM    755  CD  ARG    46      78.680  59.950  39.710  0.00  0.00           C
ATOM    756  HD2 ARG    46      78.700  60.140  38.640  0.00  0.00           H
ATOM    757  HD3 ARG    46      77.760  59.470  40.060  0.00  0.00           H
ATOM    758  NE  ARG    46      79.850  59.150  40.090  0.00  0.00           N
ATOM    759  HE  ARG    46      80.130  59.120  41.060  0.00  0.00           H
ATOM    760  CZ  ARG    46      80.500  58.210  39.420  0.00  0.00           C
ATOM    761  NH1 ARG    46      80.170  57.840  38.170  0.00  0.00           N
ATOM    762 HH11 ARG    46      79.440  58.400  37.770  0.00  0.00           H
ATOM    763 HH12 ARG    46      80.720  57.120  37.710  0.00  0.00           H
ATOM    764  NH2 ARG    46      81.390  57.470  39.990  0.00  0.00           N
ATOM    765 HH21 ARG    46      81.720  57.690  40.920  0.00  0.00           H
ATOM    766 HH22 ARG    46      81.780  56.720  39.430  0.00  0.00           H
ATOM    767  C   ARG    46      75.800  63.060  38.260  0.00  0.00           C
ATOM    768  O   ARG    46      76.030  64.290  38.090  0.00  0.00           O
ATOM    769  N   PRO    47      74.500  62.610  38.260  0.00  0.00           N
ATOM    770  CD  PRO    47      74.080  61.240  38.390  0.00  0.00           C
ATOM    771  HD2 PRO    47      74.290  60.900  39.400  0.00  0.00           H
ATOM    772  HD3 PRO    47      74.620  60.590  37.710  0.00  0.00           H
ATOM    773  CG  PRO    47      72.620  61.190  38.150  0.00  0.00           C
ATOM    774  HG2 PRO    47      72.110  60.500  38.830  0.00  0.00           H
ATOM    775  HG3 PRO    47      72.330  61.040  37.110  0.00  0.00           H
ATOM    776  CB  PRO    47      72.210  62.630  38.530  0.00  0.00           C
ATOM    777  HB2 PRO    47      72.120  62.770  39.610  0.00  0.00           H
ATOM    778  HB3 PRO    47      71.230  62.840  38.080  0.00  0.00           H
ATOM    779  CA  PRO    47      73.370  63.500  37.990  0.00  0.00           C
ATOM    780  HA  PRO    47      73.320  63.690  36.920  0.00  0.00           H
ATOM    781  C   PRO    47      73.330  64.870  38.740  0.00  0.00           C
ATOM    782  O   PRO    47      72.570  65.730  38.220  0.00  0.00           O
ATOM    783  N   ASN    48      74.020  65.020  39.880  0.00  0.00           N
ATOM    784  H   ASN    48      74.760  64.430  40.220  0.00  0.00           H
ATOM    785  CA  ASN    48      73.990  66.290  40.630  0.00  0.00           C
ATOM    786  HA  ASN    48      73.730  67.150  40.010  0.00  0.00           H
ATOM    787  CB  ASN    48      72.880  66.170  41.700  0.00  0.00           C
ATOM    788  HB2 ASN    48      71.990  66.160  41.070  0.00  0.00           H
ATOM    789  HB3 ASN    48      72.790  67.100  42.270  0.00  0.00           H
ATOM    790  CG  ASN    48      72.940  64.970  42.580  0.00  0.00           C
ATOM    791  OD1 ASN    48      73.680  64.930  43.560  0.00  0.00           O
ATOM    792  ND2 ASN    48      72.040  64.030  42.530  0.00  0.00           N
ATOM    793 HD21 ASN    48      71.220  64.170  41.950  0.00  0.00           H
ATOM    794 HD22 ASN    48      72.260  63.130  42.940  0.00  0.00           H
ATOM    795  C   ASN    48      75.250  66.690  41.290  0.00  0.00           C
ATOM    796  O   ASN    48      76.120  65.840  41.460  0.00  0.00           O
ATOM    797  N   ALA    49      75.270  67.970  41.700  0.00  0.00           N
ATOM    798  H   ALA    49      74.420  68.500  41.550  0.00  0.00           H
ATOM    799  CA  ALA    49      76.440  68.620  42.220  0.00  0.00           C
ATOM    800  HA  ALA    49      77.240  68.520  41.480  0.00  0.00           H
ATOM    801  CB  ALA    49      76.160  70.090  42.460  0.00  0.00           C
ATOM    802  HB1 ALA    49      76.010  70.550  41.490  0.00  0.00           H
ATOM    803  HB2 ALA    49      75.340  70.090  43.190  0.00  0.00           H
ATOM    804  HB3 ALA    49      77.120  70.520  42.760  0.00  0.00           H
ATOM    805  C   ALA    49      76.900  68.030  43.510  0.00  0.00           C
ATOM    806  O   ALA    49      78.090  67.790  43.600  0.00  0.00           O
ATOM    807  N   ILE    50      76.020  67.650  44.450  0.00  0.00           N
ATOM    808  H   ILE    50      75.060  67.910  44.250  0.00  0.00           H
ATOM    809  CA  ILE    50      76.330  67.050  45.670  0.00  0.00           C
ATOM    810  HA  ILE    50      77.030  67.680  46.200  0.00  0.00           H
ATOM    811  CB  ILE    50      75.030  66.880  46.570  0.00  0.00           C
ATOM    812  HB  ILE    50      74.140  66.670  45.970  0.00  0.00           H
ATOM    813  CG2 ILE    50      75.240  65.780  47.610  0.00  0.00           C
ATOM    814 HG21 ILE    50      75.990  65.970  48.380  0.00  0.00           H
ATOM    815 HG22 ILE    50      74.260  65.680  48.060  0.00  0.00           H
ATOM    816 HG23 ILE    50      75.500  64.830  47.140  0.00  0.00           H
ATOM    817  CG1 ILE    50      74.810  68.270  47.110  0.00  0.00           C
ATOM    818 HG12 ILE    50      74.730  68.900  46.230  0.00  0.00           H
ATOM    819 HG13 ILE    50      75.700  68.560  47.680  0.00  0.00           H
ATOM    820  CD1 ILE    50      73.560  68.540  48.020  0.00  0.00           C
ATOM    821 HD11 ILE    50      72.690  68.150  47.490  0.00  0.00           H
ATOM    822 HD12 ILE    50      73.680  67.980  48.960  0.00  0.00           H
ATOM    823 HD13 ILE    50      73.560  69.610  48.210  0.00  0.00           H
ATOM    824  C   ILE    50      76.980  65.730  45.470  0.00  0.00           C
ATOM    825  O   ILE    50      78.070  65.550  46.000  0.00  0.00           O
ATOM    826  N   GLN    51      76.400  64.820  44.690  0.00  0.00           N
ATOM    827  H   GLN    51      75.440  64.990  44.440  0.00  0.00           H
ATOM    828  CA  GLN    51      76.820  63.460  44.390  0.00  0.00           C
ATOM    829  HA  GLN    51      77.070  62.910  45.300  0.00  0.00           H
ATOM    830  CB  GLN    51      75.640  62.780  43.720  0.00  0.00           C
ATOM    831  HB2 GLN    51      75.580  63.140  42.690  0.00  0.00           H
ATOM    832  HB3 GLN    51      74.760  63.110  44.270  0.00  0.00           H
ATOM    833  CG  GLN    51      75.790  61.280  43.680  0.00  0.00           C
ATOM    834  HG2 GLN    51      76.050  60.860  44.650  0.00  0.00           H
ATOM    835  HG3 GLN    51      76.630  61.030  43.040  0.00  0.00           H
ATOM    836  CD  GLN    51      74.590  60.500  43.120  0.00  0.00           C
ATOM    837  OE1 GLN    51      73.870  61.090  42.330  0.00  0.00           O
ATOM    838  NE2 GLN    51      74.340  59.280  43.500  0.00  0.00           N
ATOM    839 HE21 GLN    51      74.890  58.790  44.190  0.00  0.00           H
ATOM    840 HE22 GLN    51      73.550  58.850  43.050  0.00  0.00           H
ATOM    841  C   GLN    51      78.090  63.430  43.530  0.00  0.00           C
ATOM    842  O   GLN    51      78.750  62.460  43.700  0.00  0.00           O
ATOM    843  N   MET    52      78.430  64.470  42.750  0.00  0.00           N
ATOM    844  H   MET    52      77.720  65.190  42.800  0.00  0.00           H
ATOM    845  CA  MET    52      79.690  64.770  42.090  0.00  0.00           C
ATOM    846  HA  MET    52      79.990  63.820  41.650  0.00  0.00           H
ATOM    847  CB  MET    52      79.470  65.720  40.940  0.00  0.00           C
ATOM    848  HB2 MET    52      79.140  66.670  41.360  0.00  0.00           H
ATOM    849  HB3 MET    52      78.610  65.360  40.370  0.00  0.00           H
ATOM    850  CG  MET    52      80.650  65.760  39.950  0.00  0.00           C
ATOM    851  HG2 MET    52      81.640  65.970  40.370  0.00  0.00           H
ATOM    852  HG3 MET    52      80.210  66.560  39.360  0.00  0.00           H
ATOM    853  SD  MET    52      80.820  64.230  38.880  0.00  0.00           S
ATOM    854  CE  MET    52      82.120  63.260  39.620  0.00  0.00           C
ATOM    855  HE1 MET    52      82.140  63.390  40.710  0.00  0.00           H
ATOM    856  HE2 MET    52      82.030  62.200  39.360  0.00  0.00           H
ATOM    857  HE3 MET    52      82.990  63.810  39.280  0.00  0.00           H
ATOM    858  C   MET    52      80.810  65.230  43.020  0.00  0.00           C
ATOM    859  O   MET    52      81.950  64.760  42.960  0.00  0.00           O
ATOM    860  N   ALA    53      80.460  66.200  43.870  0.00  0.00           N
ATOM    861  H   ALA    53      79.540  66.610  43.830  0.00  0.00           H
ATOM    862  CA  ALA    53      81.400  66.690  44.820  0.00  0.00           C
ATOM    863  HA  ALA    53      82.250  67.070  44.260  0.00  0.00           H
ATOM    864  CB  ALA    53      80.750  67.850  45.550  0.00  0.00           C
ATOM    865  HB1 ALA    53      81.570  68.310  46.100  0.00  0.00           H
ATOM    866  HB2 ALA    53      80.230  68.520  44.870  0.00  0.00           H
ATOM    867  HB3 ALA    53      79.920  67.520  46.170  0.00  0.00           H
ATOM    868  C   ALA    53      81.870  65.610  45.820  0.00  0.00           C
ATOM    869  O   ALA    53      83.040  65.480  46.100  0.00  0.00           O
ATOM    870  N   LEU    54      80.890  64.830  46.330  0.00  0.00           N
ATOM    871  H   LEU    54      79.950  65.080  46.090  0.00  0.00           H
ATOM    872  CA  LEU    54      81.150  63.570  47.070  0.00  0.00           C
ATOM    873  HA  LEU    54      81.660  63.910  47.970  0.00  0.00           H
ATOM    874  CB  LEU    54      79.840  63.000  47.560  0.00  0.00           C
ATOM    875  HB2 LEU    54      79.940  61.920  47.660  0.00  0.00           H
ATOM    876  HB3 LEU    54      79.250  63.160  46.660  0.00  0.00           H
ATOM    877  CG  LEU    54      79.070  63.640  48.730  0.00  0.00           C
ATOM    878  HG  LEU    54      79.220  64.730  48.700  0.00  0.00           H
ATOM    879  CD1 LEU    54      77.530  63.370  48.720  0.00  0.00           C
ATOM    880 HD11 LEU    54      76.980  63.960  49.450  0.00  0.00           H
ATOM    881 HD12 LEU    54      77.110  63.650  47.750  0.00  0.00           H
ATOM    882 HD13 LEU    54      77.330  62.310  48.850  0.00  0.00           H
ATOM    883  CD2 LEU    54      79.670  63.190  50.090  0.00  0.00           C
ATOM    884 HD21 LEU    54      79.430  62.140  50.250  0.00  0.00           H
ATOM    885 HD22 LEU    54      80.750  63.280  50.010  0.00  0.00           H
ATOM    886 HD23 LEU    54      79.250  63.810  50.880  0.00  0.00           H
ATOM    887  C   LEU    54      81.890  62.540  46.160  0.00  0.00           C
ATOM    888  O   LEU    54      82.850  61.930  46.580  0.00  0.00           O
ATOM    889  N   SER    55      81.590  62.380  44.860  0.00  0.00           N
ATOM    890  H   SER    55      80.760  62.890  44.580  0.00  0.00           H
ATOM    891  CA  SER    55      82.240  61.470  43.910  0.00  0.00           C
ATOM    892  HA  SER    55      82.320  60.480  44.370  0.00  0.00           H
ATOM    893  CB  SER    55      81.480  61.310  42.600  0.00  0.00           C
ATOM    894  HB2 SER    55      81.010  62.250  42.320  0.00  0.00           H
ATOM    895  HB3 SER    55      80.570  60.760  42.830  0.00  0.00           H
ATOM    896  OG  SER    55      82.210  60.670  41.570  0.00  0.00           O
ATOM    897  HG  SER    55      82.530  59.800  41.810  0.00  0.00           H
ATOM    898  C   SER    55      83.710  61.830  43.710  0.00  0.00           C
ATOM    899  O   SER    55      84.550  60.920  43.690  0.00  0.00           O
ATOM    900  N   VAL    56      84.120  63.120  43.810  0.00  0.00           N
ATOM    901  H   VAL    56      83.400  63.820  43.860  0.00  0.00           H
ATOM    902  CA  VAL    56      85.540  63.470  43.600  0.00  0.00           C
ATOM    903  HA  VAL    56      85.890  62.810  42.820  0.00  0.00           H
ATOM    904  CB  VAL    56      85.740  64.940  43.210  0.00  0.00           C
ATOM    905  HB  VAL    56      85.120  65.580  43.840  0.00  0.00           H
ATOM    906  CG1 VAL    56      87.230  65.330  43.130  0.00  0.00           C
ATOM    907 HG11 VAL    56      87.660  64.610  42.440  0.00  0.00           H
ATOM    908 HG12 VAL    56      87.370  66.310  42.680  0.00  0.00           H
ATOM    909 HG13 VAL    56      87.720  65.320  44.100  0.00  0.00           H
ATOM    910  CG2 VAL    56      85.290  65.030  41.760  0.00  0.00           C
ATOM    911 HG21 VAL    56      85.220  66.100  41.560  0.00  0.00           H
ATOM    912 HG22 VAL    56      86.000  64.660  41.020  0.00  0.00           H
ATOM    913 HG23 VAL    56      84.390  64.450  41.570  0.00  0.00           H
ATOM    914  C   VAL    56      86.420  63.030  44.850  0.00  0.00           C
ATOM    915  O   VAL    56      87.560  62.580  44.750  0.00  0.00           O
ATOM    916  N   CYX    57      85.740  62.980  46.010  0.00  0.00           N
ATOM    917  H   CYX    57      84.790  63.310  46.140  0.00  0.00           H
ATOM    918  CA  CYX    57      86.340  62.460  47.210  0.00  0.00           C
ATOM    919  HA  CYX    57      87.300  62.960  47.330  0.00  0.00           H
ATOM    920  CB  CYX    57      85.610  62.840  48.480  0.00  0.00           C
ATOM    921  HB2 CYX    57      85.890  62.190  49.320  0.00  0.00           H
ATOM    922  HB3 CYX    57      84.540  62.710  48.320  0.00  0.00           H
ATOM    923  SG  CYX    57      85.850  64.540  49.020  0.00  0.00           S
ATOM    924  C   CYX    57      86.540  60.960  47.120  0.00  0.00           C
ATOM    925  O   CYX    57      87.580  60.380  47.470  0.00  0.00           O
ATOM    926  N   GLU    58      85.500  60.300  46.670  0.00  0.00           N
ATOM    927  H   GLU    58      84.710  60.880  46.410  0.00  0.00           H
ATOM    928  CA  GLU    58      85.390  58.820  46.730  0.00  0.00           C
ATOM    929  HA  GLU    58      85.910  58.560  47.650  0.00  0.00           H
ATOM    930  CB  GLU    58      83.930  58.360  46.940  0.00  0.00           C
ATOM    931  HB2 GLU    58      83.950  57.280  46.820  0.00  0.00           H
ATOM    932  HB3 GLU    58      83.410  58.800  46.090  0.00  0.00           H
ATOM    933  CG  GLU    58      83.390  58.800  48.340  0.00  0.00           C
ATOM    934  HG2 GLU    58      83.110  59.850  48.370  0.00  0.00           H
ATOM    935  HG3 GLU    58      84.150  58.720  49.120  0.00  0.00           H
ATOM    936  CD  GLU    58      82.290  57.860  48.840  0.00  0.00           C
ATOM    937  OE1 GLU    58      81.620  57.130  48.080  0.00  0.00           O
ATOM    938  OE2 GLU    58      81.990  57.900  50.040  0.00  0.00           O
ATOM    939  C   GLU    58      86.100  58.030  45.660  0.00  0.00           C
ATOM    940  O   GLU    58      86.760  57.000  45.930  0.00  0.00           O
ATOM    941  N   ASP    59      86.000  58.520  44.410  0.00  0.00           N
ATOM    942  H   ASP    59      85.550  59.410  44.270  0.00  0.00           H
ATOM    943  CA  ASP    59      86.550  57.830  43.260  0.00  0.00           C
ATOM    944  HA  ASP    59      86.560  56.750  43.420  0.00  0.00           H
ATOM    945  CB  ASP    59      85.550  58.060  42.090  0.00  0.00           C
ATOM    946  HB2 ASP    59      86.010  57.650  41.190  0.00  0.00           H
ATOM    947  HB3 ASP    59      85.420  59.140  41.960  0.00  0.00           H
ATOM    948  CG  ASP    59      84.130  57.440  42.380  0.00  0.00           C
ATOM    949  OD1 ASP    59      84.030  56.280  42.880  0.00  0.00           O
ATOM    950  OD2 ASP    59      83.140  58.180  42.110  0.00  0.00           O
ATOM    951  C   ASP    59      87.950  58.180  42.930  0.00  0.00           C
ATOM    952  O   ASP    59      88.620  57.390  42.350  0.00  0.00           O
ATOM    953  N   LEU    60      88.400  59.380  43.370  0.00  0.00           N
ATOM    954  H   LEU    60      87.730  60.010  43.780  0.00  0.00           H
ATOM    955  CA  LEU    60      89.630  59.940  42.910  0.00  0.00           C
ATOM    956  HA  LEU    60      90.250  59.220  42.380  0.00  0.00           H
ATOM    957  CB  LEU    60      89.370  61.070  41.990  0.00  0.00           C
ATOM    958  HB2 LEU    60      90.330  61.510  41.730  0.00  0.00           H
ATOM    959  HB3 LEU    60      88.820  61.900  42.430  0.00  0.00           H
ATOM    960  CG  LEU    60      88.600  60.660  40.710  0.00  0.00           C
ATOM    961  HG  LEU    60      87.730  60.070  40.980  0.00  0.00           H
ATOM    962  CD1 LEU    60      88.070  61.940  40.130  0.00  0.00           C
ATOM    963 HD11 LEU    60      87.520  62.460  40.920  0.00  0.00           H
ATOM    964 HD12 LEU    60      88.870  62.590  39.780  0.00  0.00           H
ATOM    965 HD13 LEU    60      87.490  61.760  39.230  0.00  0.00           H
ATOM    966  CD2 LEU    60      89.440  59.860  39.770  0.00  0.00           C
ATOM    967 HD21 LEU    60      90.310  60.490  39.540  0.00  0.00           H
ATOM    968 HD22 LEU    60      89.840  58.960  40.220  0.00  0.00           H
ATOM    969 HD23 LEU    60      88.810  59.630  38.910  0.00  0.00           H
ATOM    970  C   LEU    60      90.620  60.430  44.040  0.00  0.00           C
ATOM    971  O   LEU    60      91.820  60.100  43.990  0.00  0.00           O
ATOM    972  N   ILE    61      90.170  61.110  45.080  0.00  0.00           N
ATOM    973  H   ILE    61      89.240  61.490  45.010  0.00  0.00           H
ATOM    974  CA  ILE    61      90.990  61.620  46.130  0.00  0.00           C
ATOM    975  HA  ILE    61      91.840  62.080  45.640  0.00  0.00           H
ATOM    976  CB  ILE    61      90.250  62.820  46.850  0.00  0.00           C
ATOM    977  HB  ILE    61      89.210  62.500  46.990  0.00  0.00           H
ATOM    978  CG2 ILE    61      91.000  63.140  48.220  0.00  0.00           C
ATOM    979 HG21 ILE    61      92.060  63.320  48.050  0.00  0.00           H
ATOM    980 HG22 ILE    61      90.660  64.020  48.770  0.00  0.00           H
ATOM    981 HG23 ILE    61      90.860  62.220  48.770  0.00  0.00           H
ATOM    982  CG1 ILE    61      90.190  64.050  45.940  0.00  0.00           C
ATOM    983 HG12 ILE    61      89.660  63.720  45.040  0.00  0.00           H
ATOM    984 HG13 ILE    61      91.150  64.360  45.530  0.00  0.00           H
ATOM    985  CD1 ILE    61      89.350  65.310  46.390  0.00  0.00           C
ATOM    986 HD11 ILE    61      88.270  65.230  46.280  0.00  0.00           H
ATOM    987 HD12 ILE    61      89.510  65.460  47.460  0.00  0.00           H
ATOM    988 HD13 ILE    61      89.620  66.230  45.870  0.00  0.00           H
ATOM    989  C   ILE    61      91.510  60.420  46.970  0.00  0.00           C
ATOM    990  O   ILE    61      92.700  60.440  47.280  0.00  0.00           O
ATOM    991  N   SER    62      90.660  59.410  47.210  0.00  0.00           N
ATOM    992  H   SER    62      89.850  59.520  46.610  0.00  0.00           H
ATOM    993  CA  SER    62      91.050  58.130  47.800  0.00  0.00           C
ATOM    994  HA  SER    62      91.380  58.320  48.820  0.00  0.00           H
ATOM    995  CB  SER    62      89.850  57.270  47.690  0.00  0.00           C
ATOM    996  HB2 SER    62      89.010  57.720  48.220  0.00  0.00           H
ATOM    997  HB3 SER    62      89.950  56.310  48.190  0.00  0.00           H
ATOM    998  OG  SER    62      89.370  57.050  46.380  0.00  0.00           O
ATOM    999  HG  SER    62      88.430  57.270  46.350  0.00  0.00           H
ATOM   1000  C   SER    62      92.090  57.380  46.930  0.00  0.00           C
ATOM   1001  O   SER    62      93.050  56.880  47.520  0.00  0.00           O
ATOM   1002  N   SER    63      91.990  57.510  45.590  0.00  0.00           N
ATOM   1003  H   SER    63      91.120  57.850  45.220  0.00  0.00           H
ATOM   1004  CA  SER    63      92.990  57.080  44.570  0.00  0.00           C
ATOM   1005  HA  SER    63      93.200  56.040  44.820  0.00  0.00           H
ATOM   1006  CB  SER    63      92.400  57.050  43.140  0.00  0.00           C
ATOM   1007  HB2 SER    63      93.200  56.650  42.520  0.00  0.00           H
ATOM   1008  HB3 SER    63      92.110  58.050  42.810  0.00  0.00           H
ATOM   1009  OG  SER    63      91.240  56.190  43.030  0.00  0.00           O
ATOM   1010  HG  SER    63      90.710  56.710  42.420  0.00  0.00           H
ATOM   1011  C   SER    63      94.320  57.840  44.530  0.00  0.00           C
ATOM   1012  O   SER    63      95.210  57.430  43.790  0.00  0.00           O
ATOM   1013  N   GLN    64      94.320  58.980  45.310  0.00  0.00           N
ATOM   1014  H   GLN    64      93.440  59.210  45.750  0.00  0.00           H
ATOM   1015  CA  GLN    64      95.470  59.790  45.640  0.00  0.00           C
ATOM   1016  HA  GLN    64      95.180  60.670  46.220  0.00  0.00           H
ATOM   1017  CB  GLN    64      96.320  58.960  46.660  0.00  0.00           C
ATOM   1018  HB2 GLN    64      96.610  58.020  46.200  0.00  0.00           H
ATOM   1019  HB3 GLN    64      95.630  58.750  47.480  0.00  0.00           H
ATOM   1020  CG  GLN    64      97.510  59.780  47.170  0.00  0.00           C
ATOM   1021  HG2 GLN    64      97.170  60.770  47.460  0.00  0.00           H
ATOM   1022  HG3 GLN    64      98.280  59.830  46.400  0.00  0.00           H
ATOM   1023  CD  GLN    64      98.230  59.110  48.360  0.00  0.00           C
ATOM   1024  OE1 GLN    64      98.170  57.930  48.560  0.00  0.00           O
ATOM   1025  NE2 GLN    64      98.840  59.820  49.280  0.00  0.00           N
ATOM   1026 HE21 GLN    64      98.730  60.820  49.320  0.00  0.00           H
ATOM   1027 HE22 GLN    64      99.190  59.330  50.090  0.00  0.00           H
ATOM   1028  C   GLN    64      96.030  60.380  44.370  0.00  0.00           C
ATOM   1029  O   GLN    64      97.220  60.470  44.050  0.00  0.00           O
ATOM   1030  N   VAL    65      95.090  60.900  43.500  0.00  0.00           N
ATOM   1031  H   VAL    65      94.170  60.770  43.880  0.00  0.00           H
ATOM   1032  CA  VAL    65      95.300  61.500  42.180  0.00  0.00           C
ATOM   1033  HA  VAL    65      96.030  60.910  41.620  0.00  0.00           H
ATOM   1034  CB  VAL    65      94.080  61.580  41.240  0.00  0.00           C
ATOM   1035  HB  VAL    65      94.340  61.960  40.250  0.00  0.00           H
ATOM   1036  CG1 VAL    65      93.480  60.190  41.020  0.00  0.00           C
ATOM   1037 HG11 VAL    65      92.410  60.200  40.800  0.00  0.00           H
ATOM   1038 HG12 VAL    65      93.920  59.700  40.150  0.00  0.00           H
ATOM   1039 HG13 VAL    65      93.650  59.510  41.860  0.00  0.00           H
ATOM   1040  CG2 VAL    65      93.040  62.530  41.790  0.00  0.00           C
ATOM   1041 HG21 VAL    65      93.440  63.550  41.860  0.00  0.00           H
ATOM   1042 HG22 VAL    65      92.220  62.560  41.080  0.00  0.00           H
ATOM   1043 HG23 VAL    65      92.690  62.180  42.760  0.00  0.00           H
ATOM   1044  C   VAL    65      95.940  62.860  42.260  0.00  0.00           C
ATOM   1045  O   VAL    65      95.730  63.690  43.170  0.00  0.00           O
ATOM   1046  N   TYR    66      96.740  63.260  41.260  0.00  0.00           N
ATOM   1047  H   TYR    66      96.890  62.580  40.530  0.00  0.00           H
ATOM   1048  CA  TYR    66      97.620  64.490  41.300  0.00  0.00           C
ATOM   1049  HA  TYR    66      97.690  64.790  42.340  0.00  0.00           H
ATOM   1050  CB  TYR    66      99.080  64.110  40.710  0.00  0.00           C
ATOM   1051  HB2 TYR    66      99.490  65.030  40.280  0.00  0.00           H
ATOM   1052  HB3 TYR    66      98.940  63.400  39.890  0.00  0.00           H
ATOM   1053  CG  TYR    66     100.060  63.440  41.700  0.00  0.00           C
ATOM   1054  CD1 TYR    66      99.700  62.200  42.320  0.00  0.00           C
ATOM   1055  HD1 TYR    66      98.750  61.700  42.190  0.00  0.00           H
ATOM   1056  CE1 TYR    66     100.680  61.520  43.160  0.00  0.00           C
ATOM   1057  HE1 TYR    66     100.560  60.490  43.460  0.00  0.00           H
ATOM   1058  CZ  TYR    66     101.960  62.050  43.280  0.00  0.00           C
ATOM   1059  OH  TYR    66     102.830  61.440  44.080  0.00  0.00           O
ATOM   1060  HH  TYR    66     102.550  60.520  44.200  0.00  0.00           H
ATOM   1061  CE2 TYR    66     102.270  63.300  42.750  0.00  0.00           C
ATOM   1062  HE2 TYR    66     103.250  63.740  42.860  0.00  0.00           H
ATOM   1063  CD2 TYR    66     101.370  63.960  41.880  0.00  0.00           C
ATOM   1064  HD2 TYR    66     101.660  64.900  41.430  0.00  0.00           H
ATOM   1065  C   TYR    66      97.010  65.540  40.390  0.00  0.00           C
ATOM   1066  O   TYR    66      97.360  66.680  40.480  0.00  0.00           O
ATOM   1067  N   ALA    67      96.010  65.320  39.520  0.00  0.00           N
ATOM   1068  H   ALA    67      95.630  64.380  39.530  0.00  0.00           H
ATOM   1069  CA  ALA    67      95.240  66.350  38.750  0.00  0.00           C
ATOM   1070  HA  ALA    67      94.940  67.100  39.480  0.00  0.00           H
ATOM   1071  CB  ALA    67      96.000  66.900  37.540  0.00  0.00           C
ATOM   1072  HB1 ALA    67      95.430  67.790  37.270  0.00  0.00           H
ATOM   1073  HB2 ALA    67      97.010  67.250  37.730  0.00  0.00           H
ATOM   1074  HB3 ALA    67      95.990  66.180  36.720  0.00  0.00           H
ATOM   1075  C   ALA    67      93.980  65.740  38.180  0.00  0.00           C
ATOM   1076  O   ALA    67      94.020  64.550  38.020  0.00  0.00           O
ATOM   1077  N   ILE    68      92.900  66.540  38.010  0.00  0.00           N
ATOM   1078  H   ILE    68      93.010  67.530  38.140  0.00  0.00           H
ATOM   1079  CA  ILE    68      91.680  65.890  37.420  0.00  0.00           C
ATOM   1080  HA  ILE    68      91.880  64.850  37.170  0.00  0.00           H
ATOM   1081  CB  ILE    68      90.550  65.870  38.460  0.00  0.00           C
ATOM   1082  HB  ILE    68      90.350  66.920  38.640  0.00  0.00           H
ATOM   1083  CG2 ILE    68      89.190  65.290  37.950  0.00  0.00           C
ATOM   1084 HG21 ILE    68      88.640  65.510  38.860  0.00  0.00           H
ATOM   1085 HG22 ILE    68      88.820  65.770  37.050  0.00  0.00           H
ATOM   1086 HG23 ILE    68      89.250  64.220  37.760  0.00  0.00           H
ATOM   1087  CG1 ILE    68      90.940  65.040  39.750  0.00  0.00           C
ATOM   1088 HG12 ILE    68      92.000  64.780  39.840  0.00  0.00           H
ATOM   1089 HG13 ILE    68      90.500  64.040  39.760  0.00  0.00           H
ATOM   1090  CD1 ILE    68      90.600  65.840  41.060  0.00  0.00           C
ATOM   1091 HD11 ILE    68      90.630  65.210  41.950  0.00  0.00           H
ATOM   1092 HD12 ILE    68      91.230  66.720  41.230  0.00  0.00           H
ATOM   1093 HD13 ILE    68      89.560  66.120  40.970  0.00  0.00           H
ATOM   1094  C   ILE    68      91.360  66.600  36.070  0.00  0.00           C
ATOM   1095  O   ILE    68      91.130  67.820  35.970  0.00  0.00           O
ATOM   1096  N   LEU    69      91.150  65.830  34.960  0.00  0.00           N
ATOM   1097  H   LEU    69      91.270  64.840  35.110  0.00  0.00           H
ATOM   1098  CA  LEU    69      90.720  66.270  33.640  0.00  0.00           C
ATOM   1099  HA  LEU    69      91.040  67.300  33.480  0.00  0.00           H
ATOM   1100  CB  LEU    69      91.240  65.390  32.510  0.00  0.00           C
ATOM   1101  HB2 LEU    69      90.640  65.710  31.660  0.00  0.00           H
ATOM   1102  HB3 LEU    69      90.990  64.340  32.640  0.00  0.00           H
ATOM   1103  CG  LEU    69      92.710  65.480  32.050  0.00  0.00           C
ATOM   1104  HG  LEU    69      92.900  66.450  31.590  0.00  0.00           H
ATOM   1105  CD1 LEU    69      93.860  65.300  33.070  0.00  0.00           C
ATOM   1106 HD11 LEU    69      93.900  65.950  33.940  0.00  0.00           H
ATOM   1107 HD12 LEU    69      93.790  64.280  33.440  0.00  0.00           H
ATOM   1108 HD13 LEU    69      94.770  65.550  32.520  0.00  0.00           H
ATOM   1109  CD2 LEU    69      92.970  64.430  30.870  0.00  0.00           C
ATOM   1110 HD21 LEU    69      92.620  63.440  31.140  0.00  0.00           H
ATOM   1111 HD22 LEU    69      92.310  64.690  30.050  0.00  0.00           H
ATOM   1112 HD23 LEU    69      94.000  64.550  30.520  0.00  0.00           H
ATOM   1113  C   LEU    69      89.210  66.290  33.640  0.00  0.00           C
ATOM   1114  O   LEU    69      88.590  65.300  34.030  0.00  0.00           O
ATOM   1115  N   VAL    70      88.560  67.340  33.280  0.00  0.00           N
ATOM   1116  H   VAL    70      89.140  68.070  32.910  0.00  0.00           H
ATOM   1117  CA  VAL    70      87.080  67.430  33.410  0.00  0.00           C
ATOM   1118  HA  VAL    70      86.690  66.420  33.460  0.00  0.00           H
ATOM   1119  CB  VAL    70      86.720  68.190  34.700  0.00  0.00           C
ATOM   1120  HB  VAL    70      87.100  67.580  35.510  0.00  0.00           H
ATOM   1121  CG1 VAL    70      87.180  69.660  34.720  0.00  0.00           C
ATOM   1122 HG11 VAL    70      88.240  69.630  34.490  0.00  0.00           H
ATOM   1123 HG12 VAL    70      86.810  70.160  33.820  0.00  0.00           H
ATOM   1124 HG13 VAL    70      87.090  70.130  35.700  0.00  0.00           H
ATOM   1125  CG2 VAL    70      85.240  68.310  34.830  0.00  0.00           C
ATOM   1126 HG21 VAL    70      84.890  67.270  34.800  0.00  0.00           H
ATOM   1127 HG22 VAL    70      85.010  68.810  35.770  0.00  0.00           H
ATOM   1128 HG23 VAL    70      84.840  68.880  33.990  0.00  0.00           H
ATOM   1129  C   VAL    70      86.440  67.930  32.190  0.00  0.00           C
ATOM   1130  O   VAL    70      86.810  68.940  31.630  0.00  0.00           O
ATOM   1131  N   SER    71      85.500  67.160  31.700  0.00  0.00           N
ATOM   1132  H   SER    71      85.380  66.220  32.070  0.00  0.00           H
ATOM   1133  CA  SER    71      84.540  67.650  30.680  0.00  0.00           C
ATOM   1134  HA  SER    71      84.840  68.580  30.200  0.00  0.00           H
ATOM   1135  CB  SER    71      84.630  66.610  29.520  0.00  0.00           C
ATOM   1136  HB2 SER    71      85.680  66.430  29.270  0.00  0.00           H
ATOM   1137  HB3 SER    71      84.130  66.990  28.630  0.00  0.00           H
ATOM   1138  OG  SER    71      84.050  65.360  29.960  0.00  0.00           O
ATOM   1139  HG  SER    71      84.140  64.770  29.210  0.00  0.00           H
ATOM   1140  C   SER    71      83.110  67.950  31.280  0.00  0.00           C
ATOM   1141  O   SER    71      82.820  68.220  32.460  0.00  0.00           O
ATOM   1142  N   HIE    72      82.140  67.840  30.370  0.00  0.00           N
ATOM   1143  H   HIE    72      82.480  67.680  29.430  0.00  0.00           H
ATOM   1144  CA  HIE    72      80.720  67.930  30.600  0.00  0.00           C
ATOM   1145  HA  HIE    72      80.360  68.130  31.610  0.00  0.00           H
ATOM   1146  CB  HIE    72      80.120  69.000  29.640  0.00  0.00           C
ATOM   1147  HB2 HIE    72      79.040  68.920  29.610  0.00  0.00           H
ATOM   1148  HB3 HIE    72      80.480  68.780  28.640  0.00  0.00           H
ATOM   1149  CG  HIE    72      80.360  70.410  30.000  0.00  0.00           C
ATOM   1150  ND1 HIE    72      80.370  71.420  29.020  0.00  0.00           N
ATOM   1151  CE1 HIE    72      80.370  72.580  29.740  0.00  0.00           C
ATOM   1152  HE1 HIE    72      80.150  73.540  29.290  0.00  0.00           H
ATOM   1153  NE2 HIE    72      80.490  72.350  31.050  0.00  0.00           N
ATOM   1154  HE2 HIE    72      80.400  73.040  31.780  0.00  0.00           H
ATOM   1155  CD2 HIE    72      80.520  70.980  31.220  0.00  0.00           C
ATOM   1156  HD2 HIE    72      80.400  70.510  32.190  0.00  0.00           H
ATOM   1157  C   HIE    72      80.050  66.640  30.290  0.00  0.00           C
ATOM   1158  O   HIE    72      80.540  65.930  29.380  0.00  0.00           O
ATOM   1159  N   PRO    73      78.820  66.390  30.810  0.00  0.00           N
ATOM   1160  CD  PRO    73      78.190  67.220  31.890  0.00  0.00           C
ATOM   1161  HD2 PRO    73      77.650  68.050  31.420  0.00  0.00           H
ATOM   1162  HD3 PRO    73      78.860  67.460  32.710  0.00  0.00           H
ATOM   1163  CG  PRO    73      77.180  66.310  32.540  0.00  0.00           C
ATOM   1164  HG2 PRO    73      76.250  66.800  32.840  0.00  0.00           H
ATOM   1165  HG3 PRO    73      77.680  65.820  33.370  0.00  0.00           H
ATOM   1166  CB  PRO    73      76.850  65.240  31.510  0.00  0.00           C
ATOM   1167  HB2 PRO    73      75.910  65.410  30.990  0.00  0.00           H
ATOM   1168  HB3 PRO    73      76.970  64.250  31.960  0.00  0.00           H
ATOM   1169  CA  PRO    73      78.000  65.260  30.450  0.00  0.00           C
ATOM   1170  HA  PRO    73      78.660  64.410  30.620  0.00  0.00           H
ATOM   1171  C   PRO    73      77.440  65.250  29.040  0.00  0.00           C
ATOM   1172  O   PRO    73      77.520  66.350  28.400  0.00  0.00           O
ATOM   1173  N   PRO    74      76.820  64.160  28.550  0.00  0.00           N
ATOM   1174  CD  PRO    74      76.860  62.870  29.180  0.00  0.00           C
ATOM   1175  HD2 PRO    74      76.140  62.970  30.000  0.00  0.00           H
ATOM   1176  HD3 PRO    74      77.840  62.580  29.540  0.00  0.00           H
ATOM   1177  CG  PRO    74      76.180  61.870  28.220  0.00  0.00           C
ATOM   1178  HG2 PRO    74      75.690  61.090  28.800  0.00  0.00           H
ATOM   1179  HG3 PRO    74      76.970  61.390  27.640  0.00  0.00           H
ATOM   1180  CB  PRO    74      75.320  62.780  27.390  0.00  0.00           C
ATOM   1181  HB2 PRO    74      74.380  62.960  27.910  0.00  0.00           H
ATOM   1182  HB3 PRO    74      75.200  62.330  26.400  0.00  0.00           H
ATOM   1183  CA  PRO    74      76.180  64.030  27.250  0.00  0.00           C
ATOM   1184  HA  PRO    74      76.850  63.650  26.480  0.00  0.00           H
ATOM   1185  C   PRO    74      75.300  65.190  26.750  0.00  0.00           C
ATOM   1186  O   PRO    74      75.180  65.440  25.510  0.00  0.00           O
ATOM   1187  N   ALA    75      74.580  65.930  27.640  0.00  0.00           N
ATOM   1188  H   ALA    75      74.840  65.860  28.620  0.00  0.00           H
ATOM   1189  CA  ALA    75      73.610  67.020  27.240  0.00  0.00           C
ATOM   1190  HA  ALA    75      73.930  67.370  26.260  0.00  0.00           H
ATOM   1191  CB  ALA    75      72.180  66.440  27.060  0.00  0.00           C
ATOM   1192  HB1 ALA    75      72.210  65.580  26.380  0.00  0.00           H
ATOM   1193  HB2 ALA    75      71.780  66.090  28.010  0.00  0.00           H
ATOM   1194  HB3 ALA    75      71.410  67.050  26.580  0.00  0.00           H
ATOM   1195  C   ALA    75      73.740  68.090  28.410  0.00  0.00           C
ATOM   1196  O   ALA    75      73.750  67.660  29.560  0.00  0.00           O
ATOM   1197  N   PRO    76      73.660  69.430  28.120  0.00  0.00           N
ATOM   1198  CD  PRO    76      73.570  69.970  26.750  0.00  0.00           C
ATOM   1199  HD2 PRO    76      72.720  69.650  26.140  0.00  0.00           H
ATOM   1200  HD3 PRO    76      74.540  69.790  26.290  0.00  0.00           H
ATOM   1201  CG  PRO    76      73.480  71.470  26.960  0.00  0.00           C
ATOM   1202  HG2 PRO    76      72.460  71.840  27.050  0.00  0.00           H
ATOM   1203  HG3 PRO    76      74.050  72.030  26.210  0.00  0.00           H
ATOM   1204  CB  PRO    76      74.150  71.660  28.310  0.00  0.00           C
ATOM   1205  HB2 PRO    76      73.820  72.580  28.790  0.00  0.00           H
ATOM   1206  HB3 PRO    76      75.230  71.560  28.230  0.00  0.00           H
ATOM   1207  CA  PRO    76      73.640  70.490  29.140  0.00  0.00           C
ATOM   1208  HA  PRO    76      74.310  70.280  29.970  0.00  0.00           H
ATOM   1209  C   PRO    76      72.230  70.630  29.700  0.00  0.00           C
ATOM   1210  O   PRO    76      71.290  70.770  28.910  0.00  0.00           O
ATOM   1211  N   THR    77      72.090  70.640  31.030  0.00  0.00           N
ATOM   1212  H   THR    77      72.830  70.320  31.640  0.00  0.00           H
ATOM   1213  CA  THR    77      70.940  71.310  31.660  0.00  0.00           C
ATOM   1214  HA  THR    77      70.070  71.360  31.010  0.00  0.00           H
ATOM   1215  CB  THR    77      70.460  70.520  32.810  0.00  0.00           C
ATOM   1216  HB  THR    77      69.510  70.900  33.170  0.00  0.00           H
ATOM   1217  CG2 THR    77      70.300  69.050  32.590  0.00  0.00           C
ATOM   1218 HG21 THR    77      69.500  68.970  31.850  0.00  0.00           H
ATOM   1219 HG22 THR    77      71.220  68.570  32.260  0.00  0.00           H
ATOM   1220 HG23 THR    77      69.960  68.580  33.520  0.00  0.00           H
ATOM   1221  OG1 THR    77      71.310  70.610  33.930  0.00  0.00           O
ATOM   1222  HG1 THR    77      72.140  70.180  33.720  0.00  0.00           H
ATOM   1223  C   THR    77      71.300  72.790  32.010  0.00  0.00           C
ATOM   1224  O   THR    77      70.590  73.710  31.580  0.00  0.00           O
ATOM   1225  N   ASP    78      72.510  73.040  32.520  0.00  0.00           N
ATOM   1226  H   ASP    78      72.920  72.170  32.820  0.00  0.00           H
ATOM   1227  CA  ASP    78      73.130  74.330  33.040  0.00  0.00           C
ATOM   1228  HA  ASP    78      72.540  75.140  32.610  0.00  0.00           H
ATOM   1229  CB  ASP    78      72.900  74.250  34.550  0.00  0.00           C
ATOM   1230  HB2 ASP    78      73.130  75.240  34.950  0.00  0.00           H
ATOM   1231  HB3 ASP    78      73.520  73.480  35.000  0.00  0.00           H
ATOM   1232  CG  ASP    78      71.460  74.090  35.100  0.00  0.00           C
ATOM   1233  OD1 ASP    78      70.540  74.640  34.510  0.00  0.00           O
ATOM   1234  OD2 ASP    78      71.300  73.440  36.130  0.00  0.00           O
ATOM   1235  C   ASP    78      74.560  74.500  32.620  0.00  0.00           C
ATOM   1236  O   ASP    78      75.200  73.470  32.280  0.00  0.00           O
ATOM   1237  N   HIE    79      75.150  75.670  32.520  0.00  0.00           N
ATOM   1238  H   HIE    79      74.710  76.490  32.910  0.00  0.00           H
ATOM   1239  CA  HIE    79      76.520  75.960  32.000  0.00  0.00           C
ATOM   1240  HA  HIE    79      76.650  75.420  31.060  0.00  0.00           H
ATOM   1241  CB  HIE    79      76.770  77.420  31.590  0.00  0.00           C
ATOM   1242  HB2 HIE    79      77.800  77.460  31.240  0.00  0.00           H
ATOM   1243  HB3 HIE    79      76.690  78.130  32.420  0.00  0.00           H
ATOM   1244  CG  HIE    79      75.870  77.960  30.460  0.00  0.00           C
ATOM   1245  ND1 HIE    79      75.590  77.310  29.260  0.00  0.00           N
ATOM   1246  CE1 HIE    79      74.790  78.060  28.550  0.00  0.00           C
ATOM   1247  HE1 HIE    79      74.590  77.780  27.530  0.00  0.00           H
ATOM   1248  NE2 HIE    79      74.450  79.120  29.230  0.00  0.00           N
ATOM   1249  HE2 HIE    79      73.760  79.790  28.930  0.00  0.00           H
ATOM   1250  CD2 HIE    79      75.050  79.060  30.510  0.00  0.00           C
ATOM   1251  HD2 HIE    79      74.900  79.760  31.320  0.00  0.00           H
ATOM   1252  C   HIE    79      77.610  75.470  32.930  0.00  0.00           C
ATOM   1253  O   HIE    79      78.790  75.510  32.550  0.00  0.00           O
ATOM   1254  N   LEU    80      77.300  75.090  34.210  0.00  0.00           N
ATOM   1255  H   LEU    80      76.330  75.320  34.390  0.00  0.00           H
ATOM   1256  CA  LEU    80      78.280  75.210  35.330  0.00  0.00           C
ATOM   1257  HA  LEU    80      79.180  75.630  34.890  0.00  0.00           H
ATOM   1258  CB  LEU    80      77.790  76.350  36.260  0.00  0.00           C
ATOM   1259  HB2 LEU    80      78.450  76.390  37.120  0.00  0.00           H
ATOM   1260  HB3 LEU    80      76.760  76.130  36.560  0.00  0.00           H
ATOM   1261  CG  LEU    80      77.850  77.750  35.660  0.00  0.00           C
ATOM   1262  HG  LEU    80      77.090  77.840  34.880  0.00  0.00           H
ATOM   1263  CD1 LEU    80      77.240  78.720  36.680  0.00  0.00           C
ATOM   1264 HD11 LEU    80      76.390  78.340  37.260  0.00  0.00           H
ATOM   1265 HD12 LEU    80      77.990  78.960  37.430  0.00  0.00           H
ATOM   1266 HD13 LEU    80      76.900  79.620  36.160  0.00  0.00           H
ATOM   1267  CD2 LEU    80      79.210  78.210  35.330  0.00  0.00           C
ATOM   1268 HD21 LEU    80      79.420  77.800  34.350  0.00  0.00           H
ATOM   1269 HD22 LEU    80      79.240  79.280  35.140  0.00  0.00           H
ATOM   1270 HD23 LEU    80      79.990  78.020  36.070  0.00  0.00           H
ATOM   1271  C   LEU    80      78.690  73.930  36.070  0.00  0.00           C
ATOM   1272  O   LEU    80      79.270  73.900  37.150  0.00  0.00           O
ATOM   1273  N   THR    81      78.520  72.790  35.460  0.00  0.00           N
ATOM   1274  H   THR    81      78.190  72.790  34.500  0.00  0.00           H
ATOM   1275  CA  THR    81      78.690  71.460  36.080  0.00  0.00           C
ATOM   1276  HA  THR    81      78.160  71.370  37.030  0.00  0.00           H
ATOM   1277  CB  THR    81      78.060  70.310  35.290  0.00  0.00           C
ATOM   1278  HB  THR    81      78.340  69.370  35.770  0.00  0.00           H
ATOM   1279  CG2 THR    81      76.600  70.420  35.320  0.00  0.00           C
ATOM   1280 HG21 THR    81      76.300  70.260  36.360  0.00  0.00           H
ATOM   1281 HG22 THR    81      76.220  71.420  35.140  0.00  0.00           H
ATOM   1282 HG23 THR    81      76.260  69.580  34.720  0.00  0.00           H
ATOM   1283  OG1 THR    81      78.380  70.360  33.910  0.00  0.00           O
ATOM   1284  HG1 THR    81      77.540  70.600  33.500  0.00  0.00           H
ATOM   1285  C   THR    81      80.170  71.130  36.400  0.00  0.00           C
ATOM   1286  O   THR    81      80.380  70.420  37.370  0.00  0.00           O
ATOM   1287  N   PRO    82      81.230  71.810  35.820  0.00  0.00           N
ATOM   1288  CD  PRO    82      81.330  72.330  34.470  0.00  0.00           C
ATOM   1289  HD2 PRO    82      81.260  73.410  34.510  0.00  0.00           H
ATOM   1290  HD3 PRO    82      80.560  71.930  33.810  0.00  0.00           H
ATOM   1291  CG  PRO    82      82.790  71.900  33.950  0.00  0.00           C
ATOM   1292  HG2 PRO    82      83.230  72.690  33.340  0.00  0.00           H
ATOM   1293  HG3 PRO    82      82.790  70.930  33.450  0.00  0.00           H
ATOM   1294  CB  PRO    82      83.570  71.880  35.250  0.00  0.00           C
ATOM   1295  HB2 PRO    82      84.040  72.850  35.410  0.00  0.00           H
ATOM   1296  HB3 PRO    82      84.260  71.040  35.290  0.00  0.00           H
ATOM   1297  CA  PRO    82      82.570  71.680  36.390  0.00  0.00           C
ATOM   1298  HA  PRO    82      82.690  70.640  36.670  0.00  0.00           H
ATOM   1299  C   PRO    82      82.950  72.430  37.660  0.00  0.00           C
ATOM   1300  O   PRO    82      84.010  72.280  38.200  0.00  0.00           O
ATOM   1301  N   THR    83      82.030  73.230  38.210  0.00  0.00           N
ATOM   1302  H   THR    83      81.220  73.420  37.640  0.00  0.00           H
ATOM   1303  CA  THR    83      82.140  73.860  39.500  0.00  0.00           C
ATOM   1304  HA  THR    83      83.090  74.390  39.480  0.00  0.00           H
ATOM   1305  CB  THR    83      81.110  75.040  39.710  0.00  0.00           C
ATOM   1306  HB  THR    83      80.110  74.640  39.550  0.00  0.00           H
ATOM   1307  CG2 THR    83      81.090  75.800  40.990  0.00  0.00           C
ATOM   1308 HG21 THR    83      81.020  75.020  41.740  0.00  0.00           H
ATOM   1309 HG22 THR    83      82.010  76.370  41.050  0.00  0.00           H
ATOM   1310 HG23 THR    83      80.220  76.440  41.140  0.00  0.00           H
ATOM   1311  OG1 THR    83      81.230  76.000  38.680  0.00  0.00           O
ATOM   1312  HG1 THR    83      80.880  76.830  39.040  0.00  0.00           H
ATOM   1313  C   THR    83      82.280  72.920  40.750  0.00  0.00           C
ATOM   1314  O   THR    83      83.200  73.130  41.550  0.00  0.00           O
ATOM   1315  N   PRO    84      81.400  71.880  40.980  0.00  0.00           N
ATOM   1316  CD  PRO    84      80.110  71.650  40.380  0.00  0.00           C
ATOM   1317  HD2 PRO    84      80.040  71.690  39.290  0.00  0.00           H
ATOM   1318  HD3 PRO    84      79.520  72.520  40.680  0.00  0.00           H
ATOM   1319  CG  PRO    84      79.530  70.430  40.930  0.00  0.00           C
ATOM   1320  HG2 PRO    84      79.650  69.570  40.270  0.00  0.00           H
ATOM   1321  HG3 PRO    84      78.490  70.710  41.100  0.00  0.00           H
ATOM   1322  CB  PRO    84      80.260  70.250  42.260  0.00  0.00           C
ATOM   1323  HB2 PRO    84      80.480  69.180  42.310  0.00  0.00           H
ATOM   1324  HB3 PRO    84      79.690  70.460  43.170  0.00  0.00           H
ATOM   1325  CA  PRO    84      81.550  71.010  42.180  0.00  0.00           C
ATOM   1326  HA  PRO    84      81.640  71.640  43.070  0.00  0.00           H
ATOM   1327  C   PRO    84      82.770  70.090  42.130  0.00  0.00           C
ATOM   1328  O   PRO    84      83.340  69.740  43.210  0.00  0.00           O
ATOM   1329  N   ILE    85      83.220  69.770  40.910  0.00  0.00           N
ATOM   1330  H   ILE    85      82.740  70.080  40.080  0.00  0.00           H
ATOM   1331  CA  ILE    85      84.540  69.170  40.570  0.00  0.00           C
ATOM   1332  HA  ILE    85      84.700  68.250  41.110  0.00  0.00           H
ATOM   1333  CB  ILE    85      84.670  68.770  39.030  0.00  0.00           C
ATOM   1334  HB  ILE    85      84.380  69.610  38.400  0.00  0.00           H
ATOM   1335  CG2 ILE    85      86.190  68.630  38.660  0.00  0.00           C
ATOM   1336 HG21 ILE    85      86.350  68.530  37.580  0.00  0.00           H
ATOM   1337 HG22 ILE    85      86.850  69.460  38.890  0.00  0.00           H
ATOM   1338 HG23 ILE    85      86.590  67.730  39.150  0.00  0.00           H
ATOM   1339  CG1 ILE    85      83.900  67.550  38.450  0.00  0.00           C
ATOM   1340 HG12 ILE    85      83.740  66.840  39.260  0.00  0.00           H
ATOM   1341 HG13 ILE    85      84.530  67.080  37.710  0.00  0.00           H
ATOM   1342  CD1 ILE    85      82.430  67.790  37.950  0.00  0.00           C
ATOM   1343 HD11 ILE    85      81.770  68.290  38.650  0.00  0.00           H
ATOM   1344 HD12 ILE    85      82.520  68.470  37.090  0.00  0.00           H
ATOM   1345 HD13 ILE    85      82.010  66.870  37.550  0.00  0.00           H
ATOM   1346  C   ILE    85      85.700  70.080  41.080  0.00  0.00           C
ATOM   1347  O   ILE    85      86.430  69.790  42.000  0.00  0.00           O
ATOM   1348  N   SER    86      85.670  71.250  40.490  0.00  0.00           N
ATOM   1349  H   SER    86      84.870  71.540  39.950  0.00  0.00           H
ATOM   1350  CA  SER    86      86.620  72.380  40.660  0.00  0.00           C
ATOM   1351  HA  SER    86      87.560  72.020  40.250  0.00  0.00           H
ATOM   1352  CB  SER    86      86.250  73.550  39.790  0.00  0.00           C
ATOM   1353  HB2 SER    86      85.280  73.970  40.060  0.00  0.00           H
ATOM   1354  HB3 SER    86      86.390  73.350  38.730  0.00  0.00           H
ATOM   1355  OG  SER    86      87.170  74.600  39.930  0.00  0.00           O
ATOM   1356  HG  SER    86      88.010  74.140  39.980  0.00  0.00           H
ATOM   1357  C   SER    86      86.770  72.900  42.080  0.00  0.00           C
ATOM   1358  O   SER    86      87.860  73.240  42.500  0.00  0.00           O
ATOM   1359  N   TYR    87      85.640  73.020  42.850  0.00  0.00           N
ATOM   1360  H   TYR    87      84.750  72.780  42.440  0.00  0.00           H
ATOM   1361  CA  TYR    87      85.560  73.210  44.290  0.00  0.00           C
ATOM   1362  HA  TYR    87      86.080  74.130  44.540  0.00  0.00           H
ATOM   1363  CB  TYR    87      84.060  73.390  44.660  0.00  0.00           C
ATOM   1364  HB2 TYR    87      83.870  73.230  45.720  0.00  0.00           H
ATOM   1365  HB3 TYR    87      83.480  72.620  44.140  0.00  0.00           H
ATOM   1366  CG  TYR    87      83.420  74.720  44.310  0.00  0.00           C
ATOM   1367  CD1 TYR    87      84.160  75.700  43.590  0.00  0.00           C
ATOM   1368  HD1 TYR    87      85.090  75.380  43.150  0.00  0.00           H
ATOM   1369  CE1 TYR    87      83.610  76.950  43.320  0.00  0.00           C
ATOM   1370  HE1 TYR    87      84.200  77.630  42.730  0.00  0.00           H
ATOM   1371  CZ  TYR    87      82.360  77.310  43.860  0.00  0.00           C
ATOM   1372  OH  TYR    87      81.950  78.560  43.590  0.00  0.00           O
ATOM   1373  HH  TYR    87      81.010  78.730  43.710  0.00  0.00           H
ATOM   1374  CE2 TYR    87      81.630  76.360  44.630  0.00  0.00           C
ATOM   1375  HE2 TYR    87      80.640  76.530  45.050  0.00  0.00           H
ATOM   1376  CD2 TYR    87      82.200  75.110  44.850  0.00  0.00           C
ATOM   1377  HD2 TYR    87      81.670  74.330  45.380  0.00  0.00           H
ATOM   1378  C   TYR    87      86.250  72.040  45.110  0.00  0.00           C
ATOM   1379  O   TYR    87      87.120  72.270  45.970  0.00  0.00           O
ATOM   1380  N   THR    88      85.820  70.760  44.950  0.00  0.00           N
ATOM   1381  H   THR    88      85.210  70.530  44.180  0.00  0.00           H
ATOM   1382  CA  THR    88      86.340  69.630  45.820  0.00  0.00           C
ATOM   1383  HA  THR    88      86.280  69.900  46.870  0.00  0.00           H
ATOM   1384  CB  THR    88      85.620  68.330  45.490  0.00  0.00           C
ATOM   1385  HB  THR    88      85.740  68.040  44.440  0.00  0.00           H
ATOM   1386  CG2 THR    88      86.120  67.220  46.350  0.00  0.00           C
ATOM   1387 HG21 THR    88      87.200  67.150  46.190  0.00  0.00           H
ATOM   1388 HG22 THR    88      86.000  67.440  47.420  0.00  0.00           H
ATOM   1389 HG23 THR    88      85.580  66.330  46.040  0.00  0.00           H
ATOM   1390  OG1 THR    88      84.280  68.660  45.690  0.00  0.00           O
ATOM   1391  HG1 THR    88      83.960  69.180  44.950  0.00  0.00           H
ATOM   1392  C   THR    88      87.900  69.440  45.680  0.00  0.00           C
ATOM   1393  O   THR    88      88.650  69.330  46.640  0.00  0.00           O
ATOM   1394  N   ALA    89      88.410  69.570  44.520  0.00  0.00           N
ATOM   1395  H   ALA    89      87.770  69.580  43.750  0.00  0.00           H
ATOM   1396  CA  ALA    89      89.860  69.650  44.260  0.00  0.00           C
ATOM   1397  HA  ALA    89      90.340  68.720  44.550  0.00  0.00           H
ATOM   1398  CB  ALA    89      89.900  69.790  42.710  0.00  0.00           C
ATOM   1399  HB1 ALA    89      89.620  70.770  42.330  0.00  0.00           H
ATOM   1400  HB2 ALA    89      90.940  69.730  42.400  0.00  0.00           H
ATOM   1401  HB3 ALA    89      89.240  69.080  42.200  0.00  0.00           H
ATOM   1402  C   ALA    89      90.540  70.920  44.870  0.00  0.00           C
ATOM   1403  O   ALA    89      91.660  70.840  45.400  0.00  0.00           O
ATOM   1404  N   GLY    90      89.960  72.120  44.680  0.00  0.00           N
ATOM   1405  H   GLY    90      89.100  72.200  44.150  0.00  0.00           H
ATOM   1406  CA  GLY    90      90.610  73.370  45.000  0.00  0.00           C
ATOM   1407  HA2 GLY    90      89.960  74.200  44.720  0.00  0.00           H
ATOM   1408  HA3 GLY    90      91.620  73.380  44.600  0.00  0.00           H
ATOM   1409  C   GLY    90      90.910  73.600  46.510  0.00  0.00           C
ATOM   1410  O   GLY    90      91.980  74.180  46.800  0.00  0.00           O
ATOM   1411  N   PHE    91      90.030  72.980  47.370  0.00  0.00           N
ATOM   1412  H   PHE    91      89.230  72.600  46.900  0.00  0.00           H
ATOM   1413  CA  PHE    91      90.150  72.790  48.830  0.00  0.00           C
ATOM   1414  HA  PHE    91      89.940  73.700  49.400  0.00  0.00           H
ATOM   1415  CB  PHE    91      88.990  71.790  49.050  0.00  0.00           C
ATOM   1416  HB2 PHE    91      89.090  70.830  48.540  0.00  0.00           H
ATOM   1417  HB3 PHE    91      88.100  72.340  48.730  0.00  0.00           H
ATOM   1418  CG  PHE    91      88.740  71.360  50.480  0.00  0.00           C
ATOM   1419  CD1 PHE    91      89.490  70.310  50.990  0.00  0.00           C
ATOM   1420  HD1 PHE    91      90.100  69.730  50.320  0.00  0.00           H
ATOM   1421  CE1 PHE    91      89.450  70.040  52.360  0.00  0.00           C
ATOM   1422  HE1 PHE    91      90.000  69.230  52.830  0.00  0.00           H
ATOM   1423  CZ  PHE    91      88.690  70.780  53.290  0.00  0.00           C
ATOM   1424  HZ  PHE    91      88.570  70.530  54.330  0.00  0.00           H
ATOM   1425  CE2 PHE    91      87.810  71.730  52.700  0.00  0.00           C
ATOM   1426  HE2 PHE    91      87.040  72.130  53.340  0.00  0.00           H
ATOM   1427  CD2 PHE    91      87.930  72.150  51.380  0.00  0.00           C
ATOM   1428  HD2 PHE    91      87.280  72.940  51.050  0.00  0.00           H
ATOM   1429  C   PHE    91      91.600  72.170  49.100  0.00  0.00           C
ATOM   1430  O   PHE    91      92.230  72.600  50.070  0.00  0.00           O
ATOM   1431  N   TYR    92      92.030  71.180  48.300  0.00  0.00           N
ATOM   1432  H   TYR    92      91.370  70.710  47.700  0.00  0.00           H
ATOM   1433  CA  TYR    92      93.330  70.540  48.500  0.00  0.00           C
ATOM   1434  HA  TYR    92      93.600  70.740  49.540  0.00  0.00           H
ATOM   1435  CB  TYR    92      93.270  68.970  48.350  0.00  0.00           C
ATOM   1436  HB2 TYR    92      94.200  68.490  48.650  0.00  0.00           H
ATOM   1437  HB3 TYR    92      93.000  68.740  47.320  0.00  0.00           H
ATOM   1438  CG  TYR    92      92.230  68.340  49.230  0.00  0.00           C
ATOM   1439  CD1 TYR    92      92.620  68.340  50.600  0.00  0.00           C
ATOM   1440  HD1 TYR    92      93.580  68.660  50.970  0.00  0.00           H
ATOM   1441  CE1 TYR    92      91.840  67.640  51.570  0.00  0.00           C
ATOM   1442  HE1 TYR    92      92.120  67.640  52.610  0.00  0.00           H
ATOM   1443  CZ  TYR    92      90.580  67.140  51.120  0.00  0.00           C
ATOM   1444  OH  TYR    92      89.790  66.520  52.020  0.00  0.00           O
ATOM   1445  HH  TYR    92      90.050  66.640  52.940  0.00  0.00           H
ATOM   1446  CE2 TYR    92      90.160  67.270  49.740  0.00  0.00           C
ATOM   1447  HE2 TYR    92      89.230  66.840  49.390  0.00  0.00           H
ATOM   1448  CD2 TYR    92      90.950  67.950  48.810  0.00  0.00           C
ATOM   1449  HD2 TYR    92      90.700  67.930  47.760  0.00  0.00           H
ATOM   1450  C   TYR    92      94.420  71.200  47.650  0.00  0.00           C
ATOM   1451  O   TYR    92      95.600  70.830  47.770  0.00  0.00           O
ATOM   1452  N   ARG    93      94.140  72.190  46.840  0.00  0.00           N
ATOM   1453  H   ARG    93      93.160  72.440  46.850  0.00  0.00           H
ATOM   1454  CA  ARG    93      94.910  72.810  45.780  0.00  0.00           C
ATOM   1455  HA  ARG    93      94.350  73.620  45.310  0.00  0.00           H
ATOM   1456  CB  ARG    93      96.120  73.670  46.150  0.00  0.00           C
ATOM   1457  HB2 ARG    93      96.530  74.250  45.330  0.00  0.00           H
ATOM   1458  HB3 ARG    93      96.900  72.940  46.350  0.00  0.00           H
ATOM   1459  CG  ARG    93      95.940  74.600  47.360  0.00  0.00           C
ATOM   1460  HG2 ARG    93      96.960  74.930  47.540  0.00  0.00           H
ATOM   1461  HG3 ARG    93      95.470  74.000  48.140  0.00  0.00           H
ATOM   1462  CD  ARG    93      95.170  75.830  47.020  0.00  0.00           C
ATOM   1463  HD2 ARG    93      94.180  75.470  46.730  0.00  0.00           H
ATOM   1464  HD3 ARG    93      95.590  76.200  46.090  0.00  0.00           H
ATOM   1465  NE  ARG    93      95.060  76.820  48.070  0.00  0.00           N
ATOM   1466  HE  ARG    93      95.820  77.480  48.150  0.00  0.00           H
ATOM   1467  CZ  ARG    93      94.180  76.830  48.970  0.00  0.00           C
ATOM   1468  NH1 ARG    93      93.190  76.010  48.910  0.00  0.00           N
ATOM   1469 HH11 ARG    93      93.060  75.480  48.060  0.00  0.00           H
ATOM   1470 HH12 ARG    93      92.410  76.190  49.540  0.00  0.00           H
ATOM   1471  NH2 ARG    93      94.180  77.760  49.900  0.00  0.00           N
ATOM   1472 HH21 ARG    93      94.790  78.560  49.940  0.00  0.00           H
ATOM   1473 HH22 ARG    93      93.410  77.630  50.540  0.00  0.00           H
ATOM   1474  C   ARG    93      95.330  71.800  44.580  0.00  0.00           C
ATOM   1475  O   ARG    93      96.450  71.790  44.080  0.00  0.00           O
ATOM   1476  N   ILE    94      94.470  70.870  44.260  0.00  0.00           N
ATOM   1477  H   ILE    94      93.600  70.810  44.770  0.00  0.00           H
ATOM   1478  CA  ILE    94      94.740  69.780  43.280  0.00  0.00           C
ATOM   1479  HA  ILE    94      95.800  69.520  43.360  0.00  0.00           H
ATOM   1480  CB  ILE    94      93.990  68.470  43.350  0.00  0.00           C
ATOM   1481  HB  ILE    94      92.960  68.780  43.190  0.00  0.00           H
ATOM   1482  CG2 ILE    94      94.350  67.400  42.250  0.00  0.00           C
ATOM   1483 HG21 ILE    94      95.410  67.170  42.190  0.00  0.00           H
ATOM   1484 HG22 ILE    94      93.670  66.540  42.270  0.00  0.00           H
ATOM   1485 HG23 ILE    94      94.070  67.800  41.280  0.00  0.00           H
ATOM   1486  CG1 ILE    94      94.220  67.780  44.790  0.00  0.00           C
ATOM   1487 HG12 ILE    94      94.240  68.510  45.600  0.00  0.00           H
ATOM   1488 HG13 ILE    94      95.200  67.290  44.770  0.00  0.00           H
ATOM   1489  CD1 ILE    94      93.080  66.830  45.120  0.00  0.00           C
ATOM   1490 HD11 ILE    94      92.140  67.370  45.070  0.00  0.00           H
ATOM   1491 HD12 ILE    94      93.170  65.920  44.520  0.00  0.00           H
ATOM   1492 HD13 ILE    94      93.250  66.460  46.130  0.00  0.00           H
ATOM   1493  C   ILE    94      94.340  70.420  41.860  0.00  0.00           C
ATOM   1494  O   ILE    94      93.290  71.050  41.880  0.00  0.00           O
ATOM   1495  N   PRO    95      95.170  70.430  40.810  0.00  0.00           N
ATOM   1496  CD  PRO    95      96.550  69.920  40.670  0.00  0.00           C
ATOM   1497  HD2 PRO    95      96.510  68.910  40.280  0.00  0.00           H
ATOM   1498  HD3 PRO    95      97.070  69.900  41.630  0.00  0.00           H
ATOM   1499  CG  PRO    95      97.220  70.930  39.720  0.00  0.00           C
ATOM   1500  HG2 PRO    95      98.060  70.450  39.220  0.00  0.00           H
ATOM   1501  HG3 PRO    95      97.510  71.780  40.330  0.00  0.00           H
ATOM   1502  CB  PRO    95      96.120  71.350  38.740  0.00  0.00           C
ATOM   1503  HB2 PRO    95      96.210  70.750  37.830  0.00  0.00           H
ATOM   1504  HB3 PRO    95      96.310  72.400  38.530  0.00  0.00           H
ATOM   1505  CA  PRO    95      94.830  71.110  39.570  0.00  0.00           C
ATOM   1506  HA  PRO    95      94.530  72.130  39.810  0.00  0.00           H
ATOM   1507  C   PRO    95      93.670  70.380  38.840  0.00  0.00           C
ATOM   1508  O   PRO    95      93.740  69.150  38.670  0.00  0.00           O
ATOM   1509  N   VAL    96      92.780  71.160  38.240  0.00  0.00           N
ATOM   1510  H   VAL    96      92.850  72.150  38.430  0.00  0.00           H
ATOM   1511  CA  VAL    96      91.770  70.710  37.340  0.00  0.00           C
ATOM   1512  HA  VAL    96      91.710  69.630  37.200  0.00  0.00           H
ATOM   1513  CB  VAL    96      90.360  71.190  37.980  0.00  0.00           C
ATOM   1514  HB  VAL    96      90.520  72.240  38.200  0.00  0.00           H
ATOM   1515  CG1 VAL    96      89.200  70.780  37.120  0.00  0.00           C
ATOM   1516 HG11 VAL    96      88.290  71.100  37.620  0.00  0.00           H
ATOM   1517 HG12 VAL    96      89.150  71.290  36.150  0.00  0.00           H
ATOM   1518 HG13 VAL    96      89.220  69.710  36.970  0.00  0.00           H
ATOM   1519  CG2 VAL    96      90.130  70.460  39.290  0.00  0.00           C
ATOM   1520 HG21 VAL    96      90.100  69.390  39.090  0.00  0.00           H
ATOM   1521 HG22 VAL    96      90.950  70.460  40.010  0.00  0.00           H
ATOM   1522 HG23 VAL    96      89.190  70.810  39.730  0.00  0.00           H
ATOM   1523  C   VAL    96      91.960  71.340  35.960  0.00  0.00           C
ATOM   1524  O   VAL    96      92.550  72.420  35.890  0.00  0.00           O
ATOM   1525  N   ILE    97      91.700  70.590  34.930  0.00  0.00           N
ATOM   1526  H   ILE    97      91.290  69.670  35.050  0.00  0.00           H
ATOM   1527  CA  ILE    97      91.870  71.040  33.530  0.00  0.00           C
ATOM   1528  HA  ILE    97      92.160  72.090  33.610  0.00  0.00           H
ATOM   1529  CB  ILE    97      93.050  70.210  32.880  0.00  0.00           C
ATOM   1530  HB  ILE    97      92.850  69.160  33.070  0.00  0.00           H
ATOM   1531  CG2 ILE    97      93.140  70.300  31.350  0.00  0.00           C
ATOM   1532 HG21 ILE    97      94.030  69.760  31.030  0.00  0.00           H
ATOM   1533 HG22 ILE    97      92.240  69.860  30.910  0.00  0.00           H
ATOM   1534 HG23 ILE    97      93.140  71.350  31.070  0.00  0.00           H
ATOM   1535  CG1 ILE    97      94.440  70.540  33.430  0.00  0.00           C
ATOM   1536 HG12 ILE    97      94.470  71.550  33.840  0.00  0.00           H
ATOM   1537 HG13 ILE    97      95.200  70.600  32.650  0.00  0.00           H
ATOM   1538  CD1 ILE    97      94.940  69.480  34.460  0.00  0.00           C
ATOM   1539 HD11 ILE    97      94.320  69.830  35.290  0.00  0.00           H
ATOM   1540 HD12 ILE    97      94.720  68.470  34.110  0.00  0.00           H
ATOM   1541 HD13 ILE    97      96.000  69.700  34.590  0.00  0.00           H
ATOM   1542  C   ILE    97      90.500  70.820  32.890  0.00  0.00           C
ATOM   1543  O   ILE    97      90.060  69.680  32.730  0.00  0.00           O
ATOM   1544  N   GLY    98      89.890  71.950  32.450  0.00  0.00           N
ATOM   1545  H   GLY    98      90.210  72.820  32.850  0.00  0.00           H
ATOM   1546  CA  GLY    98      88.660  71.860  31.680  0.00  0.00           C
ATOM   1547  HA2 GLY    98      88.140  72.810  31.780  0.00  0.00           H
ATOM   1548  HA3 GLY    98      88.050  71.070  32.100  0.00  0.00           H
ATOM   1549  C   GLY    98      88.870  71.630  30.140  0.00  0.00           C
ATOM   1550  O   GLY    98      89.580  72.380  29.470  0.00  0.00           O
ATOM   1551  N   LEU    99      88.250  70.560  29.600  0.00  0.00           N
ATOM   1552  H   LEU    99      87.730  69.960  30.230  0.00  0.00           H
ATOM   1553  CA  LEU    99      88.220  70.070  28.180  0.00  0.00           C
ATOM   1554  HA  LEU    99      89.210  70.410  27.870  0.00  0.00           H
ATOM   1555  CB  LEU    99      88.120  68.570  28.090  0.00  0.00           C
ATOM   1556  HB2 LEU    99      88.380  68.260  27.080  0.00  0.00           H
ATOM   1557  HB3 LEU    99      87.110  68.240  28.320  0.00  0.00           H
ATOM   1558  CG  LEU    99      88.990  67.870  29.160  0.00  0.00           C
ATOM   1559  HG  LEU    99      88.660  68.040  30.180  0.00  0.00           H
ATOM   1560  CD1 LEU    99      88.840  66.350  28.810  0.00  0.00           C
ATOM   1561 HD11 LEU    99      89.390  65.750  29.530  0.00  0.00           H
ATOM   1562 HD12 LEU    99      87.800  66.040  28.910  0.00  0.00           H
ATOM   1563 HD13 LEU    99      89.190  66.110  27.800  0.00  0.00           H
ATOM   1564  CD2 LEU    99      90.540  68.150  29.120  0.00  0.00           C
ATOM   1565 HD21 LEU    99      91.080  67.470  29.770  0.00  0.00           H
ATOM   1566 HD22 LEU    99      90.960  67.880  28.160  0.00  0.00           H
ATOM   1567 HD23 LEU    99      90.630  69.210  29.340  0.00  0.00           H
ATOM   1568  C   LEU    99      87.090  70.700  27.330  0.00  0.00           C
ATOM   1569  O   LEU    99      87.020  70.460  26.120  0.00  0.00           O
ATOM   1570  N   THR   100      86.190  71.470  27.910  0.00  0.00           N
ATOM   1571  H   THR   100      86.320  71.600  28.900  0.00  0.00           H
ATOM   1572  CA  THR   100      84.920  71.960  27.390  0.00  0.00           C
ATOM   1573  HA  THR   100      85.140  72.130  26.340  0.00  0.00           H
ATOM   1574  CB  THR   100      83.690  70.940  27.620  0.00  0.00           C
ATOM   1575  HB  THR   100      82.860  71.410  27.080  0.00  0.00           H
ATOM   1576  CG2 THR   100      83.980  69.640  26.840  0.00  0.00           C
ATOM   1577 HG21 THR   100      84.160  69.870  25.790  0.00  0.00           H
ATOM   1578 HG22 THR   100      84.740  69.020  27.300  0.00  0.00           H
ATOM   1579 HG23 THR   100      83.040  69.100  26.780  0.00  0.00           H
ATOM   1580  OG1 THR   100      83.460  70.580  28.990  0.00  0.00           O
ATOM   1581  HG1 THR   100      82.510  70.650  29.150  0.00  0.00           H
ATOM   1582  C   THR   100      84.370  73.260  27.940  0.00  0.00           C
ATOM   1583  O   THR   100      83.610  73.970  27.300  0.00  0.00           O
ATOM   1584  N   THR   101      84.640  73.560  29.170  0.00  0.00           N
ATOM   1585  H   THR   101      85.180  73.020  29.840  0.00  0.00           H
ATOM   1586  CA  THR   101      84.110  74.830  29.740  0.00  0.00           C
ATOM   1587  HA  THR   101      83.070  74.930  29.450  0.00  0.00           H
ATOM   1588  CB  THR   101      83.930  74.780  31.260  0.00  0.00           C
ATOM   1589  HB  THR   101      83.270  73.970  31.560  0.00  0.00           H
ATOM   1590  CG2 THR   101      85.100  74.610  32.180  0.00  0.00           C
ATOM   1591 HG21 THR   101      85.880  75.240  31.750  0.00  0.00           H
ATOM   1592 HG22 THR   101      84.790  74.930  33.170  0.00  0.00           H
ATOM   1593 HG23 THR   101      85.590  73.640  32.250  0.00  0.00           H
ATOM   1594  OG1 THR   101      83.330  75.960  31.630  0.00  0.00           O
ATOM   1595  HG1 THR   101      82.370  75.920  31.570  0.00  0.00           H
ATOM   1596  C   THR   101      84.880  76.040  29.230  0.00  0.00           C
ATOM   1597  O   THR   101      86.070  76.240  29.510  0.00  0.00           O
ATOM   1598  N   ARG   102      84.170  76.930  28.530  0.00  0.00           N
ATOM   1599  H   ARG   102      83.180  76.740  28.510  0.00  0.00           H
ATOM   1600  CA  ARG   102      84.590  78.190  27.880  0.00  0.00           C
ATOM   1601  HA  ARG   102      85.670  78.350  27.950  0.00  0.00           H
ATOM   1602  CB  ARG   102      84.110  78.210  26.460  0.00  0.00           C
ATOM   1603  HB2 ARG   102      84.410  79.160  26.000  0.00  0.00           H
ATOM   1604  HB3 ARG   102      83.030  78.090  26.540  0.00  0.00           H
ATOM   1605  CG  ARG   102      84.660  77.100  25.560  0.00  0.00           C
ATOM   1606  HG2 ARG   102      84.430  76.110  25.970  0.00  0.00           H
ATOM   1607  HG3 ARG   102      85.750  77.170  25.560  0.00  0.00           H
ATOM   1608  CD  ARG   102      84.160  77.210  24.120  0.00  0.00           C
ATOM   1609  HD2 ARG   102      83.070  77.120  24.150  0.00  0.00           H
ATOM   1610  HD3 ARG   102      84.530  76.330  23.610  0.00  0.00           H
ATOM   1611  NE  ARG   102      84.640  78.480  23.510  0.00  0.00           N
ATOM   1612  HE  ARG   102      85.220  79.050  24.110  0.00  0.00           H
ATOM   1613  CZ  ARG   102      84.370  78.800  22.250  0.00  0.00           C
ATOM   1614  NH1 ARG   102      83.760  78.040  21.450  0.00  0.00           N
ATOM   1615 HH11 ARG   102      83.590  77.060  21.640  0.00  0.00           H
ATOM   1616 HH12 ARG   102      83.510  78.340  20.520  0.00  0.00           H
ATOM   1617  NH2 ARG   102      84.830  79.880  21.680  0.00  0.00           N
ATOM   1618 HH21 ARG   102      85.310  80.570  22.240  0.00  0.00           H
ATOM   1619 HH22 ARG   102      84.660  80.180  20.730  0.00  0.00           H
ATOM   1620  C   ARG   102      83.900  79.350  28.720  0.00  0.00           C
ATOM   1621  O   ARG   102      84.040  80.490  28.290  0.00  0.00           O
ATOM   1622  N   MET   103      83.100  79.140  29.770  0.00  0.00           N
ATOM   1623  H   MET   103      82.870  78.180  29.980  0.00  0.00           H
ATOM   1624  CA  MET   103      82.550  80.200  30.660  0.00  0.00           C
ATOM   1625  HA  MET   103      82.050  80.920  30.020  0.00  0.00           H
ATOM   1626  CB  MET   103      81.530  79.440  31.530  0.00  0.00           C
ATOM   1627  HB2 MET   103      81.210  80.080  32.350  0.00  0.00           H
ATOM   1628  HB3 MET   103      82.070  78.600  31.980  0.00  0.00           H
ATOM   1629  CG  MET   103      80.310  78.930  30.740  0.00  0.00           C
ATOM   1630  HG2 MET   103      79.830  78.100  31.270  0.00  0.00           H
ATOM   1631  HG3 MET   103      80.680  78.650  29.750  0.00  0.00           H
ATOM   1632  SD  MET   103      79.030  80.220  30.480  0.00  0.00           S
ATOM   1633  CE  MET   103      78.550  80.860  32.090  0.00  0.00           C
ATOM   1634  HE1 MET   103      78.080  81.830  31.900  0.00  0.00           H
ATOM   1635  HE2 MET   103      77.780  80.220  32.510  0.00  0.00           H
ATOM   1636  HE3 MET   103      79.450  80.980  32.700  0.00  0.00           H
ATOM   1637  C   MET   103      83.630  81.010  31.360  0.00  0.00           C
ATOM   1638  O   MET   103      84.540  80.350  31.950  0.00  0.00           O
ATOM   1639  N   SER   104      83.650  82.320  31.230  0.00  0.00           N
ATOM   1640  H   SER   104      82.940  82.750  30.650  0.00  0.00           H
ATOM   1641  CA  SER   104      84.730  83.190  31.700  0.00  0.00           C
ATOM   1642  HA  SER   104      85.700  82.890  31.320  0.00  0.00           H
ATOM   1643  CB  SER   104      84.570  84.650  31.270  0.00  0.00           C
ATOM   1644  HB2 SER   104      85.450  85.150  31.680  0.00  0.00           H
ATOM   1645  HB3 SER   104      83.730  85.140  31.770  0.00  0.00           H
ATOM   1646  OG  SER   104      84.550  84.770  29.860  0.00  0.00           O
ATOM   1647  HG  SER   104      83.680  84.450  29.610  0.00  0.00           H
ATOM   1648  C   SER   104      84.900  83.100  33.230  0.00  0.00           C
ATOM   1649  O   SER   104      85.990  83.300  33.770  0.00  0.00           O
ATOM   1650  N   ILE   105      83.860  82.690  33.990  0.00  0.00           N
ATOM   1651  H   ILE   105      82.930  82.780  33.610  0.00  0.00           H
ATOM   1652  CA  ILE   105      83.980  82.550  35.470  0.00  0.00           C
ATOM   1653  HA  ILE   105      84.180  83.530  35.890  0.00  0.00           H
ATOM   1654  CB  ILE   105      82.670  82.050  36.040  0.00  0.00           C
ATOM   1655  HB  ILE   105      81.950  82.820  35.780  0.00  0.00           H
ATOM   1656  CG2 ILE   105      82.090  80.720  35.440  0.00  0.00           C
ATOM   1657 HG21 ILE   105      82.240  80.470  34.390  0.00  0.00           H
ATOM   1658 HG22 ILE   105      82.530  79.900  36.020  0.00  0.00           H
ATOM   1659 HG23 ILE   105      81.000  80.660  35.540  0.00  0.00           H
ATOM   1660  CG1 ILE   105      82.650  81.780  37.550  0.00  0.00           C
ATOM   1661 HG12 ILE   105      83.420  81.080  37.880  0.00  0.00           H
ATOM   1662 HG13 ILE   105      81.700  81.360  37.850  0.00  0.00           H
ATOM   1663  CD1 ILE   105      82.880  83.080  38.320  0.00  0.00           C
ATOM   1664 HD11 ILE   105      82.630  82.960  39.370  0.00  0.00           H
ATOM   1665 HD12 ILE   105      83.900  83.460  38.250  0.00  0.00           H
ATOM   1666 HD13 ILE   105      82.150  83.820  37.980  0.00  0.00           H
ATOM   1667  C   ILE   105      85.160  81.590  35.900  0.00  0.00           C
ATOM   1668  O   ILE   105      85.920  81.890  36.840  0.00  0.00           O
ATOM   1669  N   TYR   106      85.380  80.480  35.190  0.00  0.00           N
ATOM   1670  H   TYR   106      84.790  80.270  34.400  0.00  0.00           H
ATOM   1671  CA  TYR   106      86.580  79.600  35.430  0.00  0.00           C
ATOM   1672  HA  TYR   106      86.430  79.340  36.480  0.00  0.00           H
ATOM   1673  CB  TYR   106      86.450  78.240  34.680  0.00  0.00           C
ATOM   1674  HB2 TYR   106      87.250  77.580  35.040  0.00  0.00           H
ATOM   1675  HB3 TYR   106      86.400  78.360  33.600  0.00  0.00           H
ATOM   1676  CG  TYR   106      85.190  77.430  35.050  0.00  0.00           C
ATOM   1677  CD1 TYR   106      85.180  76.580  36.140  0.00  0.00           C
ATOM   1678  HD1 TYR   106      86.100  76.270  36.610  0.00  0.00           H
ATOM   1679  CE1 TYR   106      83.970  75.830  36.390  0.00  0.00           C
ATOM   1680  HE1 TYR   106      84.020  75.110  37.190  0.00  0.00           H
ATOM   1681  CZ  TYR   106      82.780  76.020  35.610  0.00  0.00           C
ATOM   1682  OH  TYR   106      81.670  75.310  35.880  0.00  0.00           O
ATOM   1683  HH  TYR   106      81.510  75.320  36.820  0.00  0.00           H
ATOM   1684  CE2 TYR   106      82.820  77.010  34.620  0.00  0.00           C
ATOM   1685  HE2 TYR   106      81.960  77.090  33.980  0.00  0.00           H
ATOM   1686  CD2 TYR   106      84.050  77.720  34.310  0.00  0.00           C
ATOM   1687  HD2 TYR   106      84.050  78.540  33.610  0.00  0.00           H
ATOM   1688  C   TYR   106      88.000  80.170  35.420  0.00  0.00           C
ATOM   1689  O   TYR   106      88.980  79.540  35.890  0.00  0.00           O
ATOM   1690  N   SER   107      88.110  81.360  34.820  0.00  0.00           N
ATOM   1691  H   SER   107      87.260  81.780  34.460  0.00  0.00           H
ATOM   1692  CA  SER   107      89.310  82.140  34.730  0.00  0.00           C
ATOM   1693  HA  SER   107      90.160  81.460  34.770  0.00  0.00           H
ATOM   1694  CB  SER   107      89.320  83.050  33.500  0.00  0.00           C
ATOM   1695  HB2 SER   107      90.310  83.510  33.470  0.00  0.00           H
ATOM   1696  HB3 SER   107      88.580  83.820  33.710  0.00  0.00           H
ATOM   1697  OG  SER   107      89.060  82.450  32.300  0.00  0.00           O
ATOM   1698  HG  SER   107      89.880  82.560  31.810  0.00  0.00           H
ATOM   1699  C   SER   107      89.470  83.010  35.990  0.00  0.00           C
ATOM   1700  O   SER   107      90.590  83.470  36.150  0.00  0.00           O
ATOM   1701  N   ASP   108      88.530  83.240  36.870  0.00  0.00           N
ATOM   1702  H   ASP   108      87.580  82.970  36.650  0.00  0.00           H
ATOM   1703  CA  ASP   108      88.660  84.120  38.070  0.00  0.00           C
ATOM   1704  HA  ASP   108      89.210  85.010  37.770  0.00  0.00           H
ATOM   1705  CB  ASP   108      87.210  84.550  38.510  0.00  0.00           C
ATOM   1706  HB2 ASP   108      86.550  83.700  38.720  0.00  0.00           H
ATOM   1707  HB3 ASP   108      86.810  85.030  37.620  0.00  0.00           H
ATOM   1708  CG  ASP   108      87.260  85.450  39.650  0.00  0.00           C
ATOM   1709  OD1 ASP   108      88.260  85.550  40.390  0.00  0.00           O
ATOM   1710  OD2 ASP   108      86.270  86.200  39.730  0.00  0.00           O
ATOM   1711  C   ASP   108      89.380  83.370  39.200  0.00  0.00           C
ATOM   1712  O   ASP   108      88.880  82.410  39.800  0.00  0.00           O
ATOM   1713  N   LYS   109      90.560  83.860  39.470  0.00  0.00           N
ATOM   1714  H   LYS   109      90.840  84.730  39.030  0.00  0.00           H
ATOM   1715  CA  LYS   109      91.600  83.210  40.370  0.00  0.00           C
ATOM   1716  HA  LYS   109      91.970  82.380  39.770  0.00  0.00           H
ATOM   1717  CB  LYS   109      92.780  84.150  40.440  0.00  0.00           C
ATOM   1718  HB2 LYS   109      92.510  85.050  40.980  0.00  0.00           H
ATOM   1719  HB3 LYS   109      93.230  84.350  39.470  0.00  0.00           H
ATOM   1720  CG  LYS   109      93.880  83.420  41.250  0.00  0.00           C
ATOM   1721  HG2 LYS   109      93.830  82.340  41.140  0.00  0.00           H
ATOM   1722  HG3 LYS   109      93.780  83.590  42.320  0.00  0.00           H
ATOM   1723  CD  LYS   109      95.250  83.930  40.720  0.00  0.00           C
ATOM   1724  HD2 LYS   109      96.000  83.880  41.520  0.00  0.00           H
ATOM   1725  HD3 LYS   109      95.140  84.980  40.450  0.00  0.00           H
ATOM   1726  CE  LYS   109      95.710  83.280  39.390  0.00  0.00           C
ATOM   1727  HE2 LYS   109      94.930  83.200  38.630  0.00  0.00           H
ATOM   1728  HE3 LYS   109      96.000  82.250  39.630  0.00  0.00           H
ATOM   1729  NZ  LYS   109      96.850  84.030  38.800  0.00  0.00           N
ATOM   1730  HZ1 LYS   109      96.650  84.940  38.410  0.00  0.00           H
ATOM   1731  HZ2 LYS   109      97.550  84.340  39.460  0.00  0.00           H
ATOM   1732  HZ3 LYS   109      97.260  83.510  38.040  0.00  0.00           H
ATOM   1733  C   LYS   109      90.960  82.870  41.720  0.00  0.00           C
ATOM   1734  O   LYS   109      91.070  81.710  42.170  0.00  0.00           O
ATOM   1735  N   SER   110      90.200  83.830  42.180  0.00  0.00           N
ATOM   1736  H   SER   110      90.160  84.640  41.570  0.00  0.00           H
ATOM   1737  CA  SER   110      89.690  83.860  43.560  0.00  0.00           C
ATOM   1738  HA  SER   110      90.550  83.800  44.220  0.00  0.00           H
ATOM   1739  CB  SER   110      88.980  85.240  43.800  0.00  0.00           C
ATOM   1740  HB2 SER   110      89.770  85.970  43.690  0.00  0.00           H
ATOM   1741  HB3 SER   110      88.680  85.330  44.840  0.00  0.00           H
ATOM   1742  OG  SER   110      87.800  85.590  43.090  0.00  0.00           O
ATOM   1743  HG  SER   110      88.020  85.540  42.160  0.00  0.00           H
ATOM   1744  C   SER   110      88.690  82.700  43.870  0.00  0.00           C
ATOM   1745  O   SER   110      88.560  82.300  45.030  0.00  0.00           O
ATOM   1746  N   ILE   111      87.960  82.300  42.810  0.00  0.00           N
ATOM   1747  H   ILE   111      88.150  82.710  41.910  0.00  0.00           H
ATOM   1748  CA  ILE   111      86.920  81.320  42.980  0.00  0.00           C
ATOM   1749  HA  ILE   111      86.650  81.100  44.010  0.00  0.00           H
ATOM   1750  CB  ILE   111      85.610  81.730  42.250  0.00  0.00           C
ATOM   1751  HB  ILE   111      85.800  81.950  41.200  0.00  0.00           H
ATOM   1752  CG2 ILE   111      84.520  80.690  42.300  0.00  0.00           C
ATOM   1753 HG21 ILE   111      84.930  79.790  41.830  0.00  0.00           H
ATOM   1754 HG22 ILE   111      84.260  80.500  43.340  0.00  0.00           H
ATOM   1755 HG23 ILE   111      83.610  81.040  41.810  0.00  0.00           H
ATOM   1756  CG1 ILE   111      85.040  83.080  42.790  0.00  0.00           C
ATOM   1757 HG12 ILE   111      85.870  83.780  42.710  0.00  0.00           H
ATOM   1758 HG13 ILE   111      84.790  82.970  43.840  0.00  0.00           H
ATOM   1759  CD1 ILE   111      83.890  83.780  42.050  0.00  0.00           C
ATOM   1760 HD11 ILE   111      83.710  84.800  42.400  0.00  0.00           H
ATOM   1761 HD12 ILE   111      84.110  83.870  40.990  0.00  0.00           H
ATOM   1762 HD13 ILE   111      82.900  83.340  42.180  0.00  0.00           H
ATOM   1763  C   ILE   111      87.380  79.950  42.480  0.00  0.00           C
ATOM   1764  O   ILE   111      87.040  78.900  43.030  0.00  0.00           O
ATOM   1765  N   HIE   112      88.250  79.990  41.420  0.00  0.00           N
ATOM   1766  H   HIE   112      88.530  80.860  41.000  0.00  0.00           H
ATOM   1767  CA  HIE   112      88.790  78.820  40.710  0.00  0.00           C
ATOM   1768  HA  HIE   112      88.360  77.910  41.130  0.00  0.00           H
ATOM   1769  CB  HIE   112      88.270  78.940  39.260  0.00  0.00           C
ATOM   1770  HB2 HIE   112      88.760  78.230  38.590  0.00  0.00           H
ATOM   1771  HB3 HIE   112      88.510  79.980  39.040  0.00  0.00           H
ATOM   1772  CG  HIE   112      86.780  78.740  39.080  0.00  0.00           C
ATOM   1773  ND1 HIE   112      86.080  77.580  39.420  0.00  0.00           N
ATOM   1774  CE1 HIE   112      84.956  77.845  38.236  0.00  0.00           C
ATOM   1775  HE1 HIE   112      84.326  77.052  37.831  0.00  0.00           H
ATOM   1776  NE2 HIE   112      84.711  79.115  38.446  0.00  0.00           N
ATOM   1777  HE2 HIE   112      83.834  79.576  38.248  0.00  0.00           H
ATOM   1778  CD2 HIE   112      85.810  79.720  38.970  0.00  0.00           C
ATOM   1779  HD2 HIE   112      86.100  80.760  38.990  0.00  0.00           H
ATOM   1780  C   HIE   112      90.320  78.770  40.870  0.00  0.00           C
ATOM   1781  O   HIE   112      91.130  78.860  39.930  0.00  0.00           O
ATOM   1782  N   LEU   113      90.660  78.680  42.140  0.00  0.00           N
ATOM   1783  H   LEU   113      89.950  78.350  42.780  0.00  0.00           H
ATOM   1784  CA  LEU   113      92.010  78.570  42.720  0.00  0.00           C
ATOM   1785  HA  LEU   113      92.500  79.510  42.440  0.00  0.00           H
ATOM   1786  CB  LEU   113      91.770  78.530  44.220  0.00  0.00           C
ATOM   1787  HB2 LEU   113      91.630  77.490  44.500  0.00  0.00           H
ATOM   1788  HB3 LEU   113      90.830  79.050  44.430  0.00  0.00           H
ATOM   1789  CG  LEU   113      92.890  79.200  45.020  0.00  0.00           C
ATOM   1790  HG  LEU   113      93.860  78.840  44.700  0.00  0.00           H
ATOM   1791  CD1 LEU   113      93.010  80.700  45.060  0.00  0.00           C
ATOM   1792 HD11 LEU   113      93.830  81.030  45.700  0.00  0.00           H
ATOM   1793 HD12 LEU   113      93.360  81.040  44.080  0.00  0.00           H
ATOM   1794 HD13 LEU   113      92.050  81.150  45.300  0.00  0.00           H
ATOM   1795  CD2 LEU   113      92.660  78.830  46.520  0.00  0.00           C
ATOM   1796 HD21 LEU   113      92.690  77.740  46.490  0.00  0.00           H
ATOM   1797 HD22 LEU   113      93.490  79.240  47.100  0.00  0.00           H
ATOM   1798 HD23 LEU   113      91.810  79.440  46.820  0.00  0.00           H
ATOM   1799  C   LEU   113      92.910  77.430  42.300  0.00  0.00           C
ATOM   1800  O   LEU   113      94.120  77.530  42.540  0.00  0.00           O
ATOM   1801  N   SER   114      92.380  76.350  41.650  0.00  0.00           N
ATOM   1802  H   SER   114      91.390  76.180  41.540  0.00  0.00           H
ATOM   1803  CA  SER   114      93.370  75.370  41.050  0.00  0.00           C
ATOM   1804  HA  SER   114      94.260  75.930  40.750  0.00  0.00           H
ATOM   1805  CB  SER   114      93.790  74.270  42.030  0.00  0.00           C
ATOM   1806  HB2 SER   114      94.560  73.610  41.640  0.00  0.00           H
ATOM   1807  HB3 SER   114      92.900  73.650  42.190  0.00  0.00           H
ATOM   1808  OG  SER   114      94.230  74.850  43.220  0.00  0.00           O
ATOM   1809  HG  SER   114      94.920  75.480  43.020  0.00  0.00           H
ATOM   1810  C   SER   114      92.860  74.780  39.760  0.00  0.00           C
ATOM   1811  O   SER   114      92.480  73.610  39.550  0.00  0.00           O
ATOM   1812  N   PHE   115      92.800  75.610  38.690  0.00  0.00           N
ATOM   1813  H   PHE   115      93.320  76.470  38.720  0.00  0.00           H
ATOM   1814  CA  PHE   115      92.110  75.280  37.420  0.00  0.00           C
ATOM   1815  HA  PHE   115      92.030  74.200  37.350  0.00  0.00           H
ATOM   1816  CB  PHE   115      90.700  75.820  37.620  0.00  0.00           C
ATOM   1817  HB2 PHE   115      90.690  76.910  37.680  0.00  0.00           H
ATOM   1818  HB3 PHE   115      90.420  75.380  38.580  0.00  0.00           H
ATOM   1819  CG  PHE   115      89.730  75.430  36.550  0.00  0.00           C
ATOM   1820  CD1 PHE   115      89.790  76.020  35.260  0.00  0.00           C
ATOM   1821  HD1 PHE   115      90.600  76.700  35.030  0.00  0.00           H
ATOM   1822  CE1 PHE   115      88.950  75.610  34.270  0.00  0.00           C
ATOM   1823  HE1 PHE   115      89.010  76.160  33.340  0.00  0.00           H
ATOM   1824  CZ  PHE   115      88.040  74.570  34.540  0.00  0.00           C
ATOM   1825  HZ  PHE   115      87.280  74.280  33.830  0.00  0.00           H
ATOM   1826  CE2 PHE   115      88.000  73.880  35.790  0.00  0.00           C
ATOM   1827  HE2 PHE   115      87.310  73.050  35.890  0.00  0.00           H
ATOM   1828  CD2 PHE   115      88.870  74.370  36.780  0.00  0.00           C
ATOM   1829  HD2 PHE   115      88.760  73.980  37.780  0.00  0.00           H
ATOM   1830  C   PHE   115      92.870  75.910  36.220  0.00  0.00           C
ATOM   1831  O   PHE   115      93.300  77.090  36.320  0.00  0.00           O
ATOM   1832  N   LEU   116      92.950  75.090  35.200  0.00  0.00           N
ATOM   1833  H   LEU   116      92.550  74.180  35.390  0.00  0.00           H
ATOM   1834  CA  LEU   116      93.310  75.420  33.790  0.00  0.00           C
ATOM   1835  HA  LEU   116      93.360  76.500  33.640  0.00  0.00           H
ATOM   1836  CB  LEU   116      94.750  74.990  33.380  0.00  0.00           C
ATOM   1837  HB2 LEU   116      94.920  75.390  32.380  0.00  0.00           H
ATOM   1838  HB3 LEU   116      94.750  73.900  33.390  0.00  0.00           H
ATOM   1839  CG  LEU   116      95.970  75.480  34.090  0.00  0.00           C
ATOM   1840  HG  LEU   116      95.870  76.560  34.190  0.00  0.00           H
ATOM   1841  CD1 LEU   116      96.100  74.870  35.510  0.00  0.00           C
ATOM   1842 HD11 LEU   116      96.140  73.780  35.570  0.00  0.00           H
ATOM   1843 HD12 LEU   116      97.100  75.170  35.820  0.00  0.00           H
ATOM   1844 HD13 LEU   116      95.360  75.300  36.180  0.00  0.00           H
ATOM   1845  CD2 LEU   116      97.270  75.120  33.280  0.00  0.00           C
ATOM   1846 HD21 LEU   116      97.070  75.460  32.270  0.00  0.00           H
ATOM   1847 HD22 LEU   116      98.170  75.450  33.790  0.00  0.00           H
ATOM   1848 HD23 LEU   116      97.370  74.050  33.110  0.00  0.00           H
ATOM   1849  C   LEU   116      92.240  74.880  32.790  0.00  0.00           C
ATOM   1850  O   LEU   116      91.310  74.180  33.230  0.00  0.00           O
ATOM   1851  N   ARG   117      92.420  75.160  31.470  0.00  0.00           N
ATOM   1852  H   ARG   117      93.180  75.780  31.220  0.00  0.00           H
ATOM   1853  CA  ARG   117      91.600  74.640  30.400  0.00  0.00           C
ATOM   1854  HA  ARG   117      91.340  73.600  30.600  0.00  0.00           H
ATOM   1855  CB  ARG   117      90.300  75.500  30.190  0.00  0.00           C
ATOM   1856  HB2 ARG   117      89.720  75.090  31.020  0.00  0.00           H
ATOM   1857  HB3 ARG   117      89.720  75.130  29.340  0.00  0.00           H
ATOM   1858  CG  ARG   117      90.310  77.100  30.310  0.00  0.00           C
ATOM   1859  HG2 ARG   117      90.920  77.490  29.500  0.00  0.00           H
ATOM   1860  HG3 ARG   117      90.800  77.460  31.210  0.00  0.00           H
ATOM   1861  CD  ARG   117      88.950  77.600  30.090  0.00  0.00           C
ATOM   1862  HD2 ARG   117      88.260  76.860  30.500  0.00  0.00           H
ATOM   1863  HD3 ARG   117      88.650  77.660  29.040  0.00  0.00           H
ATOM   1864  NE  ARG   117      88.650  78.910  30.700  0.00  0.00           N
ATOM   1865  HE  ARG   117      89.420  79.550  30.800  0.00  0.00           H
ATOM   1866  CZ  ARG   117      87.440  79.380  31.010  0.00  0.00           C
ATOM   1867  NH1 ARG   117      86.370  78.650  30.790  0.00  0.00           N
ATOM   1868 HH11 ARG   117      86.450  77.690  30.500  0.00  0.00           H
ATOM   1869 HH12 ARG   117      85.550  78.940  31.290  0.00  0.00           H
ATOM   1870  NH2 ARG   117      87.150  80.510  31.530  0.00  0.00           N
ATOM   1871 HH21 ARG   117      87.830  81.240  31.630  0.00  0.00           H
ATOM   1872 HH22 ARG   117      86.240  80.810  31.850  0.00  0.00           H
ATOM   1873  C   ARG   117      92.280  74.440  29.020  0.00  0.00           C
ATOM   1874  O   ARG   117      93.240  75.140  28.660  0.00  0.00           O
ATOM   1875  N   THR   118      91.740  73.550  28.190  0.00  0.00           N
ATOM   1876  H   THR   118      90.860  73.100  28.410  0.00  0.00           H
ATOM   1877  CA  THR   118      92.210  73.300  26.840  0.00  0.00           C
ATOM   1878  HA  THR   118      93.280  73.520  26.770  0.00  0.00           H
ATOM   1879  CB  THR   118      92.060  71.760  26.450  0.00  0.00           C
ATOM   1880  HB  THR   118      92.600  71.530  25.540  0.00  0.00           H
ATOM   1881  CG2 THR   118      92.780  70.880  27.470  0.00  0.00           C
ATOM   1882 HG21 THR   118      93.840  70.900  27.250  0.00  0.00           H
ATOM   1883 HG22 THR   118      92.520  71.210  28.480  0.00  0.00           H
ATOM   1884 HG23 THR   118      92.400  69.870  27.310  0.00  0.00           H
ATOM   1885  OG1 THR   118      90.660  71.570  26.390  0.00  0.00           O
ATOM   1886  HG1 THR   118      90.410  71.320  25.500  0.00  0.00           H
ATOM   1887  C   THR   118      91.540  74.100  25.770  0.00  0.00           C
ATOM   1888  O   THR   118      92.180  74.540  24.820  0.00  0.00           O
ATOM   1889  N   VAL   119      90.270  74.450  25.970  0.00  0.00           N
ATOM   1890  H   VAL   119      89.770  74.090  26.770  0.00  0.00           H
ATOM   1891  CA  VAL   119      89.460  75.400  25.260  0.00  0.00           C
ATOM   1892  HA  VAL   119      89.740  75.470  24.210  0.00  0.00           H
ATOM   1893  CB  VAL   119      87.890  75.070  25.370  0.00  0.00           C
ATOM   1894  HB  VAL   119      87.310  75.850  24.880  0.00  0.00           H
ATOM   1895  CG1 VAL   119      87.550  73.740  24.680  0.00  0.00           C
ATOM   1896 HG11 VAL   119      87.620  73.880  23.600  0.00  0.00           H
ATOM   1897 HG12 VAL   119      88.270  72.990  25.000  0.00  0.00           H
ATOM   1898 HG13 VAL   119      86.510  73.490  24.860  0.00  0.00           H
ATOM   1899  CG2 VAL   119      87.450  74.970  26.870  0.00  0.00           C
ATOM   1900 HG21 VAL   119      87.630  75.890  27.420  0.00  0.00           H
ATOM   1901 HG22 VAL   119      86.370  74.850  26.980  0.00  0.00           H
ATOM   1902 HG23 VAL   119      88.040  74.220  27.390  0.00  0.00           H
ATOM   1903  C   VAL   119      89.730  76.840  25.820  0.00  0.00           C
ATOM   1904  O   VAL   119      90.050  77.000  27.010  0.00  0.00           O
ATOM   1905  N   PRO   120      89.490  77.920  25.010  0.00  0.00           N
ATOM   1906  CD  PRO   120      89.260  77.890  23.600  0.00  0.00           C
ATOM   1907  HD2 PRO   120      88.340  77.370  23.360  0.00  0.00           H
ATOM   1908  HD3 PRO   120      90.060  77.380  23.050  0.00  0.00           H
ATOM   1909  CG  PRO   120      89.210  79.340  23.070  0.00  0.00           C
ATOM   1910  HG2 PRO   120      88.180  79.670  22.900  0.00  0.00           H
ATOM   1911  HG3 PRO   120      89.760  79.410  22.130  0.00  0.00           H
ATOM   1912  CB  PRO   120      89.920  80.110  24.240  0.00  0.00           C
ATOM   1913  HB2 PRO   120      89.520  81.120  24.330  0.00  0.00           H
ATOM   1914  HB3 PRO   120      91.010  80.080  24.150  0.00  0.00           H
ATOM   1915  CA  PRO   120      89.530  79.250  25.500  0.00  0.00           C
ATOM   1916  HA  PRO   120      90.350  79.310  26.220  0.00  0.00           H
ATOM   1917  C   PRO   120      88.210  79.750  26.110  0.00  0.00           C
ATOM   1918  O   PRO   120      87.170  79.240  25.770  0.00  0.00           O
ATOM   1919  N   PRO   121      88.180  80.780  27.010  0.00  0.00           N
ATOM   1920  CD  PRO   121      89.350  81.300  27.690  0.00  0.00           C
ATOM   1921  HD2 PRO   121      89.960  81.930  27.040  0.00  0.00           H
ATOM   1922  HD3 PRO   121      89.890  80.500  28.200  0.00  0.00           H
ATOM   1923  CG  PRO   121      88.790  82.140  28.820  0.00  0.00           C
ATOM   1924  HG2 PRO   121      89.570  82.790  29.220  0.00  0.00           H
ATOM   1925  HG3 PRO   121      88.500  81.370  29.530  0.00  0.00           H
ATOM   1926  CB  PRO   121      87.520  82.760  28.200  0.00  0.00           C
ATOM   1927  HB2 PRO   121      87.810  83.550  27.510  0.00  0.00           H
ATOM   1928  HB3 PRO   121      86.790  83.020  28.960  0.00  0.00           H
ATOM   1929  CA  PRO   121      87.010  81.560  27.310  0.00  0.00           C
ATOM   1930  HA  PRO   121      86.320  80.980  27.930  0.00  0.00           H
ATOM   1931  C   PRO   121      86.280  82.100  26.050  0.00  0.00           C
ATOM   1932  O   PRO   121      87.000  82.460  25.160  0.00  0.00           O
ATOM   1933  N   TYR   122      84.930  82.080  25.930  0.00  0.00           N
ATOM   1934  H   TYR   122      84.390  81.810  26.740  0.00  0.00           H
ATOM   1935  CA  TYR   122      84.290  82.870  24.840  0.00  0.00           C
ATOM   1936  HA  TYR   122      84.680  82.620  23.850  0.00  0.00           H
ATOM   1937  CB  TYR   122      82.760  82.800  24.830  0.00  0.00           C
ATOM   1938  HB2 TYR   122      82.470  83.160  23.840  0.00  0.00           H
ATOM   1939  HB3 TYR   122      82.320  83.470  25.580  0.00  0.00           H
ATOM   1940  CG  TYR   122      82.130  81.400  24.970  0.00  0.00           C
ATOM   1941  CD1 TYR   122      81.940  80.570  23.850  0.00  0.00           C
ATOM   1942  HD1 TYR   122      82.160  80.880  22.840  0.00  0.00           H
ATOM   1943  CE1 TYR   122      81.200  79.380  24.020  0.00  0.00           C
ATOM   1944  HE1 TYR   122      80.860  78.830  23.160  0.00  0.00           H
ATOM   1945  CZ  TYR   122      80.630  79.040  25.270  0.00  0.00           C
ATOM   1946  OH  TYR   122      79.780  78.050  25.440  0.00  0.00           O
ATOM   1947  HH  TYR   122      79.360  77.690  24.660  0.00  0.00           H
ATOM   1948  CE2 TYR   122      80.800  79.910  26.390  0.00  0.00           C
ATOM   1949  HE2 TYR   122      80.500  79.520  27.350  0.00  0.00           H
ATOM   1950  CD2 TYR   122      81.560  81.110  26.210  0.00  0.00           C
ATOM   1951  HD2 TYR   122      81.690  81.790  27.040  0.00  0.00           H
ATOM   1952  C   TYR   122      84.700  84.330  24.880  0.00  0.00           C
ATOM   1953  O   TYR   122      84.710  84.950  23.830  0.00  0.00           O
ATOM   1954  N   SER   123      85.090  84.920  26.020  0.00  0.00           N
ATOM   1955  H   SER   123      85.050  84.360  26.850  0.00  0.00           H
ATOM   1956  CA  SER   123      85.450  86.310  26.090  0.00  0.00           C
ATOM   1957  HA  SER   123      84.780  86.950  25.520  0.00  0.00           H
ATOM   1958  CB  SER   123      85.480  86.790  27.560  0.00  0.00           C
ATOM   1959  HB2 SER   123      84.500  86.700  28.020  0.00  0.00           H
ATOM   1960  HB3 SER   123      85.810  87.830  27.560  0.00  0.00           H
ATOM   1961  OG  SER   123      86.470  86.030  28.440  0.00  0.00           O
ATOM   1962  HG  SER   123      85.950  85.430  28.970  0.00  0.00           H
ATOM   1963  C   SER   123      86.830  86.640  25.450  0.00  0.00           C
ATOM   1964  O   SER   123      87.210  87.790  25.300  0.00  0.00           O
ATOM   1965  N   HIE   124      87.640  85.600  25.120  0.00  0.00           N
ATOM   1966  H   HIE   124      87.360  84.700  25.490  0.00  0.00           H
ATOM   1967  CA  HIE   124      88.950  85.660  24.390  0.00  0.00           C
ATOM   1968  HA  HIE   124      89.490  86.540  24.720  0.00  0.00           H
ATOM   1969  CB  HIE   124      89.880  84.440  24.690  0.00  0.00           C
ATOM   1970  HB2 HIE   124      90.670  84.240  23.970  0.00  0.00           H
ATOM   1971  HB3 HIE   124      89.180  83.610  24.820  0.00  0.00           H
ATOM   1972  CG  HIE   124      90.620  84.560  26.010  0.00  0.00           C
ATOM   1973  ND1 HIE   124      91.750  83.860  26.390  0.00  0.00           N
ATOM   1974  CE1 HIE   124      92.030  84.200  27.690  0.00  0.00           C
ATOM   1975  HE1 HIE   124      92.940  83.940  28.210  0.00  0.00           H
ATOM   1976  NE2 HIE   124      91.180  85.120  28.080  0.00  0.00           N
ATOM   1977  HE2 HIE   124      91.250  85.510  29.020  0.00  0.00           H
ATOM   1978  CD2 HIE   124      90.220  85.260  27.120  0.00  0.00           C
ATOM   1979  HD2 HIE   124      89.330  85.880  27.210  0.00  0.00           H
ATOM   1980  C   HIE   124      88.680  85.920  22.870  0.00  0.00           C
ATOM   1981  O   HIE   124      89.560  86.180  22.060  0.00  0.00           O
ATOM   1982  N   GLN   125      87.420  85.680  22.380  0.00  0.00           N
ATOM   1983  H   GLN   125      86.710  85.440  23.060  0.00  0.00           H
ATOM   1984  CA  GLN   125      87.130  85.910  20.910  0.00  0.00           C
ATOM   1985  HA  GLN   125      87.860  85.300  20.370  0.00  0.00           H
ATOM   1986  CB  GLN   125      85.700  85.560  20.500  0.00  0.00           C
ATOM   1987  HB2 GLN   125      85.570  85.840  19.460  0.00  0.00           H
ATOM   1988  HB3 GLN   125      84.960  86.140  21.060  0.00  0.00           H
ATOM   1989  CG  GLN   125      85.460  84.050  20.760  0.00  0.00           C
ATOM   1990  HG2 GLN   125      85.720  83.800  21.790  0.00  0.00           H
ATOM   1991  HG3 GLN   125      86.020  83.470  20.030  0.00  0.00           H
ATOM   1992  CD  GLN   125      83.950  83.700  20.650  0.00  0.00           C
ATOM   1993  OE1 GLN   125      83.470  83.110  19.750  0.00  0.00           O
ATOM   1994  NE2 GLN   125      83.140  84.110  21.580  0.00  0.00           N
ATOM   1995 HE21 GLN   125      83.550  84.710  22.290  0.00  0.00           H
ATOM   1996 HE22 GLN   125      82.170  83.920  21.390  0.00  0.00           H
ATOM   1997  C   GLN   125      87.390  87.370  20.460  0.00  0.00           C
ATOM   1998  O   GLN   125      87.700  87.640  19.320  0.00  0.00           O
ATOM   1999  N   ALA   126      87.280  88.340  21.400  0.00  0.00           N
ATOM   2000  H   ALA   126      86.970  88.140  22.340  0.00  0.00           H
ATOM   2001  CA  ALA   126      87.750  89.730  21.310  0.00  0.00           C
ATOM   2002  HA  ALA   126      87.060  90.250  20.650  0.00  0.00           H
ATOM   2003  CB  ALA   126      87.730  90.280  22.750  0.00  0.00           C
ATOM   2004  HB1 ALA   126      88.380  89.690  23.400  0.00  0.00           H
ATOM   2005  HB2 ALA   126      87.980  91.340  22.770  0.00  0.00           H
ATOM   2006  HB3 ALA   126      86.750  90.070  23.180  0.00  0.00           H
ATOM   2007  C   ALA   126      89.150  89.800  20.670  0.00  0.00           C
ATOM   2008  O   ALA   126      89.430  90.820  20.020  0.00  0.00           O
ATOM   2009  N   LEU   127      90.040  88.820  20.840  0.00  0.00           N
ATOM   2010  H   LEU   127      89.700  87.950  21.220  0.00  0.00           H
ATOM   2011  CA  LEU   127      91.370  88.780  20.260  0.00  0.00           C
ATOM   2012  HA  LEU   127      91.820  89.760  20.400  0.00  0.00           H
ATOM   2013  CB  LEU   127      92.250  87.790  20.890  0.00  0.00           C
ATOM   2014  HB2 LEU   127      93.230  87.770  20.430  0.00  0.00           H
ATOM   2015  HB3 LEU   127      91.880  86.780  20.700  0.00  0.00           H
ATOM   2016  CG  LEU   127      92.450  87.890  22.460  0.00  0.00           C
ATOM   2017  HG  LEU   127      91.600  88.360  22.950  0.00  0.00           H
ATOM   2018  CD1 LEU   127      92.710  86.570  23.260  0.00  0.00           C
ATOM   2019 HD11 LEU   127      92.620  86.830  24.320  0.00  0.00           H
ATOM   2020 HD12 LEU   127      91.970  85.810  23.030  0.00  0.00           H
ATOM   2021 HD13 LEU   127      93.670  86.150  22.980  0.00  0.00           H
ATOM   2022  CD2 LEU   127      93.590  88.830  22.720  0.00  0.00           C
ATOM   2023 HD21 LEU   127      93.550  89.630  21.980  0.00  0.00           H
ATOM   2024 HD22 LEU   127      93.660  89.140  23.760  0.00  0.00           H
ATOM   2025 HD23 LEU   127      94.510  88.330  22.410  0.00  0.00           H
ATOM   2026  C   LEU   127      91.350  88.500  18.750  0.00  0.00           C
ATOM   2027  O   LEU   127      92.080  89.080  17.970  0.00  0.00           O
ATOM   2028  N   VAL   128      90.390  87.700  18.260  0.00  0.00           N
ATOM   2029  H   VAL   128      89.620  87.430  18.850  0.00  0.00           H
ATOM   2030  CA  VAL   128      90.060  87.450  16.850  0.00  0.00           C
ATOM   2031  HA  VAL   128      90.960  87.310  16.250  0.00  0.00           H
ATOM   2032  CB  VAL   128      89.230  86.180  16.620  0.00  0.00           C
ATOM   2033  HB  VAL   128      88.300  86.270  17.180  0.00  0.00           H
ATOM   2034  CG1 VAL   128      89.000  85.970  15.120  0.00  0.00           C
ATOM   2035 HG11 VAL   128      88.460  85.060  14.840  0.00  0.00           H
ATOM   2036 HG12 VAL   128      88.420  86.810  14.720  0.00  0.00           H
ATOM   2037 HG13 VAL   128      89.960  85.800  14.650  0.00  0.00           H
ATOM   2038  CG2 VAL   128      90.020  84.950  17.160  0.00  0.00           C
ATOM   2039 HG21 VAL   128      91.110  85.060  17.100  0.00  0.00           H
ATOM   2040 HG22 VAL   128      89.650  84.690  18.150  0.00  0.00           H
ATOM   2041 HG23 VAL   128      89.830  84.130  16.450  0.00  0.00           H
ATOM   2042  C   VAL   128      89.280  88.730  16.270  0.00  0.00           C
ATOM   2043  O   VAL   128      89.640  89.240  15.220  0.00  0.00           O
ATOM   2044  N   TRP   129      88.390  89.300  17.010  0.00  0.00           N
ATOM   2045  H   TRP   129      87.950  88.910  17.830  0.00  0.00           H
ATOM   2046  CA  TRP   129      87.680  90.510  16.500  0.00  0.00           C
ATOM   2047  HA  TRP   129      87.280  90.330  15.500  0.00  0.00           H
ATOM   2048  CB  TRP   129      86.460  90.830  17.460  0.00  0.00           C
ATOM   2049  HB2 TRP   129      85.940  91.740  17.160  0.00  0.00           H
ATOM   2050  HB3 TRP   129      86.930  90.920  18.440  0.00  0.00           H
ATOM   2051  CG  TRP   129      85.460  89.790  17.750  0.00  0.00           C
ATOM   2052  CD1 TRP   129      85.180  88.670  17.090  0.00  0.00           C
ATOM   2053  HD1 TRP   129      85.670  88.400  16.170  0.00  0.00           H
ATOM   2054  NE1 TRP   129      84.090  88.030  17.640  0.00  0.00           N
ATOM   2055  HE1 TRP   129      83.610  87.200  17.330  0.00  0.00           H
ATOM   2056  CE2 TRP   129      83.640  88.710  18.720  0.00  0.00           C
ATOM   2057  CZ2 TRP   129      82.570  88.530  19.590  0.00  0.00           C
ATOM   2058  HZ2 TRP   129      81.910  87.690  19.480  0.00  0.00           H
ATOM   2059  CH2 TRP   129      82.510  89.320  20.760  0.00  0.00           C
ATOM   2060  HH2 TRP   129      81.700  89.140  21.450  0.00  0.00           H
ATOM   2061  CZ3 TRP   129      83.430  90.390  20.920  0.00  0.00           C
ATOM   2062  HZ3 TRP   129      83.220  91.010  21.780  0.00  0.00           H
ATOM   2063  CE3 TRP   129      84.510  90.560  20.070  0.00  0.00           C
ATOM   2064  HE3 TRP   129      85.190  91.390  20.170  0.00  0.00           H
ATOM   2065  CD2 TRP   129      84.570  89.790  18.890  0.00  0.00           C
ATOM   2066  C   TRP   129      88.620  91.650  16.280  0.00  0.00           C
ATOM   2067  O   TRP   129      88.470  92.390  15.320  0.00  0.00           O
ATOM   2068  N   PHE   130      89.620  91.770  17.120  0.00  0.00           N
ATOM   2069  H   PHE   130      89.790  91.190  17.930  0.00  0.00           H
ATOM   2070  CA  PHE   130      90.510  92.910  17.160  0.00  0.00           C
ATOM   2071  HA  PHE   130      89.950  93.820  16.990  0.00  0.00           H
ATOM   2072  CB  PHE   130      91.290  92.940  18.500  0.00  0.00           C
ATOM   2073  HB2 PHE   130      91.820  91.990  18.570  0.00  0.00           H
ATOM   2074  HB3 PHE   130      90.610  93.070  19.340  0.00  0.00           H
ATOM   2075  CG  PHE   130      92.450  93.990  18.620  0.00  0.00           C
ATOM   2076  CD1 PHE   130      92.020  95.330  18.860  0.00  0.00           C
ATOM   2077  HD1 PHE   130      90.980  95.570  19.010  0.00  0.00           H
ATOM   2078  CE1 PHE   130      92.970  96.350  18.850  0.00  0.00           C
ATOM   2079  HE1 PHE   130      92.720  97.400  18.960  0.00  0.00           H
ATOM   2080  CZ  PHE   130      94.300  96.070  18.570  0.00  0.00           C
ATOM   2081  HZ  PHE   130      95.030  96.870  18.550  0.00  0.00           H
ATOM   2082  CE2 PHE   130      94.770  94.740  18.360  0.00  0.00           C
ATOM   2083  HE2 PHE   130      95.820  94.560  18.220  0.00  0.00           H
ATOM   2084  CD2 PHE   130      93.790  93.660  18.390  0.00  0.00           C
ATOM   2085  HD2 PHE   130      93.980  92.640  18.110  0.00  0.00           H
ATOM   2086  C   PHE   130      91.550  92.830  15.990  0.00  0.00           C
ATOM   2087  O   PHE   130      91.690  93.820  15.320  0.00  0.00           O
ATOM   2088  N   GLU   131      92.060  91.600  15.760  0.00  0.00           N
ATOM   2089  H   GLU   131      91.850  90.910  16.470  0.00  0.00           H
ATOM   2090  CA  GLU   131      92.750  91.370  14.480  0.00  0.00           C
ATOM   2091  HA  GLU   131      93.580  92.070  14.420  0.00  0.00           H
ATOM   2092  CB  GLU   131      93.400  89.930  14.490  0.00  0.00           C
ATOM   2093  HB2 GLU   131      93.760  89.740  13.480  0.00  0.00           H
ATOM   2094  HB3 GLU   131      92.620  89.220  14.770  0.00  0.00           H
ATOM   2095  CG  GLU   131      94.540  89.740  15.510  0.00  0.00           C
ATOM   2096  HG2 GLU   131      94.730  88.670  15.570  0.00  0.00           H
ATOM   2097  HG3 GLU   131      94.290  90.040  16.530  0.00  0.00           H
ATOM   2098  CD  GLU   131      95.830  90.520  15.110  0.00  0.00           C
ATOM   2099  OE1 GLU   131      95.830  91.090  13.980  0.00  0.00           O
ATOM   2100  OE2 GLU   131      96.790  90.610  15.890  0.00  0.00           O
ATOM   2101  C   GLU   131      91.900  91.440  13.180  0.00  0.00           C
ATOM   2102  O   GLU   131      92.420  91.940  12.160  0.00  0.00           O
ATOM   2103  N   MET   132      90.610  91.070  13.270  0.00  0.00           N
ATOM   2104  H   MET   132      90.250  90.570  14.070  0.00  0.00           H
ATOM   2105  CA  MET   132      89.700  91.470  12.140  0.00  0.00           C
ATOM   2106  HA  MET   132      90.130  91.040  11.230  0.00  0.00           H
ATOM   2107  CB  MET   132      88.290  90.870  12.260  0.00  0.00           C
ATOM   2108  HB2 MET   132      87.810  91.180  11.340  0.00  0.00           H
ATOM   2109  HB3 MET   132      87.690  91.380  13.020  0.00  0.00           H
ATOM   2110  CG  MET   132      88.300  89.340  12.420  0.00  0.00           C
ATOM   2111  HG2 MET   132      87.530  89.070  13.150  0.00  0.00           H
ATOM   2112  HG3 MET   132      89.320  89.120  12.730  0.00  0.00           H
ATOM   2113  SD  MET   132      88.160  88.600  10.820  0.00  0.00           S
ATOM   2114  CE  MET   132      86.420  88.460  10.600  0.00  0.00           C
ATOM   2115  HE1 MET   132      85.990  89.450  10.450  0.00  0.00           H
ATOM   2116  HE2 MET   132      86.310  87.880   9.690  0.00  0.00           H
ATOM   2117  HE3 MET   132      85.950  87.860  11.380  0.00  0.00           H
ATOM   2118  C   MET   132      89.620  93.030  11.940  0.00  0.00           C
ATOM   2119  O   MET   132      89.510  93.540  10.790  0.00  0.00           O
ATOM   2120  N   MET   133      89.620  93.780  13.100  0.00  0.00           N
ATOM   2121  H   MET   133      89.600  93.220  13.940  0.00  0.00           H
ATOM   2122  CA  MET   133      89.580  95.310  13.190  0.00  0.00           C
ATOM   2123  HA  MET   133      88.650  95.590  12.690  0.00  0.00           H
ATOM   2124  CB  MET   133      89.220  95.830  14.620  0.00  0.00           C
ATOM   2125  HB2 MET   133      89.150  96.910  14.740  0.00  0.00           H
ATOM   2126  HB3 MET   133      89.980  95.470  15.300  0.00  0.00           H
ATOM   2127  CG  MET   133      87.790  95.390  15.030  0.00  0.00           C
ATOM   2128  HG2 MET   133      87.700  94.390  14.620  0.00  0.00           H
ATOM   2129  HG3 MET   133      87.040  95.950  14.470  0.00  0.00           H
ATOM   2130  SD  MET   133      87.420  95.380  16.760  0.00  0.00           S
ATOM   2131  CE  MET   133      88.080  97.070  17.200  0.00  0.00           C
ATOM   2132  HE1 MET   133      87.690  97.400  18.170  0.00  0.00           H
ATOM   2133  HE2 MET   133      89.160  96.920  17.220  0.00  0.00           H
ATOM   2134  HE3 MET   133      87.780  97.790  16.440  0.00  0.00           H
ATOM   2135  C   MET   133      90.790  95.890  12.600  0.00  0.00           C
ATOM   2136  O   MET   133      90.760  96.880  11.880  0.00  0.00           O
ATOM   2137  N   ARG   134      91.910  95.220  12.810  0.00  0.00           N
ATOM   2138  H   ARG   134      91.980  94.580  13.580  0.00  0.00           H
ATOM   2139  CA  ARG   134      93.230  95.530  12.190  0.00  0.00           C
ATOM   2140  HA  ARG   134      93.420  96.610  12.170  0.00  0.00           H
ATOM   2141  CB  ARG   134      94.280  94.780  13.000  0.00  0.00           C
ATOM   2142  HB2 ARG   134      95.110  94.620  12.320  0.00  0.00           H
ATOM   2143  HB3 ARG   134      93.890  93.760  13.070  0.00  0.00           H
ATOM   2144  CG  ARG   134      94.600  95.350  14.390  0.00  0.00           C
ATOM   2145  HG2 ARG   134      93.750  95.380  15.070  0.00  0.00           H
ATOM   2146  HG3 ARG   134      94.960  96.370  14.300  0.00  0.00           H
ATOM   2147  CD  ARG   134      95.720  94.510  14.970  0.00  0.00           C
ATOM   2148  HD2 ARG   134      95.620  93.460  14.710  0.00  0.00           H
ATOM   2149  HD3 ARG   134      95.760  94.740  16.040  0.00  0.00           H
ATOM   2150  NE  ARG   134      97.120  94.910  14.550  0.00  0.00           N
ATOM   2151  HE  ARG   134      97.490  95.740  14.980  0.00  0.00           H
ATOM   2152  CZ  ARG   134      97.960  94.210  13.810  0.00  0.00           C
ATOM   2153  NH1 ARG   134      97.760  93.050  13.220  0.00  0.00           N
ATOM   2154 HH11 ARG   134      96.850  92.600  13.330  0.00  0.00           H
ATOM   2155 HH12 ARG   134      98.420  92.720  12.530  0.00  0.00           H
ATOM   2156  NH2 ARG   134      99.060  94.840  13.530  0.00  0.00           N
ATOM   2157 HH21 ARG   134      99.210  95.830  13.710  0.00  0.00           H
ATOM   2158 HH22 ARG   134      99.760  94.310  13.030  0.00  0.00           H
ATOM   2159  C   ARG   134      93.310  95.320  10.670  0.00  0.00           C
ATOM   2160  O   ARG   134      93.780  96.200   9.970  0.00  0.00           O
ATOM   2161  N   LEU   135      92.740  94.180  10.300  0.00  0.00           N
ATOM   2162  H   LEU   135      92.320  93.650  11.060  0.00  0.00           H
ATOM   2163  CA  LEU   135      92.760  93.520   8.940  0.00  0.00           C
ATOM   2164  HA  LEU   135      93.750  93.730   8.540  0.00  0.00           H
ATOM   2165  CB  LEU   135      92.560  91.980   8.940  0.00  0.00           C
ATOM   2166  HB2 LEU   135      91.570  91.700   9.310  0.00  0.00           H
ATOM   2167  HB3 LEU   135      93.260  91.540   9.650  0.00  0.00           H
ATOM   2168  CG  LEU   135      92.790  91.390   7.520  0.00  0.00           C
ATOM   2169  HG  LEU   135      92.210  91.990   6.820  0.00  0.00           H
ATOM   2170  CD1 LEU   135      94.280  91.300   7.170  0.00  0.00           C
ATOM   2171 HD11 LEU   135      94.640  92.320   7.000  0.00  0.00           H
ATOM   2172 HD12 LEU   135      94.840  90.780   7.940  0.00  0.00           H
ATOM   2173 HD13 LEU   135      94.380  90.710   6.250  0.00  0.00           H
ATOM   2174  CD2 LEU   135      92.220  89.980   7.620  0.00  0.00           C
ATOM   2175 HD21 LEU   135      92.580  89.430   6.760  0.00  0.00           H
ATOM   2176 HD22 LEU   135      92.380  89.480   8.580  0.00  0.00           H
ATOM   2177 HD23 LEU   135      91.170  90.090   7.370  0.00  0.00           H
ATOM   2178  C   LEU   135      91.870  94.340   8.020  0.00  0.00           C
ATOM   2179  O   LEU   135      92.380  95.070   7.240  0.00  0.00           O
ATOM   2180  N   PHE   136      90.530  94.420   8.200  0.00  0.00           N
ATOM   2181  H   PHE   136      90.150  93.860   8.950  0.00  0.00           H
ATOM   2182  CA  PHE   136      89.650  95.290   7.440  0.00  0.00           C
ATOM   2183  HA  PHE   136      89.900  95.270   6.370  0.00  0.00           H
ATOM   2184  CB  PHE   136      88.250  94.750   7.580  0.00  0.00           C
ATOM   2185  HB2 PHE   136      87.500  95.440   7.200  0.00  0.00           H
ATOM   2186  HB3 PHE   136      88.010  94.730   8.640  0.00  0.00           H
ATOM   2187  CG  PHE   136      88.060  93.370   7.000  0.00  0.00           C
ATOM   2188  CD1 PHE   136      88.080  93.260   5.570  0.00  0.00           C
ATOM   2189  HD1 PHE   136      88.070  94.180   5.010  0.00  0.00           H
ATOM   2190  CE1 PHE   136      87.910  92.030   4.950  0.00  0.00           C
ATOM   2191  HE1 PHE   136      87.840  91.940   3.880  0.00  0.00           H
ATOM   2192  CZ  PHE   136      87.740  90.920   5.810  0.00  0.00           C
ATOM   2193  HZ  PHE   136      87.630  89.960   5.330  0.00  0.00           H
ATOM   2194  CE2 PHE   136      87.930  90.940   7.220  0.00  0.00           C
ATOM   2195  HE2 PHE   136      87.780  90.010   7.750  0.00  0.00           H
ATOM   2196  CD2 PHE   136      88.030  92.190   7.800  0.00  0.00           C
ATOM   2197  HD2 PHE   136      88.090  92.300   8.880  0.00  0.00           H
ATOM   2198  C   PHE   136      89.730  96.780   7.830  0.00  0.00           C
ATOM   2199  O   PHE   136      88.830  97.540   7.350  0.00  0.00           O
ATOM   2200  N   ASN   137      90.670  97.270   8.640  0.00  0.00           N
ATOM   2201  H   ASN   137      91.460  96.670   8.860  0.00  0.00           H
ATOM   2202  CA  ASN   137      90.790  98.620   9.110  0.00  0.00           C
ATOM   2203  HA  ASN   137      91.530  98.600   9.910  0.00  0.00           H
ATOM   2204  CB  ASN   137      91.430  99.490   8.000  0.00  0.00           C
ATOM   2205  HB2 ASN   137      91.730 100.480   8.330  0.00  0.00           H
ATOM   2206  HB3 ASN   137      90.680  99.590   7.210  0.00  0.00           H
ATOM   2207  CG  ASN   137      92.670  98.890   7.320  0.00  0.00           C
ATOM   2208  OD1 ASN   137      92.700  98.620   6.130  0.00  0.00           O
ATOM   2209  ND2 ASN   137      93.670  98.690   8.140  0.00  0.00           N
ATOM   2210 HD21 ASN   137      93.540  98.870   9.130  0.00  0.00           H
ATOM   2211 HD22 ASN   137      94.470  98.200   7.770  0.00  0.00           H
ATOM   2212  C   ASN   137      89.450  99.150   9.710  0.00  0.00           C
ATOM   2213  O   ASN   137      88.950 100.200   9.300  0.00  0.00           O
ATOM   2214  N   TRP   138      88.860  98.450  10.710  0.00  0.00           N
ATOM   2215  H   TRP   138      89.350  97.610  10.990  0.00  0.00           H
ATOM   2216  CA  TRP   138      87.580  98.900  11.340  0.00  0.00           C
ATOM   2217  HA  TRP   138      87.020  99.470  10.600  0.00  0.00           H
ATOM   2218  CB  TRP   138      86.700  97.600  11.680  0.00  0.00           C
ATOM   2219  HB2 TRP   138      85.830  97.810  12.300  0.00  0.00           H
ATOM   2220  HB3 TRP   138      87.220  96.900  12.330  0.00  0.00           H
ATOM   2221  CG  TRP   138      86.190  96.830  10.470  0.00  0.00           C
ATOM   2222  CD1 TRP   138      85.720  97.370   9.290  0.00  0.00           C
ATOM   2223  HD1 TRP   138      85.810  98.420   9.080  0.00  0.00           H
ATOM   2224  NE1 TRP   138      85.060  96.390   8.530  0.00  0.00           N
ATOM   2225  HE1 TRP   138      84.500  96.560   7.710  0.00  0.00           H
ATOM   2226  CE2 TRP   138      85.180  95.160   9.130  0.00  0.00           C
ATOM   2227  CZ2 TRP   138      84.730  93.860   8.810  0.00  0.00           C
ATOM   2228  HZ2 TRP   138      84.130  93.610   7.950  0.00  0.00           H
ATOM   2229  CH2 TRP   138      85.050  92.850   9.670  0.00  0.00           C
ATOM   2230  HH2 TRP   138      84.890  91.840   9.330  0.00  0.00           H
ATOM   2231  CZ3 TRP   138      85.610  93.060  10.920  0.00  0.00           C
ATOM   2232  HZ3 TRP   138      85.710  92.250  11.630  0.00  0.00           H
ATOM   2233  CE3 TRP   138      86.060  94.370  11.210  0.00  0.00           C
ATOM   2234  HE3 TRP   138      86.530  94.680  12.130  0.00  0.00           H
ATOM   2235  CD2 TRP   138      85.780  95.470  10.400  0.00  0.00           C
ATOM   2236  C   TRP   138      87.900  99.790  12.570  0.00  0.00           C
ATOM   2237  O   TRP   138      88.030  99.300  13.660  0.00  0.00           O
ATOM   2238  N   ASN   139      88.080 101.110  12.310  0.00  0.00           N
ATOM   2239  H   ASN   139      87.900 101.490  11.400  0.00  0.00           H
ATOM   2240  CA  ASN   139      88.600 101.980  13.380  0.00  0.00           C
ATOM   2241  HA  ASN   139      89.300 101.350  13.930  0.00  0.00           H
ATOM   2242  CB  ASN   139      89.330 103.140  12.710  0.00  0.00           C
ATOM   2243  HB2 ASN   139      89.260 104.130  13.180  0.00  0.00           H
ATOM   2244  HB3 ASN   139      88.830 103.330  11.760  0.00  0.00           H
ATOM   2245  CG  ASN   139      90.820 102.930  12.590  0.00  0.00           C
ATOM   2246  OD1 ASN   139      91.300 101.880  12.390  0.00  0.00           O
ATOM   2247  ND2 ASN   139      91.670 103.910  12.810  0.00  0.00           N
ATOM   2248 HD21 ASN   139      91.260 104.820  12.970  0.00  0.00           H
ATOM   2249 HD22 ASN   139      92.640 103.620  12.820  0.00  0.00           H
ATOM   2250  C   ASN   139      87.500 102.460  14.300  0.00  0.00           C
ATOM   2251  O   ASN   139      87.890 103.100  15.280  0.00  0.00           O
ATOM   2252  N   HIE   140      86.170 102.270  13.940  0.00  0.00           N
ATOM   2253  H   HIE   140      85.900 101.780  13.100  0.00  0.00           H
ATOM   2254  CA  HIE   140      85.040 102.830  14.720  0.00  0.00           C
ATOM   2255  HA  HIE   140      85.400 103.060  15.720  0.00  0.00           H
ATOM   2256  CB  HIE   140      84.600 104.240  14.230  0.00  0.00           C
ATOM   2257  HB2 HIE   140      83.920 104.670  14.960  0.00  0.00           H
ATOM   2258  HB3 HIE   140      84.020 104.010  13.330  0.00  0.00           H
ATOM   2259  CG  HIE   140      85.670 105.260  14.130  0.00  0.00           C
ATOM   2260  ND1 HIE   140      86.370 105.920  15.140  0.00  0.00           N
ATOM   2261  CE1 HIE   140      86.994 107.023  14.319  0.00  0.00           C
ATOM   2262  HE1 HIE   140      87.391 107.919  14.795  0.00  0.00           H
ATOM   2263  NE2 HIE   140      87.317 106.431  13.196  0.00  0.00           N
ATOM   2264  HE2 HIE   140      88.037 106.745  12.562  0.00  0.00           H
ATOM   2265  CD2 HIE   140      86.540 105.330  13.010  0.00  0.00           C
ATOM   2266  HD2 HIE   140      86.320 104.840  12.070  0.00  0.00           H
ATOM   2267  C   HIE   140      83.930 101.820  14.870  0.00  0.00           C
ATOM   2268  O   HIE   140      83.170 101.600  13.930  0.00  0.00           O
ATOM   2269  N   VAL   141      83.830 101.180  16.040  0.00  0.00           N
ATOM   2270  H   VAL   141      84.460 101.360  16.810  0.00  0.00           H
ATOM   2271  CA  VAL   141      82.970 100.020  16.250  0.00  0.00           C
ATOM   2272  HA  VAL   141      82.390 100.010  15.330  0.00  0.00           H
ATOM   2273  CB  VAL   141      83.880  98.770  16.440  0.00  0.00           C
ATOM   2274  HB  VAL   141      83.200  97.930  16.370  0.00  0.00           H
ATOM   2275  CG1 VAL   141      84.920  98.660  15.270  0.00  0.00           C
ATOM   2276 HG11 VAL   141      85.320  97.640  15.270  0.00  0.00           H
ATOM   2277 HG12 VAL   141      84.360  98.740  14.340  0.00  0.00           H
ATOM   2278 HG13 VAL   141      85.790  99.310  15.250  0.00  0.00           H
ATOM   2279  CG2 VAL   141      84.590  98.510  17.820  0.00  0.00           C
ATOM   2280 HG21 VAL   141      85.360  99.260  17.960  0.00  0.00           H
ATOM   2281 HG22 VAL   141      83.880  98.580  18.650  0.00  0.00           H
ATOM   2282 HG23 VAL   141      85.060  97.530  17.850  0.00  0.00           H
ATOM   2283  C   VAL   141      81.970 100.160  17.440  0.00  0.00           C
ATOM   2284  O   VAL   141      82.400 100.640  18.510  0.00  0.00           O
ATOM   2285  N   ILE   142      80.690  99.790  17.330  0.00  0.00           N
ATOM   2286  H   ILE   142      80.420  99.550  16.390  0.00  0.00           H
ATOM   2287  CA  ILE   142      79.640  99.630  18.300  0.00  0.00           C
ATOM   2288  HA  ILE   142      79.780 100.380  19.080  0.00  0.00           H
ATOM   2289  CB  ILE   142      78.240  99.780  17.660  0.00  0.00           C
ATOM   2290  HB  ILE   142      78.230  99.270  16.700  0.00  0.00           H
ATOM   2291  CG2 ILE   142      77.060  99.140  18.460  0.00  0.00           C
ATOM   2292 HG21 ILE   142      77.350  98.090  18.490  0.00  0.00           H
ATOM   2293 HG22 ILE   142      77.000  99.610  19.450  0.00  0.00           H
ATOM   2294 HG23 ILE   142      76.110  99.270  17.940  0.00  0.00           H
ATOM   2295  CG1 ILE   142      77.900 101.250  17.520  0.00  0.00           C
ATOM   2296 HG12 ILE   142      78.770 101.820  17.190  0.00  0.00           H
ATOM   2297 HG13 ILE   142      77.540 101.780  18.400  0.00  0.00           H
ATOM   2298  CD1 ILE   142      76.860 101.470  16.380  0.00  0.00           C
ATOM   2299 HD11 ILE   142      75.870 101.190  16.740  0.00  0.00           H
ATOM   2300 HD12 ILE   142      76.850 102.500  16.030  0.00  0.00           H
ATOM   2301 HD13 ILE   142      77.040 100.800  15.540  0.00  0.00           H
ATOM   2302  C   ILE   142      79.970  98.310  19.030  0.00  0.00           C
ATOM   2303  O   ILE   142      80.100  97.280  18.380  0.00  0.00           O
ATOM   2304  N   LEU   143      79.900  98.310  20.300  0.00  0.00           N
ATOM   2305  H   LEU   143      79.660  99.170  20.790  0.00  0.00           H
ATOM   2306  CA  LEU   143      79.930  97.120  21.140  0.00  0.00           C
ATOM   2307  HA  LEU   143      79.880  96.260  20.460  0.00  0.00           H
ATOM   2308  CB  LEU   143      81.250  97.130  21.930  0.00  0.00           C
ATOM   2309  HB2 LEU   143      81.160  97.960  22.620  0.00  0.00           H
ATOM   2310  HB3 LEU   143      82.120  97.270  21.280  0.00  0.00           H
ATOM   2311  CG  LEU   143      81.430  95.870  22.810  0.00  0.00           C
ATOM   2312  HG  LEU   143      80.520  95.790  23.400  0.00  0.00           H
ATOM   2313  CD1 LEU   143      81.610  94.500  22.040  0.00  0.00           C
ATOM   2314 HD11 LEU   143      80.690  94.080  21.640  0.00  0.00           H
ATOM   2315 HD12 LEU   143      82.400  94.420  21.300  0.00  0.00           H
ATOM   2316 HD13 LEU   143      81.870  93.740  22.780  0.00  0.00           H
ATOM   2317  CD2 LEU   143      82.700  96.080  23.660  0.00  0.00           C
ATOM   2318 HD21 LEU   143      82.770  95.310  24.430  0.00  0.00           H
ATOM   2319 HD22 LEU   143      83.560  95.910  23.020  0.00  0.00           H
ATOM   2320 HD23 LEU   143      82.620  97.070  24.100  0.00  0.00           H
ATOM   2321  C   LEU   143      78.670  97.080  21.960  0.00  0.00           C
ATOM   2322  O   LEU   143      78.370  98.030  22.690  0.00  0.00           O
ATOM   2323  N   ILE   144      77.950  95.990  21.850  0.00  0.00           N
ATOM   2324  H   ILE   144      78.300  95.330  21.180  0.00  0.00           H
ATOM   2325  CA  ILE   144      76.740  95.570  22.640  0.00  0.00           C
ATOM   2326  HA  ILE   144      76.480  96.310  23.400  0.00  0.00           H
ATOM   2327  CB  ILE   144      75.580  95.390  21.660  0.00  0.00           C
ATOM   2328  HB  ILE   144      75.960  94.830  20.800  0.00  0.00           H
ATOM   2329  CG2 ILE   144      74.390  94.650  22.280  0.00  0.00           C
ATOM   2330 HG21 ILE   144      74.110  95.200  23.170  0.00  0.00           H
ATOM   2331 HG22 ILE   144      73.490  94.640  21.670  0.00  0.00           H
ATOM   2332 HG23 ILE   144      74.760  93.630  22.400  0.00  0.00           H
ATOM   2333  CG1 ILE   144      75.040  96.780  21.110  0.00  0.00           C
ATOM   2334 HG12 ILE   144      75.860  97.500  21.120  0.00  0.00           H
ATOM   2335 HG13 ILE   144      74.280  97.190  21.770  0.00  0.00           H
ATOM   2336  CD1 ILE   144      74.450  96.680  19.740  0.00  0.00           C
ATOM   2337 HD11 ILE   144      75.160  96.300  19.010  0.00  0.00           H
ATOM   2338 HD12 ILE   144      73.590  96.020  19.830  0.00  0.00           H
ATOM   2339 HD13 ILE   144      74.120  97.660  19.400  0.00  0.00           H
ATOM   2340  C   ILE   144      77.120  94.300  23.400  0.00  0.00           C
ATOM   2341  O   ILE   144      77.690  93.350  22.840  0.00  0.00           O
ATOM   2342  N   VAL   145      76.690  94.200  24.630  0.00  0.00           N
ATOM   2343  H   VAL   145      76.250  95.010  25.050  0.00  0.00           H
ATOM   2344  CA  VAL   145      76.810  93.000  25.530  0.00  0.00           C
ATOM   2345  HA  VAL   145      76.770  92.020  25.060  0.00  0.00           H
ATOM   2346  CB  VAL   145      78.180  93.000  26.370  0.00  0.00           C
ATOM   2347  HB  VAL   145      78.140  92.050  26.900  0.00  0.00           H
ATOM   2348  CG1 VAL   145      79.480  92.940  25.480  0.00  0.00           C
ATOM   2349 HG11 VAL   145      80.250  92.450  26.070  0.00  0.00           H
ATOM   2350 HG12 VAL   145      79.420  92.200  24.680  0.00  0.00           H
ATOM   2351 HG13 VAL   145      79.840  93.920  25.170  0.00  0.00           H
ATOM   2352  CG2 VAL   145      78.460  94.160  27.370  0.00  0.00           C
ATOM   2353 HG21 VAL   145      77.670  93.960  28.090  0.00  0.00           H
ATOM   2354 HG22 VAL   145      79.460  94.040  27.770  0.00  0.00           H
ATOM   2355 HG23 VAL   145      78.110  95.110  26.950  0.00  0.00           H
ATOM   2356  C   VAL   145      75.660  93.000  26.530  0.00  0.00           C
ATOM   2357  O   VAL   145      75.190  94.050  26.890  0.00  0.00           O
ATOM   2358  N   SER   146      75.280  91.800  26.990  0.00  0.00           N
ATOM   2359  H   SER   146      75.770  90.970  26.700  0.00  0.00           H
ATOM   2360  CA  SER   146      74.400  91.610  28.090  0.00  0.00           C
ATOM   2361  HA  SER   146      73.600  92.350  27.990  0.00  0.00           H
ATOM   2362  CB  SER   146      73.840  90.220  28.090  0.00  0.00           C
ATOM   2363  HB2 SER   146      73.140  90.150  27.260  0.00  0.00           H
ATOM   2364  HB3 SER   146      73.170  90.040  28.940  0.00  0.00           H
ATOM   2365  OG  SER   146      74.810  89.190  27.940  0.00  0.00           O
ATOM   2366  HG  SER   146      74.240  88.430  27.770  0.00  0.00           H
ATOM   2367  C   SER   146      75.130  91.900  29.410  0.00  0.00           C
ATOM   2368  O   SER   146      76.360  91.870  29.540  0.00  0.00           O
ATOM   2369  N   ASP   147      74.390  92.300  30.450  0.00  0.00           N
ATOM   2370  H   ASP   147      73.410  92.450  30.230  0.00  0.00           H
ATOM   2371  CA  ASP   147      74.860  92.690  31.750  0.00  0.00           C
ATOM   2372  HA  ASP   147      75.770  93.290  31.750  0.00  0.00           H
ATOM   2373  CB  ASP   147      73.910  93.810  32.310  0.00  0.00           C
ATOM   2374  HB2 ASP   147      72.920  93.370  32.430  0.00  0.00           H
ATOM   2375  HB3 ASP   147      73.790  94.670  31.650  0.00  0.00           H
ATOM   2376  CG  ASP   147      74.410  94.260  33.640  0.00  0.00           C
ATOM   2377  OD1 ASP   147      75.640  94.330  33.930  0.00  0.00           O
ATOM   2378  OD2 ASP   147      73.500  94.450  34.540  0.00  0.00           O
ATOM   2379  C   ASP   147      75.040  91.470  32.590  0.00  0.00           C
ATOM   2380  O   ASP   147      74.300  91.180  33.520  0.00  0.00           O
ATOM   2381  N   ASP   148      76.040  90.710  32.190  0.00  0.00           N
ATOM   2382  H   ASP   148      76.630  91.150  31.500  0.00  0.00           H
ATOM   2383  CA  ASP   148      76.310  89.280  32.460  0.00  0.00           C
ATOM   2384  HA  ASP   148      75.860  89.080  33.430  0.00  0.00           H
ATOM   2385  CB  ASP   148      75.620  88.430  31.340  0.00  0.00           C
ATOM   2386  HB2 ASP   148      75.940  88.740  30.350  0.00  0.00           H
ATOM   2387  HB3 ASP   148      74.540  88.520  31.330  0.00  0.00           H
ATOM   2388  CG  ASP   148      75.940  86.890  31.530  0.00  0.00           C
ATOM   2389  OD1 ASP   148      76.100  86.430  32.670  0.00  0.00           O
ATOM   2390  OD2 ASP   148      76.140  86.170  30.540  0.00  0.00           O
ATOM   2391  C   ASP   148      77.800  89.020  32.500  0.00  0.00           C
ATOM   2392  O   ASP   148      78.610  89.710  31.820  0.00  0.00           O
ATOM   2393  N   HIE   149      78.300  88.010  33.230  0.00  0.00           N
ATOM   2394  H   HIE   149      77.780  87.190  33.490  0.00  0.00           H
ATOM   2395  CA  HIE   149      79.730  87.830  33.470  0.00  0.00           C
ATOM   2396  HA  HIE   149      80.140  88.740  33.890  0.00  0.00           H
ATOM   2397  CB  HIE   149      79.910  86.700  34.530  0.00  0.00           C
ATOM   2398  HB2 HIE   149      79.540  85.780  34.080  0.00  0.00           H
ATOM   2399  HB3 HIE   149      79.290  86.930  35.400  0.00  0.00           H
ATOM   2400  CG  HIE   149      81.340  86.430  34.900  0.00  0.00           C
ATOM   2401  ND1 HIE   149      82.460  86.120  34.120  0.00  0.00           N
ATOM   2402  CE1 HIE   149      83.560  86.190  34.870  0.00  0.00           C
ATOM   2403  HE1 HIE   149      84.540  86.070  34.440  0.00  0.00           H
ATOM   2404  NE2 HIE   149      83.180  86.490  36.120  0.00  0.00           N
ATOM   2405  HE2 HIE   149      83.810  86.750  36.860  0.00  0.00           H
ATOM   2406  CD2 HIE   149      81.800  86.660  36.150  0.00  0.00           C
ATOM   2407  HD2 HIE   149      81.270  87.020  37.020  0.00  0.00           H
ATOM   2408  C   HIE   149      80.510  87.480  32.180  0.00  0.00           C
ATOM   2409  O   HIE   149      81.700  87.790  32.030  0.00  0.00           O
ATOM   2410  N   GLU   150      79.840  86.850  31.220  0.00  0.00           N
ATOM   2411  H   GLU   150      78.880  86.600  31.410  0.00  0.00           H
ATOM   2412  CA  GLU   150      80.490  86.640  29.900  0.00  0.00           C
ATOM   2413  HA  GLU   150      81.490  86.230  30.040  0.00  0.00           H
ATOM   2414  CB  GLU   150      79.700  85.520  29.180  0.00  0.00           C
ATOM   2415  HB2 GLU   150      78.960  85.940  28.500  0.00  0.00           H
ATOM   2416  HB3 GLU   150      79.250  84.920  29.970  0.00  0.00           H
ATOM   2417  CG  GLU   150      80.340  84.460  28.300  0.00  0.00           C
ATOM   2418  HG2 GLU   150      80.290  84.910  27.310  0.00  0.00           H
ATOM   2419  HG3 GLU   150      79.730  83.550  28.300  0.00  0.00           H
ATOM   2420  CD  GLU   150      81.750  84.150  28.730  0.00  0.00           C
ATOM   2421  OE1 GLU   150      81.970  83.930  29.960  0.00  0.00           O
ATOM   2422  OE2 GLU   150      82.660  84.310  27.910  0.00  0.00           O
ATOM   2423  C   GLU   150      80.590  87.820  29.030  0.00  0.00           C
ATOM   2424  O   GLU   150      81.630  88.080  28.390  0.00  0.00           O
ATOM   2425  N   GLY   151      79.480  88.610  28.910  0.00  0.00           N
ATOM   2426  H   GLY   151      78.630  88.420  29.430  0.00  0.00           H
ATOM   2427  CA  GLY   151      79.430  89.820  28.100  0.00  0.00           C
ATOM   2428  HA2 GLY   151      78.390  90.140  28.160  0.00  0.00           H
ATOM   2429  HA3 GLY   151      79.590  89.630  27.040  0.00  0.00           H
ATOM   2430  C   GLY   151      80.340  90.860  28.690  0.00  0.00           C
ATOM   2431  O   GLY   151      81.220  91.380  27.920  0.00  0.00           O
ATOM   2432  N   ARG   152      80.340  91.050  30.020  0.00  0.00           N
ATOM   2433  H   ARG   152      79.710  90.460  30.540  0.00  0.00           H
ATOM   2434  CA  ARG   152      81.240  92.010  30.770  0.00  0.00           C
ATOM   2435  HA  ARG   152      81.140  93.030  30.390  0.00  0.00           H
ATOM   2436  CB  ARG   152      80.840  92.060  32.220  0.00  0.00           C
ATOM   2437  HB2 ARG   152      81.670  92.460  32.810  0.00  0.00           H
ATOM   2438  HB3 ARG   152      80.660  91.020  32.510  0.00  0.00           H
ATOM   2439  CG  ARG   152      79.590  92.960  32.360  0.00  0.00           C
ATOM   2440  HG2 ARG   152      78.750  92.410  31.940  0.00  0.00           H
ATOM   2441  HG3 ARG   152      79.690  93.850  31.740  0.00  0.00           H
ATOM   2442  CD  ARG   152      79.250  93.250  33.880  0.00  0.00           C
ATOM   2443  HD2 ARG   152      78.280  93.750  33.920  0.00  0.00           H
ATOM   2444  HD3 ARG   152      80.000  93.900  34.330  0.00  0.00           H
ATOM   2445  NE  ARG   152      79.170  91.980  34.660  0.00  0.00           N
ATOM   2446  HE  ARG   152      80.060  91.530  34.860  0.00  0.00           H
ATOM   2447  CZ  ARG   152      78.240  91.550  35.480  0.00  0.00           C
ATOM   2448  NH1 ARG   152      77.180  92.250  35.600  0.00  0.00           N
ATOM   2449 HH11 ARG   152      76.880  93.010  35.000  0.00  0.00           H
ATOM   2450 HH12 ARG   152      76.570  91.960  36.350  0.00  0.00           H
ATOM   2451  NH2 ARG   152      78.390  90.480  36.140  0.00  0.00           N
ATOM   2452 HH21 ARG   152      79.280  90.040  36.000  0.00  0.00           H
ATOM   2453 HH22 ARG   152      77.630  90.110  36.690  0.00  0.00           H
ATOM   2454  C   ARG   152      82.660  91.510  30.510  0.00  0.00           C
ATOM   2455  O   ARG   152      83.580  92.400  30.520  0.00  0.00           O
ATOM   2456  N   ALA   153      82.960  90.200  30.360  0.00  0.00           N
ATOM   2457  H   ALA   153      82.230  89.520  30.520  0.00  0.00           H
ATOM   2458  CA  ALA   153      84.350  89.740  30.250  0.00  0.00           C
ATOM   2459  HA  ALA   153      84.970  90.300  30.950  0.00  0.00           H
ATOM   2460  CB  ALA   153      84.510  88.250  30.840  0.00  0.00           C
ATOM   2461  HB1 ALA   153      85.540  87.920  30.650  0.00  0.00           H
ATOM   2462  HB2 ALA   153      84.470  88.190  31.930  0.00  0.00           H
ATOM   2463  HB3 ALA   153      83.780  87.530  30.480  0.00  0.00           H
ATOM   2464  C   ALA   153      84.880  89.940  28.820  0.00  0.00           C
ATOM   2465  O   ALA   153      85.930  90.510  28.630  0.00  0.00           O
ATOM   2466  N   ALA   154      84.040  89.620  27.830  0.00  0.00           N
ATOM   2467  H   ALA   154      83.200  89.120  28.050  0.00  0.00           H
ATOM   2468  CA  ALA   154      84.310  90.060  26.450  0.00  0.00           C
ATOM   2469  HA  ALA   154      85.160  89.540  26.000  0.00  0.00           H
ATOM   2470  CB  ALA   154      83.100  89.720  25.590  0.00  0.00           C
ATOM   2471  HB1 ALA   154      82.230  90.220  26.000  0.00  0.00           H
ATOM   2472  HB2 ALA   154      83.280  90.010  24.560  0.00  0.00           H
ATOM   2473  HB3 ALA   154      82.990  88.640  25.450  0.00  0.00           H
ATOM   2474  C   ALA   154      84.630  91.550  26.270  0.00  0.00           C
ATOM   2475  O   ALA   154      85.610  91.900  25.610  0.00  0.00           O
ATOM   2476  N   GLN   155      83.780  92.310  26.940  0.00  0.00           N
ATOM   2477  H   GLN   155      82.970  91.820  27.300  0.00  0.00           H
ATOM   2478  CA  GLN   155      83.850  93.750  26.880  0.00  0.00           C
ATOM   2479  HA  GLN   155      83.820  93.980  25.820  0.00  0.00           H
ATOM   2480  CB  GLN   155      82.560  94.390  27.480  0.00  0.00           C
ATOM   2481  HB2 GLN   155      82.330  93.860  28.400  0.00  0.00           H
ATOM   2482  HB3 GLN   155      81.760  94.130  26.790  0.00  0.00           H
ATOM   2483  CG  GLN   155      82.580  95.880  27.770  0.00  0.00           C
ATOM   2484  HG2 GLN   155      81.760  96.420  27.280  0.00  0.00           H
ATOM   2485  HG3 GLN   155      83.470  96.420  27.450  0.00  0.00           H
ATOM   2486  CD  GLN   155      82.310  96.140  29.220  0.00  0.00           C
ATOM   2487  OE1 GLN   155      81.540  95.490  29.870  0.00  0.00           O
ATOM   2488  NE2 GLN   155      83.000  97.150  29.760  0.00  0.00           N
ATOM   2489 HE21 GLN   155      83.590  97.730  29.180  0.00  0.00           H
ATOM   2490 HE22 GLN   155      82.820  97.460  30.700  0.00  0.00           H
ATOM   2491  C   GLN   155      85.150  94.310  27.450  0.00  0.00           C
ATOM   2492  O   GLN   155      85.840  95.100  26.810  0.00  0.00           O
ATOM   2493  N   LYS   156      85.520  93.840  28.650  0.00  0.00           N
ATOM   2494  H   LYS   156      84.990  93.090  29.080  0.00  0.00           H
ATOM   2495  CA  LYS   156      86.790  94.210  29.220  0.00  0.00           C
ATOM   2496  HA  LYS   156      86.870  95.300  29.200  0.00  0.00           H
ATOM   2497  CB  LYS   156      86.900  93.710  30.700  0.00  0.00           C
ATOM   2498  HB2 LYS   156      87.940  93.850  30.980  0.00  0.00           H
ATOM   2499  HB3 LYS   156      86.640  92.650  30.700  0.00  0.00           H
ATOM   2500  CG  LYS   156      86.030  94.530  31.610  0.00  0.00           C
ATOM   2501  HG2 LYS   156      85.040  94.630  31.170  0.00  0.00           H
ATOM   2502  HG3 LYS   156      86.380  95.560  31.610  0.00  0.00           H
ATOM   2503  CD  LYS   156      86.040  93.980  33.060  0.00  0.00           C
ATOM   2504  HD2 LYS   156      85.620  94.800  33.650  0.00  0.00           H
ATOM   2505  HD3 LYS   156      87.070  93.940  33.400  0.00  0.00           H
ATOM   2506  CE  LYS   156      85.450  92.660  33.190  0.00  0.00           C
ATOM   2507  HE2 LYS   156      86.170  92.010  32.710  0.00  0.00           H
ATOM   2508  HE3 LYS   156      84.500  92.660  32.650  0.00  0.00           H
ATOM   2509  NZ  LYS   156      85.250  92.220  34.560  0.00  0.00           N
ATOM   2510  HZ1 LYS   156      84.640  92.910  34.990  0.00  0.00           H
ATOM   2511  HZ2 LYS   156      84.740  91.350  34.610  0.00  0.00           H
ATOM   2512  HZ3 LYS   156      86.080  92.300  35.120  0.00  0.00           H
ATOM   2513  C   LYS   156      88.030  93.800  28.520  0.00  0.00           C
ATOM   2514  O   LYS   156      89.040  94.530  28.490  0.00  0.00           O
ATOM   2515  N   LYS   157      88.020  92.620  27.860  0.00  0.00           N
ATOM   2516  H   LYS   157      87.220  92.010  27.930  0.00  0.00           H
ATOM   2517  CA  LYS   157      89.140  92.160  27.030  0.00  0.00           C
ATOM   2518  HA  LYS   157      90.090  92.270  27.560  0.00  0.00           H
ATOM   2519  CB  LYS   157      88.950  90.720  26.600  0.00  0.00           C
ATOM   2520  HB2 LYS   157      88.250  90.680  25.770  0.00  0.00           H
ATOM   2521  HB3 LYS   157      88.570  90.200  27.480  0.00  0.00           H
ATOM   2522  CG  LYS   157      90.250  90.000  26.020  0.00  0.00           C
ATOM   2523  HG2 LYS   157      90.570  90.340  25.030  0.00  0.00           H
ATOM   2524  HG3 LYS   157      90.000  88.960  25.830  0.00  0.00           H
ATOM   2525  CD  LYS   157      91.520  89.890  26.950  0.00  0.00           C
ATOM   2526  HD2 LYS   157      91.810  90.880  27.300  0.00  0.00           H
ATOM   2527  HD3 LYS   157      92.370  89.510  26.390  0.00  0.00           H
ATOM   2528  CE  LYS   157      91.280  88.970  28.130  0.00  0.00           C
ATOM   2529  HE2 LYS   157      90.980  87.980  27.770  0.00  0.00           H
ATOM   2530  HE3 LYS   157      90.420  89.340  28.700  0.00  0.00           H
ATOM   2531  NZ  LYS   157      92.460  88.900  29.060  0.00  0.00           N
ATOM   2532  HZ1 LYS   157      92.900  89.800  29.120  0.00  0.00           H
ATOM   2533  HZ2 LYS   157      92.190  88.570  29.980  0.00  0.00           H
ATOM   2534  HZ3 LYS   157      93.140  88.270  28.640  0.00  0.00           H
ATOM   2535  C   LYS   157      89.280  93.020  25.840  0.00  0.00           C
ATOM   2536  O   LYS   157      90.360  93.530  25.620  0.00  0.00           O
ATOM   2537  N   LEU   158      88.210  93.220  25.050  0.00  0.00           N
ATOM   2538  H   LEU   158      87.400  92.630  25.180  0.00  0.00           H
ATOM   2539  CA  LEU   158      88.240  94.170  24.000  0.00  0.00           C
ATOM   2540  HA  LEU   158      89.060  93.890  23.340  0.00  0.00           H
ATOM   2541  CB  LEU   158      86.930  94.080  23.250  0.00  0.00           C
ATOM   2542  HB2 LEU   158      86.120  94.520  23.830  0.00  0.00           H
ATOM   2543  HB3 LEU   158      86.670  93.060  22.970  0.00  0.00           H
ATOM   2544  CG  LEU   158      87.080  94.790  21.870  0.00  0.00           C
ATOM   2545  HG  LEU   158      87.620  95.720  22.090  0.00  0.00           H
ATOM   2546  CD1 LEU   158      87.870  93.990  20.880  0.00  0.00           C
ATOM   2547 HD11 LEU   158      87.900  94.480  19.900  0.00  0.00           H
ATOM   2548 HD12 LEU   158      88.880  93.970  21.300  0.00  0.00           H
ATOM   2549 HD13 LEU   158      87.450  93.000  20.700  0.00  0.00           H
ATOM   2550  CD2 LEU   158      85.690  95.080  21.250  0.00  0.00           C
ATOM   2551 HD21 LEU   158      84.980  94.300  21.550  0.00  0.00           H
ATOM   2552 HD22 LEU   158      85.240  95.940  21.750  0.00  0.00           H
ATOM   2553 HD23 LEU   158      85.700  95.080  20.160  0.00  0.00           H
ATOM   2554  C   LEU   158      88.770  95.580  24.350  0.00  0.00           C
ATOM   2555  O   LEU   158      89.610  96.090  23.620  0.00  0.00           O
ATOM   2556  N   GLU   159      88.170  96.230  25.360  0.00  0.00           N
ATOM   2557  H   GLU   159      87.500  95.750  25.950  0.00  0.00           H
ATOM   2558  CA  GLU   159      88.670  97.590  25.760  0.00  0.00           C
ATOM   2559  HA  GLU   159      88.630  98.310  24.940  0.00  0.00           H
ATOM   2560  CB  GLU   159      87.640  98.030  26.820  0.00  0.00           C
ATOM   2561  HB2 GLU   159      88.060  98.920  27.290  0.00  0.00           H
ATOM   2562  HB3 GLU   159      87.540  97.300  27.630  0.00  0.00           H
ATOM   2563  CG  GLU   159      86.280  98.400  26.280  0.00  0.00           C
ATOM   2564  HG2 GLU   159      85.880  97.520  25.780  0.00  0.00           H
ATOM   2565  HG3 GLU   159      86.410  99.200  25.540  0.00  0.00           H
ATOM   2566  CD  GLU   159      85.520  99.010  27.450  0.00  0.00           C
ATOM   2567  OE1 GLU   159      85.400  98.470  28.610  0.00  0.00           O
ATOM   2568  OE2 GLU   159      85.050 100.140  27.250  0.00  0.00           O
ATOM   2569  C   GLU   159      90.130  97.560  26.280  0.00  0.00           C
ATOM   2570  O   GLU   159      90.840  98.530  26.150  0.00  0.00           O
ATOM   2571  N   THR   160      90.560  96.540  27.010  0.00  0.00           N
ATOM   2572  H   THR   160      89.850  95.880  27.290  0.00  0.00           H
ATOM   2573  CA  THR   160      91.960  96.270  27.360  0.00  0.00           C
ATOM   2574  HA  THR   160      92.280  97.120  27.970  0.00  0.00           H
ATOM   2575  CB  THR   160      92.080  94.900  28.080  0.00  0.00           C
ATOM   2576  HB  THR   160      91.430  94.090  27.750  0.00  0.00           H
ATOM   2577  CG2 THR   160      93.480  94.290  28.080  0.00  0.00           C
ATOM   2578 HG21 THR   160      93.400  93.430  28.750  0.00  0.00           H
ATOM   2579 HG22 THR   160      93.650  94.000  27.040  0.00  0.00           H
ATOM   2580 HG23 THR   160      94.220  94.930  28.550  0.00  0.00           H
ATOM   2581  OG1 THR   160      91.670  95.150  29.440  0.00  0.00           O
ATOM   2582  HG1 THR   160      90.740  95.370  29.460  0.00  0.00           H
ATOM   2583  C   THR   160      92.820  96.320  26.100  0.00  0.00           C
ATOM   2584  O   THR   160      93.760  97.080  26.030  0.00  0.00           O
ATOM   2585  N   LEU   161      92.390  95.550  25.090  0.00  0.00           N
ATOM   2586  H   LEU   161      91.510  95.070  25.180  0.00  0.00           H
ATOM   2587  CA  LEU   161      93.130  95.420  23.850  0.00  0.00           C
ATOM   2588  HA  LEU   161      94.070  94.960  24.170  0.00  0.00           H
ATOM   2589  CB  LEU   161      92.510  94.420  22.840  0.00  0.00           C
ATOM   2590  HB2 LEU   161      92.960  94.500  21.850  0.00  0.00           H
ATOM   2591  HB3 LEU   161      91.460  94.710  22.770  0.00  0.00           H
ATOM   2592  CG  LEU   161      92.690  92.910  23.310  0.00  0.00           C
ATOM   2593  HG  LEU   161      92.480  92.920  24.380  0.00  0.00           H
ATOM   2594  CD1 LEU   161      91.640  92.040  22.480  0.00  0.00           C
ATOM   2595 HD11 LEU   161      91.940  91.890  21.450  0.00  0.00           H
ATOM   2596 HD12 LEU   161      91.570  91.040  22.900  0.00  0.00           H
ATOM   2597 HD13 LEU   161      90.650  92.500  22.490  0.00  0.00           H
ATOM   2598  CD2 LEU   161      94.070  92.280  23.260  0.00  0.00           C
ATOM   2599 HD21 LEU   161      94.850  92.990  23.520  0.00  0.00           H
ATOM   2600 HD22 LEU   161      94.060  91.410  23.910  0.00  0.00           H
ATOM   2601 HD23 LEU   161      94.200  91.960  22.220  0.00  0.00           H
ATOM   2602  C   LEU   161      93.360  96.830  23.130  0.00  0.00           C
ATOM   2603  O   LEU   161      94.430  97.070  22.570  0.00  0.00           O
ATOM   2604  N   LEU   162      92.300  97.650  23.090  0.00  0.00           N
ATOM   2605  H   LEU   162      91.450  97.240  23.460  0.00  0.00           H
ATOM   2606  CA  LEU   162      92.240  98.980  22.490  0.00  0.00           C
ATOM   2607  HA  LEU   162      92.720  98.930  21.510  0.00  0.00           H
ATOM   2608  CB  LEU   162      90.740  99.430  22.360  0.00  0.00           C
ATOM   2609  HB2 LEU   162      90.690 100.460  21.990  0.00  0.00           H
ATOM   2610  HB3 LEU   162      90.270  99.480  23.350  0.00  0.00           H
ATOM   2611  CG  LEU   162      89.740  98.550  21.470  0.00  0.00           C
ATOM   2612  HG  LEU   162      89.240  97.930  22.220  0.00  0.00           H
ATOM   2613  CD1 LEU   162      88.670  99.270  20.680  0.00  0.00           C
ATOM   2614 HD11 LEU   162      88.020  98.520  20.220  0.00  0.00           H
ATOM   2615 HD12 LEU   162      88.040  99.870  21.330  0.00  0.00           H
ATOM   2616 HD13 LEU   162      89.120  99.950  19.950  0.00  0.00           H
ATOM   2617  CD2 LEU   162      90.330  97.490  20.540  0.00  0.00           C
ATOM   2618 HD21 LEU   162      90.760  96.650  21.080  0.00  0.00           H
ATOM   2619 HD22 LEU   162      89.450  97.040  20.080  0.00  0.00           H
ATOM   2620 HD23 LEU   162      90.940  97.850  19.720  0.00  0.00           H
ATOM   2621  C   LEU   162      93.140 100.010  23.300  0.00  0.00           C
ATOM   2622  O   LEU   162      93.790 100.850  22.780  0.00  0.00           O
ATOM   2623  N   GLU   163      93.270  99.810  24.630  0.00  0.00           N
ATOM   2624  H   GLU   163      92.620  99.090  24.930  0.00  0.00           H
ATOM   2625  CA  GLU   163      94.070 100.560  25.610  0.00  0.00           C
ATOM   2626  HA  GLU   163      93.960 101.600  25.310  0.00  0.00           H
ATOM   2627  CB  GLU   163      93.500 100.450  27.030  0.00  0.00           C
ATOM   2628  HB2 GLU   163      93.230  99.410  27.160  0.00  0.00           H
ATOM   2629  HB3 GLU   163      92.570 101.020  27.110  0.00  0.00           H
ATOM   2630  CG  GLU   163      94.320 100.880  28.200  0.00  0.00           C
ATOM   2631  HG2 GLU   163      94.470 101.960  28.130  0.00  0.00           H
ATOM   2632  HG3 GLU   163      95.340 100.500  28.140  0.00  0.00           H
ATOM   2633  CD  GLU   163      93.740 100.460  29.490  0.00  0.00           C
ATOM   2634  OE1 GLU   163      93.260  99.330  29.780  0.00  0.00           O
ATOM   2635  OE2 GLU   163      93.600 101.380  30.340  0.00  0.00           O
ATOM   2636  C   GLU   163      95.580 100.210  25.500  0.00  0.00           C
ATOM   2637  O   GLU   163      96.390 101.120  25.680  0.00  0.00           O
ATOM   2638  N   GLU   164      95.950  98.920  25.240  0.00  0.00           N
ATOM   2639  H   GLU   164      95.260  98.180  25.260  0.00  0.00           H
ATOM   2640  CA  GLU   164      97.300  98.440  24.940  0.00  0.00           C
ATOM   2641  HA  GLU   164      97.910  98.800  25.770  0.00  0.00           H
ATOM   2642  CB  GLU   164      97.370  96.900  25.060  0.00  0.00           C
ATOM   2643  HB2 GLU   164      96.780  96.550  24.210  0.00  0.00           H
ATOM   2644  HB3 GLU   164      96.950  96.530  26.000  0.00  0.00           H
ATOM   2645  CG  GLU   164      98.870  96.440  25.060  0.00  0.00           C
ATOM   2646  HG2 GLU   164      99.390  96.930  25.880  0.00  0.00           H
ATOM   2647  HG3 GLU   164      99.210  96.800  24.090  0.00  0.00           H
ATOM   2648  CD  GLU   164      99.060  94.910  25.140  0.00  0.00           C
ATOM   2649  OE1 GLU   164     100.050  94.480  25.760  0.00  0.00           O
ATOM   2650  OE2 GLU   164      98.250  94.090  24.580  0.00  0.00           O
ATOM   2651  C   GLU   164      97.830  98.860  23.560  0.00  0.00           C
ATOM   2652  O   GLU   164      98.990  99.170  23.490  0.00  0.00           O
ATOM   2653  N   LYS   165      96.930  98.950  22.610  0.00  0.00           N
ATOM   2654  H   LYS   165      96.010  98.570  22.730  0.00  0.00           H
ATOM   2655  CA  LYS   165      97.220  99.520  21.290  0.00  0.00           C
ATOM   2656  HA  LYS   165      98.030  98.980  20.810  0.00  0.00           H
ATOM   2657  CB  LYS   165      95.930  99.470  20.530  0.00  0.00           C
ATOM   2658  HB2 LYS   165      95.150 100.140  20.920  0.00  0.00           H
ATOM   2659  HB3 LYS   165      95.530  98.460  20.500  0.00  0.00           H
ATOM   2660  CG  LYS   165      96.070  99.870  19.070  0.00  0.00           C
ATOM   2661  HG2 LYS   165      95.970 100.960  19.080  0.00  0.00           H
ATOM   2662  HG3 LYS   165      95.200  99.450  18.570  0.00  0.00           H
ATOM   2663  CD  LYS   165      97.330  99.420  18.230  0.00  0.00           C
ATOM   2664  HD2 LYS   165      97.530  98.370  18.440  0.00  0.00           H
ATOM   2665  HD3 LYS   165      98.200 100.040  18.490  0.00  0.00           H
ATOM   2666  CE  LYS   165      96.930  99.620  16.660  0.00  0.00           C
ATOM   2667  HE2 LYS   165      96.610 100.630  16.410  0.00  0.00           H
ATOM   2668  HE3 LYS   165      96.120  98.960  16.360  0.00  0.00           H
ATOM   2669  NZ  LYS   165      98.140  99.360  15.830  0.00  0.00           N
ATOM   2670  HZ1 LYS   165      98.460  98.400  15.720  0.00  0.00           H
ATOM   2671  HZ2 LYS   165      98.010  99.750  14.920  0.00  0.00           H
ATOM   2672  HZ3 LYS   165      98.930  99.860  16.220  0.00  0.00           H
ATOM   2673  C   LYS   165      97.870 100.970  21.420  0.00  0.00           C
ATOM   2674  O   LYS   165      99.000 101.250  20.960  0.00  0.00           O
ATOM   2675  N   GLU   166      97.120 101.770  22.140  0.00  0.00           N
ATOM   2676  H   GLU   166      96.350 101.270  22.580  0.00  0.00           H
ATOM   2677  CA  GLU   166      97.500 103.100  22.580  0.00  0.00           C
ATOM   2678  HA  GLU   166      97.640 103.790  21.740  0.00  0.00           H
ATOM   2679  CB  GLU   166      96.380 103.810  23.450  0.00  0.00           C
ATOM   2680  HB2 GLU   166      96.640 104.780  23.890  0.00  0.00           H
ATOM   2681  HB3 GLU   166      96.210 103.210  24.340  0.00  0.00           H
ATOM   2682  CG  GLU   166      95.010 103.880  22.690  0.00  0.00           C
ATOM   2683  HG2 GLU   166      94.240 103.750  23.450  0.00  0.00           H
ATOM   2684  HG3 GLU   166      94.960 103.050  21.990  0.00  0.00           H
ATOM   2685  CD  GLU   166      94.820 105.260  22.030  0.00  0.00           C
ATOM   2686  OE1 GLU   166      93.780 105.910  22.210  0.00  0.00           O
ATOM   2687  OE2 GLU   166      95.730 105.720  21.340  0.00  0.00           O
ATOM   2688  C   GLU   166      98.800 103.190  23.340  0.00  0.00           C
ATOM   2689  O   GLU   166      99.790 103.890  22.920  0.00  0.00           O
ATOM   2690  N   SER   167      98.930 102.400  24.440  0.00  0.00           N
ATOM   2691  H   SER   167      98.150 101.800  24.670  0.00  0.00           H
ATOM   2692  CA  SER   167     100.050 102.470  25.410  0.00  0.00           C
ATOM   2693  HA  SER   167     100.150 103.410  25.940  0.00  0.00           H
ATOM   2694  CB  SER   167      99.680 101.490  26.480  0.00  0.00           C
ATOM   2695  HB2 SER   167      99.730 100.470  26.110  0.00  0.00           H
ATOM   2696  HB3 SER   167      98.660 101.720  26.810  0.00  0.00           H
ATOM   2697  OG  SER   167     100.510 101.560  27.600  0.00  0.00           O
ATOM   2698  HG  SER   167     100.310 102.390  28.050  0.00  0.00           H
ATOM   2699  C   SER   167     101.370 102.230  24.710  0.00  0.00           C
ATOM   2700  O   SER   167     102.330 102.990  24.730  0.00  0.00           O
ATOM   2701  N   LYS   168     101.380 101.110  23.980  0.00  0.00           N
ATOM   2702  H   LYS   168     100.620 100.450  24.030  0.00  0.00           H
ATOM   2703  CA  LYS   168     102.590 100.730  23.190  0.00  0.00           C
ATOM   2704  HA  LYS   168     103.460 100.760  23.840  0.00  0.00           H
ATOM   2705  CB  LYS   168     102.370  99.320  22.620  0.00  0.00           C
ATOM   2706  HB2 LYS   168     103.160  98.930  21.970  0.00  0.00           H
ATOM   2707  HB3 LYS   168     101.450  99.300  22.030  0.00  0.00           H
ATOM   2708  CG  LYS   168     102.160  98.270  23.650  0.00  0.00           C
ATOM   2709  HG2 LYS   168     101.280  98.550  24.230  0.00  0.00           H
ATOM   2710  HG3 LYS   168     103.040  98.250  24.290  0.00  0.00           H
ATOM   2711  CD  LYS   168     102.150  96.840  23.060  0.00  0.00           C
ATOM   2712  HD2 LYS   168     102.940  96.780  22.310  0.00  0.00           H
ATOM   2713  HD3 LYS   168     101.180  96.750  22.580  0.00  0.00           H
ATOM   2714  CE  LYS   168     102.370  95.710  24.130  0.00  0.00           C
ATOM   2715  HE2 LYS   168     101.570  95.660  24.870  0.00  0.00           H
ATOM   2716  HE3 LYS   168     103.290  95.930  24.670  0.00  0.00           H
ATOM   2717  NZ  LYS   168     102.450  94.410  23.430  0.00  0.00           N
ATOM   2718  HZ1 LYS   168     103.220  94.390  22.770  0.00  0.00           H
ATOM   2719  HZ2 LYS   168     102.680  93.720  24.140  0.00  0.00           H
ATOM   2720  HZ3 LYS   168     101.630  94.120  22.910  0.00  0.00           H
ATOM   2721  C   LYS   168     102.950 101.810  22.150  0.00  0.00           C
ATOM   2722  O   LYS   168     104.190 102.030  21.940  0.00  0.00           O
ATOM   2723  N   SER   169     101.990 102.420  21.460  0.00  0.00           N
ATOM   2724  H   SER   169     101.060 102.040  21.590  0.00  0.00           H
ATOM   2725  CA  SER   169     102.250 103.290  20.300  0.00  0.00           C
ATOM   2726  HA  SER   169     103.030 102.940  19.620  0.00  0.00           H
ATOM   2727  CB  SER   169     100.970 103.410  19.500  0.00  0.00           C
ATOM   2728  HB2 SER   169     101.210 104.010  18.630  0.00  0.00           H
ATOM   2729  HB3 SER   169     100.130 103.880  20.020  0.00  0.00           H
ATOM   2730  OG  SER   169     100.580 102.130  19.050  0.00  0.00           O
ATOM   2731  HG  SER   169      99.860 101.890  19.640  0.00  0.00           H
ATOM   2732  C   SER   169     102.710 104.680  20.810  0.00  0.00           C
ATOM   2733  O   SER   169     103.620 105.300  20.180  0.00  0.00           O
ATOM   2734  N   LYS   170     102.230 105.130  21.930  0.00  0.00           N
ATOM   2735  H   LYS   170     101.370 104.690  22.230  0.00  0.00           H
ATOM   2736  CA  LYS   170     102.730 106.390  22.650  0.00  0.00           C
ATOM   2737  HA  LYS   170     102.530 107.240  22.000  0.00  0.00           H
ATOM   2738  CB  LYS   170     101.910 106.430  23.960  0.00  0.00           C
ATOM   2739  HB2 LYS   170     102.530 107.060  24.590  0.00  0.00           H
ATOM   2740  HB3 LYS   170     101.750 105.450  24.400  0.00  0.00           H
ATOM   2741  CG  LYS   170     100.640 107.160  23.520  0.00  0.00           C
ATOM   2742  HG2 LYS   170     100.150 106.610  22.720  0.00  0.00           H
ATOM   2743  HG3 LYS   170     100.920 108.180  23.230  0.00  0.00           H
ATOM   2744  CD  LYS   170      99.630 107.230  24.680  0.00  0.00           C
ATOM   2745  HD2 LYS   170      99.990 107.810  25.530  0.00  0.00           H
ATOM   2746  HD3 LYS   170      99.380 106.230  25.030  0.00  0.00           H
ATOM   2747  CE  LYS   170      98.410 107.900  24.080  0.00  0.00           C
ATOM   2748  HE2 LYS   170      97.870 107.360  23.300  0.00  0.00           H
ATOM   2749  HE3 LYS   170      98.730 108.900  23.800  0.00  0.00           H
ATOM   2750  NZ  LYS   170      97.360 107.930  25.170  0.00  0.00           N
ATOM   2751  HZ1 LYS   170      97.470 108.660  25.860  0.00  0.00           H
ATOM   2752  HZ2 LYS   170      96.420 108.170  24.870  0.00  0.00           H
ATOM   2753  HZ3 LYS   170      97.250 107.040  25.630  0.00  0.00           H
ATOM   2754  C   LYS   170     104.220 106.340  22.920  0.00  0.00           C
ATOM   2755  O   LYS   170     104.920 107.310  22.560  0.00  0.00           O
ATOM   2756  N   LYS   171     104.670 105.270  23.630  0.00  0.00           N
ATOM   2757  H   LYS   171     103.980 104.560  23.820  0.00  0.00           H
ATOM   2758  CA  LYS   171     106.130 105.080  23.850  0.00  0.00           C
ATOM   2759  HA  LYS   171     106.490 105.930  24.430  0.00  0.00           H
ATOM   2760  CB  LYS   171     106.360 103.730  24.560  0.00  0.00           C
ATOM   2761  HB2 LYS   171     107.430 103.560  24.640  0.00  0.00           H
ATOM   2762  HB3 LYS   171     106.040 102.890  23.940  0.00  0.00           H
ATOM   2763  CG  LYS   171     105.760 103.680  25.980  0.00  0.00           C
ATOM   2764  HG2 LYS   171     104.700 103.680  25.720  0.00  0.00           H
ATOM   2765  HG3 LYS   171     106.100 104.550  26.540  0.00  0.00           H
ATOM   2766  CD  LYS   171     106.010 102.360  26.700  0.00  0.00           C
ATOM   2767  HD2 LYS   171     106.930 102.430  27.270  0.00  0.00           H
ATOM   2768  HD3 LYS   171     106.030 101.600  25.920  0.00  0.00           H
ATOM   2769  CE  LYS   171     104.950 102.080  27.810  0.00  0.00           C
ATOM   2770  HE2 LYS   171     103.980 101.880  27.350  0.00  0.00           H
ATOM   2771  HE3 LYS   171     104.890 102.960  28.450  0.00  0.00           H
ATOM   2772  NZ  LYS   171     105.390 101.010  28.740  0.00  0.00           N
ATOM   2773  HZ1 LYS   171     106.350 101.250  28.960  0.00  0.00           H
ATOM   2774  HZ2 LYS   171     104.920 101.000  29.630  0.00  0.00           H
ATOM   2775  HZ3 LYS   171     105.470 100.120  28.260  0.00  0.00           H
ATOM   2776  C   LYS   171     106.960 105.190  22.560  0.00  0.00           C
ATOM   2777  O   LYS   171     107.990 105.890  22.670  0.00  0.00           O
ATOM   2778  N   ARG   172     106.560 104.570  21.450  0.00  0.00           N
ATOM   2779  H   ARG   172     105.730 104.000  21.480  0.00  0.00           H
ATOM   2780  CA  ARG   172     107.240 104.780  20.160  0.00  0.00           C
ATOM   2781  HA  ARG   172     108.290 104.640  20.450  0.00  0.00           H
ATOM   2782  CB  ARG   172     106.780 103.710  19.140  0.00  0.00           C
ATOM   2783  HB2 ARG   172     105.790 103.940  18.770  0.00  0.00           H
ATOM   2784  HB3 ARG   172     106.680 102.840  19.800  0.00  0.00           H
ATOM   2785  CG  ARG   172     107.720 103.480  18.020  0.00  0.00           C
ATOM   2786  HG2 ARG   172     108.710 103.640  18.450  0.00  0.00           H
ATOM   2787  HG3 ARG   172     107.620 104.250  17.260  0.00  0.00           H
ATOM   2788  CD  ARG   172     107.580 102.070  17.470  0.00  0.00           C
ATOM   2789  HD2 ARG   172     106.620 101.940  16.970  0.00  0.00           H
ATOM   2790  HD3 ARG   172     107.570 101.320  18.260  0.00  0.00           H
ATOM   2791  NE  ARG   172     108.660 101.680  16.510  0.00  0.00           N
ATOM   2792  HE  ARG   172     109.330 102.380  16.210  0.00  0.00           H
ATOM   2793  CZ  ARG   172     108.900 100.480  16.040  0.00  0.00           C
ATOM   2794  NH1 ARG   172     108.180  99.490  16.360  0.00  0.00           N
ATOM   2795 HH11 ARG   172     107.290  99.550  16.840  0.00  0.00           H
ATOM   2796 HH12 ARG   172     108.380  98.550  16.030  0.00  0.00           H
ATOM   2797  NH2 ARG   172     109.910 100.110  15.310  0.00  0.00           N
ATOM   2798 HH21 ARG   172     110.640 100.670  14.870  0.00  0.00           H
ATOM   2799 HH22 ARG   172     109.840  99.210  14.850  0.00  0.00           H
ATOM   2800  C   ARG   172     107.220 106.230  19.600  0.00  0.00           C
ATOM   2801  O   ARG   172     108.180 106.850  19.120  0.00  0.00           O
ATOM   2802  N   ASN   173     106.030 106.900  19.760  0.00  0.00           N
ATOM   2803  H   ASN   173     105.160 106.430  19.970  0.00  0.00           H
ATOM   2804  CA  ASN   173     105.830 108.290  19.380  0.00  0.00           C
ATOM   2805  HA  ASN   173     106.170 108.480  18.370  0.00  0.00           H
ATOM   2806  CB  ASN   173     104.330 108.640  19.260  0.00  0.00           C
ATOM   2807  HB2 ASN   173     104.290 109.690  18.970  0.00  0.00           H
ATOM   2808  HB3 ASN   173     103.790 108.540  20.200  0.00  0.00           H
ATOM   2809  CG  ASN   173     103.660 107.830  18.090  0.00  0.00           C
ATOM   2810  OD1 ASN   173     104.300 107.590  17.010  0.00  0.00           O
ATOM   2811  ND2 ASN   173     102.440 107.270  18.140  0.00  0.00           N
ATOM   2812 HD21 ASN   173     101.940 107.310  19.010  0.00  0.00           H
ATOM   2813 HD22 ASN   173     102.220 106.590  17.430  0.00  0.00           H
ATOM   2814  C   ASN   173     106.690 109.280  20.130  0.00  0.00           C
ATOM   2815  O   ASN   173     106.890 110.380  19.770  0.00  0.00           O
ATOM   2816  N   TYR   174     107.360 108.750  21.130  0.00  0.00           N
ATOM   2817  H   TYR   174     107.030 107.860  21.480  0.00  0.00           H
ATOM   2818  CA  TYR   174     108.380 109.510  21.990  0.00  0.00           C
ATOM   2819  HA  TYR   174     108.350 110.590  21.840  0.00  0.00           H
ATOM   2820  CB  TYR   174     108.080 109.230  23.450  0.00  0.00           C
ATOM   2821  HB2 TYR   174     108.410 108.250  23.780  0.00  0.00           H
ATOM   2822  HB3 TYR   174     107.000 109.320  23.580  0.00  0.00           H
ATOM   2823  CG  TYR   174     108.680 110.200  24.470  0.00  0.00           C
ATOM   2824  CD1 TYR   174     109.810 109.860  25.260  0.00  0.00           C
ATOM   2825  HD1 TYR   174     110.400 108.970  25.090  0.00  0.00           H
ATOM   2826  CE1 TYR   174     110.200 110.660  26.350  0.00  0.00           C
ATOM   2827  HE1 TYR   174     111.130 110.500  26.860  0.00  0.00           H
ATOM   2828  CZ  TYR   174     109.420 111.800  26.680  0.00  0.00           C
ATOM   2829  OH  TYR   174     109.680 112.600  27.740  0.00  0.00           O
ATOM   2830  HH  TYR   174     109.950 112.120  28.530  0.00  0.00           H
ATOM   2831  CE2 TYR   174     108.430 112.210  25.810  0.00  0.00           C
ATOM   2832  HE2 TYR   174     107.920 113.120  26.120  0.00  0.00           H
ATOM   2833  CD2 TYR   174     108.030 111.410  24.740  0.00  0.00           C
ATOM   2834  HD2 TYR   174     107.170 111.710  24.160  0.00  0.00           H
ATOM   2835  C   TYR   174     109.860 109.180  21.670  0.00  0.00           C
ATOM   2836  O   TYR   174     110.720 109.790  22.280  0.00  0.00           O
ATOM   2837  N   GLU   175     110.240 108.270  20.750  0.00  0.00           N
ATOM   2838  H   GLU   175     109.530 107.890  20.140  0.00  0.00           H
ATOM   2839  CA  GLU   175     111.680 108.080  20.320  0.00  0.00           C
ATOM   2840  HA  GLU   175     112.310 108.300  21.180  0.00  0.00           H
ATOM   2841  CB  GLU   175     111.880 106.660  19.920  0.00  0.00           C
ATOM   2842  HB2 GLU   175     112.880 106.570  19.500  0.00  0.00           H
ATOM   2843  HB3 GLU   175     111.170 106.470  19.110  0.00  0.00           H
ATOM   2844  CG  GLU   175     111.640 105.630  21.020  0.00  0.00           C
ATOM   2845  HG2 GLU   175     111.640 104.670  20.500  0.00  0.00           H
ATOM   2846  HG3 GLU   175     110.640 105.810  21.420  0.00  0.00           H
ATOM   2847  CD  GLU   175     112.650 105.560  22.160  0.00  0.00           C
ATOM   2848  OE1 GLU   175     112.300 105.520  23.330  0.00  0.00           O
ATOM   2849  OE2 GLU   175     113.880 105.410  21.920  0.00  0.00           O
ATOM   2850  C   GLU   175     112.190 109.000  19.190  0.00  0.00           C
ATOM   2851  O   GLU   175     113.270 108.750  18.650  0.00  0.00           O
ATOM   2852  N   ASN   176     111.580 110.090  18.830  0.00  0.00           N
ATOM   2853  H   ASN   176     110.700 110.330  19.290  0.00  0.00           H
ATOM   2854  CA  ASN   176     111.880 111.040  17.670  0.00  0.00           C
ATOM   2855  HA  ASN   176     112.970 111.050  17.680  0.00  0.00           H
ATOM   2856  CB  ASN   176     111.320 110.460  16.350  0.00  0.00           C
ATOM   2857  HB2 ASN   176     111.280 111.260  15.620  0.00  0.00           H
ATOM   2858  HB3 ASN   176     110.300 110.100  16.440  0.00  0.00           H
ATOM   2859  CG  ASN   176     112.330 109.460  15.750  0.00  0.00           C
ATOM   2860  OD1 ASN   176     113.530 109.650  15.650  0.00  0.00           O
ATOM   2861  ND2 ASN   176     111.880 108.290  15.270  0.00  0.00           N
ATOM   2862 HD21 ASN   176     110.910 108.030  15.410  0.00  0.00           H
ATOM   2863 HD22 ASN   176     112.540 107.560  15.030  0.00  0.00           H
ATOM   2864  C   ASN   176     111.260 112.390  18.030  0.00  0.00           C
ATOM   2865  O   ASN   176     110.610 112.480  19.100  0.00  0.00           O
ATOM   2866  N   LEU   177     111.350 113.410  17.140  0.00  0.00           N
ATOM   2867  H   LEU   177     112.010 113.390  16.370  0.00  0.00           H
ATOM   2868  CA  LEU   177     110.870 114.740  17.560  0.00  0.00           C
ATOM   2869  HA  LEU   177     110.110 114.730  18.340  0.00  0.00           H
ATOM   2870  CB  LEU   177     112.070 115.490  18.190  0.00  0.00           C
ATOM   2871  HB2 LEU   177     112.860 115.600  17.450  0.00  0.00           H
ATOM   2872  HB3 LEU   177     112.390 115.030  19.120  0.00  0.00           H
ATOM   2873  CG  LEU   177     111.780 116.920  18.710  0.00  0.00           C
ATOM   2874  HG  LEU   177     111.670 117.620  17.880  0.00  0.00           H
ATOM   2875  CD1 LEU   177     110.620 116.940  19.630  0.00  0.00           C
ATOM   2876 HD11 LEU   177     109.720 116.760  19.040  0.00  0.00           H
ATOM   2877 HD12 LEU   177     110.710 116.150  20.370  0.00  0.00           H
ATOM   2878 HD13 LEU   177     110.630 117.910  20.130  0.00  0.00           H
ATOM   2879  CD2 LEU   177     112.970 117.370  19.520  0.00  0.00           C
ATOM   2880 HD21 LEU   177     113.300 116.720  20.330  0.00  0.00           H
ATOM   2881 HD22 LEU   177     113.800 117.470  18.820  0.00  0.00           H
ATOM   2882 HD23 LEU   177     112.830 118.340  20.000  0.00  0.00           H
ATOM   2883  C   LEU   177     110.090 115.530  16.450  0.00  0.00           C
ATOM   2884  O   LEU   177     109.460 116.550  16.770  0.00  0.00           O
ATOM   2885  N   ASP   178     110.040 115.150  15.160  0.00  0.00           N
ATOM   2886  H   ASP   178     110.550 114.310  14.930  0.00  0.00           H
ATOM   2887  CA  ASP   178     109.320 115.820  14.050  0.00  0.00           C
ATOM   2888  HA  ASP   178     109.520 116.880  14.220  0.00  0.00           H
ATOM   2889  CB  ASP   178     109.850 115.600  12.640  0.00  0.00           C
ATOM   2890  HB2 ASP   178     109.270 116.100  11.870  0.00  0.00           H
ATOM   2891  HB3 ASP   178     109.830 114.530  12.430  0.00  0.00           H
ATOM   2892  CG  ASP   178     111.310 116.150  12.560  0.00  0.00           C
ATOM   2893  OD1 ASP   178     111.480 117.380  12.340  0.00  0.00           O
ATOM   2894  OD2 ASP   178     112.270 115.400  12.770  0.00  0.00           O
ATOM   2895  C   ASP   178     107.790 115.630  14.030  0.00  0.00           C
ATOM   2896  O   ASP   178     107.300 114.570  13.680  0.00  0.00           O
ATOM   2897  N   GLN   179     107.050 116.680  14.450  0.00  0.00           N
ATOM   2898  H   GLN   179     107.550 117.480  14.820  0.00  0.00           H
ATOM   2899  CA  GLN   179     105.590 116.660  14.590  0.00  0.00           C
ATOM   2900  HA  GLN   179     105.290 115.650  14.890  0.00  0.00           H
ATOM   2901  CB  GLN   179     105.180 117.650  15.680  0.00  0.00           C
ATOM   2902  HB2 GLN   179     104.090 117.660  15.710  0.00  0.00           H
ATOM   2903  HB3 GLN   179     105.590 118.600  15.330  0.00  0.00           H
ATOM   2904  CG  GLN   179     105.590 117.400  17.160  0.00  0.00           C
ATOM   2905  HG2 GLN   179     106.680 117.410  17.120  0.00  0.00           H
ATOM   2906  HG3 GLN   179     105.240 116.420  17.490  0.00  0.00           H
ATOM   2907  CD  GLN   179     105.160 118.440  18.220  0.00  0.00           C
ATOM   2908  OE1 GLN   179     104.300 119.240  17.970  0.00  0.00           O
ATOM   2909  NE2 GLN   179     105.800 118.390  19.400  0.00  0.00           N
ATOM   2910 HE21 GLN   179     106.440 117.610  19.430  0.00  0.00           H
ATOM   2911 HE22 GLN   179     105.340 118.850  20.170  0.00  0.00           H
ATOM   2912  C   GLN   179     104.860 117.040  13.290  0.00  0.00           C
ATOM   2913  O   GLN   179     103.670 117.390  13.360  0.00  0.00           O
ATOM   2914  N   LEU   180     105.430 116.890  12.140  0.00  0.00           N
ATOM   2915  H   LEU   180     106.390 116.580  12.140  0.00  0.00           H
ATOM   2916  CA  LEU   180     104.810 117.320  10.860  0.00  0.00           C
ATOM   2917  HA  LEU   180     104.230 118.230  11.020  0.00  0.00           H
ATOM   2918  CB  LEU   180     105.920 117.580   9.770  0.00  0.00           C
ATOM   2919  HB2 LEU   180     105.430 117.490   8.790  0.00  0.00           H
ATOM   2920  HB3 LEU   180     106.550 116.690   9.760  0.00  0.00           H
ATOM   2921  CG  LEU   180     106.850 118.760   9.930  0.00  0.00           C
ATOM   2922  HG  LEU   180     107.390 118.650  10.870  0.00  0.00           H
ATOM   2923  CD1 LEU   180     107.840 119.160   8.880  0.00  0.00           C
ATOM   2924 HD11 LEU   180     107.290 119.520   8.010  0.00  0.00           H
ATOM   2925 HD12 LEU   180     108.440 120.000   9.250  0.00  0.00           H
ATOM   2926 HD13 LEU   180     108.530 118.340   8.670  0.00  0.00           H
ATOM   2927  CD2 LEU   180     106.030 119.990  10.060  0.00  0.00           C
ATOM   2928 HD21 LEU   180     105.180 120.100   9.390  0.00  0.00           H
ATOM   2929 HD22 LEU   180     105.590 119.960  11.060  0.00  0.00           H
ATOM   2930 HD23 LEU   180     106.540 120.950  10.080  0.00  0.00           H
ATOM   2931  C   LEU   180     103.800 116.280  10.380  0.00  0.00           C
ATOM   2932  O   LEU   180     102.620 116.590  10.470  0.00  0.00           O
ATOM   2933  N   SER   181     104.140 115.050  10.120  0.00  0.00           N
ATOM   2934  H   SER   181     105.130 114.850  10.190  0.00  0.00           H
ATOM   2935  CA  SER   181     103.230 113.900   9.920  0.00  0.00           C
ATOM   2936  HA  SER   181     102.350 114.270   9.400  0.00  0.00           H
ATOM   2937  CB  SER   181     103.880 112.920   9.100  0.00  0.00           C
ATOM   2938  HB2 SER   181     104.730 112.510   9.640  0.00  0.00           H
ATOM   2939  HB3 SER   181     104.320 113.380   8.210  0.00  0.00           H
ATOM   2940  OG  SER   181     103.100 111.860   8.630  0.00  0.00           O
ATOM   2941  HG  SER   181     102.490 112.220   7.990  0.00  0.00           H
ATOM   2942  C   SER   181     102.810 113.280  11.280  0.00  0.00           C
ATOM   2943  O   SER   181     103.640 112.960  12.100  0.00  0.00           O
ATOM   2944  N   TYR   182     101.460 113.180  11.470  0.00  0.00           N
ATOM   2945  H   TYR   182     100.890 113.440  10.680  0.00  0.00           H
ATOM   2946  CA  TYR   182     100.890 112.900  12.770  0.00  0.00           C
ATOM   2947  HA  TYR   182     101.660 112.350  13.310  0.00  0.00           H
ATOM   2948  CB  TYR   182     100.790 114.320  13.480  0.00  0.00           C
ATOM   2949  HB2 TYR   182      99.770 114.660  13.310  0.00  0.00           H
ATOM   2950  HB3 TYR   182     101.580 114.990  13.140  0.00  0.00           H
ATOM   2951  CG  TYR   182     100.980 114.410  15.020  0.00  0.00           C
ATOM   2952  CD1 TYR   182      99.850 114.440  15.850  0.00  0.00           C
ATOM   2953  HD1 TYR   182      98.880 114.670  15.420  0.00  0.00           H
ATOM   2954  CE1 TYR   182     100.000 114.290  17.210  0.00  0.00           C
ATOM   2955  HE1 TYR   182      99.100 114.310  17.810  0.00  0.00           H
ATOM   2956  CZ  TYR   182     101.280 114.020  17.800  0.00  0.00           C
ATOM   2957  OH  TYR   182     101.420 113.700  19.110  0.00  0.00           O
ATOM   2958  HH  TYR   182     102.210 114.050  19.520  0.00  0.00           H
ATOM   2959  CE2 TYR   182     102.380 114.060  16.990  0.00  0.00           C
ATOM   2960  HE2 TYR   182     103.330 113.940  17.480  0.00  0.00           H
ATOM   2961  CD2 TYR   182     102.250 114.200  15.570  0.00  0.00           C
ATOM   2962  HD2 TYR   182     103.140 114.130  14.960  0.00  0.00           H
ATOM   2963  C   TYR   182      99.640 112.150  12.860  0.00  0.00           C
ATOM   2964  O   TYR   182      99.240 111.820  13.960  0.00  0.00           O
ATOM   2965  N   ASP   183      98.950 111.790  11.740  0.00  0.00           N
ATOM   2966  H   ASP   183      99.280 112.090  10.830  0.00  0.00           H
ATOM   2967  CA  ASP   183      97.560 111.260  11.770  0.00  0.00           C
ATOM   2968  HA  ASP   183      97.310 111.070  12.810  0.00  0.00           H
ATOM   2969  CB  ASP   183      96.530 112.420  11.310  0.00  0.00           C
ATOM   2970  HB2 ASP   183      96.690 113.390  11.790  0.00  0.00           H
ATOM   2971  HB3 ASP   183      95.510 112.090  11.530  0.00  0.00           H
ATOM   2972  CG  ASP   183      96.580 112.680   9.810  0.00  0.00           C
ATOM   2973  OD1 ASP   183      97.650 112.590   9.150  0.00  0.00           O
ATOM   2974  OD2 ASP   183      95.490 112.970   9.220  0.00  0.00           O
ATOM   2975  C   ASP   183      97.380 109.900  11.030  0.00  0.00           C
ATOM   2976  O   ASP   183      96.380 109.160  11.180  0.00  0.00           O
ATOM   2977  N   ASN   184      98.370 109.500  10.190  0.00  0.00           N
ATOM   2978  H   ASN   184      98.960 110.190   9.740  0.00  0.00           H
ATOM   2979  CA  ASN   184      98.500 108.130   9.740  0.00  0.00           C
ATOM   2980  HA  ASN   184      97.690 108.040   9.010  0.00  0.00           H
ATOM   2981  CB  ASN   184      99.790 108.010   8.890  0.00  0.00           C
ATOM   2982  HB2 ASN   184     100.080 106.980   8.640  0.00  0.00           H
ATOM   2983  HB3 ASN   184     100.670 108.320   9.460  0.00  0.00           H
ATOM   2984  CG  ASN   184      99.630 108.700   7.530  0.00  0.00           C
ATOM   2985  OD1 ASN   184      98.630 108.580   6.850  0.00  0.00           O
ATOM   2986  ND2 ASN   184     100.540 109.480   7.160  0.00  0.00           N
ATOM   2987 HD21 ASN   184     101.390 109.590   7.710  0.00  0.00           H
ATOM   2988 HD22 ASN   184     100.520 109.840   6.220  0.00  0.00           H
ATOM   2989  C   ASN   184      98.390 107.080  10.880  0.00  0.00           C
ATOM   2990  O   ASN   184      98.730 107.370  12.020  0.00  0.00           O
ATOM   2991  N   LYS   185      97.840 105.850  10.600  0.00  0.00           N
ATOM   2992  H   LYS   185      97.560 105.650   9.650  0.00  0.00           H
ATOM   2993  CA  LYS   185      98.010 104.630  11.400  0.00  0.00           C
ATOM   2994  HA  LYS   185      97.370 103.920  10.860  0.00  0.00           H
ATOM   2995  CB  LYS   185      99.530 104.160  11.500  0.00  0.00           C
ATOM   2996  HB2 LYS   185      99.550 103.230  12.070  0.00  0.00           H
ATOM   2997  HB3 LYS   185     100.160 104.830  12.080  0.00  0.00           H
ATOM   2998  CG  LYS   185     100.230 103.870  10.110  0.00  0.00           C
ATOM   2999  HG2 LYS   185     101.310 103.770  10.230  0.00  0.00           H
ATOM   3000  HG3 LYS   185     100.190 104.720   9.430  0.00  0.00           H
ATOM   3001  CD  LYS   185      99.600 102.720   9.360  0.00  0.00           C
ATOM   3002  HD2 LYS   185      98.680 103.110   8.910  0.00  0.00           H
ATOM   3003  HD3 LYS   185      99.410 101.890  10.030  0.00  0.00           H
ATOM   3004  CE  LYS   185     100.450 102.340   8.190  0.00  0.00           C
ATOM   3005  HE2 LYS   185     101.450 102.250   8.610  0.00  0.00           H
ATOM   3006  HE3 LYS   185     100.500 103.040   7.350  0.00  0.00           H
ATOM   3007  NZ  LYS   185     100.060 101.040   7.640  0.00  0.00           N
ATOM   3008  HZ1 LYS   185      99.260 101.000   7.020  0.00  0.00           H
ATOM   3009  HZ2 LYS   185     100.860 100.720   7.110  0.00  0.00           H
ATOM   3010  HZ3 LYS   185      99.890 100.380   8.390  0.00  0.00           H
ATOM   3011  C   LYS   185      97.370 104.740  12.820  0.00  0.00           C
ATOM   3012  O   LYS   185      97.910 104.070  13.770  0.00  0.00           O
ATOM   3013  N   ARG   186      96.340 105.580  13.100  0.00  0.00           N
ATOM   3014  H   ARG   186      95.860 106.020  12.320  0.00  0.00           H
ATOM   3015  CA  ARG   186      95.570 105.510  14.390  0.00  0.00           C
ATOM   3016  HA  ARG   186      96.250 105.850  15.170  0.00  0.00           H
ATOM   3017  CB  ARG   186      94.430 106.560  14.340  0.00  0.00           C
ATOM   3018  HB2 ARG   186      93.670 106.280  15.080  0.00  0.00           H
ATOM   3019  HB3 ARG   186      93.890 106.580  13.390  0.00  0.00           H
ATOM   3020  CG  ARG   186      94.940 108.010  14.650  0.00  0.00           C
ATOM   3021  HG2 ARG   186      95.950 108.190  14.260  0.00  0.00           H
ATOM   3022  HG3 ARG   186      94.940 108.200  15.730  0.00  0.00           H
ATOM   3023  CD  ARG   186      94.000 109.050  14.020  0.00  0.00           C
ATOM   3024  HD2 ARG   186      92.950 108.930  14.300  0.00  0.00           H
ATOM   3025  HD3 ARG   186      94.000 108.980  12.940  0.00  0.00           H
ATOM   3026  NE  ARG   186      94.340 110.430  14.430  0.00  0.00           N
ATOM   3027  HE  ARG   186      95.220 110.610  14.900  0.00  0.00           H
ATOM   3028  CZ  ARG   186      93.430 111.350  14.760  0.00  0.00           C
ATOM   3029  NH1 ARG   186      92.220 111.370  14.270  0.00  0.00           N
ATOM   3030 HH11 ARG   186      91.900 110.630  13.670  0.00  0.00           H
ATOM   3031 HH12 ARG   186      91.730 112.250  14.320  0.00  0.00           H
ATOM   3032  NH2 ARG   186      93.800 112.390  15.420  0.00  0.00           N
ATOM   3033 HH21 ARG   186      94.670 112.460  15.930  0.00  0.00           H
ATOM   3034 HH22 ARG   186      93.200 113.190  15.580  0.00  0.00           H
ATOM   3035  C   ARG   186      94.930 104.150  14.690  0.00  0.00           C
ATOM   3036  O   ARG   186      94.440 103.460  13.800  0.00  0.00           O
ATOM   3037  N   GLY   187      94.950 103.750  15.960  0.00  0.00           N
ATOM   3038  H   GLY   187      95.290 104.400  16.660  0.00  0.00           H
ATOM   3039  CA  GLY   187      94.490 102.400  16.420  0.00  0.00           C
ATOM   3040  HA2 GLY   187      94.790 102.190  17.440  0.00  0.00           H
ATOM   3041  HA3 GLY   187      94.960 101.610  15.840  0.00  0.00           H
ATOM   3042  C   GLY   187      92.930 102.370  16.470  0.00  0.00           C
ATOM   3043  O   GLY   187      92.270 103.450  16.520  0.00  0.00           O
ATOM   3044  N   PRO   188      92.330 101.130  16.480  0.00  0.00           N
ATOM   3045  CD  PRO   188      92.910  99.850  16.160  0.00  0.00           C
ATOM   3046  HD2 PRO   188      93.380  99.450  17.060  0.00  0.00           H
ATOM   3047  HD3 PRO   188      93.730  99.880  15.440  0.00  0.00           H
ATOM   3048  CG  PRO   188      91.750  99.060  15.550  0.00  0.00           C
ATOM   3049  HG2 PRO   188      91.840  98.010  15.820  0.00  0.00           H
ATOM   3050  HG3 PRO   188      91.680  99.080  14.470  0.00  0.00           H
ATOM   3051  CB  PRO   188      90.490  99.590  16.220  0.00  0.00           C
ATOM   3052  HB2 PRO   188      90.310  99.080  17.170  0.00  0.00           H
ATOM   3053  HB3 PRO   188      89.570  99.530  15.650  0.00  0.00           H
ATOM   3054  CA  PRO   188      90.840 101.070  16.500  0.00  0.00           C
ATOM   3055  HA  PRO   188      90.540 101.740  15.690  0.00  0.00           H
ATOM   3056  C   PRO   188      90.270 101.640  17.870  0.00  0.00           C
ATOM   3057  O   PRO   188      90.960 101.550  18.870  0.00  0.00           O
ATOM   3058  N   LYS   189      89.070 102.170  17.950  0.00  0.00           N
ATOM   3059  H   LYS   189      88.600 102.350  17.070  0.00  0.00           H
ATOM   3060  CA  LYS   189      88.310 102.760  18.990  0.00  0.00           C
ATOM   3061  HA  LYS   189      88.790 102.510  19.930  0.00  0.00           H
ATOM   3062  CB  LYS   189      88.180 104.290  18.860  0.00  0.00           C
ATOM   3063  HB2 LYS   189      87.760 104.720  19.760  0.00  0.00           H
ATOM   3064  HB3 LYS   189      87.390 104.470  18.130  0.00  0.00           H
ATOM   3065  CG  LYS   189      89.400 105.070  18.510  0.00  0.00           C
ATOM   3066  HG2 LYS   189      89.040 106.070  18.310  0.00  0.00           H
ATOM   3067  HG3 LYS   189      89.800 104.670  17.570  0.00  0.00           H
ATOM   3068  CD  LYS   189      90.390 104.980  19.720  0.00  0.00           C
ATOM   3069  HD2 LYS   189      90.580 103.930  19.900  0.00  0.00           H
ATOM   3070  HD3 LYS   189      89.900 105.570  20.500  0.00  0.00           H
ATOM   3071  CE  LYS   189      91.710 105.730  19.510  0.00  0.00           C
ATOM   3072  HE2 LYS   189      92.430 105.320  20.220  0.00  0.00           H
ATOM   3073  HE3 LYS   189      91.540 106.780  19.750  0.00  0.00           H
ATOM   3074  NZ  LYS   189      92.380 105.510  18.220  0.00  0.00           N
ATOM   3075  HZ1 LYS   189      93.330 105.190  18.300  0.00  0.00           H
ATOM   3076  HZ2 LYS   189      91.940 104.750  17.710  0.00  0.00           H
ATOM   3077  HZ3 LYS   189      92.370 106.370  17.690  0.00  0.00           H
ATOM   3078  C   LYS   189      86.930 102.090  19.120  0.00  0.00           C
ATOM   3079  O   LYS   189      86.370 101.780  18.100  0.00  0.00           O
ATOM   3080  N   ALA   190      86.410 101.800  20.380  0.00  0.00           N
ATOM   3081  H   ALA   190      86.870 102.190  21.180  0.00  0.00           H
ATOM   3082  CA  ALA   190      85.000 101.540  20.700  0.00  0.00           C
ATOM   3083  HA  ALA   190      84.680 101.040  19.790  0.00  0.00           H
ATOM   3084  CB  ALA   190      84.870 100.660  21.930  0.00  0.00           C
ATOM   3085  HB1 ALA   190      83.800 100.570  22.120  0.00  0.00           H
ATOM   3086  HB2 ALA   190      85.400  99.720  21.810  0.00  0.00           H
ATOM   3087  HB3 ALA   190      85.290 101.250  22.740  0.00  0.00           H
ATOM   3088  C   ALA   190      84.150 102.800  20.790  0.00  0.00           C
ATOM   3089  O   ALA   190      84.360 103.660  21.660  0.00  0.00           O
ATOM   3090  N   ASP   191      83.350 103.110  19.770  0.00  0.00           N
ATOM   3091  H   ASP   191      83.380 102.570  18.920  0.00  0.00           H
ATOM   3092  CA  ASP   191      82.670 104.450  19.650  0.00  0.00           C
ATOM   3093  HA  ASP   191      83.410 105.250  19.610  0.00  0.00           H
ATOM   3094  CB  ASP   191      82.080 104.500  18.210  0.00  0.00           C
ATOM   3095  HB2 ASP   191      81.060 104.130  18.110  0.00  0.00           H
ATOM   3096  HB3 ASP   191      82.700 103.920  17.520  0.00  0.00           H
ATOM   3097  CG  ASP   191      81.980 105.940  17.680  0.00  0.00           C
ATOM   3098  OD1 ASP   191      82.760 106.320  16.810  0.00  0.00           O
ATOM   3099  OD2 ASP   191      81.130 106.700  18.110  0.00  0.00           O
ATOM   3100  C   ASP   191      81.590 104.700  20.740  0.00  0.00           C
ATOM   3101  O   ASP   191      81.350 105.820  21.270  0.00  0.00           O
ATOM   3102  N   LYS   192      80.840 103.580  21.120  0.00  0.00           N
ATOM   3103  H   LYS   192      81.090 102.700  20.690  0.00  0.00           H
ATOM   3104  CA  LYS   192      79.820 103.410  22.230  0.00  0.00           C
ATOM   3105  HA  LYS   192      80.090 103.960  23.130  0.00  0.00           H
ATOM   3106  CB  LYS   192      78.510 103.760  21.610  0.00  0.00           C
ATOM   3107  HB2 LYS   192      78.080 102.860  21.170  0.00  0.00           H
ATOM   3108  HB3 LYS   192      78.560 104.590  20.910  0.00  0.00           H
ATOM   3109  CG  LYS   192      77.520 104.080  22.740  0.00  0.00           C
ATOM   3110  HG2 LYS   192      78.100 104.670  23.440  0.00  0.00           H
ATOM   3111  HG3 LYS   192      77.210 103.160  23.230  0.00  0.00           H
ATOM   3112  CD  LYS   192      76.280 104.890  22.360  0.00  0.00           C
ATOM   3113  HD2 LYS   192      75.790 104.250  21.620  0.00  0.00           H
ATOM   3114  HD3 LYS   192      76.660 105.850  22.000  0.00  0.00           H
ATOM   3115  CE  LYS   192      75.180 105.140  23.420  0.00  0.00           C
ATOM   3116  HE2 LYS   192      75.790 105.790  24.050  0.00  0.00           H
ATOM   3117  HE3 LYS   192      74.900 104.160  23.810  0.00  0.00           H
ATOM   3118  NZ  LYS   192      74.060 105.850  22.880  0.00  0.00           N
ATOM   3119  HZ1 LYS   192      73.590 105.270  22.200  0.00  0.00           H
ATOM   3120  HZ2 LYS   192      73.400 106.130  23.590  0.00  0.00           H
ATOM   3121  HZ3 LYS   192      74.270 106.700  22.370  0.00  0.00           H
ATOM   3122  C   LYS   192      79.820 101.930  22.650  0.00  0.00           C
ATOM   3123  O   LYS   192      79.800 100.990  21.780  0.00  0.00           O
ATOM   3124  N   VAL   193      80.030 101.670  23.960  0.00  0.00           N
ATOM   3125  H   VAL   193      80.180 102.480  24.550  0.00  0.00           H
ATOM   3126  CA  VAL   193      79.630 100.480  24.670  0.00  0.00           C
ATOM   3127  HA  VAL   193      79.670  99.610  24.010  0.00  0.00           H
ATOM   3128  CB  VAL   193      80.520 100.130  25.860  0.00  0.00           C
ATOM   3129  HB  VAL   193      80.450 100.830  26.700  0.00  0.00           H
ATOM   3130  CG1 VAL   193      80.080  98.860  26.630  0.00  0.00           C
ATOM   3131 HG11 VAL   193      80.540  98.760  27.610  0.00  0.00           H
ATOM   3132 HG12 VAL   193      79.000  98.970  26.730  0.00  0.00           H
ATOM   3133 HG13 VAL   193      80.310  97.950  26.080  0.00  0.00           H
ATOM   3134  CG2 VAL   193      81.980 100.170  25.530  0.00  0.00           C
ATOM   3135 HG21 VAL   193      82.710  99.680  26.180  0.00  0.00           H
ATOM   3136 HG22 VAL   193      82.340  99.690  24.620  0.00  0.00           H
ATOM   3137 HG23 VAL   193      82.390 101.180  25.460  0.00  0.00           H
ATOM   3138  C   VAL   193      78.160 100.650  25.050  0.00  0.00           C
ATOM   3139  O   VAL   193      77.820 101.630  25.810  0.00  0.00           O
ATOM   3140  N   LEU   194      77.290  99.690  24.700  0.00  0.00           N
ATOM   3141  H   LEU   194      77.570  98.880  24.170  0.00  0.00           H
ATOM   3142  CA  LEU   194      75.860  99.560  25.220  0.00  0.00           C
ATOM   3143  HA  LEU   194      75.590 100.330  25.950  0.00  0.00           H
ATOM   3144  CB  LEU   194      74.940  99.530  24.000  0.00  0.00           C
ATOM   3145  HB2 LEU   194      73.930  99.460  24.400  0.00  0.00           H
ATOM   3146  HB3 LEU   194      75.250  98.700  23.370  0.00  0.00           H
ATOM   3147  CG  LEU   194      75.010 100.910  23.270  0.00  0.00           C
ATOM   3148  HG  LEU   194      75.490 101.710  23.830  0.00  0.00           H
ATOM   3149  CD1 LEU   194      75.820 100.780  22.020  0.00  0.00           C
ATOM   3150 HD11 LEU   194      75.260 100.130  21.360  0.00  0.00           H
ATOM   3151 HD12 LEU   194      75.970 101.810  21.680  0.00  0.00           H
ATOM   3152 HD13 LEU   194      76.760 100.270  22.230  0.00  0.00           H
ATOM   3153  CD2 LEU   194      73.540 101.370  22.990  0.00  0.00           C
ATOM   3154 HD21 LEU   194      73.470 102.160  22.240  0.00  0.00           H
ATOM   3155 HD22 LEU   194      72.880 100.540  22.760  0.00  0.00           H
ATOM   3156 HD23 LEU   194      73.180 101.790  23.930  0.00  0.00           H
ATOM   3157  C   LEU   194      75.690  98.220  25.950  0.00  0.00           C
ATOM   3158  O   LEU   194      76.410  97.250  25.690  0.00  0.00           O
ATOM   3159  N   GLN   195      74.840  98.200  26.930  0.00  0.00           N
ATOM   3160  H   GLN   195      74.370  99.060  27.170  0.00  0.00           H
ATOM   3161  CA  GLN   195      74.620  97.080  27.920  0.00  0.00           C
ATOM   3162  HA  GLN   195      75.020  96.180  27.440  0.00  0.00           H
ATOM   3163  CB  GLN   195      75.470  97.310  29.150  0.00  0.00           C
ATOM   3164  HB2 GLN   195      75.070  96.680  29.950  0.00  0.00           H
ATOM   3165  HB3 GLN   195      75.480  98.370  29.430  0.00  0.00           H
ATOM   3166  CG  GLN   195      76.880  96.870  28.990  0.00  0.00           C
ATOM   3167  HG2 GLN   195      77.450  97.460  28.280  0.00  0.00           H
ATOM   3168  HG3 GLN   195      76.940  95.860  28.590  0.00  0.00           H
ATOM   3169  CD  GLN   195      77.630  96.820  30.360  0.00  0.00           C
ATOM   3170  OE1 GLN   195      77.050  97.020  31.370  0.00  0.00           O
ATOM   3171  NE2 GLN   195      78.950  96.570  30.340  0.00  0.00           N
ATOM   3172 HE21 GLN   195      79.520  96.430  29.520  0.00  0.00           H
ATOM   3173 HE22 GLN   195      79.360  96.520  31.260  0.00  0.00           H
ATOM   3174  C   GLN   195      73.110  96.880  28.360  0.00  0.00           C
ATOM   3175  O   GLN   195      72.300  97.810  28.380  0.00  0.00           O
ATOM   3176  N   PHE   196      72.730  95.570  28.620  0.00  0.00           N
ATOM   3177  H   PHE   196      73.470  94.880  28.560  0.00  0.00           H
ATOM   3178  CA  PHE   196      71.310  95.220  28.610  0.00  0.00           C
ATOM   3179  HA  PHE   196      70.760  96.020  29.110  0.00  0.00           H
ATOM   3180  CB  PHE   196      70.770  95.050  27.210  0.00  0.00           C
ATOM   3181  HB2 PHE   196      71.160  95.860  26.600  0.00  0.00           H
ATOM   3182  HB3 PHE   196      69.680  95.080  27.190  0.00  0.00           H
ATOM   3183  CG  PHE   196      71.170  93.750  26.470  0.00  0.00           C
ATOM   3184  CD1 PHE   196      72.310  93.620  25.720  0.00  0.00           C
ATOM   3185  HD1 PHE   196      73.030  94.420  25.680  0.00  0.00           H
ATOM   3186  CE1 PHE   196      72.630  92.450  25.020  0.00  0.00           C
ATOM   3187  HE1 PHE   196      73.500  92.290  24.400  0.00  0.00           H
ATOM   3188  CZ  PHE   196      71.840  91.320  25.170  0.00  0.00           C
ATOM   3189  HZ  PHE   196      72.020  90.350  24.720  0.00  0.00           H
ATOM   3190  CE2 PHE   196      70.750  91.360  26.010  0.00  0.00           C
ATOM   3191  HE2 PHE   196      70.060  90.530  26.070  0.00  0.00           H
ATOM   3192  CD2 PHE   196      70.400  92.540  26.660  0.00  0.00           C
ATOM   3193  HD2 PHE   196      69.580  92.630  27.360  0.00  0.00           H
ATOM   3194  C   PHE   196      71.090  94.050  29.510  0.00  0.00           C
ATOM   3195  O   PHE   196      71.840  93.060  29.620  0.00  0.00           O
ATOM   3196  N   GLU   197      69.970  94.060  30.190  0.00  0.00           N
ATOM   3197  H   GLU   197      69.390  94.880  30.150  0.00  0.00           H
ATOM   3198  CA  GLU   197      69.530  93.010  31.050  0.00  0.00           C
ATOM   3199  HA  GLU   197      70.360  92.850  31.740  0.00  0.00           H
ATOM   3200  CB  GLU   197      68.320  93.390  31.930  0.00  0.00           C
ATOM   3201  HB2 GLU   197      67.440  93.490  31.280  0.00  0.00           H
ATOM   3202  HB3 GLU   197      68.420  94.380  32.360  0.00  0.00           H
ATOM   3203  CG  GLU   197      67.890  92.410  33.040  0.00  0.00           C
ATOM   3204  HG2 GLU   197      67.930  91.400  32.640  0.00  0.00           H
ATOM   3205  HG3 GLU   197      66.880  92.650  33.380  0.00  0.00           H
ATOM   3206  CD  GLU   197      68.830  92.500  34.240  0.00  0.00           C
ATOM   3207  OE1 GLU   197      69.850  93.230  34.190  0.00  0.00           O
ATOM   3208  OE2 GLU   197      68.550  91.880  35.340  0.00  0.00           O
ATOM   3209  C   GLU   197      69.350  91.680  30.260  0.00  0.00           C
ATOM   3210  O   GLU   197      68.440  91.650  29.410  0.00  0.00           O
ATOM   3211  N   PRO   198      70.080  90.560  30.500  0.00  0.00           N
ATOM   3212  CD  PRO   198      71.130  90.360  31.410  0.00  0.00           C
ATOM   3213  HD2 PRO   198      71.140  91.080  32.220  0.00  0.00           H
ATOM   3214  HD3 PRO   198      72.110  90.380  30.920  0.00  0.00           H
ATOM   3215  CG  PRO   198      70.910  88.970  32.020  0.00  0.00           C
ATOM   3216  HG2 PRO   198      70.090  89.090  32.730  0.00  0.00           H
ATOM   3217  HG3 PRO   198      71.790  88.620  32.570  0.00  0.00           H
ATOM   3218  CB  PRO   198      70.400  88.170  30.780  0.00  0.00           C
ATOM   3219  HB2 PRO   198      69.830  87.280  31.050  0.00  0.00           H
ATOM   3220  HB3 PRO   198      71.320  87.900  30.260  0.00  0.00           H
ATOM   3221  CA  PRO   198      69.630  89.230  29.950  0.00  0.00           C
ATOM   3222  HA  PRO   198      69.950  89.130  28.910  0.00  0.00           H
ATOM   3223  C   PRO   198      68.130  88.830  30.020  0.00  0.00           C
ATOM   3224  O   PRO   198      67.520  89.120  31.090  0.00  0.00           O
ATOM   3225  N   GLY   199      67.600  88.080  29.060  0.00  0.00           N
ATOM   3226  H   GLY   199      68.150  87.700  28.300  0.00  0.00           H
ATOM   3227  CA  GLY   199      66.280  87.430  29.190  0.00  0.00           C
ATOM   3228  HA2 GLY   199      66.010  87.200  30.220  0.00  0.00           H
ATOM   3229  HA3 GLY   199      66.350  86.510  28.600  0.00  0.00           H
ATOM   3230  C   GLY   199      65.140  88.370  28.710  0.00  0.00           C
ATOM   3231  O   GLY   199      64.000  87.960  28.640  0.00  0.00           O
ATOM   3232  N   THR   200      65.470  89.670  28.440  0.00  0.00           N
ATOM   3233  H   THR   200      66.460  89.840  28.560  0.00  0.00           H
ATOM   3234  CA  THR   200      64.700  90.780  27.830  0.00  0.00           C
ATOM   3235  HA  THR   200      63.750  90.870  28.340  0.00  0.00           H
ATOM   3236  CB  THR   200      65.390  92.120  27.900  0.00  0.00           C
ATOM   3237  HB  THR   200      66.310  91.990  27.320  0.00  0.00           H
ATOM   3238  CG2 THR   200      64.540  93.250  27.360  0.00  0.00           C
ATOM   3239 HG21 THR   200      64.150  93.040  26.360  0.00  0.00           H
ATOM   3240 HG22 THR   200      63.730  93.280  28.090  0.00  0.00           H
ATOM   3241 HG23 THR   200      65.220  94.110  27.390  0.00  0.00           H
ATOM   3242  OG1 THR   200      65.670  92.410  29.200  0.00  0.00           O
ATOM   3243  HG1 THR   200      66.590  92.210  29.360  0.00  0.00           H
ATOM   3244  C   THR   200      64.470  90.490  26.340  0.00  0.00           C
ATOM   3245  O   THR   200      65.370  90.240  25.540  0.00  0.00           O
ATOM   3246  N   LYS   201      63.200  90.630  25.820  0.00  0.00           N
ATOM   3247  H   LYS   201      62.480  90.880  26.470  0.00  0.00           H
ATOM   3248  CA  LYS   201      62.790  89.990  24.520  0.00  0.00           C
ATOM   3249  HA  LYS   201      63.500  89.350  23.990  0.00  0.00           H
ATOM   3250  CB  LYS   201      61.480  89.200  24.740  0.00  0.00           C
ATOM   3251  HB2 LYS   201      61.070  88.830  23.800  0.00  0.00           H
ATOM   3252  HB3 LYS   201      60.780  89.890  25.210  0.00  0.00           H
ATOM   3253  CG  LYS   201      61.630  88.080  25.770  0.00  0.00           C
ATOM   3254  HG2 LYS   201      60.630  87.640  25.870  0.00  0.00           H
ATOM   3255  HG3 LYS   201      62.050  88.390  26.730  0.00  0.00           H
ATOM   3256  CD  LYS   201      62.580  87.050  25.220  0.00  0.00           C
ATOM   3257  HD2 LYS   201      63.560  87.470  24.950  0.00  0.00           H
ATOM   3258  HD3 LYS   201      62.190  86.760  24.240  0.00  0.00           H
ATOM   3259  CE  LYS   201      62.890  85.840  26.200  0.00  0.00           C
ATOM   3260  HE2 LYS   201      61.970  85.260  26.260  0.00  0.00           H
ATOM   3261  HE3 LYS   201      62.990  86.300  27.180  0.00  0.00           H
ATOM   3262  NZ  LYS   201      64.180  85.140  25.850  0.00  0.00           N
ATOM   3263  HZ1 LYS   201      65.000  85.730  25.850  0.00  0.00           H
ATOM   3264  HZ2 LYS   201      64.340  84.400  26.510  0.00  0.00           H
ATOM   3265  HZ3 LYS   201      64.080  84.740  24.930  0.00  0.00           H
ATOM   3266  C   LYS   201      62.530  91.050  23.420  0.00  0.00           C
ATOM   3267  O   LYS   201      62.580  90.700  22.230  0.00  0.00           O
ATOM   3268  N   ASN   202      62.250  92.260  23.820  0.00  0.00           N
ATOM   3269  H   ASN   202      62.030  92.410  24.800  0.00  0.00           H
ATOM   3270  CA  ASN   202      62.170  93.480  22.920  0.00  0.00           C
ATOM   3271  HA  ASN   202      62.310  93.170  21.880  0.00  0.00           H
ATOM   3272  CB  ASN   202      60.790  94.220  22.930  0.00  0.00           C
ATOM   3273  HB2 ASN   202      60.550  94.500  23.950  0.00  0.00           H
ATOM   3274  HB3 ASN   202      60.010  93.510  22.650  0.00  0.00           H
ATOM   3275  CG  ASN   202      60.800  95.390  21.950  0.00  0.00           C
ATOM   3276  OD1 ASN   202      61.660  95.440  21.080  0.00  0.00           O
ATOM   3277  ND2 ASN   202      59.990  96.370  22.210  0.00  0.00           N
ATOM   3278 HD21 ASN   202      59.290  96.230  22.940  0.00  0.00           H
ATOM   3279 HD22 ASN   202      59.850  97.180  21.640  0.00  0.00           H
ATOM   3280  C   ASN   202      63.390  94.440  23.260  0.00  0.00           C
ATOM   3281  O   ASN   202      63.520  94.930  24.340  0.00  0.00           O
ATOM   3282  N   LEU   203      64.280  94.710  22.270  0.00  0.00           N
ATOM   3283  H   LEU   203      64.140  94.330  21.350  0.00  0.00           H
ATOM   3284  CA  LEU   203      65.570  95.420  22.440  0.00  0.00           C
ATOM   3285  HA  LEU   203      65.620  95.840  23.450  0.00  0.00           H
ATOM   3286  CB  LEU   203      66.830  94.520  22.320  0.00  0.00           C
ATOM   3287  HB2 LEU   203      67.730  95.140  22.320  0.00  0.00           H
ATOM   3288  HB3 LEU   203      66.730  93.940  21.400  0.00  0.00           H
ATOM   3289  CG  LEU   203      66.970  93.400  23.360  0.00  0.00           C
ATOM   3290  HG  LEU   203      66.120  92.740  23.210  0.00  0.00           H
ATOM   3291  CD1 LEU   203      68.210  92.500  22.960  0.00  0.00           C
ATOM   3292 HD11 LEU   203      68.150  91.610  23.590  0.00  0.00           H
ATOM   3293 HD12 LEU   203      68.120  92.230  21.910  0.00  0.00           H
ATOM   3294 HD13 LEU   203      69.170  92.950  23.200  0.00  0.00           H
ATOM   3295  CD2 LEU   203      67.090  93.910  24.770  0.00  0.00           C
ATOM   3296 HD21 LEU   203      67.930  94.600  24.850  0.00  0.00           H
ATOM   3297 HD22 LEU   203      66.140  94.380  25.000  0.00  0.00           H
ATOM   3298 HD23 LEU   203      67.350  93.130  25.490  0.00  0.00           H
ATOM   3299  C   LEU   203      65.550  96.640  21.480  0.00  0.00           C
ATOM   3300  O   LEU   203      66.550  97.330  21.330  0.00  0.00           O
ATOM   3301  N   THR   204      64.460  96.930  20.810  0.00  0.00           N
ATOM   3302  H   THR   204      63.640  96.380  21.010  0.00  0.00           H
ATOM   3303  CA  THR   204      64.340  98.190  20.010  0.00  0.00           C
ATOM   3304  HA  THR   204      64.970  98.050  19.130  0.00  0.00           H
ATOM   3305  CB  THR   204      62.950  98.370  19.430  0.00  0.00           C
ATOM   3306  HB  THR   204      62.930  99.340  18.930  0.00  0.00           H
ATOM   3307  CG2 THR   204      62.620  97.320  18.340  0.00  0.00           C
ATOM   3308 HG21 THR   204      61.580  97.360  18.010  0.00  0.00           H
ATOM   3309 HG22 THR   204      63.220  97.590  17.470  0.00  0.00           H
ATOM   3310 HG23 THR   204      62.730  96.300  18.720  0.00  0.00           H
ATOM   3311  OG1 THR   204      61.850  98.340  20.340  0.00  0.00           O
ATOM   3312  HG1 THR   204      61.280  97.660  19.980  0.00  0.00           H
ATOM   3313  C   THR   204      64.840  99.470  20.690  0.00  0.00           C
ATOM   3314  O   THR   204      65.470 100.250  20.000  0.00  0.00           O
ATOM   3315  N   ALA   205      64.680  99.570  22.010  0.00  0.00           N
ATOM   3316  H   ALA   205      64.070  98.890  22.430  0.00  0.00           H
ATOM   3317  CA  ALA   205      65.180 100.750  22.630  0.00  0.00           C
ATOM   3318  HA  ALA   205      64.800 101.570  22.010  0.00  0.00           H
ATOM   3319  CB  ALA   205      64.550 100.930  24.060  0.00  0.00           C
ATOM   3320  HB1 ALA   205      63.520 101.190  23.820  0.00  0.00           H
ATOM   3321  HB2 ALA   205      64.550  99.940  24.530  0.00  0.00           H
ATOM   3322  HB3 ALA   205      65.060 101.720  24.610  0.00  0.00           H
ATOM   3323  C   ALA   205      66.710 100.870  22.660  0.00  0.00           C
ATOM   3324  O   ALA   205      67.310 101.970  22.510  0.00  0.00           O
ATOM   3325  N   LEU   206      67.420  99.730  23.020  0.00  0.00           N
ATOM   3326  H   LEU   206      66.830  99.020  23.440  0.00  0.00           H
ATOM   3327  CA  LEU   206      68.880  99.670  23.080  0.00  0.00           C
ATOM   3328  HA  LEU   206      69.260 100.400  23.790  0.00  0.00           H
ATOM   3329  CB  LEU   206      69.120  98.200  23.570  0.00  0.00           C
ATOM   3330  HB2 LEU   206      68.730  97.580  22.760  0.00  0.00           H
ATOM   3331  HB3 LEU   206      68.500  97.940  24.430  0.00  0.00           H
ATOM   3332  CG  LEU   206      70.610  97.800  23.800  0.00  0.00           C
ATOM   3333  HG  LEU   206      71.200  98.120  22.940  0.00  0.00           H
ATOM   3334  CD1 LEU   206      71.100  98.440  25.140  0.00  0.00           C
ATOM   3335 HD11 LEU   206      72.140  98.230  25.390  0.00  0.00           H
ATOM   3336 HD12 LEU   206      71.070  99.520  24.960  0.00  0.00           H
ATOM   3337 HD13 LEU   206      70.390  98.310  25.950  0.00  0.00           H
ATOM   3338  CD2 LEU   206      70.660  96.290  23.960  0.00  0.00           C
ATOM   3339 HD21 LEU   206      71.630  96.110  24.400  0.00  0.00           H
ATOM   3340 HD22 LEU   206      69.900  95.970  24.670  0.00  0.00           H
ATOM   3341 HD23 LEU   206      70.700  95.730  23.030  0.00  0.00           H
ATOM   3342  C   LEU   206      69.470  99.980  21.730  0.00  0.00           C
ATOM   3343  O   LEU   206      70.530 100.560  21.660  0.00  0.00           O
ATOM   3344  N   LEU   207      68.860  99.480  20.640  0.00  0.00           N
ATOM   3345  H   LEU   207      68.000  98.960  20.770  0.00  0.00           H
ATOM   3346  CA  LEU   207      69.430  99.500  19.260  0.00  0.00           C
ATOM   3347  HA  LEU   207      70.490  99.430  19.520  0.00  0.00           H
ATOM   3348  CB  LEU   207      68.890  98.270  18.550  0.00  0.00           C
ATOM   3349  HB2 LEU   207      69.000  98.400  17.470  0.00  0.00           H
ATOM   3350  HB3 LEU   207      67.830  98.190  18.790  0.00  0.00           H
ATOM   3351  CG  LEU   207      69.530  96.950  19.030  0.00  0.00           C
ATOM   3352  HG  LEU   207      69.410  96.840  20.110  0.00  0.00           H
ATOM   3353  CD1 LEU   207      68.880  95.810  18.220  0.00  0.00           C
ATOM   3354 HD11 LEU   207      67.800  95.800  18.350  0.00  0.00           H
ATOM   3355 HD12 LEU   207      69.140  96.090  17.200  0.00  0.00           H
ATOM   3356 HD13 LEU   207      69.330  94.830  18.350  0.00  0.00           H
ATOM   3357  CD2 LEU   207      71.090  96.990  18.710  0.00  0.00           C
ATOM   3358 HD21 LEU   207      71.570  96.010  18.690  0.00  0.00           H
ATOM   3359 HD22 LEU   207      71.290  97.360  17.700  0.00  0.00           H
ATOM   3360 HD23 LEU   207      71.560  97.570  19.500  0.00  0.00           H
ATOM   3361  C   LEU   207      69.090 100.830  18.400  0.00  0.00           C
ATOM   3362  O   LEU   207      69.910 101.350  17.720  0.00  0.00           O
ATOM   3363  N   LEU   208      67.990 101.450  18.720  0.00  0.00           N
ATOM   3364  H   LEU   208      67.270 100.960  19.230  0.00  0.00           H
ATOM   3365  CA  LEU   208      67.710 102.860  18.380  0.00  0.00           C
ATOM   3366  HA  LEU   208      67.880 102.950  17.300  0.00  0.00           H
ATOM   3367  CB  LEU   208      66.330 103.350  18.810  0.00  0.00           C
ATOM   3368  HB2 LEU   208      66.360 104.440  18.810  0.00  0.00           H
ATOM   3369  HB3 LEU   208      66.050 103.080  19.830  0.00  0.00           H
ATOM   3370  CG  LEU   208      65.200 102.920  17.870  0.00  0.00           C
ATOM   3371  HG  LEU   208      65.340 101.880  17.570  0.00  0.00           H
ATOM   3372  CD1 LEU   208      63.820 103.110  18.500  0.00  0.00           C
ATOM   3373 HD11 LEU   208      63.030 103.050  17.740  0.00  0.00           H
ATOM   3374 HD12 LEU   208      63.700 102.300  19.220  0.00  0.00           H
ATOM   3375 HD13 LEU   208      63.820 104.100  18.940  0.00  0.00           H
ATOM   3376  CD2 LEU   208      65.250 103.600  16.520  0.00  0.00           C
ATOM   3377 HD21 LEU   208      64.430 103.210  15.920  0.00  0.00           H
ATOM   3378 HD22 LEU   208      65.230 104.670  16.710  0.00  0.00           H
ATOM   3379 HD23 LEU   208      66.160 103.500  15.920  0.00  0.00           H
ATOM   3380  C   LEU   208      68.860 103.840  18.840  0.00  0.00           C
ATOM   3381  O   LEU   208      69.430 104.610  18.060  0.00  0.00           O
ATOM   3382  N   GLU   209      69.340 103.730  20.110  0.00  0.00           N
ATOM   3383  H   GLU   209      68.880 103.070  20.720  0.00  0.00           H
ATOM   3384  CA  GLU   209      70.570 104.530  20.490  0.00  0.00           C
ATOM   3385  HA  GLU   209      70.600 105.490  19.990  0.00  0.00           H
ATOM   3386  CB  GLU   209      70.470 104.930  22.020  0.00  0.00           C
ATOM   3387  HB2 GLU   209      69.560 105.490  22.230  0.00  0.00           H
ATOM   3388  HB3 GLU   209      71.220 105.700  22.190  0.00  0.00           H
ATOM   3389  CG  GLU   209      70.700 103.740  22.990  0.00  0.00           C
ATOM   3390  HG2 GLU   209      71.340 103.000  22.510  0.00  0.00           H
ATOM   3391  HG3 GLU   209      69.710 103.310  23.120  0.00  0.00           H
ATOM   3392  CD  GLU   209      71.230 104.250  24.350  0.00  0.00           C
ATOM   3393  OE1 GLU   209      71.980 105.260  24.310  0.00  0.00           O
ATOM   3394  OE2 GLU   209      70.750 103.690  25.370  0.00  0.00           O
ATOM   3395  C   GLU   209      71.910 104.030  20.060  0.00  0.00           C
ATOM   3396  O   GLU   209      72.970 104.590  20.410  0.00  0.00           O
ATOM   3397  N   ALA   210      71.870 103.040  19.140  0.00  0.00           N
ATOM   3398  H   ALA   210      70.960 102.650  18.920  0.00  0.00           H
ATOM   3399  CA  ALA   210      72.920 102.480  18.300  0.00  0.00           C
ATOM   3400  HA  ALA   210      73.860 102.940  18.610  0.00  0.00           H
ATOM   3401  CB  ALA   210      73.010 100.950  18.540  0.00  0.00           C
ATOM   3402  HB1 ALA   210      72.260 100.450  17.920  0.00  0.00           H
ATOM   3403  HB2 ALA   210      73.910 100.590  18.050  0.00  0.00           H
ATOM   3404  HB3 ALA   210      73.000 100.650  19.580  0.00  0.00           H
ATOM   3405  C   ALA   210      72.760 102.770  16.740  0.00  0.00           C
ATOM   3406  O   ALA   210      73.720 102.510  16.030  0.00  0.00           O
ATOM   3407  N   LYS   211      71.570 103.260  16.380  0.00  0.00           N
ATOM   3408  H   LYS   211      70.800 103.250  17.030  0.00  0.00           H
ATOM   3409  CA  LYS   211      71.250 103.720  14.950  0.00  0.00           C
ATOM   3410  HA  LYS   211      71.840 103.170  14.220  0.00  0.00           H
ATOM   3411  CB  LYS   211      69.780 103.450  14.710  0.00  0.00           C
ATOM   3412  HB2 LYS   211      69.170 104.060  15.380  0.00  0.00           H
ATOM   3413  HB3 LYS   211      69.670 102.430  15.070  0.00  0.00           H
ATOM   3414  CG  LYS   211      69.360 103.670  13.220  0.00  0.00           C
ATOM   3415  HG2 LYS   211      69.900 103.050  12.510  0.00  0.00           H
ATOM   3416  HG3 LYS   211      69.390 104.730  12.970  0.00  0.00           H
ATOM   3417  CD  LYS   211      67.950 103.140  12.950  0.00  0.00           C
ATOM   3418  HD2 LYS   211      67.310 103.700  13.630  0.00  0.00           H
ATOM   3419  HD3 LYS   211      67.920 102.090  13.230  0.00  0.00           H
ATOM   3420  CE  LYS   211      67.460 103.240  11.500  0.00  0.00           C
ATOM   3421  HE2 LYS   211      67.680 104.260  11.170  0.00  0.00           H
ATOM   3422  HE3 LYS   211      66.380 103.140  11.540  0.00  0.00           H
ATOM   3423  NZ  LYS   211      68.060 102.190  10.640  0.00  0.00           N
ATOM   3424  HZ1 LYS   211      69.060 102.130  10.780  0.00  0.00           H
ATOM   3425  HZ2 LYS   211      67.600 101.300  10.770  0.00  0.00           H
ATOM   3426  HZ3 LYS   211      67.820 102.380   9.680  0.00  0.00           H
ATOM   3427  C   LYS   211      71.640 105.200  14.720  0.00  0.00           C
ATOM   3428  O   LYS   211      72.240 105.560  13.720  0.00  0.00           O
ATOM   3429  N   GLU   212      71.390 106.120  15.660  0.00  0.00           N
ATOM   3430  H   GLU   212      70.860 105.810  16.470  0.00  0.00           H
ATOM   3431  CA  GLU   212      71.770 107.540  15.650  0.00  0.00           C
ATOM   3432  HA  GLU   212      71.560 107.920  14.650  0.00  0.00           H
ATOM   3433  CB  GLU   212      70.890 108.210  16.730  0.00  0.00           C
ATOM   3434  HB2 GLU   212      69.830 107.980  16.590  0.00  0.00           H
ATOM   3435  HB3 GLU   212      70.960 109.280  16.520  0.00  0.00           H
ATOM   3436  CG  GLU   212      71.300 107.710  18.130  0.00  0.00           C
ATOM   3437  HG2 GLU   212      72.380 107.720  18.210  0.00  0.00           H
ATOM   3438  HG3 GLU   212      71.090 106.650  18.290  0.00  0.00           H
ATOM   3439  CD  GLU   212      70.630 108.480  19.340  0.00  0.00           C
ATOM   3440  OE1 GLU   212      69.360 108.380  19.420  0.00  0.00           O
ATOM   3441  OE2 GLU   212      71.300 109.300  20.080  0.00  0.00           O
ATOM   3442  C   GLU   212      73.300 107.780  15.780  0.00  0.00           C
ATOM   3443  O   GLU   212      73.740 108.940  16.010  0.00  0.00           O
ATOM   3444  N   LEU   213      74.200 106.750  15.660  0.00  0.00           N
ATOM   3445  H   LEU   213      73.720 105.880  15.470  0.00  0.00           H
ATOM   3446  CA  LEU   213      75.690 106.840  15.360  0.00  0.00           C
ATOM   3447  HA  LEU   213      76.110 107.820  15.560  0.00  0.00           H
ATOM   3448  CB  LEU   213      76.450 105.800  16.260  0.00  0.00           C
ATOM   3449  HB2 LEU   213      77.500 106.080  16.150  0.00  0.00           H
ATOM   3450  HB3 LEU   213      76.320 104.800  15.840  0.00  0.00           H
ATOM   3451  CG  LEU   213      76.070 105.780  17.750  0.00  0.00           C
ATOM   3452  HG  LEU   213      75.000 105.560  17.790  0.00  0.00           H
ATOM   3453  CD1 LEU   213      76.840 104.650  18.510  0.00  0.00           C
ATOM   3454 HD11 LEU   213      77.920 104.790  18.470  0.00  0.00           H
ATOM   3455 HD12 LEU   213      76.510 104.560  19.550  0.00  0.00           H
ATOM   3456 HD13 LEU   213      76.580 103.650  18.180  0.00  0.00           H
ATOM   3457  CD2 LEU   213      76.360 107.100  18.500  0.00  0.00           C
ATOM   3458 HD21 LEU   213      75.730 107.890  18.090  0.00  0.00           H
ATOM   3459 HD22 LEU   213      76.130 106.930  19.550  0.00  0.00           H
ATOM   3460 HD23 LEU   213      77.400 107.340  18.320  0.00  0.00           H
ATOM   3461  C   LEU   213      76.130 106.700  13.910  0.00  0.00           C
ATOM   3462  O   LEU   213      75.400 106.260  13.020  0.00  0.00           O
ATOM   3463  N   GLU   214      77.350 107.190  13.590  0.00  0.00           N
ATOM   3464  H   GLU   214      77.700 107.810  14.310  0.00  0.00           H
ATOM   3465  CA  GLU   214      78.150 107.070  12.320  0.00  0.00           C
ATOM   3466  HA  GLU   214      77.440 106.990  11.500  0.00  0.00           H
ATOM   3467  CB  GLU   214      78.930 108.350  12.210  0.00  0.00           C
ATOM   3468  HB2 GLU   214      79.600 108.420  13.070  0.00  0.00           H
ATOM   3469  HB3 GLU   214      78.210 109.170  12.230  0.00  0.00           H
ATOM   3470  CG  GLU   214      79.770 108.460  10.990  0.00  0.00           C
ATOM   3471  HG2 GLU   214      80.550 107.710  11.120  0.00  0.00           H
ATOM   3472  HG3 GLU   214      80.110 109.500  11.010  0.00  0.00           H
ATOM   3473  CD  GLU   214      79.070 108.220   9.650  0.00  0.00           C
ATOM   3474  OE1 GLU   214      77.850 108.390   9.510  0.00  0.00           O
ATOM   3475  OE2 GLU   214      79.850 108.090   8.690  0.00  0.00           O
ATOM   3476  C   GLU   214      78.960 105.790  12.220  0.00  0.00           C
ATOM   3477  O   GLU   214      79.250 105.270  11.150  0.00  0.00           O
ATOM   3478  N   ALA   215      79.330 105.140  13.320  0.00  0.00           N
ATOM   3479  H   ALA   215      79.050 105.610  14.170  0.00  0.00           H
ATOM   3480  CA  ALA   215      79.890 103.820  13.440  0.00  0.00           C
ATOM   3481  HA  ALA   215      80.600 103.680  12.620  0.00  0.00           H
ATOM   3482  CB  ALA   215      80.590 103.770  14.840  0.00  0.00           C
ATOM   3483  HB1 ALA   215      79.830 103.840  15.610  0.00  0.00           H
ATOM   3484  HB2 ALA   215      81.160 102.840  14.910  0.00  0.00           H
ATOM   3485  HB3 ALA   215      81.250 104.630  14.950  0.00  0.00           H
ATOM   3486  C   ALA   215      78.800 102.780  13.220  0.00  0.00           C
ATOM   3487  O   ALA   215      77.740 102.850  13.770  0.00  0.00           O
ATOM   3488  N   ARG   216      79.080 101.760  12.430  0.00  0.00           N
ATOM   3489  H   ARG   216      79.980 101.750  11.970  0.00  0.00           H
ATOM   3490  CA  ARG   216      78.190 100.670  11.990  0.00  0.00           C
ATOM   3491  HA  ARG   216      77.270 100.540  12.570  0.00  0.00           H
ATOM   3492  CB  ARG   216      77.580 101.090  10.650  0.00  0.00           C
ATOM   3493  HB2 ARG   216      76.830 100.330  10.390  0.00  0.00           H
ATOM   3494  HB3 ARG   216      78.390 101.110   9.930  0.00  0.00           H
ATOM   3495  CG  ARG   216      76.860 102.450  10.650  0.00  0.00           C
ATOM   3496  HG2 ARG   216      77.610 103.220  10.790  0.00  0.00           H
ATOM   3497  HG3 ARG   216      76.180 102.380  11.490  0.00  0.00           H
ATOM   3498  CD  ARG   216      76.030 102.740   9.380  0.00  0.00           C
ATOM   3499  HD2 ARG   216      75.360 101.920   9.140  0.00  0.00           H
ATOM   3500  HD3 ARG   216      76.760 102.920   8.600  0.00  0.00           H
ATOM   3501  NE  ARG   216      75.280 103.980   9.640  0.00  0.00           N
ATOM   3502  HE  ARG   216      74.340 103.840  10.000  0.00  0.00           H
ATOM   3503  CZ  ARG   216      75.590 105.300   9.580  0.00  0.00           C
ATOM   3504  NH1 ARG   216      76.690 105.720   9.050  0.00  0.00           N
ATOM   3505 HH11 ARG   216      76.980 105.200   8.230  0.00  0.00           H
ATOM   3506 HH12 ARG   216      76.850 106.720   9.100  0.00  0.00           H
ATOM   3507  NH2 ARG   216      74.830 106.060  10.230  0.00  0.00           N
ATOM   3508 HH21 ARG   216      74.130 105.580  10.780  0.00  0.00           H
ATOM   3509 HH22 ARG   216      74.940 107.060  10.200  0.00  0.00           H
ATOM   3510  C   ARG   216      78.780  99.260  11.760  0.00  0.00           C
ATOM   3511  O   ARG   216      78.080  98.310  11.470  0.00  0.00           O
ATOM   3512  N   VAL   217      80.050  99.110  12.150  0.00  0.00           N
ATOM   3513  H   VAL   217      80.590  99.960  12.140  0.00  0.00           H
ATOM   3514  CA  VAL   217      80.620  97.800  12.500  0.00  0.00           C
ATOM   3515  HA  VAL   217      80.180  97.010  11.890  0.00  0.00           H
ATOM   3516  CB  VAL   217      82.130  97.640  12.390  0.00  0.00           C
ATOM   3517  HB  VAL   217      82.590  98.430  12.990  0.00  0.00           H
ATOM   3518  CG1 VAL   217      82.640  96.260  12.850  0.00  0.00           C
ATOM   3519 HG11 VAL   217      82.220  95.510  12.200  0.00  0.00           H
ATOM   3520 HG12 VAL   217      83.730  96.250  12.880  0.00  0.00           H
ATOM   3521 HG13 VAL   217      82.320  96.140  13.890  0.00  0.00           H
ATOM   3522  CG2 VAL   217      82.570  97.960  10.970  0.00  0.00           C
ATOM   3523 HG21 VAL   217      82.370  97.070  10.390  0.00  0.00           H
ATOM   3524 HG22 VAL   217      82.010  98.740  10.450  0.00  0.00           H
ATOM   3525 HG23 VAL   217      83.650  98.000  10.880  0.00  0.00           H
ATOM   3526  C   VAL   217      80.160  97.440  13.940  0.00  0.00           C
ATOM   3527  O   VAL   217      80.570  97.980  14.960  0.00  0.00           O
ATOM   3528  N   ILE   218      79.220  96.490  13.980  0.00  0.00           N
ATOM   3529  H   ILE   218      78.890  96.110  13.100  0.00  0.00           H
ATOM   3530  CA  ILE   218      78.600  96.100  15.260  0.00  0.00           C
ATOM   3531  HA  ILE   218      78.820  96.900  15.970  0.00  0.00           H
ATOM   3532  CB  ILE   218      77.040  95.950  15.140  0.00  0.00           C
ATOM   3533  HB  ILE   218      76.820  95.330  14.270  0.00  0.00           H
ATOM   3534  CG2 ILE   218      76.510  95.240  16.360  0.00  0.00           C
ATOM   3535 HG21 ILE   218      75.420  95.190  16.420  0.00  0.00           H
ATOM   3536 HG22 ILE   218      76.760  94.170  16.380  0.00  0.00           H
ATOM   3537 HG23 ILE   218      76.830  95.780  17.260  0.00  0.00           H
ATOM   3538  CG1 ILE   218      76.350  97.340  15.090  0.00  0.00           C
ATOM   3539 HG12 ILE   218      77.040  98.180  15.110  0.00  0.00           H
ATOM   3540 HG13 ILE   218      75.830  97.610  16.010  0.00  0.00           H
ATOM   3541  CD1 ILE   218      75.360  97.460  13.970  0.00  0.00           C
ATOM   3542 HD11 ILE   218      74.390  96.980  14.130  0.00  0.00           H
ATOM   3543 HD12 ILE   218      75.210  98.540  13.840  0.00  0.00           H
ATOM   3544 HD13 ILE   218      75.890  97.020  13.130  0.00  0.00           H
ATOM   3545  C   ILE   218      79.260  94.790  15.750  0.00  0.00           C
ATOM   3546  O   ILE   218      79.500  93.830  15.030  0.00  0.00           O
ATOM   3547  N   ILE   219      79.440  94.680  17.070  0.00  0.00           N
ATOM   3548  H   ILE   219      79.200  95.520  17.580  0.00  0.00           H
ATOM   3549  CA  ILE   219      80.030  93.560  17.810  0.00  0.00           C
ATOM   3550  HA  ILE   219      80.020  92.620  17.260  0.00  0.00           H
ATOM   3551  CB  ILE   219      81.490  93.900  18.230  0.00  0.00           C
ATOM   3552  HB  ILE   219      81.540  94.750  18.910  0.00  0.00           H
ATOM   3553  CG2 ILE   219      82.100  92.660  18.940  0.00  0.00           C
ATOM   3554 HG21 ILE   219      81.540  92.210  19.760  0.00  0.00           H
ATOM   3555 HG22 ILE   219      82.170  91.900  18.160  0.00  0.00           H
ATOM   3556 HG23 ILE   219      83.150  92.780  19.220  0.00  0.00           H
ATOM   3557  CG1 ILE   219      82.320  94.340  16.940  0.00  0.00           C
ATOM   3558 HG12 ILE   219      81.890  95.240  16.510  0.00  0.00           H
ATOM   3559 HG13 ILE   219      82.280  93.500  16.240  0.00  0.00           H
ATOM   3560  CD1 ILE   219      83.740  94.860  17.230  0.00  0.00           C
ATOM   3561 HD11 ILE   219      83.640  95.550  18.070  0.00  0.00           H
ATOM   3562 HD12 ILE   219      84.350  94.010  17.550  0.00  0.00           H
ATOM   3563 HD13 ILE   219      84.170  95.400  16.390  0.00  0.00           H
ATOM   3564  C   ILE   219      79.140  93.240  19.040  0.00  0.00           C
ATOM   3565  O   ILE   219      78.600  94.160  19.710  0.00  0.00           O
ATOM   3566  N   LEU   220      79.010  91.940  19.250  0.00  0.00           N
ATOM   3567  H   LEU   220      79.520  91.330  18.620  0.00  0.00           H
ATOM   3568  CA  LEU   220      77.860  91.400  20.030  0.00  0.00           C
ATOM   3569  HA  LEU   220      77.450  92.140  20.710  0.00  0.00           H
ATOM   3570  CB  LEU   220      76.760  91.140  18.980  0.00  0.00           C
ATOM   3571  HB2 LEU   220      77.170  90.860  18.010  0.00  0.00           H
ATOM   3572  HB3 LEU   220      76.270  92.070  18.700  0.00  0.00           H
ATOM   3573  CG  LEU   220      75.640  90.110  19.400  0.00  0.00           C
ATOM   3574  HG  LEU   220      76.110  89.130  19.470  0.00  0.00           H
ATOM   3575  CD1 LEU   220      74.770  90.470  20.710  0.00  0.00           C
ATOM   3576 HD11 LEU   220      75.410  90.320  21.590  0.00  0.00           H
ATOM   3577 HD12 LEU   220      74.430  91.500  20.670  0.00  0.00           H
ATOM   3578 HD13 LEU   220      73.960  89.750  20.850  0.00  0.00           H
ATOM   3579  CD2 LEU   220      74.740  90.020  18.220  0.00  0.00           C
ATOM   3580 HD21 LEU   220      75.220  89.650  17.310  0.00  0.00           H
ATOM   3581 HD22 LEU   220      74.000  89.240  18.400  0.00  0.00           H
ATOM   3582 HD23 LEU   220      74.220  90.950  18.040  0.00  0.00           H
ATOM   3583  C   LEU   220      78.320  90.200  20.890  0.00  0.00           C
ATOM   3584  O   LEU   220      78.920  89.260  20.320  0.00  0.00           O
ATOM   3585  N   SER   221      78.090  90.300  22.240  0.00  0.00           N
ATOM   3586  H   SER   221      77.710  91.170  22.590  0.00  0.00           H
ATOM   3587  CA  SER   221      78.300  89.170  23.210  0.00  0.00           C
ATOM   3588  HA  SER   221      78.530  88.260  22.650  0.00  0.00           H
ATOM   3589  CB  SER   221      79.580  89.430  24.090  0.00  0.00           C
ATOM   3590  HB2 SER   221      79.270  90.190  24.810  0.00  0.00           H
ATOM   3591  HB3 SER   221      80.420  89.800  23.510  0.00  0.00           H
ATOM   3592  OG  SER   221      80.030  88.230  24.760  0.00  0.00           O
ATOM   3593  HG  SER   221      80.610  87.770  24.150  0.00  0.00           H
ATOM   3594  C   SER   221      77.070  88.920  24.060  0.00  0.00           C
ATOM   3595  O   SER   221      76.800  89.700  25.000  0.00  0.00           O
ATOM   3596  N   ALA   222      76.340  87.810  23.720  0.00  0.00           N
ATOM   3597  H   ALA   222      76.740  87.280  22.960  0.00  0.00           H
ATOM   3598  CA  ALA   222      75.220  87.260  24.460  0.00  0.00           C
ATOM   3599  HA  ALA   222      75.440  87.420  25.520  0.00  0.00           H
ATOM   3600  CB  ALA   222      73.990  88.060  24.080  0.00  0.00           C
ATOM   3601  HB1 ALA   222      74.230  89.110  24.260  0.00  0.00           H
ATOM   3602  HB2 ALA   222      73.730  87.880  23.040  0.00  0.00           H
ATOM   3603  HB3 ALA   222      73.130  87.730  24.670  0.00  0.00           H
ATOM   3604  C   ALA   222      75.150  85.740  24.500  0.00  0.00           C
ATOM   3605  O   ALA   222      75.920  84.980  23.950  0.00  0.00           O
ATOM   3606  N   SER   223      74.090  85.150  25.130  0.00  0.00           N
ATOM   3607  H   SER   223      73.600  85.720  25.800  0.00  0.00           H
ATOM   3608  CA  SER   223      73.520  83.850  24.830  0.00  0.00           C
ATOM   3609  HA  SER   223      74.310  83.160  24.510  0.00  0.00           H
ATOM   3610  CB  SER   223      72.970  83.290  26.160  0.00  0.00           C
ATOM   3611  HB2 SER   223      73.760  83.470  26.890  0.00  0.00           H
ATOM   3612  HB3 SER   223      72.990  82.210  26.070  0.00  0.00           H
ATOM   3613  OG  SER   223      71.680  83.850  26.560  0.00  0.00           O
ATOM   3614  HG  SER   223      70.990  83.250  26.230  0.00  0.00           H
ATOM   3615  C   SER   223      72.390  83.840  23.750  0.00  0.00           C
ATOM   3616  O   SER   223      71.730  84.820  23.380  0.00  0.00           O
ATOM   3617  N   GLU   224      72.150  82.630  23.240  0.00  0.00           N
ATOM   3618  H   GLU   224      72.460  81.800  23.720  0.00  0.00           H
ATOM   3619  CA  GLU   224      71.320  82.390  22.020  0.00  0.00           C
ATOM   3620  HA  GLU   224      71.800  83.040  21.290  0.00  0.00           H
ATOM   3621  CB  GLU   224      71.410  80.970  21.520  0.00  0.00           C
ATOM   3622  HB2 GLU   224      72.460  80.740  21.310  0.00  0.00           H
ATOM   3623  HB3 GLU   224      70.830  80.860  20.600  0.00  0.00           H
ATOM   3624  CG  GLU   224      70.860  79.940  22.490  0.00  0.00           C
ATOM   3625  HG2 GLU   224      69.820  80.150  22.760  0.00  0.00           H
ATOM   3626  HG3 GLU   224      71.460  79.940  23.400  0.00  0.00           H
ATOM   3627  CD  GLU   224      71.000  78.620  21.760  0.00  0.00           C
ATOM   3628  OE1 GLU   224      69.940  78.210  21.180  0.00  0.00           O
ATOM   3629  OE2 GLU   224      72.100  78.070  21.800  0.00  0.00           O
ATOM   3630  C   GLU   224      69.820  82.890  22.060  0.00  0.00           C
ATOM   3631  O   GLU   224      69.350  83.430  21.080  0.00  0.00           O
ATOM   3632  N   ASP   225      69.120  82.800  23.220  0.00  0.00           N
ATOM   3633  H   ASP   225      69.600  82.500  24.060  0.00  0.00           H
ATOM   3634  CA  ASP   225      67.780  83.440  23.240  0.00  0.00           C
ATOM   3635  HA  ASP   225      67.160  83.110  22.410  0.00  0.00           H
ATOM   3636  CB  ASP   225      67.030  82.890  24.510  0.00  0.00           C
ATOM   3637  HB2 ASP   225      66.070  83.400  24.640  0.00  0.00           H
ATOM   3638  HB3 ASP   225      67.660  83.160  25.350  0.00  0.00           H
ATOM   3639  CG  ASP   225      66.900  81.330  24.590  0.00  0.00           C
ATOM   3640  OD1 ASP   225      66.580  80.670  23.590  0.00  0.00           O
ATOM   3641  OD2 ASP   225      67.230  80.760  25.700  0.00  0.00           O
ATOM   3642  C   ASP   225      67.840  85.010  23.270  0.00  0.00           C
ATOM   3643  O   ASP   225      66.980  85.760  22.770  0.00  0.00           O
ATOM   3644  N   ASP   226      68.890  85.530  23.880  0.00  0.00           N
ATOM   3645  H   ASP   226      69.600  84.920  24.250  0.00  0.00           H
ATOM   3646  CA  ASP   226      69.160  87.000  23.950  0.00  0.00           C
ATOM   3647  HA  ASP   226      68.170  87.440  24.100  0.00  0.00           H
ATOM   3648  CB  ASP   226      70.040  87.360  25.170  0.00  0.00           C
ATOM   3649  HB2 ASP   226      70.260  88.430  25.150  0.00  0.00           H
ATOM   3650  HB3 ASP   226      70.990  86.830  25.050  0.00  0.00           H
ATOM   3651  CG  ASP   226      69.420  86.940  26.550  0.00  0.00           C
ATOM   3652  OD1 ASP   226      68.240  86.520  26.680  0.00  0.00           O
ATOM   3653  OD2 ASP   226      70.220  87.160  27.460  0.00  0.00           O
ATOM   3654  C   ASP   226      69.730  87.530  22.630  0.00  0.00           C
ATOM   3655  O   ASP   226      69.400  88.620  22.200  0.00  0.00           O
ATOM   3656  N   ALA   227      70.480  86.760  21.910  0.00  0.00           N
ATOM   3657  H   ALA   227      70.800  85.910  22.350  0.00  0.00           H
ATOM   3658  CA  ALA   227      70.890  86.970  20.570  0.00  0.00           C
ATOM   3659  HA  ALA   227      71.300  87.970  20.440  0.00  0.00           H
ATOM   3660  CB  ALA   227      71.920  85.950  20.170  0.00  0.00           C
ATOM   3661  HB1 ALA   227      72.770  85.860  20.850  0.00  0.00           H
ATOM   3662  HB2 ALA   227      71.330  85.040  20.070  0.00  0.00           H
ATOM   3663  HB3 ALA   227      72.210  86.200  19.150  0.00  0.00           H
ATOM   3664  C   ALA   227      69.690  86.940  19.610  0.00  0.00           C
ATOM   3665  O   ALA   227      69.560  87.880  18.770  0.00  0.00           O
ATOM   3666  N   THR   228      68.790  85.990  19.800  0.00  0.00           N
ATOM   3667  H   THR   228      69.030  85.280  20.470  0.00  0.00           H
ATOM   3668  CA  THR   228      67.570  86.040  19.040  0.00  0.00           C
ATOM   3669  HA  THR   228      67.690  85.890  17.970  0.00  0.00           H
ATOM   3670  CB  THR   228      66.690  84.900  19.570  0.00  0.00           C
ATOM   3671  HB  THR   228      66.590  84.950  20.650  0.00  0.00           H
ATOM   3672  CG2 THR   228      65.300  84.920  18.950  0.00  0.00           C
ATOM   3673 HG21 THR   228      65.420  85.230  17.910  0.00  0.00           H
ATOM   3674 HG22 THR   228      64.900  83.910  18.990  0.00  0.00           H
ATOM   3675 HG23 THR   228      64.660  85.550  19.570  0.00  0.00           H
ATOM   3676  OG1 THR   228      67.240  83.640  19.290  0.00  0.00           O
ATOM   3677  HG1 THR   228      67.920  83.350  19.900  0.00  0.00           H
ATOM   3678  C   THR   228      66.740  87.370  19.210  0.00  0.00           C
ATOM   3679  O   THR   228      66.320  87.980  18.230  0.00  0.00           O
ATOM   3680  N   ALA   229      66.770  87.970  20.400  0.00  0.00           N
ATOM   3681  H   ALA   229      66.960  87.410  21.220  0.00  0.00           H
ATOM   3682  CA  ALA   229      66.180  89.280  20.640  0.00  0.00           C
ATOM   3683  HA  ALA   229      65.190  89.280  20.180  0.00  0.00           H
ATOM   3684  CB  ALA   229      66.020  89.460  22.160  0.00  0.00           C
ATOM   3685  HB1 ALA   229      65.480  88.640  22.620  0.00  0.00           H
ATOM   3686  HB2 ALA   229      67.000  89.530  22.610  0.00  0.00           H
ATOM   3687  HB3 ALA   229      65.490  90.400  22.350  0.00  0.00           H
ATOM   3688  C   ALA   229      67.020  90.380  20.110  0.00  0.00           C
ATOM   3689  O   ALA   229      66.390  91.340  19.630  0.00  0.00           O
ATOM   3690  N   VAL   230      68.400  90.330  20.140  0.00  0.00           N
ATOM   3691  H   VAL   230      68.790  89.510  20.580  0.00  0.00           H
ATOM   3692  CA  VAL   230      69.220  91.290  19.430  0.00  0.00           C
ATOM   3693  HA  VAL   230      69.000  92.300  19.760  0.00  0.00           H
ATOM   3694  CB  VAL   230      70.740  91.130  19.740  0.00  0.00           C
ATOM   3695  HB  VAL   230      71.090  90.160  19.360  0.00  0.00           H
ATOM   3696  CG1 VAL   230      71.540  92.180  18.940  0.00  0.00           C
ATOM   3697 HG11 VAL   230      72.570  92.160  19.300  0.00  0.00           H
ATOM   3698 HG12 VAL   230      71.540  91.890  17.890  0.00  0.00           H
ATOM   3699 HG13 VAL   230      71.070  93.160  18.940  0.00  0.00           H
ATOM   3700  CG2 VAL   230      71.040  91.490  21.260  0.00  0.00           C
ATOM   3701 HG21 VAL   230      70.460  90.960  22.020  0.00  0.00           H
ATOM   3702 HG22 VAL   230      72.100  91.420  21.530  0.00  0.00           H
ATOM   3703 HG23 VAL   230      70.630  92.500  21.280  0.00  0.00           H
ATOM   3704  C   VAL   230      68.870  91.280  17.940  0.00  0.00           C
ATOM   3705  O   VAL   230      68.490  92.340  17.450  0.00  0.00           O
ATOM   3706  N   TYR   231      68.830  90.160  17.240  0.00  0.00           N
ATOM   3707  H   TYR   231      69.140  89.350  17.760  0.00  0.00           H
ATOM   3708  CA  TYR   231      68.660  90.120  15.840  0.00  0.00           C
ATOM   3709  HA  TYR   231      69.330  90.820  15.340  0.00  0.00           H
ATOM   3710  CB  TYR   231      68.930  88.750  15.280  0.00  0.00           C
ATOM   3711  HB2 TYR   231      68.880  88.810  14.190  0.00  0.00           H
ATOM   3712  HB3 TYR   231      68.140  88.090  15.650  0.00  0.00           H
ATOM   3713  CG  TYR   231      70.250  88.080  15.570  0.00  0.00           C
ATOM   3714  CD1 TYR   231      71.410  88.890  15.450  0.00  0.00           C
ATOM   3715  HD1 TYR   231      71.350  89.940  15.180  0.00  0.00           H
ATOM   3716  CE1 TYR   231      72.670  88.280  15.580  0.00  0.00           C
ATOM   3717  HE1 TYR   231      73.580  88.850  15.460  0.00  0.00           H
ATOM   3718  CZ  TYR   231      72.730  86.920  15.980  0.00  0.00           C
ATOM   3719  OH  TYR   231      73.970  86.350  16.070  0.00  0.00           O
ATOM   3720  HH  TYR   231      73.980  85.400  15.980  0.00  0.00           H
ATOM   3721  CE2 TYR   231      71.590  86.160  16.140  0.00  0.00           C
ATOM   3722  HE2 TYR   231      71.710  85.110  16.370  0.00  0.00           H
ATOM   3723  CD2 TYR   231      70.310  86.720  15.980  0.00  0.00           C
ATOM   3724  HD2 TYR   231      69.430  86.090  15.980  0.00  0.00           H
ATOM   3725  C   TYR   231      67.230  90.560  15.450  0.00  0.00           C
ATOM   3726  O   TYR   231      67.200  91.340  14.460  0.00  0.00           O
ATOM   3727  N   LYS   232      66.200  90.100  16.090  0.00  0.00           N
ATOM   3728  H   LYS   232      66.450  89.350  16.730  0.00  0.00           H
ATOM   3729  CA  LYS   232      64.830  90.380  15.680  0.00  0.00           C
ATOM   3730  HA  LYS   232      64.630  90.180  14.630  0.00  0.00           H
ATOM   3731  CB  LYS   232      63.880  89.580  16.560  0.00  0.00           C
ATOM   3732  HB2 LYS   232      62.920  90.100  16.500  0.00  0.00           H
ATOM   3733  HB3 LYS   232      64.210  89.710  17.600  0.00  0.00           H
ATOM   3734  CG  LYS   232      63.720  88.080  16.320  0.00  0.00           C
ATOM   3735  HG2 LYS   232      64.720  87.650  16.230  0.00  0.00           H
ATOM   3736  HG3 LYS   232      63.210  88.040  15.350  0.00  0.00           H
ATOM   3737  CD  LYS   232      62.830  87.370  17.290  0.00  0.00           C
ATOM   3738  HD2 LYS   232      61.940  87.970  17.470  0.00  0.00           H
ATOM   3739  HD3 LYS   232      63.380  87.270  18.230  0.00  0.00           H
ATOM   3740  CE  LYS   232      62.410  86.030  16.730  0.00  0.00           C
ATOM   3741  HE2 LYS   232      63.200  85.320  16.960  0.00  0.00           H
ATOM   3742  HE3 LYS   232      62.340  86.060  15.640  0.00  0.00           H
ATOM   3743  NZ  LYS   232      61.130  85.590  17.380  0.00  0.00           N
ATOM   3744  HZ1 LYS   232      61.230  85.690  18.380  0.00  0.00           H
ATOM   3745  HZ2 LYS   232      60.280  86.090  17.180  0.00  0.00           H
ATOM   3746  HZ3 LYS   232      60.950  84.620  17.160  0.00  0.00           H
ATOM   3747  C   LYS   232      64.580  91.880  15.870  0.00  0.00           C
ATOM   3748  O   LYS   232      63.830  92.450  15.060  0.00  0.00           O
ATOM   3749  N   SER   233      65.080  92.570  16.910  0.00  0.00           N
ATOM   3750  H   SER   233      65.750  92.120  17.530  0.00  0.00           H
ATOM   3751  CA  SER   233      65.060  94.020  17.110  0.00  0.00           C
ATOM   3752  HA  SER   233      64.050  94.430  17.080  0.00  0.00           H
ATOM   3753  CB  SER   233      65.730  94.270  18.430  0.00  0.00           C
ATOM   3754  HB2 SER   233      65.650  95.340  18.580  0.00  0.00           H
ATOM   3755  HB3 SER   233      66.780  93.990  18.490  0.00  0.00           H
ATOM   3756  OG  SER   233      65.050  93.620  19.510  0.00  0.00           O
ATOM   3757  HG  SER   233      65.570  92.820  19.610  0.00  0.00           H
ATOM   3758  C   SER   233      65.880  94.780  16.030  0.00  0.00           C
ATOM   3759  O   SER   233      65.560  95.870  15.600  0.00  0.00           O
ATOM   3760  N   ALA   234      67.040  94.280  15.580  0.00  0.00           N
ATOM   3761  H   ALA   234      67.400  93.400  15.910  0.00  0.00           H
ATOM   3762  CA  ALA   234      67.860  94.990  14.650  0.00  0.00           C
ATOM   3763  HA  ALA   234      67.890  96.020  14.980  0.00  0.00           H
ATOM   3764  CB  ALA   234      69.150  94.350  14.730  0.00  0.00           C
ATOM   3765  HB1 ALA   234      69.760  94.720  13.910  0.00  0.00           H
ATOM   3766  HB2 ALA   234      69.700  94.510  15.660  0.00  0.00           H
ATOM   3767  HB3 ALA   234      69.050  93.260  14.710  0.00  0.00           H
ATOM   3768  C   ALA   234      67.150  94.850  13.260  0.00  0.00           C
ATOM   3769  O   ALA   234      67.120  95.860  12.540  0.00  0.00           O
ATOM   3770  N   ALA   235      66.610  93.690  12.900  0.00  0.00           N
ATOM   3771  H   ALA   235      66.780  93.000  13.620  0.00  0.00           H
ATOM   3772  CA  ALA   235      65.870  93.450  11.660  0.00  0.00           C
ATOM   3773  HA  ALA   235      66.470  93.700  10.790  0.00  0.00           H
ATOM   3774  CB  ALA   235      65.430  91.950  11.610  0.00  0.00           C
ATOM   3775  HB1 ALA   235      65.030  91.740  10.620  0.00  0.00           H
ATOM   3776  HB2 ALA   235      66.250  91.260  11.780  0.00  0.00           H
ATOM   3777  HB3 ALA   235      64.570  91.880  12.280  0.00  0.00           H
ATOM   3778  C   ALA   235      64.650  94.300  11.590  0.00  0.00           C
ATOM   3779  O   ALA   235      64.310  94.800  10.520  0.00  0.00           O
ATOM   3780  N   MET   236      64.030  94.490  12.760  0.00  0.00           N
ATOM   3781  H   MET   236      64.350  93.970  13.560  0.00  0.00           H
ATOM   3782  CA  MET   236      62.910  95.420  12.970  0.00  0.00           C
ATOM   3783  HA  MET   236      62.180  95.110  12.220  0.00  0.00           H
ATOM   3784  CB  MET   236      62.330  95.170  14.380  0.00  0.00           C
ATOM   3785  HB2 MET   236      63.140  95.100  15.100  0.00  0.00           H
ATOM   3786  HB3 MET   236      61.810  94.220  14.450  0.00  0.00           H
ATOM   3787  CG  MET   236      61.330  96.130  15.010  0.00  0.00           C
ATOM   3788  HG2 MET   236      61.490  97.170  14.740  0.00  0.00           H
ATOM   3789  HG3 MET   236      61.440  95.980  16.080  0.00  0.00           H
ATOM   3790  SD  MET   236      59.570  95.860  14.650  0.00  0.00           S
ATOM   3791  CE  MET   236      59.450  96.160  12.790  0.00  0.00           C
ATOM   3792  HE1 MET   236      59.910  95.310  12.300  0.00  0.00           H
ATOM   3793  HE2 MET   236      58.410  96.170  12.450  0.00  0.00           H
ATOM   3794  HE3 MET   236      59.980  97.050  12.440  0.00  0.00           H
ATOM   3795  C   MET   236      63.290  96.860  12.650  0.00  0.00           C
ATOM   3796  O   MET   236      62.590  97.530  11.950  0.00  0.00           O
ATOM   3797  N   LEU   237      64.460  97.300  13.100  0.00  0.00           N
ATOM   3798  H   LEU   237      65.000  96.650  13.650  0.00  0.00           H
ATOM   3799  CA  LEU   237      65.050  98.560  12.870  0.00  0.00           C
ATOM   3800  HA  LEU   237      64.300  99.350  12.830  0.00  0.00           H
ATOM   3801  CB  LEU   237      65.890  98.900  14.090  0.00  0.00           C
ATOM   3802  HB2 LEU   237      66.490  99.780  13.870  0.00  0.00           H
ATOM   3803  HB3 LEU   237      66.620  98.090  14.160  0.00  0.00           H
ATOM   3804  CG  LEU   237      65.210  99.070  15.440  0.00  0.00           C
ATOM   3805  HG  LEU   237      64.600  98.200  15.670  0.00  0.00           H
ATOM   3806  CD1 LEU   237      66.310  99.170  16.500  0.00  0.00           C
ATOM   3807 HD11 LEU   237      67.060  99.890  16.160  0.00  0.00           H
ATOM   3808 HD12 LEU   237      65.830  99.470  17.430  0.00  0.00           H
ATOM   3809 HD13 LEU   237      66.720  98.170  16.540  0.00  0.00           H
ATOM   3810  CD2 LEU   237      64.330 100.300  15.340  0.00  0.00           C
ATOM   3811 HD21 LEU   237      64.910 101.220  15.250  0.00  0.00           H
ATOM   3812 HD22 LEU   237      63.670 100.260  14.480  0.00  0.00           H
ATOM   3813 HD23 LEU   237      63.700 100.400  16.220  0.00  0.00           H
ATOM   3814  C   LEU   237      65.900  98.710  11.570  0.00  0.00           C
ATOM   3815  O   LEU   237      66.650  99.680  11.350  0.00  0.00           O
ATOM   3816  N   ASP   238      65.780  97.730  10.670  0.00  0.00           N
ATOM   3817  H   ASP   238      65.340  96.860  10.960  0.00  0.00           H
ATOM   3818  CA  ASP   238      66.490  97.740   9.430  0.00  0.00           C
ATOM   3819  HA  ASP   238      66.180  96.840   8.900  0.00  0.00           H
ATOM   3820  CB  ASP   238      66.100  98.930   8.450  0.00  0.00           C
ATOM   3821  HB2 ASP   238      66.650  98.730   7.530  0.00  0.00           H
ATOM   3822  HB3 ASP   238      66.420  99.900   8.850  0.00  0.00           H
ATOM   3823  CG  ASP   238      64.660  98.910   8.100  0.00  0.00           C
ATOM   3824  OD1 ASP   238      64.100  97.780   7.820  0.00  0.00           O
ATOM   3825  OD2 ASP   238      64.040  99.970   8.250  0.00  0.00           O
ATOM   3826  C   ASP   238      68.020  97.740   9.500  0.00  0.00           C
ATOM   3827  O   ASP   238      68.690  97.830   8.460  0.00  0.00           O
ATOM   3828  N   MET   239      68.620  97.580  10.660  0.00  0.00           N
ATOM   3829  H   MET   239      68.000  97.380  11.430  0.00  0.00           H
ATOM   3830  CA  MET   239      70.050  97.610  11.000  0.00  0.00           C
ATOM   3831  HA  MET   239      70.400  98.510  10.490  0.00  0.00           H
ATOM   3832  CB  MET   239      70.270  97.830  12.540  0.00  0.00           C
ATOM   3833  HB2 MET   239      71.320  97.680  12.770  0.00  0.00           H
ATOM   3834  HB3 MET   239      69.710  97.020  13.020  0.00  0.00           H
ATOM   3835  CG  MET   239      69.770  99.210  13.130  0.00  0.00           C
ATOM   3836  HG2 MET   239      68.740  99.360  12.780  0.00  0.00           H
ATOM   3837  HG3 MET   239      70.280  99.940  12.500  0.00  0.00           H
ATOM   3838  SD  MET   239      70.160  99.320  14.920  0.00  0.00           S
ATOM   3839  CE  MET   239      71.960  99.580  14.790  0.00  0.00           C
ATOM   3840  HE1 MET   239      72.310  99.820  15.800  0.00  0.00           H
ATOM   3841  HE2 MET   239      72.400  98.710  14.320  0.00  0.00           H
ATOM   3842  HE3 MET   239      72.160 100.480  14.210  0.00  0.00           H
ATOM   3843  C   MET   239      70.760  96.310  10.550  0.00  0.00           C
ATOM   3844  O   MET   239      72.020  96.270  10.550  0.00  0.00           O
ATOM   3845  N   THR   240      69.980  95.370  10.060  0.00  0.00           N
ATOM   3846  H   THR   240      69.010  95.640  10.040  0.00  0.00           H
ATOM   3847  CA  THR   240      70.440  94.190   9.280  0.00  0.00           C
ATOM   3848  HA  THR   240      71.420  93.900   9.660  0.00  0.00           H
ATOM   3849  CB  THR   240      69.480  93.030   9.660  0.00  0.00           C
ATOM   3850  HB  THR   240      69.930  92.200   9.130  0.00  0.00           H
ATOM   3851  CG2 THR   240      69.500  92.650  11.100  0.00  0.00           C
ATOM   3852 HG21 THR   240      70.500  92.440  11.470  0.00  0.00           H
ATOM   3853 HG22 THR   240      69.100  93.470  11.690  0.00  0.00           H
ATOM   3854 HG23 THR   240      68.910  91.740  11.220  0.00  0.00           H
ATOM   3855  OG1 THR   240      68.140  93.070   9.220  0.00  0.00           O
ATOM   3856  HG1 THR   240      67.770  92.200   9.060  0.00  0.00           H
ATOM   3857  C   THR   240      70.610  94.380   7.780  0.00  0.00           C
ATOM   3858  O   THR   240      71.160  93.490   7.110  0.00  0.00           O
ATOM   3859  N   GLY   241      70.140  95.520   7.210  0.00  0.00           N
ATOM   3860  H   GLY   241      69.630  96.130   7.840  0.00  0.00           H
ATOM   3861  CA  GLY   241      70.410  95.770   5.770  0.00  0.00           C
ATOM   3862  HA2 GLY   241      69.660  96.490   5.440  0.00  0.00           H
ATOM   3863  HA3 GLY   241      70.340  94.860   5.180  0.00  0.00           H
ATOM   3864  C   GLY   241      71.740  96.380   5.470  0.00  0.00           C
ATOM   3865  O   GLY   241      72.720  96.480   6.250  0.00  0.00           O
ATOM   3866  N   ALA   242      71.790  96.920   4.310  0.00  0.00           N
ATOM   3867  H   ALA   242      70.930  96.970   3.780  0.00  0.00           H
ATOM   3868  CA  ALA   242      72.920  97.500   3.650  0.00  0.00           C
ATOM   3869  HA  ALA   242      73.710  96.750   3.540  0.00  0.00           H
ATOM   3870  CB  ALA   242      72.480  97.980   2.260  0.00  0.00           C
ATOM   3871  HB1 ALA   242      71.770  98.800   2.360  0.00  0.00           H
ATOM   3872  HB2 ALA   242      73.330  98.360   1.690  0.00  0.00           H
ATOM   3873  HB3 ALA   242      71.870  97.230   1.770  0.00  0.00           H
ATOM   3874  C   ALA   242      73.580  98.680   4.410  0.00  0.00           C
ATOM   3875  O   ALA   242      72.850  99.370   5.140  0.00  0.00           O
ATOM   3876  N   GLY   243      74.870  98.950   4.190  0.00  0.00           N
ATOM   3877  H   GLY   243      75.330  98.440   3.440  0.00  0.00           H
ATOM   3878  CA  GLY   243      75.700  99.830   4.870  0.00  0.00           C
ATOM   3879  HA2 GLY   243      75.400 100.870   4.810  0.00  0.00           H
ATOM   3880  HA3 GLY   243      76.590  99.660   4.270  0.00  0.00           H
ATOM   3881  C   GLY   243      75.870  99.540   6.380  0.00  0.00           C
ATOM   3882  O   GLY   243      76.370 100.400   7.100  0.00  0.00           O
ATOM   3883  N   TYR   244      75.700  98.280   6.850  0.00  0.00           N
ATOM   3884  H   TYR   244      75.470  97.480   6.270  0.00  0.00           H
ATOM   3885  CA  TYR   244      76.000  97.850   8.260  0.00  0.00           C
ATOM   3886  HA  TYR   244      76.600  98.630   8.740  0.00  0.00           H
ATOM   3887  CB  TYR   244      74.730  97.540   9.100  0.00  0.00           C
ATOM   3888  HB2 TYR   244      75.080  96.970   9.960  0.00  0.00           H
ATOM   3889  HB3 TYR   244      74.180  96.800   8.520  0.00  0.00           H
ATOM   3890  CG  TYR   244      73.720  98.670   9.470  0.00  0.00           C
ATOM   3891  CD1 TYR   244      74.130  99.610  10.450  0.00  0.00           C
ATOM   3892  HD1 TYR   244      75.000  99.340  11.020  0.00  0.00           H
ATOM   3893  CE1 TYR   244      73.390 100.760  10.800  0.00  0.00           C
ATOM   3894  HE1 TYR   244      73.630 101.310  11.700  0.00  0.00           H
ATOM   3895  CZ  TYR   244      72.210 100.980  10.160  0.00  0.00           C
ATOM   3896  OH  TYR   244      71.580 102.100  10.610  0.00  0.00           O
ATOM   3897  HH  TYR   244      72.220 102.740  10.960  0.00  0.00           H
ATOM   3898  CE2 TYR   244      71.850 100.170   9.060  0.00  0.00           C
ATOM   3899  HE2 TYR   244      70.870 100.350   8.640  0.00  0.00           H
ATOM   3900  CD2 TYR   244      72.580  99.010   8.730  0.00  0.00           C
ATOM   3901  HD2 TYR   244      72.230  98.370   7.940  0.00  0.00           H
ATOM   3902  C   TYR   244      76.900  96.630   8.220  0.00  0.00           C
ATOM   3903  O   TYR   244      76.790  95.830   7.250  0.00  0.00           O
ATOM   3904  N   VAL   245      77.690  96.330   9.290  0.00  0.00           N
ATOM   3905  H   VAL   245      77.580  96.890  10.120  0.00  0.00           H
ATOM   3906  CA  VAL   245      78.530  95.100   9.410  0.00  0.00           C
ATOM   3907  HA  VAL   245      78.260  94.330   8.690  0.00  0.00           H
ATOM   3908  CB  VAL   245      80.020  95.580   9.240  0.00  0.00           C
ATOM   3909  HB  VAL   245      80.320  96.300  10.010  0.00  0.00           H
ATOM   3910  CG1 VAL   245      80.990  94.350   9.340  0.00  0.00           C
ATOM   3911 HG11 VAL   245      82.030  94.640   9.180  0.00  0.00           H
ATOM   3912 HG12 VAL   245      81.000  93.950  10.350  0.00  0.00           H
ATOM   3913 HG13 VAL   245      80.680  93.600   8.610  0.00  0.00           H
ATOM   3914  CG2 VAL   245      80.250  96.150   7.780  0.00  0.00           C
ATOM   3915 HG21 VAL   245      79.840  95.520   6.990  0.00  0.00           H
ATOM   3916 HG22 VAL   245      79.750  97.090   7.550  0.00  0.00           H
ATOM   3917 HG23 VAL   245      81.280  96.440   7.590  0.00  0.00           H
ATOM   3918  C   VAL   245      78.240  94.500  10.780  0.00  0.00           C
ATOM   3919  O   VAL   245      78.100  95.230  11.750  0.00  0.00           O
ATOM   3920  N   TRP   246      78.110  93.110  10.840  0.00  0.00           N
ATOM   3921  H   TRP   246      78.110  92.630   9.950  0.00  0.00           H
ATOM   3922  CA  TRP   246      77.860  92.330  12.050  0.00  0.00           C
ATOM   3923  HA  TRP   246      77.850  93.050  12.870  0.00  0.00           H
ATOM   3924  CB  TRP   246      76.450  91.690  11.950  0.00  0.00           C
ATOM   3925  HB2 TRP   246      76.430  90.930  12.720  0.00  0.00           H
ATOM   3926  HB3 TRP   246      76.340  91.160  11.000  0.00  0.00           H
ATOM   3927  CG  TRP   246      75.290  92.750  12.140  0.00  0.00           C
ATOM   3928  CD1 TRP   246      74.720  93.440  11.150  0.00  0.00           C
ATOM   3929  HD1 TRP   246      74.940  93.420  10.090  0.00  0.00           H
ATOM   3930  NE1 TRP   246      73.700  94.240  11.650  0.00  0.00           N
ATOM   3931  HE1 TRP   246      73.090  94.860  11.140  0.00  0.00           H
ATOM   3932  CE2 TRP   246      73.620  94.010  13.040  0.00  0.00           C
ATOM   3933  CZ2 TRP   246      72.800  94.580  14.070  0.00  0.00           C
ATOM   3934  HZ2 TRP   246      72.040  95.320  13.870  0.00  0.00           H
ATOM   3935  CH2 TRP   246      72.940  94.140  15.400  0.00  0.00           C
ATOM   3936  HH2 TRP   246      72.330  94.530  16.210  0.00  0.00           H
ATOM   3937  CZ3 TRP   246      73.770  93.020  15.660  0.00  0.00           C
ATOM   3938  HZ3 TRP   246      73.850  92.630  16.660  0.00  0.00           H
ATOM   3939  CE3 TRP   246      74.580  92.510  14.670  0.00  0.00           C
ATOM   3940  HE3 TRP   246      75.360  91.790  14.880  0.00  0.00           H
ATOM   3941  CD2 TRP   246      74.610  93.050  13.360  0.00  0.00           C
ATOM   3942  C   TRP   246      78.940  91.300  12.370  0.00  0.00           C
ATOM   3943  O   TRP   246      78.960  90.210  11.720  0.00  0.00           O
ATOM   3944  N   LEU   247      79.950  91.700  13.240  0.00  0.00           N
ATOM   3945  H   LEU   247      79.900  92.570  13.740  0.00  0.00           H
ATOM   3946  CA  LEU   247      81.040  90.840  13.650  0.00  0.00           C
ATOM   3947  HA  LEU   247      81.210  90.080  12.890  0.00  0.00           H
ATOM   3948  CB  LEU   247      82.190  91.860  13.670  0.00  0.00           C
ATOM   3949  HB2 LEU   247      81.940  92.740  14.270  0.00  0.00           H
ATOM   3950  HB3 LEU   247      82.460  92.230  12.690  0.00  0.00           H
ATOM   3951  CG  LEU   247      83.490  91.220  14.240  0.00  0.00           C
ATOM   3952  HG  LEU   247      83.210  90.750  15.180  0.00  0.00           H
ATOM   3953  CD1 LEU   247      83.890  90.070  13.360  0.00  0.00           C
ATOM   3954 HD11 LEU   247      83.060  89.370  13.400  0.00  0.00           H
ATOM   3955 HD12 LEU   247      83.980  90.400  12.320  0.00  0.00           H
ATOM   3956 HD13 LEU   247      84.760  89.550  13.770  0.00  0.00           H
ATOM   3957  CD2 LEU   247      84.650  92.210  14.320  0.00  0.00           C
ATOM   3958 HD21 LEU   247      84.740  92.800  13.410  0.00  0.00           H
ATOM   3959 HD22 LEU   247      84.470  92.960  15.090  0.00  0.00           H
ATOM   3960 HD23 LEU   247      85.580  91.800  14.700  0.00  0.00           H
ATOM   3961  C   LEU   247      80.670  90.160  14.920  0.00  0.00           C
ATOM   3962  O   LEU   247      80.280  90.850  15.920  0.00  0.00           O
ATOM   3963  N   VAL   248      80.890  88.810  15.010  0.00  0.00           N
ATOM   3964  H   VAL   248      81.450  88.350  14.310  0.00  0.00           H
ATOM   3965  CA  VAL   248      80.550  88.010  16.240  0.00  0.00           C
ATOM   3966  HA  VAL   248      80.630  88.560  17.180  0.00  0.00           H
ATOM   3967  CB  VAL   248      79.040  87.740  16.160  0.00  0.00           C
ATOM   3968  HB  VAL   248      78.600  88.520  15.550  0.00  0.00           H
ATOM   3969  CG1 VAL   248      78.670  86.620  15.180  0.00  0.00           C
ATOM   3970 HG11 VAL   248      78.920  86.820  14.140  0.00  0.00           H
ATOM   3971 HG12 VAL   248      79.070  85.640  15.430  0.00  0.00           H
ATOM   3972 HG13 VAL   248      77.590  86.450  15.140  0.00  0.00           H
ATOM   3973  CG2 VAL   248      78.220  87.610  17.430  0.00  0.00           C
ATOM   3974 HG21 VAL   248      78.540  86.780  18.070  0.00  0.00           H
ATOM   3975 HG22 VAL   248      78.310  88.540  18.000  0.00  0.00           H
ATOM   3976 HG23 VAL   248      77.180  87.430  17.170  0.00  0.00           H
ATOM   3977  C   VAL   248      81.350  86.730  16.550  0.00  0.00           C
ATOM   3978  O   VAL   248      82.280  86.370  15.870  0.00  0.00           O
ATOM   3979  N   GLY   249      81.060  86.090  17.680  0.00  0.00           N
ATOM   3980  H   GLY   249      80.290  86.370  18.280  0.00  0.00           H
ATOM   3981  CA  GLY   249      81.700  84.890  18.150  0.00  0.00           C
ATOM   3982  HA2 GLY   249      81.600  84.920  19.230  0.00  0.00           H
ATOM   3983  HA3 GLY   249      82.740  84.870  17.810  0.00  0.00           H
ATOM   3984  C   GLY   249      80.870  83.620  17.620  0.00  0.00           C
ATOM   3985  O   GLY   249      80.620  83.510  16.410  0.00  0.00           O
ATOM   3986  N   GLU   250      80.590  82.730  18.510  0.00  0.00           N
ATOM   3987  H   GLU   250      80.960  82.960  19.420  0.00  0.00           H
ATOM   3988  CA  GLU   250      80.000  81.350  18.250  0.00  0.00           C
ATOM   3989  HA  GLU   250      79.940  81.180  17.170  0.00  0.00           H
ATOM   3990  CB  GLU   250      80.890  80.240  18.720  0.00  0.00           C
ATOM   3991  HB2 GLU   250      80.990  80.270  19.800  0.00  0.00           H
ATOM   3992  HB3 GLU   250      81.890  80.380  18.320  0.00  0.00           H
ATOM   3993  CG  GLU   250      80.460  78.790  18.390  0.00  0.00           C
ATOM   3994  HG2 GLU   250      80.150  78.730  17.350  0.00  0.00           H
ATOM   3995  HG3 GLU   250      79.620  78.650  19.070  0.00  0.00           H
ATOM   3996  CD  GLU   250      81.530  77.720  18.760  0.00  0.00           C
ATOM   3997  OE1 GLU   250      82.760  78.030  18.890  0.00  0.00           O
ATOM   3998  OE2 GLU   250      81.140  76.540  18.940  0.00  0.00           O
ATOM   3999  C   GLU   250      78.690  81.140  18.940  0.00  0.00           C
ATOM   4000  O   GLU   250      77.790  80.560  18.390  0.00  0.00           O
ATOM   4001  N   ARG   251      78.420  81.660  20.190  0.00  0.00           N
ATOM   4002  H   ARG   251      79.150  82.220  20.630  0.00  0.00           H
ATOM   4003  CA  ARG   251      77.130  81.430  20.870  0.00  0.00           C
ATOM   4004  HA  ARG   251      77.000  80.350  20.870  0.00  0.00           H
ATOM   4005  CB  ARG   251      77.100  81.880  22.300  0.00  0.00           C
ATOM   4006  HB2 ARG   251      76.170  81.470  22.680  0.00  0.00           H
ATOM   4007  HB3 ARG   251      77.130  82.970  22.270  0.00  0.00           H
ATOM   4008  CG  ARG   251      78.220  81.330  23.210  0.00  0.00           C
ATOM   4009  HG2 ARG   251      79.120  81.940  23.110  0.00  0.00           H
ATOM   4010  HG3 ARG   251      78.400  80.320  22.820  0.00  0.00           H
ATOM   4011  CD  ARG   251      77.750  81.290  24.680  0.00  0.00           C
ATOM   4012  HD2 ARG   251      78.460  80.680  25.250  0.00  0.00           H
ATOM   4013  HD3 ARG   251      76.790  80.780  24.790  0.00  0.00           H
ATOM   4014  NE  ARG   251      77.730  82.600  25.290  0.00  0.00           N
ATOM   4015  HE  ARG   251      78.050  83.360  24.710  0.00  0.00           H
ATOM   4016  CZ  ARG   251      77.170  82.960  26.410  0.00  0.00           C
ATOM   4017  NH1 ARG   251      76.640  82.040  27.120  0.00  0.00           N
ATOM   4018 HH11 ARG   251      76.970  81.110  26.930  0.00  0.00           H
ATOM   4019 HH12 ARG   251      76.170  82.190  28.000  0.00  0.00           H
ATOM   4020  NH2 ARG   251      77.110  84.170  26.850  0.00  0.00           N
ATOM   4021 HH21 ARG   251      77.590  84.940  26.410  0.00  0.00           H
ATOM   4022 HH22 ARG   251      76.910  84.350  27.830  0.00  0.00           H
ATOM   4023  C   ARG   251      75.900  82.000  20.170  0.00  0.00           C
ATOM   4024  O   ARG   251      74.780  81.440  20.210  0.00  0.00           O
ATOM   4025  N   GLU   252      76.150  83.150  19.510  0.00  0.00           N
ATOM   4026  H   GLU   252      77.100  83.510  19.570  0.00  0.00           H
ATOM   4027  CA  GLU   252      75.090  83.830  18.740  0.00  0.00           C
ATOM   4028  HA  GLU   252      74.160  83.670  19.280  0.00  0.00           H
ATOM   4029  CB  GLU   252      75.330  85.330  18.920  0.00  0.00           C
ATOM   4030  HB2 GLU   252      74.410  85.840  18.640  0.00  0.00           H
ATOM   4031  HB3 GLU   252      76.110  85.670  18.240  0.00  0.00           H
ATOM   4032  CG  GLU   252      75.710  86.020  20.330  0.00  0.00           C
ATOM   4033  HG2 GLU   252      75.040  85.620  21.100  0.00  0.00           H
ATOM   4034  HG3 GLU   252      75.610  87.100  20.220  0.00  0.00           H
ATOM   4035  CD  GLU   252      77.150  85.680  20.700  0.00  0.00           C
ATOM   4036  OE1 GLU   252      77.580  86.170  21.730  0.00  0.00           O
ATOM   4037  OE2 GLU   252      77.980  84.980  20.050  0.00  0.00           O
ATOM   4038  C   GLU   252      74.900  83.350  17.360  0.00  0.00           C
ATOM   4039  O   GLU   252      73.920  83.670  16.670  0.00  0.00           O
ATOM   4040  N   ILE   253      75.770  82.510  16.850  0.00  0.00           N
ATOM   4041  H   ILE   253      76.690  82.450  17.260  0.00  0.00           H
ATOM   4042  CA  ILE   253      75.600  81.730  15.620  0.00  0.00           C
ATOM   4043  HA  ILE   253      74.720  82.090  15.090  0.00  0.00           H
ATOM   4044  CB  ILE   253      76.630  81.930  14.500  0.00  0.00           C
ATOM   4045  HB  ILE   253      76.260  81.300  13.680  0.00  0.00           H
ATOM   4046  CG2 ILE   253      76.620  83.360  13.950  0.00  0.00           C
ATOM   4047 HG21 ILE   253      77.060  83.320  12.950  0.00  0.00           H
ATOM   4048 HG22 ILE   253      75.620  83.790  13.890  0.00  0.00           H
ATOM   4049 HG23 ILE   253      77.320  83.970  14.520  0.00  0.00           H
ATOM   4050  CG1 ILE   253      78.050  81.420  14.840  0.00  0.00           C
ATOM   4051 HG12 ILE   253      77.870  80.550  15.480  0.00  0.00           H
ATOM   4052 HG13 ILE   253      78.560  82.250  15.330  0.00  0.00           H
ATOM   4053  CD1 ILE   253      78.900  81.010  13.620  0.00  0.00           C
ATOM   4054 HD11 ILE   253      78.430  80.150  13.120  0.00  0.00           H
ATOM   4055 HD12 ILE   253      78.990  81.840  12.920  0.00  0.00           H
ATOM   4056 HD13 ILE   253      79.880  80.680  13.960  0.00  0.00           H
ATOM   4057  C   ILE   253      75.260  80.270  15.910  0.00  0.00           C
ATOM   4058  O   ILE   253      75.320  79.430  15.030  0.00  0.00           O
ATOM   4059  N   SER   254      75.010  79.900  17.200  0.00  0.00           N
ATOM   4060  H   SER   254      75.060  80.550  17.970  0.00  0.00           H
ATOM   4061  CA  SER   254      74.660  78.510  17.630  0.00  0.00           C
ATOM   4062  HA  SER   254      74.820  77.870  16.770  0.00  0.00           H
ATOM   4063  CB  SER   254      75.680  78.120  18.730  0.00  0.00           C
ATOM   4064  HB2 SER   254      75.430  77.140  19.130  0.00  0.00           H
ATOM   4065  HB3 SER   254      75.660  78.820  19.580  0.00  0.00           H
ATOM   4066  OG  SER   254      76.970  78.100  18.140  0.00  0.00           O
ATOM   4067  HG  SER   254      77.270  78.990  17.980  0.00  0.00           H
ATOM   4068  C   SER   254      73.210  78.480  17.910  0.00  0.00           C
ATOM   4069  O   SER   254      72.600  79.480  18.170  0.00  0.00           O
ATOM   4070  N   GLY   255      72.650  77.270  17.830  0.00  0.00           N
ATOM   4071  H   GLY   255      73.220  76.440  17.890  0.00  0.00           H
ATOM   4072  CA  GLY   255      71.280  76.920  18.140  0.00  0.00           C
ATOM   4073  HA2 GLY   255      71.170  76.880  19.230  0.00  0.00           H
ATOM   4074  HA3 GLY   255      71.030  75.960  17.710  0.00  0.00           H
ATOM   4075  C   GLY   255      70.290  77.840  17.570  0.00  0.00           C
ATOM   4076  O   GLY   255      70.040  77.990  16.370  0.00  0.00           O
ATOM   4077  N   SER   256      69.440  78.370  18.450  0.00  0.00           N
ATOM   4078  H   SER   256      69.680  78.280  19.420  0.00  0.00           H
ATOM   4079  CA  SER   256      68.180  79.060  18.110  0.00  0.00           C
ATOM   4080  HA  SER   256      67.690  78.420  17.390  0.00  0.00           H
ATOM   4081  CB  SER   256      67.320  79.220  19.370  0.00  0.00           C
ATOM   4082  HB2 SER   256      66.940  78.230  19.630  0.00  0.00           H
ATOM   4083  HB3 SER   256      66.540  79.920  19.090  0.00  0.00           H
ATOM   4084  OG  SER   256      68.100  79.730  20.420  0.00  0.00           O
ATOM   4085  HG  SER   256      68.800  79.120  20.670  0.00  0.00           H
ATOM   4086  C   SER   256      68.450  80.400  17.480  0.00  0.00           C
ATOM   4087  O   SER   256      67.630  80.930  16.760  0.00  0.00           O
ATOM   4088  N   ALA   257      69.600  81.030  17.770  0.00  0.00           N
ATOM   4089  H   ALA   257      70.230  80.550  18.390  0.00  0.00           H
ATOM   4090  CA  ALA   257      69.880  82.400  17.380  0.00  0.00           C
ATOM   4091  HA  ALA   257      69.000  83.000  17.610  0.00  0.00           H
ATOM   4092  CB  ALA   257      71.030  82.800  18.200  0.00  0.00           C
ATOM   4093  HB1 ALA   257      70.740  82.430  19.190  0.00  0.00           H
ATOM   4094  HB2 ALA   257      71.940  82.430  17.740  0.00  0.00           H
ATOM   4095  HB3 ALA   257      71.130  83.890  18.250  0.00  0.00           H
ATOM   4096  C   ALA   257      70.140  82.500  15.850  0.00  0.00           C
ATOM   4097  O   ALA   257      69.830  83.450  15.200  0.00  0.00           O
ATOM   4098  N   LEU   258      70.730  81.400  15.220  0.00  0.00           N
ATOM   4099  H   LEU   258      70.810  80.570  15.800  0.00  0.00           H
ATOM   4100  CA  LEU   258      71.100  81.300  13.790  0.00  0.00           C
ATOM   4101  HA  LEU   258      71.820  82.090  13.590  0.00  0.00           H
ATOM   4102  CB  LEU   258      71.650  79.990  13.650  0.00  0.00           C
ATOM   4103  HB2 LEU   258      70.810  79.290  13.730  0.00  0.00           H
ATOM   4104  HB3 LEU   258      72.410  79.840  14.420  0.00  0.00           H
ATOM   4105  CG  LEU   258      72.360  79.860  12.270  0.00  0.00           C
ATOM   4106  HG  LEU   258      71.680  79.880  11.430  0.00  0.00           H
ATOM   4107  CD1 LEU   258      73.410  80.870  12.070  0.00  0.00           C
ATOM   4108 HD11 LEU   258      74.050  80.630  11.230  0.00  0.00           H
ATOM   4109 HD12 LEU   258      72.950  81.850  11.900  0.00  0.00           H
ATOM   4110 HD13 LEU   258      74.040  80.970  12.960  0.00  0.00           H
ATOM   4111  CD2 LEU   258      73.100  78.560  12.230  0.00  0.00           C
ATOM   4112 HD21 LEU   258      73.840  78.490  13.030  0.00  0.00           H
ATOM   4113 HD22 LEU   258      72.400  77.740  12.410  0.00  0.00           H
ATOM   4114 HD23 LEU   258      73.560  78.270  11.280  0.00  0.00           H
ATOM   4115  C   LEU   258      69.830  81.570  12.840  0.00  0.00           C
ATOM   4116  O   LEU   258      69.960  82.260  11.870  0.00  0.00           O
ATOM   4117  N   ARG   259      68.620  81.130  13.260  0.00  0.00           N
ATOM   4118  H   ARG   259      68.520  80.680  14.160  0.00  0.00           H
ATOM   4119  CA  ARG   259      67.370  81.300  12.510  0.00  0.00           C
ATOM   4120  HA  ARG   259      67.480  80.770  11.570  0.00  0.00           H
ATOM   4121  CB  ARG   259      66.330  80.520  13.370  0.00  0.00           C
ATOM   4122  HB2 ARG   259      66.380  80.840  14.410  0.00  0.00           H
ATOM   4123  HB3 ARG   259      66.530  79.450  13.450  0.00  0.00           H
ATOM   4124  CG  ARG   259      64.910  80.750  12.840  0.00  0.00           C
ATOM   4125  HG2 ARG   259      64.950  80.660  11.760  0.00  0.00           H
ATOM   4126  HG3 ARG   259      64.610  81.740  13.180  0.00  0.00           H
ATOM   4127  CD  ARG   259      63.820  79.780  13.300  0.00  0.00           C
ATOM   4128  HD2 ARG   259      63.650  79.950  14.360  0.00  0.00           H
ATOM   4129  HD3 ARG   259      64.120  78.730  13.190  0.00  0.00           H
ATOM   4130  NE  ARG   259      62.510  80.000  12.600  0.00  0.00           N
ATOM   4131  HE  ARG   259      62.490  80.750  11.920  0.00  0.00           H
ATOM   4132  CZ  ARG   259      61.400  79.280  12.760  0.00  0.00           C
ATOM   4133  NH1 ARG   259      61.430  78.330  13.620  0.00  0.00           N
ATOM   4134 HH11 ARG   259      62.180  78.190  14.280  0.00  0.00           H
ATOM   4135 HH12 ARG   259      60.660  77.690  13.760  0.00  0.00           H
ATOM   4136  NH2 ARG   259      60.290  79.490  12.060  0.00  0.00           N
ATOM   4137 HH21 ARG   259      60.220  80.180  11.330  0.00  0.00           H
ATOM   4138 HH22 ARG   259      59.440  79.050  12.370  0.00  0.00           H
ATOM   4139  C   ARG   259      66.980  82.760  12.300  0.00  0.00           C
ATOM   4140  O   ARG   259      66.460  83.080  11.230  0.00  0.00           O
ATOM   4141  N   TYR   260      67.310  83.670  13.230  0.00  0.00           N
ATOM   4142  H   TYR   260      67.620  83.360  14.140  0.00  0.00           H
ATOM   4143  CA  TYR   260      67.150  85.140  13.140  0.00  0.00           C
ATOM   4144  HA  TYR   260      66.380  85.310  12.390  0.00  0.00           H
ATOM   4145  CB  TYR   260      66.510  85.730  14.380  0.00  0.00           C
ATOM   4146  HB2 TYR   260      66.080  86.710  14.170  0.00  0.00           H
ATOM   4147  HB3 TYR   260      67.230  85.640  15.190  0.00  0.00           H
ATOM   4148  CG  TYR   260      65.280  84.900  14.730  0.00  0.00           C
ATOM   4149  CD1 TYR   260      64.070  85.030  13.980  0.00  0.00           C
ATOM   4150  HD1 TYR   260      63.950  85.780  13.220  0.00  0.00           H
ATOM   4151  CE1 TYR   260      63.050  84.110  14.220  0.00  0.00           C
ATOM   4152  HE1 TYR   260      62.190  84.040  13.560  0.00  0.00           H
ATOM   4153  CZ  TYR   260      63.150  83.060  15.150  0.00  0.00           C
ATOM   4154  OH  TYR   260      62.130  82.250  15.390  0.00  0.00           O
ATOM   4155  HH  TYR   260      61.320  82.490  14.930  0.00  0.00           H
ATOM   4156  CE2 TYR   260      64.320  82.980  15.910  0.00  0.00           C
ATOM   4157  HE2 TYR   260      64.470  82.200  16.640  0.00  0.00           H
ATOM   4158  CD2 TYR   260      65.430  83.810  15.670  0.00  0.00           C
ATOM   4159  HD2 TYR   260      66.290  83.620  16.300  0.00  0.00           H
ATOM   4160  C   TYR   260      68.310  85.990  12.680  0.00  0.00           C
ATOM   4161  O   TYR   260      68.180  87.080  12.140  0.00  0.00           O
ATOM   4162  N   ALA   261      69.550  85.420  12.830  0.00  0.00           N
ATOM   4163  H   ALA   261      69.530  84.570  13.370  0.00  0.00           H
ATOM   4164  CA  ALA   261      70.850  85.970  12.630  0.00  0.00           C
ATOM   4165  HA  ALA   261      70.940  86.820  13.310  0.00  0.00           H
ATOM   4166  CB  ALA   261      71.850  84.880  12.990  0.00  0.00           C
ATOM   4167  HB1 ALA   261      71.690  84.000  12.370  0.00  0.00           H
ATOM   4168  HB2 ALA   261      72.870  85.180  12.750  0.00  0.00           H
ATOM   4169  HB3 ALA   261      71.810  84.570  14.030  0.00  0.00           H
ATOM   4170  C   ALA   261      70.940  86.340  11.110  0.00  0.00           C
ATOM   4171  O   ALA   261      70.760  85.450  10.280  0.00  0.00           O
ATOM   4172  N   PRO   262      71.220  87.640  10.760  0.00  0.00           N
ATOM   4173  CD  PRO   262      71.570  88.790  11.670  0.00  0.00           C
ATOM   4174  HD2 PRO   262      72.300  88.640  12.460  0.00  0.00           H
ATOM   4175  HD3 PRO   262      70.640  89.060  12.170  0.00  0.00           H
ATOM   4176  CG  PRO   262      72.080  89.880  10.820  0.00  0.00           C
ATOM   4177  HG2 PRO   262      73.140  89.790  10.600  0.00  0.00           H
ATOM   4178  HG3 PRO   262      71.920  90.800  11.400  0.00  0.00           H
ATOM   4179  CB  PRO   262      71.210  89.770   9.540  0.00  0.00           C
ATOM   4180  HB2 PRO   262      71.730  90.210   8.680  0.00  0.00           H
ATOM   4181  HB3 PRO   262      70.260  90.250   9.780  0.00  0.00           H
ATOM   4182  CA  PRO   262      71.050  88.200   9.390  0.00  0.00           C
ATOM   4183  HA  PRO   262      70.030  88.090   9.030  0.00  0.00           H
ATOM   4184  C   PRO   262      72.000  87.700   8.330  0.00  0.00           C
ATOM   4185  O   PRO   262      73.090  87.200   8.690  0.00  0.00           O
ATOM   4186  N   ASP   263      71.650  87.730   7.090  0.00  0.00           N
ATOM   4187  H   ASP   263      70.780  88.180   6.850  0.00  0.00           H
ATOM   4188  CA  ASP   263      72.550  87.380   5.960  0.00  0.00           C
ATOM   4189  HA  ASP   263      72.790  86.320   6.050  0.00  0.00           H
ATOM   4190  CB  ASP   263      71.810  87.440   4.640  0.00  0.00           C
ATOM   4191  HB2 ASP   263      72.500  87.050   3.890  0.00  0.00           H
ATOM   4192  HB3 ASP   263      71.620  88.500   4.440  0.00  0.00           H
ATOM   4193  CG  ASP   263      70.500  86.690   4.590  0.00  0.00           C
ATOM   4194  OD1 ASP   263      70.440  85.700   5.360  0.00  0.00           O
ATOM   4195  OD2 ASP   263      69.520  86.970   3.870  0.00  0.00           O
ATOM   4196  C   ASP   263      73.770  88.320   6.050  0.00  0.00           C
ATOM   4197  O   ASP   263      73.690  89.490   6.530  0.00  0.00           O
ATOM   4198  N   GLY   264      74.880  87.740   5.690  0.00  0.00           N
ATOM   4199  H   GLY   264      74.720  86.910   5.140  0.00  0.00           H
ATOM   4200  CA  GLY   264      76.190  88.390   5.730  0.00  0.00           C
ATOM   4201  HA2 GLY   264      76.140  89.380   5.290  0.00  0.00           H
ATOM   4202  HA3 GLY   264      76.760  87.820   5.000  0.00  0.00           H
ATOM   4203  C   GLY   264      76.880  88.560   7.070  0.00  0.00           C
ATOM   4204  O   GLY   264      77.890  89.230   7.150  0.00  0.00           O
ATOM   4205  N   ILE   265      76.390  87.910   8.110  0.00  0.00           N
ATOM   4206  H   ILE   265      75.660  87.240   7.880  0.00  0.00           H
ATOM   4207  CA  ILE   265      76.950  87.950   9.490  0.00  0.00           C
ATOM   4208  HA  ILE   265      77.090  89.010   9.730  0.00  0.00           H
ATOM   4209  CB  ILE   265      75.890  87.530  10.550  0.00  0.00           C
ATOM   4210  HB  ILE   265      75.000  88.100  10.290  0.00  0.00           H
ATOM   4211  CG2 ILE   265      75.560  86.070  10.480  0.00  0.00           C
ATOM   4212 HG21 ILE   265      74.970  85.840  11.370  0.00  0.00           H
ATOM   4213 HG22 ILE   265      74.950  85.960   9.590  0.00  0.00           H
ATOM   4214 HG23 ILE   265      76.380  85.350  10.360  0.00  0.00           H
ATOM   4215  CG1 ILE   265      76.460  87.820  11.990  0.00  0.00           C
ATOM   4216 HG12 ILE   265      76.900  88.820  11.930  0.00  0.00           H
ATOM   4217 HG13 ILE   265      77.290  87.200  12.330  0.00  0.00           H
ATOM   4218  CD1 ILE   265      75.410  87.900  13.070  0.00  0.00           C
ATOM   4219 HD11 ILE   265      75.060  86.910  13.350  0.00  0.00           H
ATOM   4220 HD12 ILE   265      75.740  88.500  13.920  0.00  0.00           H
ATOM   4221 HD13 ILE   265      74.480  88.380  12.790  0.00  0.00           H
ATOM   4222  C   ILE   265      78.340  87.280   9.450  0.00  0.00           C
ATOM   4223  O   ILE   265      78.430  86.220   8.850  0.00  0.00           O
ATOM   4224  N   ILE   266      79.340  87.720  10.230  0.00  0.00           N
ATOM   4225  H   ILE   266      79.130  88.580  10.720  0.00  0.00           H
ATOM   4226  CA  ILE   266      80.650  87.090  10.380  0.00  0.00           C
ATOM   4227  HA  ILE   266      80.620  86.220   9.720  0.00  0.00           H
ATOM   4228  CB  ILE   266      81.900  87.880   9.980  0.00  0.00           C
ATOM   4229  HB  ILE   266      82.050  88.610  10.780  0.00  0.00           H
ATOM   4230  CG2 ILE   266      83.140  87.040   9.680  0.00  0.00           C
ATOM   4231 HG21 ILE   266      82.930  86.190   9.040  0.00  0.00           H
ATOM   4232 HG22 ILE   266      83.920  87.700   9.280  0.00  0.00           H
ATOM   4233 HG23 ILE   266      83.420  86.560  10.620  0.00  0.00           H
ATOM   4234  CG1 ILE   266      81.660  88.840   8.820  0.00  0.00           C
ATOM   4235 HG12 ILE   266      82.610  89.350   8.670  0.00  0.00           H
ATOM   4236 HG13 ILE   266      80.870  89.570   9.000  0.00  0.00           H
ATOM   4237  CD1 ILE   266      81.340  88.060   7.530  0.00  0.00           C
ATOM   4238 HD11 ILE   266      82.290  87.670   7.160  0.00  0.00           H
ATOM   4239 HD12 ILE   266      80.530  87.340   7.660  0.00  0.00           H
ATOM   4240 HD13 ILE   266      81.010  88.730   6.750  0.00  0.00           H
ATOM   4241  C   ILE   266      80.820  86.520  11.780  0.00  0.00           C
ATOM   4242  O   ILE   266      80.980  87.290  12.650  0.00  0.00           O
ATOM   4243  N   GLY   267      80.870  85.160  11.950  0.00  0.00           N
ATOM   4244  H   GLY   267      80.820  84.510  11.170  0.00  0.00           H
ATOM   4245  CA  GLY   267      80.970  84.400  13.210  0.00  0.00           C
ATOM   4246  HA2 GLY   267      80.070  83.800  13.350  0.00  0.00           H
ATOM   4247  HA3 GLY   267      81.190  84.980  14.110  0.00  0.00           H
ATOM   4248  C   GLY   267      82.120  83.370  13.170  0.00  0.00           C
ATOM   4249  O   GLY   267      82.930  83.250  12.260  0.00  0.00           O
ATOM   4250  N   LEU   268      82.290  82.740  14.340  0.00  0.00           N
ATOM   4251  H   LEU   268      81.720  83.130  15.070  0.00  0.00           H
ATOM   4252  CA  LEU   268      83.310  81.770  14.660  0.00  0.00           C
ATOM   4253  HA  LEU   268      83.910  81.730  13.750  0.00  0.00           H
ATOM   4254  CB  LEU   268      84.080  82.340  15.860  0.00  0.00           C
ATOM   4255  HB2 LEU   268      84.870  81.640  16.120  0.00  0.00           H
ATOM   4256  HB3 LEU   268      83.400  82.490  16.700  0.00  0.00           H
ATOM   4257  CG  LEU   268      84.670  83.740  15.620  0.00  0.00           C
ATOM   4258  HG  LEU   268      83.890  84.400  15.250  0.00  0.00           H
ATOM   4259  CD1 LEU   268      85.390  84.340  16.840  0.00  0.00           C
ATOM   4260 HD11 LEU   268      85.800  85.320  16.590  0.00  0.00           H
ATOM   4261 HD12 LEU   268      84.710  84.390  17.690  0.00  0.00           H
ATOM   4262 HD13 LEU   268      86.170  83.690  17.240  0.00  0.00           H
ATOM   4263  CD2 LEU   268      85.800  83.720  14.540  0.00  0.00           C
ATOM   4264 HD21 LEU   268      86.000  84.790  14.420  0.00  0.00           H
ATOM   4265 HD22 LEU   268      86.650  83.240  15.020  0.00  0.00           H
ATOM   4266 HD23 LEU   268      85.460  83.290  13.600  0.00  0.00           H
ATOM   4267  C   LEU   268      82.770  80.410  15.100  0.00  0.00           C
ATOM   4268  O   LEU   268      81.820  80.330  15.840  0.00  0.00           O
ATOM   4269  N   GLN   269      83.480  79.380  14.660  0.00  0.00           N
ATOM   4270  H   GLN   269      84.240  79.570  14.010  0.00  0.00           H
ATOM   4271  CA  GLN   269      83.450  77.990  15.210  0.00  0.00           C
ATOM   4272  HA  GLN   269      82.790  78.000  16.080  0.00  0.00           H
ATOM   4273  CB  GLN   269      82.950  76.930  14.240  0.00  0.00           C
ATOM   4274  HB2 GLN   269      83.270  75.970  14.660  0.00  0.00           H
ATOM   4275  HB3 GLN   269      83.540  77.030  13.330  0.00  0.00           H
ATOM   4276  CG  GLN   269      81.430  76.830  13.930  0.00  0.00           C
ATOM   4277  HG2 GLN   269      81.000  77.810  13.710  0.00  0.00           H
ATOM   4278  HG3 GLN   269      80.790  76.490  14.750  0.00  0.00           H
ATOM   4279  CD  GLN   269      81.140  75.930  12.840  0.00  0.00           C
ATOM   4280  OE1 GLN   269      81.990  75.250  12.310  0.00  0.00           O
ATOM   4281  NE2 GLN   269      79.910  75.880  12.440  0.00  0.00           N
ATOM   4282 HE21 GLN   269      79.260  76.390  13.030  0.00  0.00           H
ATOM   4283 HE22 GLN   269      79.590  75.510  11.550  0.00  0.00           H
ATOM   4284  C   GLN   269      84.890  77.630  15.670  0.00  0.00           C
ATOM   4285  O   GLN   269      85.810  77.690  14.870  0.00  0.00           O
ATOM   4286  N   LEU   270      85.040  77.360  17.010  0.00  0.00           N
ATOM   4287  H   LEU   270      84.230  77.380  17.620  0.00  0.00           H
ATOM   4288  CA  LEU   270      86.320  77.000  17.630  0.00  0.00           C
ATOM   4289  HA  LEU   270      87.000  77.810  17.350  0.00  0.00           H
ATOM   4290  CB  LEU   270      86.140  76.980  19.200  0.00  0.00           C
ATOM   4291  HB2 LEU   270      85.140  76.550  19.310  0.00  0.00           H
ATOM   4292  HB3 LEU   270      85.810  77.940  19.590  0.00  0.00           H
ATOM   4293  CG  LEU   270      87.280  76.340  20.090  0.00  0.00           C
ATOM   4294  HG  LEU   270      87.540  75.340  19.740  0.00  0.00           H
ATOM   4295  CD1 LEU   270      88.600  77.210  19.990  0.00  0.00           C
ATOM   4296 HD11 LEU   270      88.600  78.150  20.540  0.00  0.00           H
ATOM   4297 HD12 LEU   270      89.450  76.700  20.430  0.00  0.00           H
ATOM   4298 HD13 LEU   270      88.900  77.380  18.950  0.00  0.00           H
ATOM   4299  CD2 LEU   270      86.780  76.140  21.590  0.00  0.00           C
ATOM   4300 HD21 LEU   270      87.510  75.530  22.120  0.00  0.00           H
ATOM   4301 HD22 LEU   270      86.650  77.140  22.010  0.00  0.00           H
ATOM   4302 HD23 LEU   270      85.780  75.700  21.540  0.00  0.00           H
ATOM   4303  C   LEU   270      86.740  75.690  17.000  0.00  0.00           C
ATOM   4304  O   LEU   270      85.980  74.700  17.050  0.00  0.00           O
ATOM   4305  N   ILE   271      87.960  75.620  16.380  0.00  0.00           N
ATOM   4306  H   ILE   271      88.590  76.380  16.580  0.00  0.00           H
ATOM   4307  CA  ILE   271      88.460  74.370  15.800  0.00  0.00           C
ATOM   4308  HA  ILE   271      87.700  74.050  15.080  0.00  0.00           H
ATOM   4309  CB  ILE   271      89.670  74.730  14.940  0.00  0.00           C
ATOM   4310  HB  ILE   271      90.150  75.490  15.560  0.00  0.00           H
ATOM   4311  CG2 ILE   271      90.660  73.540  14.610  0.00  0.00           C
ATOM   4312 HG21 ILE   271      90.300  72.940  13.780  0.00  0.00           H
ATOM   4313 HG22 ILE   271      91.590  74.050  14.340  0.00  0.00           H
ATOM   4314 HG23 ILE   271      90.950  72.820  15.370  0.00  0.00           H
ATOM   4315  CG1 ILE   271      89.250  75.370  13.620  0.00  0.00           C
ATOM   4316 HG12 ILE   271      88.440  76.090  13.730  0.00  0.00           H
ATOM   4317 HG13 ILE   271      88.840  74.620  12.940  0.00  0.00           H
ATOM   4318  CD1 ILE   271      90.350  76.130  12.880  0.00  0.00           C
ATOM   4319 HD11 ILE   271      89.860  76.900  12.290  0.00  0.00           H
ATOM   4320 HD12 ILE   271      90.870  76.690  13.660  0.00  0.00           H
ATOM   4321 HD13 ILE   271      91.050  75.540  12.290  0.00  0.00           H
ATOM   4322  C   ILE   271      88.830  73.370  16.850  0.00  0.00           C
ATOM   4323  O   ILE   271      89.610  73.690  17.750  0.00  0.00           O
ATOM   4324  N   ASN   272      88.370  72.170  16.760  0.00  0.00           N
ATOM   4325  H   ASN   272      87.950  72.000  15.860  0.00  0.00           H
ATOM   4326  CA  ASN   272      88.210  71.110  17.790  0.00  0.00           C
ATOM   4327  HA  ASN   272      87.680  70.270  17.330  0.00  0.00           H
ATOM   4328  CB  ASN   272      89.530  70.510  18.140  0.00  0.00           C
ATOM   4329  HB2 ASN   272      89.570  69.870  19.010  0.00  0.00           H
ATOM   4330  HB3 ASN   272      90.210  71.340  18.340  0.00  0.00           H
ATOM   4331  CG  ASN   272      90.160  69.590  17.060  0.00  0.00           C
ATOM   4332  OD1 ASN   272      89.660  68.490  16.850  0.00  0.00           O
ATOM   4333  ND2 ASN   272      91.280  69.920  16.440  0.00  0.00           N
ATOM   4334 HD21 ASN   272      91.680  70.820  16.670  0.00  0.00           H
ATOM   4335 HD22 ASN   272      91.440  69.420  15.580  0.00  0.00           H
ATOM   4336  C   ASN   272      87.430  71.510  19.050  0.00  0.00           C
ATOM   4337  O   ASN   272      87.500  70.740  19.980  0.00  0.00           O
ATOM   4338  N   GLY   273      86.730  72.600  19.080  0.00  0.00           N
ATOM   4339  H   GLY   273      86.740  73.170  18.240  0.00  0.00           H
ATOM   4340  CA  GLY   273      86.100  73.120  20.260  0.00  0.00           C
ATOM   4341  HA2 GLY   273      85.350  73.820  19.890  0.00  0.00           H
ATOM   4342  HA3 GLY   273      86.860  73.620  20.860  0.00  0.00           H
ATOM   4343  C   GLY   273      85.260  72.170  21.200  0.00  0.00           C
ATOM   4344  O   GLY   273      85.180  72.390  22.400  0.00  0.00           O
ATOM   4345  N   LYS   274      84.660  71.100  20.660  0.00  0.00           N
ATOM   4346  H   LYS   274      84.960  70.920  19.710  0.00  0.00           H
ATOM   4347  CA  LYS   274      83.830  70.010  21.260  0.00  0.00           C
ATOM   4348  HA  LYS   274      83.860  70.250  22.330  0.00  0.00           H
ATOM   4349  CB  LYS   274      82.370  70.180  20.710  0.00  0.00           C
ATOM   4350  HB2 LYS   274      81.720  69.370  21.030  0.00  0.00           H
ATOM   4351  HB3 LYS   274      82.480  70.260  19.620  0.00  0.00           H
ATOM   4352  CG  LYS   274      81.560  71.370  21.110  0.00  0.00           C
ATOM   4353  HG2 LYS   274      82.220  72.230  21.040  0.00  0.00           H
ATOM   4354  HG3 LYS   274      81.330  71.270  22.180  0.00  0.00           H
ATOM   4355  CD  LYS   274      80.330  71.590  20.320  0.00  0.00           C
ATOM   4356  HD2 LYS   274      79.650  70.750  20.470  0.00  0.00           H
ATOM   4357  HD3 LYS   274      80.590  71.720  19.270  0.00  0.00           H
ATOM   4358  CE  LYS   274      79.820  72.990  20.810  0.00  0.00           C
ATOM   4359  HE2 LYS   274      80.550  73.760  20.560  0.00  0.00           H
ATOM   4360  HE3 LYS   274      79.700  73.060  21.890  0.00  0.00           H
ATOM   4361  NZ  LYS   274      78.550  73.330  20.120  0.00  0.00           N
ATOM   4362  HZ1 LYS   274      77.830  72.810  20.600  0.00  0.00           H
ATOM   4363  HZ2 LYS   274      78.370  74.320  20.120  0.00  0.00           H
ATOM   4364  HZ3 LYS   274      78.510  72.940  19.190  0.00  0.00           H
ATOM   4365  C   LYS   274      84.510  68.670  21.130  0.00  0.00           C
ATOM   4366  O   LYS   274      83.900  67.730  21.630  0.00  0.00           O
ATOM   4367  N   ASN   275      85.750  68.550  20.630  0.00  0.00           N
ATOM   4368  H   ASN   275      86.180  69.400  20.310  0.00  0.00           H
ATOM   4369  CA  ASN   275      86.480  67.290  20.340  0.00  0.00           C
ATOM   4370  HA  ASN   275      85.730  66.530  20.090  0.00  0.00           H
ATOM   4371  CB  ASN   275      87.390  67.470  19.140  0.00  0.00           C
ATOM   4372  HB2 ASN   275      88.190  68.190  19.330  0.00  0.00           H
ATOM   4373  HB3 ASN   275      86.760  67.850  18.330  0.00  0.00           H
ATOM   4374  CG  ASN   275      88.090  66.210  18.870  0.00  0.00           C
ATOM   4375  OD1 ASN   275      87.990  65.170  19.510  0.00  0.00           O
ATOM   4376  ND2 ASN   275      88.700  66.150  17.760  0.00  0.00           N
ATOM   4377 HD21 ASN   275      88.800  67.020  17.250  0.00  0.00           H
ATOM   4378 HD22 ASN   275      89.330  65.400  17.530  0.00  0.00           H
ATOM   4379  C   ASN   275      87.150  66.750  21.590  0.00  0.00           C
ATOM   4380  O   ASN   275      88.360  66.930  21.850  0.00  0.00           O
ATOM   4381  N   GLU   276      86.250  66.260  22.430  0.00  0.00           N
ATOM   4382  H   GLU   276      85.260  66.280  22.210  0.00  0.00           H
ATOM   4383  CA  GLU   276      86.640  65.860  23.750  0.00  0.00           C
ATOM   4384  HA  GLU   276      87.070  66.730  24.250  0.00  0.00           H
ATOM   4385  CB  GLU   276      85.390  65.370  24.540  0.00  0.00           C
ATOM   4386  HB2 GLU   276      85.000  64.430  24.130  0.00  0.00           H
ATOM   4387  HB3 GLU   276      84.670  66.140  24.250  0.00  0.00           H
ATOM   4388  CG  GLU   276      85.450  65.120  26.060  0.00  0.00           C
ATOM   4389  HG2 GLU   276      85.770  66.030  26.560  0.00  0.00           H
ATOM   4390  HG3 GLU   276      86.180  64.340  26.290  0.00  0.00           H
ATOM   4391  CD  GLU   276      84.170  64.580  26.680  0.00  0.00           C
ATOM   4392  OE1 GLU   276      83.050  64.860  26.280  0.00  0.00           O
ATOM   4393  OE2 GLU   276      84.220  63.870  27.700  0.00  0.00           O
ATOM   4394  C   GLU   276      87.800  64.830  23.710  0.00  0.00           C
ATOM   4395  O   GLU   276      88.640  64.880  24.540  0.00  0.00           O
ATOM   4396  N   SER   277      87.900  63.860  22.740  0.00  0.00           N
ATOM   4397  H   SER   277      87.330  64.000  21.910  0.00  0.00           H
ATOM   4398  CA  SER   277      88.900  62.880  22.610  0.00  0.00           C
ATOM   4399  HA  SER   277      88.860  62.320  23.540  0.00  0.00           H
ATOM   4400  CB  SER   277      88.460  61.890  21.500  0.00  0.00           C
ATOM   4401  HB2 SER   277      87.630  61.280  21.840  0.00  0.00           H
ATOM   4402  HB3 SER   277      89.290  61.190  21.420  0.00  0.00           H
ATOM   4403  OG  SER   277      88.250  62.400  20.220  0.00  0.00           O
ATOM   4404  HG  SER   277      87.420  62.870  20.220  0.00  0.00           H
ATOM   4405  C   SER   277      90.300  63.430  22.260  0.00  0.00           C
ATOM   4406  O   SER   277      91.310  63.020  22.850  0.00  0.00           O
ATOM   4407  N   ALA   278      90.410  64.500  21.440  0.00  0.00           N
ATOM   4408  H   ALA   278      89.570  64.900  21.040  0.00  0.00           H
ATOM   4409  CA  ALA   278      91.680  65.200  21.170  0.00  0.00           C
ATOM   4410  HA  ALA   278      92.510  64.520  20.980  0.00  0.00           H
ATOM   4411  CB  ALA   278      91.480  65.930  19.880  0.00  0.00           C
ATOM   4412  HB1 ALA   278      90.520  66.450  19.910  0.00  0.00           H
ATOM   4413  HB2 ALA   278      92.310  66.570  19.580  0.00  0.00           H
ATOM   4414  HB3 ALA   278      91.330  65.270  19.020  0.00  0.00           H
ATOM   4415  C   ALA   278      92.090  66.140  22.300  0.00  0.00           C
ATOM   4416  O   ALA   278      93.220  66.040  22.720  0.00  0.00           O
ATOM   4417  N   HIE   279      91.160  66.820  22.990  0.00  0.00           N
ATOM   4418  H   HIE   279      90.270  66.830  22.510  0.00  0.00           H
ATOM   4419  CA  HIE   279      91.410  67.530  24.250  0.00  0.00           C
ATOM   4420  HA  HIE   279      92.320  68.110  24.090  0.00  0.00           H
ATOM   4421  CB  HIE   279      90.290  68.520  24.560  0.00  0.00           C
ATOM   4422  HB2 HIE   279      90.520  68.920  25.550  0.00  0.00           H
ATOM   4423  HB3 HIE   279      89.310  68.050  24.630  0.00  0.00           H
ATOM   4424  CG  HIE   279      90.260  69.720  23.620  0.00  0.00           C
ATOM   4425  ND1 HIE   279      91.140  70.810  23.620  0.00  0.00           N
ATOM   4426  CE1 HIE   279      90.750  71.640  22.690  0.00  0.00           C
ATOM   4427  HE1 HIE   279      91.230  72.590  22.490  0.00  0.00           H
ATOM   4428  NE2 HIE   279      89.630  71.180  22.140  0.00  0.00           N
ATOM   4429  HE2 HIE   279      89.140  71.600  21.360  0.00  0.00           H
ATOM   4430  CD2 HIE   279      89.300  70.020  22.740  0.00  0.00           C
ATOM   4431  HD2 HIE   279      88.420  69.430  22.550  0.00  0.00           H
ATOM   4432  C   HIE   279      91.810  66.650  25.420  0.00  0.00           C
ATOM   4433  O   HIE   279      92.690  67.070  26.190  0.00  0.00           O
ATOM   4434  N   ILE   280      91.380  65.400  25.530  0.00  0.00           N
ATOM   4435  H   ILE   280      90.780  65.070  24.790  0.00  0.00           H
ATOM   4436  CA  ILE   280      91.860  64.370  26.460  0.00  0.00           C
ATOM   4437  HA  ILE   280      91.790  64.760  27.470  0.00  0.00           H
ATOM   4438  CB  ILE   280      90.920  63.080  26.500  0.00  0.00           C
ATOM   4439  HB  ILE   280      90.650  62.850  25.470  0.00  0.00           H
ATOM   4440  CG2 ILE   280      91.770  61.960  27.060  0.00  0.00           C
ATOM   4441 HG21 ILE   280      92.560  61.530  26.450  0.00  0.00           H
ATOM   4442 HG22 ILE   280      92.150  62.310  28.030  0.00  0.00           H
ATOM   4443 HG23 ILE   280      91.170  61.150  27.490  0.00  0.00           H
ATOM   4444  CG1 ILE   280      89.580  63.340  27.210  0.00  0.00           C
ATOM   4445 HG12 ILE   280      89.290  64.340  26.860  0.00  0.00           H
ATOM   4446 HG13 ILE   280      89.820  63.280  28.270  0.00  0.00           H
ATOM   4447  CD1 ILE   280      88.400  62.350  26.850  0.00  0.00           C
ATOM   4448 HD11 ILE   280      87.440  62.710  27.250  0.00  0.00           H
ATOM   4449 HD12 ILE   280      88.300  62.230  25.770  0.00  0.00           H
ATOM   4450 HD13 ILE   280      88.610  61.360  27.240  0.00  0.00           H
ATOM   4451  C   ILE   280      93.300  64.050  26.120  0.00  0.00           C
ATOM   4452  O   ILE   280      94.070  64.080  27.040  0.00  0.00           O
ATOM   4453  N   SER   281      93.540  63.850  24.810  0.00  0.00           N
ATOM   4454  H   SER   281      92.770  63.680  24.180  0.00  0.00           H
ATOM   4455  CA  SER   281      94.940  63.470  24.470  0.00  0.00           C
ATOM   4456  HA  SER   281      95.180  62.540  24.970  0.00  0.00           H
ATOM   4457  CB  SER   281      94.950  62.990  22.990  0.00  0.00           C
ATOM   4458  HB2 SER   281      94.650  63.870  22.410  0.00  0.00           H
ATOM   4459  HB3 SER   281      94.240  62.170  22.930  0.00  0.00           H
ATOM   4460  OG  SER   281      96.190  62.600  22.540  0.00  0.00           O
ATOM   4461  HG  SER   281      96.590  63.400  22.190  0.00  0.00           H
ATOM   4462  C   SER   281      96.010  64.500  24.820  0.00  0.00           C
ATOM   4463  O   SER   281      97.020  64.260  25.440  0.00  0.00           O
ATOM   4464  N   ASP   282      95.670  65.790  24.410  0.00  0.00           N
ATOM   4465  H   ASP   282      94.800  65.860  23.900  0.00  0.00           H
ATOM   4466  CA  ASP   282      96.430  66.950  24.580  0.00  0.00           C
ATOM   4467  HA  ASP   282      97.500  66.800  24.390  0.00  0.00           H
ATOM   4468  CB  ASP   282      95.790  68.050  23.650  0.00  0.00           C
ATOM   4469  HB2 ASP   282      96.260  68.990  23.930  0.00  0.00           H
ATOM   4470  HB3 ASP   282      94.710  68.100  23.760  0.00  0.00           H
ATOM   4471  CG  ASP   282      96.010  67.850  22.170  0.00  0.00           C
ATOM   4472  OD1 ASP   282      96.510  66.790  21.690  0.00  0.00           O
ATOM   4473  OD2 ASP   282      95.700  68.820  21.400  0.00  0.00           O
ATOM   4474  C   ASP   282      96.560  67.290  26.050  0.00  0.00           C
ATOM   4475  O   ASP   282      97.680  67.550  26.480  0.00  0.00           O
ATOM   4476  N   ALA   283      95.540  67.260  26.900  0.00  0.00           N
ATOM   4477  H   ALA   283      94.670  66.900  26.540  0.00  0.00           H
ATOM   4478  CA  ALA   283      95.590  67.500  28.350  0.00  0.00           C
ATOM   4479  HA  ALA   283      96.020  68.490  28.520  0.00  0.00           H
ATOM   4480  CB  ALA   283      94.180  67.420  28.900  0.00  0.00           C
ATOM   4481  HB1 ALA   283      94.320  67.390  29.980  0.00  0.00           H
ATOM   4482  HB2 ALA   283      93.510  68.220  28.570  0.00  0.00           H
ATOM   4483  HB3 ALA   283      93.760  66.440  28.680  0.00  0.00           H
ATOM   4484  C   ALA   283      96.580  66.460  28.970  0.00  0.00           C
ATOM   4485  O   ALA   283      97.460  66.830  29.790  0.00  0.00           O
ATOM   4486  N   VAL   284      96.460  65.150  28.700  0.00  0.00           N
ATOM   4487  H   VAL   284      95.680  64.870  28.120  0.00  0.00           H
ATOM   4488  CA  VAL   284      97.280  64.130  29.220  0.00  0.00           C
ATOM   4489  HA  VAL   284      97.280  64.120  30.310  0.00  0.00           H
ATOM   4490  CB  VAL   284      96.820  62.680  28.780  0.00  0.00           C
ATOM   4491  HB  VAL   284      96.480  62.650  27.750  0.00  0.00           H
ATOM   4492  CG1 VAL   284      97.890  61.570  28.970  0.00  0.00           C
ATOM   4493 HG11 VAL   284      97.330  60.650  28.790  0.00  0.00           H
ATOM   4494 HG12 VAL   284      98.670  61.750  28.230  0.00  0.00           H
ATOM   4495 HG13 VAL   284      98.280  61.600  29.990  0.00  0.00           H
ATOM   4496  CG2 VAL   284      95.640  62.210  29.610  0.00  0.00           C
ATOM   4497 HG21 VAL   284      95.940  62.190  30.660  0.00  0.00           H
ATOM   4498 HG22 VAL   284      94.940  63.040  29.640  0.00  0.00           H
ATOM   4499 HG23 VAL   284      95.170  61.290  29.260  0.00  0.00           H
ATOM   4500  C   VAL   284      98.700  64.340  28.780  0.00  0.00           C
ATOM   4501  O   VAL   284      99.640  64.140  29.570  0.00  0.00           O
ATOM   4502  N   ALA   285      99.010  64.700  27.530  0.00  0.00           N
ATOM   4503  H   ALA   285      98.240  64.750  26.870  0.00  0.00           H
ATOM   4504  CA  ALA   285     100.380  64.950  27.090  0.00  0.00           C
ATOM   4505  HA  ALA   285     100.910  64.010  27.240  0.00  0.00           H
ATOM   4506  CB  ALA   285     100.400  65.350  25.560  0.00  0.00           C
ATOM   4507  HB1 ALA   285     100.050  64.550  24.920  0.00  0.00           H
ATOM   4508  HB2 ALA   285      99.780  66.240  25.430  0.00  0.00           H
ATOM   4509  HB3 ALA   285     101.440  65.530  25.260  0.00  0.00           H
ATOM   4510  C   ALA   285     100.970  66.070  27.980  0.00  0.00           C
ATOM   4511  O   ALA   285     102.040  65.870  28.550  0.00  0.00           O
ATOM   4512  N   VAL   286     100.210  67.130  28.210  0.00  0.00           N
ATOM   4513  H   VAL   286      99.350  67.170  27.680  0.00  0.00           H
ATOM   4514  CA  VAL   286     100.640  68.250  29.210  0.00  0.00           C
ATOM   4515  HA  VAL   286     101.640  68.560  28.900  0.00  0.00           H
ATOM   4516  CB  VAL   286      99.810  69.540  29.060  0.00  0.00           C
ATOM   4517  HB  VAL   286      98.740  69.410  28.910  0.00  0.00           H
ATOM   4518  CG1 VAL   286      99.980  70.570  30.170  0.00  0.00           C
ATOM   4519 HG11 VAL   286      99.370  71.450  29.980  0.00  0.00           H
ATOM   4520 HG12 VAL   286      99.610  70.200  31.120  0.00  0.00           H
ATOM   4521 HG13 VAL   286     101.040  70.840  30.210  0.00  0.00           H
ATOM   4522  CG2 VAL   286     100.240  70.300  27.800  0.00  0.00           C
ATOM   4523 HG21 VAL   286      99.860  71.320  27.760  0.00  0.00           H
ATOM   4524 HG22 VAL   286     101.330  70.370  27.800  0.00  0.00           H
ATOM   4525 HG23 VAL   286      99.940  69.850  26.850  0.00  0.00           H
ATOM   4526  C   VAL   286     100.800  67.850  30.680  0.00  0.00           C
ATOM   4527  O   VAL   286     101.840  68.080  31.250  0.00  0.00           O
ATOM   4528  N   VAL   287      99.830  67.140  31.310  0.00  0.00           N
ATOM   4529  H   VAL   287      98.990  67.120  30.740  0.00  0.00           H
ATOM   4530  CA  VAL   287      99.960  66.630  32.660  0.00  0.00           C
ATOM   4531  HA  VAL   287     100.260  67.440  33.330  0.00  0.00           H
ATOM   4532  CB  VAL   287      98.550  66.120  33.210  0.00  0.00           C
ATOM   4533  HB  VAL   287      98.060  65.370  32.590  0.00  0.00           H
ATOM   4534  CG1 VAL   287      98.600  65.370  34.460  0.00  0.00           C
ATOM   4535 HG11 VAL   287      97.570  65.350  34.820  0.00  0.00           H
ATOM   4536 HG12 VAL   287      98.980  64.400  34.140  0.00  0.00           H
ATOM   4537 HG13 VAL   287      99.330  65.690  35.200  0.00  0.00           H
ATOM   4538  CG2 VAL   287      97.540  67.310  33.380  0.00  0.00           C
ATOM   4539 HG21 VAL   287      97.850  67.990  34.170  0.00  0.00           H
ATOM   4540 HG22 VAL   287      97.340  67.900  32.480  0.00  0.00           H
ATOM   4541 HG23 VAL   287      96.550  66.880  33.530  0.00  0.00           H
ATOM   4542  C   VAL   287     101.030  65.540  32.830  0.00  0.00           C
ATOM   4543  O   VAL   287     101.620  65.450  33.890  0.00  0.00           O
ATOM   4544  N   ALA   288     101.380  64.800  31.750  0.00  0.00           N
ATOM   4545  H   ALA   288     100.900  64.950  30.870  0.00  0.00           H
ATOM   4546  CA  ALA   288     102.370  63.720  31.800  0.00  0.00           C
ATOM   4547  HA  ALA   288     102.290  63.150  32.720  0.00  0.00           H
ATOM   4548  CB  ALA   288     102.030  62.760  30.640  0.00  0.00           C
ATOM   4549  HB1 ALA   288     102.760  61.950  30.620  0.00  0.00           H
ATOM   4550  HB2 ALA   288     100.980  62.500  30.790  0.00  0.00           H
ATOM   4551  HB3 ALA   288     102.070  63.290  29.690  0.00  0.00           H
ATOM   4552  C   ALA   288     103.810  64.160  31.770  0.00  0.00           C
ATOM   4553  O   ALA   288     104.630  63.740  32.570  0.00  0.00           O
ATOM   4554  N   GLN   289     104.090  65.190  30.900  0.00  0.00           N
ATOM   4555  H   GLN   289     103.270  65.500  30.400  0.00  0.00           H
ATOM   4556  CA  GLN   289     105.380  65.950  30.890  0.00  0.00           C
ATOM   4557  HA  GLN   289     106.230  65.290  31.000  0.00  0.00           H
ATOM   4558  CB  GLN   289     105.710  66.630  29.530  0.00  0.00           C
ATOM   4559  HB2 GLN   289     105.520  65.950  28.700  0.00  0.00           H
ATOM   4560  HB3 GLN   289     106.770  66.860  29.430  0.00  0.00           H
ATOM   4561  CG  GLN   289     104.730  67.810  29.290  0.00  0.00           C
ATOM   4562  HG2 GLN   289     104.810  68.550  30.090  0.00  0.00           H
ATOM   4563  HG3 GLN   289     103.660  67.620  29.280  0.00  0.00           H
ATOM   4564  CD  GLN   289     104.860  68.470  27.940  0.00  0.00           C
ATOM   4565  OE1 GLN   289     105.430  67.940  26.990  0.00  0.00           O
ATOM   4566  NE2 GLN   289     104.440  69.750  27.820  0.00  0.00           N
ATOM   4567 HE21 GLN   289     103.960  70.200  28.590  0.00  0.00           H
ATOM   4568 HE22 GLN   289     104.690  70.300  27.020  0.00  0.00           H
ATOM   4569  C   GLN   289     105.570  66.790  32.100  0.00  0.00           C
ATOM   4570  O   GLN   289     106.620  66.790  32.710  0.00  0.00           O
ATOM   4571  N   ALA   290     104.490  67.340  32.640  0.00  0.00           N
ATOM   4572  H   ALA   290     103.590  67.220  32.220  0.00  0.00           H
ATOM   4573  CA  ALA   290     104.540  68.170  33.820  0.00  0.00           C
ATOM   4574  HA  ALA   290     105.390  68.840  33.720  0.00  0.00           H
ATOM   4575  CB  ALA   290     103.130  68.860  33.890  0.00  0.00           C
ATOM   4576  HB1 ALA   290     102.360  68.100  34.070  0.00  0.00           H
ATOM   4577  HB2 ALA   290     103.090  69.570  34.720  0.00  0.00           H
ATOM   4578  HB3 ALA   290     102.780  69.460  33.050  0.00  0.00           H
ATOM   4579  C   ALA   290     104.850  67.380  35.060  0.00  0.00           C
ATOM   4580  O   ALA   290     105.490  67.920  35.980  0.00  0.00           O
ATOM   4581  N   ILE   291     104.280  66.170  35.240  0.00  0.00           N
ATOM   4582  H   ILE   291     103.800  65.760  34.460  0.00  0.00           H
ATOM   4583  CA  ILE   291     104.580  65.240  36.370  0.00  0.00           C
ATOM   4584  HA  ILE   291     104.280  65.760  37.280  0.00  0.00           H
ATOM   4585  CB  ILE   291     103.750  63.970  36.240  0.00  0.00           C
ATOM   4586  HB  ILE   291     103.760  63.800  35.160  0.00  0.00           H
ATOM   4587  CG2 ILE   291     104.410  62.720  36.810  0.00  0.00           C
ATOM   4588 HG21 ILE   291     104.840  62.910  37.800  0.00  0.00           H
ATOM   4589 HG22 ILE   291     103.690  61.900  36.850  0.00  0.00           H
ATOM   4590 HG23 ILE   291     105.280  62.400  36.240  0.00  0.00           H
ATOM   4591  CG1 ILE   291     102.300  64.030  36.760  0.00  0.00           C
ATOM   4592 HG12 ILE   291     101.850  63.050  36.640  0.00  0.00           H
ATOM   4593 HG13 ILE   291     101.660  64.640  36.120  0.00  0.00           H
ATOM   4594  CD1 ILE   291     102.150  64.400  38.300  0.00  0.00           C
ATOM   4595 HD11 ILE   291     102.510  65.420  38.450  0.00  0.00           H
ATOM   4596 HD12 ILE   291     101.120  64.380  38.650  0.00  0.00           H
ATOM   4597 HD13 ILE   291     102.790  63.820  38.960  0.00  0.00           H
ATOM   4598  C   ILE   291     106.110  64.910  36.380  0.00  0.00           C
ATOM   4599  O   ILE   291     106.830  65.060  37.360  0.00  0.00           O
ATOM   4600  N   HIE   292     106.600  64.430  35.250  0.00  0.00           N
ATOM   4601  H   HIE   292     106.050  64.160  34.440  0.00  0.00           H
ATOM   4602  CA  HIE   292     107.960  63.990  35.020  0.00  0.00           C
ATOM   4603  HA  HIE   292     108.340  63.300  35.780  0.00  0.00           H
ATOM   4604  CB  HIE   292     108.150  63.410  33.610  0.00  0.00           C
ATOM   4605  HB2 HIE   292     109.230  63.490  33.450  0.00  0.00           H
ATOM   4606  HB3 HIE   292     107.660  63.940  32.800  0.00  0.00           H
ATOM   4607  CG  HIE   292     107.790  61.930  33.390  0.00  0.00           C
ATOM   4608  ND1 HIE   292     106.490  61.620  33.040  0.00  0.00           N
ATOM   4609  CE1 HIE   292     106.579  60.268  32.613  0.00  0.00           C
ATOM   4610  HE1 HIE   292     105.725  59.792  32.131  0.00  0.00           H
ATOM   4611  NE2 HIE   292     107.673  59.759  33.123  0.00  0.00           N
ATOM   4612  HE2 HIE   292     107.898  58.774  33.144  0.00  0.00           H
ATOM   4613  CD2 HIE   292     108.460  60.750  33.620  0.00  0.00           C
ATOM   4614  HD2 HIE   292     109.470  60.690  33.980  0.00  0.00           H
ATOM   4615  C   HIE   292     108.910  65.220  35.320  0.00  0.00           C
ATOM   4616  O   HIE   292     109.970  65.050  35.920  0.00  0.00           O
ATOM   4617  N   GLU   293     108.520  66.450  34.920  0.00  0.00           N
ATOM   4618  H   GLU   293     107.600  66.540  34.520  0.00  0.00           H
ATOM   4619  CA  GLU   293     109.300  67.620  35.370  0.00  0.00           C
ATOM   4620  HA  GLU   293     110.360  67.410  35.210  0.00  0.00           H
ATOM   4621  CB  GLU   293     108.830  68.900  34.630  0.00  0.00           C
ATOM   4622  HB2 GLU   293     109.250  69.750  35.180  0.00  0.00           H
ATOM   4623  HB3 GLU   293     107.750  68.900  34.760  0.00  0.00           H
ATOM   4624  CG  GLU   293     109.240  68.860  33.100  0.00  0.00           C
ATOM   4625  HG2 GLU   293     108.680  68.000  32.730  0.00  0.00           H
ATOM   4626  HG3 GLU   293     110.310  68.650  33.070  0.00  0.00           H
ATOM   4627  CD  GLU   293     108.920  70.130  32.330  0.00  0.00           C
ATOM   4628  OE1 GLU   293     108.540  70.050  31.130  0.00  0.00           O
ATOM   4629  OE2 GLU   293     109.040  71.250  32.910  0.00  0.00           O
ATOM   4630  C   GLU   293     109.300  67.830  36.860  0.00  0.00           C
ATOM   4631  O   GLU   293     110.330  68.000  37.490  0.00  0.00           O
ATOM   4632  N   LEU   294     108.140  67.620  37.470  0.00  0.00           N
ATOM   4633  H   LEU   294     107.370  67.270  36.920  0.00  0.00           H
ATOM   4634  CA  LEU   294     107.880  67.830  38.950  0.00  0.00           C
ATOM   4635  HA  LEU   294     108.100  68.880  39.120  0.00  0.00           H
ATOM   4636  CB  LEU   294     106.390  67.600  39.270  0.00  0.00           C
ATOM   4637  HB2 LEU   294     106.060  66.580  39.070  0.00  0.00           H
ATOM   4638  HB3 LEU   294     105.810  68.290  38.670  0.00  0.00           H
ATOM   4639  CG  LEU   294     105.980  67.750  40.740  0.00  0.00           C
ATOM   4640  HG  LEU   294     106.760  67.430  41.440  0.00  0.00           H
ATOM   4641  CD1 LEU   294     105.850  69.290  40.990  0.00  0.00           C
ATOM   4642 HD11 LEU   294     105.490  69.590  41.980  0.00  0.00           H
ATOM   4643 HD12 LEU   294     106.880  69.650  41.000  0.00  0.00           H
ATOM   4644 HD13 LEU   294     105.190  69.830  40.310  0.00  0.00           H
ATOM   4645  CD2 LEU   294     104.670  66.990  41.050  0.00  0.00           C
ATOM   4646 HD21 LEU   294     104.470  67.030  42.120  0.00  0.00           H
ATOM   4647 HD22 LEU   294     103.910  67.560  40.520  0.00  0.00           H
ATOM   4648 HD23 LEU   294     104.660  65.920  40.830  0.00  0.00           H
ATOM   4649  C   LEU   294     108.820  66.940  39.770  0.00  0.00           C
ATOM   4650  O   LEU   294     109.460  67.420  40.760  0.00  0.00           O
ATOM   4651  N   PHE   295     109.020  65.710  39.390  0.00  0.00           N
ATOM   4652  H   PHE   295     108.620  65.360  38.530  0.00  0.00           H
ATOM   4653  CA  PHE   295     109.910  64.760  40.040  0.00  0.00           C
ATOM   4654  HA  PHE   295     109.680  64.980  41.080  0.00  0.00           H
ATOM   4655  CB  PHE   295     109.450  63.300  39.750  0.00  0.00           C
ATOM   4656  HB2 PHE   295     110.210  62.560  39.990  0.00  0.00           H
ATOM   4657  HB3 PHE   295     109.310  63.270  38.670  0.00  0.00           H
ATOM   4658  CG  PHE   295     108.190  63.000  40.590  0.00  0.00           C
ATOM   4659  CD1 PHE   295     108.310  62.580  41.940  0.00  0.00           C
ATOM   4660  HD1 PHE   295     109.310  62.660  42.340  0.00  0.00           H
ATOM   4661  CE1 PHE   295     107.200  62.330  42.770  0.00  0.00           C
ATOM   4662  HE1 PHE   295     107.310  62.150  43.830  0.00  0.00           H
ATOM   4663  CZ  PHE   295     105.900  62.420  42.130  0.00  0.00           C
ATOM   4664  HZ  PHE   295     105.040  62.280  42.770  0.00  0.00           H
ATOM   4665  CE2 PHE   295     105.750  62.750  40.790  0.00  0.00           C
ATOM   4666  HE2 PHE   295     104.750  62.730  40.390  0.00  0.00           H
ATOM   4667  CD2 PHE   295     106.900  63.110  40.030  0.00  0.00           C
ATOM   4668  HD2 PHE   295     106.750  63.260  38.980  0.00  0.00           H
ATOM   4669  C   PHE   295     111.480  64.970  39.930  0.00  0.00           C
ATOM   4670  O   PHE   295     112.350  64.330  40.500  0.00  0.00           O
ATOM   4671  N   GLU   296     111.900  65.860  39.010  0.00  0.00           N
ATOM   4672  H   GLU   296     111.200  66.440  38.550  0.00  0.00           H
ATOM   4673  CA  GLU   296     113.260  66.360  38.920  0.00  0.00           C
ATOM   4674  HA  GLU   296     113.820  65.430  38.840  0.00  0.00           H
ATOM   4675  CB  GLU   296     113.560  67.120  37.640  0.00  0.00           C
ATOM   4676  HB2 GLU   296     114.640  67.170  37.560  0.00  0.00           H
ATOM   4677  HB3 GLU   296     113.150  68.120  37.740  0.00  0.00           H
ATOM   4678  CG  GLU   296     113.180  66.430  36.310  0.00  0.00           C
ATOM   4679  HG2 GLU   296     112.110  66.240  36.270  0.00  0.00           H
ATOM   4680  HG3 GLU   296     113.610  65.430  36.340  0.00  0.00           H
ATOM   4681  CD  GLU   296     113.570  67.230  35.050  0.00  0.00           C
ATOM   4682  OE1 GLU   296     113.860  66.600  33.950  0.00  0.00           O
ATOM   4683  OE2 GLU   296     113.570  68.460  35.200  0.00  0.00           O
ATOM   4684  C   GLU   296     113.810  67.230  40.170  0.00  0.00           C
ATOM   4685  O   GLU   296     114.990  67.220  40.500  0.00  0.00           O
ATOM   4686  N   MET   297     113.040  67.990  40.930  0.00  0.00           N
ATOM   4687  H   MET   297     112.060  67.850  40.710  0.00  0.00           H
ATOM   4688  CA  MET   297     113.270  68.790  42.080  0.00  0.00           C
ATOM   4689  HA  MET   297     114.300  69.160  42.020  0.00  0.00           H
ATOM   4690  CB  MET   297     112.330  70.000  42.080  0.00  0.00           C
ATOM   4691  HB2 MET   297     112.450  70.510  43.030  0.00  0.00           H
ATOM   4692  HB3 MET   297     111.290  69.700  42.140  0.00  0.00           H
ATOM   4693  CG  MET   297     112.510  70.880  40.800  0.00  0.00           C
ATOM   4694  HG2 MET   297     112.520  70.210  39.950  0.00  0.00           H
ATOM   4695  HG3 MET   297     113.500  71.310  40.750  0.00  0.00           H
ATOM   4696  SD  MET   297     111.290  72.070  40.240  0.00  0.00           S
ATOM   4697  CE  MET   297     109.900  70.890  39.820  0.00  0.00           C
ATOM   4698  HE1 MET   297     109.080  71.410  39.340  0.00  0.00           H
ATOM   4699  HE2 MET   297     110.190  70.100  39.130  0.00  0.00           H
ATOM   4700  HE3 MET   297     109.510  70.390  40.710  0.00  0.00           H
ATOM   4701  C   MET   297     113.260  67.920  43.320  0.00  0.00           C
ATOM   4702  O   MET   297     112.850  66.740  43.330  0.00  0.00           O
ATOM   4703  N   GLU   298     113.780  68.540  44.370  0.00  0.00           N
ATOM   4704  H   GLU   298     114.120  69.460  44.150  0.00  0.00           H
ATOM   4705  CA  GLU   298     113.850  68.060  45.840  0.00  0.00           C
ATOM   4706  HA  GLU   298     114.160  67.020  45.850  0.00  0.00           H
ATOM   4707  CB  GLU   298     114.930  68.790  46.760  0.00  0.00           C
ATOM   4708  HB2 GLU   298     115.000  68.270  47.710  0.00  0.00           H
ATOM   4709  HB3 GLU   298     114.660  69.840  46.880  0.00  0.00           H
ATOM   4710  CG  GLU   298     116.300  68.930  46.050  0.00  0.00           C
ATOM   4711  HG2 GLU   298     117.050  69.420  46.670  0.00  0.00           H
ATOM   4712  HG3 GLU   298     116.250  69.610  45.200  0.00  0.00           H
ATOM   4713  CD  GLU   298     116.870  67.550  45.520  0.00  0.00           C
ATOM   4714  OE1 GLU   298     116.660  66.490  46.220  0.00  0.00           O
ATOM   4715  OE2 GLU   298     117.510  67.570  44.450  0.00  0.00           O
ATOM   4716  C   GLU   298     112.460  68.100  46.490  0.00  0.00           C
ATOM   4717  O   GLU   298     111.560  68.850  46.150  0.00  0.00           O
ATOM   4718  N   ASN   299     112.310  67.380  47.580  0.00  0.00           N
ATOM   4719  H   ASN   299     113.050  66.720  47.780  0.00  0.00           H
ATOM   4720  CA  ASN   299     111.290  67.550  48.670  0.00  0.00           C
ATOM   4721  HA  ASN   299     111.420  66.710  49.350  0.00  0.00           H
ATOM   4722  CB  ASN   299     111.600  68.890  49.440  0.00  0.00           C
ATOM   4723  HB2 ASN   299     110.870  68.960  50.250  0.00  0.00           H
ATOM   4724  HB3 ASN   299     111.650  69.670  48.670  0.00  0.00           H
ATOM   4725  CG  ASN   299     112.960  68.910  50.030  0.00  0.00           C
ATOM   4726  OD1 ASN   299     113.170  68.110  50.860  0.00  0.00           O
ATOM   4727  ND2 ASN   299     113.880  69.740  49.670  0.00  0.00           N
ATOM   4728 HD21 ASN   299     113.670  70.430  48.970  0.00  0.00           H
ATOM   4729 HD22 ASN   299     114.780  69.620  50.120  0.00  0.00           H
ATOM   4730  C   ASN   299     109.790  67.420  48.280  0.00  0.00           C
ATOM   4731  O   ASN   299     108.930  68.020  48.990  0.00  0.00           O
ATOM   4732  N   ILE   300     109.460  66.690  47.160  0.00  0.00           N
ATOM   4733  H   ILE   300     110.260  66.350  46.640  0.00  0.00           H
ATOM   4734  CA  ILE   300     108.100  66.560  46.590  0.00  0.00           C
ATOM   4735  HA  ILE   300     107.540  67.490  46.490  0.00  0.00           H
ATOM   4736  CB  ILE   300     108.340  65.940  45.150  0.00  0.00           C
ATOM   4737  HB  ILE   300     108.550  64.870  45.110  0.00  0.00           H
ATOM   4738  CG2 ILE   300     106.960  65.990  44.450  0.00  0.00           C
ATOM   4739 HG21 ILE   300     106.930  65.630  43.420  0.00  0.00           H
ATOM   4740 HG22 ILE   300     106.240  65.330  44.920  0.00  0.00           H
ATOM   4741 HG23 ILE   300     106.570  67.010  44.490  0.00  0.00           H
ATOM   4742  CG1 ILE   300     109.390  66.650  44.250  0.00  0.00           C
ATOM   4743 HG12 ILE   300     109.580  66.180  43.290  0.00  0.00           H
ATOM   4744 HG13 ILE   300     110.350  66.520  44.750  0.00  0.00           H
ATOM   4745  CD1 ILE   300     109.050  68.190  44.100  0.00  0.00           C
ATOM   4746 HD11 ILE   300     109.960  68.510  43.590  0.00  0.00           H
ATOM   4747 HD12 ILE   300     108.170  68.310  43.480  0.00  0.00           H
ATOM   4748 HD13 ILE   300     109.040  68.830  44.990  0.00  0.00           H
ATOM   4749  C   ILE   300     107.250  65.750  47.500  0.00  0.00           C
ATOM   4750  O   ILE   300     107.740  64.970  48.300  0.00  0.00           O
ATOM   4751  N   THR   301     105.940  65.960  47.500  0.00  0.00           N
ATOM   4752  H   THR   301     105.490  66.600  46.860  0.00  0.00           H
ATOM   4753  CA  THR   301     104.960  65.220  48.380  0.00  0.00           C
ATOM   4754  HA  THR   301     105.460  64.420  48.930  0.00  0.00           H
ATOM   4755  CB  THR   301     104.400  66.250  49.450  0.00  0.00           C
ATOM   4756  HB  THR   301     103.620  65.760  50.030  0.00  0.00           H
ATOM   4757  CG2 THR   301     105.580  66.740  50.250  0.00  0.00           C
ATOM   4758 HG21 THR   301     106.360  67.260  49.700  0.00  0.00           H
ATOM   4759 HG22 THR   301     105.350  67.530  50.970  0.00  0.00           H
ATOM   4760 HG23 THR   301     106.110  65.900  50.720  0.00  0.00           H
ATOM   4761  OG1 THR   301     103.810  67.340  48.790  0.00  0.00           O
ATOM   4762  HG1 THR   301     104.470  67.710  48.190  0.00  0.00           H
ATOM   4763  C   THR   301     103.890  64.630  47.610  0.00  0.00           C
ATOM   4764  O   THR   301     103.590  65.090  46.470  0.00  0.00           O
ATOM   4765  N   ASP   302     103.150  63.670  48.150  0.00  0.00           N
ATOM   4766  H   ASP   302     103.400  63.360  49.080  0.00  0.00           H
ATOM   4767  CA  ASP   302     101.900  63.060  47.580  0.00  0.00           C
ATOM   4768  HA  ASP   302     102.060  63.020  46.510  0.00  0.00           H
ATOM   4769  CB  ASP   302     101.740  61.630  48.190  0.00  0.00           C
ATOM   4770  HB2 ASP   302     100.730  61.280  47.960  0.00  0.00           H
ATOM   4771  HB3 ASP   302     101.840  61.550  49.280  0.00  0.00           H
ATOM   4772  CG  ASP   302     102.720  60.580  47.670  0.00  0.00           C
ATOM   4773  OD1 ASP   302     103.820  60.870  47.080  0.00  0.00           O
ATOM   4774  OD2 ASP   302     102.430  59.360  47.860  0.00  0.00           O
ATOM   4775  C   ASP   302     100.570  63.870  47.890  0.00  0.00           C
ATOM   4776  O   ASP   302     100.480  64.610  48.880  0.00  0.00           O
ATOM   4777  N   PRO   303      99.550  63.830  46.980  0.00  0.00           N
ATOM   4778  CD  PRO   303      99.560  63.110  45.680  0.00  0.00           C
ATOM   4779  HD2 PRO   303      99.390  62.050  45.850  0.00  0.00           H
ATOM   4780  HD3 PRO   303     100.440  63.470  45.140  0.00  0.00           H
ATOM   4781  CG  PRO   303      98.330  63.660  44.920  0.00  0.00           C
ATOM   4782  HG2 PRO   303      97.980  63.100  44.060  0.00  0.00           H
ATOM   4783  HG3 PRO   303      98.450  64.650  44.470  0.00  0.00           H
ATOM   4784  CB  PRO   303      97.350  63.770  46.040  0.00  0.00           C
ATOM   4785  HB2 PRO   303      96.860  62.800  46.150  0.00  0.00           H
ATOM   4786  HB3 PRO   303      96.630  64.510  45.710  0.00  0.00           H
ATOM   4787  CA  PRO   303      98.130  64.160  47.300  0.00  0.00           C
ATOM   4788  HA  PRO   303      98.120  65.240  47.440  0.00  0.00           H
ATOM   4789  C   PRO   303      97.610  63.490  48.580  0.00  0.00           C
ATOM   4790  O   PRO   303      98.140  62.370  48.980  0.00  0.00           O
ATOM   4791  N   PRO   304      96.720  64.200  49.250  0.00  0.00           N
ATOM   4792  CD  PRO   304      96.380  65.630  49.120  0.00  0.00           C
ATOM   4793  HD2 PRO   304      95.690  65.710  48.280  0.00  0.00           H
ATOM   4794  HD3 PRO   304      97.220  66.300  48.940  0.00  0.00           H
ATOM   4795  CG  PRO   304      95.800  66.000  50.460  0.00  0.00           C
ATOM   4796  HG2 PRO   304      95.170  66.880  50.370  0.00  0.00           H
ATOM   4797  HG3 PRO   304      96.630  66.150  51.150  0.00  0.00           H
ATOM   4798  CB  PRO   304      94.980  64.770  50.830  0.00  0.00           C
ATOM   4799  HB2 PRO   304      94.010  64.730  50.350  0.00  0.00           H
ATOM   4800  HB3 PRO   304      94.950  64.770  51.920  0.00  0.00           H
ATOM   4801  CA  PRO   304      95.950  63.580  50.320  0.00  0.00           C
ATOM   4802  HA  PRO   304      96.730  63.290  51.030  0.00  0.00           H
ATOM   4803  C   PRO   304      95.190  62.290  49.860  0.00  0.00           C
ATOM   4804  O   PRO   304      94.630  62.210  48.780  0.00  0.00           O
ATOM   4805  N   ARG   305      95.480  61.200  50.670  0.00  0.00           N
ATOM   4806  H   ARG   305      96.050  61.320  51.500  0.00  0.00           H
ATOM   4807  CA  ARG   305      94.830  59.900  50.550  0.00  0.00           C
ATOM   4808  HA  ARG   305      94.840  59.670  49.490  0.00  0.00           H
ATOM   4809  CB  ARG   305      95.690  58.800  51.230  0.00  0.00           C
ATOM   4810  HB2 ARG   305      95.690  58.870  52.320  0.00  0.00           H
ATOM   4811  HB3 ARG   305      96.700  58.940  50.850  0.00  0.00           H
ATOM   4812  CG  ARG   305      95.400  57.370  50.730  0.00  0.00           C
ATOM   4813  HG2 ARG   305      95.310  57.290  49.640  0.00  0.00           H
ATOM   4814  HG3 ARG   305      94.370  57.130  50.990  0.00  0.00           H
ATOM   4815  CD  ARG   305      96.430  56.330  51.230  0.00  0.00           C
ATOM   4816  HD2 ARG   305      96.380  56.200  52.310  0.00  0.00           H
ATOM   4817  HD3 ARG   305      97.460  56.620  51.030  0.00  0.00           H
ATOM   4818  NE  ARG   305      96.180  55.090  50.480  0.00  0.00           N
ATOM   4819  HE  ARG   305      95.750  55.100  49.560  0.00  0.00           H
ATOM   4820  CZ  ARG   305      96.480  53.880  50.900  0.00  0.00           C
ATOM   4821  NH1 ARG   305      96.920  53.620  52.130  0.00  0.00           N
ATOM   4822 HH11 ARG   305      97.260  54.430  52.640  0.00  0.00           H
ATOM   4823 HH12 ARG   305      97.220  52.680  52.360  0.00  0.00           H
ATOM   4824  NH2 ARG   305      96.250  52.870  50.100  0.00  0.00           N
ATOM   4825 HH21 ARG   305      96.000  53.020  49.130  0.00  0.00           H
ATOM   4826 HH22 ARG   305      96.480  51.920  50.350  0.00  0.00           H
ATOM   4827  C   ARG   305      93.400  59.810  51.080  0.00  0.00           C
ATOM   4828  O   ARG   305      93.190  59.350  52.250  0.00  0.00           O
ATOM   4829  N   GLY   306      92.460  60.110  50.230  0.00  0.00           N
ATOM   4830  H   GLY   306      92.720  60.600  49.390  0.00  0.00           H
ATOM   4831  CA  GLY   306      91.070  60.210  50.690  0.00  0.00           C
ATOM   4832  HA2 GLY   306      90.890  59.440  51.440  0.00  0.00           H
ATOM   4833  HA3 GLY   306      90.480  60.140  49.780  0.00  0.00           H
ATOM   4834  C   GLY   306      90.760  61.600  51.360  0.00  0.00           C
ATOM   4835  O   GLY   306      91.720  62.160  51.880  0.00  0.00           O
ATOM   4836  N   CYX   307      89.530  62.080  51.210  0.00  0.00           N
ATOM   4837  H   CYX   307      88.980  61.510  50.590  0.00  0.00           H
ATOM   4838  CA  CYX   307      89.040  63.300  51.880  0.00  0.00           C
ATOM   4839  HA  CYX   307      89.760  64.090  51.670  0.00  0.00           H
ATOM   4840  CB  CYX   307      87.730  63.630  51.210  0.00  0.00           C
ATOM   4841  HB2 CYX   307      87.300  64.390  51.870  0.00  0.00           H
ATOM   4842  HB3 CYX   307      86.990  62.830  51.140  0.00  0.00           H
ATOM   4843  SG  CYX   307      87.820  64.560  49.630  0.00  0.00           S
ATOM   4844  C   CYX   307      88.840  63.270  53.440  0.00  0.00           C
ATOM   4845  O   CYX   307      89.150  64.240  54.160  0.00  0.00           O
ATOM   4846  N   VAL   308      88.370  62.120  54.010  0.00  0.00           N
ATOM   4847  H   VAL   308      88.250  61.370  53.350  0.00  0.00           H
ATOM   4848  CA  VAL   308      87.800  62.040  55.360  0.00  0.00           C
ATOM   4849  HA  VAL   308      87.010  62.760  55.560  0.00  0.00           H
ATOM   4850  CB  VAL   308      87.330  60.630  55.670  0.00  0.00           C
ATOM   4851  HB  VAL   308      88.020  59.800  55.510  0.00  0.00           H
ATOM   4852  CG1 VAL   308      86.840  60.380  57.080  0.00  0.00           C
ATOM   4853 HG11 VAL   308      86.270  59.470  57.220  0.00  0.00           H
ATOM   4854 HG12 VAL   308      87.720  60.350  57.730  0.00  0.00           H
ATOM   4855 HG13 VAL   308      86.140  61.170  57.360  0.00  0.00           H
ATOM   4856  CG2 VAL   308      86.060  60.430  54.850  0.00  0.00           C
ATOM   4857 HG21 VAL   308      85.680  59.430  55.080  0.00  0.00           H
ATOM   4858 HG22 VAL   308      85.320  61.210  55.010  0.00  0.00           H
ATOM   4859 HG23 VAL   308      86.400  60.430  53.820  0.00  0.00           H
ATOM   4860  C   VAL   308      88.900  62.340  56.480  0.00  0.00           C
ATOM   4861  O   VAL   308      89.890  61.600  56.660  0.00  0.00           O
ATOM   4862  N   GLY   309      88.670  63.510  57.080  0.00  0.00           N
ATOM   4863  H   GLY   309      87.800  63.950  56.820  0.00  0.00           H
ATOM   4864  CA  GLY   309      89.500  64.110  58.080  0.00  0.00           C
ATOM   4865  HA2 GLY   309      89.880  63.290  58.690  0.00  0.00           H
ATOM   4866  HA3 GLY   309      88.910  64.760  58.720  0.00  0.00           H
ATOM   4867  C   GLY   309      90.760  64.860  57.560  0.00  0.00           C
ATOM   4868  O   GLY   309      91.420  65.610  58.280  0.00  0.00           O
ATOM   4869  N   ASN   310      91.120  64.710  56.290  0.00  0.00           N
ATOM   4870  H   ASN   310      90.590  64.130  55.660  0.00  0.00           H
ATOM   4871  CA  ASN   310      92.140  65.620  55.660  0.00  0.00           C
ATOM   4872  HA  ASN   310      92.910  65.720  56.420  0.00  0.00           H
ATOM   4873  CB  ASN   310      92.720  64.980  54.390  0.00  0.00           C
ATOM   4874  HB2 ASN   310      93.410  65.750  54.040  0.00  0.00           H
ATOM   4875  HB3 ASN   310      91.990  64.790  53.600  0.00  0.00           H
ATOM   4876  CG  ASN   310      93.610  63.750  54.710  0.00  0.00           C
ATOM   4877  OD1 ASN   310      94.700  63.920  55.150  0.00  0.00           O
ATOM   4878  ND2 ASN   310      93.120  62.530  54.580  0.00  0.00           N
ATOM   4879 HD21 ASN   310      92.280  62.270  54.090  0.00  0.00           H
ATOM   4880 HD22 ASN   310      93.840  61.830  54.730  0.00  0.00           H
ATOM   4881  C   ASN   310      91.550  67.000  55.310  0.00  0.00           C
ATOM   4882  O   ASN   310      90.640  67.160  54.510  0.00  0.00           O
ATOM   4883  N   THR   311      92.240  68.030  55.730  0.00  0.00           N
ATOM   4884  H   THR   311      93.030  67.860  56.330  0.00  0.00           H
ATOM   4885  CA  THR   311      91.790  69.460  55.690  0.00  0.00           C
ATOM   4886  HA  THR   311      91.010  69.650  54.940  0.00  0.00           H
ATOM   4887  CB  THR   311      91.160  70.070  56.920  0.00  0.00           C
ATOM   4888  HB  THR   311      90.690  71.040  56.710  0.00  0.00           H
ATOM   4889  CG2 THR   311      90.120  69.190  57.560  0.00  0.00           C
ATOM   4890 HG21 THR   311      90.570  68.370  58.120  0.00  0.00           H
ATOM   4891 HG22 THR   311      89.590  69.780  58.320  0.00  0.00           H
ATOM   4892 HG23 THR   311      89.390  68.860  56.820  0.00  0.00           H
ATOM   4893  OG1 THR   311      92.130  70.220  57.920  0.00  0.00           O
ATOM   4894  HG1 THR   311      92.570  69.380  58.060  0.00  0.00           H
ATOM   4895  C   THR   311      92.820  70.470  55.240  0.00  0.00           C
ATOM   4896  O   THR   311      92.480  71.550  54.850  0.00  0.00           O
ATOM   4897  N   ASN   312      94.080  70.120  55.370  0.00  0.00           N
ATOM   4898  H   ASN   312      94.280  69.180  55.690  0.00  0.00           H
ATOM   4899  CA  ASN   312      95.280  70.900  54.980  0.00  0.00           C
ATOM   4900  HA  ASN   312      95.060  71.940  55.230  0.00  0.00           H
ATOM   4901  CB  ASN   312      96.480  70.470  55.830  0.00  0.00           C
ATOM   4902  HB2 ASN   312      97.230  71.250  55.760  0.00  0.00           H
ATOM   4903  HB3 ASN   312      96.820  69.540  55.360  0.00  0.00           H
ATOM   4904  CG  ASN   312      96.170  70.340  57.330  0.00  0.00           C
ATOM   4905  OD1 ASN   312      95.780  71.270  58.030  0.00  0.00           O
ATOM   4906  ND2 ASN   312      96.450  69.230  58.000  0.00  0.00           N
ATOM   4907 HD21 ASN   312      96.760  68.420  57.490  0.00  0.00           H
ATOM   4908 HD22 ASN   312      96.030  69.040  58.900  0.00  0.00           H
ATOM   4909  C   ASN   312      95.450  70.720  53.450  0.00  0.00           C
ATOM   4910  O   ASN   312      95.110  69.640  52.890  0.00  0.00           O
ATOM   4911  N   ILE   313      95.970  71.780  52.800  0.00  0.00           N
ATOM   4912  H   ILE   313      96.170  72.640  53.280  0.00  0.00           H
ATOM   4913  CA  ILE   313      96.240  71.630  51.330  0.00  0.00           C
ATOM   4914  HA  ILE   313      95.340  71.130  50.990  0.00  0.00           H
ATOM   4915  CB  ILE   313      96.590  72.970  50.730  0.00  0.00           C
ATOM   4916  HB  ILE   313      96.750  72.870  49.650  0.00  0.00           H
ATOM   4917  CG2 ILE   313      95.370  73.860  50.930  0.00  0.00           C
ATOM   4918 HG21 ILE   313      95.140  73.940  52.000  0.00  0.00           H
ATOM   4919 HG22 ILE   313      95.540  74.810  50.420  0.00  0.00           H
ATOM   4920 HG23 ILE   313      94.520  73.510  50.340  0.00  0.00           H
ATOM   4921  CG1 ILE   313      97.900  73.600  51.210  0.00  0.00           C
ATOM   4922 HG12 ILE   313      98.710  72.880  51.340  0.00  0.00           H
ATOM   4923 HG13 ILE   313      97.830  73.980  52.230  0.00  0.00           H
ATOM   4924  CD1 ILE   313      98.490  74.720  50.250  0.00  0.00           C
ATOM   4925 HD11 ILE   313      97.730  75.240  49.660  0.00  0.00           H
ATOM   4926 HD12 ILE   313      99.130  75.350  50.870  0.00  0.00           H
ATOM   4927 HD13 ILE   313      99.080  74.220  49.480  0.00  0.00           H
ATOM   4928  C   ILE   313      97.380  70.640  51.070  0.00  0.00           C
ATOM   4929  O   ILE   313      98.120  70.270  51.980  0.00  0.00           O
ATOM   4930  N   TRP   314      97.560  70.220  49.810  0.00  0.00           N
ATOM   4931  H   TRP   314      96.870  70.570  49.160  0.00  0.00           H
ATOM   4932  CA  TRP   314      98.770  69.510  49.340  0.00  0.00           C
ATOM   4933  HA  TRP   314      99.070  68.670  49.960  0.00  0.00           H
ATOM   4934  CB  TRP   314      98.560  68.860  47.980  0.00  0.00           C
ATOM   4935  HB2 TRP   314      98.230  69.690  47.360  0.00  0.00           H
ATOM   4936  HB3 TRP   314      97.660  68.250  48.010  0.00  0.00           H
ATOM   4937  CG  TRP   314      99.610  68.050  47.170  0.00  0.00           C
ATOM   4938  CD1 TRP   314     100.680  67.380  47.580  0.00  0.00           C
ATOM   4939  HD1 TRP   314     101.000  67.310  48.610  0.00  0.00           H
ATOM   4940  NE1 TRP   314     101.220  66.720  46.530  0.00  0.00           N
ATOM   4941  HE1 TRP   314     102.060  66.180  46.680  0.00  0.00           H
ATOM   4942  CE2 TRP   314     100.610  67.060  45.340  0.00  0.00           C
ATOM   4943  CZ2 TRP   314     100.910  66.800  43.980  0.00  0.00           C
ATOM   4944  HZ2 TRP   314     101.770  66.240  43.650  0.00  0.00           H
ATOM   4945  CH2 TRP   314     100.010  67.280  43.010  0.00  0.00           C
ATOM   4946  HH2 TRP   314     100.240  67.130  41.970  0.00  0.00           H
ATOM   4947  CZ3 TRP   314      98.840  67.960  43.300  0.00  0.00           C
ATOM   4948  HZ3 TRP   314      98.160  68.290  42.520  0.00  0.00           H
ATOM   4949  CE3 TRP   314      98.620  68.310  44.630  0.00  0.00           C
ATOM   4950  HE3 TRP   314      97.690  68.790  44.880  0.00  0.00           H
ATOM   4951  CD2 TRP   314      99.520  67.880  45.720  0.00  0.00           C
ATOM   4952  C   TRP   314      99.880  70.540  49.260  0.00  0.00           C
ATOM   4953  O   TRP   314      99.780  71.540  48.560  0.00  0.00           O
ATOM   4954  N   LYS   315     100.990  70.210  49.950  0.00  0.00           N
ATOM   4955  H   LYS   315     100.920  69.390  50.540  0.00  0.00           H
ATOM   4956  CA  LYS   315     102.210  71.060  50.070  0.00  0.00           C
ATOM   4957  HA  LYS   315     101.940  72.030  50.500  0.00  0.00           H
ATOM   4958  CB  LYS   315     103.240  70.360  51.000  0.00  0.00           C
ATOM   4959  HB2 LYS   315     103.730  69.550  50.470  0.00  0.00           H
ATOM   4960  HB3 LYS   315     102.690  70.030  51.890  0.00  0.00           H
ATOM   4961  CG  LYS   315     104.310  71.390  51.470  0.00  0.00           C
ATOM   4962  HG2 LYS   315     103.940  72.200  52.100  0.00  0.00           H
ATOM   4963  HG3 LYS   315     104.750  71.810  50.570  0.00  0.00           H
ATOM   4964  CD  LYS   315     105.310  70.710  52.380  0.00  0.00           C
ATOM   4965  HD2 LYS   315     105.860  69.960  51.810  0.00  0.00           H
ATOM   4966  HD3 LYS   315     104.780  70.150  53.150  0.00  0.00           H
ATOM   4967  CE  LYS   315     106.250  71.780  53.130  0.00  0.00           C
ATOM   4968  HE2 LYS   315     106.550  71.410  54.110  0.00  0.00           H
ATOM   4969  HE3 LYS   315     105.740  72.730  53.280  0.00  0.00           H
ATOM   4970  NZ  LYS   315     107.520  71.940  52.400  0.00  0.00           N
ATOM   4971  HZ1 LYS   315     108.030  71.070  52.280  0.00  0.00           H
ATOM   4972  HZ2 LYS   315     107.500  72.530  51.580  0.00  0.00           H
ATOM   4973  HZ3 LYS   315     108.180  72.370  53.030  0.00  0.00           H
ATOM   4974  C   LYS   315     102.760  71.330  48.650  0.00  0.00           C
ATOM   4975  O   LYS   315     103.090  72.490  48.420  0.00  0.00           O
ATOM   4976  N   THR   316     102.920  70.340  47.750  0.00  0.00           N
ATOM   4977  H   THR   316     102.520  69.460  48.020  0.00  0.00           H
ATOM   4978  CA  THR   316     103.420  70.490  46.420  0.00  0.00           C
ATOM   4979  HA  THR   316     104.260  71.180  46.460  0.00  0.00           H
ATOM   4980  CB  THR   316     104.050  69.060  45.960  0.00  0.00           C
ATOM   4981  HB  THR   316     103.210  68.380  46.070  0.00  0.00           H
ATOM   4982  CG2 THR   316     104.550  68.990  44.510  0.00  0.00           C
ATOM   4983 HG21 THR   316     104.750  67.930  44.310  0.00  0.00           H
ATOM   4984 HG22 THR   316     103.690  69.190  43.880  0.00  0.00           H
ATOM   4985 HG23 THR   316     105.360  69.710  44.370  0.00  0.00           H
ATOM   4986  OG1 THR   316     105.160  68.800  46.800  0.00  0.00           O
ATOM   4987  HG1 THR   316     105.660  69.600  46.990  0.00  0.00           H
ATOM   4988  C   THR   316     102.410  71.010  45.410  0.00  0.00           C
ATOM   4989  O   THR   316     102.740  71.480  44.310  0.00  0.00           O
ATOM   4990  N   GLY   317     101.110  71.030  45.730  0.00  0.00           N
ATOM   4991  H   GLY   317     100.900  70.690  46.660  0.00  0.00           H
ATOM   4992  CA  GLY   317     100.020  71.380  44.840  0.00  0.00           C
ATOM   4993  HA2 GLY   317      99.160  71.450  45.500  0.00  0.00           H
ATOM   4994  HA3 GLY   317      99.820  70.600  44.100  0.00  0.00           H
ATOM   4995  C   GLY   317     100.150  72.750  44.120  0.00  0.00           C
ATOM   4996  O   GLY   317     100.020  72.840  42.880  0.00  0.00           O
ATOM   4997  N   PRO   318     100.510  73.830  44.920  0.00  0.00           N
ATOM   4998  CD  PRO   318     100.300  73.920  46.320  0.00  0.00           C
ATOM   4999  HD2 PRO   318     101.190  73.600  46.870  0.00  0.00           H
ATOM   5000  HD3 PRO   318      99.390  73.380  46.600  0.00  0.00           H
ATOM   5001  CG  PRO   318     100.120  75.380  46.650  0.00  0.00           C
ATOM   5002  HG2 PRO   318     100.540  75.610  47.620  0.00  0.00           H
ATOM   5003  HG3 PRO   318      99.060  75.610  46.590  0.00  0.00           H
ATOM   5004  CB  PRO   318     100.940  76.110  45.580  0.00  0.00           C
ATOM   5005  HB2 PRO   318     102.000  76.210  45.790  0.00  0.00           H
ATOM   5006  HB3 PRO   318     100.440  77.060  45.370  0.00  0.00           H
ATOM   5007  CA  PRO   318     100.710  75.170  44.330  0.00  0.00           C
ATOM   5008  HA  PRO   318      99.830  75.410  43.730  0.00  0.00           H
ATOM   5009  C   PRO   318     101.930  75.120  43.400  0.00  0.00           C
ATOM   5010  O   PRO   318     102.010  75.890  42.460  0.00  0.00           O
ATOM   5011  N   LEU   319     102.950  74.320  43.740  0.00  0.00           N
ATOM   5012  H   LEU   319     102.850  73.870  44.640  0.00  0.00           H
ATOM   5013  CA  LEU   319     104.060  74.110  42.840  0.00  0.00           C
ATOM   5014  HA  LEU   319     104.440  75.090  42.550  0.00  0.00           H
ATOM   5015  CB  LEU   319     105.230  73.390  43.470  0.00  0.00           C
ATOM   5016  HB2 LEU   319     104.810  72.440  43.810  0.00  0.00           H
ATOM   5017  HB3 LEU   319     105.410  73.950  44.390  0.00  0.00           H
ATOM   5018  CG  LEU   319     106.600  73.160  42.690  0.00  0.00           C
ATOM   5019  HG  LEU   319     106.490  72.740  41.690  0.00  0.00           H
ATOM   5020  CD1 LEU   319     107.290  74.530  42.500  0.00  0.00           C
ATOM   5021 HD11 LEU   319     108.120  74.240  41.850  0.00  0.00           H
ATOM   5022 HD12 LEU   319     106.600  75.230  42.040  0.00  0.00           H
ATOM   5023 HD13 LEU   319     107.480  74.960  43.480  0.00  0.00           H
ATOM   5024  CD2 LEU   319     107.500  72.270  43.490  0.00  0.00           C
ATOM   5025 HD21 LEU   319     108.560  72.510  43.390  0.00  0.00           H
ATOM   5026 HD22 LEU   319     107.350  72.320  44.570  0.00  0.00           H
ATOM   5027 HD23 LEU   319     107.500  71.210  43.260  0.00  0.00           H
ATOM   5028  C   LEU   319     103.750  73.390  41.530  0.00  0.00           C
ATOM   5029  O   LEU   319     104.220  73.820  40.470  0.00  0.00           O
ATOM   5030  N   PHE   320     102.940  72.320  41.490  0.00  0.00           N
ATOM   5031  H   PHE   320     102.540  72.040  42.380  0.00  0.00           H
ATOM   5032  CA  PHE   320     102.520  71.600  40.260  0.00  0.00           C
ATOM   5033  HA  PHE   320     103.390  71.420  39.630  0.00  0.00           H
ATOM   5034  CB  PHE   320     101.740  70.350  40.640  0.00  0.00           C
ATOM   5035  HB2 PHE   320     100.910  70.700  41.250  0.00  0.00           H
ATOM   5036  HB3 PHE   320     102.310  69.730  41.330  0.00  0.00           H
ATOM   5037  CG  PHE   320     101.410  69.300  39.600  0.00  0.00           C
ATOM   5038  CD1 PHE   320     102.400  69.070  38.660  0.00  0.00           C
ATOM   5039  HD1 PHE   320     103.320  69.630  38.670  0.00  0.00           H
ATOM   5040  CE1 PHE   320     102.200  68.080  37.630  0.00  0.00           C
ATOM   5041  HE1 PHE   320     102.950  68.000  36.850  0.00  0.00           H
ATOM   5042  CZ  PHE   320     100.980  67.400  37.490  0.00  0.00           C
ATOM   5043  HZ  PHE   320     100.780  66.700  36.700  0.00  0.00           H
ATOM   5044  CE2 PHE   320      99.970  67.620  38.470  0.00  0.00           C
ATOM   5045  HE2 PHE   320      98.990  67.180  38.320  0.00  0.00           H
ATOM   5046  CD2 PHE   320     100.160  68.530  39.500  0.00  0.00           C
ATOM   5047  HD2 PHE   320      99.490  68.540  40.340  0.00  0.00           H
ATOM   5048  C   PHE   320     101.720  72.550  39.340  0.00  0.00           C
ATOM   5049  O   PHE   320     101.930  72.560  38.160  0.00  0.00           O
ATOM   5050  N   LYS   321     100.980  73.550  39.890  0.00  0.00           N
ATOM   5051  H   LYS   321     100.990  73.560  40.900  0.00  0.00           H
ATOM   5052  CA  LYS   321     100.370  74.540  38.990  0.00  0.00           C
ATOM   5053  HA  LYS   321     100.040  73.920  38.160  0.00  0.00           H
ATOM   5054  CB  LYS   321      99.270  75.370  39.610  0.00  0.00           C
ATOM   5055  HB2 LYS   321      99.730  76.260  40.050  0.00  0.00           H
ATOM   5056  HB3 LYS   321      98.800  74.760  40.390  0.00  0.00           H
ATOM   5057  CG  LYS   321      98.140  75.830  38.790  0.00  0.00           C
ATOM   5058  HG2 LYS   321      97.750  75.010  38.190  0.00  0.00           H
ATOM   5059  HG3 LYS   321      98.700  76.530  38.170  0.00  0.00           H
ATOM   5060  CD  LYS   321      96.940  76.450  39.620  0.00  0.00           C
ATOM   5061  HD2 LYS   321      96.610  75.840  40.460  0.00  0.00           H
ATOM   5062  HD3 LYS   321      96.050  76.530  39.000  0.00  0.00           H
[truncated: 5,239,759 more chars]
