# Supplementary material for: Reversible Control of Native GluN2B-Containing NMDA Receptors with Visible Light
Source: ACS Chem Neurosci. 2024 Sep 6;15(18):3321–43. doi: 10.1021/acschemneuro.4c00247 (PMC11413854; doi:10.1021/acschemneuro.4c00247)
Supplement: Supplementary file 3 — cn4c00247_si_003.zip [file cn4c00247_si_003.zip › Dataset-snapshots-QMMM/Snapshots/water/0.xyz]

42
Coordinates from ORCA-job /scratch/rbp/orcajob_GS-opt_16980/GS-opt
  C   15.76429566320342     19.22040004403874     12.76996006280507
  C   14.65518656239450     18.37159227741476     12.71452172769244
  C   14.80440925045839     17.00457510161682     12.60262042174489
  C   16.08611966719171     16.45523817064055     12.53054859550967
  C   17.19720911060132     17.29531691258688     12.53385381731612
  C   17.03556006400142     18.66432321048350     12.65355000373290
  N   16.36196448883608     15.07673103275613     12.45495705914676
  N   15.37065607425875     14.32883044069426     12.52393690870470
  C   15.64599153845347     12.94777905641931     12.46485736464503
  C   14.53040511319217     12.11398835180209     12.47597724834858
  C   14.68892003967688     10.73771767804522     12.42439365983278
  C   15.96327346826692     10.19141914250946     12.36784471083433
  C   17.07983652919401     11.02480050117952     12.36197318541978
  C   16.92911552319977     12.39774644196123     12.40924630035354
  C   15.58679547361404     20.67795910008863     13.05982023131775
  C   15.64496238885583     20.96931578927138     14.56625318225887
  N   14.62724591974088     20.26578332615042     15.31399000445979
  H   13.69991563112570     20.66340446919272     15.28467967693642
  C   13.68447321946233     17.17452556150464     16.93061000326124
  N   14.86271618812748     16.52209486814190     16.94936419983229
  C   15.97932624554196     17.08928228260338     16.46081808039212
  C   15.95666279461647     18.33676034704756     15.92008292988137
  C   14.73711810605822     19.05322208809231     15.85394422837453
  C   13.59243543275972     18.42301993742308     16.40470586073035
  H   14.90907727746049     15.58943571307143     17.33531785533874
  H   13.66010839638978     18.79809206698277     12.78492920206105
  H   13.94036199456105     16.35328274639294     12.58025111448855
  H   18.18473608166614     16.85442265237338     12.45832243706290
  H   17.90698826821296     19.31014294200840     12.68126392271946
  H   13.54501289652364     12.56343229308027     12.52401881568484
  H   13.81835260153749     10.09230335865537     12.43060615862743
  H   16.09172519219381      9.11568373180567     12.33059437481202
  H   18.07394303100170     10.59417711904698     12.32145600444944
  H   17.79090174279717     13.05251621698994     12.40780685010888
  H   14.62618003339067     21.02665859163045     12.67255889216024
  H   16.37469250991659     21.26564648018025     12.58200498999232
  H   16.62764579098964     20.71656319473339     14.96426741240906
  H   15.49636473992015     22.03732277899161     14.73148882038071
  H   12.83608462855434     16.64914804686964     17.34678431374674
  H   16.88270249354840     16.49784309424341     16.51824554597492
  H   16.87620496490704     18.74103648468271     15.52723331228338
  H   12.63432586359700     18.92647035659622     16.39034151416750
