# Supplementary material for: Reversible Control of Native GluN2B-Containing NMDA Receptors with Visible Light
Source: ACS Chem Neurosci. 2024 Sep 6;15(18):3321–43. doi: 10.1021/acschemneuro.4c00247 (PMC11413854; doi:10.1021/acschemneuro.4c00247)
Supplement: Supplementary file 3 — cn4c00247_si_003.zip [file cn4c00247_si_003.zip › Dataset-snapshots-QMMM/Snapshots/water/10.xyz]

42
Coordinates from ORCA-job /scratch/rbp/orcajob_GS-opt_15470/GS-opt
  C   14.09532191067749     16.54601782164556     14.52943385142024
  C   13.75908157832621     15.53108444471111     15.42024142474203
  C   14.08855983382603     15.63248904904795     16.76156978405110
  C   14.77098732168735     16.75046348809574     17.23349767712413
  C   15.11095702217031     17.77727189778319     16.34915837818964
  C   14.77267154924224     17.66826511491070     15.01594843465958
  N   15.06110596934306     16.75319935333331     18.61086451089724
  N   15.74117694978148     17.71392061885878     19.01262180099708
  C   16.02350292107058     17.72207791379163     20.39364766827786
  C   16.83086711103000     18.76810824090633     20.83356960079721
  C   17.16899029124951     18.87087111345498     22.17411053020198
  C   16.69842644675776     17.92960271549260     23.07863463384515
  C   15.88813814594886     16.88470596583693     22.63968914345708
  C   15.54895993249352     16.77487395510981     21.30447829188667
  C   13.78429878215539     16.42164074536381     13.07035006144105
  C   14.96910704319155     15.81693217674246     12.31107009694634
  N   14.71115055233156     15.67201958392942     10.89754909163948
  H   14.99041481249307     16.43428517861789     10.29895400271709
  C   13.16680874444245     13.62959488517387      8.34959558795556
  N   12.72113411878341     12.59518261126175      9.08898926590559
  C   12.90801671907471     12.55615579466950     10.41912782992692
  C   13.55658297771880     13.56188027929731     11.06792533925179
  C   14.04985343898176     14.66682201267029     10.33178060120299
  C   13.82297473394889     14.66524159459124      8.93240448523305
  H   12.23119855551093     11.83691868665764      8.63482724686968
  H   13.22861352119106     14.65654859456079     15.05848393041365
  H   13.82419059152063     14.84853283306262     17.46224376442947
  H   15.63087250884059     18.65116157124978     16.72010356512359
  H   15.03050236457814     18.46871498143735     14.32978322306998
  H   17.18521016438267     19.49205265995198     20.10853257837929
  H   17.79844044837798     19.68567230846298     22.51232246605175
  H   16.95888816779920     18.00731357694611     24.12803485302514
  H   15.52035746857491     16.15268790456133     23.34982959124972
  H   14.91935581502327     15.96704115583521     20.95440681897291
  H   13.56263041897139     17.40336451037479     12.64436607677537
  H   12.90473599283298     15.78916125499073     12.92676874229819
  H   15.84334441518175     16.46020311863210     12.41734425251414
  H   15.23446086263192     14.84587013731545     12.73505617313775
  H   12.97143162966010     13.58113069334101      7.28729837182993
  H   12.51351312686205     11.69072149601499     10.93365621558091
  H   13.67808070912002     13.49273502416775     12.13886793348381
  H   14.17508433221378     15.48745993714053      8.32285910402732
