# Supplementary material for: Reversible Control of Native GluN2B-Containing NMDA Receptors with Visible Light
Source: ACS Chem Neurosci. 2024 Sep 6;15(18):3321–43. doi: 10.1021/acschemneuro.4c00247 (PMC11413854; doi:10.1021/acschemneuro.4c00247)
Supplement: Supplementary file 3 — cn4c00247_si_003.zip [file cn4c00247_si_003.zip › Dataset-snapshots-QMMM/Snapshots/water/1.xyz]

42
Coordinates from ORCA-job /scratch/rbp/orcajob_GS-opt_2993/GS-opt
  C   16.73120561732081     14.59698266648779     14.39952924030439
  C   15.75424087699531     14.83056214200159     13.43751874633405
  C   14.48220982962193     14.30125768874966     13.58079002879257
  C   14.16536488421805     13.52778870611031     14.69371674062566
  C   15.13782126667272     13.28924767338465     15.66841831575131
  C   16.40201567763363     13.82055448563024     15.51477330947742
  N   12.84820559478738     13.03267503396912     14.73544052444544
  N   12.56704330639743     12.33341555499045     15.72473823095507
  C   11.24885947914662     11.83430746352295     15.75969454371809
  C   10.91895541441524     11.09246599284133     16.89136750484001
  C   9.64755620446502     10.55619389678589     17.02683320578596
  C   8.70398199405476     10.75690467366308     16.02946836754399
  C   9.03470867179364     11.49497176871658     14.89498117825500
  C   10.29942217406146     12.03412401009485     14.75436397495911
  C   18.10051908851279     15.19060221603176     14.26346597736322
  C   18.22731845066475     16.46924845758476     15.07756828265671
  N   19.55302506519545     17.02957304350202     14.92430333053586
  H   20.21358750411393     16.52531279061426     14.35213639712038
  C   19.57782055702108     20.10082726995682     16.84721637024235
  N   20.83536666729393     20.51465177939269     16.61878012377223
  C   21.67783018918601     19.80468244441870     15.84178293077736
  C   21.27582784168039     18.64266780587555     15.26623823287002
  C   19.95836951809428     18.16492630844812     15.47999011976961
  C   19.10918519230095     18.94461410405231     16.30232085892751
  H   21.15619742257197     21.37589662598699     17.03927496106382
  H   15.99459909395497     15.42894602355988     12.56519080037478
  H   13.71814034679516     14.47555248904217     12.83167721739347
  H   14.89257970574231     12.68551856699776     16.53261906606918
  H   17.15827979766583     13.62887256744703     16.26937166859016
  H   11.67272181162958     10.94772101553505     17.65704461439225
  H   9.39383650162029      9.98139192293535     17.90987786072576
  H   7.70901410919571     10.33877622422490     16.13097985514294
  H   8.29604728951204     11.64688755823813     14.11605517334471
  H   10.56481299662569     12.60702075999892     13.87533962451834
  H   18.30608097634924     15.41403635777243     13.21327494408153
  H   18.85374863115665     14.47477627881732     14.60630710041324
  H   17.47907242226440     17.19584348829954     14.74365902273713
  H   18.03354716108077     16.25865551019852     16.13480806954034
  H   18.97239378649921     20.73312996661152     17.48188081696479
  H   22.67070135699244     20.21253290993848     15.71211705376511
  H   21.96449002787333     18.08415965222714     14.64540484133055
  H   18.09328549682206     18.64172210534264     16.50968077372774
