# Supplementary material for: Reversible Control of Native GluN2B-Containing NMDA Receptors with Visible Light
Source: ACS Chem Neurosci. 2024 Sep 6;15(18):3321–43. doi: 10.1021/acschemneuro.4c00247 (PMC11413854; doi:10.1021/acschemneuro.4c00247)
Supplement: Supplementary file 3 — cn4c00247_si_003.zip [file cn4c00247_si_003.zip › Dataset-snapshots-QMMM/Snapshots/water/2.xyz]

42
Coordinates from ORCA-job /scratch/rbp/orcajob_GS-opt_24098/GS-opt
  C   12.55276950528407     16.16756957042468     15.57614601534315
  C   13.67781445849829     16.61568361913803     14.89024242202378
  C   14.91812735241129     16.63740237461823     15.50596468584212
  C   15.05574309467012     16.20286607375939     16.82118540145339
  C   13.93268347777084     15.75633707564525     17.52239175153000
  C   12.70134572222476     15.74181857336137     16.89980233769978
  N   16.35802846252824     16.26549335380029     17.35150443533091
  N   16.49862634520406     15.78208676999246     18.48882561175081
  C   17.80090573124942     15.86280013200883     19.02273584499805
  C   18.00507305993397     15.17677184470733     20.21732199657344
  C   19.25292477274721     15.18693022472637     20.82133327954619
  C   20.29659935275397     15.89205929032430     20.23876092464031
  C   20.08911475932957     16.58968750566107     19.05089481371260
  C   18.84968771127013     16.57774506121772     18.43934649329563
  C   11.21992458840710     16.09663621823582     14.89764298867997
  C   10.96000900380192     14.72322027628044     14.27043405045126
  N   11.94062015587885     14.35347384379729     13.27395817568043
  H   12.72845309957052     13.80687017019696     13.58611004696123
  C   13.06539582309096     14.84403324535332      9.87725427846962
  N   12.08136203106050     15.62719978975522      9.39384878842563
  C   11.05081205045686     16.00932514059799     10.16640225436697
  C   10.96363118670635     15.61779462544536     11.46731544719557
  C   11.97063349927453     14.78860687304456     12.01795071377588
  C   13.03879446548611     14.41450738681457     11.16463532025144
  H   12.12149253774825     15.93721536124943      8.43282760027517
  H   13.57885808194529     16.95686058992668     13.86531050965884
  H   15.79730300663702     16.98956305155694     14.97838595718176
  H   14.03818731492541     15.43246885940387     18.54990579872206
  H   11.82845848832381     15.39924447847320     17.44634841467528
  H   17.17432109857420     14.63535764648062     20.65549928981694
  H   19.40961832295732     14.64676345374090     21.74772716329668
  H   21.27225195959376     15.90617854808158     20.71097947704770
  H   20.90409747684938     17.14757171909234     18.60371114723833
  H   18.67819131566894     17.11938759927222     17.51799822040623
  H   11.15607688143706     16.86538537947445     14.12351970270045
  H   10.41784245629859     16.28457961846438     15.61570235373572
  H   10.98543927935078     13.95280071924224     15.04172955483025
  H   9.96359311916914     14.70199155850137     13.82462621207029
  H   13.85805225201974     14.58773563609047      9.18800614870337
  H   10.30823465919142     16.63971628973719      9.69675542541589
  H   10.12056138333239     15.95366332285865     12.05289662630254
  H   13.83833965636738     13.78659512944603     11.53606331992377
