# Supplementary material for: Reversible Control of Native GluN2B-Containing NMDA Receptors with Visible Light
Source: ACS Chem Neurosci. 2024 Sep 6;15(18):3321–43. doi: 10.1021/acschemneuro.4c00247 (PMC11413854; doi:10.1021/acschemneuro.4c00247)
Supplement: Supplementary file 3 — cn4c00247_si_003.zip [file cn4c00247_si_003.zip › Dataset-snapshots-QMMM/Snapshots/water/3.xyz]

42
Coordinates from ORCA-job /scratch/rbp/orcajob_GS-opt_2045/GS-opt
  C   17.15694585836520     15.89727954271430     14.48041644509553
  C   17.60848175799473     16.52157275507657     15.63836558525438
  C   17.48576664403074     15.89800985963762     16.86904774960672
  C   16.89735262616263     14.64017795106946     16.96217660383038
  C   16.44396227008359     14.00146057988497     15.80505499739819
  C   16.57730402430301     14.62920790975945     14.58368188669830
  N   16.81841551157067     14.09773540494454     18.25885478544278
  N   16.20592075243315     13.01947454254449     18.35219631729416
  C   16.14134244940754     12.46916356935521     19.64850206774005
  C   16.79736545263631     12.99426871252807     20.76468227763123
  C   16.66678619290761     12.36606975116790     21.98871032307333
  C   15.88635419280403     11.21879037075413     22.11377581350259
  C   15.23681823204592     10.69596329044990     21.00461593127644
  C   15.36704832941465     11.31831196505546     19.77265444331485
  C   17.25519172001749     16.57983286477555     13.15017804775066
  C   15.94027279905205     17.25204564685002     12.78496007216389
  N   16.05850424428689     17.91438865970917     11.50389393816791
  H   16.96837263986304     17.93134102344310     11.06809254468534
  C   14.25033011549480     19.77868080730218      8.99268752732317
  N   13.01843893528508     19.80151159569722      9.53967296399109
  C   12.76817557986632     19.21891813151293     10.72402400645066
  C   13.75345819266016     18.58134453712984     11.41431916682770
  C   15.06234424440448     18.52802149115769     10.87666349984054
  C   15.27891992023542     19.15998926688463      9.62664315361028
  H   12.26850734706922     20.26772668806316      9.04794727096255
  H   18.06586181320055     17.50302475977134     15.57333626105876
  H   17.84108520880321     16.37639327237674     17.77462726608191
  H   15.99924680331551     13.01724797875938     15.87687281596444
  H   16.23210706241301     14.12997473430609     13.68389333165059
  H   17.40445838875572     13.88391593834543     20.65784353137549
  H   17.17695098412926     12.76839207802826     22.85660222148396
  H   15.79033027039011     10.73328758765265     23.07822765237167
  H   14.63079617210332      9.80237784256526     21.09813782957825
  H   14.87164843321849     10.92676245847218     18.89144136765571
  H   17.50832912706380     15.85219587073659     12.37352053950900
  H   18.04755072639010     17.33280753702298     13.17517765399124
  H   15.14223512053047     16.50417088205123     12.73867843551644
  H   15.66720287825502     17.97933650310295     13.55758647313517
  H   14.36031533804883     20.27404419050996      8.03797773044938
  H   11.75195804101828     19.28810927204438     11.08737026534959
  H   13.51651802185126     18.12635600795445     12.36498865863438
  H   16.26102957811679     19.15031616883109      9.17190154725998
