# Supplementary material for: Reversible Control of Native GluN2B-Containing NMDA Receptors with Visible Light
Source: ACS Chem Neurosci. 2024 Sep 6;15(18):3321–43. doi: 10.1021/acschemneuro.4c00247 (PMC11413854; doi:10.1021/acschemneuro.4c00247)
Supplement: Supplementary file 3 — cn4c00247_si_003.zip [file cn4c00247_si_003.zip › Dataset-snapshots-QMMM/Snapshots/water/4.xyz]

42
Coordinates from ORCA-job /scratch/rbp/orcajob_GS-opt_3574/GS-opt
  C   16.96987416286604     16.23931876371693     17.48458157332972
  C   15.80293767290840     16.44334935279900     18.21279645564127
  C   14.83445205073972     17.32449896133000     17.76023397691391
  C   15.01076794711057     18.00312816164328     16.55840709324028
  C   16.18266363430384     17.81220872227717     15.82176639860146
  C   17.14598765743733     16.94172410765774     16.28834270851685
  N   13.96290659431142     18.86555672943586     16.18510507409782
  N   14.03411469418708     19.33094293795478     15.03412321665454
  C   12.99623839668707     20.21515984269422     14.67556807126947
  C   12.06036600966824     20.73577464213301     15.57241278826136
  C   11.08639653936708     21.60231634678770     15.11314269599556
  C   11.03261673203848     21.95332321974502     13.76624368372359
  C   11.96601682015231     21.44027508372159     12.87654689985259
  C   12.95100191040452     20.57749919345638     13.33176429484540
  C   18.01205411516161     15.26854408205657     17.95212582919549
  C   17.96415871703014     13.98504792096848     17.13753348877434
  N   18.98268348402279     13.06185427935844     17.59051379574050
  H   19.53857389888151     13.32685300795092     18.38949464700893
  C   20.51444658748163      9.85568659759632     16.93594396775962
  N   19.79581007481220      9.45184888479671     15.86929033772632
  C   18.80913411098149     10.20969096140174     15.36273485391076
  C   18.50258222497270     11.41872669859916     15.90816506715576
  C   19.23457790671186     11.88688337915234     17.02648520326715
  C   20.26141466295103     11.04986062640346     17.53032950259363
  H   20.00273458865408      8.55893297129078     15.44282026568081
  H   15.65538135807014     15.91138575375309     19.14651490010612
  H   13.92600403486862     17.49398579004264     18.32710836593533
  H   16.32878441172818     18.35646587273892     14.89760722762140
  H   18.06061029391212     16.80156418413612     15.72096866791679
  H   12.11319267038041     20.46119717227128     16.61811343882833
  H   10.36168949727019     22.01293550455631     15.80712168409493
  H   10.26457204117036     22.63312440406299     13.41541260282034
  H   11.92899671390253     21.71489269518005     11.82882446205941
  H   13.69362274391988     20.16792118700838     12.65638123900148
  H   17.85526263244309     15.03364792953488     19.00796637205094
  H   19.00715067829664     15.71369405448426     17.85341165433233
  H   16.97530909771791     13.52237547527921     17.22940231845742
  H   18.12302722972137     14.21337784947255     16.07864830665998
  H   21.28761526298770      9.18086060451281     17.27624740733702
  H   18.28378955284379      9.80429101737515     14.50885264241572
  H   17.70134412528805     11.99993357472608     15.47590768302042
  H   20.84913946163518     11.35933745593702     18.38503613758412
