# Supplementary material for: Reversible Control of Native GluN2B-Containing NMDA Receptors with Visible Light
Source: ACS Chem Neurosci. 2024 Sep 6;15(18):3321–43. doi: 10.1021/acschemneuro.4c00247 (PMC11413854; doi:10.1021/acschemneuro.4c00247)
Supplement: Supplementary file 3 — cn4c00247_si_003.zip [file cn4c00247_si_003.zip › Dataset-snapshots-QMMM/Snapshots/water/5.xyz]

42
Coordinates from ORCA-job /scratch/rbp/orcajob_GS-opt_17678/GS-opt
  C   14.10083871698087     12.88853417390334     14.09912806301951
  C   15.27079691691459     13.45922916212796     13.60757739428169
  C   15.98092505324992     14.37572281387847     14.36473200525596
  C   15.53459506031869     14.73194864836672     15.63385371046068
  C   14.37965732341783     14.13951531282384     16.15205256312028
  C   13.67896078840563     13.23041091208844     15.38784638595870
  N   16.31203138592434     15.69399913532041     16.30578647064450
  N   15.90897573505073     16.01505844590918     17.43781269044070
  C   16.67775451101099     16.99269087726298     18.10129858145807
  C   17.78261459470815     17.64240878299882     17.54536338845437
  C   18.45814201176502     18.59276585273447     18.28712164773362
  C   18.04424629458847     18.90364339207149     19.58053384572143
  C   16.94641669235013     18.25899322273617     20.13240084545227
  C   16.26202262117031     17.30676036115834     19.39285346135642
  C   13.25790709551311     12.00378085388832     13.23496461349374
  C   12.17734518668176     12.79382817432199     12.48601544442290
  N   12.72593821926379     13.77147506593736     11.57401009799645
  H   13.04332661826943     13.42127645597514     10.68233200495685
  C   12.97798867199473     16.98131800456879     13.26514196340969
  N   13.60848683383581     17.69549019259002     12.31609266013095
  C   13.93916847398011     17.14376095241652     11.13261128395142
  C   13.64810312525471     15.84441326788543     10.86857952737023
  C   12.99592933368152     15.04653196181363     11.84257857967562
  C   12.65830299994213     15.67448211775507     13.06607489088038
  H   13.83925298509822     18.66318720259317     12.49419412013334
  H   15.61801572137971     13.19591203669640     12.61441989926526
  H   16.88461064932431     14.83577669854441     13.98125191121574
  H   14.04079018945330     14.40560592497914     17.14482436798426
  H   12.77373614031243     12.78160390366466     15.78447805529718
  H   18.09603141156708     17.39728076759134     16.53891626328518
  H   19.31461312787762     19.10051554110286     17.85811613348075
  H   18.58004263316283     19.65094380426628     20.15457871659228
  H   16.62119991369414     18.49939585877770     21.13786359592456
  H   15.39983287889989     16.79205919695734     19.80163745071489
  H   12.75035076481728     11.24894525975259     13.84096776903934
  H   13.88116057537466     11.48298459438905     12.50383268917375
  H   11.56931460003404     12.10337768554597     11.89965810953195
  H   11.51004111309438     13.29099224294646     13.19046890778590
  H   12.75007133545406     17.50190963434875     14.18513083235818
  H   14.44344931083886     17.78746222739153     10.42535509883720
  H   13.92793747449714     15.41705242362970      9.91414605838611
  H   12.16906991084678     15.13695585628920     13.86339790134710
