# Supplementary material for: Reversible Control of Native GluN2B-Containing NMDA Receptors with Visible Light
Source: ACS Chem Neurosci. 2024 Sep 6;15(18):3321–43. doi: 10.1021/acschemneuro.4c00247 (PMC11413854; doi:10.1021/acschemneuro.4c00247)
Supplement: Supplementary file 3 — cn4c00247_si_003.zip [file cn4c00247_si_003.zip › Dataset-snapshots-QMMM/Snapshots/water/6.xyz]

42
Coordinates from ORCA-job /scratch/rbp/orcajob_GS-opt_6019/GS-opt
  C   16.50028990930536     11.99133224187609     14.12542864317322
  C   17.17573928222226     12.86688252350931     13.28069633335175
  C   16.69544756128532     14.14686275727686     13.06078679784159
  C   15.52570902524717     14.57268025595882     13.68325960169282
  C   14.82335262284225     13.69335093686177     14.51201672089115
  C   15.31064622522415     12.42038477193431     14.72232279070164
  N   15.13196121762732     15.89457717828990     13.40229661157537
  N   14.12713503130938     16.29675781454275     14.01499971447742
  C   13.72430859044976     17.61471460607403     13.71959812263572
  C   12.67385231718223     18.10681275101068     14.49034543580531
  C   12.19957412723303     19.39279131292176     14.28171036769635
  C   12.76819650695757     20.18590137611315     13.29525272867661
  C   13.81358349592659     19.69124782452273     12.51830973775699
  C   14.29500442430078     18.41214512554918     12.72450663098296
  C   17.07749145555479     10.65074132965832     14.45626016496971
  C   17.93818739216518     10.68905156256842     15.72562450870103
  N   19.06793815538337     11.58343524214025     15.61128214056182
  H   19.86353915284549     11.23193084780665     15.09908043195789
  C   20.27791954926083     14.97106199526041     15.94249770942337
  N   19.24069716552497     15.55672346014183     16.57142046554898
  C   18.14420869577198     14.85460209423905     16.90649313324666
  C   18.04040433390522     13.52998186363832     16.61606584856048
  C   19.09757515558417     12.87263033164280     15.94179202862789
  C   20.23868553796815     13.65208903892417     15.62334043072049
  H   19.28675978496646     16.54098105503627     16.79472813192720
  H   18.09433835722935     12.54491083654676     12.80245448317153
  H   17.22111147184814     14.83665073429270     12.41029366441539
  H   13.90411851296199     14.01956398350002     14.98113777348940
  H   14.76978992329571     11.74041647311413     15.37288061070876
  H   12.24328052352708     17.46647495611691     15.25183911859335
  H   11.38476343584588     19.77394260281768     14.88605922768784
  H   12.39759692365381     21.19040038463253     13.12564064229999
  H   14.25150175776250     20.31204568811373     11.74482978035321
  H   15.10414366492879     18.01787069514231     12.12336491199795
  H   17.69151068864002     10.28963531388387     13.62753280148191
  H   16.28051356304688      9.92160969787261     14.62385965979266
  H   17.33415399532689     10.97333581351887     16.58748896492762
  H   18.32895140511473      9.68990378772749     15.92384378011233
  H   21.12132240101651     15.60668371099164     15.71085391134987
  H   17.35942885598842     15.40177279174757     17.41051051817317
  H   17.13541751530039     13.01341455767649     16.89509812167326
  H   21.07985528846857     13.20169467480629     15.11219279826688
