# Supplementary material for: Reversible Control of Native GluN2B-Containing NMDA Receptors with Visible Light
Source: ACS Chem Neurosci. 2024 Sep 6;15(18):3321–43. doi: 10.1021/acschemneuro.4c00247 (PMC11413854; doi:10.1021/acschemneuro.4c00247)
Supplement: Supplementary file 3 — cn4c00247_si_003.zip [file cn4c00247_si_003.zip › Dataset-snapshots-QMMM/Snapshots/water/7.xyz]

42
Coordinates from ORCA-job /scratch/rbp/orcajob_GS-opt_11997/GS-opt
  C   14.15437084529592     13.10421954478525     16.81768674643696
  C   14.44030046894122     13.60838243341687     15.54515432761544
  C   15.72758024942511     13.60764994314326     15.04890388473366
  C   16.76771753699925     13.09317054944199     15.82778121496767
  C   16.49298049309854     12.58578273618642     17.09412754731985
  C   15.19745896491428     12.59580001972338     17.58411761103093
  N   18.11536544871601     13.02981664617373     15.42596880020608
  N   18.37014497183062     13.53397409461614     14.31809189368978
  C   19.71813963055749     13.45585549380486     13.91270162684243
  C   20.01833623192417     14.08501369601535     12.70712848758715
  C   21.31467657716806     14.06824212570138     12.21618271336408
  C   22.31331806914225     13.41723479969204     12.92630229455171
  C   22.01256589980459     12.78272568153634     14.12970171812347
  C   20.72313213885651     12.79852300838093     14.62681701027608
  C   12.75444915209332     13.13789882328712     17.35061715339808
  C   12.38402088369225     14.52908348044312     17.84230996962422
  N   11.04138517513996     14.52228657377831     18.38197392720300
  H   10.60026285590727     13.62570180345808     18.52269193310876
  C   10.16749566339421     17.97980904213112     19.03257687362733
  N   8.92792218157822     17.82165483731497     19.52591838549924
  C   8.37521913486405     16.59941255548080     19.65714326516147
  C   9.05967464094742     15.48683368109726     19.28780092944284
  C   10.36854559744723     15.60391396475307     18.75614333853330
  C   10.91080760085135     16.90718849132693     18.64394512319804
  H   8.39979862467312     18.63637641241071     19.80677745310629
  H   13.63193177374731     14.00067529851605     14.93625900497452
  H   15.93991406364934     13.99335470159893     14.06012240998512
  H   17.30942023065789     12.18454112003710     17.68377508481338
  H   14.99061183149814     12.19796050739562     18.57183762970611
  H   19.22126940489155     14.58500816465798     12.16864563905517
  H   21.54465526535762     14.56181470584526     11.27917033323038
  H   23.32779129184529     13.39967038460694     12.54469743538021
  H   22.79452389528761     12.27159028088770     14.67987665263386
  H   20.48009333598529     12.30601423816266     15.55954060318973
  H   12.65627666590407     12.42792027490812     18.17641286670639
  H   12.04834936810425     12.84042038798143     16.56956375275660
  H   13.09578918186336     14.85666810502234     18.60851642178917
  H   12.44049938195524     15.24054572807911     17.01302441250672
  H   10.53146789757607     18.99605190788559     18.96728037480106
  H   7.37482850024178     16.56579133773343     20.06583308105595
  H   8.60072928260513     14.51290796420702     19.39851043525973
  H   11.90618359156701     17.07251345437467     18.25837163350750
