# Supplementary material for: Reversible Control of Native GluN2B-Containing NMDA Receptors with Visible Light
Source: ACS Chem Neurosci. 2024 Sep 6;15(18):3321–43. doi: 10.1021/acschemneuro.4c00247 (PMC11413854; doi:10.1021/acschemneuro.4c00247)
Supplement: Supplementary file 3 — cn4c00247_si_003.zip [file cn4c00247_si_003.zip › Dataset-snapshots-QMMM/Snapshots/water/8.xyz]

42
Coordinates from ORCA-job /scratch/rbp/orcajob_GS-opt_20223/GS-opt
  C   15.04967938650243     14.34613622482814     16.62192906936249
  C   14.23744279302099     15.44508304159303     16.32973112488475
  C   14.03308202923759     15.85687991655146     15.02822182110162
  C   14.65134235359142     15.16839905279351     13.98187150165356
  C   15.47306220743698     14.08038904798895     14.26292027028804
  C   15.66433651809914     13.67120606769338     15.57179552050520
  N   14.51540189588924     15.49486274671955     12.61916230759266
  N   13.66918967934607     16.36803844168041     12.35866655814699
  C   13.55259646323603     16.70754871678847     10.99525849091477
  C   14.42879566830812     16.27316381923796      9.99800986017750
  C   14.22263577030740     16.67133052089467      8.69052406983063
  C   13.14888692609887     17.49719708661521      8.36560251150629
  C   12.28139750224593     17.93242904051871      9.35749552154861
  C   12.48708798531151     17.54408984112111     10.67241840080024
  C   15.28954471776477     13.93318436716113     18.04208100907931
  C   16.47312884080749     14.68291508329116     18.63429705888597
  N   16.70317035190810     14.25633261878289     19.99794694437223
  H   16.13699971043084     13.50241214822221     20.35708242070828
  C   18.75290135459096     14.79187923091826     22.92396450014931
  N   19.55498540410944     15.78306154864930     22.48650517211950
  C   19.43703846067997     16.28238396050310     21.24491510548346
  C   18.50054027921935     15.80193103503662     20.38105823106467
  C   17.63487161840584     14.76160579062015     20.79732595599407
  C   17.79666069019807     14.26743718812558     22.11583199568689
  H   20.26016827482100     16.15797353978136     23.10608027501467
  H   13.75829230564917     15.98001112121158     17.14346894173545
  H   13.40102817161134     16.70793772938145     14.80924681547330
  H   15.94863769164324     13.55916049173550     13.43986635363792
  H   16.29789727547872     12.81616492571460     15.78275100475662
  H   15.26208139422263     15.63446393329841     10.26125900796911
  H   14.90309573868131     16.34054827574067      7.91403385368745
  H   12.99517380472153     17.80362811865411      7.33721616820226
  H   11.44738795177182     18.57789556823059      9.10795712009931
  H   11.82602732210324     17.87558530953802     11.46516473792014
  H   15.48913929232369     12.85886002235118     18.08844814169680
  H   14.40110295956020     14.13519634525557     18.64690260092433
  H   17.36871563301218     14.49914822023817     18.03043614882380
  H   16.27688204911976     15.75980668833498     18.61378703513314
  H   18.91884869563939     14.45167474109653     23.93672571784142
  H   20.12333376556548     17.07508644965402     20.98011465148306
  H   18.43624557532862     16.22524989156139     19.38937428168391
  H   17.16115849199958     13.47170809188629     22.48254772205970
