# Supplementary material for: Reversible Control of Native GluN2B-Containing NMDA Receptors with Visible Light
Source: ACS Chem Neurosci. 2024 Sep 6;15(18):3321–43. doi: 10.1021/acschemneuro.4c00247 (PMC11413854; doi:10.1021/acschemneuro.4c00247)
Supplement: Supplementary file 3 — cn4c00247_si_003.zip [file cn4c00247_si_003.zip › Dataset-snapshots-QMMM/Snapshots/water/9.xyz]

42
Coordinates from ORCA-job /scratch/rbp/orcajob_GS-opt_31121/GS-opt
  C   13.47755776871208     17.33892283077222     16.73640117154897
  C   13.30350183589726     15.99225169890946     17.04168728526827
  C   12.92689534524645     15.08998762516302     16.06154798648030
  C   12.71377492250837     15.52232605806743     14.75515665471005
  C   12.89051644567832     16.87046502210137     14.43609610655307
  C   13.26942477106337     17.76057997991683     15.42071123006643
  N   12.31785443154313     14.52859185496526     13.83954493710837
  N   12.08257493278260     14.92712068282812     12.68530266574311
  C   11.68522597579245     13.93311186346701     11.76839239777409
  C   11.35767154422224     14.39051355245068     10.49438274286554
  C   10.94640823949759     13.49642011405243      9.51793869891491
  C   10.86630017907093     12.14253953060621      9.81114262966074
  C   11.19950472191783     11.68371253064936     11.08375774062803
  C   11.60748687834521     12.56963737959454     12.06283458621048
  C   13.90978435972488     18.31184501474634     17.79080702768745
  C   15.42397294059527     18.33435377191118     17.93624942103284
  N   15.80523275786438     19.29439279226715     18.94938652988324
  H   15.08977899162192     19.91961169467650     19.28891046401658
  C   19.35630600554077     18.85040769959509     19.52676782347547
  N   19.56086287385803     19.78707867138344     20.46819530820379
  C   18.55600811181499     20.56789624469344     20.91253707235552
  C   17.29940270269854     20.42598313019056     20.41954671963580
  C   17.03346413017263     19.44737816430071     19.42902253262830
  C   18.12101699724771     18.65484763040101     18.98828326475907
  H   20.48883131914873     19.91281872519602     20.84833626093007
  H   13.45927458745392     15.64969976684015     18.05926469352497
  H   12.78488730929105     14.04061943785608     16.29392220832595
  H   12.72465686792187     17.20573234089349     13.42037422426158
  H   13.40214260333099     18.80898122430323     15.17380180028885
  H   11.42829495691631     15.45256597927711     10.28848902663796
  H   10.68959244710322     13.85644027983870      8.52852285966208
  H   10.54636160684708     11.44025150439083      9.04988679638196
  H   11.13885466017919     10.62477609619680     11.30811060033858
  H   11.86786718026925     12.22181388513255     13.05416334267087
  H   13.46703285783082     18.04055196730501     18.75329833837420
  H   13.56113145216087     19.31609938797179     17.53372311087151
  H   15.78166935685332     17.34062629482148     18.22182986410062
  H   15.88949147849648     18.59210602426413     16.97817140133959
  H   20.22078108818353     18.27377808122717     19.22754315886853
  H   18.81165365094222     21.29647759121963     21.66934713739132
  H   16.50295397277289     21.05994918919475     20.78727335336021
  H   17.99399574088055     17.89674068636079     18.22933882545974
