# Supplementary material for: Reversible Control of Native GluN2B-Containing NMDA Receptors with Visible Light
Source: ACS Chem Neurosci. 2024 Sep 6;15(18):3321–43. doi: 10.1021/acschemneuro.4c00247 (PMC11413854; doi:10.1021/acschemneuro.4c00247)
Supplement: Supplementary file 4 — cn4c00247_si_004.zip [file cn4c00247_si_004.zip]

Archive with 8 entries (8 files):
- SI/06-EM.mdp
- SI/07-NPT-SA.mdp
- SI/08-NPT.mdp
- SI/5ewj_Ready.pdb
- SI/PP03.itp
- SI/Run_MD_PhotoSwitch.sh
- SI/Trans_Pose2_H_Ref.xyz
- SI/Trans_Pose2_H_Ref_Rot.xyz
