# Supplementary material for: Reversible Control of Native GluN2B-Containing NMDA Receptors with Visible Light
Source: ACS Chem Neurosci. 2024 Sep 6;15(18):3321–43. doi: 10.1021/acschemneuro.4c00247 (PMC11413854; doi:10.1021/acschemneuro.4c00247)
Supplement: Supplementary file 4 — cn4c00247_si_004.zip [file cn4c00247_si_004.zip › SI/06-EM.mdp]

	Made by Nicolas
	Input file for energy minimisation
	http://manual.gromacs.org/current/online/mdp-opt.html
	CONTROLING OF PROCESSES
define = -DFLEXIBLE	-DFLEXIBLE will tell grompp to include the flexible SPC water model instead of the rigid SPC into your topology. This allows steepest descents to minimize further
	RUN CONTROL PARAMETERS
integrator = steep	Algorithm (steep = steepest descent minimization, cg = conjugate gradient)
emstep = 0.01	Initial step size in nm
nsteps = 100000	Maximum number of (minimization) steps to perform
emtol = 5.0	Stop minimization when the maximum force < 5.0 kJ/mol/nm
	OUTPUT CONTROL OPTIONS
energygrps = System	Which energy group(s) to write to disk
nstenergy = 100	Write energies to disk every nstenergy steps
	NEIGHBORSEARCHING PARAMETERS
cutoff-scheme = Verlet	How to generate the pair list
nstlist = 20	Frequency to update the neighbor list
ns-type = grid	Method to determine neighbor list (simple, grid)
pbc = xyz	Periodic Boundary Conditions (yes/no)
rlist = 0.8	Cut-off distance for making neighbor list (short range forces)
	OPTIONS FOR ELECTROSTATICS AND VDW
coulombtype = PME	Treatment of long range electrostatic interactions.
rcoulomb = 0.8	Distance in nm for the long range electrostatic cut-off. Must be equal to rlist for PME.
vdwtype = Cut-off	Tells Gromacs how to treat van der Waals interactions (cut-off, Shift, etc.)
rvdw = 0.8	Distance in nm for the LJ or Buckingham potential cut-off (long range Van der Waals)
dispcorr = EnerPres	Apply long range dispersion corrections for Energy and Pressure
fourierspacing = 0.12	The maximum grid spacing in nm for the FFT grid when using PPPM or PME
pme-order = 4	Interpolation order for PME. 4 equals cubic interpolation. You might try 6/8/10 when running in parallel and simultaneously decrease grid dimension
ewald-rtol = 1e-5	Relative strength of the Ewald-shifted direct potential at rcoulomb
optimize-fft = yes	Calculate the optimal FFT plan for the grid at startup. This saves a few percent for long simulations, but takes a couple of minutes at start
	TEMPERATURE COUPLING
tcoupl = no	Couple temperature to external heat bath
	PRESSURE COUPLING (NOT ON)
pcoupl = no	Couple pressure to external bath
	GENERATE VELOCITIES FOR STARTUP RUN
gen-vel = no	Assign velocities to particles by taking them randomly from a Maxwell distribution
	OPTIONS FOR BONDS
constraints = none	Bonds to be treated as constraints (fixed length): h-bonds, all-bonds or none - First all the bonds, then nothing
