# Supplementary material for: Reversible Control of Native GluN2B-Containing NMDA Receptors with Visible Light
Source: ACS Chem Neurosci. 2024 Sep 6;15(18):3321–43. doi: 10.1021/acschemneuro.4c00247 (PMC11413854; doi:10.1021/acschemneuro.4c00247)
Supplement: Supplementary file 4 — cn4c00247_si_004.zip [file cn4c00247_si_004.zip › SI/08-NPT.mdp]

	Made by Nicolas
	Input file for full molecular dynamics
	http://manual.gromacs.org/current/online/mdp-opt.html
	RUN CONTROL PARAMETERS
integrator = md	md = leap-frog algorithm, md-vv = velocity Verlet, sd = accurate leap-frog stochastic dynamics integrator (with local thermostat)
dt = 0.002	time step (ps)
nsteps = 500000000	number of steps, total 1000 ns
	OUTPUT CONTROL OPTIONS Any non-zero value of nstxout, nstfout, or nstvout will cause a .trr to be written. Setting them all to zero suppresses this output.
nstenergy = 5000	Write energies to disk every nstenergy steps
nstxout = 0	Frequency to write coordinates to output trajectory file, the last coordinates are always written
nstvout = 0	Frequency to write velocities to output trajectory, the last velocities are always written
nstlog = 5000	Frequency to write energies to log file, the last energies are always written
nstxout-compressed = 5000	(0) [steps] number of steps that elapse between writing position coordinates using lossy compression
	NEIGHBORSEARCHING PARAMETERS
cutoff-scheme = Verlet	How to generate the pair list
nstlist = 20	Frequency to update the neighbor list
ns-type = grid	Method to determine neighbor list (simple, grid)
pbc = xyz	Periodic Boundary Conditions (yes/no)
rlist = 0.8	Cut-off distance for making neighbor list (short range forces)
	OPTIONS FOR ELECTROSTATICS AND VDW
coulombtype = PME	Treatment of long range electrostatic interactions.
rcoulomb = 0.8	Distance in nm for the long range electrostatic cut-off. Must be equal to rlist for PME.
vdwtype = Cut-off	Tells Gromacs how to treat van der Waals interactions (cut-off, Shift, etc.)
rvdw = 0.8	Distance in nm for the LJ or Buckingham potential cut-off (long range Van der Waals)
dispcorr = EnerPres	Apply long range dispersion corrections for Energy and Pressure
fourierspacing = 0.12	The maximum grid spacing in nm for the FFT grid when using PPPM or PME
pme-order = 4	Interpolation order for PME. 4 equals cubic interpolation. You might try 6/8/10 when running in parallel and simultaneously decrease grid dimension
ewald-rtol = 1e-5	Relative strength of the Ewald-shifted direct potential at rcoulomb
	TEMPERATURE COUPLING
tcoupl = V-rescale	Couple temperature to external heat bath (V-rescale or Nose-Hoover but not Berendsen	for initial equilibration Nose-Hoover is a poor choice especially when generating velocities).
tc-grps = System	Use separate heat baths for Protein and Non-Protein groups
tau-t = 0.05	Coupling time constant, controlling strength of coupling
ref-t = 300	Temperature of heat bath
	PRESSURE COUPLING (ON)
pcoupl = Parrinello-Rahman	Pressure coupling on in NPT (for NVT, Pcoupl=no): Parrinello-Rahman or Berendsen
pcoupltype = isotropic	uniform scaling of box vectors
tau-p = 1.0	time constant, in ps
ref-p = 1.0	reference pressure, in bar
compressibility = 4.5e-5	isothermal compressibility of water, bar^-1
	GENERATE VELOCITIES FOR STARTUP RUN
gen-vel = no	Assign velocities to particles by taking them randomly from a Maxwell distribution. no if there was md done before.
	OPTIONS FOR BONDS
constraints = h-bonds	H bonds will be treated as constraints (fixed length)
constraint-algorithm = lincs	holonomic constraints
lincs-iter = 1	accuracy of LINCS
lincs-order = 4	also related to accuracy
continuation = yes	Yes if Restarting after NPT
