# Supplementary material for: Reversible Control of Native GluN2B-Containing NMDA Receptors with Visible Light
Source: ACS Chem Neurosci. 2024 Sep 6;15(18):3321–43. doi: 10.1021/acschemneuro.4c00247 (PMC11413854; doi:10.1021/acschemneuro.4c00247)
Supplement: Supplementary file 4 — cn4c00247_si_004.zip [file cn4c00247_si_004.zip › SI/5ewj_Ready.pdb]

HEADER    TRANSPORT PROTEIN                       20-NOV-15   5EWJ              
TITLE     CRYSTAL STRUCTURE OF AMINO TERMINAL DOMAINS OF THE NMDA RECEPTOR      
TITLE    2 SUBUNIT GLUN1 AND GLUN2B IN COMPLEX WITH IFENPRODIL                  
COMPND    MOL_ID: 1;                                                            
COMPND   2 MOLECULE: NMDA GLUTAMATE RECEPTOR SUBUNIT;                           
COMPND   3 CHAIN: A, C;                                                         
COMPND   4 FRAGMENT: AMINO TERMINAL DOMAIN (UNP RESIDUES 23-408);               
COMPND   5 ENGINEERED: YES;                                                     
COMPND   6 MUTATION: YES;                                                       
COMPND   7 MOL_ID: 2;                                                           
COMPND   8 MOLECULE: GLUTAMATE RECEPTOR IONOTROPIC, NMDA 2B;                    
COMPND   9 CHAIN: B, D;                                                         
COMPND  10 FRAGMENT: AMINO TERMINAL DOMAIN (UNP RESIDUES 31-394);               
COMPND  11 SYNONYM: GLUN2B,GLUTAMATE [NMDA] RECEPTOR SUBUNIT EPSILON-2,N-METHYL 
COMPND  12 D-ASPARTATE RECEPTOR SUBTYPE 2B,NR2B,N-METHYL-D-ASPARTATE RECEPTOR   
COMPND  13 SUBUNIT 3,HNR3;                                                      
COMPND  14 ENGINEERED: YES;                                                     
COMPND  15 MUTATION: YES                                                        
SOURCE    MOL_ID: 1;                                                            
SOURCE   2 ORGANISM_SCIENTIFIC: XENOPUS LAEVIS;                                 
SOURCE   3 ORGANISM_COMMON: AFRICAN CLAWED FROG;                                
SOURCE   4 ORGANISM_TAXID: 8355;                                                
SOURCE   5 GENE: GRIN1, NR1;                                                    
SOURCE   6 EXPRESSION_SYSTEM: SPODOPTERA FRUGIPERDA;                            
SOURCE   7 EXPRESSION_SYSTEM_COMMON: FALL ARMYWORM;                             
SOURCE   8 EXPRESSION_SYSTEM_TAXID: 7108;                                       
SOURCE   9 EXPRESSION_SYSTEM_VECTOR_TYPE: BACULOVIRUS;                          
SOURCE  10 MOL_ID: 2;                                                           
SOURCE  11 ORGANISM_SCIENTIFIC: HOMO SAPIENS;                                   
SOURCE  12 ORGANISM_COMMON: HUMAN;                                              
SOURCE  13 ORGANISM_TAXID: 9606;                                                
SOURCE  14 GENE: GRIN2B, NMDAR2B;                                               
SOURCE  15 EXPRESSION_SYSTEM: SPODOPTERA FRUGIPERDA;                            
SOURCE  16 EXPRESSION_SYSTEM_COMMON: FALL ARMYWORM;                             
SOURCE  17 EXPRESSION_SYSTEM_TAXID: 7108;                                       
SOURCE  18 EXPRESSION_SYSTEM_VECTOR_TYPE: BACULOVIRUS                           
KEYWDS    GLUTAMATE RECEPTOR, ALLOSTERIC MODULATOR, GLUN2B ANTAGONISTS,         
KEYWDS   2 TRANSPORT PROTEIN                                                    
EXPDTA    X-RAY DIFFRACTION                                                     
AUTHOR    J.PANDIT                                                              
REVDAT   4   29-JUL-20 5EWJ    1       COMPND JRNL   REMARK HETNAM              
REVDAT   4 2                   1       LINK   SITE   ATOM                       
REVDAT   3   13-APR-16 5EWJ    1       JRNL                                     
REVDAT   2   09-MAR-16 5EWJ    1       JRNL                                     
REVDAT   1   02-MAR-16 5EWJ    0                                                
JRNL        AUTH   D.STROEBEL,D.L.BUHL,J.D.KNAFELS,P.K.CHANDA,M.GREEN,          
JRNL        AUTH 2 S.SCIABOLA,L.MONY,P.PAOLETTI,J.PANDIT                        
JRNL        TITL   A NOVEL BINDING MODE REVEALS TWO DISTINCT CLASSES OF NMDA    
JRNL        TITL 2 RECEPTOR GLUN2B-SELECTIVE ANTAGONISTS.                       
JRNL        REF    MOL.PHARMACOL.                V.  89   541 2016              
JRNL        REFN                   ESSN 1521-0111                               
JRNL        PMID   26912815                                                     
JRNL        DOI    10.1124/MOL.115.103036                                       
REMARK   2                                                                      
REMARK   2 RESOLUTION.    2.77 ANGSTROMS.                                       
REMARK   3                                                                      
REMARK   3 REFINEMENT.                                                          
REMARK   3   PROGRAM     : BUSTER-TNT BUSTER 2.11.6                             
REMARK   3   AUTHORS     : BRICOGNE,BLANC,BRANDL,FLENSBURG,KELLER,              
REMARK   3               : PACIOREK,ROVERSI,SHARFF,SMART,VONRHEIN,              
REMARK   3               : WOMACK,MATTHEWS,TEN EYCK,TRONRUD                     
REMARK   3                                                                      
REMARK   3  DATA USED IN REFINEMENT.                                            
REMARK   3   RESOLUTION RANGE HIGH (ANGSTROMS) : 2.77                           
REMARK   3   RESOLUTION RANGE LOW  (ANGSTROMS) : 27.92                          
REMARK   3   DATA CUTOFF            (SIGMA(F)) : 0.000                          
REMARK   3   COMPLETENESS FOR RANGE        (%) : 98.9                           
REMARK   3   NUMBER OF REFLECTIONS             : 52883                          
REMARK   3                                                                      
REMARK   3  FIT TO DATA USED IN REFINEMENT.                                     
REMARK   3   CROSS-VALIDATION METHOD           : THROUGHOUT                     
REMARK   3   FREE R VALUE TEST SET SELECTION   : RANDOM                         
REMARK   3   R VALUE     (WORKING + TEST SET)  : 0.176                          
REMARK   3   R VALUE            (WORKING SET)  : 0.174                          
REMARK   3   FREE R VALUE                      : 0.211                          
REMARK   3   FREE R VALUE TEST SET SIZE   (%)  : 5.080                          
REMARK   3   FREE R VALUE TEST SET COUNT       : 2685                           
REMARK   3   ESTIMATED ERROR OF FREE R VALUE   : NULL                           
REMARK   3                                                                      
REMARK   3  FIT IN THE HIGHEST RESOLUTION BIN.                                  
REMARK   3   TOTAL NUMBER OF BINS USED               : 20                       
REMARK   3   BIN RESOLUTION RANGE HIGH   (ANGSTROMS) : 2.77                     
REMARK   3   BIN RESOLUTION RANGE LOW    (ANGSTROMS) : 2.84                     
REMARK   3   BIN COMPLETENESS (WORKING+TEST)     (%) : 99.72                    
REMARK   3   REFLECTIONS IN BIN (WORKING + TEST SET) : 3941                     
REMARK   3   BIN R VALUE        (WORKING + TEST SET) : 0.2257                   
REMARK   3   REFLECTIONS IN BIN        (WORKING SET) : 3735                     
REMARK   3   BIN R VALUE               (WORKING SET) : 0.2234                   
REMARK   3   BIN FREE R VALUE                        : 0.2695                   
REMARK   3   BIN FREE R VALUE TEST SET SIZE      (%) : 5.23                     
REMARK   3   BIN FREE R VALUE TEST SET COUNT         : 206                      
REMARK   3   ESTIMATED ERROR OF BIN FREE R VALUE     : NULL                     
REMARK   3                                                                      
REMARK   3  NUMBER OF NON-HYDROGEN ATOMS USED IN REFINEMENT.                    
REMARK   3   PROTEIN ATOMS            : 11017                                   
REMARK   3   NUCLEIC ACID ATOMS       : 0                                       
REMARK   3   HETEROGEN ATOMS          : 195                                     
REMARK   3   SOLVENT ATOMS            : 351                                     
REMARK   3                                                                      
REMARK   3  B VALUES.                                                           
REMARK   3   FROM WILSON PLOT           (A**2) : 78.81                          
REMARK   3   MEAN B VALUE      (OVERALL, A**2) : 75.14                          
REMARK   3   OVERALL ANISOTROPIC B VALUE.                                       
REMARK   3    B11 (A**2) : 5.68080                                              
REMARK   3    B22 (A**2) : -8.84460                                             
REMARK   3    B33 (A**2) : 3.16380                                              
REMARK   3    B12 (A**2) : 0.00000                                              
REMARK   3    B13 (A**2) : 11.80710                                             
REMARK   3    B23 (A**2) : 0.00000                                              
REMARK   3                                                                      
REMARK   3  ESTIMATED COORDINATE ERROR.                                         
REMARK   3   ESD FROM LUZZATI PLOT                    (A) : 0.311               
REMARK   3   DPI (BLOW EQ-10) BASED ON R VALUE        (A) : 0.627               
REMARK   3   DPI (BLOW EQ-9) BASED ON FREE R VALUE    (A) : 0.269               
REMARK   3   DPI (CRUICKSHANK) BASED ON R VALUE       (A) : 0.638               
REMARK   3   DPI (CRUICKSHANK) BASED ON FREE R VALUE  (A) : 0.274               
REMARK   3                                                                      
REMARK   3   REFERENCES: BLOW, D. (2002) ACTA CRYST D58, 792-797                
REMARK   3               CRUICKSHANK, D.W.J. (1999) ACTA CRYST D55, 583-601     
REMARK   3                                                                      
REMARK   3 CORRELATION COEFFICIENTS.                                            
REMARK   3   CORRELATION COEFFICIENT FO-FC      : 0.941                         
REMARK   3   CORRELATION COEFFICIENT FO-FC FREE : 0.926                         
REMARK   3                                                                      
REMARK   3   NUMBER OF GEOMETRIC FUNCTION TERMS DEFINED : 15                    
REMARK   3   TERM                          COUNT    WEIGHT   FUNCTION.          
REMARK   3    BOND LENGTHS              : 11466  ; 2.000  ; HARMONIC            
REMARK   3    BOND ANGLES               : 15613  ; 2.000  ; HARMONIC            
REMARK   3    TORSION ANGLES            : 3912   ; 2.000  ; SINUSOIDAL          
REMARK   3    TRIGONAL CARBON PLANES    : 266    ; 2.000  ; HARMONIC            
REMARK   3    GENERAL PLANES            : 1673   ; 5.000  ; HARMONIC            
REMARK   3    ISOTROPIC THERMAL FACTORS : 11466  ; 20.000 ; HARMONIC            
REMARK   3    BAD NON-BONDED CONTACTS   : 3      ; 5.000  ; SEMIHARMONIC        
REMARK   3    IMPROPER TORSIONS         : NULL   ; NULL   ; NULL                
REMARK   3    PSEUDOROTATION ANGLES     : NULL   ; NULL   ; NULL                
REMARK   3    CHIRAL IMPROPER TORSION   : 1605   ; 5.000  ; SEMIHARMONIC        
REMARK   3    SUM OF OCCUPANCIES        : NULL   ; NULL   ; NULL                
REMARK   3    UTILITY DISTANCES         : NULL   ; NULL   ; NULL                
REMARK   3    UTILITY ANGLES            : NULL   ; NULL   ; NULL                
REMARK   3    UTILITY TORSION           : NULL   ; NULL   ; NULL                
REMARK   3    IDEAL-DIST CONTACT TERM   : 12891  ; 4.000  ; SEMIHARMONIC        
REMARK   3                                                                      
REMARK   3   RMS DEVIATIONS FROM IDEAL VALUES.                                  
REMARK   3    BOND LENGTHS                       (A) : 0.010                    
REMARK   3    BOND ANGLES                  (DEGREES) : 1.19                     
REMARK   3    PEPTIDE OMEGA TORSION ANGLES (DEGREES) : 3.02                     
REMARK   3    OTHER TORSION ANGLES         (DEGREES) : 20.53                    
REMARK   3                                                                      
REMARK   3  TLS DETAILS                                                         
REMARK   3   NUMBER OF TLS GROUPS  : 4                                          
REMARK   3                                                                      
REMARK   3   TLS GROUP : 1                                                      
REMARK   3    SELECTION: { A|* }                                                
REMARK   3    ORIGIN FOR THE GROUP (A):   85.7851    7.0621  -54.0168           
REMARK   3    T TENSOR                                                          
REMARK   3     T11:   -0.1110 T22:   -0.1414                                    
REMARK   3     T33:   -0.0731 T12:   -0.0538                                    
REMARK   3     T13:    0.0241 T23:   -0.0343                                    
REMARK   3    L TENSOR                                                          
REMARK   3     L11:    1.2410 L22:    0.9856                                    
REMARK   3     L33:    2.2563 L12:   -0.3524                                    
REMARK   3     L13:    0.1953 L23:   -0.2702                                    
REMARK   3    S TENSOR                                                          
REMARK   3     S11:   -0.0726 S12:    0.0458 S13:    0.0988                     
REMARK   3     S21:    0.0246 S22:   -0.0150 S23:    0.0334                     
REMARK   3     S31:   -0.1318 S32:   -0.0112 S33:    0.0876                     
REMARK   3                                                                      
REMARK   3   TLS GROUP : 2                                                      
REMARK   3    SELECTION: { B|* }                                                
REMARK   3    ORIGIN FOR THE GROUP (A):   80.8733   14.9138  -20.9994           
REMARK   3    T TENSOR                                                          
REMARK   3     T11:   -0.0580 T22:   -0.1177                                    
REMARK   3     T33:   -0.2015 T12:    0.0656                                    
REMARK   3     T13:    0.0107 T23:   -0.0565                                    
REMARK   3    L TENSOR                                                          
REMARK   3     L11:    1.7376 L22:    1.8101                                    
REMARK   3     L33:    2.5867 L12:    0.4867                                    
REMARK   3     L13:    0.4765 L23:    0.2282                                    
REMARK   3    S TENSOR                                                          
REMARK   3     S11:   -0.1418 S12:   -0.3328 S13:    0.1720                     
REMARK   3     S21:    0.2525 S22:   -0.0278 S23:    0.1446                     
REMARK   3     S31:   -0.4067 S32:   -0.2612 S33:    0.1696                     
REMARK   3                                                                      
REMARK   3   TLS GROUP : 3                                                      
REMARK   3    SELECTION: { C|* }                                                
REMARK   3    ORIGIN FOR THE GROUP (A):   22.6556   -2.2073  -11.0039           
REMARK   3    T TENSOR                                                          
REMARK   3     T11:   -0.1125 T22:   -0.1559                                    
REMARK   3     T33:   -0.1440 T12:    0.0551                                    
REMARK   3     T13:    0.0212 T23:    0.2086                                    
REMARK   3    L TENSOR                                                          
REMARK   3     L11:    2.1877 L22:    2.1706                                    
REMARK   3     L33:    2.1766 L12:    0.4715                                    
REMARK   3     L13:    1.1137 L23:    0.3593                                    
REMARK   3    S TENSOR                                                          
REMARK   3     S11:    0.1029 S12:   -0.0289 S13:   -0.1760                     
REMARK   3     S21:    0.4976 S22:   -0.0759 S23:    0.1815                     
REMARK   3     S31:    0.1488 S32:   -0.1035 S33:   -0.0270                     
REMARK   3                                                                      
REMARK   3   TLS GROUP : 4                                                      
REMARK   3    SELECTION: { D|* }                                                
REMARK   3    ORIGIN FOR THE GROUP (A):   25.4764    3.3498  -44.3376           
REMARK   3    T TENSOR                                                          
REMARK   3     T11:   -0.2390 T22:    0.1762                                    
REMARK   3     T33:   -0.1418 T12:    0.0370                                    
REMARK   3     T13:    0.0061 T23:   -0.0268                                    
REMARK   3    L TENSOR                                                          
REMARK   3     L11:    2.7359 L22:    1.0969                                    
REMARK   3     L33:    1.6067 L12:   -0.1248                                    
REMARK   3     L13:    0.9587 L23:   -0.3866                                    
REMARK   3    S TENSOR                                                          
REMARK   3     S11:   -0.0527 S12:    0.5062 S13:   -0.1979                     
REMARK   3     S21:   -0.1178 S22:    0.1720 S23:   -0.0065                     
REMARK   3     S31:   -0.0648 S32:    0.2447 S33:   -0.1194                     
REMARK   3                                                                      
REMARK   3  OTHER REFINEMENT REMARKS: NULL                                      
REMARK   4                                                                      
REMARK   4 5EWJ COMPLIES WITH FORMAT V. 3.30, 13-JUL-11                         
REMARK 100                                                                      
REMARK 100 THIS ENTRY HAS BEEN PROCESSED BY RCSB ON 23-NOV-15.                  
REMARK 100 THE DEPOSITION ID IS D_1000215612.                                   
REMARK 200                                                                      
REMARK 200 EXPERIMENTAL DETAILS                                                 
REMARK 200  EXPERIMENT TYPE                : X-RAY DIFFRACTION                  
REMARK 200  DATE OF DATA COLLECTION        : 20-AUG-14                          
REMARK 200  TEMPERATURE           (KELVIN) : 100                                
REMARK 200  PH                             : 6.8-7.2                            
REMARK 200  NUMBER OF CRYSTALS USED        : 1                                  
REMARK 200                                                                      
REMARK 200  SYNCHROTRON              (Y/N) : Y                                  
REMARK 200  RADIATION SOURCE               : APS                                
REMARK 200  BEAMLINE                       : 17-ID                              
REMARK 200  X-RAY GENERATOR MODEL          : NULL                               
REMARK 200  MONOCHROMATIC OR LAUE    (M/L) : M                                  
REMARK 200  WAVELENGTH OR RANGE        (A) : 1.00                               
REMARK 200  MONOCHROMATOR                  : NULL                               
REMARK 200  OPTICS                         : NULL                               
REMARK 200                                                                      
REMARK 200  DETECTOR TYPE                  : PIXEL                              
REMARK 200  DETECTOR MANUFACTURER          : DECTRIS PILATUS 6M                 
REMARK 200  INTENSITY-INTEGRATION SOFTWARE : XDS                                
REMARK 200  DATA SCALING SOFTWARE          : AIMLESS 0.3.5                      
REMARK 200                                                                      
REMARK 200  NUMBER OF UNIQUE REFLECTIONS   : 53122                              
REMARK 200  RESOLUTION RANGE HIGH      (A) : 2.770                              
REMARK 200  RESOLUTION RANGE LOW       (A) : 120.420                            
REMARK 200  REJECTION CRITERIA  (SIGMA(I)) : NULL                               
REMARK 200                                                                      
REMARK 200 OVERALL.                                                             
REMARK 200  COMPLETENESS FOR RANGE     (%) : 99.0                               
REMARK 200  DATA REDUNDANCY                : 3.300                              
REMARK 200  R MERGE                    (I) : 0.05600                            
REMARK 200  R SYM                      (I) : NULL                               
REMARK 200  <I/SIGMA(I)> FOR THE DATA SET  : 17.0000                            
REMARK 200                                                                      
REMARK 200 IN THE HIGHEST RESOLUTION SHELL.                                     
REMARK 200  HIGHEST RESOLUTION SHELL, RANGE HIGH (A) : 2.77                     
REMARK 200  HIGHEST RESOLUTION SHELL, RANGE LOW  (A) : 3.91                     
REMARK 200  COMPLETENESS FOR SHELL     (%) : 99.7                               
REMARK 200  DATA REDUNDANCY IN SHELL       : 3.40                               
REMARK 200  R MERGE FOR SHELL          (I) : 0.14600                            
REMARK 200  R SYM FOR SHELL            (I) : NULL                               
REMARK 200  <I/SIGMA(I)> FOR SHELL         : 8.300                              
REMARK 200                                                                      
REMARK 200 DIFFRACTION PROTOCOL: SINGLE WAVELENGTH                              
REMARK 200 METHOD USED TO DETERMINE THE STRUCTURE: FOURIER SYNTHESIS            
REMARK 200 SOFTWARE USED: BUSTER                                                
REMARK 200 STARTING MODEL: 3QEL                                                 
REMARK 200                                                                      
REMARK 200 REMARK: NULL                                                         
REMARK 280                                                                      
REMARK 280 CRYSTAL                                                              
REMARK 280 SOLVENT CONTENT, VS   (%): 60.09                                     
REMARK 280 MATTHEWS COEFFICIENT, VM (ANGSTROMS**3/DA): 3.08                     
REMARK 280                                                                      
REMARK 280 CRYSTALLIZATION CONDITIONS: 3.6M NA FORMATE, 0.1 M HEPES PH 7.0,     
REMARK 280  VAPOR DIFFUSION, HANGING DROP, TEMPERATURE 298K                     
REMARK 290                                                                      
REMARK 290 CRYSTALLOGRAPHIC SYMMETRY                                            
REMARK 290 SYMMETRY OPERATORS FOR SPACE GROUP: C 1 2 1                          
REMARK 290                                                                      
REMARK 290      SYMOP   SYMMETRY                                                
REMARK 290     NNNMMM   OPERATOR                                                
REMARK 290       1555   X,Y,Z                                                   
REMARK 290       2555   -X,Y,-Z                                                 
REMARK 290       3555   X+1/2,Y+1/2,Z                                           
REMARK 290       4555   -X+1/2,Y+1/2,-Z                                         
REMARK 290                                                                      
REMARK 290     WHERE NNN -> OPERATOR NUMBER                                     
REMARK 290           MMM -> TRANSLATION VECTOR                                  
REMARK 290                                                                      
REMARK 290 CRYSTALLOGRAPHIC SYMMETRY TRANSFORMATIONS                            
REMARK 290 THE FOLLOWING TRANSFORMATIONS OPERATE ON THE ATOM/HETATM             
REMARK 290 RECORDS IN THIS ENTRY TO PRODUCE CRYSTALLOGRAPHICALLY                
REMARK 290 RELATED MOLECULES.                                                   
REMARK 290   SMTRY1   1  1.000000  0.000000  0.000000        0.00000            
REMARK 290   SMTRY2   1  0.000000  1.000000  0.000000        0.00000            
REMARK 290   SMTRY3   1  0.000000  0.000000  1.000000        0.00000            
REMARK 290   SMTRY1   2 -1.000000  0.000000  0.000000        0.00000            
REMARK 290   SMTRY2   2  0.000000  1.000000  0.000000        0.00000            
REMARK 290   SMTRY3   2  0.000000  0.000000 -1.000000        0.00000            
REMARK 290   SMTRY1   3  1.000000  0.000000  0.000000      134.23000            
REMARK 290   SMTRY2   3  0.000000  1.000000  0.000000       30.05000            
REMARK 290   SMTRY3   3  0.000000  0.000000  1.000000        0.00000            
REMARK 290   SMTRY1   4 -1.000000  0.000000  0.000000      134.23000            
REMARK 290   SMTRY2   4  0.000000  1.000000  0.000000       30.05000            
REMARK 290   SMTRY3   4  0.000000  0.000000 -1.000000        0.00000            
REMARK 290                                                                      
REMARK 290 REMARK: NULL                                                         
REMARK 300                                                                      
REMARK 300 BIOMOLECULE: 1, 2                                                    
REMARK 300 SEE REMARK 350 FOR THE AUTHOR PROVIDED AND/OR PROGRAM                
REMARK 300 GENERATED ASSEMBLY INFORMATION FOR THE STRUCTURE IN                  
REMARK 300 THIS ENTRY. THE REMARK MAY ALSO PROVIDE INFORMATION ON               
REMARK 300 BURIED SURFACE AREA.                                                 
REMARK 350                                                                      
REMARK 350 COORDINATES FOR A COMPLETE MULTIMER REPRESENTING THE KNOWN           
REMARK 350 BIOLOGICALLY SIGNIFICANT OLIGOMERIZATION STATE OF THE                
REMARK 350 MOLECULE CAN BE GENERATED BY APPLYING BIOMT TRANSFORMATIONS          
REMARK 350 GIVEN BELOW.  BOTH NON-CRYSTALLOGRAPHIC AND                          
REMARK 350 CRYSTALLOGRAPHIC OPERATIONS ARE GIVEN.                               
REMARK 350                                                                      
REMARK 350 BIOMOLECULE: 1                                                       
REMARK 350 AUTHOR DETERMINED BIOLOGICAL UNIT: DIMERIC                           
REMARK 350 SOFTWARE DETERMINED QUATERNARY STRUCTURE: DIMERIC                    
REMARK 350 SOFTWARE USED: PISA                                                  
REMARK 350 TOTAL BURIED SURFACE AREA: 2720 ANGSTROM**2                          
REMARK 350 SURFACE AREA OF THE COMPLEX: 28880 ANGSTROM**2                       
REMARK 350 CHANGE IN SOLVENT FREE ENERGY: -20.0 KCAL/MOL                        
REMARK 350 APPLY THE FOLLOWING TO CHAINS: A, B, E                               
REMARK 350   BIOMT1   1  1.000000  0.000000  0.000000        0.00000            
REMARK 350   BIOMT2   1  0.000000  1.000000  0.000000        0.00000            
REMARK 350   BIOMT3   1  0.000000  0.000000  1.000000        0.00000            
REMARK 350                                                                      
REMARK 350 BIOMOLECULE: 2                                                       
REMARK 350 AUTHOR DETERMINED BIOLOGICAL UNIT: DIMERIC                           
REMARK 350 SOFTWARE DETERMINED QUATERNARY STRUCTURE: DIMERIC                    
REMARK 350 SOFTWARE USED: PISA                                                  
REMARK 350 TOTAL BURIED SURFACE AREA: 2740 ANGSTROM**2                          
REMARK 350 SURFACE AREA OF THE COMPLEX: 29260 ANGSTROM**2                       
REMARK 350 CHANGE IN SOLVENT FREE ENERGY: -20.0 KCAL/MOL                        
REMARK 350 APPLY THE FOLLOWING TO CHAINS: C, D                                  
REMARK 350   BIOMT1   1  1.000000  0.000000  0.000000        0.00000            
REMARK 350   BIOMT2   1  0.000000  1.000000  0.000000        0.00000            
REMARK 350   BIOMT3   1  0.000000  0.000000  1.000000        0.00000            
REMARK 465                                                                      
REMARK 465 MISSING RESIDUES                                                     
REMARK 465 THE FOLLOWING RESIDUES WERE NOT LOCATED IN THE                       
REMARK 465 EXPERIMENT. (M=MODEL NUMBER; RES=RESIDUE NAME; C=CHAIN               
REMARK 465 IDENTIFIER; SSSEQ=SEQUENCE NUMBER; I=INSERTION CODE.)                
REMARK 465                                                                      
REMARK 465   M RES C SSSEQI                                                     
REMARK 465     ALA A    97                                                      
REMARK 465     PRO A    98                                                      
REMARK 465     THR A    99                                                      
REMARK 465     ASP A   100                                                      
REMARK 465     HIS A   101                                                      
REMARK 465     GLY A   186                                                      
REMARK 465     LYS A   187                                                      
REMARK 465     GLU A   188                                                      
REMARK 465     SER A   189                                                      
REMARK 465     LYS A   190                                                      
REMARK 465     SER A   191                                                      
REMARK 465     LYS A   192                                                      
REMARK 465     LYS A   193                                                      
REMARK 465     ARG A   194                                                      
REMARK 465     ASN A   195                                                      
REMARK 465     TYR A   196                                                      
REMARK 465     GLU A   197                                                      
REMARK 465     ASN A   198                                                      
REMARK 465     LEU A   199                                                      
REMARK 465     ASP A   200                                                      
REMARK 465     GLN A   201                                                      
REMARK 465     LEU A   202                                                      
REMARK 465     SER A   203                                                      
REMARK 465     TYR A   204                                                      
REMARK 465     ASP A   205                                                      
REMARK 465     ASN A   206                                                      
REMARK 465     LYS A   207                                                      
REMARK 465     ARG A   208                                                      
REMARK 465     GLU A   408                                                      
REMARK 465     LEU A   409                                                      
REMARK 465     VAL A   410                                                      
REMARK 465     PRO A   411                                                      
REMARK 465     ARG A   412                                                      
REMARK 465     SER B    31                                                      
REMARK 465     ALA B    53                                                      
REMARK 465     HIS B    54                                                      
REMARK 465     GLU B    55                                                      
REMARK 465     LYS B    56                                                      
REMARK 465     ASP B    57                                                      
REMARK 465     ASP B    58                                                      
REMARK 465     PHE B    59                                                      
REMARK 465     HIS B    60                                                      
REMARK 465     HIS B    61                                                      
REMARK 465     MET B   394                                                      
REMARK 465     PRO C    96                                                      
REMARK 465     ALA C    97                                                      
REMARK 465     PRO C    98                                                      
REMARK 465     THR C    99                                                      
REMARK 465     ASP C   100                                                      
REMARK 465     HIS C   101                                                      
REMARK 465     GLY C   186                                                      
REMARK 465     LYS C   187                                                      
REMARK 465     GLU C   188                                                      
REMARK 465     SER C   189                                                      
REMARK 465     LYS C   190                                                      
REMARK 465     SER C   191                                                      
REMARK 465     LYS C   192                                                      
REMARK 465     LYS C   193                                                      
REMARK 465     ARG C   194                                                      
REMARK 465     ASN C   195                                                      
REMARK 465     TYR C   196                                                      
REMARK 465     GLU C   197                                                      
REMARK 465     ASN C   198                                                      
REMARK 465     LEU C   199                                                      
REMARK 465     ASP C   200                                                      
REMARK 465     GLN C   201                                                      
REMARK 465     LEU C   202                                                      
REMARK 465     SER C   203                                                      
REMARK 465     TYR C   204                                                      
REMARK 465     ASP C   205                                                      
REMARK 465     ASN C   206                                                      
REMARK 465     LYS C   207                                                      
REMARK 465     ARG C   208                                                      
REMARK 465     GLU C   408                                                      
REMARK 465     LEU C   409                                                      
REMARK 465     VAL C   410                                                      
REMARK 465     PRO C   411                                                      
REMARK 465     ARG C   412                                                      
REMARK 465     SER D    31                                                      
REMARK 465     ALA D    53                                                      
REMARK 465     HIS D    54                                                      
REMARK 465     GLU D    55                                                      
REMARK 465     LYS D    56                                                      
REMARK 465     ASP D    57                                                      
REMARK 465     ASP D    58                                                      
REMARK 465     GLY D   346                                                      
REMARK 465     ARG D   347                                                      
REMARK 470                                                                      
REMARK 470 MISSING ATOM                                                         
REMARK 470 THE FOLLOWING RESIDUES HAVE MISSING ATOMS (M=MODEL NUMBER;           
REMARK 470 RES=RESIDUE NAME; C=CHAIN IDENTIFIER; SSEQ=SEQUENCE NUMBER;          
REMARK 470 I=INSERTION CODE):                                                   
REMARK 470   M RES CSSEQI  ATOMS                                                
REMARK 470     ASP A  23    CG   OD1  OD2                                       
REMARK 470     LYS A  36    CG   CD   CE   NZ                                   
REMARK 470     LYS A  37    CG   CD   CE   NZ                                   
REMARK 470     LEU A 102    CG   CD1  CD2                                       
REMARK 470     LYS A 178    CG   CD   CE   NZ                                   
REMARK 470     GLU A 185    CG   CD   OE1  OE2                                  
REMARK 470     LYS A 211    CG   CD   CE   NZ                                   
REMARK 470     LYS A 214    CG   CD   CE   NZ                                   
REMARK 470     GLU A 234    CG   CD   OE1  OE2                                  
REMARK 470     ARG A 281    CG   CD   NE   CZ   NH1  NH2                        
REMARK 470     LYS A 337    CG   CD   CE   NZ                                   
REMARK 470     ASN A 379    CG   OD1  ND2                                       
REMARK 470     LYS A 381    CG   CD   CE   NZ                                   
REMARK 470     SER B  34    OG                                                  
REMARK 470     ASP B  46    CG   OD1  OD2                                       
REMARK 470     GLU B  47    CG   CD   OE1  OE2                                  
REMARK 470     VAL B  48    CG1  CG2                                            
REMARK 470     ASP B  52    CG   OD1  OD2                                       
REMARK 470     SER B  63    OG                                                  
REMARK 470     ARG B  67    CG   CD   NE   CZ   NH1  NH2                        
REMARK 470     LYS B  93    CG   CD   CE   NZ                                   
REMARK 470     GLU B 139    CG   CD   OE1  OE2                                  
REMARK 470     GLU B 151    CG   CD   OE1  OE2                                  
REMARK 470     GLU B 162    CG   CD   OE1  OE2                                  
REMARK 470     GLU B 198    CG   CD   OE1  OE2                                  
REMARK 470     LYS B 221    CG   CD   CE   NZ                                   
REMARK 470     LYS B 222    CG   CD   CE   NZ                                   
REMARK 470     SER B 281    OG                                                  
REMARK 470     ASN B 323    CG   OD1  ND2                                       
REMARK 470     ARG B 347    CG   CD   NE   CZ   NH1  NH2                        
REMARK 470     LYS B 369    CG   CD   CE   NZ                                   
REMARK 470     LEU C 102    CG   CD1  CD2                                       
REMARK 470     LYS C 178    CG   CD   CE   NZ                                   
REMARK 470     GLU C 185    CG   CD   OE1  OE2                                  
REMARK 470     LYS C 211    CG   CD   CE   NZ                                   
REMARK 470     LYS C 223    CG   CD   CE   NZ                                   
REMARK 470     LEU C 230    CG   CD1  CD2                                       
REMARK 470     ARG C 238    CG   CD   NE   CZ   NH1  NH2                        
REMARK 470     MET C 258    CG   SD   CE                                        
REMARK 470     GLU C 318    CG   CD   OE1  OE2                                  
REMARK 470     GLU C 320    CG   CD   OE1  OE2                                  
REMARK 470     LYS C 337    CG   CD   CE   NZ                                   
REMARK 470     GLU C 363    CG   CD   OE1  OE2                                  
REMARK 470     SER C 391    OG                                                  
REMARK 470     TYR C 392    CG   CD1  CD2  CE1  CE2  CZ   OH                    
REMARK 470     LYS C 399    CG   CD   CE   NZ                                   
REMARK 470     GLU D  47    CG   CD   OE1  OE2                                  
REMARK 470     VAL D  48    CG1  CG2                                            
REMARK 470     HIS D  60    CG   ND1  CD2  CE1  NE2                             
REMARK 470     ARG D  67    CG   CD   NE   CZ   NH1  NH2                        
REMARK 470     LYS D  93    CG   CD   CE   NZ                                   
REMARK 470     GLU D 139    CG   CD   OE1  OE2                                  
REMARK 470     GLU D 162    CG   CD   OE1  OE2                                  
REMARK 470     GLU D 198    CG   CD   OE1  OE2                                  
REMARK 470     LYS D 222    CG   CD   CE   NZ                                   
REMARK 470     GLU D 235    CG   CD   OE1  OE2                                  
REMARK 470     SER D 281    OG                                                  
REMARK 470     ARG D 294    CG   CD   NE   CZ   NH1  NH2                        
REMARK 470     ARG D 328    CG   CD   NE   CZ   NH1  NH2                        
REMARK 470     GLN D 385    CG   CD   OE1  NE2                                  
REMARK 500                                                                      
REMARK 500 GEOMETRY AND STEREOCHEMISTRY                                         
REMARK 500 SUBTOPIC: TORSION ANGLES                                             
REMARK 500                                                                      
REMARK 500 TORSION ANGLES OUTSIDE THE EXPECTED RAMACHANDRAN REGIONS:            
REMARK 500 (M=MODEL NUMBER; RES=RESIDUE NAME; C=CHAIN IDENTIFIER;               
REMARK 500 SSEQ=SEQUENCE NUMBER; I=INSERTION CODE).                             
REMARK 500                                                                      
REMARK 500 STANDARD TABLE:                                                      
REMARK 500 FORMAT:(10X,I3,1X,A3,1X,A1,I4,A1,4X,F7.2,3X,F7.2)                    
REMARK 500                                                                      
REMARK 500 EXPECTED VALUES: GJ KLEYWEGT AND TA JONES (1996). PHI/PSI-           
REMARK 500 CHOLOGY: RAMACHANDRAN REVISITED. STRUCTURE 4, 1395 - 1400            
REMARK 500                                                                      
REMARK 500  M RES CSSEQI        PSI       PHI                                   
REMARK 500    PRO A  95     -173.75    -69.28                                   
REMARK 500    HIS A 134       78.79   -106.86                                   
REMARK 500    ASP A 353       47.61    -97.93                                   
REMARK 500    SER A 391      -23.44   -145.67                                   
REMARK 500    PRO A 403      109.83    -48.10                                   
REMARK 500    TRP B 166       78.22   -101.98                                   
REMARK 500    THR B 174     -166.60   -106.25                                   
REMARK 500    ASN B 192       48.28    -94.93                                   
REMARK 500    PHE B 194       36.07    -89.17                                   
REMARK 500    ASP B 211       61.06   -109.07                                   
REMARK 500    CYS B 232     -175.69   -172.53                                   
REMARK 500    ASP B 283       77.60    -48.22                                   
REMARK 500    TRP B 285      -73.69    -67.87                                   
REMARK 500    LYS B 327       37.65    -99.98                                   
REMARK 500    MET B 334      -40.49    -29.20                                   
REMARK 500    LYS B 380     -134.80    -94.41                                   
REMARK 500    PHE C  54      111.79     77.22                                   
REMARK 500    THR C  55     -140.66    -73.01                                   
REMARK 500    ARG C  56      106.60     49.45                                   
REMARK 500    LYS C  57      -16.81     89.66                                   
REMARK 500    THR C 122       -7.13   -140.51                                   
REMARK 500    TYR C 128        0.30    -68.19                                   
REMARK 500    LEU C 135      -91.34    -59.64                                   
REMARK 500    ASP C 353       47.06    -96.86                                   
REMARK 500    ASN C 379      -77.41     54.78                                   
REMARK 500    SER C 391      -23.21   -148.24                                   
REMARK 500    LYS D  51        8.24    -61.76                                   
REMARK 500    LEU D  62      173.65    -53.70                                   
REMARK 500    ILE D 133      123.43    -37.92                                   
REMARK 500    TRP D 166       77.15   -101.96                                   
REMARK 500    THR D 174     -166.40   -106.13                                   
REMARK 500    SER D 193      175.96    167.87                                   
REMARK 500    PHE D 194       74.51   -162.02                                   
REMARK 500    ASP D 211       60.76   -109.24                                   
REMARK 500    CYS D 232     -174.82   -173.78                                   
REMARK 500    ASP D 283       90.75    -53.63                                   
REMARK 500    TRP D 285      -74.03    -67.51                                   
REMARK 500    GLU D 326       47.51    -97.73                                   
REMARK 500    LYS D 327      -16.81   -155.63                                   
REMARK 500    MET D 334      -40.15    -29.29                                   
REMARK 500    PHE D 344      -66.38   -107.27                                   
REMARK 500    LYS D 380     -138.70   -100.15                                   
REMARK 500    ASP D 381      -59.21    -16.13                                   
REMARK 500    LYS D 382       26.45    169.01                                   
REMARK 500                                                                      
REMARK 500 REMARK: NULL                                                         
REMARK 525                                                                      
REMARK 525 SOLVENT                                                              
REMARK 525                                                                      
REMARK 525 THE SOLVENT MOLECULES HAVE CHAIN IDENTIFIERS THAT                    
REMARK 525 INDICATE THE POLYMER CHAIN WITH WHICH THEY ARE MOST                  
REMARK 525 CLOSELY ASSOCIATED. THE REMARK LISTS ALL THE SOLVENT                 
REMARK 525 MOLECULES WHICH ARE MORE THAN 5A AWAY FROM THE                       
REMARK 525 NEAREST POLYMER CHAIN (M = MODEL NUMBER;                             
REMARK 525 RES=RESIDUE NAME; C=CHAIN IDENTIFIER; SSEQ=SEQUENCE                  
REMARK 525 NUMBER; I=INSERTION CODE):                                           
REMARK 525                                                                      
REMARK 525  M RES CSSEQI                                                        
REMARK 525    HOH A 746        DISTANCE =  5.83 ANGSTROMS                       
REMARK 525    HOH A 747        DISTANCE =  5.96 ANGSTROMS                       
REMARK 525    HOH A 748        DISTANCE =  6.29 ANGSTROMS                       
REMARK 525    HOH A 749        DISTANCE =  6.57 ANGSTROMS                       
REMARK 525    HOH A 750        DISTANCE =  7.07 ANGSTROMS                       
REMARK 525    HOH A 751        DISTANCE =  7.47 ANGSTROMS                       
REMARK 525    HOH A 752        DISTANCE =  7.50 ANGSTROMS                       
REMARK 525    HOH A 753        DISTANCE =  7.61 ANGSTROMS                       
REMARK 525    HOH A 754        DISTANCE =  7.98 ANGSTROMS                       
REMARK 525    HOH A 755        DISTANCE =  8.29 ANGSTROMS                       
REMARK 525    HOH A 756        DISTANCE =  9.10 ANGSTROMS                       
REMARK 525    HOH A 757        DISTANCE =  9.97 ANGSTROMS                       
REMARK 525    HOH A 758        DISTANCE = 10.15 ANGSTROMS                       
REMARK 525    HOH B 677        DISTANCE =  5.91 ANGSTROMS                       
REMARK 525    HOH B 678        DISTANCE =  6.22 ANGSTROMS                       
REMARK 525    HOH B 679        DISTANCE =  7.04 ANGSTROMS                       
REMARK 525    HOH B 680        DISTANCE =  7.53 ANGSTROMS                       
REMARK 525    HOH C 648        DISTANCE =  5.84 ANGSTROMS                       
REMARK 525    HOH C 649        DISTANCE =  6.23 ANGSTROMS                       
REMARK 525    HOH C 650        DISTANCE =  6.69 ANGSTROMS                       
REMARK 525    HOH C 651        DISTANCE =  7.58 ANGSTROMS                       
REMARK 525    HOH C 652        DISTANCE =  7.77 ANGSTROMS                       
REMARK 525    HOH C 653        DISTANCE =  9.11 ANGSTROMS                       
REMARK 525    HOH D 657        DISTANCE =  8.98 ANGSTROMS                       
REMARK 525    HOH D 658        DISTANCE =  9.83 ANGSTROMS                       
REMARK 525    HOH D 659        DISTANCE = 10.57 ANGSTROMS                       
REMARK 525    HOH D 660        DISTANCE = 11.05 ANGSTROMS                       
REMARK 620                                                                      
REMARK 620 METAL COORDINATION                                                   
REMARK 620 (M=MODEL NUMBER; RES=RESIDUE NAME; C=CHAIN IDENTIFIER;               
REMARK 620 SSEQ=SEQUENCE NUMBER; I=INSERTION CODE):                             
REMARK 620                                                                      
REMARK 620 COORDINATION ANGLES FOR:  M RES CSSEQI METAL                         
REMARK 620                              NA A 501  NA                            
REMARK 620 N RES CSSEQI ATOM                                                    
REMARK 620 1 PHE A 137   O                                                      
REMARK 620 2 ASP A 364   O   121.6                                              
REMARK 620 3 HOH A 604   O   109.6 125.0                                        
REMARK 620 4 HOH A 628   O    85.9  82.1  82.7                                  
REMARK 620 N                    1     2     3                                   
REMARK 620                                                                      
REMARK 620 COORDINATION ANGLES FOR:  M RES CSSEQI METAL                         
REMARK 620                              NA C 501  NA                            
REMARK 620 N RES CSSEQI ATOM                                                    
REMARK 620 1 PHE C 137   O                                                      
REMARK 620 2 ASP C 364   O   101.1                                              
REMARK 620 3 HOH C 612   O    68.5  64.5                                        
REMARK 620 4 HOH C 625   O   114.1  73.5 137.2                                  
REMARK 620 N                    1     2     3                                   
REMARK 900                                                                      
REMARK 900 RELATED ENTRIES                                                      
REMARK 900 RELATED ID: 5EWL   RELATED DB: PDB                                   
REMARK 900 RELATED ID: 5EWM   RELATED DB: PDB                                   
DBREF  5EWJ A   23   408  UNP    Q91977   Q91977_XENLA    23    408             
DBREF  5EWJ B   31   394  UNP    Q13224   NMDE2_HUMAN     31    394             
DBREF  5EWJ C   23   408  UNP    Q91977   Q91977_XENLA    23    408             
DBREF  5EWJ D   31   394  UNP    Q13224   NMDE2_HUMAN     31    394             
SEQADV 5EWJ GLN A   61  UNP  Q91977    ASN    61 ENGINEERED MUTATION            
SEQADV 5EWJ GLN A  371  UNP  Q91977    ASN   371 ENGINEERED MUTATION            
SEQADV 5EWJ LEU A  409  UNP  Q91977              EXPRESSION TAG                 
SEQADV 5EWJ VAL A  410  UNP  Q91977              EXPRESSION TAG                 
SEQADV 5EWJ PRO A  411  UNP  Q91977              EXPRESSION TAG                 
SEQADV 5EWJ ARG A  412  UNP  Q91977              EXPRESSION TAG                 
SEQADV 5EWJ ASP B  348  UNP  Q13224    ASN   348 ENGINEERED MUTATION            
SEQADV 5EWJ GLN C   61  UNP  Q91977    ASN    61 ENGINEERED MUTATION            
SEQADV 5EWJ GLN C  371  UNP  Q91977    ASN   371 ENGINEERED MUTATION            
SEQADV 5EWJ LEU C  409  UNP  Q91977              EXPRESSION TAG                 
SEQADV 5EWJ VAL C  410  UNP  Q91977              EXPRESSION TAG                 
SEQADV 5EWJ PRO C  411  UNP  Q91977              EXPRESSION TAG                 
SEQADV 5EWJ ARG C  412  UNP  Q91977              EXPRESSION TAG                 
SEQADV 5EWJ ASP D  348  UNP  Q13224    ASN   348 ENGINEERED MUTATION            
SEQRES   1 A  390  ASP PRO LYS ILE VAL ASN ILE GLY ALA VAL LEU SER THR          
SEQRES   2 A  390  LYS LYS HIS GLU GLN ILE PHE ARG GLU ALA VAL ASN GLN          
SEQRES   3 A  390  ALA ASN LYS ARG HIS PHE THR ARG LYS ILE GLN LEU GLN          
SEQRES   4 A  390  ALA THR SER VAL THR HIS ARG PRO ASN ALA ILE GLN MET          
SEQRES   5 A  390  ALA LEU SER VAL CYS GLU ASP LEU ILE SER SER GLN VAL          
SEQRES   6 A  390  TYR ALA ILE LEU VAL SER HIS PRO PRO ALA PRO THR ASP          
SEQRES   7 A  390  HIS LEU THR PRO THR PRO ILE SER TYR THR ALA GLY PHE          
SEQRES   8 A  390  TYR ARG ILE PRO VAL ILE GLY LEU THR THR ARG MET SER          
SEQRES   9 A  390  ILE TYR SER ASP LYS SER ILE HIS LEU SER PHE LEU ARG          
SEQRES  10 A  390  THR VAL PRO PRO TYR SER HIS GLN ALA LEU VAL TRP PHE          
SEQRES  11 A  390  GLU MET MET ARG LEU PHE ASN TRP ASN HIS VAL ILE LEU          
SEQRES  12 A  390  ILE VAL SER ASP ASP HIS GLU GLY ARG ALA ALA GLN LYS          
SEQRES  13 A  390  LYS LEU GLU THR LEU LEU GLU GLY LYS GLU SER LYS SER          
SEQRES  14 A  390  LYS LYS ARG ASN TYR GLU ASN LEU ASP GLN LEU SER TYR          
SEQRES  15 A  390  ASP ASN LYS ARG GLY PRO LYS ALA ASP LYS VAL LEU GLN          
SEQRES  16 A  390  PHE GLU PRO GLY THR LYS ASN LEU THR ALA LEU LEU LEU          
SEQRES  17 A  390  GLU ALA LYS GLU LEU GLU ALA ARG VAL ILE ILE LEU SER          
SEQRES  18 A  390  ALA SER GLU ASP ASP ALA THR ALA VAL TYR LYS SER ALA          
SEQRES  19 A  390  ALA MET LEU ASP MET THR GLY ALA GLY TYR VAL TRP LEU          
SEQRES  20 A  390  VAL GLY GLU ARG GLU ILE SER GLY SER ALA LEU ARG TYR          
SEQRES  21 A  390  ALA PRO ASP GLY ILE ILE GLY LEU GLN LEU ILE ASN GLY          
SEQRES  22 A  390  LYS ASN GLU SER ALA HIS ILE SER ASP ALA VAL ALA VAL          
SEQRES  23 A  390  VAL ALA GLN ALA ILE HIS GLU LEU PHE GLU MET GLU ASN          
SEQRES  24 A  390  ILE THR ASP PRO PRO ARG GLY CYS VAL GLY ASN THR ASN          
SEQRES  25 A  390  ILE TRP LYS THR GLY PRO LEU PHE LYS ARG VAL LEU MET          
SEQRES  26 A  390  SER SER LYS TYR PRO ASP GLY VAL THR GLY ARG ILE GLU          
SEQRES  27 A  390  PHE ASN GLU ASP GLY ASP ARG LYS PHE ALA GLN TYR SER          
SEQRES  28 A  390  ILE MET ASN LEU GLN ASN ARG LYS LEU VAL GLN VAL GLY          
SEQRES  29 A  390  ILE PHE ASN GLY SER TYR ILE ILE GLN ASN ASP ARG LYS          
SEQRES  30 A  390  ILE ILE TRP PRO GLY GLY GLU THR GLU LEU VAL PRO ARG          
SEQRES   1 B  364  SER PRO PRO SER ILE GLY ILE ALA VAL ILE LEU VAL GLY          
SEQRES   2 B  364  THR SER ASP GLU VAL ALA ILE LYS ASP ALA HIS GLU LYS          
SEQRES   3 B  364  ASP ASP PHE HIS HIS LEU SER VAL VAL PRO ARG VAL GLU          
SEQRES   4 B  364  LEU VAL ALA MET ASN GLU THR ASP PRO LYS SER ILE ILE          
SEQRES   5 B  364  THR ARG ILE CYS ASP LEU MET SER ASP ARG LYS ILE GLN          
SEQRES   6 B  364  GLY VAL VAL PHE ALA ASP ASP THR ASP GLN GLU ALA ILE          
SEQRES   7 B  364  ALA GLN ILE LEU ASP PHE ILE SER ALA GLN THR LEU THR          
SEQRES   8 B  364  PRO ILE LEU GLY ILE HIS GLY GLY SER SER MET ILE MET          
SEQRES   9 B  364  ALA ASP LYS ASP GLU SER SER MET PHE PHE GLN PHE GLY          
SEQRES  10 B  364  PRO SER ILE GLU GLN GLN ALA SER VAL MET LEU ASN ILE          
SEQRES  11 B  364  MET GLU GLU TYR ASP TRP TYR ILE PHE SER ILE VAL THR          
SEQRES  12 B  364  THR TYR PHE PRO GLY TYR GLN ASP PHE VAL ASN LYS ILE          
SEQRES  13 B  364  ARG SER THR ILE GLU ASN SER PHE VAL GLY TRP GLU LEU          
SEQRES  14 B  364  GLU GLU VAL LEU LEU LEU ASP MET SER LEU ASP ASP GLY          
SEQRES  15 B  364  ASP SER LYS ILE GLN ASN GLN LEU LYS LYS LEU GLN SER          
SEQRES  16 B  364  PRO ILE ILE LEU LEU TYR CYS THR LYS GLU GLU ALA THR          
SEQRES  17 B  364  TYR ILE PHE GLU VAL ALA ASN SER VAL GLY LEU THR GLY          
SEQRES  18 B  364  TYR GLY TYR THR TRP ILE VAL PRO SER LEU VAL ALA GLY          
SEQRES  19 B  364  ASP THR ASP THR VAL PRO ALA GLU PHE PRO THR GLY LEU          
SEQRES  20 B  364  ILE SER VAL SER TYR ASP GLU TRP ASP TYR GLY LEU PRO          
SEQRES  21 B  364  ALA ARG VAL ARG ASP GLY ILE ALA ILE ILE THR THR ALA          
SEQRES  22 B  364  ALA SER ASP MET LEU SER GLU HIS SER PHE ILE PRO GLU          
SEQRES  23 B  364  PRO LYS SER SER CYS TYR ASN THR HIS GLU LYS ARG ILE          
SEQRES  24 B  364  TYR GLN SER ASN MET LEU ASN ARG TYR LEU ILE ASN VAL          
SEQRES  25 B  364  THR PHE GLU GLY ARG ASP LEU SER PHE SER GLU ASP GLY          
SEQRES  26 B  364  TYR GLN MET HIS PRO LYS LEU VAL ILE ILE LEU LEU ASN          
SEQRES  27 B  364  LYS GLU ARG LYS TRP GLU ARG VAL GLY LYS TRP LYS ASP          
SEQRES  28 B  364  LYS SER LEU GLN MET LYS TYR TYR VAL TRP PRO ARG MET          
SEQRES   1 C  390  ASP PRO LYS ILE VAL ASN ILE GLY ALA VAL LEU SER THR          
SEQRES   2 C  390  LYS LYS HIS GLU GLN ILE PHE ARG GLU ALA VAL ASN GLN          
SEQRES   3 C  390  ALA ASN LYS ARG HIS PHE THR ARG LYS ILE GLN LEU GLN          
SEQRES   4 C  390  ALA THR SER VAL THR HIS ARG PRO ASN ALA ILE GLN MET          
SEQRES   5 C  390  ALA LEU SER VAL CYS GLU ASP LEU ILE SER SER GLN VAL          
SEQRES   6 C  390  TYR ALA ILE LEU VAL SER HIS PRO PRO ALA PRO THR ASP          
SEQRES   7 C  390  HIS LEU THR PRO THR PRO ILE SER TYR THR ALA GLY PHE          
SEQRES   8 C  390  TYR ARG ILE PRO VAL ILE GLY LEU THR THR ARG MET SER          
SEQRES   9 C  390  ILE TYR SER ASP LYS SER ILE HIS LEU SER PHE LEU ARG          
SEQRES  10 C  390  THR VAL PRO PRO TYR SER HIS GLN ALA LEU VAL TRP PHE          
SEQRES  11 C  390  GLU MET MET ARG LEU PHE ASN TRP ASN HIS VAL ILE LEU          
SEQRES  12 C  390  ILE VAL SER ASP ASP HIS GLU GLY ARG ALA ALA GLN LYS          
SEQRES  13 C  390  LYS LEU GLU THR LEU LEU GLU GLY LYS GLU SER LYS SER          
SEQRES  14 C  390  LYS LYS ARG ASN TYR GLU ASN LEU ASP GLN LEU SER TYR          
SEQRES  15 C  390  ASP ASN LYS ARG GLY PRO LYS ALA ASP LYS VAL LEU GLN          
SEQRES  16 C  390  PHE GLU PRO GLY THR LYS ASN LEU THR ALA LEU LEU LEU          
SEQRES  17 C  390  GLU ALA LYS GLU LEU GLU ALA ARG VAL ILE ILE LEU SER          
SEQRES  18 C  390  ALA SER GLU ASP ASP ALA THR ALA VAL TYR LYS SER ALA          
SEQRES  19 C  390  ALA MET LEU ASP MET THR GLY ALA GLY TYR VAL TRP LEU          
SEQRES  20 C  390  VAL GLY GLU ARG GLU ILE SER GLY SER ALA LEU ARG TYR          
SEQRES  21 C  390  ALA PRO ASP GLY ILE ILE GLY LEU GLN LEU ILE ASN GLY          
SEQRES  22 C  390  LYS ASN GLU SER ALA HIS ILE SER ASP ALA VAL ALA VAL          
SEQRES  23 C  390  VAL ALA GLN ALA ILE HIS GLU LEU PHE GLU MET GLU ASN          
SEQRES  24 C  390  ILE THR ASP PRO PRO ARG GLY CYS VAL GLY ASN THR ASN          
SEQRES  25 C  390  ILE TRP LYS THR GLY PRO LEU PHE LYS ARG VAL LEU MET          
SEQRES  26 C  390  SER SER LYS TYR PRO ASP GLY VAL THR GLY ARG ILE GLU          
SEQRES  27 C  390  PHE ASN GLU ASP GLY ASP ARG LYS PHE ALA GLN TYR SER          
SEQRES  28 C  390  ILE MET ASN LEU GLN ASN ARG LYS LEU VAL GLN VAL GLY          
SEQRES  29 C  390  ILE PHE ASN GLY SER TYR ILE ILE GLN ASN ASP ARG LYS          
SEQRES  30 C  390  ILE ILE TRP PRO GLY GLY GLU THR GLU LEU VAL PRO ARG          
SEQRES   1 D  364  SER PRO PRO SER ILE GLY ILE ALA VAL ILE LEU VAL GLY          
SEQRES   2 D  364  THR SER ASP GLU VAL ALA ILE LYS ASP ALA HIS GLU LYS          
SEQRES   3 D  364  ASP ASP PHE HIS HIS LEU SER VAL VAL PRO ARG VAL GLU          
SEQRES   4 D  364  LEU VAL ALA MET ASN GLU THR ASP PRO LYS SER ILE ILE          
SEQRES   5 D  364  THR ARG ILE CYS ASP LEU MET SER ASP ARG LYS ILE GLN          
SEQRES   6 D  364  GLY VAL VAL PHE ALA ASP ASP THR ASP GLN GLU ALA ILE          
SEQRES   7 D  364  ALA GLN ILE LEU ASP PHE ILE SER ALA GLN THR LEU THR          
SEQRES   8 D  364  PRO ILE LEU GLY ILE HIS GLY GLY SER SER MET ILE MET          
SEQRES   9 D  364  ALA ASP LYS ASP GLU SER SER MET PHE PHE GLN PHE GLY          
SEQRES  10 D  364  PRO SER ILE GLU GLN GLN ALA SER VAL MET LEU ASN ILE          
SEQRES  11 D  364  MET GLU GLU TYR ASP TRP TYR ILE PHE SER ILE VAL THR          
SEQRES  12 D  364  THR TYR PHE PRO GLY TYR GLN ASP PHE VAL ASN LYS ILE          
SEQRES  13 D  364  ARG SER THR ILE GLU ASN SER PHE VAL GLY TRP GLU LEU          
SEQRES  14 D  364  GLU GLU VAL LEU LEU LEU ASP MET SER LEU ASP ASP GLY          
SEQRES  15 D  364  ASP SER LYS ILE GLN ASN GLN LEU LYS LYS LEU GLN SER          
SEQRES  16 D  364  PRO ILE ILE LEU LEU TYR CYS THR LYS GLU GLU ALA THR          
SEQRES  17 D  364  TYR ILE PHE GLU VAL ALA ASN SER VAL GLY LEU THR GLY          
SEQRES  18 D  364  TYR GLY TYR THR TRP ILE VAL PRO SER LEU VAL ALA GLY          
SEQRES  19 D  364  ASP THR ASP THR VAL PRO ALA GLU PHE PRO THR GLY LEU          
SEQRES  20 D  364  ILE SER VAL SER TYR ASP GLU TRP ASP TYR GLY LEU PRO          
SEQRES  21 D  364  ALA ARG VAL ARG ASP GLY ILE ALA ILE ILE THR THR ALA          
SEQRES  22 D  364  ALA SER ASP MET LEU SER GLU HIS SER PHE ILE PRO GLU          
SEQRES  23 D  364  PRO LYS SER SER CYS TYR ASN THR HIS GLU LYS ARG ILE          
SEQRES  24 D  364  TYR GLN SER ASN MET LEU ASN ARG TYR LEU ILE ASN VAL          
SEQRES  25 D  364  THR PHE GLU GLY ARG ASP LEU SER PHE SER GLU ASP GLY          
SEQRES  26 D  364  TYR GLN MET HIS PRO LYS LEU VAL ILE ILE LEU LEU ASN          
SEQRES  27 D  364  LYS GLU ARG LYS TRP GLU ARG VAL GLY LYS TRP LYS ASP          
SEQRES  28 D  364  LYS SER LEU GLN MET LYS TYR TYR VAL TRP PRO ARG MET          
HET    NAG  E   1      14                                                       
HET    NAG  E   2      14                                                       
HET    BMA  E   3      11                                                       
HET    MAN  E   4      11                                                       
HET    MAN  E   5      11                                                       
HET     NA  A 501       1                                                       
HET    NAG  A 502      14                                                       
HET    NAG  B 501      14                                                       
HET    NAG  B 502      14                                                       
HET    QEL  B 503      24                                                       
HET     NA  C 501       1                                                       
HET    NAG  C 502      14                                                       
HET    NAG  D 501      14                                                       
HET    NAG  D 502      14                                                       
HET    QEL  D 503      24                                                       
HETNAM     NAG 2-ACETAMIDO-2-DEOXY-BETA-D-GLUCOPYRANOSE                         
HETNAM     BMA BETA-D-MANNOPYRANOSE                                             
HETNAM     MAN ALPHA-D-MANNOPYRANOSE                                            
HETNAM      NA SODIUM ION                                                       
HETNAM     QEL 4-[(1R,2S)-2-(4-BENZYLPIPERIDIN-1-YL)-1-                         
HETNAM   2 QEL  HYDROXYPROPYL]PHENOL                                            
FORMUL   5  NAG    8(C8 H15 N O6)                                               
FORMUL   5  BMA    C6 H12 O6                                                    
FORMUL   5  MAN    2(C6 H12 O6)                                                 
FORMUL   6   NA    2(NA 1+)                                                     
FORMUL  10  QEL    2(C21 H27 N O2)                                              
FORMUL  16  HOH   *351(H2 O)                                                    
HELIX    1   1 THR A   35  HIS A   53  1                                  19
HELIX    2   2 ASN A   70  SER A   85  1                                  16
HELIX    3   3 PRO A  104  TYR A  114  1                                  11
HELIX    4   4 MET A  125  ASP A  130  1                                   6
HELIX    5   5 PRO A  143  ASN A  159  1                                  17
HELIX    6   6 ASP A  170  GLU A  185  1                                  16
HELIX    7   7 LEU A  225  LEU A  235  1                                  11
HELIX    8   8 SER A  245  LEU A  259  1                                  15
HELIX    9   9 GLU A  272  ALA A  283  1                                  12
HELIX   10  10 ASN A  297  PHE A  317  1                                  21
HELIX   11  11 THR A  338  SER A  348  1                                  11
HELIX   12  12 ASP B   46  LYS B   51  1                                   6
HELIX   13  13 ASP B   77  ARG B   92  1                                  16
HELIX   14  14 GLU B  106  LEU B  120  1                                  15
HELIX   15  15 GLY B  128  MET B  132  1                                   5
HELIX   16  16 SER B  149  ASP B  165  1                                  17
HELIX   17  17 GLY B  178  ASN B  192  1                                  15
HELIX   18  18 SER B  214  LYS B  221  1                                   8
HELIX   19  19 THR B  233  VAL B  247  1                                  15
HELIX   20  20 SER B  260  GLY B  264  1                                   5
HELIX   21  21 GLY B  288  SER B  312  1                                  25
HELIX   22  22 LEU B  335  ILE B  340  1                                   6
SHEET    1   1 1 LYS A  25  LEU A  33  0
SHEET    2   2 1 ILE A  58  THR A  66  0
SHEET    3   3 1 VAL A  87  VAL A  92  0
SHEET    4   4 1 VAL A 118  GLY A 120  0
SHEET    5   5 1 PHE A 137  ARG A 139  0
SHEET    6   6 1 HIS A 162  SER A 168  0
SHEET    7   7 1 LYS A 211  PHE A 218  0
SHEET    8   8 1 VAL A 239  SER A 243  0
SHEET    9   9 1 VAL A 267  LEU A 269  0
SHEET   10  10 1 ILE A 288  LEU A 292  0
SHEET   11  11 1 TYR A 351  GLY A 354  0
SHEET   12  12 1 GLY A 357  PHE A 361  0
SHEET   13  13 1 ARG A 367  LYS A 368  0
SHEET   14  14 1 TYR A 372  GLN A 378  0
SHEET   15  15 1 LYS A 381  PHE A 388  0
SHEET   16  16 1 ILE A 393  GLN A 395  0
SHEET   17  17 1 SER B  34  VAL B  42  0
SHEET   18  18 1 VAL B  65  MET B  73  0
SHEET   19  19 1 ILE B  94  ALA B 100  0
SHEET   20  20 1 ILE B 123  HIS B 127  0
SHEET   21  21 1 PHE B 143  GLN B 145  0
SHEET   22  22 1 ILE B 168  THR B 173  0
SHEET   23  23 1 GLU B 198  LEU B 204  0
SHEET   24  24 1 ILE B 227  TYR B 231  0
SHEET   25  25 1 THR B 255  PRO B 259  0
SHEET   26  26 1 ILE B 278  TYR B 282  0
SHEET   27  27 1 THR B 343  PHE B 344  0
SHEET   28  28 1 ARG B 347  ASP B 348  0
SHEET   29  29 1 LEU B 362  LEU B 367  0
SHEET   30  30 1 TRP B 373  TRP B 379  0
SHEET   31  31 1 LEU B 384  MET B 386  0
SSBOND   1 CYS A   79    CYS A  329                          1555   1555  2.06  
SSBOND   2 CYS B   86    CYS B  321                          1555   1555  2.03  
SSBOND   3 CYS C   79    CYS C  329                          1555   1555  2.05  
SSBOND   4 CYS D   86    CYS D  321                          1555   1555  2.05  
LINK         ND2 ASN A 297                 C1  NAG A 502     1555   1555  1.43  
LINK         ND2 ASN A 389                 C1  NAG E   1     1555   1555  1.43  
LINK         ND2 ASN B  74                 C1  NAG B 501     1555   1555  1.43  
LINK         ND2 ASN B 341                 C1  NAG B 502     1555   1555  1.43  
LINK         ND2 ASN C 297                 C1  NAG C 502     1555   1555  1.44  
LINK         ND2 ASN D  74                 C1  NAG D 501     1555   1555  1.44  
LINK         ND2 ASN D 341                 C1  NAG D 502     1555   1555  1.43  
LINK         O4  NAG E   1                 C1  NAG E   2     1555   1555  1.41  
LINK         O4  NAG E   2                 C1  BMA E   3     1555   1555  1.41  
LINK         O3  BMA E   3                 C1  MAN E   4     1555   1555  1.45  
LINK         O6  BMA E   3                 C1  MAN E   5     1555   1555  1.39  
LINK         O   PHE A 137                NA    NA A 501     1555   1555  2.24  
LINK         O   ASP A 364                NA    NA A 501     1555   1555  2.23  
LINK        NA    NA A 501                 O   HOH A 604     1555   1555  2.24  
LINK        NA    NA A 501                 O   HOH A 628     1555   1555  2.52  
LINK         O   PHE C 137                NA    NA C 501     1555   1555  2.33  
LINK         O   ASP C 364                NA    NA C 501     1555   1555  2.55  
LINK        NA    NA C 501                 O   HOH C 612     1555   1555  3.03  
LINK        NA    NA C 501                 O   HOH C 625     1555   1555  3.17  
CRYST1  268.460   60.100  145.000  90.00 116.22  90.00 C 1 2 1       8          
ORIGX1      1.000000  0.000000  0.000000        0.00000                         
ORIGX2      0.000000  1.000000  0.000000        0.00000                         
ORIGX3      0.000000  0.000000  1.000000        0.00000                         
SCALE1      0.003725  0.000000  0.001835        0.00000                         
SCALE2      0.000000  0.016639  0.000000        0.00000                         
SCALE3      0.000000  0.000000  0.007688        0.00000                         
ATOM      1  N   ASP A  23     108.647 -22.308 -39.822  1.00 79.45           N
ATOM      2  CA  ASP A  23     107.276 -21.837 -39.618  1.00 76.80           C
ATOM      3  C   ASP A  23     107.156 -20.286 -39.597  1.00 74.40           C
ATOM      4  O   ASP A  23     107.748 -19.645 -38.720  1.00 74.35           O
ATOM      5  CB  ASP A  23     106.684 -22.406 -38.342  1.00  0.00           C
ATOM      6  CG  ASP A  23     106.477 -23.911 -38.499  1.00  0.00           C
ATOM      7  OD2 ASP A  23     106.225 -24.570 -37.455  1.00  0.00           O
ATOM      8  OD1 ASP A  23     106.573 -24.388 -39.662  1.00  0.00           O
ATOM      9  HA  ASP A  23     106.675 -22.202 -40.451  1.00  0.00           H
ATOM     10  HB2 ASP A  23     107.364 -22.219 -37.512  1.00  0.00           H
ATOM     11  HB3 ASP A  23     105.726 -21.927 -38.142  1.00  0.00           H
ATOM     12  H1  ASP A  23     109.015 -21.914 -40.676  1.00  0.00           H
ATOM     13  H2  ASP A  23     109.221 -22.019 -39.043  1.00  0.00           H
ATOM     14  H3  ASP A  23     108.651 -23.316 -39.887  1.00  0.00           H
ATOM     15  N   PRO A  24     106.369 -19.658 -40.507  1.00 65.73           N
ATOM     16  CA  PRO A  24     106.205 -18.207 -40.440  1.00 62.44           C
ATOM     17  C   PRO A  24     105.134 -17.792 -39.428  1.00 63.73           C
ATOM     18  O   PRO A  24     104.385 -18.626 -38.905  1.00 64.43           O
ATOM     19  CB  PRO A  24     105.770 -17.856 -41.860  1.00 62.69           C
ATOM     20  CG  PRO A  24     104.983 -19.001 -42.296  1.00 67.63           C
ATOM     21  CD  PRO A  24     105.565 -20.218 -41.614  1.00 66.22           C
ATOM     22  HA  PRO A  24     107.155 -17.728 -40.205  1.00  0.00           H
ATOM     23  HB2 PRO A  24     106.638 -17.717 -42.505  1.00  0.00           H
ATOM     24  HB3 PRO A  24     105.156 -16.956 -41.855  1.00  0.00           H
ATOM     25  HG2 PRO A  24     103.940 -18.872 -42.006  1.00  0.00           H
ATOM     26  HG3 PRO A  24     105.056 -19.111 -43.378  1.00  0.00           H
ATOM     27  HD2 PRO A  24     104.774 -20.862 -41.231  1.00  0.00           H
ATOM     28  HD3 PRO A  24     106.203 -20.770 -42.304  1.00  0.00           H
ATOM     29  N   LYS A  25     105.057 -16.482 -39.181  1.00 56.62           N
ATOM     30  CA  LYS A  25     104.078 -15.847 -38.319  1.00 53.20           C
ATOM     31  C   LYS A  25     102.866 -15.554 -39.210  1.00 56.18           C
ATOM     32  O   LYS A  25     102.987 -14.865 -40.253  1.00 53.81           O
ATOM     33  CB  LYS A  25     104.661 -14.559 -37.740  1.00 52.35           C
ATOM     34  CG  LYS A  25     103.654 -13.704 -37.012  1.00 52.00           C
ATOM     35  CD  LYS A  25     104.253 -12.403 -36.533  1.00 57.51           C
ATOM     36  CE  LYS A  25     103.225 -11.551 -35.829  1.00 63.98           C
ATOM     37  NZ  LYS A  25     102.602 -12.258 -34.666  1.00 63.46           N
ATOM     38  H   LYS A  25     105.736 -15.884 -39.631  1.00  0.00           H
ATOM     39  HA  LYS A  25     103.794 -16.524 -37.513  1.00  0.00           H
ATOM     40  HB2 LYS A  25     105.454 -14.825 -37.041  1.00  0.00           H
ATOM     41  HB3 LYS A  25     105.093 -13.975 -38.552  1.00  0.00           H
ATOM     42  HG2 LYS A  25     103.281 -14.257 -36.150  1.00  0.00           H
ATOM     43  HG3 LYS A  25     102.822 -13.487 -37.682  1.00  0.00           H
ATOM     44  HD2 LYS A  25     104.641 -11.854 -37.391  1.00  0.00           H
ATOM     45  HD3 LYS A  25     105.071 -12.618 -35.846  1.00  0.00           H
ATOM     46  HE2 LYS A  25     103.709 -10.643 -35.469  1.00  0.00           H
ATOM     47  HE3 LYS A  25     102.444 -11.279 -36.539  1.00  0.00           H
ATOM     48  HZ1 LYS A  25     102.195 -11.580 -34.038  1.00  0.00           H
ATOM     49  HZ2 LYS A  25     101.882 -12.883 -34.999  1.00  0.00           H
ATOM     50  HZ3 LYS A  25     103.309 -12.788 -34.177  1.00  0.00           H
ATOM     51  N   ILE A  26     101.697 -16.093 -38.814  1.00 51.33           N
ATOM     52  CA  ILE A  26     100.488 -15.883 -39.598  1.00 48.91           C
ATOM     53  C   ILE A  26      99.815 -14.592 -39.182  1.00 48.72           C
ATOM     54  O   ILE A  26      99.510 -14.396 -38.019  1.00 47.99           O
ATOM     55  CB  ILE A  26      99.582 -17.125 -39.615  1.00 52.61           C
ATOM     56  CG1 ILE A  26     100.175 -18.136 -40.633  1.00 55.32           C
ATOM     57  CG2 ILE A  26      98.146 -16.783 -39.985  1.00 50.50           C
ATOM     58  CD1 ILE A  26     100.260 -19.533 -40.134  1.00 77.97           C
ATOM     59  H   ILE A  26     101.659 -16.645 -37.969  1.00  0.00           H
ATOM     60  HA  ILE A  26     100.817 -15.735 -40.627  1.00  0.00           H
ATOM     61  HB  ILE A  26      99.590 -17.579 -38.624  1.00  0.00           H
ATOM     62 HG12 ILE A  26     101.180 -17.806 -40.894  1.00  0.00           H
ATOM     63 HG13 ILE A  26      99.560 -18.125 -41.533  1.00  0.00           H
ATOM     64 HD11 ILE A  26     100.685 -20.171 -40.909  1.00  0.00           H
ATOM     65 HD12 ILE A  26     100.895 -19.564 -39.249  1.00  0.00           H
ATOM     66 HD13 ILE A  26      99.262 -19.889 -39.878  1.00  0.00           H
ATOM     67 HG21 ILE A  26      97.743 -16.073 -39.262  1.00  0.00           H
ATOM     68 HG22 ILE A  26      98.123 -16.340 -40.981  1.00  0.00           H
ATOM     69 HG23 ILE A  26      97.543 -17.691 -39.977  1.00  0.00           H
ATOM     70  N   VAL A  27      99.707 -13.663 -40.158  1.00 43.80           N
ATOM     71  CA  VAL A  27      99.135 -12.323 -40.072  1.00 41.18           C
ATOM     72  C   VAL A  27      97.781 -12.298 -40.809  1.00 47.56           C
ATOM     73  O   VAL A  27      97.726 -12.442 -42.031  1.00 46.03           O
ATOM     74  CB  VAL A  27     100.138 -11.229 -40.564  1.00 42.60           C
ATOM     75  CG1 VAL A  27      99.454  -9.909 -40.882  1.00 40.87           C
ATOM     76  CG2 VAL A  27     101.228 -11.006 -39.544  1.00 43.17           C
ATOM     77  H   VAL A  27     100.068 -13.930 -41.062  1.00  0.00           H
ATOM     78  HA  VAL A  27      98.933 -12.125 -39.019  1.00  0.00           H
ATOM     79  HB  VAL A  27     100.606 -11.592 -41.479  1.00  0.00           H
ATOM     80 HG11 VAL A  27      98.668 -10.075 -41.619  1.00  0.00           H
ATOM     81 HG12 VAL A  27     100.186  -9.208 -41.284  1.00  0.00           H
ATOM     82 HG13 VAL A  27      99.018  -9.497 -39.972  1.00  0.00           H
ATOM     83 HG21 VAL A  27     101.715 -11.955 -39.319  1.00  0.00           H
ATOM     84 HG22 VAL A  27     100.794 -10.596 -38.632  1.00  0.00           H
ATOM     85 HG23 VAL A  27     101.962 -10.306 -39.944  1.00  0.00           H
ATOM     86  N   ASN A  28      96.692 -12.133 -40.052  1.00 46.05           N
ATOM     87  CA  ASN A  28      95.358 -12.111 -40.630  1.00 45.43           C
ATOM     88  C   ASN A  28      94.954 -10.789 -41.203  1.00 49.09           C
ATOM     89  O   ASN A  28      95.285  -9.730 -40.674  1.00 48.20           O
ATOM     90  CB  ASN A  28      94.298 -12.572 -39.645  1.00 46.52           C
ATOM     91  CG  ASN A  28      94.484 -13.978 -39.214  1.00 58.49           C
ATOM     92  OD1 ASN A  28      94.013 -14.892 -39.863  1.00 47.01           O
ATOM     93  ND2 ASN A  28      95.202 -14.164 -38.115  1.00 51.77           N
ATOM     94  H   ASN A  28      96.798 -12.021 -39.054  1.00  0.00           H
ATOM     95  HA  ASN A  28      95.358 -12.826 -41.453  1.00  0.00           H
ATOM     96  HB2 ASN A  28      93.320 -12.480 -40.118  1.00  0.00           H
ATOM     97  HB3 ASN A  28      94.328 -11.927 -38.767  1.00  0.00           H
ATOM     98 HD21 ASN A  28      95.372 -15.100 -37.775  1.00  0.00           H
ATOM     99 HD22 ASN A  28      95.579 -13.370 -37.617  1.00  0.00           H
ATOM    100  N   ILE A  29      94.204 -10.871 -42.305  1.00 46.16           N
ATOM    101  CA  ILE A  29      93.603  -9.753 -43.002  1.00 44.51           C
ATOM    102  C   ILE A  29      92.114 -10.050 -43.020  1.00 44.94           C
ATOM    103  O   ILE A  29      91.718 -11.175 -43.338  1.00 44.35           O
ATOM    104  CB  ILE A  29      94.233  -9.563 -44.409  1.00 47.55           C
ATOM    105  CG1 ILE A  29      95.664  -9.030 -44.238  1.00 48.77           C
ATOM    106  CG2 ILE A  29      93.411  -8.592 -45.289  1.00 45.62           C
ATOM    107  CD1 ILE A  29      96.497  -9.189 -45.448  1.00 68.15           C
ATOM    108  H   ILE A  29      94.042 -11.793 -42.685  1.00  0.00           H
ATOM    109  HA  ILE A  29      93.771  -8.847 -42.419  1.00  0.00           H
ATOM    110  HB  ILE A  29      94.278 -10.532 -44.906  1.00  0.00           H
ATOM    111 HG12 ILE A  29      95.611  -7.969 -43.992  1.00  0.00           H
ATOM    112 HG13 ILE A  29      96.140  -9.559 -43.412  1.00  0.00           H
ATOM    113 HG21 ILE A  29      93.945  -7.647 -45.384  1.00  0.00           H
ATOM    114 HG22 ILE A  29      92.440  -8.415 -44.826  1.00  0.00           H
ATOM    115 HG23 ILE A  29      93.268  -9.030 -46.277  1.00  0.00           H
ATOM    116 HD11 ILE A  29      97.494  -8.792 -45.258  1.00  0.00           H
ATOM    117 HD12 ILE A  29      96.042  -8.646 -46.276  1.00  0.00           H
ATOM    118 HD13 ILE A  29      96.569 -10.246 -45.703  1.00  0.00           H
ATOM    119  N   GLY A  30      91.315  -9.063 -42.634  1.00 38.51           N
ATOM    120  CA  GLY A  30      89.868  -9.209 -42.629  1.00 37.60           C
ATOM    121  C   GLY A  30      89.165  -8.592 -43.816  1.00 41.44           C
ATOM    122  O   GLY A  30      89.712  -7.730 -44.506  1.00 42.03           O
ATOM    123  H   GLY A  30      91.722  -8.188 -42.336  1.00  0.00           H
ATOM    124  HA2 GLY A  30      89.483  -8.738 -41.725  1.00  0.00           H
ATOM    125  HA3 GLY A  30      89.627 -10.271 -42.597  1.00  0.00           H
ATOM    126  N   ALA A  31      87.927  -9.005 -44.035  1.00 39.21           N
ATOM    127  CA  ALA A  31      87.080  -8.449 -45.093  1.00 38.83           C
ATOM    128  C   ALA A  31      85.605  -8.624 -44.804  1.00 41.38           C
ATOM    129  O   ALA A  31      85.178  -9.675 -44.323  1.00 41.09           O
ATOM    130  CB  ALA A  31      87.409  -9.072 -46.437  1.00 39.68           C
ATOM    131  H   ALA A  31      87.550  -9.735 -43.447  1.00  0.00           H
ATOM    132  HA  ALA A  31      87.284  -7.380 -45.160  1.00  0.00           H
ATOM    133  HB1 ALA A  31      86.766  -8.642 -47.205  1.00  0.00           H
ATOM    134  HB2 ALA A  31      87.245 -10.149 -46.388  1.00  0.00           H
ATOM    135  HB3 ALA A  31      88.452  -8.874 -46.684  1.00  0.00           H
ATOM    136  N   VAL A  32      84.829  -7.585 -45.112  1.00 36.53           N
ATOM    137  CA  VAL A  32      83.371  -7.591 -45.063  1.00 35.21           C
ATOM    138  C   VAL A  32      82.983  -7.384 -46.520  1.00 39.95           C
ATOM    139  O   VAL A  32      83.171  -6.290 -47.064  1.00 38.33           O
ATOM    140  CB  VAL A  32      82.743  -6.569 -44.089  1.00 36.93           C
ATOM    141  CG1 VAL A  32      81.229  -6.667 -44.116  1.00 35.79           C
ATOM    142  CG2 VAL A  32      83.275  -6.780 -42.655  1.00 37.39           C
ATOM    143  H   VAL A  32      85.284  -6.731 -45.401  1.00  0.00           H
ATOM    144  HA  VAL A  32      83.046  -8.588 -44.764  1.00  0.00           H
ATOM    145  HB  VAL A  32      83.026  -5.568 -44.415  1.00  0.00           H
ATOM    146 HG11 VAL A  32      80.873  -6.516 -45.135  1.00  0.00           H
ATOM    147 HG12 VAL A  32      80.804  -5.903 -43.465  1.00  0.00           H
ATOM    148 HG13 VAL A  32      80.922  -7.653 -43.767  1.00  0.00           H
ATOM    149 HG21 VAL A  32      84.362  -6.706 -42.656  1.00  0.00           H
ATOM    150 HG22 VAL A  32      82.860  -6.016 -41.998  1.00  0.00           H
ATOM    151 HG23 VAL A  32      82.978  -7.766 -42.299  1.00  0.00           H
ATOM    152  N   LEU A  33      82.568  -8.486 -47.184  1.00 37.38           N
ATOM    153  CA  LEU A  33      82.276  -8.486 -48.625  1.00 36.61           C
ATOM    154  C   LEU A  33      80.818  -8.808 -48.965  1.00 43.78           C
ATOM    155  O   LEU A  33      80.054  -9.231 -48.097  1.00 45.37           O
ATOM    156  CB  LEU A  33      83.262  -9.426 -49.356  1.00 35.10           C
ATOM    157  CG  LEU A  33      84.742  -9.097 -49.122  1.00 35.57           C
ATOM    158  CD1 LEU A  33      85.621 -10.129 -49.722  1.00 35.46           C
ATOM    159  CD2 LEU A  33      85.112  -7.655 -49.565  1.00 29.97           C
ATOM    160  H   LEU A  33      82.454  -9.347 -46.668  1.00  0.00           H
ATOM    161  HA  LEU A  33      82.471  -7.477 -48.988  1.00  0.00           H
ATOM    162  HB2 LEU A  33      83.081 -10.444 -49.012  1.00  0.00           H
ATOM    163  HB3 LEU A  33      83.060  -9.379 -50.426  1.00  0.00           H
ATOM    164  HG  LEU A  33      84.903  -9.141 -48.045  1.00  0.00           H
ATOM    165 HD21 LEU A  33      84.434  -6.944 -49.093  1.00  0.00           H
ATOM    166 HD22 LEU A  33      86.136  -7.434 -49.264  1.00  0.00           H
ATOM    167 HD23 LEU A  33      85.026  -7.575 -50.649  1.00  0.00           H
ATOM    168 HD11 LEU A  33      86.664  -9.869 -49.540  1.00  0.00           H
ATOM    169 HD12 LEU A  33      85.404 -11.097 -49.271  1.00  0.00           H
ATOM    170 HD13 LEU A  33      85.441 -10.180 -50.796  1.00  0.00           H
ATOM    171  N   SER A  34      80.424  -8.569 -50.210  1.00 41.10           N
ATOM    172  CA  SER A  34      79.028  -8.752 -50.646  1.00 42.97           C
ATOM    173  C   SER A  34      78.498 -10.164 -50.632  1.00 48.93           C
ATOM    174  O   SER A  34      77.390 -10.370 -50.145  1.00 50.11           O
ATOM    175  CB  SER A  34      78.813  -8.163 -52.034  1.00 46.14           C
ATOM    176  OG  SER A  34      78.942  -6.756 -51.896  1.00 61.83           O
ATOM    177  H   SER A  34      81.106  -8.250 -50.883  1.00  0.00           H
ATOM    178  HA  SER A  34      78.406  -8.176 -49.960  1.00  0.00           H
ATOM    179  HB2 SER A  34      79.564  -8.544 -52.726  1.00  0.00           H
ATOM    180  HB3 SER A  34      77.815  -8.412 -52.394  1.00  0.00           H
ATOM    181  HG  SER A  34      79.624  -6.437 -52.492  1.00  0.00           H
ATOM    182  N   THR A  35      79.260 -11.121 -51.203  1.00 44.79           N
ATOM    183  CA  THR A  35      78.829 -12.493 -51.398  1.00 44.82           C
ATOM    184  C   THR A  35      79.940 -13.472 -51.146  1.00 48.48           C
ATOM    185  O   THR A  35      81.104 -13.079 -51.193  1.00 48.08           O
ATOM    186  CB  THR A  35      78.464 -12.666 -52.901  1.00 46.34           C
ATOM    187  OG1 THR A  35      79.649 -12.488 -53.661  1.00 47.49           O
ATOM    188  CG2 THR A  35      77.393 -11.689 -53.408  1.00 35.57           C
ATOM    189  H   THR A  35      80.187 -10.867 -51.513  1.00  0.00           H
ATOM    190  HA  THR A  35      77.969 -12.718 -50.767  1.00  0.00           H
ATOM    191  HB  THR A  35      78.104 -13.683 -53.055  1.00  0.00           H
ATOM    192  HG1 THR A  35      79.839 -11.551 -53.743  1.00  0.00           H
ATOM    193 HG21 THR A  35      77.199 -11.878 -54.464  1.00  0.00           H
ATOM    194 HG22 THR A  35      76.474 -11.830 -52.839  1.00  0.00           H
ATOM    195 HG23 THR A  35      77.746 -10.665 -53.281  1.00  0.00           H
ATOM    196  N   LYS A  36      79.588 -14.784 -51.060  1.00 45.81           N
ATOM    197  CA  LYS A  36      80.545 -15.900 -51.025  1.00 45.35           C
ATOM    198  C   LYS A  36      81.526 -15.862 -52.294  1.00 48.23           C
ATOM    199  O   LYS A  36      82.717 -16.127 -52.122  1.00 48.59           O
ATOM    200  CB  LYS A  36      79.882 -17.232 -50.892  1.00  0.00           C
ATOM    201  CG  LYS A  36      80.945 -18.311 -50.723  1.00  0.00           C
ATOM    202  CD  LYS A  36      81.731 -18.055 -49.442  1.00  0.00           C
ATOM    203  CE  LYS A  36      80.827 -18.285 -48.236  1.00  0.00           C
ATOM    204  NZ  LYS A  36      81.616 -18.162 -47.001  1.00  0.00           N
ATOM    205  H   LYS A  36      78.604 -15.006 -51.017  1.00  0.00           H
ATOM    206  HA  LYS A  36      81.164 -15.762 -50.139  1.00  0.00           H
ATOM    207  HB2 LYS A  36      79.227 -17.226 -50.020  1.00  0.00           H
ATOM    208  HB3 LYS A  36      79.294 -17.436 -51.787  1.00  0.00           H
ATOM    209  HG2 LYS A  36      81.623 -18.290 -51.576  1.00  0.00           H
ATOM    210  HG3 LYS A  36      80.465 -19.288 -50.665  1.00  0.00           H
ATOM    211  HD2 LYS A  36      82.581 -18.736 -49.394  1.00  0.00           H
ATOM    212  HD3 LYS A  36      82.090 -17.025 -49.436  1.00  0.00           H
ATOM    213  HE2 LYS A  36      80.029 -17.542 -48.233  1.00  0.00           H
ATOM    214  HE3 LYS A  36      80.393 -19.283 -48.292  1.00  0.00           H
ATOM    215  HZ1 LYS A  36      81.407 -17.280 -46.554  1.00  0.00           H
ATOM    216  HZ2 LYS A  36      82.600 -18.200 -47.226  1.00  0.00           H
ATOM    217  HZ3 LYS A  36      81.383 -18.920 -46.376  1.00  0.00           H
ATOM    218  N   LYS A  37      81.060 -15.435 -53.516  1.00 41.56           N
ATOM    219  CA  LYS A  37      81.968 -15.315 -54.688  1.00 40.31           C
ATOM    220  C   LYS A  37      83.103 -14.368 -54.352  1.00 47.16           C
ATOM    221  O   LYS A  37      84.272 -14.696 -54.584  1.00 48.32           O
ATOM    222  CB  LYS A  37      81.285 -14.822 -55.969  1.00  0.00           C
ATOM    223  CG  LYS A  37      80.680 -16.004 -56.720  1.00  0.00           C
ATOM    224  CD  LYS A  37      79.453 -16.509 -55.969  1.00  0.00           C
ATOM    225  CE  LYS A  37      78.240 -15.669 -56.355  1.00  0.00           C
ATOM    226  NZ  LYS A  37      77.841 -15.989 -57.733  1.00  0.00           N
ATOM    227  H   LYS A  37      80.083 -15.199 -53.619  1.00  0.00           H
ATOM    228  HA  LYS A  37      82.395 -16.298 -54.888  1.00  0.00           H
ATOM    229  HB2 LYS A  37      80.496 -14.116 -55.710  1.00  0.00           H
ATOM    230  HB3 LYS A  37      82.020 -14.327 -56.604  1.00  0.00           H
ATOM    231  HG2 LYS A  37      81.417 -16.804 -56.792  1.00  0.00           H
ATOM    232  HG3 LYS A  37      80.389 -15.687 -57.721  1.00  0.00           H
ATOM    233  HD2 LYS A  37      79.625 -16.427 -54.896  1.00  0.00           H
ATOM    234  HD3 LYS A  37      79.271 -17.552 -56.230  1.00  0.00           H
ATOM    235  HE2 LYS A  37      77.415 -15.890 -55.677  1.00  0.00           H
ATOM    236  HE3 LYS A  37      78.493 -14.611 -56.286  1.00  0.00           H
ATOM    237  HZ1 LYS A  37      78.548 -16.568 -58.163  1.00  0.00           H
ATOM    238  HZ2 LYS A  37      77.738 -15.135 -58.261  1.00  0.00           H
ATOM    239  HZ3 LYS A  37      76.961 -16.486 -57.722  1.00  0.00           H
ATOM    240  N   HIS A  38      82.749 -13.188 -53.775  1.00 43.25           N
ATOM    241  CA  HIS A  38      83.695 -12.145 -53.389  1.00 40.16           C
ATOM    242  C   HIS A  38      84.588 -12.589 -52.240  1.00 43.34           C
ATOM    243  O   HIS A  38      85.779 -12.302 -52.266  1.00 42.07           O
ATOM    244  CB  HIS A  38      82.983 -10.844 -53.141  1.00 38.62           C
ATOM    245  CG  HIS A  38      82.421 -10.318 -54.415  1.00 42.00           C
ATOM    246  ND1 HIS A  38      81.080 -10.444 -54.716  1.00 44.48           N
ATOM    247  CD2 HIS A  38      83.048  -9.741 -55.468  1.00 43.85           C
ATOM    248  CE1 HIS A  38      80.923  -9.914 -55.920  1.00 43.61           C
ATOM    249  NE2 HIS A  38      82.074  -9.480 -56.420  1.00 43.49           N
ATOM    250  H   HIS A  38      81.768 -13.023 -53.602  1.00  0.00           H
ATOM    251  HA  HIS A  38      84.348 -11.984 -54.247  1.00  0.00           H
ATOM    252  HB2 HIS A  38      83.687 -10.120 -52.732  1.00  0.00           H
ATOM    253  HB3 HIS A  38      82.174 -11.005 -52.428  1.00  0.00           H
ATOM    254  HD2 HIS A  38      84.103  -9.526 -55.550  1.00  0.00           H
ATOM    255  HE1 HIS A  38      79.975  -9.844 -56.432  1.00  0.00           H
ATOM    256  HE2 HIS A  38      82.213  -9.044 -57.320  1.00  0.00           H
ATOM    257  N   GLU A  39      84.055 -13.432 -51.337  1.00 40.23           N
ATOM    258  CA  GLU A  39      84.825 -13.997 -50.241  1.00 39.70           C
ATOM    259  C   GLU A  39      85.951 -14.872 -50.810  1.00 47.24           C
ATOM    260  O   GLU A  39      87.097 -14.760 -50.378  1.00 49.50           O
ATOM    261  CB  GLU A  39      83.910 -14.807 -49.334  1.00 41.21           C
ATOM    262  CG  GLU A  39      83.091 -14.020 -48.322  1.00 38.97           C
ATOM    263  CD  GLU A  39      82.557 -14.915 -47.215  1.00 61.84           C
ATOM    264  OE1 GLU A  39      83.267 -15.084 -46.198  1.00 48.97           O
ATOM    265  OE2 GLU A  39      81.489 -15.542 -47.410  1.00 67.38           O
ATOM    266  H   GLU A  39      83.080 -13.682 -51.424  1.00  0.00           H
ATOM    267  HA  GLU A  39      85.266 -13.185 -49.663  1.00  0.00           H
ATOM    268  HB2 GLU A  39      83.214 -15.355 -49.969  1.00  0.00           H
ATOM    269  HB3 GLU A  39      84.519 -15.530 -48.792  1.00  0.00           H
ATOM    270  HG2 GLU A  39      82.250 -13.552 -48.835  1.00  0.00           H
ATOM    271  HG3 GLU A  39      83.717 -13.244 -47.882  1.00  0.00           H
ATOM    272  N   GLN A  40      85.633 -15.667 -51.845  1.00 44.35           N
ATOM    273  CA  GLN A  40      86.535 -16.570 -52.559  1.00 43.87           C
ATOM    274  C   GLN A  40      87.589 -15.826 -53.355  1.00 44.69           C
ATOM    275  O   GLN A  40      88.722 -16.285 -53.406  1.00 44.51           O
ATOM    276  CB  GLN A  40      85.729 -17.525 -53.448  1.00 47.01           C
ATOM    277  CG  GLN A  40      86.563 -18.600 -54.175  1.00 71.20           C
ATOM    278  CD  GLN A  40      87.525 -19.348 -53.274  1.00 82.70           C
ATOM    279  OE1 GLN A  40      87.129 -19.908 -52.248  1.00 77.90           O
ATOM    280  NE2 GLN A  40      88.812 -19.360 -53.636  1.00 66.18           N
ATOM    281  H   GLN A  40      84.674 -15.638 -52.162  1.00  0.00           H
ATOM    282  HA  GLN A  40      87.052 -17.174 -51.814  1.00  0.00           H
ATOM    283  HB2 GLN A  40      85.213 -16.930 -54.202  1.00  0.00           H
ATOM    284  HB3 GLN A  40      84.982 -18.025 -52.831  1.00  0.00           H
ATOM    285  HG2 GLN A  40      87.139 -18.113 -54.962  1.00  0.00           H
ATOM    286  HG3 GLN A  40      85.883 -19.318 -54.634  1.00  0.00           H
ATOM    287 HE21 GLN A  40      89.104 -18.888 -54.480  1.00  0.00           H
ATOM    288 HE22 GLN A  40      89.493 -19.841 -53.066  1.00  0.00           H
ATOM    289  N   ILE A  41      87.222 -14.685 -53.978  1.00 40.45           N
ATOM    290  CA  ILE A  41      88.130 -13.771 -54.703  1.00 38.37           C
ATOM    291  C   ILE A  41      89.177 -13.240 -53.693  1.00 44.83           C
ATOM    292  O   ILE A  41      90.360 -13.320 -54.001  1.00 48.93           O
ATOM    293  CB  ILE A  41      87.341 -12.615 -55.428  1.00 39.12           C
ATOM    294  CG1 ILE A  41      86.456 -13.170 -56.589  1.00 37.86           C
ATOM    295  CG2 ILE A  41      88.269 -11.477 -55.939  1.00 37.98           C
ATOM    296  CD1 ILE A  41      85.452 -12.231 -57.122  1.00 25.69           C
ATOM    297  H   ILE A  41      86.244 -14.435 -53.946  1.00  0.00           H
ATOM    298  HA  ILE A  41      88.656 -14.349 -55.463  1.00  0.00           H
ATOM    299  HB  ILE A  41      86.668 -12.175 -54.693  1.00  0.00           H
ATOM    300 HG12 ILE A  41      87.116 -13.457 -57.408  1.00  0.00           H
ATOM    301 HG13 ILE A  41      85.940 -14.062 -56.233  1.00  0.00           H
ATOM    302 HG21 ILE A  41      88.877 -11.105 -55.114  1.00  0.00           H
ATOM    303 HG22 ILE A  41      87.661 -10.665 -56.338  1.00  0.00           H
ATOM    304 HG23 ILE A  41      88.919 -11.863 -56.724  1.00  0.00           H
ATOM    305 HD11 ILE A  41      84.892 -12.713 -57.923  1.00  0.00           H
ATOM    306 HD12 ILE A  41      84.768 -11.940 -56.325  1.00  0.00           H
ATOM    307 HD13 ILE A  41      85.954 -11.345 -57.512  1.00  0.00           H
ATOM    308  N   PHE A  42      88.756 -12.791 -52.473  1.00 37.63           N
ATOM    309  CA  PHE A  42      89.628 -12.311 -51.410  1.00 36.39           C
ATOM    310  C   PHE A  42      90.614 -13.397 -50.993  1.00 44.72           C
ATOM    311  O   PHE A  42      91.825 -13.166 -51.006  1.00 45.42           O
ATOM    312  CB  PHE A  42      88.792 -11.793 -50.216  1.00 37.76           C
ATOM    313  CG  PHE A  42      89.539 -11.351 -48.965  1.00 38.74           C
ATOM    314  CD1 PHE A  42      90.390 -10.244 -48.992  1.00 42.04           C
ATOM    315  CD2 PHE A  42      89.331 -11.994 -47.747  1.00 40.62           C
ATOM    316  CE1 PHE A  42      91.078  -9.837 -47.836  1.00 43.04           C
ATOM    317  CE2 PHE A  42      90.022 -11.596 -46.596  1.00 43.95           C
ATOM    318  CZ  PHE A  42      90.884 -10.519 -46.641  1.00 41.72           C
ATOM    319  H   PHE A  42      87.762 -12.792 -52.294  1.00  0.00           H
ATOM    320  HA  PHE A  42      90.203 -11.472 -51.803  1.00  0.00           H
ATOM    321  HB2 PHE A  42      88.216 -10.938 -50.569  1.00  0.00           H
ATOM    322  HB3 PHE A  42      88.091 -12.577 -49.930  1.00  0.00           H
ATOM    323  HD1 PHE A  42      90.521  -9.694 -49.912  1.00  0.00           H
ATOM    324  HD2 PHE A  42      88.627 -12.811 -47.690  1.00  0.00           H
ATOM    325  HE1 PHE A  42      91.755  -8.997 -47.876  1.00  0.00           H
ATOM    326  HE2 PHE A  42      89.880 -12.133 -45.670  1.00  0.00           H
ATOM    327  HZ  PHE A  42      91.407 -10.207 -45.749  1.00  0.00           H
ATOM    328  N   ARG A  43      90.113 -14.603 -50.682  1.00 44.69           N
ATOM    329  CA  ARG A  43      90.955 -15.758 -50.304  1.00 45.60           C
ATOM    330  C   ARG A  43      92.042 -16.012 -51.402  1.00 48.96           C
ATOM    331  O   ARG A  43      93.195 -16.288 -51.059  1.00 50.03           O
ATOM    332  CB  ARG A  43      90.066 -16.995 -50.151  1.00 43.21           C
ATOM    333  CG  ARG A  43      90.239 -17.791 -48.887  1.00 59.94           C
ATOM    334  CD  ARG A  43      88.906 -18.215 -48.234  1.00 79.57           C
ATOM    335  NE  ARG A  43      87.910 -18.698 -49.202  1.00 86.76           N
ATOM    336  CZ  ARG A  43      86.597 -18.523 -49.083  1.00 89.85           C
ATOM    337  NH1 ARG A  43      86.096 -17.894 -48.027  1.00 68.91           N
ATOM    338  NH2 ARG A  43      85.774 -18.971 -50.024  1.00 68.73           N
ATOM    339  H   ARG A  43      89.111 -14.728 -50.708  1.00  0.00           H
ATOM    340  HA  ARG A  43      91.446 -15.549 -49.354  1.00  0.00           H
ATOM    341  HB2 ARG A  43      90.273 -17.658 -50.991  1.00  0.00           H
ATOM    342  HB3 ARG A  43      89.025 -16.678 -50.215  1.00  0.00           H
ATOM    343  HG2 ARG A  43      90.808 -18.690 -49.122  1.00  0.00           H
ATOM    344  HG3 ARG A  43      90.805 -17.194 -48.172  1.00  0.00           H
ATOM    345  HD2 ARG A  43      88.489 -17.355 -47.709  1.00  0.00           H
ATOM    346  HD3 ARG A  43      89.105 -19.006 -47.510  1.00  0.00           H
ATOM    347  HE  ARG A  43      88.246 -19.197 -50.013  1.00  0.00           H
ATOM    348 HH11 ARG A  43      85.098 -17.762 -47.944  1.00  0.00           H
ATOM    349 HH12 ARG A  43      86.713 -17.547 -47.306  1.00  0.00           H
ATOM    350 HH21 ARG A  43      84.778 -18.834 -49.931  1.00  0.00           H
ATOM    351 HH22 ARG A  43      86.144 -19.449 -50.833  1.00  0.00           H
ATOM    352  N   GLU A  44      91.680 -15.871 -52.697  1.00 42.47           N
ATOM    353  CA  GLU A  44      92.612 -16.082 -53.801  1.00 44.04           C
ATOM    354  C   GLU A  44      93.680 -14.987 -53.906  1.00 48.70           C
ATOM    355  O   GLU A  44      94.851 -15.296 -54.161  1.00 48.00           O
ATOM    356  CB  GLU A  44      91.862 -16.279 -55.133  1.00 45.93           C
ATOM    357  CG  GLU A  44      92.717 -16.750 -56.302  1.00 56.17           C
ATOM    358  CD  GLU A  44      93.661 -17.926 -56.108  1.00 80.95           C
ATOM    359  OE1 GLU A  44      93.228 -18.951 -55.530  1.00 70.97           O
ATOM    360  OE2 GLU A  44      94.863 -17.785 -56.438  1.00 80.11           O
ATOM    361  H   GLU A  44      90.728 -15.610 -52.909  1.00  0.00           H
ATOM    362  HA  GLU A  44      93.137 -17.015 -53.595  1.00  0.00           H
ATOM    363  HB2 GLU A  44      91.078 -17.019 -54.971  1.00  0.00           H
ATOM    364  HB3 GLU A  44      91.393 -15.334 -55.408  1.00  0.00           H
ATOM    365  HG2 GLU A  44      93.326 -15.901 -56.612  1.00  0.00           H
ATOM    366  HG3 GLU A  44      92.046 -16.995 -57.126  1.00  0.00           H
ATOM    367  N   ALA A  45      93.269 -13.706 -53.674  1.00 43.73           N
ATOM    368  CA  ALA A  45      94.155 -12.548 -53.711  1.00 41.00           C
ATOM    369  C   ALA A  45      95.222 -12.624 -52.604  1.00 47.43           C
ATOM    370  O   ALA A  45      96.379 -12.256 -52.848  1.00 48.48           O
ATOM    371  CB  ALA A  45      93.359 -11.274 -53.625  1.00 39.36           C
ATOM    372  H   ALA A  45      92.293 -13.551 -53.464  1.00  0.00           H
ATOM    373  HA  ALA A  45      94.671 -12.554 -54.671  1.00  0.00           H
ATOM    374  HB1 ALA A  45      94.035 -10.420 -53.654  1.00  0.00           H
ATOM    375  HB2 ALA A  45      92.669 -11.219 -54.467  1.00  0.00           H
ATOM    376  HB3 ALA A  45      92.796 -11.260 -52.692  1.00  0.00           H
ATOM    377  N   VAL A  46      94.850 -13.159 -51.422  1.00 43.36           N
ATOM    378  CA  VAL A  46      95.771 -13.343 -50.299  1.00 42.72           C
ATOM    379  C   VAL A  46      96.712 -14.480 -50.646  1.00 48.15           C
ATOM    380  O   VAL A  46      97.917 -14.378 -50.385  1.00 48.13           O
ATOM    381  CB  VAL A  46      95.045 -13.561 -48.943  1.00 45.48           C
ATOM    382  CG1 VAL A  46      96.001 -14.088 -47.888  1.00 47.13           C
ATOM    383  CG2 VAL A  46      94.374 -12.293 -48.454  1.00 42.63           C
ATOM    384  H   VAL A  46      93.889 -13.447 -51.307  1.00  0.00           H
ATOM    385  HA  VAL A  46      96.369 -12.436 -50.211  1.00  0.00           H
ATOM    386  HB  VAL A  46      94.270 -14.312 -49.096  1.00  0.00           H
ATOM    387 HG11 VAL A  46      96.477 -14.999 -48.251  1.00  0.00           H
ATOM    388 HG12 VAL A  46      95.449 -14.306 -46.974  1.00  0.00           H
ATOM    389 HG13 VAL A  46      96.764 -13.337 -47.681  1.00  0.00           H
ATOM    390 HG21 VAL A  46      93.691 -11.925 -49.219  1.00  0.00           H
ATOM    391 HG22 VAL A  46      93.817 -12.506 -47.542  1.00  0.00           H
ATOM    392 HG23 VAL A  46      95.132 -11.537 -48.249  1.00  0.00           H
ATOM    393  N   ASN A  47      96.183 -15.536 -51.300  1.00 46.63           N
ATOM    394  CA  ASN A  47      97.010 -16.671 -51.725  1.00 48.01           C
ATOM    395  C   ASN A  47      98.064 -16.223 -52.747  1.00 53.45           C
ATOM    396  O   ASN A  47      99.237 -16.587 -52.620  1.00 57.16           O
ATOM    397  CB  ASN A  47      96.140 -17.803 -52.245  1.00 49.97           C
ATOM    398  CG  ASN A  47      96.855 -19.083 -52.598  1.00 70.56           C
ATOM    399  OD1 ASN A  47      96.744 -19.562 -53.728  1.00 70.63           O
ATOM    400  ND2 ASN A  47      97.499 -19.741 -51.630  1.00 59.74           N
ATOM    401  H   ASN A  47      95.193 -15.545 -51.502  1.00  0.00           H
ATOM    402  HA  ASN A  47      97.539 -17.040 -50.846  1.00  0.00           H
ATOM    403  HB2 ASN A  47      95.632 -17.447 -53.142  1.00  0.00           H
ATOM    404  HB3 ASN A  47      95.386 -18.029 -51.491  1.00  0.00           H
ATOM    405 HD21 ASN A  47      97.540 -19.355 -50.697  1.00  0.00           H
ATOM    406 HD22 ASN A  47      97.945 -20.625 -51.831  1.00  0.00           H
ATOM    407  N   GLN A  48      97.670 -15.360 -53.699  1.00 46.62           N
ATOM    408  CA  GLN A  48      98.587 -14.810 -54.692  1.00 45.27           C
ATOM    409  C   GLN A  48      99.653 -13.909 -54.069  1.00 47.68           C
ATOM    410  O   GLN A  48     100.787 -13.934 -54.521  1.00 48.87           O
ATOM    411  CB  GLN A  48      97.822 -14.118 -55.820  1.00 45.59           C
ATOM    412  CG  GLN A  48      97.274 -15.126 -56.838  1.00 64.19           C
ATOM    413  CD  GLN A  48      96.080 -14.669 -57.650  1.00 82.73           C
ATOM    414  OE1 GLN A  48      95.852 -13.474 -57.897  1.00 78.01           O
ATOM    415  NE2 GLN A  48      95.342 -15.638 -58.159  1.00 68.99           N
ATOM    416  H   GLN A  48      96.700 -15.081 -53.728  1.00  0.00           H
ATOM    417  HA  GLN A  48      99.111 -15.655 -55.139  1.00  0.00           H
ATOM    418  HB2 GLN A  48      96.989 -13.561 -55.391  1.00  0.00           H
ATOM    419  HB3 GLN A  48      98.490 -13.424 -56.330  1.00  0.00           H
ATOM    420  HG2 GLN A  48      96.983 -16.024 -56.294  1.00  0.00           H
ATOM    421  HG3 GLN A  48      98.077 -15.388 -57.527  1.00  0.00           H
ATOM    422 HE21 GLN A  48      94.547 -15.415 -58.741  1.00  0.00           H
ATOM    423 HE22 GLN A  48      95.572 -16.602 -57.967  1.00  0.00           H
ATOM    424  N   ALA A  49      99.300 -13.166 -52.992  1.00 42.42           N
ATOM    425  CA  ALA A  49     100.161 -12.263 -52.220  1.00 40.26           C
ATOM    426  C   ALA A  49     101.223 -13.111 -51.514  1.00 48.41           C
ATOM    427  O   ALA A  49     102.405 -12.738 -51.453  1.00 47.90           O
ATOM    428  CB  ALA A  49      99.326 -11.512 -51.190  1.00 38.82           C
ATOM    429  H   ALA A  49      98.340 -13.242 -52.688  1.00  0.00           H
ATOM    430  HA  ALA A  49     100.644 -11.552 -52.891  1.00  0.00           H
ATOM    431  HB1 ALA A  49      99.969 -10.842 -50.619  1.00  0.00           H
ATOM    432  HB2 ALA A  49      98.854 -12.226 -50.515  1.00  0.00           H
ATOM    433  HB3 ALA A  49      98.557 -10.931 -51.699  1.00  0.00           H
ATOM    434  N   ASN A  50     100.793 -14.278 -50.996  1.00 45.91           N
ATOM    435  CA  ASN A  50     101.715 -15.187 -50.350  1.00 45.80           C
ATOM    436  C   ASN A  50     102.625 -15.766 -51.395  1.00 52.34           C
ATOM    437  O   ASN A  50     103.823 -15.874 -51.137  1.00 54.43           O
ATOM    438  CB  ASN A  50     100.980 -16.255 -49.575  1.00 40.36           C
ATOM    439  CG  ASN A  50     100.376 -15.748 -48.280  1.00 57.00           C
ATOM    440  OD1 ASN A  50     100.815 -14.746 -47.665  1.00 49.04           O
ATOM    441  ND2 ASN A  50      99.323 -16.422 -47.861  1.00 45.91           N
ATOM    442  H   ASN A  50      99.815 -14.521 -51.059  1.00  0.00           H
ATOM    443  HA  ASN A  50     102.322 -14.615 -49.649  1.00  0.00           H
ATOM    444  HB2 ASN A  50     101.681 -17.056 -49.339  1.00  0.00           H
ATOM    445  HB3 ASN A  50     100.183 -16.658 -50.200  1.00  0.00           H
ATOM    446 HD21 ASN A  50      98.850 -16.144 -47.013  1.00  0.00           H
ATOM    447 HD22 ASN A  50      98.989 -17.216 -48.388  1.00  0.00           H
ATOM    448  N   LYS A  51     102.092 -16.046 -52.613  1.00 46.90           N
ATOM    449  CA  LYS A  51     102.893 -16.590 -53.704  1.00 45.75           C
ATOM    450  C   LYS A  51     103.950 -15.593 -54.176  1.00 49.94           C
ATOM    451  O   LYS A  51     105.103 -15.979 -54.237  1.00 51.87           O
ATOM    452  CB  LYS A  51     101.998 -17.023 -54.865  1.00 46.51           C
ATOM    453  CG  LYS A  51     101.542 -18.460 -54.825  1.00 54.29           C
ATOM    454  CD  LYS A  51     100.234 -18.630 -55.622  1.00 65.61           C
ATOM    455  CE  LYS A  51      99.894 -20.074 -55.975  1.00 81.10           C
ATOM    456  NZ  LYS A  51     100.067 -20.379 -57.440  1.00 81.39           N
ATOM    457  H   LYS A  51     101.109 -15.872 -52.768  1.00  0.00           H
ATOM    458  HA  LYS A  51     103.410 -17.475 -53.331  1.00  0.00           H
ATOM    459  HB2 LYS A  51     101.112 -16.388 -54.862  1.00  0.00           H
ATOM    460  HB3 LYS A  51     102.538 -16.858 -55.797  1.00  0.00           H
ATOM    461  HG2 LYS A  51     101.372 -18.754 -53.789  1.00  0.00           H
ATOM    462  HG3 LYS A  51     102.314 -19.096 -55.259  1.00  0.00           H
ATOM    463  HD2 LYS A  51     100.324 -18.065 -56.550  1.00  0.00           H
ATOM    464  HD3 LYS A  51      99.414 -18.212 -55.038  1.00  0.00           H
ATOM    465  HE2 LYS A  51     100.547 -20.734 -55.404  1.00  0.00           H
ATOM    466  HE3 LYS A  51      98.860 -20.271 -55.694  1.00  0.00           H
ATOM    467  HZ1 LYS A  51      99.829 -21.345 -57.614  1.00  0.00           H
ATOM    468  HZ2 LYS A  51      99.461 -19.780 -57.982  1.00  0.00           H
ATOM    469  HZ3 LYS A  51     101.027 -20.216 -57.707  1.00  0.00           H
ATOM    470  N   ARG A  52     103.588 -14.307 -54.457  1.00 44.98           N
ATOM    471  CA  ARG A  52     104.541 -13.336 -55.002  1.00 44.12           C
ATOM    472  C   ARG A  52     105.555 -12.794 -53.934  1.00 50.75           C
ATOM    473  O   ARG A  52     106.709 -12.538 -54.291  1.00 51.75           O
ATOM    474  CB  ARG A  52     103.817 -12.214 -55.802  1.00 37.65           C
ATOM    475  CG  ARG A  52     103.659 -10.844 -55.165  1.00 45.27           C
ATOM    476  CD  ARG A  52     102.648  -9.942 -55.897  1.00 43.17           C
ATOM    477  NE  ARG A  52     101.272 -10.278 -55.504  1.00 60.93           N
ATOM    478  CZ  ARG A  52     100.372  -9.432 -54.995  1.00 89.73           C
ATOM    479  NH1 ARG A  52     100.658  -8.139 -54.868  1.00 91.96           N
ATOM    480  NH2 ARG A  52      99.167  -9.870 -54.639  1.00 73.66           N
ATOM    481  H   ARG A  52     102.636 -14.016 -54.284  1.00  0.00           H
ATOM    482  HA  ARG A  52     105.140 -13.883 -55.731  1.00  0.00           H
ATOM    483  HB2 ARG A  52     104.372 -12.073 -56.730  1.00  0.00           H
ATOM    484  HB3 ARG A  52     102.823 -12.578 -56.061  1.00  0.00           H
ATOM    485  HG2 ARG A  52     104.630 -10.348 -55.168  1.00  0.00           H
ATOM    486  HG3 ARG A  52     103.333 -10.972 -54.133  1.00  0.00           H
ATOM    487  HD2 ARG A  52     102.848  -8.901 -55.643  1.00  0.00           H
ATOM    488  HD3 ARG A  52     102.758 -10.078 -56.973  1.00  0.00           H
ATOM    489  HE  ARG A  52     100.980 -11.237 -55.630  1.00  0.00           H
ATOM    490 HH11 ARG A  52     101.565  -7.793 -55.146  1.00  0.00           H
ATOM    491 HH12 ARG A  52      99.968  -7.504 -54.493  1.00  0.00           H
ATOM    492 HH21 ARG A  52      98.485  -9.225 -54.266  1.00  0.00           H
ATOM    493 HH22 ARG A  52      98.934 -10.847 -54.742  1.00  0.00           H
ATOM    494  N   HIS A  53     105.179 -12.703 -52.648  1.00 47.03           N
ATOM    495  CA  HIS A  53     106.090 -12.196 -51.609  1.00 47.45           C
ATOM    496  C   HIS A  53     106.971 -13.230 -50.944  1.00 51.28           C
ATOM    497  O   HIS A  53     106.706 -14.434 -51.004  1.00 51.89           O
ATOM    498  CB  HIS A  53     105.333 -11.451 -50.499  1.00 47.53           C
ATOM    499  CG  HIS A  53     104.747 -10.148 -50.915  1.00 49.95           C
ATOM    500  ND1 HIS A  53     105.446  -8.980 -50.769  1.00 51.12           N
ATOM    501  CD2 HIS A  53     103.521  -9.875 -51.433  1.00 51.54           C
ATOM    502  CE1 HIS A  53     104.639  -8.026 -51.207  1.00 50.34           C
ATOM    503  NE2 HIS A  53     103.460  -8.514 -51.601  1.00 50.37           N
ATOM    504  H   HIS A  53     104.247 -12.990 -52.387  1.00  0.00           H
ATOM    505  HA  HIS A  53     106.750 -11.473 -52.087  1.00  0.00           H
ATOM    506  HB2 HIS A  53     106.028 -11.265 -49.680  1.00  0.00           H
ATOM    507  HB3 HIS A  53     104.530 -12.092 -50.135  1.00  0.00           H
ATOM    508  HD2 HIS A  53     102.746 -10.589 -51.667  1.00  0.00           H
ATOM    509  HE1 HIS A  53     104.903  -6.979 -51.241  1.00  0.00           H
ATOM    510  HE2 HIS A  53     102.676  -7.984 -51.954  1.00  0.00           H
ATOM    511  HD1 HIS A  53     106.381  -8.869 -50.404  1.00  0.00           H
ATOM    512  N   PHE A  54     108.021 -12.726 -50.268  1.00 46.61           N
ATOM    513  CA  PHE A  54     108.925 -13.521 -49.477  1.00 47.44           C
ATOM    514  C   PHE A  54     108.228 -13.686 -48.129  1.00 55.84           C
ATOM    515  O   PHE A  54     108.064 -12.708 -47.396  1.00 55.01           O
ATOM    516  CB  PHE A  54     110.280 -12.837 -49.335  1.00 48.89           C
ATOM    517  CG  PHE A  54     111.237 -13.687 -48.546  1.00 50.65           C
ATOM    518  CD1 PHE A  54     111.793 -14.840 -49.105  1.00 54.46           C
ATOM    519  CD2 PHE A  54     111.551 -13.369 -47.230  1.00 49.93           C
ATOM    520  CE1 PHE A  54     112.644 -15.649 -48.361  1.00 56.08           C
ATOM    521  CE2 PHE A  54     112.417 -14.172 -46.496  1.00 54.39           C
ATOM    522  CZ  PHE A  54     112.983 -15.286 -47.075  1.00 54.55           C
ATOM    523  H   PHE A  54     108.184 -11.731 -50.319  1.00  0.00           H
ATOM    524  HA  PHE A  54     109.056 -14.498 -49.943  1.00  0.00           H
ATOM    525  HB2 PHE A  54     110.695 -12.661 -50.327  1.00  0.00           H
ATOM    526  HB3 PHE A  54     110.148 -11.881 -48.828  1.00  0.00           H
ATOM    527  HD1 PHE A  54     111.559 -15.106 -50.125  1.00  0.00           H
ATOM    528  HD2 PHE A  54     111.119 -12.491 -46.774  1.00  0.00           H
ATOM    529  HE1 PHE A  54     113.038 -16.559 -48.789  1.00  0.00           H
ATOM    530  HE2 PHE A  54     112.646 -13.922 -45.471  1.00  0.00           H
ATOM    531  HZ  PHE A  54     113.695 -15.878 -46.519  1.00  0.00           H
ATOM    532  N   THR A  55     107.744 -14.920 -47.854  1.00 55.29           N
ATOM    533  CA  THR A  55     106.906 -15.258 -46.707  1.00 54.40           C
ATOM    534  C   THR A  55     107.527 -16.303 -45.784  1.00 60.01           C
ATOM    535  O   THR A  55     106.810 -17.194 -45.291  1.00 60.17           O
ATOM    536  CB  THR A  55     105.470 -15.672 -47.183  1.00 61.83           C
ATOM    537  OG1 THR A  55     105.486 -16.912 -47.904  1.00 65.65           O
ATOM    538  CG2 THR A  55     104.770 -14.597 -47.980  1.00 53.81           C
ATOM    539  H   THR A  55     107.981 -15.666 -48.493  1.00  0.00           H
ATOM    540  HA  THR A  55     106.793 -14.347 -46.120  1.00  0.00           H
ATOM    541  HB  THR A  55     104.875 -15.837 -46.285  1.00  0.00           H
ATOM    542  HG1 THR A  55     105.934 -17.581 -47.381  1.00  0.00           H
ATOM    543 HG21 THR A  55     103.782 -14.949 -48.277  1.00  0.00           H
ATOM    544 HG22 THR A  55     105.356 -14.365 -48.869  1.00  0.00           H
ATOM    545 HG23 THR A  55     104.667 -13.700 -47.369  1.00  0.00           H
ATOM    546  N   ARG A  56     108.859 -16.199 -45.541  1.00 57.39           N
ATOM    547  CA  ARG A  56     109.556 -17.080 -44.601  1.00 58.15           C
ATOM    548  C   ARG A  56     109.252 -16.537 -43.194  1.00 64.07           C
ATOM    549  O   ARG A  56     108.977 -17.320 -42.292  1.00 65.80           O
ATOM    550  CB  ARG A  56     111.072 -17.122 -44.863  1.00 56.26           C
ATOM    551  CG  ARG A  56     111.848 -18.055 -43.896  1.00 66.67           C
ATOM    552  CD  ARG A  56     113.371 -17.941 -43.951  1.00 76.74           C
ATOM    553  NE  ARG A  56     113.810 -16.538 -43.919  1.00 92.08           N
ATOM    554  CZ  ARG A  56     115.069 -16.118 -44.075  1.00100.88           C
ATOM    555  NH1 ARG A  56     116.057 -16.996 -44.258  1.00 82.82           N
ATOM    556  NH2 ARG A  56     115.349 -14.816 -44.045  1.00 69.69           N
ATOM    557  H   ARG A  56     109.388 -15.488 -46.026  1.00  0.00           H
ATOM    558  HA  ARG A  56     109.151 -18.088 -44.690  1.00  0.00           H
ATOM    559  HB2 ARG A  56     111.467 -16.112 -44.757  1.00  0.00           H
ATOM    560  HB3 ARG A  56     111.241 -17.459 -45.886  1.00  0.00           H
ATOM    561  HG2 ARG A  56     111.531 -17.823 -42.879  1.00  0.00           H
ATOM    562  HG3 ARG A  56     111.572 -19.086 -44.116  1.00  0.00           H
ATOM    563  HD2 ARG A  56     113.796 -18.464 -43.094  1.00  0.00           H
ATOM    564  HD3 ARG A  56     113.731 -18.407 -44.868  1.00  0.00           H
ATOM    565  HE  ARG A  56     113.102 -15.834 -43.767  1.00  0.00           H
ATOM    566 HH11 ARG A  56     115.856 -17.985 -44.281  1.00  0.00           H
ATOM    567 HH12 ARG A  56     117.006 -16.671 -44.374  1.00  0.00           H
ATOM    568 HH21 ARG A  56     114.609 -14.143 -43.906  1.00  0.00           H
ATOM    569 HH22 ARG A  56     116.302 -14.502 -44.162  1.00  0.00           H
ATOM    570  N   LYS A  57     109.264 -15.198 -43.029  1.00 59.69           N
ATOM    571  CA  LYS A  57     109.005 -14.517 -41.765  1.00 58.95           C
ATOM    572  C   LYS A  57     107.487 -14.361 -41.530  1.00 60.88           C
ATOM    573  O   LYS A  57     106.962 -14.903 -40.564  1.00 59.25           O
ATOM    574  CB  LYS A  57     109.751 -13.144 -41.716  1.00 61.68           C
ATOM    575  CG  LYS A  57     109.402 -12.277 -40.491  1.00 69.68           C
ATOM    576  CD  LYS A  57     109.928 -10.824 -40.430  1.00 64.98           C
ATOM    577  CE  LYS A  57     109.648 -10.372 -38.990  1.00 76.91           C
ATOM    578  NZ  LYS A  57     110.070  -8.978 -38.670  1.00 86.79           N
ATOM    579  H   LYS A  57     109.466 -14.627 -43.837  1.00  0.00           H
ATOM    580  HA  LYS A  57     109.403 -15.140 -40.964  1.00  0.00           H
ATOM    581  HB2 LYS A  57     109.494 -12.584 -42.615  1.00  0.00           H
ATOM    582  HB3 LYS A  57     110.825 -13.331 -41.716  1.00  0.00           H
ATOM    583  HG2 LYS A  57     108.315 -12.226 -40.434  1.00  0.00           H
ATOM    584  HG3 LYS A  57     109.758 -12.798 -39.602  1.00  0.00           H
ATOM    585  HD2 LYS A  57     109.397 -10.192 -41.142  1.00  0.00           H
ATOM    586  HD3 LYS A  57     110.999 -10.801 -40.631  1.00  0.00           H
ATOM    587  HE2 LYS A  57     108.575 -10.448 -38.815  1.00  0.00           H
ATOM    588  HE3 LYS A  57     110.158 -11.053 -38.309  1.00  0.00           H
ATOM    589  HZ1 LYS A  57     109.546  -8.641 -37.875  1.00  0.00           H
ATOM    590  HZ2 LYS A  57     111.056  -8.966 -38.452  1.00  0.00           H
ATOM    591  HZ3 LYS A  57     109.894  -8.382 -39.466  1.00  0.00           H
ATOM    592  N   ILE A  58     106.791 -13.591 -42.384  1.00 57.95           N
ATOM    593  CA  ILE A  58     105.352 -13.369 -42.182  1.00 56.50           C
ATOM    594  C   ILE A  58     104.507 -13.915 -43.377  1.00 57.80           C
ATOM    595  O   ILE A  58     104.915 -13.850 -44.526  1.00 58.73           O
ATOM    596  CB  ILE A  58     104.987 -11.894 -41.782  1.00 57.73           C
ATOM    597  CG1 ILE A  58     105.253 -10.929 -42.886  1.00 56.68           C
ATOM    598  CG2 ILE A  58     105.655 -11.430 -40.469  1.00 59.26           C
ATOM    599  CD1 ILE A  58     104.001 -10.548 -43.450  1.00 71.84           C
ATOM    600  H   ILE A  58     107.260 -13.162 -43.169  1.00  0.00           H
ATOM    601  HA  ILE A  58     105.078 -13.983 -41.324  1.00  0.00           H
ATOM    602  HB  ILE A  58     103.911 -11.877 -41.606  1.00  0.00           H
ATOM    603 HG12 ILE A  58     105.873 -11.401 -43.648  1.00  0.00           H
ATOM    604 HG13 ILE A  58     105.761 -10.049 -42.491  1.00  0.00           H
ATOM    605 HG21 ILE A  58     105.446 -12.152 -39.679  1.00  0.00           H
ATOM    606 HG22 ILE A  58     105.258 -10.455 -40.185  1.00  0.00           H
ATOM    607 HG23 ILE A  58     106.732 -11.355 -40.616  1.00  0.00           H
ATOM    608 HD11 ILE A  58     104.168  -9.840 -44.262  1.00  0.00           H
ATOM    609 HD12 ILE A  58     103.493 -11.431 -43.837  1.00  0.00           H
ATOM    610 HD13 ILE A  58     103.384 -10.081 -42.682  1.00  0.00           H
ATOM    611  N   GLN A  59     103.352 -14.476 -43.069  1.00 50.70           N
ATOM    612  CA  GLN A  59     102.447 -15.051 -44.056  1.00 48.33           C
ATOM    613  C   GLN A  59     100.982 -14.615 -43.788  1.00 50.38           C
ATOM    614  O   GLN A  59     100.472 -14.758 -42.670  1.00 50.26           O
ATOM    615  CB  GLN A  59     102.556 -16.574 -44.023  1.00 50.53           C
ATOM    616  CG  GLN A  59     101.859 -17.224 -45.183  1.00 59.04           C
ATOM    617  CD  GLN A  59     101.824 -18.694 -45.026  1.00 68.31           C
ATOM    618  OE1 GLN A  59     100.798 -19.256 -44.667  1.00 61.58           O
ATOM    619  NE2 GLN A  59     102.922 -19.351 -45.385  1.00 68.46           N
ATOM    620  H   GLN A  59     103.081 -14.508 -42.097  1.00  0.00           H
ATOM    621  HA  GLN A  59     102.741 -14.701 -45.046  1.00  0.00           H
ATOM    622  HB2 GLN A  59     103.610 -16.850 -44.049  1.00  0.00           H
ATOM    623  HB3 GLN A  59     102.117 -16.941 -43.095  1.00  0.00           H
ATOM    624  HG2 GLN A  59     102.391 -16.977 -46.102  1.00  0.00           H
ATOM    625  HG3 GLN A  59     100.839 -16.846 -45.246  1.00  0.00           H
ATOM    626 HE21 GLN A  59     102.947 -20.359 -45.335  1.00  0.00           H
ATOM    627 HE22 GLN A  59     103.732 -18.842 -45.708  1.00  0.00           H
ATOM    628  N   LEU A  60     100.307 -14.122 -44.827  1.00 44.70           N
ATOM    629  CA  LEU A  60      98.944 -13.649 -44.704  1.00 43.18           C
ATOM    630  C   LEU A  60      97.911 -14.762 -44.619  1.00 48.69           C
ATOM    631  O   LEU A  60      98.126 -15.863 -45.132  1.00 51.02           O
ATOM    632  CB  LEU A  60      98.592 -12.658 -45.820  1.00 41.82           C
ATOM    633  CG  LEU A  60      99.588 -11.539 -46.121  1.00 47.07           C
ATOM    634  CD1 LEU A  60      99.113 -10.678 -47.284  1.00 45.93           C
ATOM    635  CD2 LEU A  60      99.897 -10.673 -44.899  1.00 49.56           C
ATOM    636  H   LEU A  60     100.761 -14.077 -45.728  1.00  0.00           H
ATOM    637  HA  LEU A  60      98.888 -13.097 -43.766  1.00  0.00           H
ATOM    638  HB2 LEU A  60      97.647 -12.187 -45.550  1.00  0.00           H
ATOM    639  HB3 LEU A  60      98.436 -13.226 -46.737  1.00  0.00           H
ATOM    640  HG  LEU A  60     100.522 -12.011 -46.428  1.00  0.00           H
ATOM    641 HD11 LEU A  60      98.899 -11.313 -48.143  1.00  0.00           H
ATOM    642 HD12 LEU A  60      99.891  -9.962 -47.547  1.00  0.00           H
ATOM    643 HD13 LEU A  60      98.209 -10.142 -46.994  1.00  0.00           H
ATOM    644 HD21 LEU A  60     100.235 -11.307 -44.079  1.00  0.00           H
ATOM    645 HD22 LEU A  60      98.997 -10.137 -44.597  1.00  0.00           H
ATOM    646 HD23 LEU A  60     100.679  -9.956 -45.150  1.00  0.00           H
ATOM    647  N   GLN A  61      96.781 -14.467 -43.949  1.00 42.81           N
ATOM    648  CA  GLN A  61      95.623 -15.352 -43.849  1.00 40.83           C
ATOM    649  C   GLN A  61      94.330 -14.540 -43.999  1.00 44.92           C
ATOM    650  O   GLN A  61      94.101 -13.580 -43.258  1.00 43.73           O
ATOM    651  CB  GLN A  61      95.642 -16.195 -42.580  1.00 41.51           C
ATOM    652  CG  GLN A  61      94.481 -17.183 -42.511  1.00 49.54           C
ATOM    653  CD  GLN A  61      94.615 -18.127 -41.361  1.00 71.94           C
ATOM    654  OE1 GLN A  61      95.229 -19.195 -41.467  1.00 72.46           O
ATOM    655  NE2 GLN A  61      94.065 -17.744 -40.224  1.00 66.77           N
ATOM    656  H   GLN A  61      96.730 -13.572 -43.483  1.00  0.00           H
ATOM    657  HA  GLN A  61      95.670 -16.040 -44.693  1.00  0.00           H
ATOM    658  HB2 GLN A  61      96.577 -16.754 -42.547  1.00  0.00           H
ATOM    659  HB3 GLN A  61      95.595 -15.533 -41.715  1.00  0.00           H
ATOM    660  HG2 GLN A  61      93.551 -16.625 -42.401  1.00  0.00           H
ATOM    661  HG3 GLN A  61      94.445 -17.755 -43.438  1.00  0.00           H
ATOM    662 HE21 GLN A  61      93.579 -16.860 -40.171  1.00  0.00           H
ATOM    663 HE22 GLN A  61      94.130 -18.335 -39.407  1.00  0.00           H
ATOM    664  N   ALA A  62      93.513 -14.914 -44.986  1.00 42.36           N
ATOM    665  CA  ALA A  62      92.235 -14.268 -45.275  1.00 42.13           C
ATOM    666  C   ALA A  62      91.175 -14.718 -44.291  1.00 48.20           C
ATOM    667  O   ALA A  62      90.947 -15.914 -44.170  1.00 51.55           O
ATOM    668  CB  ALA A  62      91.790 -14.585 -46.698  1.00 42.71           C
ATOM    669  H   ALA A  62      93.795 -15.690 -45.568  1.00  0.00           H
ATOM    670  HA  ALA A  62      92.361 -13.189 -45.182  1.00  0.00           H
ATOM    671  HB1 ALA A  62      92.225 -15.534 -47.012  1.00  0.00           H
ATOM    672  HB2 ALA A  62      92.124 -13.793 -47.368  1.00  0.00           H
ATOM    673  HB3 ALA A  62      90.703 -14.655 -46.732  1.00  0.00           H
ATOM    674  N   THR A  63      90.539 -13.768 -43.590  1.00 42.32           N
ATOM    675  CA  THR A  63      89.426 -13.989 -42.659  1.00 42.99           C
ATOM    676  C   THR A  63      88.341 -13.087 -43.232  1.00 46.98           C
ATOM    677  O   THR A  63      88.621 -11.923 -43.486  1.00 46.07           O
ATOM    678  CB  THR A  63      89.796 -13.583 -41.203  1.00 50.32           C
ATOM    679  OG1 THR A  63      90.984 -14.250 -40.791  1.00 58.88           O
ATOM    680  CG2 THR A  63      88.709 -13.880 -40.223  1.00 42.73           C
ATOM    681  H   THR A  63      90.854 -12.816 -43.714  1.00  0.00           H
ATOM    682  HA  THR A  63      89.107 -15.031 -42.691  1.00  0.00           H
ATOM    683  HB  THR A  63      89.985 -12.510 -41.187  1.00  0.00           H
ATOM    684  HG1 THR A  63      91.689 -14.064 -41.416  1.00  0.00           H
ATOM    685 HG21 THR A  63      89.025 -13.575 -39.225  1.00  0.00           H
ATOM    686 HG22 THR A  63      87.809 -13.332 -40.502  1.00  0.00           H
ATOM    687 HG23 THR A  63      88.499 -14.950 -40.226  1.00  0.00           H
ATOM    688  N   SER A  64      87.136 -13.607 -43.488  1.00 44.77           N
ATOM    689  CA  SER A  64      86.099 -12.775 -44.092  1.00 44.66           C
ATOM    690  C   SER A  64      84.716 -13.212 -43.756  1.00 50.56           C
ATOM    691  O   SER A  64      84.516 -14.355 -43.353  1.00 52.84           O
ATOM    692  CB  SER A  64      86.245 -12.705 -45.612  1.00 47.01           C
ATOM    693  OG  SER A  64      85.798 -13.903 -46.223  1.00 55.93           O
ATOM    694  H   SER A  64      86.944 -14.573 -43.264  1.00  0.00           H
ATOM    695  HA  SER A  64      86.225 -11.764 -43.705  1.00  0.00           H
ATOM    696  HB2 SER A  64      85.653 -11.871 -45.988  1.00  0.00           H
ATOM    697  HB3 SER A  64      87.293 -12.543 -45.864  1.00  0.00           H
ATOM    698  HG  SER A  64      84.879 -14.057 -45.991  1.00  0.00           H
ATOM    699  N   VAL A  65      83.754 -12.286 -43.954  1.00 45.41           N
ATOM    700  CA  VAL A  65      82.312 -12.426 -43.739  1.00 44.91           C
ATOM    701  C   VAL A  65      81.585 -11.570 -44.757  1.00 49.40           C
ATOM    702  O   VAL A  65      82.188 -10.686 -45.372  1.00 48.11           O
ATOM    703  CB  VAL A  65      81.836 -12.069 -42.295  1.00 46.87           C
ATOM    704  CG1 VAL A  65      82.438 -13.003 -41.257  1.00 47.17           C
ATOM    705  CG2 VAL A  65      82.101 -10.614 -41.947  1.00 45.04           C
ATOM    706  H   VAL A  65      84.067 -11.387 -44.292  1.00  0.00           H
ATOM    707  HA  VAL A  65      82.047 -13.466 -43.929  1.00  0.00           H
ATOM    708  HB  VAL A  65      80.756 -12.214 -42.268  1.00  0.00           H
ATOM    709 HG11 VAL A  65      82.231 -14.037 -41.534  1.00  0.00           H
ATOM    710 HG12 VAL A  65      83.516 -12.848 -41.211  1.00  0.00           H
ATOM    711 HG13 VAL A  65      81.999 -12.794 -40.282  1.00  0.00           H
ATOM    712 HG21 VAL A  65      81.658  -9.971 -42.708  1.00  0.00           H
ATOM    713 HG22 VAL A  65      83.176 -10.440 -41.906  1.00  0.00           H
ATOM    714 HG23 VAL A  65      81.659 -10.386 -40.977  1.00  0.00           H
ATOM    715  N   THR A  66      80.277 -11.812 -44.902  1.00 46.52           N
ATOM    716  CA  THR A  66      79.389 -11.004 -45.719  1.00 44.79           C
ATOM    717  C   THR A  66      78.726 -10.035 -44.739  1.00 49.60           C
ATOM    718  O   THR A  66      78.864 -10.191 -43.524  1.00 48.03           O
ATOM    719  CB  THR A  66      78.385 -11.863 -46.531  1.00 47.79           C
ATOM    720  OG1 THR A  66      77.715 -12.782 -45.686  1.00 59.65           O
ATOM    721  CG2 THR A  66      79.037 -12.640 -47.616  1.00 42.43           C
ATOM    722  H   THR A  66      79.884 -12.604 -44.414  1.00  0.00           H
ATOM    723  HA  THR A  66      79.994 -10.427 -46.419  1.00  0.00           H
ATOM    724  HB  THR A  66      77.644 -11.200 -46.977  1.00  0.00           H
ATOM    725  HG1 THR A  66      77.283 -12.306 -44.973  1.00  0.00           H
ATOM    726 HG21 THR A  66      78.285 -13.222 -48.149  1.00  0.00           H
ATOM    727 HG22 THR A  66      79.526 -11.956 -48.309  1.00  0.00           H
ATOM    728 HG23 THR A  66      79.779 -13.313 -47.186  1.00  0.00           H
ATOM    729  N   HIS A  67      78.027  -9.030 -45.261  1.00 48.68           N
ATOM    730  CA  HIS A  67      77.306  -8.027 -44.475  1.00 48.33           C
ATOM    731  C   HIS A  67      76.166  -8.631 -43.663  1.00 56.14           C
ATOM    732  O   HIS A  67      75.530  -9.582 -44.120  1.00 59.05           O
ATOM    733  CB  HIS A  67      76.779  -6.957 -45.417  1.00 47.65           C
ATOM    734  CG  HIS A  67      77.876  -6.128 -45.994  1.00 48.86           C
ATOM    735  ND1 HIS A  67      78.549  -6.516 -47.131  1.00 50.05           N
ATOM    736  CD2 HIS A  67      78.411  -4.977 -45.534  1.00 49.06           C
ATOM    737  CE1 HIS A  67      79.482  -5.595 -47.328  1.00 48.23           C
ATOM    738  NE2 HIS A  67      79.427  -4.643 -46.394  1.00 48.18           N
ATOM    739  H   HIS A  67      77.991  -8.954 -46.268  1.00  0.00           H
ATOM    740  HA  HIS A  67      78.009  -7.561 -43.785  1.00  0.00           H
ATOM    741  HB2 HIS A  67      76.239  -7.441 -46.231  1.00  0.00           H
ATOM    742  HB3 HIS A  67      76.093  -6.309 -44.871  1.00  0.00           H
ATOM    743  HD2 HIS A  67      78.100  -4.426 -44.659  1.00  0.00           H
ATOM    744  HE1 HIS A  67      80.195  -5.613 -48.139  1.00  0.00           H
ATOM    745  HD1 HIS A  67      78.369  -7.333 -47.697  1.00  0.00           H
ATOM    746  N   ARG A  68      75.941  -8.119 -42.440  1.00 52.89           N
ATOM    747  CA  ARG A  68      74.863  -8.592 -41.557  1.00 53.42           C
ATOM    748  C   ARG A  68      73.605  -7.764 -41.840  1.00 59.16           C
ATOM    749  O   ARG A  68      73.719  -6.721 -42.491  1.00 57.63           O
ATOM    750  CB  ARG A  68      75.272  -8.597 -40.073  1.00 52.89           C
ATOM    751  CG  ARG A  68      76.452  -9.516 -39.757  1.00 66.64           C
ATOM    752  CD  ARG A  68      76.127 -10.979 -39.952  1.00 89.38           C
ATOM    753  NE  ARG A  68      77.223 -11.713 -40.605  1.00102.27           N
ATOM    754  CZ  ARG A  68      77.087 -12.457 -41.705  1.00114.79           C
ATOM    755  NH1 ARG A  68      75.907 -12.548 -42.315  1.00 92.00           N
ATOM    756  NH2 ARG A  68      78.130 -13.108 -42.208  1.00102.67           N
ATOM    757  H   ARG A  68      76.540  -7.375 -42.112  1.00  0.00           H
ATOM    758  HA  ARG A  68      74.643  -9.622 -41.837  1.00  0.00           H
ATOM    759  HB2 ARG A  68      74.416  -8.923 -39.483  1.00  0.00           H
ATOM    760  HB3 ARG A  68      75.532  -7.580 -39.779  1.00  0.00           H
ATOM    761  HG2 ARG A  68      77.282  -9.254 -40.413  1.00  0.00           H
ATOM    762  HG3 ARG A  68      76.756  -9.357 -38.722  1.00  0.00           H
ATOM    763  HD2 ARG A  68      75.936 -11.428 -38.977  1.00  0.00           H
ATOM    764  HD3 ARG A  68      75.229 -11.064 -40.564  1.00  0.00           H
ATOM    765  HE  ARG A  68      78.142 -11.649 -40.192  1.00  0.00           H
ATOM    766 HH11 ARG A  68      75.812 -13.110 -43.149  1.00  0.00           H
ATOM    767 HH12 ARG A  68      75.107 -12.055 -41.944  1.00  0.00           H
ATOM    768 HH21 ARG A  68      78.022 -13.667 -43.042  1.00  0.00           H
ATOM    769 HH22 ARG A  68      79.031 -13.044 -41.756  1.00  0.00           H
ATOM    770  N   PRO A  69      72.388  -8.230 -41.461  1.00 58.58           N
ATOM    771  CA  PRO A  69      71.161  -7.486 -41.846  1.00 57.56           C
ATOM    772  C   PRO A  69      71.041  -6.058 -41.334  1.00 57.51           C
ATOM    773  O   PRO A  69      70.394  -5.253 -41.997  1.00 55.57           O
ATOM    774  CB  PRO A  69      70.029  -8.356 -41.306  1.00 61.51           C
ATOM    775  CG  PRO A  69      70.638  -9.687 -41.057  1.00 67.45           C
ATOM    776  CD  PRO A  69      72.059  -9.459 -40.706  1.00 61.78           C
ATOM    777  HA  PRO A  69      71.095  -7.469 -42.934  1.00  0.00           H
ATOM    778  HB2 PRO A  69      69.226  -8.435 -42.039  1.00  0.00           H
ATOM    779  HB3 PRO A  69      69.646  -7.938 -40.375  1.00  0.00           H
ATOM    780  HG2 PRO A  69      70.569 -10.303 -41.954  1.00  0.00           H
ATOM    781  HG3 PRO A  69      70.127 -10.179 -40.230  1.00  0.00           H
ATOM    782  HD2 PRO A  69      72.179  -9.305 -39.634  1.00  0.00           H
ATOM    783  HD3 PRO A  69      72.675 -10.292 -41.044  1.00  0.00           H
ATOM    784  N   ASN A  70      71.618  -5.766 -40.142  1.00 52.77           N
ATOM    785  CA  ASN A  70      71.581  -4.449 -39.522  1.00 51.10           C
ATOM    786  C   ASN A  70      72.953  -4.041 -38.907  1.00 52.30           C
ATOM    787  O   ASN A  70      73.861  -4.876 -38.842  1.00 52.37           O
ATOM    788  CB  ASN A  70      70.428  -4.359 -38.530  1.00 52.17           C
ATOM    789  CG  ASN A  70      70.569  -5.210 -37.305  1.00 68.78           C
ATOM    790  OD1 ASN A  70      71.590  -5.194 -36.614  1.00 59.22           O
ATOM    791  ND2 ASN A  70      69.498  -5.899 -36.950  1.00 62.56           N
ATOM    792  H   ASN A  70      72.102  -6.506 -39.655  1.00  0.00           H
ATOM    793  HA  ASN A  70      71.368  -3.734 -40.317  1.00  0.00           H
ATOM    794  HB2 ASN A  70      70.339  -3.321 -38.210  1.00  0.00           H
ATOM    795  HB3 ASN A  70      69.509  -4.642 -39.043  1.00  0.00           H
ATOM    796 HD21 ASN A  70      69.514  -6.462 -36.112  1.00  0.00           H
ATOM    797 HD22 ASN A  70      68.663  -5.862 -37.517  1.00  0.00           H
ATOM    798  N   ALA A  71      73.091  -2.757 -38.469  1.00 44.96           N
ATOM    799  CA  ALA A  71      74.312  -2.162 -37.935  1.00 41.85           C
ATOM    800  C   ALA A  71      74.815  -2.769 -36.631  1.00 46.76           C
ATOM    801  O   ALA A  71      76.024  -2.982 -36.490  1.00 46.74           O
ATOM    802  CB  ALA A  71      74.144  -0.670 -37.788  1.00 41.89           C
ATOM    803  H   ALA A  71      72.275  -2.164 -38.519  1.00  0.00           H
ATOM    804  HA  ALA A  71      75.093  -2.320 -38.679  1.00  0.00           H
ATOM    805  HB1 ALA A  71      75.062  -0.238 -37.389  1.00  0.00           H
ATOM    806  HB2 ALA A  71      73.319  -0.463 -37.107  1.00  0.00           H
ATOM    807  HB3 ALA A  71      73.930  -0.231 -38.762  1.00  0.00           H
ATOM    808  N   ILE A  72      73.917  -3.033 -35.678  1.00 45.44           N
ATOM    809  CA  ILE A  72      74.274  -3.675 -34.396  1.00 45.82           C
ATOM    810  C   ILE A  72      74.838  -5.083 -34.660  1.00 51.89           C
ATOM    811  O   ILE A  72      75.930  -5.404 -34.182  1.00 51.14           O
ATOM    812  CB  ILE A  72      73.106  -3.643 -33.362  1.00 48.82           C
ATOM    813  CG1 ILE A  72      72.959  -2.241 -32.781  1.00 47.85           C
ATOM    814  CG2 ILE A  72      73.315  -4.671 -32.246  1.00 48.99           C
ATOM    815  CD1 ILE A  72      71.728  -2.046 -32.026  1.00 61.38           C
ATOM    816  H   ILE A  72      72.952  -2.783 -35.841  1.00  0.00           H
ATOM    817  HA  ILE A  72      75.087  -3.088 -33.968  1.00  0.00           H
ATOM    818  HB  ILE A  72      72.183  -3.892 -33.885  1.00  0.00           H
ATOM    819 HG12 ILE A  72      73.803  -2.053 -32.117  1.00  0.00           H
ATOM    820 HG13 ILE A  72      72.988  -1.519 -33.597  1.00  0.00           H
ATOM    821 HD11 ILE A  72      71.611  -2.856 -31.306  1.00  0.00           H
ATOM    822 HD12 ILE A  72      70.879  -2.042 -32.710  1.00  0.00           H
ATOM    823 HD13 ILE A  72      71.773  -1.094 -31.497  1.00  0.00           H
ATOM    824 HG21 ILE A  72      73.418  -5.665 -32.681  1.00  0.00           H
ATOM    825 HG22 ILE A  72      72.457  -4.656 -31.573  1.00  0.00           H
ATOM    826 HG23 ILE A  72      74.218  -4.423 -31.689  1.00  0.00           H
ATOM    827  N   GLN A  73      74.124  -5.882 -35.484  1.00 50.99           N
ATOM    828  CA  GLN A  73      74.568  -7.214 -35.900  1.00 51.22           C
ATOM    829  C   GLN A  73      75.932  -7.166 -36.615  1.00 51.10           C
ATOM    830  O   GLN A  73      76.807  -7.964 -36.293  1.00 52.00           O
ATOM    831  CB  GLN A  73      73.506  -7.879 -36.764  1.00 53.87           C
ATOM    832  CG  GLN A  73      72.589  -8.821 -35.982  1.00 69.62           C
ATOM    833  CD  GLN A  73      71.759  -9.659 -36.940  1.00103.95           C
ATOM    834  OE1 GLN A  73      70.584  -9.369 -37.201  1.00102.69           O
ATOM    835  NE2 GLN A  73      72.362 -10.697 -37.523  1.00 99.69           N
ATOM    836  H   GLN A  73      73.238  -5.543 -35.831  1.00  0.00           H
ATOM    837  HA  GLN A  73      74.688  -7.818 -35.001  1.00  0.00           H
ATOM    838  HB2 GLN A  73      72.894  -7.100 -37.219  1.00  0.00           H
ATOM    839  HB3 GLN A  73      74.000  -8.445 -37.554  1.00  0.00           H
ATOM    840  HG2 GLN A  73      73.195  -9.480 -35.360  1.00  0.00           H
ATOM    841  HG3 GLN A  73      71.925  -8.234 -35.347  1.00  0.00           H
ATOM    842 HE21 GLN A  73      73.326 -10.907 -37.308  1.00  0.00           H
ATOM    843 HE22 GLN A  73      71.854 -11.273 -38.179  1.00  0.00           H
ATOM    844  N   MET A  74      76.141  -6.181 -37.497  1.00 45.46           N
ATOM    845  CA  MET A  74      77.418  -5.978 -38.204  1.00 43.17           C
ATOM    846  C   MET A  74      78.579  -5.680 -37.260  1.00 46.75           C
ATOM    847  O   MET A  74      79.658  -6.255 -37.427  1.00 47.56           O
ATOM    848  CB  MET A  74      77.324  -4.880 -39.275  1.00 43.24           C
ATOM    849  CG  MET A  74      78.512  -4.882 -40.233  1.00 44.68           C
ATOM    850  SD  MET A  74      78.624  -6.329 -41.304  1.00 47.61           S
ATOM    851  CE  MET A  74      79.959  -7.249 -40.561  1.00 42.73           C
ATOM    852  H   MET A  74      75.382  -5.542 -37.688  1.00  0.00           H
ATOM    853  HA  MET A  74      77.653  -6.910 -38.718  1.00  0.00           H
ATOM    854  HB2 MET A  74      77.280  -3.911 -38.777  1.00  0.00           H
ATOM    855  HB3 MET A  74      76.408  -5.024 -39.848  1.00  0.00           H
ATOM    856  HG2 MET A  74      78.437  -3.998 -40.866  1.00  0.00           H
ATOM    857  HG3 MET A  74      79.429  -4.813 -39.648  1.00  0.00           H
ATOM    858  HE1 MET A  74      80.129  -8.165 -41.127  1.00  0.00           H
ATOM    859  HE2 MET A  74      80.865  -6.644 -40.569  1.00  0.00           H
ATOM    860  HE3 MET A  74      79.699  -7.500 -39.533  1.00  0.00           H
ATOM    861  N   ALA A  75      78.372  -4.766 -36.296  1.00 41.42           N
ATOM    862  CA  ALA A  75      79.389  -4.380 -35.333  1.00 39.90           C
ATOM    863  C   ALA A  75      79.811  -5.620 -34.534  1.00 46.53           C
ATOM    864  O   ALA A  75      81.010  -5.870 -34.375  1.00 46.80           O
ATOM    865  CB  ALA A  75      78.844  -3.306 -34.415  1.00 40.89           C
ATOM    866  H   ALA A  75      77.465  -4.326 -36.238  1.00  0.00           H
ATOM    867  HA  ALA A  75      80.255  -3.988 -35.866  1.00  0.00           H
ATOM    868  HB1 ALA A  75      79.610  -3.020 -33.695  1.00  0.00           H
ATOM    869  HB2 ALA A  75      77.972  -3.690 -33.885  1.00  0.00           H
ATOM    870  HB3 ALA A  75      78.557  -2.436 -35.005  1.00  0.00           H
ATOM    871  N   LEU A  76      78.825  -6.441 -34.101  1.00 43.10           N
ATOM    872  CA  LEU A  76      79.065  -7.668 -33.339  1.00 42.03           C
ATOM    873  C   LEU A  76      79.838  -8.703 -34.152  1.00 48.41           C
ATOM    874  O   LEU A  76      80.667  -9.429 -33.590  1.00 49.29           O
ATOM    875  CB  LEU A  76      77.744  -8.265 -32.840  1.00 41.63           C
ATOM    876  CG  LEU A  76      77.075  -7.571 -31.679  1.00 43.72           C
ATOM    877  CD1 LEU A  76      75.751  -8.199 -31.399  1.00 42.91           C
ATOM    878  CD2 LEU A  76      77.983  -7.532 -30.415  1.00 44.47           C
ATOM    879  H   LEU A  76      77.870  -6.193 -34.316  1.00  0.00           H
ATOM    880  HA  LEU A  76      79.666  -7.409 -32.467  1.00  0.00           H
ATOM    881  HB2 LEU A  76      77.941  -9.294 -32.539  1.00  0.00           H
ATOM    882  HB3 LEU A  76      77.043  -8.284 -33.674  1.00  0.00           H
ATOM    883  HG  LEU A  76      76.890  -6.540 -31.979  1.00  0.00           H
ATOM    884 HD21 LEU A  76      78.936  -7.067 -30.666  1.00  0.00           H
ATOM    885 HD22 LEU A  76      78.157  -8.548 -30.062  1.00  0.00           H
ATOM    886 HD23 LEU A  76      77.491  -6.954 -29.632  1.00  0.00           H
ATOM    887 HD11 LEU A  76      75.277  -7.690 -30.559  1.00  0.00           H
ATOM    888 HD12 LEU A  76      75.115  -8.114 -32.280  1.00  0.00           H
ATOM    889 HD13 LEU A  76      75.893  -9.251 -31.153  1.00  0.00           H
ATOM    890  N   SER A  77      79.569  -8.770 -35.470  1.00 43.92           N
ATOM    891  CA  SER A  77      80.247  -9.694 -36.371  1.00 42.94           C
ATOM    892  C   SER A  77      81.718  -9.296 -36.497  1.00 45.72           C
ATOM    893  O   SER A  77      82.574 -10.160 -36.467  1.00 46.46           O
ATOM    894  CB  SER A  77      79.575  -9.682 -37.730  1.00 47.75           C
ATOM    895  OG  SER A  77      80.255 -10.547 -38.618  1.00 62.14           O
ATOM    896  H   SER A  77      78.866  -8.153 -35.851  1.00  0.00           H
ATOM    897  HA  SER A  77      80.187 -10.700 -35.956  1.00  0.00           H
ATOM    898  HB2 SER A  77      79.592  -8.669 -38.131  1.00  0.00           H
ATOM    899  HB3 SER A  77      78.541 -10.012 -37.625  1.00  0.00           H
ATOM    900  HG  SER A  77      80.716 -11.223 -38.116  1.00  0.00           H
ATOM    901  N   VAL A  78      82.019  -7.985 -36.573  1.00 40.67           N
ATOM    902  CA  VAL A  78      83.393  -7.481 -36.649  1.00 39.29           C
ATOM    903  C   VAL A  78      84.214  -8.015 -35.464  1.00 49.93           C
ATOM    904  O   VAL A  78      85.302  -8.544 -35.662  1.00 50.99           O
ATOM    905  CB  VAL A  78      83.430  -5.936 -36.816  1.00 38.54           C
ATOM    906  CG1 VAL A  78      84.827  -5.382 -36.648  1.00 36.12           C
ATOM    907  CG2 VAL A  78      82.870  -5.541 -38.176  1.00 36.87           C
ATOM    908  H   VAL A  78      81.261  -7.317 -36.578  1.00  0.00           H
ATOM    909  HA  VAL A  78      83.833  -7.905 -37.552  1.00  0.00           H
ATOM    910  HB  VAL A  78      82.795  -5.496 -36.047  1.00  0.00           H
ATOM    911 HG11 VAL A  78      85.218  -5.670 -35.672  1.00  0.00           H
ATOM    912 HG12 VAL A  78      85.473  -5.781 -37.430  1.00  0.00           H
ATOM    913 HG13 VAL A  78      84.798  -4.295 -36.721  1.00  0.00           H
ATOM    914 HG21 VAL A  78      81.864  -5.945 -38.286  1.00  0.00           H
ATOM    915 HG22 VAL A  78      82.835  -4.454 -38.253  1.00  0.00           H
ATOM    916 HG23 VAL A  78      83.510  -5.940 -38.963  1.00  0.00           H
ATOM    917  N   CYS A  79      83.639  -7.963 -34.261  1.00 49.89           N
ATOM    918  CA  CYS A  79      84.231  -8.459 -33.027  1.00 51.14           C
ATOM    919  C   CYS A  79      84.420  -9.976 -33.031  1.00 53.31           C
ATOM    920  O   CYS A  79      85.525 -10.461 -32.781  1.00 53.30           O
ATOM    921  CB  CYS A  79      83.379  -8.026 -31.836  1.00 53.21           C
ATOM    922  SG  CYS A  79      83.637  -6.313 -31.332  1.00 57.00           S
ATOM    923  H   CYS A  79      82.721  -7.547 -34.202  1.00  0.00           H
ATOM    924  HA  CYS A  79      85.214  -8.000 -32.920  1.00  0.00           H
ATOM    925  HB2 CYS A  79      83.619  -8.671 -30.991  1.00  0.00           H
ATOM    926  HB3 CYS A  79      82.328  -8.160 -32.091  1.00  0.00           H
ATOM    927  N   GLU A  80      83.318 -10.712 -33.241  1.00 48.86           N
ATOM    928  CA  GLU A  80      83.261 -12.155 -33.157  1.00 49.67           C
ATOM    929  C   GLU A  80      83.987 -12.885 -34.250  1.00 55.81           C
ATOM    930  O   GLU A  80      84.609 -13.911 -33.988  1.00 59.72           O
ATOM    931  CB  GLU A  80      81.819 -12.624 -33.104  1.00 51.99           C
ATOM    932  CG  GLU A  80      81.116 -12.310 -31.799  1.00 67.18           C
ATOM    933  CD  GLU A  80      79.670 -12.782 -31.732  1.00 93.93           C
ATOM    934  OE1 GLU A  80      79.411 -14.002 -31.876  1.00 92.45           O
ATOM    935  OE2 GLU A  80      78.788 -11.910 -31.558  1.00 89.17           O
ATOM    936  H   GLU A  80      82.466 -10.223 -33.475  1.00  0.00           H
ATOM    937  HA  GLU A  80      83.727 -12.441 -32.214  1.00  0.00           H
ATOM    938  HB2 GLU A  80      81.805 -13.704 -33.250  1.00  0.00           H
ATOM    939  HB3 GLU A  80      81.269 -12.154 -33.919  1.00  0.00           H
ATOM    940  HG2 GLU A  80      81.668 -12.789 -30.991  1.00  0.00           H
ATOM    941  HG3 GLU A  80      81.137 -11.231 -31.643  1.00  0.00           H
ATOM    942  N   ASP A  81      83.889 -12.399 -35.469  1.00 48.84           N
ATOM    943  CA  ASP A  81      84.437 -13.075 -36.618  1.00 47.48           C
ATOM    944  C   ASP A  81      85.783 -12.576 -37.077  1.00 50.41           C
ATOM    945  O   ASP A  81      86.572 -13.389 -37.565  1.00 51.79           O
ATOM    946  CB  ASP A  81      83.424 -13.021 -37.774  1.00 48.87           C
ATOM    947  CG  ASP A  81      82.094 -13.656 -37.421  1.00 65.65           C
ATOM    948  OD1 ASP A  81      82.106 -14.778 -36.835  1.00 72.37           O
ATOM    949  OD2 ASP A  81      81.031 -13.013 -37.683  1.00 64.51           O
ATOM    950  H   ASP A  81      83.412 -11.519 -35.605  1.00  0.00           H
ATOM    951  HA  ASP A  81      84.559 -14.124 -36.346  1.00  0.00           H
ATOM    952  HB2 ASP A  81      83.845 -13.548 -38.630  1.00  0.00           H
ATOM    953  HB3 ASP A  81      83.256 -11.979 -38.048  1.00  0.00           H
ATOM    954  N   LEU A  82      86.051 -11.264 -36.948  1.00 43.66           N
ATOM    955  CA  LEU A  82      87.294 -10.672 -37.446  1.00 40.98           C
ATOM    956  C   LEU A  82      88.292 -10.255 -36.357  1.00 45.74           C
ATOM    957  O   LEU A  82      89.425 -10.710 -36.417  1.00 48.24           O
ATOM    958  CB  LEU A  82      86.999  -9.499 -38.404  1.00 38.71           C
ATOM    959  CG  LEU A  82      85.964  -9.725 -39.508  1.00 39.43           C
ATOM    960  CD1 LEU A  82      85.623  -8.455 -40.156  1.00 36.50           C
ATOM    961  CD2 LEU A  82      86.441 -10.747 -40.539  1.00 40.51           C
ATOM    962  H   LEU A  82      85.373 -10.669 -36.493  1.00  0.00           H
ATOM    963  HA  LEU A  82      87.787 -11.441 -38.040  1.00  0.00           H
ATOM    964  HB2 LEU A  82      86.650  -8.663 -37.797  1.00  0.00           H
ATOM    965  HB3 LEU A  82      87.937  -9.205 -38.876  1.00  0.00           H
ATOM    966  HG  LEU A  82      85.059 -10.117 -39.043  1.00  0.00           H
ATOM    967 HD21 LEU A  82      86.689 -11.682 -40.037  1.00  0.00           H
ATOM    968 HD22 LEU A  82      87.325 -10.363 -41.049  1.00  0.00           H
ATOM    969 HD23 LEU A  82      85.650 -10.924 -41.268  1.00  0.00           H
ATOM    970 HD11 LEU A  82      84.886  -8.632 -40.939  1.00  0.00           H
ATOM    971 HD12 LEU A  82      85.209  -7.770 -39.416  1.00  0.00           H
ATOM    972 HD13 LEU A  82      86.520  -8.018 -40.594  1.00  0.00           H
ATOM    973  N   ILE A  83      87.904  -9.418 -35.372  1.00 40.96           N
ATOM    974  CA  ILE A  83      88.820  -8.990 -34.311  1.00 41.49           C
ATOM    975  C   ILE A  83      89.241 -10.201 -33.445  1.00 49.54           C
ATOM    976  O   ILE A  83      90.371 -10.226 -32.943  1.00 52.11           O
ATOM    977  CB  ILE A  83      88.272  -7.764 -33.519  1.00 44.42           C
ATOM    978  CG1 ILE A  83      88.137  -6.519 -34.475  1.00 42.92           C
ATOM    979  CG2 ILE A  83      89.130  -7.432 -32.269  1.00 43.49           C
ATOM    980  CD1 ILE A  83      87.362  -5.335 -33.932  1.00 42.43           C
ATOM    981  H   ILE A  83      86.954  -9.076 -35.366  1.00  0.00           H
ATOM    982  HA  ILE A  83      89.725  -8.647 -34.812  1.00  0.00           H
ATOM    983  HB  ILE A  83      87.271  -8.020 -33.171  1.00  0.00           H
ATOM    984 HG12 ILE A  83      89.143  -6.175 -34.716  1.00  0.00           H
ATOM    985 HG13 ILE A  83      87.658  -6.847 -35.398  1.00  0.00           H
ATOM    986 HD11 ILE A  83      87.338  -4.542 -34.680  1.00  0.00           H
ATOM    987 HD12 ILE A  83      87.847  -4.967 -33.028  1.00  0.00           H
ATOM    988 HD13 ILE A  83      86.343  -5.644 -33.697  1.00  0.00           H
ATOM    989 HG21 ILE A  83      89.202  -8.314 -31.632  1.00  0.00           H
ATOM    990 HG22 ILE A  83      90.129  -7.129 -32.584  1.00  0.00           H
ATOM    991 HG23 ILE A  83      88.663  -6.619 -31.713  1.00  0.00           H
ATOM    992  N   SER A  84      88.404 -11.258 -33.392  1.00 46.52           N
ATOM    993  CA  SER A  84      88.720 -12.514 -32.699  1.00 47.54           C
ATOM    994  C   SER A  84      89.915 -13.232 -33.351  1.00 53.14           C
ATOM    995  O   SER A  84      90.573 -14.038 -32.702  1.00 55.16           O
ATOM    996  CB  SER A  84      87.512 -13.441 -32.706  1.00 51.62           C
ATOM    997  OG  SER A  84      87.307 -14.023 -33.981  1.00 65.89           O
ATOM    998  H   SER A  84      87.510 -11.181 -33.855  1.00  0.00           H
ATOM    999  HA  SER A  84      88.975 -12.285 -31.664  1.00  0.00           H
ATOM   1000  HB2 SER A  84      87.672 -14.235 -31.977  1.00  0.00           H
ATOM   1001  HB3 SER A  84      86.625 -12.873 -32.426  1.00  0.00           H
ATOM   1002  HG  SER A  84      86.367 -14.149 -34.128  1.00  0.00           H
ATOM   1003  N   SER A  85      90.175 -12.941 -34.646  1.00 47.51           N
ATOM   1004  CA  SER A  85      91.257 -13.537 -35.427  1.00 45.62           C
ATOM   1005  C   SER A  85      92.481 -12.624 -35.527  1.00 48.50           C
ATOM   1006  O   SER A  85      93.417 -12.961 -36.262  1.00 49.44           O
ATOM   1007  CB  SER A  85      90.759 -13.954 -36.806  1.00 45.12           C
ATOM   1008  OG  SER A  85      89.723 -14.918 -36.704  1.00 53.66           O
ATOM   1009  H   SER A  85      89.581 -12.265 -35.105  1.00  0.00           H
ATOM   1010  HA  SER A  85      91.570 -14.443 -34.908  1.00  0.00           H
ATOM   1011  HB2 SER A  85      91.588 -14.381 -37.370  1.00  0.00           H
ATOM   1012  HB3 SER A  85      90.382 -13.077 -37.332  1.00  0.00           H
ATOM   1013  HG  SER A  85      89.427 -15.164 -37.583  1.00  0.00           H
ATOM   1014  N   GLN A  86      92.516 -11.517 -34.729  1.00 42.27           N
ATOM   1015  CA  GLN A  86      93.626 -10.544 -34.695  1.00 41.41           C
ATOM   1016  C   GLN A  86      93.970 -10.014 -36.067  1.00 49.51           C
ATOM   1017  O   GLN A  86      95.129 -10.093 -36.499  1.00 51.06           O
ATOM   1018  CB  GLN A  86      94.870 -11.090 -33.995  1.00 42.76           C
ATOM   1019  CG  GLN A  86      94.655 -11.250 -32.512  1.00 55.79           C
ATOM   1020  CD  GLN A  86      95.732 -12.029 -31.869  1.00 64.12           C
ATOM   1021  OE1 GLN A  86      95.710 -13.264 -31.858  1.00 69.13           O
ATOM   1022  NE2 GLN A  86      96.692 -11.316 -31.321  1.00 51.32           N
ATOM   1023  H   GLN A  86      91.728 -11.352 -34.119  1.00  0.00           H
ATOM   1024  HA  GLN A  86      93.281  -9.694 -34.106  1.00  0.00           H
ATOM   1025  HB2 GLN A  86      95.698 -10.400 -34.159  1.00  0.00           H
ATOM   1026  HB3 GLN A  86      95.124 -12.059 -34.425  1.00  0.00           H
ATOM   1027  HG2 GLN A  86      94.617 -10.261 -32.055  1.00  0.00           H
ATOM   1028  HG3 GLN A  86      93.704 -11.755 -32.344  1.00  0.00           H
ATOM   1029 HE21 GLN A  86      96.657 -10.307 -31.360  1.00  0.00           H
ATOM   1030 HE22 GLN A  86      97.464 -11.777 -30.861  1.00  0.00           H
ATOM   1031  N   VAL A  87      92.939  -9.502 -36.778  1.00 45.36           N
ATOM   1032  CA  VAL A  87      93.086  -8.938 -38.118  1.00 42.84           C
ATOM   1033  C   VAL A  87      93.914  -7.669 -38.014  1.00 47.42           C
ATOM   1034  O   VAL A  87      93.770  -6.931 -37.039  1.00 48.46           O
ATOM   1035  CB  VAL A  87      91.730  -8.724 -38.844  1.00 43.33           C
ATOM   1036  CG1 VAL A  87      91.098 -10.054 -39.221  1.00 42.40           C
ATOM   1037  CG2 VAL A  87      90.766  -7.885 -38.010  1.00 42.52           C
ATOM   1038  H   VAL A  87      92.019  -9.510 -36.361  1.00  0.00           H
ATOM   1039  HA  VAL A  87      93.660  -9.652 -38.709  1.00  0.00           H
ATOM   1040  HB  VAL A  87      91.931  -8.179 -39.767  1.00  0.00           H
ATOM   1041 HG11 VAL A  87      91.802 -10.636 -39.815  1.00  0.00           H
ATOM   1042 HG12 VAL A  87      90.845 -10.605 -38.315  1.00  0.00           H
ATOM   1043 HG13 VAL A  87      90.194  -9.875 -39.802  1.00  0.00           H
ATOM   1044 HG21 VAL A  87      91.239  -6.937 -37.751  1.00  0.00           H
ATOM   1045 HG22 VAL A  87      90.511  -8.425 -37.098  1.00  0.00           H
ATOM   1046 HG23 VAL A  87      89.860  -7.694 -38.585  1.00  0.00           H
ATOM   1047  N   TYR A  88      94.814  -7.451 -38.971  1.00 42.76           N
ATOM   1048  CA  TYR A  88      95.669  -6.256 -39.021  1.00 41.59           C
ATOM   1049  C   TYR A  88      94.994  -5.096 -39.770  1.00 45.78           C
ATOM   1050  O   TYR A  88      95.407  -3.962 -39.612  1.00 46.99           O
ATOM   1051  CB  TYR A  88      97.012  -6.596 -39.671  1.00 40.64           C
ATOM   1052  CG  TYR A  88      98.015  -7.195 -38.716  1.00 41.78           C
ATOM   1053  CD1 TYR A  88      97.787  -8.433 -38.116  1.00 44.69           C
ATOM   1054  CD2 TYR A  88      99.213  -6.548 -38.438  1.00 42.20           C
ATOM   1055  CE1 TYR A  88      98.714  -9.000 -37.242  1.00 43.23           C
ATOM   1056  CE2 TYR A  88     100.144  -7.101 -37.562  1.00 44.71           C
ATOM   1057  CZ  TYR A  88      99.892  -8.329 -36.970  1.00 50.92           C
ATOM   1058  OH  TYR A  88     100.811  -8.873 -36.110  1.00 53.55           O
ATOM   1059  H   TYR A  88      94.914  -8.142 -39.700  1.00  0.00           H
ATOM   1060  HA  TYR A  88      95.860  -5.933 -37.998  1.00  0.00           H
ATOM   1061  HB2 TYR A  88      96.834  -7.310 -40.475  1.00  0.00           H
ATOM   1062  HB3 TYR A  88      97.435  -5.686 -40.098  1.00  0.00           H
ATOM   1063  HD1 TYR A  88      96.872  -8.964 -38.333  1.00  0.00           H
ATOM   1064  HD2 TYR A  88      99.426  -5.600 -38.909  1.00  0.00           H
ATOM   1065  HE1 TYR A  88      98.513  -9.956 -36.781  1.00  0.00           H
ATOM   1066  HE2 TYR A  88     101.061  -6.574 -37.344  1.00  0.00           H
ATOM   1067  HH  TYR A  88     100.482  -8.813 -35.210  1.00  0.00           H
ATOM   1068  N   ALA A  89      93.980  -5.405 -40.595  1.00 41.16           N
ATOM   1069  CA  ALA A  89      93.189  -4.491 -41.418  1.00 40.73           C
ATOM   1070  C   ALA A  89      91.886  -5.151 -41.863  1.00 45.32           C
ATOM   1071  O   ALA A  89      91.795  -6.386 -41.903  1.00 47.72           O
ATOM   1072  CB  ALA A  89      93.983  -4.052 -42.643  1.00 41.16           C
ATOM   1073  H   ALA A  89      93.735  -6.383 -40.654  1.00  0.00           H
ATOM   1074  HA  ALA A  89      92.948  -3.609 -40.825  1.00  0.00           H
ATOM   1075  HB1 ALA A  89      93.379  -3.372 -43.244  1.00  0.00           H
ATOM   1076  HB2 ALA A  89      94.892  -3.543 -42.323  1.00  0.00           H
ATOM   1077  HB3 ALA A  89      94.246  -4.927 -43.238  1.00  0.00           H
ATOM   1078  N   ILE A  90      90.877  -4.343 -42.214  1.00 39.94           N
ATOM   1079  CA  ILE A  90      89.606  -4.898 -42.692  1.00 39.61           C
ATOM   1080  C   ILE A  90      89.206  -4.231 -44.013  1.00 42.00           C
ATOM   1081  O   ILE A  90      89.141  -3.019 -44.090  1.00 40.53           O
ATOM   1082  CB  ILE A  90      88.477  -4.841 -41.610  1.00 42.61           C
ATOM   1083  CG1 ILE A  90      88.903  -5.546 -40.289  1.00 43.57           C
ATOM   1084  CG2 ILE A  90      87.173  -5.423 -42.135  1.00 42.50           C
ATOM   1085  CD1 ILE A  90      88.139  -5.100 -39.023  1.00 43.50           C
ATOM   1086  H   ILE A  90      90.992  -3.342 -42.149  1.00  0.00           H
ATOM   1087  HA  ILE A  90      89.783  -5.951 -42.910  1.00  0.00           H
ATOM   1088  HB  ILE A  90      88.298  -3.791 -41.378  1.00  0.00           H
ATOM   1089 HG12 ILE A  90      89.963  -5.348 -40.129  1.00  0.00           H
ATOM   1090 HG13 ILE A  90      88.768  -6.621 -40.413  1.00  0.00           H
ATOM   1091 HG21 ILE A  90      86.894  -4.916 -43.059  1.00  0.00           H
ATOM   1092 HG22 ILE A  90      87.303  -6.487 -42.330  1.00  0.00           H
ATOM   1093 HG23 ILE A  90      86.388  -5.283 -41.392  1.00  0.00           H
ATOM   1094 HD11 ILE A  90      88.512  -5.651 -38.160  1.00  0.00           H
ATOM   1095 HD12 ILE A  90      88.290  -4.032 -38.865  1.00  0.00           H
ATOM   1096 HD13 ILE A  90      87.075  -5.301 -39.151  1.00  0.00           H
ATOM   1097  N   LEU A  91      88.988  -5.025 -45.051  1.00 40.14           N
ATOM   1098  CA  LEU A  91      88.490  -4.569 -46.362  1.00 38.89           C
ATOM   1099  C   LEU A  91      86.954  -4.488 -46.278  1.00 40.79           C
ATOM   1100  O   LEU A  91      86.349  -5.290 -45.563  1.00 39.72           O
ATOM   1101  CB  LEU A  91      88.918  -5.573 -47.430  1.00 38.43           C
ATOM   1102  CG  LEU A  91      90.334  -5.355 -48.043  1.00 39.98           C
ATOM   1103  CD1 LEU A  91      91.445  -5.505 -47.008  1.00 38.20           C
ATOM   1104  CD2 LEU A  91      90.552  -6.289 -49.219  1.00 34.63           C
ATOM   1105  H   LEU A  91      89.176  -6.011 -44.936  1.00  0.00           H
ATOM   1106  HA  LEU A  91      88.901  -3.586 -46.592  1.00  0.00           H
ATOM   1107  HB2 LEU A  91      88.192  -5.526 -48.242  1.00  0.00           H
ATOM   1108  HB3 LEU A  91      88.882  -6.572 -46.996  1.00  0.00           H
ATOM   1109  HG  LEU A  91      90.374  -4.334 -48.422  1.00  0.00           H
ATOM   1110 HD21 LEU A  91      89.745  -6.160 -49.940  1.00  0.00           H
ATOM   1111 HD22 LEU A  91      91.505  -6.057 -49.695  1.00  0.00           H
ATOM   1112 HD23 LEU A  91      90.563  -7.320 -48.867  1.00  0.00           H
ATOM   1113 HD11 LEU A  91      91.262  -4.824 -46.177  1.00  0.00           H
ATOM   1114 HD12 LEU A  91      92.404  -5.268 -47.468  1.00  0.00           H
ATOM   1115 HD13 LEU A  91      91.462  -6.531 -46.640  1.00  0.00           H
ATOM   1116  N   VAL A  92      86.329  -3.483 -46.893  1.00 37.80           N
ATOM   1117  CA  VAL A  92      84.856  -3.330 -46.792  1.00 39.45           C
ATOM   1118  C   VAL A  92      84.289  -2.866 -48.090  1.00 44.08           C
ATOM   1119  O   VAL A  92      84.642  -1.782 -48.550  1.00 43.38           O
ATOM   1120  CB  VAL A  92      84.354  -2.369 -45.640  1.00 45.01           C
ATOM   1121  CG1 VAL A  92      82.833  -2.396 -45.516  1.00 45.02           C
ATOM   1122  CG2 VAL A  92      84.981  -2.696 -44.291  1.00 45.52           C
ATOM   1123  H   VAL A  92      86.864  -2.818 -47.434  1.00  0.00           H
ATOM   1124  HA  VAL A  92      84.441  -4.318 -46.593  1.00  0.00           H
ATOM   1125  HB  VAL A  92      84.647  -1.353 -45.904  1.00  0.00           H
ATOM   1126 HG11 VAL A  92      82.385  -2.162 -46.482  1.00  0.00           H
ATOM   1127 HG12 VAL A  92      82.512  -3.388 -45.198  1.00  0.00           H
ATOM   1128 HG13 VAL A  92      82.515  -1.658 -44.780  1.00  0.00           H
ATOM   1129 HG21 VAL A  92      86.067  -2.677 -44.380  1.00  0.00           H
ATOM   1130 HG22 VAL A  92      84.661  -3.688 -43.973  1.00  0.00           H
ATOM   1131 HG23 VAL A  92      84.664  -1.958 -43.554  1.00  0.00           H
ATOM   1132  N   SER A  93      83.325  -3.604 -48.618  1.00 44.20           N
ATOM   1133  CA  SER A  93      82.594  -3.206 -49.813  1.00 45.81           C
ATOM   1134  C   SER A  93      81.172  -2.762 -49.420  1.00 61.74           C
ATOM   1135  O   SER A  93      80.841  -2.764 -48.246  1.00 61.84           O
ATOM   1136  CB  SER A  93      82.548  -4.370 -50.781  1.00 46.55           C
ATOM   1137  OG  SER A  93      81.866  -5.471 -50.209  1.00 55.17           O
ATOM   1138  H   SER A  93      83.087  -4.479 -48.174  1.00  0.00           H
ATOM   1139  HA  SER A  93      83.111  -2.370 -50.285  1.00  0.00           H
ATOM   1140  HB2 SER A  93      82.029  -4.060 -51.688  1.00  0.00           H
ATOM   1141  HB3 SER A  93      83.566  -4.669 -51.033  1.00  0.00           H
ATOM   1142  HG  SER A  93      81.870  -6.206 -50.826  1.00  0.00           H
ATOM   1143  N   HIS A  94      80.347  -2.367 -50.386  1.00 69.80           N
ATOM   1144  CA  HIS A  94      78.932  -2.037 -50.206  1.00 74.94           C
ATOM   1145  C   HIS A  94      78.157  -3.304 -50.606  1.00 82.28           C
ATOM   1146  O   HIS A  94      78.533  -3.929 -51.611  1.00 83.14           O
ATOM   1147  CB  HIS A  94      78.538  -0.836 -51.077  1.00 78.55           C
ATOM   1148  CG  HIS A  94      78.269   0.419 -50.287  1.00 84.01           C
ATOM   1149  ND1 HIS A  94      79.266   1.357 -50.051  1.00 85.89           N
ATOM   1150  CD2 HIS A  94      77.129   0.828 -49.668  1.00 87.75           C
ATOM   1151  CE1 HIS A  94      78.696   2.313 -49.327  1.00 86.12           C
ATOM   1152  NE2 HIS A  94      77.412   2.040 -49.069  1.00 87.41           N
ATOM   1153  H   HIS A  94      80.727  -2.288 -51.318  1.00  0.00           H
ATOM   1154  HA  HIS A  94      78.741  -1.807 -49.158  1.00  0.00           H
ATOM   1155  HB2 HIS A  94      77.636  -1.094 -51.632  1.00  0.00           H
ATOM   1156  HB3 HIS A  94      79.342  -0.638 -51.786  1.00  0.00           H
ATOM   1157  HD2 HIS A  94      76.184   0.305 -49.649  1.00  0.00           H
ATOM   1158  HE1 HIS A  94      79.207   3.202 -48.988  1.00  0.00           H
ATOM   1159  HE2 HIS A  94      76.771   2.612 -48.537  1.00  0.00           H
ATOM   1160  N   PRO A  95      77.118  -3.721 -49.823  1.00 80.46           N
ATOM   1161  CA  PRO A  95      76.406  -5.010 -50.095  1.00 80.37           C
ATOM   1162  C   PRO A  95      75.521  -5.130 -51.363  1.00 82.54           C
ATOM   1163  O   PRO A  95      75.498  -4.190 -52.164  1.00 79.95           O
ATOM   1164  CB  PRO A  95      75.539  -5.182 -48.839  1.00 82.98           C
ATOM   1165  CG  PRO A  95      75.297  -3.807 -48.348  1.00 87.77           C
ATOM   1166  CD  PRO A  95      76.594  -3.073 -48.600  1.00 82.60           C
ATOM   1167  HA  PRO A  95      77.144  -5.812 -50.115  1.00  0.00           H
ATOM   1168  HB2 PRO A  95      76.066  -5.770 -48.087  1.00  0.00           H
ATOM   1169  HB3 PRO A  95      74.594  -5.661 -49.097  1.00  0.00           H
ATOM   1170  HG2 PRO A  95      75.061  -3.815 -47.284  1.00  0.00           H
ATOM   1171  HG3 PRO A  95      74.486  -3.343 -48.910  1.00  0.00           H
ATOM   1172  HD2 PRO A  95      76.416  -2.011 -48.767  1.00  0.00           H
ATOM   1173  HD3 PRO A  95      77.282  -3.218 -47.767  1.00  0.00           H
ATOM   1174  N   PRO A  96      74.790  -5.715 -51.701  1.00 72.56           N
ATOM   1175  CA  PRO A  96      74.165  -5.881 -53.020  1.00 72.56           C
ATOM   1176  C   PRO A  96      72.905  -5.027 -53.238  1.00 72.56           C
ATOM   1177  CB  PRO A  96      73.801  -7.367 -53.119  1.00 72.56           C
ATOM   1178  O   PRO A  96      72.586  -4.684 -54.373  1.00 72.56           O
ATOM   1179  CG  PRO A  96      74.672  -8.053 -52.073  1.00 72.56           C
ATOM   1180  CD  PRO A  96      74.847  -6.987 -50.999  1.00 72.56           C
ATOM   1181  HA  PRO A  96      74.895  -5.641 -53.793  1.00  0.00           H
ATOM   1182  HB2 PRO A  96      72.745  -7.519 -52.898  1.00  0.00           H
ATOM   1183  HB3 PRO A  96      74.036  -7.747 -54.113  1.00  0.00           H
ATOM   1184  HG2 PRO A  96      75.634  -8.341 -52.496  1.00  0.00           H
ATOM   1185  HG3 PRO A  96      74.160  -8.924 -51.664  1.00  0.00           H
ATOM   1186  HD2 PRO A  96      74.045  -7.052 -50.264  1.00  0.00           H
ATOM   1187  HD3 PRO A  96      75.814  -7.102 -50.510  1.00  0.00           H
ATOM   1188  N   ALA A  97      72.181  -4.713 -52.159  1.00 70.38           N
ATOM   1189  CA  ALA A  97      71.019  -3.837 -52.166  1.00 70.38           C
ATOM   1190  C   ALA A  97      71.336  -2.593 -51.317  1.00 70.38           C
ATOM   1191  CB  ALA A  97      69.799  -4.610 -51.647  1.00 70.38           C
ATOM   1192  O   ALA A  97      71.464  -2.728 -50.096  1.00 70.38           O
ATOM   1193  H   ALA A  97      72.461  -5.113 -51.275  1.00  0.00           H
ATOM   1194  HA  ALA A  97      70.824  -3.521 -53.191  1.00  0.00           H
ATOM   1195  HB1 ALA A  97      69.299  -5.104 -52.481  1.00  0.00           H
ATOM   1196  HB2 ALA A  97      69.107  -3.917 -51.168  1.00  0.00           H
ATOM   1197  HB3 ALA A  97      70.124  -5.358 -50.924  1.00  0.00           H
ATOM   1198  N   PRO A  98      71.490  -1.403 -51.924  1.00 64.44           N
ATOM   1199  CA  PRO A  98      71.659  -0.159 -51.183  1.00 64.44           C
ATOM   1200  C   PRO A  98      70.350   0.166 -50.455  1.00 64.44           C
ATOM   1201  CB  PRO A  98      72.017   0.904 -52.236  1.00 64.44           C
ATOM   1202  O   PRO A  98      69.439   0.732 -51.049  1.00 64.44           O
ATOM   1203  CG  PRO A  98      71.424   0.362 -53.532  1.00 64.44           C
ATOM   1204  CD  PRO A  98      71.494  -1.152 -53.359  1.00 64.44           C
ATOM   1205  HA  PRO A  98      72.471  -0.260 -50.463  1.00  0.00           H
ATOM   1206  HB2 PRO A  98      73.098   1.014 -52.322  1.00  0.00           H
ATOM   1207  HB3 PRO A  98      71.559   1.859 -51.980  1.00  0.00           H
ATOM   1208  HG2 PRO A  98      72.013   0.682 -54.392  1.00  0.00           H
ATOM   1209  HG3 PRO A  98      70.388   0.684 -53.640  1.00  0.00           H
ATOM   1210  HD2 PRO A  98      72.409  -1.541 -53.807  1.00  0.00           H
ATOM   1211  HD3 PRO A  98      70.625  -1.620 -53.821  1.00  0.00           H
ATOM   1212  N   THR A  99      70.221  -0.221 -49.186  1.00 59.34           N
ATOM   1213  CA  THR A  99      69.099   0.224 -48.342  1.00 59.34           C
ATOM   1214  C   THR A  99      69.348   1.621 -47.780  1.00 59.34           C
ATOM   1215  CB  THR A  99      68.803  -0.769 -47.210  1.00 59.34           C
ATOM   1216  O   THR A  99      68.391   2.352 -47.581  1.00 59.34           O
ATOM   1217  CG2 THR A  99      68.322  -2.115 -47.757  1.00 59.34           C
ATOM   1218  OG1 THR A  99      69.962  -1.009 -46.439  1.00 59.34           O
ATOM   1219  H   THR A  99      70.915  -0.839 -48.791  1.00  0.00           H
ATOM   1220  HA  THR A  99      68.212   0.277 -48.974  1.00  0.00           H
ATOM   1221  HB  THR A  99      68.029  -0.351 -46.566  1.00  0.00           H
ATOM   1222  HG1 THR A  99      70.149  -0.241 -45.894  1.00  0.00           H
ATOM   1223 HG21 THR A  99      68.122  -2.794 -46.928  1.00  0.00           H
ATOM   1224 HG22 THR A  99      67.409  -1.967 -48.334  1.00  0.00           H
ATOM   1225 HG23 THR A  99      69.092  -2.543 -48.399  1.00  0.00           H
ATOM   1226  N   ASP A 100      70.624   1.991 -47.594  1.00 60.16           N
ATOM   1227  CA  ASP A 100      71.092   3.309 -47.151  1.00 60.16           C
ATOM   1228  C   ASP A 100      72.485   3.627 -47.722  1.00 60.16           C
ATOM   1229  CB  ASP A 100      71.167   3.360 -45.616  1.00 60.16           C
ATOM   1230  O   ASP A 100      73.289   2.739 -48.018  1.00 60.16           O
ATOM   1231  CG  ASP A 100      69.804   3.550 -44.955  1.00 60.16           C
ATOM   1232  OD1 ASP A 100      69.083   4.461 -45.408  1.00 60.16           O
ATOM   1233  OD2 ASP A 100      69.560   2.837 -43.956  1.00 60.16           O
ATOM   1234  H   ASP A 100      71.332   1.294 -47.777  1.00  0.00           H
ATOM   1235  HA  ASP A 100      70.388   4.067 -47.495  1.00  0.00           H
ATOM   1236  HB2 ASP A 100      71.811   4.191 -45.328  1.00  0.00           H
ATOM   1237  HB3 ASP A 100      71.608   2.431 -45.254  1.00  0.00           H
ATOM   1238  N   HIS A 101      72.822   4.914 -47.821  1.00 64.62           N
ATOM   1239  CA  HIS A 101      74.118   5.380 -48.333  1.00 64.62           C
ATOM   1240  C   HIS A 101      75.296   5.223 -47.341  1.00 64.62           C
ATOM   1241  CB  HIS A 101      73.961   6.831 -48.817  1.00 64.62           C
ATOM   1242  O   HIS A 101      76.447   5.428 -47.723  1.00 64.62           O
ATOM   1243  CG  HIS A 101      72.948   7.005 -49.926  1.00 64.62           C
ATOM   1244  CD2 HIS A 101      71.890   7.876 -49.945  1.00 64.62           C
ATOM   1245  ND1 HIS A 101      72.926   6.320 -51.123  1.00 64.62           N
ATOM   1246  CE1 HIS A 101      71.874   6.757 -51.837  1.00 64.62           C
ATOM   1247  NE2 HIS A 101      71.243   7.735 -51.176  1.00 64.62           N
ATOM   1248  H   HIS A 101      72.148   5.607 -47.528  1.00  0.00           H
ATOM   1249  HA  HIS A 101      74.353   4.774 -49.208  1.00  0.00           H
ATOM   1250  HB2 HIS A 101      73.650   7.443 -47.970  1.00  0.00           H
ATOM   1251  HB3 HIS A 101      74.929   7.188 -49.169  1.00  0.00           H
ATOM   1252  HD2 HIS A 101      71.607   8.551 -49.151  1.00  0.00           H
ATOM   1253  HE1 HIS A 101      71.581   6.375 -52.803  1.00  0.00           H
ATOM   1254  HE2 HIS A 101      70.451   8.269 -51.504  1.00  0.00           H
ATOM   1255  N   LEU A 102      75.041   4.838 -46.081  1.00 66.00           N
ATOM   1256  CA  LEU A 102      76.018   4.824 -44.971  1.00 66.00           C
ATOM   1257  C   LEU A 102      76.377   3.413 -44.460  1.00 66.00           C
ATOM   1258  CB  LEU A 102      75.502   5.748 -43.848  1.00 66.00           C
ATOM   1259  O   LEU A 102      76.765   3.228 -43.307  1.00 66.00           O
ATOM   1260  CG  LEU A 102      75.520   7.247 -44.195  1.00 66.00           C
ATOM   1261  CD1 LEU A 102      74.754   8.017 -43.123  1.00 66.00           C
ATOM   1262  CD2 LEU A 102      76.942   7.811 -44.260  1.00 66.00           C
ATOM   1263  H   LEU A 102      74.101   4.532 -45.873  1.00  0.00           H
ATOM   1264  HA  LEU A 102      76.938   5.268 -45.351  1.00  0.00           H
ATOM   1265  HB2 LEU A 102      76.127   5.595 -42.968  1.00  0.00           H
ATOM   1266  HB3 LEU A 102      74.480   5.460 -43.603  1.00  0.00           H
ATOM   1267  HG  LEU A 102      75.033   7.396 -45.158  1.00  0.00           H
ATOM   1268 HD11 LEU A 102      73.736   7.633 -43.057  1.00  0.00           H
ATOM   1269 HD12 LEU A 102      75.252   7.893 -42.161  1.00  0.00           H
ATOM   1270 HD13 LEU A 102      74.727   9.075 -43.385  1.00  0.00           H
ATOM   1271 HD21 LEU A 102      77.511   7.276 -45.020  1.00  0.00           H
ATOM   1272 HD22 LEU A 102      76.901   8.870 -44.515  1.00  0.00           H
ATOM   1273 HD23 LEU A 102      77.426   7.689 -43.291  1.00  0.00           H
ATOM   1274  N   THR A 103      76.268   2.394 -45.305  1.00 69.75           N
ATOM   1275  CA  THR A 103      76.422   0.981 -44.911  1.00 69.75           C
ATOM   1276  C   THR A 103      77.773   0.582 -44.281  1.00 69.75           C
ATOM   1277  CB  THR A 103      76.074   0.066 -46.091  1.00 69.75           C
ATOM   1278  O   THR A 103      77.743  -0.218 -43.346  1.00 69.75           O
ATOM   1279  CG2 THR A 103      74.578   0.117 -46.402  1.00 69.75           C
ATOM   1280  OG1 THR A 103      76.738   0.471 -47.264  1.00 69.75           O
ATOM   1281  H   THR A 103      76.068   2.599 -46.274  1.00  0.00           H
ATOM   1282  HA  THR A 103      75.665   0.794 -44.149  1.00  0.00           H
ATOM   1283  HB  THR A 103      76.358  -0.958 -45.850  1.00  0.00           H
ATOM   1284 HG21 THR A 103      74.359  -0.541 -47.243  1.00  0.00           H
ATOM   1285 HG22 THR A 103      74.295   1.138 -46.657  1.00  0.00           H
ATOM   1286 HG23 THR A 103      74.014  -0.209 -45.528  1.00  0.00           H
ATOM   1287  HG1 THR A 103      77.582   0.867 -47.034  1.00  0.00           H
ATOM   1288  N   PRO A 104      79.466   1.125 -44.443  1.00 47.01           N
ATOM   1289  CA  PRO A 104      80.678   0.662 -43.726  1.00 44.90           C
ATOM   1290  C   PRO A 104      80.874   1.223 -42.313  1.00 48.09           C
ATOM   1291  O   PRO A 104      81.816   0.803 -41.647  1.00 48.75           O
ATOM   1292  CB  PRO A 104      81.835   1.160 -44.627  1.00 45.33           C
ATOM   1293  CG  PRO A 104      81.210   1.624 -45.865  1.00 47.66           C
ATOM   1294  CD  PRO A 104      79.827   2.016 -45.564  1.00 44.33           C
ATOM   1295  HA  PRO A 104      80.687  -0.427 -43.690  1.00  0.00           H
ATOM   1296  HB2 PRO A 104      82.530   0.346 -44.835  1.00  0.00           H
ATOM   1297  HB3 PRO A 104      82.359   1.983 -44.141  1.00  0.00           H
ATOM   1298  HG2 PRO A 104      81.759   2.480 -46.256  1.00  0.00           H
ATOM   1299  HG3 PRO A 104      81.212   0.820 -46.601  1.00  0.00           H
ATOM   1300  HD2 PRO A 104      79.177   1.848 -46.423  1.00  0.00           H
ATOM   1301  HD3 PRO A 104      79.785   3.059 -45.251  1.00  0.00           H
ATOM   1302  N   THR A 105      80.044   2.205 -41.873  1.00 44.91           N
ATOM   1303  CA  THR A 105      80.138   2.891 -40.560  1.00 43.93           C
ATOM   1304  C   THR A 105      80.264   1.966 -39.324  1.00 47.22           C
ATOM   1305  O   THR A 105      81.171   2.240 -38.543  1.00 46.55           O
ATOM   1306  CB  THR A 105      78.981   3.867 -40.353  1.00 38.17           C
ATOM   1307  OG1 THR A 105      79.001   4.823 -41.392  1.00 41.73           O
ATOM   1308  CG2 THR A 105      79.058   4.585 -39.046  1.00 25.51           C
ATOM   1309  H   THR A 105      79.300   2.493 -42.492  1.00  0.00           H
ATOM   1310  HA  THR A 105      81.047   3.492 -40.590  1.00  0.00           H
ATOM   1311  HB  THR A 105      78.042   3.316 -40.398  1.00  0.00           H
ATOM   1312  HG1 THR A 105      79.253   4.397 -42.215  1.00  0.00           H
ATOM   1313 HG21 THR A 105      78.211   5.265 -38.954  1.00  0.00           H
ATOM   1314 HG22 THR A 105      79.987   5.154 -38.998  1.00  0.00           H
ATOM   1315 HG23 THR A 105      79.033   3.861 -38.232  1.00  0.00           H
ATOM   1316  N   PRO A 106      79.403   0.922 -39.069  1.00 43.14           N
ATOM   1317  CA  PRO A 106      79.602   0.107 -37.843  1.00 42.61           C
ATOM   1318  C   PRO A 106      80.930  -0.638 -37.855  1.00 42.27           C
ATOM   1319  O   PRO A 106      81.489  -0.876 -36.799  1.00 41.49           O
ATOM   1320  CB  PRO A 106      78.366  -0.806 -37.797  1.00 44.68           C
ATOM   1321  CG  PRO A 106      77.875  -0.845 -39.172  1.00 47.50           C
ATOM   1322  CD  PRO A 106      78.249   0.429 -39.852  1.00 42.38           C
ATOM   1323  HA  PRO A 106      79.580   0.768 -36.977  1.00  0.00           H
ATOM   1324  HB2 PRO A 106      78.640  -1.806 -37.460  1.00  0.00           H
ATOM   1325  HB3 PRO A 106      77.608  -0.381 -37.139  1.00  0.00           H
ATOM   1326  HG2 PRO A 106      78.325  -1.687 -39.698  1.00  0.00           H
ATOM   1327  HG3 PRO A 106      76.790  -0.953 -39.170  1.00  0.00           H
ATOM   1328  HD2 PRO A 106      77.425   1.142 -39.820  1.00  0.00           H
ATOM   1329  HD3 PRO A 106      78.545   0.236 -40.883  1.00  0.00           H
ATOM   1330  N   ILE A 107      81.471  -0.911 -39.048  1.00 37.51           N
ATOM   1331  CA  ILE A 107      82.787  -1.538 -39.214  1.00 37.38           C
ATOM   1332  C   ILE A 107      83.871  -0.497 -38.895  1.00 42.03           C
ATOM   1333  O   ILE A 107      84.803  -0.785 -38.140  1.00 44.00           O
ATOM   1334  CB  ILE A 107      82.958  -2.137 -40.625  1.00 39.63           C
ATOM   1335  CG1 ILE A 107      81.827  -3.159 -40.931  1.00 39.92           C
ATOM   1336  CG2 ILE A 107      84.346  -2.749 -40.767  1.00 39.64           C
ATOM   1337  CD1 ILE A 107      81.399  -3.224 -42.273  1.00 43.13           C
ATOM   1338  H   ILE A 107      80.946  -0.673 -39.877  1.00  0.00           H
ATOM   1339  HA  ILE A 107      82.871  -2.348 -38.489  1.00  0.00           H
ATOM   1340  HB  ILE A 107      82.877  -1.323 -41.345  1.00  0.00           H
ATOM   1341 HG12 ILE A 107      80.965  -2.895 -40.319  1.00  0.00           H
ATOM   1342 HG13 ILE A 107      82.170  -4.150 -40.632  1.00  0.00           H
ATOM   1343 HG21 ILE A 107      84.458  -3.169 -41.766  1.00  0.00           H
ATOM   1344 HG22 ILE A 107      84.473  -3.537 -40.025  1.00  0.00           H
ATOM   1345 HG23 ILE A 107      85.101  -1.978 -40.611  1.00  0.00           H
ATOM   1346 HD11 ILE A 107      80.609  -3.969 -42.367  1.00  0.00           H
ATOM   1347 HD12 ILE A 107      82.239  -3.503 -42.909  1.00  0.00           H
ATOM   1348 HD13 ILE A 107      81.018  -2.250 -42.581  1.00  0.00           H
ATOM   1349  N   SER A 108      83.743   0.712 -39.458  1.00 37.04           N
ATOM   1350  CA  SER A 108      84.689   1.800 -39.226  1.00 36.50           C
ATOM   1351  C   SER A 108      84.760   2.128 -37.703  1.00 42.17           C
ATOM   1352  O   SER A 108      85.852   2.189 -37.139  1.00 41.68           O
ATOM   1353  CB  SER A 108      84.271   3.024 -40.027  1.00 38.85           C
ATOM   1354  OG  SER A 108      85.187   4.093 -39.863  1.00 43.68           O
ATOM   1355  H   SER A 108      82.957   0.878 -40.070  1.00  0.00           H
ATOM   1356  HA  SER A 108      85.676   1.483 -39.562  1.00  0.00           H
ATOM   1357  HB2 SER A 108      83.286   3.348 -39.690  1.00  0.00           H
ATOM   1358  HB3 SER A 108      84.218   2.758 -41.083  1.00  0.00           H
ATOM   1359  HG  SER A 108      86.007   3.758 -39.493  1.00  0.00           H
ATOM   1360  N   TYR A 109      83.598   2.278 -37.043  1.00 37.23           N
ATOM   1361  CA  TYR A 109      83.498   2.530 -35.624  1.00 37.41           C
ATOM   1362  C   TYR A 109      84.151   1.422 -34.772  1.00 45.79           C
ATOM   1363  O   TYR A 109      84.970   1.748 -33.907  1.00 46.24           O
ATOM   1364  CB  TYR A 109      82.031   2.691 -35.242  1.00 39.10           C
ATOM   1365  CG  TYR A 109      81.419   4.016 -35.635  1.00 42.73           C
ATOM   1366  CD1 TYR A 109      82.139   4.950 -36.391  1.00 42.88           C
ATOM   1367  CD2 TYR A 109      80.102   4.327 -35.288  1.00 45.08           C
ATOM   1368  CE1 TYR A 109      81.570   6.163 -36.771  1.00 41.41           C
ATOM   1369  CE2 TYR A 109      79.515   5.530 -35.682  1.00 46.35           C
ATOM   1370  CZ  TYR A 109      80.257   6.451 -36.411  1.00 54.43           C
ATOM   1371  OH  TYR A 109      79.664   7.639 -36.768  1.00 56.93           O
ATOM   1372  H   TYR A 109      82.741   2.210 -37.573  1.00  0.00           H
ATOM   1373  HA  TYR A 109      84.009   3.468 -35.409  1.00  0.00           H
ATOM   1374  HB2 TYR A 109      81.948   2.586 -34.160  1.00  0.00           H
ATOM   1375  HB3 TYR A 109      81.460   1.891 -35.713  1.00  0.00           H
ATOM   1376  HD1 TYR A 109      83.154   4.725 -36.685  1.00  0.00           H
ATOM   1377  HD2 TYR A 109      79.528   3.623 -34.704  1.00  0.00           H
ATOM   1378  HE1 TYR A 109      82.145   6.877 -37.342  1.00  0.00           H
ATOM   1379  HE2 TYR A 109      78.489   5.744 -35.422  1.00  0.00           H
ATOM   1380  HH  TYR A 109      78.893   7.461 -37.312  1.00  0.00           H
ATOM   1381  N   THR A 110      83.803   0.123 -35.018  1.00 43.64           N
ATOM   1382  CA  THR A 110      84.343  -1.017 -34.268  1.00 43.50           C
ATOM   1383  C   THR A 110      85.854  -1.145 -34.436  1.00 47.84           C
ATOM   1384  O   THR A 110      86.565  -1.287 -33.443  1.00 49.45           O
ATOM   1385  CB  THR A 110      83.608  -2.338 -34.566  1.00 42.10           C
ATOM   1386  OG1 THR A 110      82.199  -2.119 -34.470  1.00 40.93           O
ATOM   1387  CG2 THR A 110      83.975  -3.408 -33.558  1.00 38.76           C
ATOM   1388  H   THR A 110      83.138  -0.062 -35.756  1.00  0.00           H
ATOM   1389  HA  THR A 110      84.169  -0.801 -33.214  1.00  0.00           H
ATOM   1390  HB  THR A 110      83.859  -2.679 -35.571  1.00  0.00           H
ATOM   1391  HG1 THR A 110      81.949  -1.388 -35.040  1.00  0.00           H
ATOM   1392 HG21 THR A 110      83.441  -4.329 -33.794  1.00  0.00           H
ATOM   1393 HG22 THR A 110      83.699  -3.074 -32.558  1.00  0.00           H
ATOM   1394 HG23 THR A 110      85.049  -3.591 -33.597  1.00  0.00           H
ATOM   1395  N   ALA A 111      86.342  -1.096 -35.686  1.00 42.35           N
ATOM   1396  CA  ALA A 111      87.765  -1.186 -35.979  1.00 40.70           C
ATOM   1397  C   ALA A 111      88.498   0.064 -35.452  1.00 44.27           C
ATOM   1398  O   ALA A 111      89.588  -0.065 -34.898  1.00 48.01           O
ATOM   1399  CB  ALA A 111      87.974  -1.362 -37.480  1.00 40.47           C
ATOM   1400  H   ALA A 111      85.695  -0.992 -36.455  1.00  0.00           H
ATOM   1401  HA  ALA A 111      88.167  -2.062 -35.470  1.00  0.00           H
ATOM   1402  HB1 ALA A 111      89.041  -1.429 -37.693  1.00  0.00           H
ATOM   1403  HB2 ALA A 111      87.480  -2.275 -37.811  1.00  0.00           H
ATOM   1404  HB3 ALA A 111      87.551  -0.508 -38.008  1.00  0.00           H
ATOM   1405  N   GLY A 112      87.862   1.234 -35.571  1.00 37.21           N
ATOM   1406  CA  GLY A 112      88.361   2.524 -35.108  1.00 36.32           C
ATOM   1407  C   GLY A 112      88.597   2.558 -33.614  1.00 43.51           C
ATOM   1408  O   GLY A 112      89.546   3.189 -33.151  1.00 46.90           O
ATOM   1409  H   GLY A 112      86.958   1.224 -36.020  1.00  0.00           H
ATOM   1410  HA2 GLY A 112      87.631   3.292 -35.363  1.00  0.00           H
ATOM   1411  HA3 GLY A 112      89.298   2.744 -35.619  1.00  0.00           H
ATOM   1412  N   PHE A 113      87.744   1.871 -32.838  1.00 38.28           N
ATOM   1413  CA  PHE A 113      87.908   1.746 -31.403  1.00 38.00           C
ATOM   1414  C   PHE A 113      89.360   1.216 -31.081  1.00 41.72           C
ATOM   1415  O   PHE A 113      89.999   1.670 -30.134  1.00 42.34           O
ATOM   1416  CB  PHE A 113      86.834   0.776 -30.853  1.00 39.54           C
ATOM   1417  CG  PHE A 113      86.861   0.561 -29.356  1.00 42.90           C
ATOM   1418  CD1 PHE A 113      87.753  -0.352 -28.774  1.00 45.17           C
ATOM   1419  CD2 PHE A 113      86.023   1.289 -28.516  1.00 44.94           C
ATOM   1420  CE1 PHE A 113      87.754  -0.577 -27.395  1.00 45.04           C
ATOM   1421  CE2 PHE A 113      86.037   1.071 -27.135  1.00 47.65           C
ATOM   1422  CZ  PHE A 113      86.912   0.148 -26.589  1.00 45.75           C
ATOM   1423  H   PHE A 113      86.952   1.421 -33.274  1.00  0.00           H
ATOM   1424  HA  PHE A 113      87.775   2.725 -30.942  1.00  0.00           H
ATOM   1425  HB2 PHE A 113      85.854   1.174 -31.118  1.00  0.00           H
ATOM   1426  HB3 PHE A 113      86.958  -0.190 -31.343  1.00  0.00           H
ATOM   1427  HD1 PHE A 113      88.449  -0.889 -29.401  1.00  0.00           H
ATOM   1428  HD2 PHE A 113      85.356   2.028 -28.935  1.00  0.00           H
ATOM   1429  HE1 PHE A 113      88.413  -1.317 -26.966  1.00  0.00           H
ATOM   1430  HE2 PHE A 113      85.365   1.623 -26.494  1.00  0.00           H
ATOM   1431  HZ  PHE A 113      86.932  -0.003 -25.520  1.00  0.00           H
ATOM   1432  N   TYR A 114      89.852   0.257 -31.878  1.00 36.64           N
ATOM   1433  CA  TYR A 114      91.154  -0.376 -31.702  1.00 35.93           C
ATOM   1434  C   TYR A 114      92.231   0.175 -32.577  1.00 42.50           C
ATOM   1435  O   TYR A 114      93.383  -0.208 -32.397  1.00 44.17           O
ATOM   1436  CB  TYR A 114      91.044  -1.879 -31.932  1.00 35.18           C
ATOM   1437  CG  TYR A 114      90.139  -2.549 -30.934  1.00 33.30           C
ATOM   1438  CD1 TYR A 114      90.522  -2.684 -29.603  1.00 35.47           C
ATOM   1439  CD2 TYR A 114      88.867  -2.991 -31.301  1.00 31.99           C
ATOM   1440  CE1 TYR A 114      89.680  -3.276 -28.667  1.00 38.61           C
ATOM   1441  CE2 TYR A 114      88.011  -3.577 -30.369  1.00 32.39           C
ATOM   1442  CZ  TYR A 114      88.433  -3.731 -29.059  1.00 41.15           C
ATOM   1443  OH  TYR A 114      87.626  -4.282 -28.117  1.00 45.54           O
ATOM   1444  H   TYR A 114      89.282  -0.048 -32.654  1.00  0.00           H
ATOM   1445  HA  TYR A 114      91.459  -0.222 -30.667  1.00  0.00           H
ATOM   1446  HB2 TYR A 114      92.038  -2.319 -31.853  1.00  0.00           H
ATOM   1447  HB3 TYR A 114      90.657  -2.056 -32.936  1.00  0.00           H
ATOM   1448  HD1 TYR A 114      91.491  -2.323 -29.291  1.00  0.00           H
ATOM   1449  HD2 TYR A 114      88.540  -2.877 -32.324  1.00  0.00           H
ATOM   1450  HE1 TYR A 114      89.998  -3.380 -27.640  1.00  0.00           H
ATOM   1451  HE2 TYR A 114      87.027  -3.908 -30.666  1.00  0.00           H
ATOM   1452  HH  TYR A 114      88.124  -4.417 -27.308  1.00  0.00           H
ATOM   1453  N   ARG A 115      91.885   1.084 -33.505  1.00 38.55           N
ATOM   1454  CA  ARG A 115      92.821   1.712 -34.438  1.00 38.49           C
ATOM   1455  C   ARG A 115      93.306   0.728 -35.520  1.00 45.45           C
ATOM   1456  O   ARG A 115      94.383   0.909 -36.109  1.00 46.91           O
ATOM   1457  CB  ARG A 115      93.987   2.428 -33.740  1.00 35.60           C
ATOM   1458  CG  ARG A 115      93.563   3.447 -32.717  1.00 36.62           C
ATOM   1459  CD  ARG A 115      92.954   4.729 -33.263  1.00 30.10           C
ATOM   1460  NE  ARG A 115      92.875   5.734 -32.197  1.00 44.35           N
ATOM   1461  CZ  ARG A 115      91.892   5.810 -31.286  1.00 63.01           C
ATOM   1462  NH1 ARG A 115      90.876   4.948 -31.313  1.00 39.72           N
ATOM   1463  NH2 ARG A 115      91.894   6.775 -30.377  1.00 52.59           N
ATOM   1464  H   ARG A 115      90.913   1.352 -33.562  1.00  0.00           H
ATOM   1465  HA  ARG A 115      92.258   2.485 -34.960  1.00  0.00           H
ATOM   1466  HB2 ARG A 115      94.581   2.935 -34.501  1.00  0.00           H
ATOM   1467  HB3 ARG A 115      94.612   1.681 -33.250  1.00  0.00           H
ATOM   1468  HG2 ARG A 115      92.825   2.978 -32.066  1.00  0.00           H
ATOM   1469  HG3 ARG A 115      94.433   3.710 -32.115  1.00  0.00           H
ATOM   1470  HD2 ARG A 115      91.952   4.522 -33.640  1.00  0.00           H
ATOM   1471  HD3 ARG A 115      93.575   5.109 -34.074  1.00  0.00           H
ATOM   1472  HE  ARG A 115      93.615   6.419 -32.145  1.00  0.00           H
ATOM   1473 HH11 ARG A 115      90.851   4.219 -32.011  1.00  0.00           H
ATOM   1474 HH12 ARG A 115      90.131   5.024 -30.635  1.00  0.00           H
ATOM   1475 HH21 ARG A 115      92.648   7.447 -30.356  1.00  0.00           H
ATOM   1476 HH22 ARG A 115      91.142   6.838 -29.706  1.00  0.00           H
ATOM   1477  N   ILE A 116      92.442  -0.276 -35.816  1.00 40.24           N
ATOM   1478  CA  ILE A 116      92.633  -1.239 -36.883  1.00 38.68           C
ATOM   1479  C   ILE A 116      92.193  -0.503 -38.187  1.00 43.53           C
ATOM   1480  O   ILE A 116      91.018  -0.112 -38.284  1.00 44.21           O
ATOM   1481  CB  ILE A 116      91.826  -2.561 -36.668  1.00 40.31           C
ATOM   1482  CG1 ILE A 116      92.210  -3.259 -35.341  1.00 40.10           C
ATOM   1483  CG2 ILE A 116      91.984  -3.515 -37.890  1.00 38.63           C
ATOM   1484  CD1 ILE A 116      91.162  -4.155 -34.799  1.00 41.27           C
ATOM   1485  H   ILE A 116      91.607  -0.358 -35.253  1.00  0.00           H
ATOM   1486  HA  ILE A 116      93.693  -1.481 -36.955  1.00  0.00           H
ATOM   1487  HB  ILE A 116      90.772  -2.291 -36.600  1.00  0.00           H
ATOM   1488 HG12 ILE A 116      93.109  -3.851 -35.514  1.00  0.00           H
ATOM   1489 HG13 ILE A 116      92.434  -2.494 -34.597  1.00  0.00           H
ATOM   1490 HG21 ILE A 116      91.413  -4.427 -37.716  1.00  0.00           H
ATOM   1491 HG22 ILE A 116      93.037  -3.765 -38.022  1.00  0.00           H
ATOM   1492 HG23 ILE A 116      91.613  -3.020 -38.788  1.00  0.00           H
ATOM   1493 HD11 ILE A 116      91.512  -4.603 -33.869  1.00  0.00           H
ATOM   1494 HD12 ILE A 116      90.256  -3.580 -34.607  1.00  0.00           H
ATOM   1495 HD13 ILE A 116      90.946  -4.941 -35.523  1.00  0.00           H
ATOM   1496  N   PRO A 117      93.109  -0.343 -39.194  1.00 37.67           N
ATOM   1497  CA  PRO A 117      92.723   0.307 -40.451  1.00 35.17           C
ATOM   1498  C   PRO A 117      91.625  -0.417 -41.218  1.00 37.65           C
ATOM   1499  O   PRO A 117      91.561  -1.634 -41.204  1.00 38.38           O
ATOM   1500  CB  PRO A 117      94.016   0.304 -41.257  1.00 37.38           C
ATOM   1501  CG  PRO A 117      95.110   0.148 -40.240  1.00 42.65           C
ATOM   1502  CD  PRO A 117      94.531  -0.761 -39.229  1.00 38.93           C
ATOM   1503  HA  PRO A 117      92.416   1.334 -40.254  1.00  0.00           H
ATOM   1504  HB2 PRO A 117      94.026  -0.528 -41.961  1.00  0.00           H
ATOM   1505  HB3 PRO A 117      94.129   1.248 -41.790  1.00  0.00           H
ATOM   1506  HG2 PRO A 117      95.365   1.110 -39.795  1.00  0.00           H
ATOM   1507  HG3 PRO A 117      95.990  -0.304 -40.697  1.00  0.00           H
ATOM   1508  HD2 PRO A 117      94.627  -1.803 -39.536  1.00  0.00           H
ATOM   1509  HD3 PRO A 117      95.001  -0.603 -38.258  1.00  0.00           H
ATOM   1510  N   VAL A 118      90.755   0.350 -41.874  1.00 33.45           N
ATOM   1511  CA  VAL A 118      89.659  -0.109 -42.697  1.00 33.48           C
ATOM   1512  C   VAL A 118      89.932   0.417 -44.106  1.00 43.05           C
ATOM   1513  O   VAL A 118      90.298   1.599 -44.266  1.00 43.92           O
ATOM   1514  CB  VAL A 118      88.267   0.346 -42.164  1.00 35.67           C
ATOM   1515  CG1 VAL A 118      87.143   0.052 -43.156  1.00 33.46           C
ATOM   1516  CG2 VAL A 118      87.962  -0.310 -40.833  1.00 36.31           C
ATOM   1517  H   VAL A 118      90.873   1.349 -41.788  1.00  0.00           H
ATOM   1518  HA  VAL A 118      89.680  -1.198 -42.724  1.00  0.00           H
ATOM   1519  HB  VAL A 118      88.303   1.424 -42.007  1.00  0.00           H
ATOM   1520 HG11 VAL A 118      87.368   0.526 -44.111  1.00  0.00           H
ATOM   1521 HG12 VAL A 118      87.056  -1.025 -43.297  1.00  0.00           H
ATOM   1522 HG13 VAL A 118      86.203   0.445 -42.767  1.00  0.00           H
ATOM   1523 HG21 VAL A 118      88.767  -0.097 -40.129  1.00  0.00           H
ATOM   1524 HG22 VAL A 118      87.024   0.083 -40.441  1.00  0.00           H
ATOM   1525 HG23 VAL A 118      87.875  -1.388 -40.971  1.00  0.00           H
ATOM   1526  N   ILE A 119      89.794  -0.483 -45.117  1.00 39.55           N
ATOM   1527  CA  ILE A 119      89.948  -0.143 -46.523  1.00 39.20           C
ATOM   1528  C   ILE A 119      88.585  -0.245 -47.212  1.00 42.75           C
ATOM   1529  O   ILE A 119      88.060  -1.345 -47.399  1.00 43.82           O
ATOM   1530  CB  ILE A 119      91.061  -0.930 -47.270  1.00 42.37           C
ATOM   1531  CG1 ILE A 119      92.308  -1.249 -46.348  1.00 41.92           C
ATOM   1532  CG2 ILE A 119      91.453  -0.216 -48.601  1.00 41.21           C
ATOM   1533  CD1 ILE A 119      93.216  -0.176 -45.988  1.00 39.73           C
ATOM   1534  H   ILE A 119      89.573  -1.439 -44.878  1.00  0.00           H
ATOM   1535  HA  ILE A 119      90.235   0.908 -46.558  1.00  0.00           H
ATOM   1536  HB  ILE A 119      90.628  -1.890 -47.549  1.00  0.00           H
ATOM   1537 HG12 ILE A 119      92.899  -2.007 -46.863  1.00  0.00           H
ATOM   1538 HG13 ILE A 119      91.934  -1.691 -45.425  1.00  0.00           H
ATOM   1539 HG21 ILE A 119      92.233  -0.787 -49.104  1.00  0.00           H
ATOM   1540 HG22 ILE A 119      90.578  -0.148 -49.248  1.00  0.00           H
ATOM   1541 HG23 ILE A 119      91.821   0.786 -48.381  1.00  0.00           H
ATOM   1542 HD11 ILE A 119      94.011  -0.569 -45.355  1.00  0.00           H
ATOM   1543 HD12 ILE A 119      93.650   0.251 -46.892  1.00  0.00           H
ATOM   1544 HD13 ILE A 119      92.669   0.596 -45.447  1.00  0.00           H
ATOM   1545  N   GLY A 120      88.014   0.914 -47.527  1.00 37.15           N
ATOM   1546  CA  GLY A 120      86.755   1.053 -48.235  1.00 36.18           C
ATOM   1547  C   GLY A 120      86.978   0.696 -49.694  1.00 40.74           C
ATOM   1548  O   GLY A 120      87.857   1.257 -50.359  1.00 41.91           O
ATOM   1549  H   GLY A 120      88.492   1.760 -47.253  1.00  0.00           H
ATOM   1550  HA2 GLY A 120      86.014   0.381 -47.802  1.00  0.00           H
ATOM   1551  HA3 GLY A 120      86.404   2.082 -48.159  1.00  0.00           H
ATOM   1552  N   LEU A 121      86.241  -0.287 -50.190  1.00 35.61           N
ATOM   1553  CA  LEU A 121      86.411  -0.692 -51.561  1.00 36.33           C
ATOM   1554  C   LEU A 121      85.457   0.032 -52.511  1.00 47.43           C
ATOM   1555  O   LEU A 121      85.819   0.171 -53.677  1.00 52.91           O
ATOM   1556  CB  LEU A 121      86.281  -2.226 -51.737  1.00 35.61           C
ATOM   1557  CG  LEU A 121      87.097  -3.123 -50.809  1.00 39.00           C
ATOM   1558  CD1 LEU A 121      86.889  -4.585 -51.149  1.00 39.23           C
ATOM   1559  CD2 LEU A 121      88.587  -2.765 -50.818  1.00 34.72           C
ATOM   1560  H   LEU A 121      85.560  -0.752 -49.607  1.00  0.00           H
ATOM   1561  HA  LEU A 121      87.425  -0.419 -51.854  1.00  0.00           H
ATOM   1562  HB2 LEU A 121      86.577  -2.462 -52.759  1.00  0.00           H
ATOM   1563  HB3 LEU A 121      85.230  -2.490 -51.622  1.00  0.00           H
ATOM   1564  HG  LEU A 121      86.729  -2.967 -49.795  1.00  0.00           H
ATOM   1565 HD11 LEU A 121      87.481  -5.203 -50.474  1.00  0.00           H
ATOM   1566 HD12 LEU A 121      87.203  -4.767 -52.177  1.00  0.00           H
ATOM   1567 HD13 LEU A 121      85.834  -4.837 -51.041  1.00  0.00           H
ATOM   1568 HD21 LEU A 121      88.709  -1.710 -50.571  1.00  0.00           H
ATOM   1569 HD22 LEU A 121      89.000  -2.956 -51.808  1.00  0.00           H
ATOM   1570 HD23 LEU A 121      89.111  -3.374 -50.082  1.00  0.00           H
ATOM   1571  N   THR A 122      84.256   0.460 -52.071  1.00 42.67           N
ATOM   1572  CA  THR A 122      83.302   1.035 -53.021  1.00 44.45           C
ATOM   1573  C   THR A 122      82.482   2.299 -52.528  1.00 48.20           C
ATOM   1574  O   THR A 122      81.820   2.917 -53.349  1.00 48.59           O
ATOM   1575  CB  THR A 122      82.351  -0.095 -53.582  1.00 56.18           C
ATOM   1576  OG1 THR A 122      81.898  -0.973 -52.540  1.00 41.12           O
ATOM   1577  CG2 THR A 122      83.040  -0.955 -54.721  1.00 57.29           C
ATOM   1578  H   THR A 122      84.016   0.384 -51.093  1.00  0.00           H
ATOM   1579  HA  THR A 122      83.894   1.376 -53.870  1.00  0.00           H
ATOM   1580  HB  THR A 122      81.475   0.390 -54.014  1.00  0.00           H
ATOM   1581  HG1 THR A 122      82.507  -0.930 -51.799  1.00  0.00           H
ATOM   1582 HG21 THR A 122      82.345  -1.717 -55.072  1.00  0.00           H
ATOM   1583 HG22 THR A 122      83.934  -1.435 -54.323  1.00  0.00           H
ATOM   1584 HG23 THR A 122      83.316  -0.304 -55.551  1.00  0.00           H
ATOM   1585  N   THR A 123      82.597   2.726 -51.278  1.00 44.53           N
ATOM   1586  CA  THR A 123      81.880   3.890 -50.723  1.00 45.85           C
ATOM   1587  C   THR A 123      82.436   5.215 -51.232  1.00 51.48           C
ATOM   1588  O   THR A 123      83.617   5.520 -51.014  1.00 51.57           O
ATOM   1589  CB  THR A 123      82.009   3.916 -49.206  1.00 61.16           C
ATOM   1590  OG1 THR A 123      82.160   2.571 -48.724  1.00 71.42           O
ATOM   1591  CG2 THR A 123      80.865   4.642 -48.564  1.00 59.07           C
ATOM   1592  H   THR A 123      83.218   2.220 -50.663  1.00  0.00           H
ATOM   1593  HA  THR A 123      80.826   3.820 -50.990  1.00  0.00           H
ATOM   1594  HB  THR A 123      82.922   4.458 -48.962  1.00  0.00           H
ATOM   1595  HG1 THR A 123      81.707   1.966 -49.315  1.00  0.00           H
ATOM   1596 HG21 THR A 123      81.223   5.577 -48.133  1.00  0.00           H
ATOM   1597 HG22 THR A 123      80.104   4.856 -49.314  1.00  0.00           H
ATOM   1598 HG23 THR A 123      80.436   4.021 -47.778  1.00  0.00           H
ATOM   1599  N   ARG A 124      81.568   6.044 -51.833  1.00 46.19           N
ATOM   1600  CA  ARG A 124      82.036   7.302 -52.407  1.00 43.58           C
ATOM   1601  C   ARG A 124      81.559   8.506 -51.613  1.00 45.66           C
ATOM   1602  O   ARG A 124      81.794   9.636 -52.021  1.00 42.79           O
ATOM   1603  CB  ARG A 124      81.595   7.420 -53.874  1.00 40.52           C
ATOM   1604  CG  ARG A 124      81.882   6.239 -54.776  1.00 28.03           C
ATOM   1605  CD  ARG A 124      83.161   6.364 -55.545  1.00 31.28           C
ATOM   1606  NE  ARG A 124      83.261   7.603 -56.338  1.00 48.24           N
ATOM   1607  CZ  ARG A 124      82.688   7.819 -57.520  1.00 52.38           C
ATOM   1608  NH1 ARG A 124      81.932   6.890 -58.076  1.00 52.49           N
ATOM   1609  NH2 ARG A 124      82.847   8.977 -58.139  1.00 47.07           N
ATOM   1610  H   ARG A 124      80.590   5.797 -51.888  1.00  0.00           H
ATOM   1611  HA  ARG A 124      83.126   7.296 -52.384  1.00  0.00           H
ATOM   1612  HB2 ARG A 124      82.098   8.288 -54.299  1.00  0.00           H
ATOM   1613  HB3 ARG A 124      80.521   7.608 -53.892  1.00  0.00           H
ATOM   1614  HG2 ARG A 124      81.938   5.341 -54.160  1.00  0.00           H
ATOM   1615  HG3 ARG A 124      81.058   6.129 -55.482  1.00  0.00           H
ATOM   1616  HD2 ARG A 124      83.238   5.515 -56.224  1.00  0.00           H
ATOM   1617  HD3 ARG A 124      83.995   6.329 -54.844  1.00  0.00           H
ATOM   1618  HE  ARG A 124      83.813   8.354 -55.950  1.00  0.00           H
ATOM   1619 HH11 ARG A 124      81.794   6.005 -57.609  1.00  0.00           H
ATOM   1620 HH12 ARG A 124      81.492   7.064 -58.968  1.00  0.00           H
ATOM   1621 HH21 ARG A 124      83.414   9.700 -57.720  1.00  0.00           H
ATOM   1622 HH22 ARG A 124      82.401   9.138 -59.031  1.00  0.00           H
ATOM   1623  N   MET A 125      80.900   8.274 -50.482  1.00 44.82           N
ATOM   1624  CA  MET A 125      80.398   9.365 -49.665  1.00 45.99           C
ATOM   1625  C   MET A 125      81.567  10.033 -48.946  1.00 52.45           C
ATOM   1626  O   MET A 125      82.406   9.367 -48.315  1.00 53.03           O
ATOM   1627  CB  MET A 125      79.299   8.896 -48.698  1.00 48.99           C
ATOM   1628  CG  MET A 125      78.002   8.390 -49.398  1.00 53.58           C
ATOM   1629  SD  MET A 125      77.174   9.471 -50.633  1.00 59.08           S
ATOM   1630  CE  MET A 125      76.612  10.817 -49.617  1.00 56.60           C
ATOM   1631  H   MET A 125      80.745   7.321 -50.185  1.00  0.00           H
ATOM   1632  HA  MET A 125      79.956  10.103 -50.334  1.00  0.00           H
ATOM   1633  HB2 MET A 125      79.700   8.082 -48.094  1.00  0.00           H
ATOM   1634  HB3 MET A 125      79.039   9.724 -48.038  1.00  0.00           H
ATOM   1635  HG2 MET A 125      78.256   7.460 -49.907  1.00  0.00           H
ATOM   1636  HG3 MET A 125      77.275   8.155 -48.621  1.00  0.00           H
ATOM   1637  HE1 MET A 125      76.092  11.548 -50.236  1.00  0.00           H
ATOM   1638  HE2 MET A 125      77.468  11.291 -49.137  1.00  0.00           H
ATOM   1639  HE3 MET A 125      75.932  10.437 -48.854  1.00  0.00           H
ATOM   1640  N   SER A 126      81.628  11.367 -49.085  1.00 48.17           N
ATOM   1641  CA  SER A 126      82.651  12.254 -48.553  1.00 46.41           C
ATOM   1642  C   SER A 126      82.782  12.202 -47.046  1.00 49.44           C
ATOM   1643  O   SER A 126      83.874  12.427 -46.530  1.00 50.98           O
ATOM   1644  CB  SER A 126      82.412  13.680 -49.042  1.00 49.11           C
ATOM   1645  OG  SER A 126      82.421  13.739 -50.462  1.00 50.51           O
ATOM   1646  H   SER A 126      80.885  11.800 -49.615  1.00  0.00           H
ATOM   1647  HA  SER A 126      83.605  11.929 -48.969  1.00  0.00           H
ATOM   1648  HB2 SER A 126      83.199  14.327 -48.653  1.00  0.00           H
ATOM   1649  HB3 SER A 126      81.447  14.028 -48.674  1.00  0.00           H
ATOM   1650  HG  SER A 126      81.521  13.677 -50.791  1.00  0.00           H
ATOM   1651  N   ILE A 127      81.702  11.867 -46.334  1.00 44.03           N
ATOM   1652  CA  ILE A 127      81.706  11.768 -44.869  1.00 43.07           C
ATOM   1653  C   ILE A 127      82.841  10.870 -44.344  1.00 43.52           C
ATOM   1654  O   ILE A 127      83.421  11.160 -43.303  1.00 41.70           O
ATOM   1655  CB  ILE A 127      80.295  11.356 -44.342  1.00 45.69           C
ATOM   1656  CG1 ILE A 127      80.166  11.505 -42.800  1.00 46.91           C
ATOM   1657  CG2 ILE A 127      79.875   9.966 -44.821  1.00 43.21           C
ATOM   1658  CD1 ILE A 127      80.622  12.843 -42.185  1.00 55.35           C
ATOM   1659  H   ILE A 127      80.842  11.673 -46.827  1.00  0.00           H
ATOM   1660  HA  ILE A 127      81.900  12.771 -44.489  1.00  0.00           H
ATOM   1661  HB  ILE A 127      79.586  12.059 -44.779  1.00  0.00           H
ATOM   1662 HG12 ILE A 127      80.760  10.714 -42.343  1.00  0.00           H
ATOM   1663 HG13 ILE A 127      79.122  11.345 -42.530  1.00  0.00           H
ATOM   1664 HG21 ILE A 127      79.981   9.907 -45.904  1.00  0.00           H
ATOM   1665 HG22 ILE A 127      78.835   9.787 -44.548  1.00  0.00           H
ATOM   1666 HG23 ILE A 127      80.509   9.213 -44.352  1.00  0.00           H
ATOM   1667 HD11 ILE A 127      80.102  13.006 -41.241  1.00  0.00           H
ATOM   1668 HD12 ILE A 127      81.697  12.813 -42.007  1.00  0.00           H
ATOM   1669 HD13 ILE A 127      80.390  13.657 -42.872  1.00  0.00           H
ATOM   1670  N   TYR A 128      83.157   9.807 -45.083  1.00 39.25           N
ATOM   1671  CA  TYR A 128      84.224   8.869 -44.736  1.00 38.35           C
ATOM   1672  C   TYR A 128      85.605   9.484 -44.802  1.00 41.35           C
ATOM   1673  O   TYR A 128      86.545   8.806 -44.443  1.00 40.74           O
ATOM   1674  CB  TYR A 128      84.121   7.580 -45.600  1.00 38.29           C
ATOM   1675  CG  TYR A 128      82.890   6.800 -45.252  1.00 40.06           C
ATOM   1676  CD1 TYR A 128      82.855   5.987 -44.119  1.00 42.05           C
ATOM   1677  CD2 TYR A 128      81.709   6.973 -45.970  1.00 42.90           C
ATOM   1678  CE1 TYR A 128      81.677   5.361 -43.714  1.00 44.21           C
ATOM   1679  CE2 TYR A 128      80.529   6.321 -45.596  1.00 44.19           C
ATOM   1680  CZ  TYR A 128      80.528   5.502 -44.478  1.00 49.82           C
ATOM   1681  OH  TYR A 128      79.390   4.845 -44.118  1.00 51.60           O
ATOM   1682  H   TYR A 128      82.631   9.640 -45.929  1.00  0.00           H
ATOM   1683  HA  TYR A 128      84.059   8.571 -43.701  1.00  0.00           H
ATOM   1684  HB2 TYR A 128      84.999   6.959 -45.421  1.00  0.00           H
ATOM   1685  HB3 TYR A 128      84.085   7.856 -46.654  1.00  0.00           H
ATOM   1686  HD1 TYR A 128      83.758   5.840 -43.545  1.00  0.00           H
ATOM   1687  HD2 TYR A 128      81.704   7.623 -46.832  1.00  0.00           H
ATOM   1688  HE1 TYR A 128      81.659   4.770 -42.810  1.00  0.00           H
ATOM   1689  HE2 TYR A 128      79.626   6.455 -46.174  1.00  0.00           H
ATOM   1690  HH  TYR A 128      78.632   5.274 -44.521  1.00  0.00           H
ATOM   1691  N   SER A 129      85.729  10.739 -45.289  1.00 40.34           N
ATOM   1692  CA  SER A 129      86.995  11.485 -45.387  1.00 41.99           C
ATOM   1693  C   SER A 129      87.290  12.261 -44.078  1.00 48.95           C
ATOM   1694  O   SER A 129      88.399  12.792 -43.929  1.00 51.94           O
ATOM   1695  CB  SER A 129      86.962  12.475 -46.554  1.00 45.53           C
ATOM   1696  OG  SER A 129      86.706  11.912 -47.829  1.00 51.99           O
ATOM   1697  H   SER A 129      84.890  11.200 -45.610  1.00  0.00           H
ATOM   1698  HA  SER A 129      87.804  10.774 -45.558  1.00  0.00           H
ATOM   1699  HB2 SER A 129      87.930  12.975 -46.597  1.00  0.00           H
ATOM   1700  HB3 SER A 129      86.197  13.224 -46.349  1.00  0.00           H
ATOM   1701  HG  SER A 129      87.537  11.756 -48.283  1.00  0.00           H
ATOM   1702  N   ASP A 130      86.298  12.322 -43.142  1.00 43.34           N
ATOM   1703  CA  ASP A 130      86.328  13.009 -41.861  1.00 42.87           C
ATOM   1704  C   ASP A 130      87.065  12.213 -40.797  1.00 49.33           C
ATOM   1705  O   ASP A 130      86.479  11.311 -40.207  1.00 50.42           O
ATOM   1706  CB  ASP A 130      84.886  13.266 -41.437  1.00 45.68           C
ATOM   1707  CG  ASP A 130      84.664  14.360 -40.412  1.00 60.21           C
ATOM   1708  OD1 ASP A 130      85.484  14.482 -39.488  1.00 56.65           O
ATOM   1709  OD2 ASP A 130      83.621  15.049 -40.501  1.00 75.87           O
ATOM   1710  H   ASP A 130      85.443  11.833 -43.366  1.00  0.00           H
ATOM   1711  HA  ASP A 130      86.830  13.968 -41.990  1.00  0.00           H
ATOM   1712  HB2 ASP A 130      84.494  12.338 -41.020  1.00  0.00           H
ATOM   1713  HB3 ASP A 130      84.307  13.511 -42.328  1.00  0.00           H
ATOM   1714  N   LYS A 131      88.336  12.577 -40.512  1.00 48.83           N
ATOM   1715  CA  LYS A 131      89.231  11.968 -39.495  1.00 50.01           C
ATOM   1716  C   LYS A 131      88.651  11.921 -38.070  1.00 56.39           C
ATOM   1717  O   LYS A 131      89.062  11.061 -37.302  1.00 59.56           O
ATOM   1718  CB  LYS A 131      90.553  12.721 -39.419  1.00 52.97           C
ATOM   1719  CG  LYS A 131      91.769  11.975 -39.917  1.00 65.38           C
ATOM   1720  CD  LYS A 131      93.052  12.869 -39.815  1.00 72.08           C
ATOM   1721  CE  LYS A 131      93.160  13.981 -40.829  1.00 72.94           C
ATOM   1722  NZ  LYS A 131      93.224  13.453 -42.215  1.00 80.95           N
ATOM   1723  H   LYS A 131      88.717  13.344 -41.047  1.00  0.00           H
ATOM   1724  HA  LYS A 131      89.444  10.945 -39.805  1.00  0.00           H
ATOM   1725  HB2 LYS A 131      90.727  12.984 -38.376  1.00  0.00           H
ATOM   1726  HB3 LYS A 131      90.457  13.642 -39.994  1.00  0.00           H
ATOM   1727  HG2 LYS A 131      91.613  11.692 -40.958  1.00  0.00           H
ATOM   1728  HG3 LYS A 131      91.909  11.076 -39.317  1.00  0.00           H
ATOM   1729  HD2 LYS A 131      93.068  13.319 -38.822  1.00  0.00           H
ATOM   1730  HD3 LYS A 131      93.927  12.227 -39.915  1.00  0.00           H
ATOM   1731  HE2 LYS A 131      92.288  14.629 -40.737  1.00  0.00           H
ATOM   1732  HE3 LYS A 131      94.060  14.562 -40.627  1.00  0.00           H
ATOM   1733  HZ1 LYS A 131      93.413  14.211 -42.856  1.00  0.00           H
ATOM   1734  HZ2 LYS A 131      92.341  13.024 -42.453  1.00  0.00           H
ATOM   1735  HZ3 LYS A 131      93.961  12.765 -42.280  1.00  0.00           H
ATOM   1736  N   SER A 132      87.755  12.848 -37.691  1.00 50.40           N
ATOM   1737  CA  SER A 132      87.147  12.836 -36.353  1.00 50.43           C
ATOM   1738  C   SER A 132      86.231  11.641 -36.205  1.00 55.35           C
ATOM   1739  O   SER A 132      86.070  11.132 -35.093  1.00 55.92           O
ATOM   1740  CB  SER A 132      86.291  14.085 -36.114  1.00 51.56           C
ATOM   1741  OG  SER A 132      86.919  15.299 -36.483  1.00 54.01           O
ATOM   1742  H   SER A 132      87.492  13.573 -38.343  1.00  0.00           H
ATOM   1743  HA  SER A 132      87.932  12.786 -35.599  1.00  0.00           H
ATOM   1744  HB2 SER A 132      85.373  13.986 -36.693  1.00  0.00           H
ATOM   1745  HB3 SER A 132      86.033  14.134 -35.056  1.00  0.00           H
ATOM   1746  HG  SER A 132      87.748  15.388 -36.008  1.00  0.00           H
ATOM   1747  N   ILE A 133      85.559  11.247 -37.317  1.00 49.89           N
ATOM   1748  CA  ILE A 133      84.543  10.196 -37.320  1.00 47.93           C
ATOM   1749  C   ILE A 133      85.142   8.886 -37.801  1.00 46.75           C
ATOM   1750  O   ILE A 133      84.965   7.854 -37.146  1.00 42.94           O
ATOM   1751  CB  ILE A 133      83.326  10.671 -38.176  1.00 51.38           C
ATOM   1752  CG1 ILE A 133      82.765  11.990 -37.647  1.00 54.33           C
ATOM   1753  CG2 ILE A 133      82.215   9.633 -38.237  1.00 50.92           C
ATOM   1754  CD1 ILE A 133      81.787  12.700 -38.679  1.00 70.08           C
ATOM   1755  H   ILE A 133      85.773  11.706 -38.191  1.00  0.00           H
ATOM   1756  HA  ILE A 133      84.200  10.055 -36.295  1.00  0.00           H
ATOM   1757  HB  ILE A 133      83.679  10.842 -39.193  1.00  0.00           H
ATOM   1758 HG12 ILE A 133      83.596  12.662 -37.436  1.00  0.00           H
ATOM   1759 HG13 ILE A 133      82.223  11.797 -36.721  1.00  0.00           H
ATOM   1760 HG21 ILE A 133      82.616   8.692 -38.614  1.00  0.00           H
ATOM   1761 HG22 ILE A 133      81.807   9.479 -37.238  1.00  0.00           H
ATOM   1762 HG23 ILE A 133      81.426   9.984 -38.902  1.00  0.00           H
ATOM   1763 HD11 ILE A 133      81.419  13.632 -38.250  1.00  0.00           H
ATOM   1764 HD12 ILE A 133      82.326  12.913 -39.602  1.00  0.00           H
ATOM   1765 HD13 ILE A 133      80.945  12.042 -38.894  1.00  0.00           H
ATOM   1766  N   HIS A 134      85.840   8.932 -38.967  1.00 43.30           N
ATOM   1767  CA  HIS A 134      86.468   7.775 -39.609  1.00 41.89           C
ATOM   1768  C   HIS A 134      88.000   7.837 -39.448  1.00 49.52           C
ATOM   1769  O   HIS A 134      88.742   8.205 -40.356  1.00 49.47           O
ATOM   1770  CB  HIS A 134      85.936   7.641 -41.027  1.00 40.63           C
ATOM   1771  CG  HIS A 134      84.439   7.454 -40.967  1.00 44.00           C
ATOM   1772  ND1 HIS A 134      83.869   6.300 -40.411  1.00 45.19           N
ATOM   1773  CD2 HIS A 134      83.443   8.326 -41.250  1.00 45.52           C
ATOM   1774  CE1 HIS A 134      82.562   6.497 -40.420  1.00 44.77           C
ATOM   1775  NE2 HIS A 134      82.251   7.698 -40.911  1.00 45.40           N
ATOM   1776  H   HIS A 134      85.932   9.828 -39.423  1.00  0.00           H
ATOM   1777  HA  HIS A 134      86.131   6.893 -39.064  1.00  0.00           H
ATOM   1778  HB2 HIS A 134      86.394   6.778 -41.510  1.00  0.00           H
ATOM   1779  HB3 HIS A 134      86.169   8.543 -41.592  1.00  0.00           H
ATOM   1780  HD2 HIS A 134      83.554   9.319 -41.660  1.00  0.00           H
ATOM   1781  HE1 HIS A 134      81.837   5.776 -40.073  1.00  0.00           H
ATOM   1782  HE2 HIS A 134      81.322   8.080 -41.017  1.00  0.00           H
ATOM   1783  N   LEU A 135      88.437   7.446 -38.238  1.00 49.27           N
ATOM   1784  CA  LEU A 135      89.802   7.551 -37.729  1.00 52.11           C
ATOM   1785  C   LEU A 135      90.870   6.685 -38.410  1.00 57.61           C
ATOM   1786  O   LEU A 135      92.008   7.137 -38.510  1.00 58.90           O
ATOM   1787  CB  LEU A 135      89.834   7.304 -36.218  1.00 53.15           C
ATOM   1788  CG  LEU A 135      91.013   7.894 -35.450  1.00 59.01           C
ATOM   1789  CD1 LEU A 135      91.147   9.375 -35.680  1.00 60.46           C
ATOM   1790  CD2 LEU A 135      90.841   7.692 -33.983  1.00 62.01           C
ATOM   1791  H   LEU A 135      87.752   7.038 -37.618  1.00  0.00           H
ATOM   1792  HA  LEU A 135      90.106   8.587 -37.877  1.00  0.00           H
ATOM   1793  HB2 LEU A 135      89.844   6.226 -36.060  1.00  0.00           H
ATOM   1794  HB3 LEU A 135      88.915   7.702 -35.789  1.00  0.00           H
ATOM   1795  HG  LEU A 135      91.930   7.400 -35.772  1.00  0.00           H
ATOM   1796 HD11 LEU A 135      91.275   9.568 -36.745  1.00  0.00           H
ATOM   1797 HD12 LEU A 135      90.249   9.880 -35.325  1.00  0.00           H
ATOM   1798 HD13 LEU A 135      92.014   9.750 -35.136  1.00  0.00           H
ATOM   1799 HD21 LEU A 135      90.740   6.627 -33.772  1.00  0.00           H
ATOM   1800 HD22 LEU A 135      89.946   8.216 -33.647  1.00  0.00           H
ATOM   1801 HD23 LEU A 135      91.711   8.086 -33.458  1.00  0.00           H
ATOM   1802  N   SER A 136      90.554   5.456 -38.792  1.00 52.23           N
ATOM   1803  CA  SER A 136      91.526   4.607 -39.453  1.00 50.84           C
ATOM   1804  C   SER A 136      90.896   4.078 -40.734  1.00 48.41           C
ATOM   1805  O   SER A 136      90.714   2.896 -40.911  1.00 48.07           O
ATOM   1806  CB  SER A 136      92.001   3.516 -38.507  1.00 58.56           C
ATOM   1807  OG  SER A 136      93.422   3.548 -38.412  1.00 77.78           O
ATOM   1808  H   SER A 136      89.622   5.106 -38.620  1.00  0.00           H
ATOM   1809  HA  SER A 136      92.385   5.220 -39.724  1.00  0.00           H
ATOM   1810  HB2 SER A 136      91.568   3.679 -37.520  1.00  0.00           H
ATOM   1811  HB3 SER A 136      91.685   2.544 -38.886  1.00  0.00           H
ATOM   1812  HG  SER A 136      93.719   2.858 -37.814  1.00  0.00           H
ATOM   1813  N   PHE A 137      90.498   4.995 -41.612  1.00 41.14           N
ATOM   1814  CA  PHE A 137      89.792   4.651 -42.825  1.00 38.00           C
ATOM   1815  C   PHE A 137      90.497   5.159 -44.061  1.00 45.02           C
ATOM   1816  O   PHE A 137      90.741   6.348 -44.170  1.00 46.88           O
ATOM   1817  CB  PHE A 137      88.356   5.203 -42.748  1.00 37.62           C
ATOM   1818  CG  PHE A 137      87.417   4.690 -43.811  1.00 37.39           C
ATOM   1819  CD1 PHE A 137      87.392   5.268 -45.084  1.00 38.75           C
ATOM   1820  CD2 PHE A 137      86.512   3.672 -43.527  1.00 39.05           C
ATOM   1821  CE1 PHE A 137      86.509   4.807 -46.067  1.00 39.12           C
ATOM   1822  CE2 PHE A 137      85.626   3.203 -44.512  1.00 41.26           C
ATOM   1823  CZ  PHE A 137      85.646   3.762 -45.787  1.00 38.53           C
ATOM   1824  H   PHE A 137      90.697   5.967 -41.424  1.00  0.00           H
ATOM   1825  HA  PHE A 137      89.735   3.564 -42.889  1.00  0.00           H
ATOM   1826  HB2 PHE A 137      87.943   4.936 -41.775  1.00  0.00           H
ATOM   1827  HB3 PHE A 137      88.399   6.290 -42.819  1.00  0.00           H
ATOM   1828  HD1 PHE A 137      88.064   6.082 -45.312  1.00  0.00           H
ATOM   1829  HD2 PHE A 137      86.490   3.237 -42.539  1.00  0.00           H
ATOM   1830  HE1 PHE A 137      86.501   5.267 -47.044  1.00  0.00           H
ATOM   1831  HE2 PHE A 137      84.930   2.410 -44.280  1.00  0.00           H
ATOM   1832  HZ  PHE A 137      84.990   3.381 -46.556  1.00  0.00           H
ATOM   1833  N   LEU A 138      90.770   4.264 -45.018  1.00 42.62           N
ATOM   1834  CA  LEU A 138      91.348   4.559 -46.341  1.00 42.10           C
ATOM   1835  C   LEU A 138      90.405   3.929 -47.340  1.00 43.62           C
ATOM   1836  O   LEU A 138      89.689   3.004 -46.962  1.00 44.67           O
ATOM   1837  CB  LEU A 138      92.722   3.892 -46.516  1.00 42.75           C
ATOM   1838  CG  LEU A 138      93.771   4.257 -45.484  1.00 48.96           C
ATOM   1839  CD1 LEU A 138      93.847   3.189 -44.377  1.00 49.73           C
ATOM   1840  CD2 LEU A 138      95.103   4.436 -46.136  1.00 51.50           C
ATOM   1841  H   LEU A 138      90.560   3.297 -44.815  1.00  0.00           H
ATOM   1842  HA  LEU A 138      91.418   5.635 -46.501  1.00  0.00           H
ATOM   1843  HB2 LEU A 138      93.107   4.172 -47.497  1.00  0.00           H
ATOM   1844  HB3 LEU A 138      92.584   2.811 -46.497  1.00  0.00           H
ATOM   1845  HG  LEU A 138      93.485   5.204 -45.026  1.00  0.00           H
ATOM   1846 HD11 LEU A 138      92.867   3.074 -43.915  1.00  0.00           H
ATOM   1847 HD12 LEU A 138      94.158   2.238 -44.810  1.00  0.00           H
ATOM   1848 HD13 LEU A 138      94.570   3.498 -43.623  1.00  0.00           H
ATOM   1849 HD21 LEU A 138      95.845   4.698 -45.382  1.00  0.00           H
ATOM   1850 HD22 LEU A 138      95.041   5.234 -46.876  1.00  0.00           H
ATOM   1851 HD23 LEU A 138      95.395   3.507 -46.626  1.00  0.00           H
ATOM   1852  N   ARG A 139      90.416   4.372 -48.602  1.00 36.06           N
ATOM   1853  CA  ARG A 139      89.578   3.786 -49.652  1.00 34.16           C
ATOM   1854  C   ARG A 139      90.257   3.776 -50.972  1.00 40.91           C
ATOM   1855  O   ARG A 139      90.984   4.737 -51.297  1.00 42.07           O
ATOM   1856  CB  ARG A 139      88.193   4.428 -49.781  1.00 31.25           C
ATOM   1857  CG  ARG A 139      88.132   5.944 -49.841  1.00 33.07           C
ATOM   1858  CD  ARG A 139      86.666   6.369 -49.856  1.00 27.01           C
ATOM   1859  NE  ARG A 139      86.524   7.697 -49.279  1.00 33.65           N
ATOM   1860  CZ  ARG A 139      85.366   8.287 -49.032  1.00 38.03           C
ATOM   1861  NH1 ARG A 139      84.233   7.680 -49.328  1.00 22.40           N
ATOM   1862  NH2 ARG A 139      85.332   9.480 -48.458  1.00 32.13           N
ATOM   1863  H   ARG A 139      91.026   5.141 -48.841  1.00  0.00           H
ATOM   1864  HA  ARG A 139      89.415   2.744 -49.377  1.00  0.00           H
ATOM   1865  HB2 ARG A 139      87.739   4.046 -50.695  1.00  0.00           H
ATOM   1866  HB3 ARG A 139      87.587   4.098 -48.938  1.00  0.00           H
ATOM   1867  HG2 ARG A 139      88.628   6.367 -48.968  1.00  0.00           H
ATOM   1868  HG3 ARG A 139      88.624   6.295 -50.748  1.00  0.00           H
ATOM   1869  HD2 ARG A 139      86.079   5.659 -49.274  1.00  0.00           H
ATOM   1870  HD3 ARG A 139      86.304   6.381 -50.884  1.00  0.00           H
ATOM   1871  HE  ARG A 139      87.368   8.203 -49.051  1.00  0.00           H
ATOM   1872 HH11 ARG A 139      84.247   6.765 -49.756  1.00  0.00           H
ATOM   1873 HH12 ARG A 139      83.351   8.130 -49.127  1.00  0.00           H
ATOM   1874 HH21 ARG A 139      86.193   9.949 -48.217  1.00  0.00           H
ATOM   1875 HH22 ARG A 139      84.445   9.921 -48.262  1.00  0.00           H
ATOM   1876  N   THR A 140      90.016   2.690 -51.752  1.00 37.48           N
ATOM   1877  CA  THR A 140      90.578   2.523 -53.104  1.00 37.56           C
ATOM   1878  C   THR A 140      89.747   3.234 -54.183  1.00 41.00           C
ATOM   1879  O   THR A 140      90.122   3.180 -55.355  1.00 40.92           O
ATOM   1880  CB  THR A 140      90.830   1.048 -53.458  1.00 41.85           C
ATOM   1881  OG1 THR A 140      89.599   0.315 -53.380  1.00 44.93           O
ATOM   1882  CG2 THR A 140      91.942   0.439 -52.642  1.00 32.99           C
ATOM   1883  H   THR A 140      89.421   1.960 -51.387  1.00  0.00           H
ATOM   1884  HA  THR A 140      91.553   3.009 -53.095  1.00  0.00           H
ATOM   1885  HB  THR A 140      91.150   1.022 -54.500  1.00  0.00           H
ATOM   1886  HG1 THR A 140      89.466  -0.176 -54.194  1.00  0.00           H
ATOM   1887 HG21 THR A 140      92.078  -0.603 -52.932  1.00  0.00           H
ATOM   1888 HG22 THR A 140      91.686   0.491 -51.584  1.00  0.00           H
ATOM   1889 HG23 THR A 140      92.866   0.989 -52.819  1.00  0.00           H
ATOM   1890  N   VAL A 141      88.609   3.865 -53.785  1.00 37.99           N
ATOM   1891  CA  VAL A 141      87.715   4.669 -54.645  1.00 38.36           C
ATOM   1892  C   VAL A 141      87.697   6.121 -54.101  1.00 46.79           C
ATOM   1893  O   VAL A 141      87.763   6.300 -52.881  1.00 47.03           O
ATOM   1894  CB  VAL A 141      86.262   4.111 -54.814  1.00 39.53           C
ATOM   1895  CG1 VAL A 141      86.240   2.824 -55.628  1.00 37.80           C
ATOM   1896  CG2 VAL A 141      85.546   3.944 -53.477  1.00 38.68           C
ATOM   1897  H   VAL A 141      88.351   3.776 -52.812  1.00  0.00           H
ATOM   1898  HA  VAL A 141      88.165   4.702 -55.637  1.00  0.00           H
ATOM   1899  HB  VAL A 141      85.702   4.854 -55.382  1.00  0.00           H
ATOM   1900 HG11 VAL A 141      86.759   2.982 -56.573  1.00  0.00           H
ATOM   1901 HG12 VAL A 141      85.207   2.537 -55.825  1.00  0.00           H
ATOM   1902 HG13 VAL A 141      86.737   2.032 -55.068  1.00  0.00           H
ATOM   1903 HG21 VAL A 141      85.583   4.883 -52.925  1.00  0.00           H
ATOM   1904 HG22 VAL A 141      86.037   3.162 -52.897  1.00  0.00           H
ATOM   1905 HG23 VAL A 141      84.507   3.667 -53.654  1.00  0.00           H
ATOM   1906  N   PRO A 142      87.620   7.174 -54.951  1.00 43.89           N
ATOM   1907  CA  PRO A 142      87.630   8.545 -54.392  1.00 42.57           C
ATOM   1908  C   PRO A 142      86.241   8.984 -53.939  1.00 43.89           C
ATOM   1909  O   PRO A 142      85.253   8.432 -54.440  1.00 42.19           O
ATOM   1910  CB  PRO A 142      88.129   9.387 -55.574  1.00 44.13           C
ATOM   1911  CG  PRO A 142      87.648   8.643 -56.780  1.00 48.16           C
ATOM   1912  CD  PRO A 142      87.569   7.187 -56.432  1.00 44.09           C
ATOM   1913  HA  PRO A 142      88.334   8.608 -53.562  1.00  0.00           H
ATOM   1914  HB2 PRO A 142      87.702  10.390 -55.542  1.00  0.00           H
ATOM   1915  HB3 PRO A 142      89.218   9.438 -55.570  1.00  0.00           H
ATOM   1916  HG2 PRO A 142      88.346   8.788 -57.605  1.00  0.00           H
ATOM   1917  HG3 PRO A 142      86.661   9.006 -57.066  1.00  0.00           H
ATOM   1918  HD2 PRO A 142      86.637   6.752 -56.792  1.00  0.00           H
ATOM   1919  HD3 PRO A 142      88.423   6.651 -56.846  1.00  0.00           H
ATOM   1920  N   PRO A 143      86.088   9.995 -53.056  1.00 40.29           N
ATOM   1921  CA  PRO A 143      84.725  10.459 -52.752  1.00 38.65           C
ATOM   1922  C   PRO A 143      84.121  11.242 -53.941  1.00 42.01           C
ATOM   1923  O   PRO A 143      84.861  11.775 -54.797  1.00 40.62           O
ATOM   1924  CB  PRO A 143      84.929  11.367 -51.544  1.00 40.67           C
ATOM   1925  CG  PRO A 143      86.301  11.913 -51.698  1.00 45.77           C
ATOM   1926  CD  PRO A 143      87.113  10.838 -52.381  1.00 42.22           C
ATOM   1927  HA  PRO A 143      84.087   9.615 -52.489  1.00  0.00           H
ATOM   1928  HB2 PRO A 143      84.195  12.172 -51.543  1.00  0.00           H
ATOM   1929  HB3 PRO A 143      84.855  10.789 -50.623  1.00  0.00           H
ATOM   1930  HG2 PRO A 143      86.281  12.816 -52.309  1.00  0.00           H
ATOM   1931  HG3 PRO A 143      86.726  12.135 -50.719  1.00  0.00           H
ATOM   1932  HD2 PRO A 143      87.677  10.255 -51.652  1.00  0.00           H
ATOM   1933  HD3 PRO A 143      87.786  11.280 -53.116  1.00  0.00           H
ATOM   1934  N   TYR A 144      82.784  11.343 -53.986  1.00 36.85           N
ATOM   1935  CA  TYR A 144      82.124  12.099 -55.041  1.00 35.90           C
ATOM   1936  C   TYR A 144      82.701  13.539 -55.202  1.00 40.25           C
ATOM   1937  O   TYR A 144      82.837  14.018 -56.320  1.00 38.72           O
ATOM   1938  CB  TYR A 144      80.609  12.141 -54.799  1.00 35.69           C
ATOM   1939  CG  TYR A 144      79.913  10.818 -54.990  1.00 36.02           C
ATOM   1940  CD1 TYR A 144      79.988  10.134 -56.207  1.00 36.26           C
ATOM   1941  CD2 TYR A 144      79.133  10.264 -53.970  1.00 36.88           C
ATOM   1942  CE1 TYR A 144      79.347   8.914 -56.384  1.00 36.56           C
ATOM   1943  CE2 TYR A 144      78.511   9.030 -54.127  1.00 37.06           C
ATOM   1944  CZ  TYR A 144      78.594   8.375 -55.347  1.00 48.38           C
ATOM   1945  OH  TYR A 144      77.939   7.187 -55.527  1.00 53.41           O
ATOM   1946  H   TYR A 144      82.227  10.888 -53.277  1.00  0.00           H
ATOM   1947  HA  TYR A 144      82.293  11.570 -55.979  1.00  0.00           H
ATOM   1948  HB2 TYR A 144      80.436  12.473 -53.775  1.00  0.00           H
ATOM   1949  HB3 TYR A 144      80.167  12.868 -55.480  1.00  0.00           H
ATOM   1950  HD1 TYR A 144      80.553  10.561 -57.022  1.00  0.00           H
ATOM   1951  HD2 TYR A 144      79.011  10.805 -53.043  1.00  0.00           H
ATOM   1952  HE1 TYR A 144      79.433   8.387 -57.323  1.00  0.00           H
ATOM   1953  HE2 TYR A 144      77.968   8.585 -53.306  1.00  0.00           H
ATOM   1954  HH  TYR A 144      77.019   7.287 -55.272  1.00  0.00           H
ATOM   1955  N   SER A 145      83.072  14.197 -54.089  1.00 37.75           N
ATOM   1956  CA  SER A 145      83.607  15.552 -54.077  1.00 37.46           C
ATOM   1957  C   SER A 145      84.849  15.728 -54.941  1.00 44.59           C
ATOM   1958  O   SER A 145      85.098  16.835 -55.448  1.00 46.01           O
ATOM   1959  CB  SER A 145      83.887  16.001 -52.652  1.00 37.94           C
ATOM   1960  OG  SER A 145      84.765  15.102 -52.005  1.00 50.25           O
ATOM   1961  H   SER A 145      82.973  13.721 -53.204  1.00  0.00           H
ATOM   1962  HA  SER A 145      82.836  16.209 -54.479  1.00  0.00           H
ATOM   1963  HB2 SER A 145      84.342  16.992 -52.673  1.00  0.00           H
ATOM   1964  HB3 SER A 145      82.949  16.048 -52.099  1.00  0.00           H
ATOM   1965  HG  SER A 145      84.320  14.706 -51.252  1.00  0.00           H
ATOM   1966  N   HIS A 146      85.614  14.639 -55.134  1.00 40.71           N
ATOM   1967  CA  HIS A 146      86.838  14.663 -55.931  1.00 40.85           C
ATOM   1968  C   HIS A 146      86.590  14.801 -57.452  1.00 43.73           C
ATOM   1969  O   HIS A 146      87.544  15.049 -58.185  1.00 45.12           O
ATOM   1970  CB  HIS A 146      87.708  13.453 -55.601  1.00 41.93           C
ATOM   1971  CG  HIS A 146      88.511  13.623 -54.345  1.00 45.88           C
ATOM   1972  ND1 HIS A 146      89.763  13.057 -54.216  1.00 47.98           N
ATOM   1973  CD2 HIS A 146      88.219  14.304 -53.213  1.00 47.55           C
ATOM   1974  CE1 HIS A 146      90.186  13.411 -53.017  1.00 47.58           C
ATOM   1975  NE2 HIS A 146      89.287  14.165 -52.381  1.00 47.86           N
ATOM   1976  H   HIS A 146      85.330  13.767 -54.710  1.00  0.00           H
ATOM   1977  HA  HIS A 146      87.397  15.546 -55.622  1.00  0.00           H
ATOM   1978  HB2 HIS A 146      88.395  13.285 -56.430  1.00  0.00           H
ATOM   1979  HB3 HIS A 146      87.067  12.578 -55.493  1.00  0.00           H
ATOM   1980  HD2 HIS A 146      87.312  14.853 -53.009  1.00  0.00           H
ATOM   1981  HE1 HIS A 146      91.141  13.126 -52.602  1.00  0.00           H
ATOM   1982  HE2 HIS A 146      89.382  14.559 -51.456  1.00  0.00           H
ATOM   1983  N   GLN A 147      85.309  14.724 -57.910  1.00 37.09           N
ATOM   1984  CA  GLN A 147      84.892  14.926 -59.286  1.00 36.24           C
ATOM   1985  C   GLN A 147      85.179  16.381 -59.648  1.00 44.42           C
ATOM   1986  O   GLN A 147      85.424  16.664 -60.808  1.00 46.48           O
ATOM   1987  CB  GLN A 147      83.407  14.567 -59.470  1.00 36.47           C
ATOM   1988  CG  GLN A 147      83.110  13.095 -59.190  1.00 36.79           C
ATOM   1989  CD  GLN A 147      81.664  12.717 -59.338  1.00 51.32           C
ATOM   1990  OE1 GLN A 147      81.311  11.996 -60.224  1.00 45.58           O
ATOM   1991  NE2 GLN A 147      80.825  13.106 -58.377  1.00 39.68           N
ATOM   1992  H   GLN A 147      84.589  14.508 -57.235  1.00  0.00           H
ATOM   1993  HA  GLN A 147      85.490  14.281 -59.930  1.00  0.00           H
ATOM   1994  HB2 GLN A 147      82.815  15.177 -58.787  1.00  0.00           H
ATOM   1995  HB3 GLN A 147      83.113  14.798 -60.494  1.00  0.00           H
ATOM   1996  HG2 GLN A 147      83.418  12.873 -58.168  1.00  0.00           H
ATOM   1997  HG3 GLN A 147      83.701  12.484 -59.872  1.00  0.00           H
ATOM   1998 HE21 GLN A 147      81.160  13.676 -57.613  1.00  0.00           H
ATOM   1999 HE22 GLN A 147      79.854  12.831 -58.413  1.00  0.00           H
ATOM   2000  N   ALA A 148      85.252  17.298 -58.640  1.00 42.25           N
ATOM   2001  CA  ALA A 148      85.658  18.701 -58.844  1.00 42.55           C
ATOM   2002  C   ALA A 148      87.011  18.773 -59.579  1.00 48.11           C
ATOM   2003  O   ALA A 148      87.143  19.632 -60.436  1.00 52.42           O
ATOM   2004  CB  ALA A 148      85.712  19.458 -57.532  1.00 42.80           C
ATOM   2005  H   ALA A 148      85.015  17.000 -57.704  1.00  0.00           H
ATOM   2006  HA  ALA A 148      84.908  19.178 -59.475  1.00  0.00           H
ATOM   2007  HB1 ALA A 148      86.014  20.488 -57.719  1.00  0.00           H
ATOM   2008  HB2 ALA A 148      86.434  18.982 -56.868  1.00  0.00           H
ATOM   2009  HB3 ALA A 148      84.727  19.447 -57.066  1.00  0.00           H
ATOM   2010  N   LEU A 149      87.959  17.824 -59.325  1.00 42.10           N
ATOM   2011  CA  LEU A 149      89.267  17.708 -60.010  1.00 42.89           C
ATOM   2012  C   LEU A 149      89.099  17.537 -61.539  1.00 46.58           C
ATOM   2013  O   LEU A 149      89.890  18.064 -62.321  1.00 45.69           O
ATOM   2014  CB  LEU A 149      90.107  16.525 -59.467  1.00 42.73           C
ATOM   2015  CG  LEU A 149      90.469  16.552 -57.968  1.00 48.15           C
ATOM   2016  CD1 LEU A 149      90.912  15.223 -57.495  1.00 47.85           C
ATOM   2017  CD2 LEU A 149      91.543  17.583 -57.641  1.00 48.95           C
ATOM   2018  H   LEU A 149      87.751  17.143 -58.609  1.00  0.00           H
ATOM   2019  HA  LEU A 149      89.824  18.628 -59.832  1.00  0.00           H
ATOM   2020  HB2 LEU A 149      91.040  16.499 -60.030  1.00  0.00           H
ATOM   2021  HB3 LEU A 149      89.563  15.602 -59.668  1.00  0.00           H
ATOM   2022  HG  LEU A 149      89.570  16.820 -57.413  1.00  0.00           H
ATOM   2023 HD11 LEU A 149      90.148  14.481 -57.726  1.00  0.00           H
ATOM   2024 HD12 LEU A 149      91.072  15.256 -56.417  1.00  0.00           H
ATOM   2025 HD13 LEU A 149      91.843  14.952 -57.992  1.00  0.00           H
ATOM   2026 HD21 LEU A 149      91.222  18.565 -57.988  1.00  0.00           H
ATOM   2027 HD22 LEU A 149      92.473  17.309 -58.139  1.00  0.00           H
ATOM   2028 HD23 LEU A 149      91.702  17.612 -56.563  1.00  0.00           H
ATOM   2029  N   VAL A 150      88.043  16.819 -61.954  1.00 42.53           N
ATOM   2030  CA  VAL A 150      87.748  16.610 -63.372  1.00 41.06           C
ATOM   2031  C   VAL A 150      87.089  17.837 -63.945  1.00 48.28           C
ATOM   2032  O   VAL A 150      87.543  18.306 -64.982  1.00 52.88           O
ATOM   2033  CB  VAL A 150      86.960  15.331 -63.648  1.00 41.15           C
ATOM   2034  CG1 VAL A 150      87.019  14.982 -65.124  1.00 40.84           C
ATOM   2035  CG2 VAL A 150      87.508  14.186 -62.796  1.00 39.49           C
ATOM   2036  H   VAL A 150      87.431  16.409 -61.263  1.00  0.00           H
ATOM   2037  HA  VAL A 150      88.707  16.503 -63.879  1.00  0.00           H
ATOM   2038  HB  VAL A 150      85.919  15.500 -63.373  1.00  0.00           H
ATOM   2039 HG11 VAL A 150      86.453  14.068 -65.305  1.00  0.00           H
ATOM   2040 HG12 VAL A 150      86.590  15.797 -65.707  1.00  0.00           H
ATOM   2041 HG13 VAL A 150      88.057  14.831 -65.420  1.00  0.00           H
ATOM   2042 HG21 VAL A 150      86.941  13.278 -62.999  1.00  0.00           H
ATOM   2043 HG22 VAL A 150      88.557  14.021 -63.041  1.00  0.00           H
ATOM   2044 HG23 VAL A 150      87.417  14.443 -61.741  1.00  0.00           H
ATOM   2045  N   TRP A 151      86.102  18.411 -63.249  1.00 43.68           N
ATOM   2046  CA  TRP A 151      85.414  19.632 -63.688  1.00 45.59           C
ATOM   2047  C   TRP A 151      86.408  20.765 -63.902  1.00 51.22           C
ATOM   2048  O   TRP A 151      86.299  21.481 -64.891  1.00 52.69           O
ATOM   2049  CB  TRP A 151      84.359  20.089 -62.654  1.00 44.95           C
ATOM   2050  CG  TRP A 151      83.271  19.106 -62.348  1.00 45.23           C
ATOM   2051  CD1 TRP A 151      82.816  18.085 -63.142  1.00 47.54           C
ATOM   2052  CD2 TRP A 151      82.481  19.073 -61.156  1.00 44.92           C
ATOM   2053  NE1 TRP A 151      81.810  17.396 -62.497  1.00 46.55           N
ATOM   2054  CE2 TRP A 151      81.584  17.982 -61.276  1.00 48.37           C
ATOM   2055  CE3 TRP A 151      82.459  19.844 -59.983  1.00 46.36           C
ATOM   2056  CZ2 TRP A 151      80.662  17.661 -60.272  1.00 47.71           C
ATOM   2057  CZ3 TRP A 151      81.563  19.511 -58.980  1.00 47.71           C
ATOM   2058  CH2 TRP A 151      80.680  18.430 -59.124  1.00 48.16           C
ATOM   2059  H   TRP A 151      85.816  17.984 -62.379  1.00  0.00           H
ATOM   2060  HA  TRP A 151      84.910  19.427 -64.633  1.00  0.00           H
ATOM   2061  HB2 TRP A 151      84.880  20.311 -61.722  1.00  0.00           H
ATOM   2062  HB3 TRP A 151      83.899  21.008 -63.017  1.00  0.00           H
ATOM   2063  HD1 TRP A 151      83.191  17.854 -64.128  1.00  0.00           H
ATOM   2064  HE3 TRP A 151      83.129  20.683 -59.864  1.00  0.00           H
ATOM   2065  HZ2 TRP A 151      79.965  16.845 -60.390  1.00  0.00           H
ATOM   2066  HZ3 TRP A 151      81.544  20.094 -58.071  1.00  0.00           H
ATOM   2067  HH2 TRP A 151      79.999  18.194 -58.320  1.00  0.00           H
ATOM   2068  HE1 TRP A 151      81.320  16.592 -62.863  1.00  0.00           H
ATOM   2069  N   PHE A 152      87.370  20.931 -62.964  1.00 46.92           N
ATOM   2070  CA  PHE A 152      88.398  21.951 -63.026  1.00 47.34           C
ATOM   2071  C   PHE A 152      89.291  21.801 -64.269  1.00 51.80           C
ATOM   2072  O   PHE A 152      89.558  22.786 -64.955  1.00 52.17           O
ATOM   2073  CB  PHE A 152      89.210  21.969 -61.741  1.00 49.34           C
ATOM   2074  CG  PHE A 152      90.209  23.096 -61.717  1.00 53.31           C
ATOM   2075  CD1 PHE A 152      89.787  24.423 -61.611  1.00 57.45           C
ATOM   2076  CD2 PHE A 152      91.570  22.839 -61.826  1.00 56.41           C
ATOM   2077  CE1 PHE A 152      90.705  25.462 -61.623  1.00 59.90           C
ATOM   2078  CE2 PHE A 152      92.489  23.886 -61.842  1.00 60.75           C
ATOM   2079  CZ  PHE A 152      92.049  25.189 -61.741  1.00 59.71           C
ATOM   2080  H   PHE A 152      87.371  20.305 -62.171  1.00  0.00           H
ATOM   2081  HA  PHE A 152      87.894  22.914 -63.104  1.00  0.00           H
ATOM   2082  HB2 PHE A 152      89.745  21.024 -61.650  1.00  0.00           H
ATOM   2083  HB3 PHE A 152      88.532  22.077 -60.894  1.00  0.00           H
ATOM   2084  HD1 PHE A 152      88.734  24.642 -61.519  1.00  0.00           H
ATOM   2085  HD2 PHE A 152      91.918  21.819 -61.899  1.00  0.00           H
ATOM   2086  HE1 PHE A 152      90.366  26.484 -61.540  1.00  0.00           H
ATOM   2087  HE2 PHE A 152      93.545  23.677 -61.933  1.00  0.00           H
ATOM   2088  HZ  PHE A 152      92.763  26.000 -61.755  1.00  0.00           H
ATOM   2089  N   GLU A 153      89.695  20.567 -64.594  1.00 48.74           N
ATOM   2090  CA  GLU A 153      90.492  20.290 -65.783  1.00 49.80           C
ATOM   2091  C   GLU A 153      89.676  20.511 -67.086  1.00 55.38           C
ATOM   2092  O   GLU A 153      90.218  20.981 -68.093  1.00 54.96           O
ATOM   2093  CB  GLU A 153      91.100  18.887 -65.703  1.00 50.63           C
ATOM   2094  CG  GLU A 153      92.310  18.811 -64.775  1.00 61.90           C
ATOM   2095  CD  GLU A 153      93.431  19.809 -65.024  1.00 83.91           C
ATOM   2096  OE1 GLU A 153      93.831  19.992 -66.198  1.00 86.61           O
ATOM   2097  OE2 GLU A 153      93.923  20.397 -64.036  1.00 74.75           O
ATOM   2098  H   GLU A 153      89.438  19.798 -63.992  1.00  0.00           H
ATOM   2099  HA  GLU A 153      91.318  21.001 -65.793  1.00  0.00           H
ATOM   2100  HB2 GLU A 153      91.411  18.586 -66.703  1.00  0.00           H
ATOM   2101  HB3 GLU A 153      90.339  18.193 -65.347  1.00  0.00           H
ATOM   2102  HG2 GLU A 153      91.954  18.963 -63.756  1.00  0.00           H
ATOM   2103  HG3 GLU A 153      92.728  17.807 -64.843  1.00  0.00           H
ATOM   2104  N   MET A 154      88.357  20.219 -67.026  1.00 51.90           N
ATOM   2105  CA  MET A 154      87.388  20.429 -68.091  1.00 52.62           C
ATOM   2106  C   MET A 154      87.213  21.927 -68.329  1.00 57.88           C
ATOM   2107  O   MET A 154      87.120  22.352 -69.474  1.00 59.45           O
ATOM   2108  CB  MET A 154      86.064  19.835 -67.668  1.00 55.38           C
ATOM   2109  CG  MET A 154      85.129  19.586 -68.808  1.00 62.06           C
ATOM   2110  SD  MET A 154      85.347  17.938 -69.487  1.00 66.57           S
ATOM   2111  CE  MET A 154      85.174  16.973 -67.916  1.00 61.97           C
ATOM   2112  H   MET A 154      88.014  19.819 -66.164  1.00  0.00           H
ATOM   2113  HA  MET A 154      87.734  19.947 -69.006  1.00  0.00           H
ATOM   2114  HB2 MET A 154      85.584  20.523 -66.973  1.00  0.00           H
ATOM   2115  HB3 MET A 154      86.251  18.892 -67.155  1.00  0.00           H
ATOM   2116  HG2 MET A 154      84.103  19.691 -68.454  1.00  0.00           H
ATOM   2117  HG3 MET A 154      85.315  20.322 -69.590  1.00  0.00           H
ATOM   2118  HE1 MET A 154      84.675  16.027 -68.123  1.00  0.00           H
ATOM   2119  HE2 MET A 154      84.584  17.546 -67.201  1.00  0.00           H
ATOM   2120  HE3 MET A 154      86.162  16.779 -67.498  1.00  0.00           H
ATOM   2121  N   MET A 155      87.180  22.720 -67.241  1.00 54.32           N
ATOM   2122  CA  MET A 155      87.054  24.179 -67.238  1.00 55.21           C
ATOM   2123  C   MET A 155      88.247  24.841 -67.907  1.00 58.45           C
ATOM   2124  O   MET A 155      88.065  25.759 -68.712  1.00 57.77           O
ATOM   2125  CB  MET A 155      86.903  24.691 -65.799  1.00 57.39           C
ATOM   2126  CG  MET A 155      85.492  24.545 -65.269  1.00 60.02           C
ATOM   2127  SD  MET A 155      85.375  24.783 -63.492  1.00 63.64           S
ATOM   2128  CE  MET A 155      85.578  26.594 -63.393  1.00 61.93           C
ATOM   2129  H   MET A 155      87.249  22.265 -66.342  1.00  0.00           H
ATOM   2130  HA  MET A 155      86.156  24.447 -67.794  1.00  0.00           H
ATOM   2131  HB2 MET A 155      87.177  25.746 -65.774  1.00  0.00           H
ATOM   2132  HB3 MET A 155      87.582  24.135 -65.153  1.00  0.00           H
ATOM   2133  HG2 MET A 155      85.134  23.544 -65.509  1.00  0.00           H
ATOM   2134  HG3 MET A 155      84.853  25.275 -65.765  1.00  0.00           H
ATOM   2135  HE1 MET A 155      84.648  27.046 -63.048  1.00  0.00           H
ATOM   2136  HE2 MET A 155      85.828  26.986 -64.379  1.00  0.00           H
ATOM   2137  HE3 MET A 155      86.379  26.832 -62.694  1.00  0.00           H
ATOM   2138  N   ARG A 156      89.474  24.372 -67.577  1.00 54.96           N
ATOM   2139  CA  ARG A 156      90.724  24.872 -68.179  1.00 54.77           C
ATOM   2140  C   ARG A 156      90.761  24.498 -69.658  1.00 59.06           C
ATOM   2141  O   ARG A 156      91.054  25.355 -70.487  1.00 64.23           O
ATOM   2142  CB  ARG A 156      91.959  24.296 -67.475  1.00 52.29           C
ATOM   2143  CG  ARG A 156      92.176  24.791 -66.055  1.00 60.38           C
ATOM   2144  CD  ARG A 156      93.078  23.844 -65.290  1.00 81.56           C
ATOM   2145  NE  ARG A 156      94.498  24.147 -65.467  1.00104.24           N
ATOM   2146  CZ  ARG A 156      95.313  23.500 -66.296  1.00129.19           C
ATOM   2147  NH1 ARG A 156      94.859  22.496 -67.040  1.00113.34           N
ATOM   2148  NH2 ARG A 156      96.590  23.849 -66.386  1.00127.05           N
ATOM   2149  H   ARG A 156      89.536  23.642 -66.882  1.00  0.00           H
ATOM   2150  HA  ARG A 156      90.745  25.958 -68.091  1.00  0.00           H
ATOM   2151  HB2 ARG A 156      92.838  24.560 -68.063  1.00  0.00           H
ATOM   2152  HB3 ARG A 156      91.870  23.210 -67.453  1.00  0.00           H
ATOM   2153  HG2 ARG A 156      91.213  24.856 -65.548  1.00  0.00           H
ATOM   2154  HG3 ARG A 156      92.635  25.779 -66.085  1.00  0.00           H
ATOM   2155  HD2 ARG A 156      92.837  23.914 -64.229  1.00  0.00           H
ATOM   2156  HD3 ARG A 156      92.889  22.825 -65.629  1.00  0.00           H
ATOM   2157  HE  ARG A 156      94.888  24.902 -64.921  1.00  0.00           H
ATOM   2158 HH11 ARG A 156      93.889  22.221 -66.979  1.00  0.00           H
ATOM   2159 HH12 ARG A 156      95.484  22.009 -67.666  1.00  0.00           H
ATOM   2160 HH21 ARG A 156      96.946  24.609 -65.825  1.00  0.00           H
ATOM   2161 HH22 ARG A 156      97.206  23.354 -67.016  1.00  0.00           H
ATOM   2162  N   LEU A 157      90.411  23.245 -69.994  1.00 51.71           N
ATOM   2163  CA  LEU A 157      90.390  22.764 -71.375  1.00 51.02           C
ATOM   2164  C   LEU A 157      89.410  23.531 -72.287  1.00 56.17           C
ATOM   2165  O   LEU A 157      89.840  24.028 -73.316  1.00 58.06           O
ATOM   2166  CB  LEU A 157      90.148  21.238 -71.439  1.00 48.75           C
ATOM   2167  CG  LEU A 157      89.976  20.603 -72.824  1.00 52.63           C
ATOM   2168  CD1 LEU A 157      91.264  20.640 -73.657  1.00 53.09           C
ATOM   2169  CD2 LEU A 157      89.485  19.196 -72.707  1.00 51.56           C
ATOM   2170  H   LEU A 157      90.150  22.605 -69.258  1.00  0.00           H
ATOM   2171  HA  LEU A 157      91.388  22.937 -71.778  1.00  0.00           H
ATOM   2172  HB2 LEU A 157      90.999  20.753 -70.962  1.00  0.00           H
ATOM   2173  HB3 LEU A 157      89.258  21.013 -70.851  1.00  0.00           H
ATOM   2174  HG  LEU A 157      89.218  21.175 -73.359  1.00  0.00           H
ATOM   2175 HD21 LEU A 157      88.570  19.178 -72.114  1.00  0.00           H
ATOM   2176 HD22 LEU A 157      89.281  18.799 -73.701  1.00  0.00           H
ATOM   2177 HD23 LEU A 157      90.245  18.585 -72.220  1.00  0.00           H
ATOM   2178 HD11 LEU A 157      91.616  21.669 -73.738  1.00  0.00           H
ATOM   2179 HD12 LEU A 157      92.028  20.032 -73.172  1.00  0.00           H
ATOM   2180 HD13 LEU A 157      91.064  20.245 -74.653  1.00  0.00           H
ATOM   2181  N   PHE A 158      88.126  23.645 -71.919  1.00 52.13           N
ATOM   2182  CA  PHE A 158      87.132  24.321 -72.760  1.00 52.61           C
ATOM   2183  C   PHE A 158      87.032  25.844 -72.548  1.00 61.81           C
ATOM   2184  O   PHE A 158      86.282  26.519 -73.271  1.00 64.85           O
ATOM   2185  CB  PHE A 158      85.772  23.653 -72.615  1.00 52.88           C
ATOM   2186  CG  PHE A 158      85.785  22.226 -73.099  1.00 52.94           C
ATOM   2187  CD1 PHE A 158      85.575  21.928 -74.436  1.00 55.95           C
ATOM   2188  CD2 PHE A 158      86.049  21.179 -72.223  1.00 51.98           C
ATOM   2189  CE1 PHE A 158      85.615  20.613 -74.882  1.00 55.13           C
ATOM   2190  CE2 PHE A 158      86.093  19.867 -72.678  1.00 53.01           C
ATOM   2191  CZ  PHE A 158      85.879  19.595 -74.002  1.00 51.52           C
ATOM   2192  H   PHE A 158      87.834  23.253 -71.035  1.00  0.00           H
ATOM   2193  HA  PHE A 158      87.444  24.170 -73.793  1.00  0.00           H
ATOM   2194  HB2 PHE A 158      85.486  23.664 -71.563  1.00  0.00           H
ATOM   2195  HB3 PHE A 158      85.037  24.216 -73.189  1.00  0.00           H
ATOM   2196  HD1 PHE A 158      85.378  22.725 -75.138  1.00  0.00           H
ATOM   2197  HD2 PHE A 158      86.222  21.388 -71.178  1.00  0.00           H
ATOM   2198  HE1 PHE A 158      85.438  20.392 -75.924  1.00  0.00           H
ATOM   2199  HE2 PHE A 158      86.296  19.062 -71.987  1.00  0.00           H
ATOM   2200  HZ  PHE A 158      85.918  18.575 -74.355  1.00  0.00           H
ATOM   2201  N   ASN A 159      87.841  26.383 -71.614  1.00 58.95           N
ATOM   2202  CA  ASN A 159      87.974  27.807 -71.272  1.00 60.17           C
ATOM   2203  C   ASN A 159      86.688  28.404 -70.729  1.00 62.09           C
ATOM   2204  O   ASN A 159      86.255  29.485 -71.172  1.00 62.20           O
ATOM   2205  CB  ASN A 159      88.557  28.639 -72.442  1.00 62.61           C
ATOM   2206  CG  ASN A 159      89.882  28.102 -72.940  1.00 82.95           C
ATOM   2207  OD1 ASN A 159      89.978  27.676 -74.097  1.00 71.14           O
ATOM   2208  ND2 ASN A 159      90.910  28.040 -72.055  1.00 73.78           N
ATOM   2209  H   ASN A 159      88.418  25.739 -71.093  1.00  0.00           H
ATOM   2210  HA  ASN A 159      88.703  27.862 -70.464  1.00  0.00           H
ATOM   2211  HB2 ASN A 159      88.703  29.664 -72.102  1.00  0.00           H
ATOM   2212  HB3 ASN A 159      87.843  28.638 -73.266  1.00  0.00           H
ATOM   2213 HD21 ASN A 159      90.784  28.373 -71.110  1.00  0.00           H
ATOM   2214 HD22 ASN A 159      91.801  27.661 -72.342  1.00  0.00           H
ATOM   2215  N   TRP A 160      86.096  27.681 -69.746  1.00 56.30           N
ATOM   2216  CA  TRP A 160      84.912  28.097 -68.998  1.00 56.27           C
ATOM   2217  C   TRP A 160      85.433  28.805 -67.763  1.00 60.77           C
ATOM   2218  O   TRP A 160      85.709  28.178 -66.741  1.00 59.64           O
ATOM   2219  CB  TRP A 160      84.023  26.901 -68.629  1.00 53.28           C
ATOM   2220  CG  TRP A 160      83.550  26.102 -69.805  1.00 53.59           C
ATOM   2221  CD1 TRP A 160      83.303  26.557 -71.062  1.00 57.56           C
ATOM   2222  CD2 TRP A 160      83.262  24.701 -69.822  1.00 51.78           C
ATOM   2223  NE1 TRP A 160      82.879  25.528 -71.862  1.00 56.46           N
ATOM   2224  CE2 TRP A 160      82.839  24.377 -71.126  1.00 56.05           C
ATOM   2225  CE3 TRP A 160      83.322  23.684 -68.861  1.00 51.23           C
ATOM   2226  CZ2 TRP A 160      82.494  23.080 -71.498  1.00 54.06           C
ATOM   2227  CZ3 TRP A 160      82.975  22.399 -69.232  1.00 51.65           C
ATOM   2228  CH2 TRP A 160      82.584  22.104 -70.540  1.00 52.68           C
ATOM   2229  H   TRP A 160      86.505  26.787 -69.513  1.00  0.00           H
ATOM   2230  HA  TRP A 160      84.336  28.801 -69.599  1.00  0.00           H
ATOM   2231  HB2 TRP A 160      84.592  26.241 -67.974  1.00  0.00           H
ATOM   2232  HB3 TRP A 160      83.153  27.268 -68.084  1.00  0.00           H
ATOM   2233  HD1 TRP A 160      83.423  27.581 -71.384  1.00  0.00           H
ATOM   2234  HE3 TRP A 160      83.633  23.900 -67.850  1.00  0.00           H
ATOM   2235  HZ2 TRP A 160      82.168  22.852 -72.502  1.00  0.00           H
ATOM   2236  HZ3 TRP A 160      83.007  21.608 -68.497  1.00  0.00           H
ATOM   2237  HH2 TRP A 160      82.347  21.084 -70.803  1.00  0.00           H
ATOM   2238  HE1 TRP A 160      82.635  25.608 -72.839  1.00  0.00           H
ATOM   2239  N   ASN A 161      85.679  30.104 -67.912  1.00 58.91           N
ATOM   2240  CA  ASN A 161      86.244  30.939 -66.868  1.00 60.03           C
ATOM   2241  C   ASN A 161      85.188  31.436 -65.870  1.00 65.90           C
ATOM   2242  O   ASN A 161      85.537  31.836 -64.759  1.00 65.61           O
ATOM   2243  CB  ASN A 161      87.056  32.078 -67.483  1.00 61.61           C
ATOM   2244  CG  ASN A 161      88.232  31.577 -68.295  1.00 88.85           C
ATOM   2245  OD1 ASN A 161      89.174  30.953 -67.783  1.00 80.24           O
ATOM   2246  ND2 ASN A 161      88.191  31.815 -69.595  1.00 87.97           N
ATOM   2247  H   ASN A 161      85.461  30.532 -68.800  1.00  0.00           H
ATOM   2248  HA  ASN A 161      86.943  30.318 -66.308  1.00  0.00           H
ATOM   2249  HB2 ASN A 161      87.430  32.714 -66.681  1.00  0.00           H
ATOM   2250  HB3 ASN A 161      86.406  32.668 -68.128  1.00  0.00           H
ATOM   2251 HD21 ASN A 161      88.942  31.496 -70.191  1.00  0.00           H
ATOM   2252 HD22 ASN A 161      87.409  32.316 -69.992  1.00  0.00           H
ATOM   2253  N   HIS A 162      83.900  31.370 -66.248  1.00 63.51           N
ATOM   2254  CA  HIS A 162      82.806  31.798 -65.380  1.00 64.38           C
ATOM   2255  C   HIS A 162      81.745  30.708 -65.284  1.00 68.77           C
ATOM   2256  O   HIS A 162      81.142  30.338 -66.299  1.00 68.78           O
ATOM   2257  CB  HIS A 162      82.239  33.142 -65.845  1.00 67.48           C
ATOM   2258  CG  HIS A 162      83.277  34.228 -65.882  1.00 72.70           C
ATOM   2259  ND1 HIS A 162      83.795  34.780 -64.712  1.00 74.41           N
ATOM   2260  CD2 HIS A 162      83.890  34.802 -66.945  1.00 75.18           C
ATOM   2261  CE1 HIS A 162      84.699  35.658 -65.108  1.00 75.27           C
ATOM   2262  NE2 HIS A 162      84.784  35.713 -66.441  1.00 76.22           N
ATOM   2263  H   HIS A 162      83.680  31.011 -67.166  1.00  0.00           H
ATOM   2264  HA  HIS A 162      83.218  31.944 -64.381  1.00  0.00           H
ATOM   2265  HB2 HIS A 162      81.828  33.019 -66.847  1.00  0.00           H
ATOM   2266  HB3 HIS A 162      81.438  33.441 -65.168  1.00  0.00           H
ATOM   2267  HD2 HIS A 162      83.710  34.585 -67.987  1.00  0.00           H
ATOM   2268  HE1 HIS A 162      85.296  36.258 -64.437  1.00  0.00           H
ATOM   2269  HD1 HIS A 162      83.534  34.556 -63.762  1.00  0.00           H
ATOM   2270  N   VAL A 163      81.574  30.137 -64.062  1.00 63.90           N
ATOM   2271  CA  VAL A 163      80.644  29.032 -63.804  1.00 60.89           C
ATOM   2272  C   VAL A 163      79.676  29.335 -62.657  1.00 63.08           C
ATOM   2273  O   VAL A 163      79.943  30.217 -61.837  1.00 61.94           O
ATOM   2274  CB  VAL A 163      81.370  27.660 -63.604  1.00 61.92           C
ATOM   2275  CG1 VAL A 163      82.303  27.340 -64.766  1.00 61.05           C
ATOM   2276  CG2 VAL A 163      82.117  27.592 -62.280  1.00 61.55           C
ATOM   2277  H   VAL A 163      82.117  30.493 -63.289  1.00  0.00           H
ATOM   2278  HA  VAL A 163      80.034  28.928 -64.701  1.00  0.00           H
ATOM   2279  HB  VAL A 163      80.602  26.887 -63.583  1.00  0.00           H
ATOM   2280 HG11 VAL A 163      81.749  27.394 -65.703  1.00  0.00           H
ATOM   2281 HG12 VAL A 163      83.120  28.061 -64.785  1.00  0.00           H
ATOM   2282 HG13 VAL A 163      82.708  26.336 -64.641  1.00  0.00           H
ATOM   2283 HG21 VAL A 163      81.433  27.824 -61.464  1.00  0.00           H
ATOM   2284 HG22 VAL A 163      82.933  28.315 -62.286  1.00  0.00           H
ATOM   2285 HG23 VAL A 163      82.521  26.589 -62.142  1.00  0.00           H
ATOM   2286  N   ILE A 164      78.551  28.592 -62.624  1.00 58.70           N
ATOM   2287  CA  ILE A 164      77.532  28.646 -61.579  1.00 58.63           C
ATOM   2288  C   ILE A 164      77.518  27.278 -60.944  1.00 59.30           C
ATOM   2289  O   ILE A 164      77.332  26.276 -61.630  1.00 58.46           O
ATOM   2290  CB  ILE A 164      76.108  29.063 -62.053  1.00 62.96           C
ATOM   2291  CG1 ILE A 164      76.132  30.373 -62.861  1.00 65.76           C
ATOM   2292  CG2 ILE A 164      75.168  29.205 -60.847  1.00 63.31           C
ATOM   2293  CD1 ILE A 164      74.895  30.586 -63.744  1.00 74.70           C
ATOM   2294  H   ILE A 164      78.401  27.945 -63.385  1.00  0.00           H
ATOM   2295  HA  ILE A 164      77.860  29.363 -60.826  1.00  0.00           H
ATOM   2296  HB  ILE A 164      75.719  28.274 -62.696  1.00  0.00           H
ATOM   2297 HG12 ILE A 164      76.201  31.206 -62.161  1.00  0.00           H
ATOM   2298 HG13 ILE A 164      77.018  30.376 -63.495  1.00  0.00           H
ATOM   2299 HG21 ILE A 164      75.158  28.273 -60.282  1.00  0.00           H
ATOM   2300 HG22 ILE A 164      74.160  29.428 -61.197  1.00  0.00           H
ATOM   2301 HG23 ILE A 164      75.518  30.015 -60.207  1.00  0.00           H
ATOM   2302 HD11 ILE A 164      74.989  31.530 -64.280  1.00  0.00           H
ATOM   2303 HD12 ILE A 164      74.815  29.768 -64.460  1.00  0.00           H
ATOM   2304 HD13 ILE A 164      74.002  30.610 -63.119  1.00  0.00           H
ATOM   2305  N   LEU A 165      77.714  27.231 -59.640  1.00 54.84           N
ATOM   2306  CA  LEU A 165      77.719  25.979 -58.904  1.00 53.08           C
ATOM   2307  C   LEU A 165      76.426  25.816 -58.108  1.00 56.30           C
ATOM   2308  O   LEU A 165      76.082  26.683 -57.311  1.00 56.65           O
ATOM   2309  CB  LEU A 165      78.968  25.934 -58.018  1.00 53.01           C
ATOM   2310  CG  LEU A 165      79.207  24.748 -57.116  1.00 57.02           C
ATOM   2311  CD1 LEU A 165      79.304  23.444 -57.895  1.00 55.46           C
ATOM   2312  CD2 LEU A 165      80.464  24.977 -56.287  1.00 60.03           C
ATOM   2313  H   LEU A 165      77.865  28.094 -59.137  1.00  0.00           H
ATOM   2314  HA  LEU A 165      77.782  25.162 -59.623  1.00  0.00           H
ATOM   2315  HB2 LEU A 165      79.829  26.003 -58.683  1.00  0.00           H
ATOM   2316  HB3 LEU A 165      78.962  26.827 -57.393  1.00  0.00           H
ATOM   2317  HG  LEU A 165      78.362  24.670 -56.432  1.00  0.00           H
ATOM   2318 HD21 LEU A 165      80.633  24.118 -55.637  1.00  0.00           H
ATOM   2319 HD22 LEU A 165      80.340  25.873 -55.679  1.00  0.00           H
ATOM   2320 HD23 LEU A 165      81.319  25.104 -56.951  1.00  0.00           H
ATOM   2321 HD11 LEU A 165      78.395  23.301 -58.480  1.00  0.00           H
ATOM   2322 HD12 LEU A 165      80.164  23.484 -58.564  1.00  0.00           H
ATOM   2323 HD13 LEU A 165      79.423  22.613 -57.199  1.00  0.00           H
ATOM   2324  N   ILE A 166      75.681  24.731 -58.387  1.00 51.20           N
ATOM   2325  CA  ILE A 166      74.425  24.397 -57.712  1.00 51.05           C
ATOM   2326  C   ILE A 166      74.678  23.123 -56.926  1.00 51.24           C
ATOM   2327  O   ILE A 166      75.035  22.096 -57.500  1.00 49.91           O
ATOM   2328  CB  ILE A 166      73.202  24.293 -58.680  1.00 55.19           C
ATOM   2329  CG1 ILE A 166      72.969  25.621 -59.448  1.00 56.54           C
ATOM   2330  CG2 ILE A 166      71.935  23.828 -57.932  1.00 56.88           C
ATOM   2331  CD1 ILE A 166      71.963  25.523 -60.540  1.00 60.84           C
ATOM   2332  H   ILE A 166      76.009  24.106 -59.109  1.00  0.00           H
ATOM   2333  HA  ILE A 166      74.213  25.191 -56.996  1.00  0.00           H
ATOM   2334  HB  ILE A 166      73.439  23.529 -59.420  1.00  0.00           H
ATOM   2335 HG12 ILE A 166      72.629  26.373 -58.736  1.00  0.00           H
ATOM   2336 HG13 ILE A 166      73.917  25.948 -59.875  1.00  0.00           H
ATOM   2337 HG21 ILE A 166      71.102  23.765 -58.632  1.00  0.00           H
ATOM   2338 HG22 ILE A 166      72.113  22.847 -57.491  1.00  0.00           H
ATOM   2339 HG23 ILE A 166      71.695  24.542 -57.145  1.00  0.00           H
ATOM   2340 HD11 ILE A 166      70.967  25.700 -60.134  1.00  0.00           H
ATOM   2341 HD12 ILE A 166      72.182  26.269 -61.304  1.00  0.00           H
ATOM   2342 HD13 ILE A 166      72.003  24.528 -60.983  1.00  0.00           H
ATOM   2343  N   VAL A 167      74.572  23.216 -55.605  1.00 46.61           N
ATOM   2344  CA  VAL A 167      74.845  22.079 -54.723  1.00 44.92           C
ATOM   2345  C   VAL A 167      73.688  21.870 -53.770  1.00 51.16           C
ATOM   2346  O   VAL A 167      73.004  22.836 -53.411  1.00 53.15           O
ATOM   2347  CB  VAL A 167      76.216  22.192 -53.946  1.00 46.62           C
ATOM   2348  CG1 VAL A 167      77.396  22.269 -54.890  1.00 44.24           C
ATOM   2349  CG2 VAL A 167      76.236  23.378 -52.970  1.00 48.65           C
ATOM   2350  H   VAL A 167      74.295  24.097 -55.197  1.00  0.00           H
ATOM   2351  HA  VAL A 167      74.906  21.192 -55.353  1.00  0.00           H
ATOM   2352  HB  VAL A 167      76.331  21.283 -53.355  1.00  0.00           H
ATOM   2353 HG11 VAL A 167      77.369  21.422 -55.576  1.00  0.00           H
ATOM   2354 HG12 VAL A 167      77.347  23.198 -55.458  1.00  0.00           H
ATOM   2355 HG13 VAL A 167      78.322  22.243 -54.316  1.00  0.00           H
ATOM   2356 HG21 VAL A 167      75.381  23.310 -52.297  1.00  0.00           H
ATOM   2357 HG22 VAL A 167      77.158  23.355 -52.389  1.00  0.00           H
ATOM   2358 HG23 VAL A 167      76.183  24.311 -53.531  1.00  0.00           H
ATOM   2359  N   SER A 168      73.487  20.624 -53.330  1.00 47.55           N
ATOM   2360  CA  SER A 168      72.477  20.336 -52.309  1.00 48.98           C
ATOM   2361  C   SER A 168      73.065  20.778 -50.963  1.00 53.85           C
ATOM   2362  O   SER A 168      74.280  20.724 -50.771  1.00 53.48           O
ATOM   2363  CB  SER A 168      72.133  18.850 -52.273  1.00 51.20           C
ATOM   2364  OG  SER A 168      73.284  18.033 -52.392  1.00 56.40           O
ATOM   2365  H   SER A 168      74.041  19.869 -53.708  1.00  0.00           H
ATOM   2366  HA  SER A 168      71.576  20.912 -52.518  1.00  0.00           H
ATOM   2367  HB2 SER A 168      71.456  18.626 -53.098  1.00  0.00           H
ATOM   2368  HB3 SER A 168      71.633  18.624 -51.331  1.00  0.00           H
ATOM   2369  HG  SER A 168      73.682  17.912 -51.527  1.00  0.00           H
ATOM   2370  N   ASP A 169      72.224  21.248 -50.049  1.00 51.98           N
ATOM   2371  CA  ASP A 169      72.702  21.665 -48.747  1.00 52.09           C
ATOM   2372  C   ASP A 169      72.706  20.470 -47.774  1.00 57.22           C
ATOM   2373  O   ASP A 169      71.932  20.389 -46.818  1.00 61.27           O
ATOM   2374  CB  ASP A 169      71.965  22.901 -48.229  1.00 55.67           C
ATOM   2375  CG  ASP A 169      72.679  23.668 -47.129  1.00 69.22           C
ATOM   2376  OD1 ASP A 169      73.841  23.308 -46.798  1.00 67.79           O
ATOM   2377  OD2 ASP A 169      72.090  24.639 -46.612  1.00 79.09           O
ATOM   2378  H   ASP A 169      71.240  21.315 -50.264  1.00  0.00           H
ATOM   2379  HA  ASP A 169      73.743  21.959 -48.880  1.00  0.00           H
ATOM   2380  HB2 ASP A 169      71.813  23.579 -49.069  1.00  0.00           H
ATOM   2381  HB3 ASP A 169      70.989  22.590 -47.856  1.00  0.00           H
ATOM   2382  N   ASP A 170      73.566  19.513 -48.085  1.00 49.20           N
ATOM   2383  CA  ASP A 170      73.837  18.332 -47.307  1.00 48.15           C
ATOM   2384  C   ASP A 170      75.381  18.269 -47.254  1.00 55.00           C
ATOM   2385  O   ASP A 170      76.052  19.177 -47.778  1.00 55.43           O
ATOM   2386  CB  ASP A 170      73.194  17.064 -47.929  1.00 49.40           C
ATOM   2387  CG  ASP A 170      73.419  16.846 -49.426  1.00 73.28           C
ATOM   2388  OD1 ASP A 170      74.313  17.515 -50.003  1.00 78.07           O
ATOM   2389  OD2 ASP A 170      72.700  16.005 -50.024  1.00 77.45           O
ATOM   2390  H   ASP A 170      74.080  19.621 -48.948  1.00  0.00           H
ATOM   2391  HA  ASP A 170      73.450  18.471 -46.298  1.00  0.00           H
ATOM   2392  HB2 ASP A 170      72.119  17.123 -47.761  1.00  0.00           H
ATOM   2393  HB3 ASP A 170      73.575  16.192 -47.397  1.00  0.00           H
ATOM   2394  N   HIS A 171      75.944  17.235 -46.608  1.00 50.11           N
ATOM   2395  CA  HIS A 171      77.377  17.093 -46.490  1.00 48.50           C
ATOM   2396  C   HIS A 171      78.037  16.965 -47.851  1.00 53.23           C
ATOM   2397  O   HIS A 171      78.998  17.684 -48.142  1.00 54.50           O
ATOM   2398  CB  HIS A 171      77.704  15.893 -45.611  1.00 48.88           C
ATOM   2399  CG  HIS A 171      79.152  15.798 -45.267  1.00 52.17           C
ATOM   2400  ND1 HIS A 171      79.999  14.958 -45.955  1.00 53.71           N
ATOM   2401  CD2 HIS A 171      79.865  16.476 -44.350  1.00 54.02           C
ATOM   2402  CE1 HIS A 171      81.194  15.133 -45.419  1.00 52.56           C
ATOM   2403  NE2 HIS A 171      81.157  16.025 -44.446  1.00 53.54           N
ATOM   2404  H   HIS A 171      75.347  16.535 -46.192  1.00  0.00           H
ATOM   2405  HA  HIS A 171      77.769  17.987 -46.005  1.00  0.00           H
ATOM   2406  HB2 HIS A 171      77.413  14.986 -46.140  1.00  0.00           H
ATOM   2407  HB3 HIS A 171      77.127  15.964 -44.689  1.00  0.00           H
ATOM   2408  HD2 HIS A 171      79.493  17.229 -43.671  1.00  0.00           H
ATOM   2409  HE1 HIS A 171      82.086  14.613 -45.736  1.00  0.00           H
ATOM   2410  HD1 HIS A 171      79.757  14.336 -46.713  1.00  0.00           H
ATOM   2411  N   GLU A 172      77.490  16.079 -48.697  1.00 48.91           N
ATOM   2412  CA  GLU A 172      77.991  15.748 -50.030  1.00 47.40           C
ATOM   2413  C   GLU A 172      78.069  16.957 -50.951  1.00 53.38           C
ATOM   2414  O   GLU A 172      79.117  17.186 -51.551  1.00 54.12           O
ATOM   2415  CB  GLU A 172      77.158  14.597 -50.631  1.00 47.81           C
ATOM   2416  CG  GLU A 172      77.874  13.773 -51.675  1.00 52.81           C
ATOM   2417  CD  GLU A 172      79.310  13.438 -51.349  1.00 65.30           C
ATOM   2418  OE1 GLU A 172      79.523  12.720 -50.344  1.00 55.74           O
ATOM   2419  OE2 GLU A 172      80.217  13.967 -52.037  1.00 52.65           O
ATOM   2420  H   GLU A 172      76.658  15.598 -48.385  1.00  0.00           H
ATOM   2421  HA  GLU A 172      79.008  15.375 -49.906  1.00  0.00           H
ATOM   2422  HB2 GLU A 172      76.863  13.933 -49.819  1.00  0.00           H
ATOM   2423  HB3 GLU A 172      76.258  15.018 -51.079  1.00  0.00           H
ATOM   2424  HG2 GLU A 172      77.861  14.329 -52.612  1.00  0.00           H
ATOM   2425  HG3 GLU A 172      77.325  12.842 -51.818  1.00  0.00           H
ATOM   2426  N   GLY A 173      76.982  17.732 -51.013  1.00 51.48           N
ATOM   2427  CA  GLY A 173      76.893  18.955 -51.791  1.00 51.84           C
ATOM   2428  C   GLY A 173      77.944  19.957 -51.362  1.00 56.86           C
ATOM   2429  O   GLY A 173      78.665  20.485 -52.210  1.00 58.74           O
ATOM   2430  H   GLY A 173      76.169  17.449 -50.484  1.00  0.00           H
ATOM   2431  HA2 GLY A 173      75.905  19.394 -51.650  1.00  0.00           H
ATOM   2432  HA3 GLY A 173      77.033  18.719 -52.846  1.00  0.00           H
ATOM   2433  N   ARG A 174      78.092  20.168 -50.038  1.00 52.06           N
ATOM   2434  CA  ARG A 174      79.086  21.091 -49.468  1.00 51.70           C
ATOM   2435  C   ARG A 174      80.525  20.618 -49.674  1.00 51.88           C
ATOM   2436  O   ARG A 174      81.411  21.441 -49.916  1.00 51.71           O
ATOM   2437  CB  ARG A 174      78.788  21.394 -47.994  1.00 54.15           C
ATOM   2438  CG  ARG A 174      77.481  22.186 -47.799  1.00 59.25           C
ATOM   2439  CD  ARG A 174      77.172  22.521 -46.359  1.00 60.61           C
ATOM   2440  NE  ARG A 174      77.257  21.374 -45.443  1.00 64.22           N
ATOM   2441  CZ  ARG A 174      76.207  20.735 -44.926  1.00 74.44           C
ATOM   2442  NH1 ARG A 174      74.967  21.100 -45.252  1.00 63.80           N
ATOM   2443  NH2 ARG A 174      76.386  19.739 -44.070  1.00 43.67           N
ATOM   2444  H   ARG A 174      77.488  19.665 -49.404  1.00  0.00           H
ATOM   2445  HA  ARG A 174      78.985  22.032 -50.008  1.00  0.00           H
ATOM   2446  HB2 ARG A 174      79.613  21.978 -47.585  1.00  0.00           H
ATOM   2447  HB3 ARG A 174      78.716  20.454 -47.448  1.00  0.00           H
ATOM   2448  HG2 ARG A 174      76.658  21.592 -48.196  1.00  0.00           H
ATOM   2449  HG3 ARG A 174      77.547  23.114 -48.367  1.00  0.00           H
ATOM   2450  HD2 ARG A 174      77.880  23.279 -46.025  1.00  0.00           H
ATOM   2451  HD3 ARG A 174      76.166  22.936 -46.306  1.00  0.00           H
ATOM   2452  HE  ARG A 174      78.177  21.046 -45.187  1.00  0.00           H
ATOM   2453 HH11 ARG A 174      74.818  21.861 -45.899  1.00  0.00           H
ATOM   2454 HH12 ARG A 174      74.176  20.615 -44.852  1.00  0.00           H
ATOM   2455 HH21 ARG A 174      75.588  19.262 -43.677  1.00  0.00           H
ATOM   2456 HH22 ARG A 174      77.321  19.457 -43.811  1.00  0.00           H
ATOM   2457  N   ALA A 175      80.741  19.284 -49.654  1.00 45.16           N
ATOM   2458  CA  ALA A 175      82.045  18.668 -49.944  1.00 41.35           C
ATOM   2459  C   ALA A 175      82.507  18.991 -51.376  1.00 46.10           C
ATOM   2460  O   ALA A 175      83.679  19.283 -51.581  1.00 47.20           O
ATOM   2461  CB  ALA A 175      81.985  17.169 -49.715  1.00 39.32           C
ATOM   2462  H   ALA A 175      79.966  18.678 -49.428  1.00  0.00           H
ATOM   2463  HA  ALA A 175      82.776  19.086 -49.252  1.00  0.00           H
ATOM   2464  HB1 ALA A 175      81.595  16.969 -48.717  1.00  0.00           H
ATOM   2465  HB2 ALA A 175      82.986  16.748 -49.805  1.00  0.00           H
ATOM   2466  HB3 ALA A 175      81.331  16.714 -50.459  1.00  0.00           H
ATOM   2467  N   ALA A 176      81.590  18.983 -52.360  1.00 42.82           N
ATOM   2468  CA  ALA A 176      81.942  19.279 -53.760  1.00 42.37           C
ATOM   2469  C   ALA A 176      82.268  20.760 -53.908  1.00 50.27           C
ATOM   2470  O   ALA A 176      83.211  21.150 -54.630  1.00 50.87           O
ATOM   2471  CB  ALA A 176      80.790  18.912 -54.672  1.00 41.98           C
ATOM   2472  H   ALA A 176      80.630  18.767 -52.132  1.00  0.00           H
ATOM   2473  HA  ALA A 176      82.817  18.692 -54.039  1.00  0.00           H
ATOM   2474  HB1 ALA A 176      81.059  19.134 -55.705  1.00  0.00           H
ATOM   2475  HB2 ALA A 176      80.574  17.848 -54.574  1.00  0.00           H
ATOM   2476  HB3 ALA A 176      79.908  19.489 -54.394  1.00  0.00           H
ATOM   2477  N   GLN A 177      81.472  21.583 -53.227  1.00 47.54           N
ATOM   2478  CA  GLN A 177      81.666  23.016 -53.252  1.00 49.32           C
ATOM   2479  C   GLN A 177      83.028  23.398 -52.634  1.00 52.09           C
ATOM   2480  O   GLN A 177      83.770  24.143 -53.263  1.00 51.77           O
ATOM   2481  CB  GLN A 177      80.502  23.737 -52.580  1.00 51.58           C
ATOM   2482  CG  GLN A 177      80.741  25.224 -52.460  1.00 59.03           C
ATOM   2483  CD  GLN A 177      79.848  25.879 -51.445  1.00 69.50           C
ATOM   2484  OE1 GLN A 177      78.818  25.331 -50.998  1.00 63.08           O
ATOM   2485  NE2 GLN A 177      80.193  27.106 -51.130  1.00 49.96           N
ATOM   2486  H   GLN A 177      80.715  21.197 -52.680  1.00  0.00           H
ATOM   2487  HA  GLN A 177      81.683  23.325 -54.297  1.00  0.00           H
ATOM   2488  HB2 GLN A 177      80.363  23.323 -51.581  1.00  0.00           H
ATOM   2489  HB3 GLN A 177      79.597  23.569 -53.163  1.00  0.00           H
ATOM   2490  HG2 GLN A 177      80.560  25.685 -53.431  1.00  0.00           H
ATOM   2491  HG3 GLN A 177      81.780  25.393 -52.177  1.00  0.00           H
ATOM   2492 HE21 GLN A 177      79.633  27.637 -50.478  1.00  0.00           H
ATOM   2493 HE22 GLN A 177      81.019  27.519 -51.540  1.00  0.00           H
ATOM   2494  N   LYS A 178      83.357  22.884 -51.432  1.00 48.53           N
ATOM   2495  CA  LYS A 178      84.658  23.142 -50.782  1.00 47.87           C
ATOM   2496  C   LYS A 178      85.805  22.669 -51.695  1.00 52.91           C
ATOM   2497  O   LYS A 178      86.726  23.437 -51.927  1.00 54.88           O
ATOM   2498  CB  LYS A 178      84.777  22.496 -49.415  1.00  0.00           C
ATOM   2499  CG  LYS A 178      83.862  23.202 -48.421  1.00  0.00           C
ATOM   2500  CD  LYS A 178      84.158  22.700 -47.012  1.00  0.00           C
ATOM   2501  CE  LYS A 178      83.644  21.272 -46.863  1.00  0.00           C
ATOM   2502  NZ  LYS A 178      83.786  20.844 -45.464  1.00  0.00           N
ATOM   2503  H   LYS A 178      82.686  22.298 -50.956  1.00  0.00           H
ATOM   2504  HA  LYS A 178      84.758  24.220 -50.652  1.00  0.00           H
ATOM   2505  HB2 LYS A 178      84.491  21.447 -49.486  1.00  0.00           H
ATOM   2506  HB3 LYS A 178      85.809  22.567 -49.070  1.00  0.00           H
ATOM   2507  HG2 LYS A 178      82.822  22.991 -48.671  1.00  0.00           H
ATOM   2508  HG3 LYS A 178      84.035  24.278 -48.467  1.00  0.00           H
ATOM   2509  HD2 LYS A 178      85.234  22.719 -46.838  1.00  0.00           H
ATOM   2510  HD3 LYS A 178      83.661  23.343 -46.285  1.00  0.00           H
ATOM   2511  HE2 LYS A 178      84.223  20.609 -47.506  1.00  0.00           H
ATOM   2512  HE3 LYS A 178      82.594  21.232 -47.151  1.00  0.00           H
ATOM   2513  HZ1 LYS A 178      83.446  19.898 -45.365  1.00  0.00           H
ATOM   2514  HZ2 LYS A 178      83.249  21.458 -44.868  1.00  0.00           H
ATOM   2515  HZ3 LYS A 178      84.759  20.881 -45.197  1.00  0.00           H
ATOM   2516  N   LYS A 179      85.707  21.456 -52.284  1.00 49.26           N
ATOM   2517  CA  LYS A 179      86.754  20.907 -53.155  1.00 48.97           C
ATOM   2518  C   LYS A 179      86.955  21.754 -54.419  1.00 56.43           C
ATOM   2519  O   LYS A 179      88.105  22.061 -54.751  1.00 59.48           O
ATOM   2520  CB  LYS A 179      86.521  19.414 -53.469  1.00 49.54           C
ATOM   2521  CG  LYS A 179      87.594  18.762 -54.344  1.00 56.39           C
ATOM   2522  CD  LYS A 179      88.813  18.390 -53.565  1.00 65.11           C
ATOM   2523  CE  LYS A 179      89.911  17.786 -54.409  1.00 72.38           C
ATOM   2524  NZ  LYS A 179      91.099  17.398 -53.572  1.00 74.18           N
ATOM   2525  H   LYS A 179      84.878  20.904 -52.118  1.00  0.00           H
ATOM   2526  HA  LYS A 179      87.686  20.964 -52.593  1.00  0.00           H
ATOM   2527  HB2 LYS A 179      86.480  18.872 -52.524  1.00  0.00           H
ATOM   2528  HB3 LYS A 179      85.558  19.312 -53.969  1.00  0.00           H
ATOM   2529  HG2 LYS A 179      87.880  19.463 -55.128  1.00  0.00           H
ATOM   2530  HG3 LYS A 179      87.180  17.865 -54.804  1.00  0.00           H
ATOM   2531  HD2 LYS A 179      89.202  19.288 -53.085  1.00  0.00           H
ATOM   2532  HD3 LYS A 179      88.531  17.674 -52.793  1.00  0.00           H
ATOM   2533  HE2 LYS A 179      90.226  18.516 -55.155  1.00  0.00           H
ATOM   2534  HE3 LYS A 179      89.526  16.901 -54.916  1.00  0.00           H
ATOM   2535  HZ1 LYS A 179      90.801  17.234 -52.621  1.00  0.00           H
ATOM   2536  HZ2 LYS A 179      91.514  16.556 -53.945  1.00  0.00           H
ATOM   2537  HZ3 LYS A 179      91.780  18.144 -53.588  1.00  0.00           H
ATOM   2538  N   LEU A 180      85.863  22.176 -55.089  1.00 50.74           N
ATOM   2539  CA  LEU A 180      85.989  23.015 -56.278  1.00 50.24           C
ATOM   2540  C   LEU A 180      86.602  24.370 -55.922  1.00 57.21           C
ATOM   2541  O   LEU A 180      87.527  24.799 -56.608  1.00 59.45           O
ATOM   2542  CB  LEU A 180      84.633  23.160 -57.014  1.00 49.49           C
ATOM   2543  CG  LEU A 180      84.602  23.884 -58.383  1.00 50.92           C
ATOM   2544  CD1 LEU A 180      85.675  23.341 -59.338  1.00 49.91           C
ATOM   2545  CD2 LEU A 180      83.253  23.715 -59.024  1.00 46.73           C
ATOM   2546  H   LEU A 180      84.945  21.908 -54.764  1.00  0.00           H
ATOM   2547  HA  LEU A 180      86.678  22.514 -56.959  1.00  0.00           H
ATOM   2548  HB2 LEU A 180      84.246  22.154 -57.175  1.00  0.00           H
ATOM   2549  HB3 LEU A 180      83.945  23.679 -56.347  1.00  0.00           H
ATOM   2550  HG  LEU A 180      84.782  24.947 -58.221  1.00  0.00           H
ATOM   2551 HD11 LEU A 180      86.659  23.458 -58.884  1.00  0.00           H
ATOM   2552 HD12 LEU A 180      85.640  23.895 -60.276  1.00  0.00           H
ATOM   2553 HD13 LEU A 180      85.488  22.285 -59.532  1.00  0.00           H
ATOM   2554 HD21 LEU A 180      82.482  24.097 -58.355  1.00  0.00           H
ATOM   2555 HD22 LEU A 180      83.073  22.658 -59.219  1.00  0.00           H
ATOM   2556 HD23 LEU A 180      83.225  24.267 -59.963  1.00  0.00           H
ATOM   2557  N   GLU A 181      86.139  24.998 -54.814  1.00 53.48           N
ATOM   2558  CA  GLU A 181      86.629  26.286 -54.300  1.00 54.39           C
ATOM   2559  C   GLU A 181      88.131  26.265 -54.016  1.00 60.25           C
ATOM   2560  O   GLU A 181      88.859  27.192 -54.374  1.00 62.21           O
ATOM   2561  CB  GLU A 181      85.817  26.734 -53.068  1.00 55.44           C
ATOM   2562  CG  GLU A 181      84.445  27.271 -53.465  1.00 66.37           C
ATOM   2563  CD  GLU A 181      83.517  27.788 -52.382  1.00 87.90           C
ATOM   2564  OE1 GLU A 181      83.668  27.384 -51.204  1.00 83.88           O
ATOM   2565  OE2 GLU A 181      82.605  28.573 -52.731  1.00 78.62           O
ATOM   2566  H   GLU A 181      85.397  24.545 -54.299  1.00  0.00           H
ATOM   2567  HA  GLU A 181      86.461  27.027 -55.081  1.00  0.00           H
ATOM   2568  HB2 GLU A 181      86.367  27.518 -52.548  1.00  0.00           H
ATOM   2569  HB3 GLU A 181      85.688  25.884 -52.398  1.00  0.00           H
ATOM   2570  HG2 GLU A 181      84.613  28.093 -54.161  1.00  0.00           H
ATOM   2571  HG3 GLU A 181      83.921  26.481 -54.003  1.00  0.00           H
ATOM   2572  N   THR A 182      88.590  25.169 -53.436  1.00 55.63           N
ATOM   2573  CA  THR A 182      89.990  24.908 -53.137  1.00 56.44           C
ATOM   2574  C   THR A 182      90.839  24.987 -54.429  1.00 59.51           C
ATOM   2575  O   THR A 182      91.894  25.615 -54.430  1.00 59.15           O
ATOM   2576  CB  THR A 182      90.051  23.568 -52.373  1.00 66.67           C
ATOM   2577  OG1 THR A 182      89.796  23.840 -51.000  1.00 70.22           O
ATOM   2578  CG2 THR A 182      91.342  22.821 -52.542  1.00 64.49           C
ATOM   2579  H   THR A 182      87.918  24.459 -53.181  1.00  0.00           H
ATOM   2580  HA  THR A 182      90.337  25.691 -52.463  1.00  0.00           H
ATOM   2581  HB  THR A 182      89.246  22.934 -52.744  1.00  0.00           H
ATOM   2582  HG1 THR A 182      88.863  23.711 -50.816  1.00  0.00           H
ATOM   2583 HG21 THR A 182      91.302  21.892 -51.973  1.00  0.00           H
ATOM   2584 HG22 THR A 182      91.495  22.595 -53.597  1.00  0.00           H
ATOM   2585 HG23 THR A 182      92.167  23.434 -52.179  1.00  0.00           H
ATOM   2586  N   LEU A 183      90.346  24.379 -55.526  1.00 53.98           N
ATOM   2587  CA  LEU A 183      91.019  24.359 -56.822  1.00 52.05           C
ATOM   2588  C   LEU A 183      90.990  25.722 -57.499  1.00 57.08           C
ATOM   2589  O   LEU A 183      91.990  26.121 -58.097  1.00 59.67           O
ATOM   2590  CB  LEU A 183      90.381  23.308 -57.746  1.00 50.07           C
ATOM   2591  CG  LEU A 183      90.408  21.873 -57.286  1.00 51.06           C
ATOM   2592  CD1 LEU A 183      89.549  21.030 -58.164  1.00 48.77           C
ATOM   2593  CD2 LEU A 183      91.832  21.326 -57.259  1.00 53.26           C
ATOM   2594  H   LEU A 183      89.456  23.908 -55.447  1.00  0.00           H
ATOM   2595  HA  LEU A 183      92.061  24.082 -56.660  1.00  0.00           H
ATOM   2596  HB2 LEU A 183      90.902  23.355 -58.703  1.00  0.00           H
ATOM   2597  HB3 LEU A 183      89.341  23.590 -57.912  1.00  0.00           H
ATOM   2598  HG  LEU A 183      90.007  21.831 -56.273  1.00  0.00           H
ATOM   2599 HD11 LEU A 183      89.579  19.997 -57.819  1.00  0.00           H
ATOM   2600 HD12 LEU A 183      89.917  21.081 -59.189  1.00  0.00           H
ATOM   2601 HD13 LEU A 183      88.523  21.396 -58.127  1.00  0.00           H
ATOM   2602 HD21 LEU A 183      92.450  21.951 -56.614  1.00  0.00           H
ATOM   2603 HD22 LEU A 183      92.242  21.330 -58.269  1.00  0.00           H
ATOM   2604 HD23 LEU A 183      91.822  20.306 -56.875  1.00  0.00           H
ATOM   2605  N   LEU A 184      90.334  26.408 -57.008  1.00 82.56           N
ATOM   2606  CA  LEU A 184      90.307  27.771 -57.543  1.00 82.56           C
ATOM   2607  C   LEU A 184      91.331  28.667 -56.808  1.00 82.56           C
ATOM   2608  CB  LEU A 184      88.859  28.316 -57.487  1.00 82.56           C
ATOM   2609  O   LEU A 184      92.109  29.372 -57.456  1.00 82.56           O
ATOM   2610  CG  LEU A 184      87.813  27.505 -58.289  1.00 82.56           C
ATOM   2611  CD1 LEU A 184      86.393  27.945 -57.924  1.00 82.56           C
ATOM   2612  CD2 LEU A 184      87.942  27.636 -59.802  1.00 82.56           C
ATOM   2613  H   LEU A 184      89.765  26.132 -56.220  1.00  0.00           H
ATOM   2614  HA  LEU A 184      90.602  27.722 -58.591  1.00  0.00           H
ATOM   2615  HB2 LEU A 184      88.545  28.330 -56.443  1.00  0.00           H
ATOM   2616  HB3 LEU A 184      88.861  29.340 -57.860  1.00  0.00           H
ATOM   2617  HG  LEU A 184      87.923  26.453 -58.027  1.00  0.00           H
ATOM   2618 HD11 LEU A 184      86.254  27.868 -56.846  1.00  0.00           H
ATOM   2619 HD12 LEU A 184      85.672  27.302 -58.430  1.00  0.00           H
ATOM   2620 HD13 LEU A 184      86.241  28.978 -58.237  1.00  0.00           H
ATOM   2621 HD21 LEU A 184      88.942  27.332 -60.110  1.00  0.00           H
ATOM   2622 HD22 LEU A 184      87.772  28.673 -60.092  1.00  0.00           H
ATOM   2623 HD23 LEU A 184      87.203  26.998 -60.286  1.00  0.00           H
ATOM   2624  N   GLU A 185      91.423  28.567 -55.476  1.00 74.94           N
ATOM   2625  CA  GLU A 185      92.346  29.346 -54.631  1.00 74.94           C
ATOM   2626  C   GLU A 185      93.834  28.986 -54.823  1.00 74.94           C
ATOM   2627  CB  GLU A 185      92.004  29.124 -53.151  1.00 74.94           C
ATOM   2628  O   GLU A 185      94.702  29.868 -54.915  1.00 74.94           O
ATOM   2629  CG  GLU A 185      90.701  29.794 -52.697  1.00 74.94           C
ATOM   2630  CD  GLU A 185      90.427  29.575 -51.197  1.00 74.94           C
ATOM   2631  OE1 GLU A 185      89.477  30.209 -50.692  1.00 74.94           O
ATOM   2632  OE2 GLU A 185      91.196  28.824 -50.549  1.00 74.94           O
ATOM   2633  H   GLU A 185      90.813  27.907 -55.015  1.00  0.00           H
ATOM   2634  HA  GLU A 185      92.215  30.403 -54.861  1.00  0.00           H
ATOM   2635  HB2 GLU A 185      92.820  29.522 -52.549  1.00  0.00           H
ATOM   2636  HB3 GLU A 185      91.927  28.052 -52.968  1.00  0.00           H
ATOM   2637  HG2 GLU A 185      89.873  29.376 -53.270  1.00  0.00           H
ATOM   2638  HG3 GLU A 185      90.765  30.864 -52.894  1.00  0.00           H
ATOM   2639  N   GLU A 186      94.168  27.692 -54.909  1.00 68.38           N
ATOM   2640  CA  GLU A 186      95.552  27.231 -55.110  1.00 68.38           C
ATOM   2641  C   GLU A 186      96.182  27.819 -56.382  1.00 68.38           C
ATOM   2642  CB  GLU A 186      95.614  25.701 -55.223  1.00 68.38           C
ATOM   2643  O   GLU A 186      97.392  28.076 -56.440  1.00 68.38           O
ATOM   2644  CG  GLU A 186      95.719  24.974 -53.873  1.00 68.38           C
ATOM   2645  CD  GLU A 186      96.086  23.487 -54.045  1.00 68.38           C
ATOM   2646  OE1 GLU A 186      95.880  22.712 -53.088  1.00 68.38           O
ATOM   2647  OE2 GLU A 186      96.681  23.137 -55.101  1.00 68.38           O
ATOM   2648  H   GLU A 186      93.436  27.000 -54.832  1.00  0.00           H
ATOM   2649  HA  GLU A 186      96.149  27.540 -54.252  1.00  0.00           H
ATOM   2650  HB2 GLU A 186      94.710  25.358 -55.726  1.00  0.00           H
ATOM   2651  HB3 GLU A 186      96.476  25.431 -55.833  1.00  0.00           H
ATOM   2652  HG2 GLU A 186      94.759  25.042 -53.361  1.00  0.00           H
ATOM   2653  HG3 GLU A 186      96.482  25.461 -53.265  1.00  0.00           H
ATOM   2654  N   LYS A 187      95.373  28.054 -57.418  1.00 62.88           N
ATOM   2655  CA  LYS A 187      95.844  28.632 -58.675  1.00 62.88           C
ATOM   2656  C   LYS A 187      96.026  30.144 -58.578  1.00 62.88           C
ATOM   2657  CB  LYS A 187      94.891  28.219 -59.798  1.00 62.88           C
ATOM   2658  O   LYS A 187      97.035  30.647 -59.076  1.00 62.88           O
ATOM   2659  CG  LYS A 187      95.471  28.576 -61.174  1.00 62.88           C
ATOM   2660  CD  LYS A 187      94.518  28.109 -62.274  1.00 62.88           C
ATOM   2661  CE  LYS A 187      95.017  28.559 -63.649  1.00 62.88           C
ATOM   2662  NZ  LYS A 187      94.034  28.207 -64.703  1.00 62.88           N
ATOM   2663  H   LYS A 187      94.394  27.822 -57.329  1.00  0.00           H
ATOM   2664  HA  LYS A 187      96.819  28.196 -58.893  1.00  0.00           H
ATOM   2665  HB2 LYS A 187      94.728  27.142 -59.749  1.00  0.00           H
ATOM   2666  HB3 LYS A 187      93.938  28.732 -59.666  1.00  0.00           H
ATOM   2667  HG2 LYS A 187      96.436  28.084 -61.299  1.00  0.00           H
ATOM   2668  HG3 LYS A 187      95.603  29.656 -61.243  1.00  0.00           H
ATOM   2669  HD2 LYS A 187      94.455  27.021 -62.255  1.00  0.00           H
ATOM   2670  HD3 LYS A 187      93.528  28.530 -62.095  1.00  0.00           H
ATOM   2671  HE2 LYS A 187      95.965  28.066 -63.865  1.00  0.00           H
ATOM   2672  HE3 LYS A 187      95.166  29.639 -63.642  1.00  0.00           H
ATOM   2673  HZ1 LYS A 187      94.380  28.511 -65.602  1.00  0.00           H
ATOM   2674  HZ2 LYS A 187      93.898  27.206 -64.716  1.00  0.00           H
ATOM   2675  HZ3 LYS A 187      93.154  28.663 -64.509  1.00  0.00           H
ATOM   2676  N   GLU A 188      95.116  30.863 -57.916  1.00 58.81           N
ATOM   2677  CA  GLU A 188      95.292  32.302 -57.682  1.00 58.81           C
ATOM   2678  C   GLU A 188      96.577  32.587 -56.888  1.00 58.81           C
ATOM   2679  CB  GLU A 188      94.103  32.909 -56.924  1.00 58.81           C
ATOM   2680  O   GLU A 188      97.343  33.487 -57.239  1.00 58.81           O
ATOM   2681  CG  GLU A 188      92.827  33.080 -57.766  1.00 58.81           C
ATOM   2682  CD  GLU A 188      91.879  34.144 -57.177  1.00 58.81           C
ATOM   2683  OE1 GLU A 188      90.994  34.609 -57.932  1.00 58.81           O
ATOM   2684  OE2 GLU A 188      92.137  34.611 -56.040  1.00 58.81           O
ATOM   2685  H   GLU A 188      94.286  30.406 -57.567  1.00  0.00           H
ATOM   2686  HA  GLU A 188      95.370  32.799 -58.649  1.00  0.00           H
ATOM   2687  HB2 GLU A 188      93.869  32.259 -56.081  1.00  0.00           H
ATOM   2688  HB3 GLU A 188      94.398  33.885 -56.538  1.00  0.00           H
ATOM   2689  HG2 GLU A 188      92.302  32.126 -57.805  1.00  0.00           H
ATOM   2690  HG3 GLU A 188      93.106  33.374 -58.778  1.00  0.00           H
ATOM   2691  N   SER A 189      96.864  31.789 -55.856  1.00 50.97           N
ATOM   2692  CA  SER A 189      98.057  31.956 -55.015  1.00 50.97           C
ATOM   2693  C   SER A 189      99.366  31.600 -55.735  1.00 50.97           C
ATOM   2694  CB  SER A 189      97.902  31.157 -53.719  1.00 50.97           C
ATOM   2695  O   SER A 189     100.347  32.344 -55.622  1.00 50.97           O
ATOM   2696  OG  SER A 189      97.749  29.784 -53.997  1.00 50.97           O
ATOM   2697  H   SER A 189      96.229  31.033 -55.643  1.00  0.00           H
ATOM   2698  HA  SER A 189      98.115  33.009 -54.741  1.00  0.00           H
ATOM   2699  HB2 SER A 189      97.023  31.513 -53.182  1.00  0.00           H
ATOM   2700  HB3 SER A 189      98.786  31.302 -53.099  1.00  0.00           H
ATOM   2701  HG  SER A 189      98.270  29.554 -54.770  1.00  0.00           H
ATOM   2702  N   LYS A 190      99.401  30.522 -56.536  1.00 52.03           N
ATOM   2703  CA  LYS A 190     100.564  30.182 -57.384  1.00 52.03           C
ATOM   2704  C   LYS A 190     100.797  31.215 -58.491  1.00 52.03           C
ATOM   2705  CB  LYS A 190     100.412  28.762 -57.963  1.00 52.03           C
ATOM   2706  O   LYS A 190     101.950  31.544 -58.767  1.00 52.03           O
ATOM   2707  CG  LYS A 190     100.704  27.675 -56.914  1.00 52.03           C
ATOM   2708  CD  LYS A 190     100.412  26.265 -57.456  1.00 52.03           C
ATOM   2709  CE  LYS A 190     100.669  25.210 -56.366  1.00 52.03           C
ATOM   2710  NZ  LYS A 190      99.999  23.911 -56.649  1.00 52.03           N
ATOM   2711  H   LYS A 190      98.594  29.915 -56.560  1.00  0.00           H
ATOM   2712  HA  LYS A 190     101.447  30.182 -56.745  1.00  0.00           H
ATOM   2713  HB2 LYS A 190     101.108  28.645 -58.794  1.00  0.00           H
ATOM   2714  HB3 LYS A 190      99.394  28.636 -58.332  1.00  0.00           H
ATOM   2715  HG2 LYS A 190     100.079  27.853 -56.039  1.00  0.00           H
ATOM   2716  HG3 LYS A 190     101.752  27.734 -56.622  1.00  0.00           H
ATOM   2717  HD2 LYS A 190     101.061  26.066 -58.309  1.00  0.00           H
ATOM   2718  HD3 LYS A 190      99.371  26.209 -57.774  1.00  0.00           H
ATOM   2719  HE2 LYS A 190     101.743  25.039 -56.294  1.00  0.00           H
ATOM   2720  HE3 LYS A 190     100.308  25.593 -55.412  1.00  0.00           H
ATOM   2721  HZ1 LYS A 190     100.200  23.259 -55.905  1.00  0.00           H
ATOM   2722  HZ2 LYS A 190      99.001  24.054 -56.710  1.00  0.00           H
ATOM   2723  HZ3 LYS A 190     100.341  23.540 -57.524  1.00  0.00           H
ATOM   2724  N   SER A 191      99.732  31.775 -59.072  1.00 49.72           N
ATOM   2725  CA  SER A 191      99.828  32.891 -60.022  1.00 49.72           C
ATOM   2726  C   SER A 191     100.385  34.154 -59.358  1.00 49.72           C
ATOM   2727  CB  SER A 191      98.460  33.186 -60.643  1.00 49.72           C
ATOM   2728  O   SER A 191     101.219  34.830 -59.951  1.00 49.72           O
ATOM   2729  OG  SER A 191      98.605  34.054 -61.748  1.00 49.72           O
ATOM   2730  H   SER A 191      98.816  31.413 -58.847  1.00  0.00           H
ATOM   2731  HA  SER A 191     100.509  32.599 -60.822  1.00  0.00           H
ATOM   2732  HB2 SER A 191      98.006  32.252 -60.975  1.00  0.00           H
ATOM   2733  HB3 SER A 191      97.818  33.654 -59.897  1.00  0.00           H
ATOM   2734  HG  SER A 191      97.743  34.233 -62.130  1.00  0.00           H
ATOM   2735  N   LYS A 192      99.989  34.458 -58.114  1.00 49.56           N
ATOM   2736  CA  LYS A 192     100.526  35.597 -57.347  1.00 49.56           C
ATOM   2737  C   LYS A 192     102.005  35.421 -56.976  1.00 49.56           C
ATOM   2738  CB  LYS A 192      99.655  35.854 -56.102  1.00 49.56           C
ATOM   2739  O   LYS A 192     102.766  36.368 -57.128  1.00 49.56           O
ATOM   2740  CG  LYS A 192      98.339  36.575 -56.444  1.00 49.56           C
ATOM   2741  CD  LYS A 192      97.406  36.663 -55.225  1.00 49.56           C
ATOM   2742  CE  LYS A 192      96.094  37.368 -55.604  1.00 49.56           C
ATOM   2743  NZ  LYS A 192      95.041  37.219 -54.564  1.00 49.56           N
ATOM   2744  H   LYS A 192      99.286  33.877 -57.680  1.00  0.00           H
ATOM   2745  HA  LYS A 192     100.453  36.480 -57.982  1.00  0.00           H
ATOM   2746  HB2 LYS A 192      99.419  34.897 -55.637  1.00  0.00           H
ATOM   2747  HB3 LYS A 192     100.219  36.462 -55.395  1.00  0.00           H
ATOM   2748  HG2 LYS A 192      97.832  36.027 -57.238  1.00  0.00           H
ATOM   2749  HG3 LYS A 192      98.565  37.582 -56.794  1.00  0.00           H
ATOM   2750  HD2 LYS A 192      97.183  35.657 -54.870  1.00  0.00           H
ATOM   2751  HD3 LYS A 192      97.901  37.224 -54.432  1.00  0.00           H
ATOM   2752  HE2 LYS A 192      95.726  36.941 -56.537  1.00  0.00           H
ATOM   2753  HE3 LYS A 192      96.294  38.429 -55.755  1.00  0.00           H
ATOM   2754  HZ1 LYS A 192      94.203  37.699 -54.861  1.00  0.00           H
ATOM   2755  HZ2 LYS A 192      94.838  36.239 -54.429  1.00  0.00           H
ATOM   2756  HZ3 LYS A 192      95.367  37.618 -53.695  1.00  0.00           H
ATOM   2757  N   LYS A 193     102.436  34.224 -56.546  1.00 46.38           N
ATOM   2758  CA  LYS A 193     103.843  33.956 -56.171  1.00 46.38           C
ATOM   2759  C   LYS A 193     104.813  34.014 -57.353  1.00 46.38           C
ATOM   2760  CB  LYS A 193     103.983  32.613 -55.433  1.00 46.38           C
ATOM   2761  O   LYS A 193     105.897  34.557 -57.198  1.00 46.38           O
ATOM   2762  CG  LYS A 193     103.678  32.751 -53.934  1.00 46.38           C
ATOM   2763  CD  LYS A 193     103.948  31.436 -53.191  1.00 46.38           C
ATOM   2764  CE  LYS A 193     103.718  31.630 -51.686  1.00 46.38           C
ATOM   2765  NZ  LYS A 193     103.964  30.382 -50.919  1.00 46.38           N
ATOM   2766  H   LYS A 193     101.768  33.470 -56.475  1.00  0.00           H
ATOM   2767  HA  LYS A 193     104.142  34.738 -55.473  1.00  0.00           H
ATOM   2768  HB2 LYS A 193     105.003  32.249 -55.553  1.00  0.00           H
ATOM   2769  HB3 LYS A 193     103.294  31.892 -55.872  1.00  0.00           H
ATOM   2770  HG2 LYS A 193     104.309  33.533 -53.513  1.00  0.00           H
ATOM   2771  HG3 LYS A 193     102.631  33.027 -53.805  1.00  0.00           H
ATOM   2772  HD2 LYS A 193     103.273  30.665 -53.563  1.00  0.00           H
ATOM   2773  HD3 LYS A 193     104.979  31.128 -53.363  1.00  0.00           H
ATOM   2774  HE2 LYS A 193     102.687  31.944 -51.526  1.00  0.00           H
ATOM   2775  HE3 LYS A 193     104.387  32.409 -51.322  1.00  0.00           H
ATOM   2776  HZ1 LYS A 193     103.802  30.552 -49.937  1.00  0.00           H
ATOM   2777  HZ2 LYS A 193     103.337  29.659 -51.243  1.00  0.00           H
ATOM   2778  HZ3 LYS A 193     104.920  30.085 -51.056  1.00  0.00           H
ATOM   2779  N   ARG A 194     104.429  33.511 -58.533  1.00 44.97           N
ATOM   2780  CA  ARG A 194     105.283  33.566 -59.737  1.00 44.97           C
ATOM   2781  C   ARG A 194     105.466  34.992 -60.279  1.00 44.97           C
ATOM   2782  CB  ARG A 194     104.704  32.616 -60.798  1.00 44.97           C
ATOM   2783  O   ARG A 194     106.433  35.263 -60.977  1.00 44.97           O
ATOM   2784  CG  ARG A 194     105.791  32.036 -61.711  1.00 44.97           C
ATOM   2785  CD  ARG A 194     105.162  31.052 -62.705  1.00 44.97           C
ATOM   2786  NE  ARG A 194     106.191  30.306 -63.452  1.00 44.97           N
ATOM   2787  NH1 ARG A 194     104.775  29.094 -64.788  1.00 44.97           N
ATOM   2788  NH2 ARG A 194     106.981  28.789 -64.956  1.00 44.97           N
ATOM   2789  CZ  ARG A 194     105.979  29.402 -64.392  1.00 44.97           C
ATOM   2790  H   ARG A 194     103.520  33.077 -58.603  1.00  0.00           H
ATOM   2791  HA  ARG A 194     106.268  33.190 -59.460  1.00  0.00           H
ATOM   2792  HB2 ARG A 194     104.195  31.795 -60.293  1.00  0.00           H
ATOM   2793  HB3 ARG A 194     103.982  33.161 -61.407  1.00  0.00           H
ATOM   2794  HG2 ARG A 194     106.273  32.845 -62.259  1.00  0.00           H
ATOM   2795  HG3 ARG A 194     106.533  31.515 -61.106  1.00  0.00           H
ATOM   2796  HD2 ARG A 194     104.545  31.608 -63.411  1.00  0.00           H
ATOM   2797  HD3 ARG A 194     104.534  30.347 -62.161  1.00  0.00           H
ATOM   2798  HE  ARG A 194     107.154  30.506 -63.222  1.00  0.00           H
ATOM   2799 HH11 ARG A 194     103.975  29.550 -64.373  1.00  0.00           H
ATOM   2800 HH12 ARG A 194     104.643  28.400 -65.509  1.00  0.00           H
ATOM   2801 HH21 ARG A 194     107.927  29.003 -64.675  1.00  0.00           H
ATOM   2802 HH22 ARG A 194     106.812  28.100 -65.674  1.00  0.00           H
ATOM   2803  N   ASN A 195     104.547  35.896 -59.937  1.00 42.44           N
ATOM   2804  CA  ASN A 195     104.510  37.272 -60.431  1.00 42.44           C
ATOM   2805  C   ASN A 195     105.252  38.282 -59.537  1.00 42.44           C
ATOM   2806  CB  ASN A 195     103.038  37.666 -60.666  1.00 42.44           C
ATOM   2807  O   ASN A 195     105.332  39.447 -59.910  1.00 42.44           O
ATOM   2808  CG  ASN A 195     102.411  36.987 -61.873  1.00 42.44           C
ATOM   2809  ND2 ASN A 195     101.128  37.175 -62.082  1.00 42.44           N
ATOM   2810  OD1 ASN A 195     103.039  36.300 -62.660  1.00 42.44           O
ATOM   2811  H   ASN A 195     103.825  35.610 -59.291  1.00  0.00           H
ATOM   2812  HA  ASN A 195     105.004  37.279 -61.403  1.00  0.00           H
ATOM   2813  HB2 ASN A 195     102.990  38.745 -60.814  1.00  0.00           H
ATOM   2814  HB3 ASN A 195     102.460  37.408 -59.779  1.00  0.00           H
ATOM   2815 HD21 ASN A 195     100.591  37.748 -61.446  1.00  0.00           H
ATOM   2816 HD22 ASN A 195     100.678  36.747 -62.878  1.00  0.00           H
ATOM   2817  N   TYR A 196     105.812  37.873 -58.392  1.00 45.00           N
ATOM   2818  CA  TYR A 196     106.645  38.763 -57.565  1.00 45.00           C
ATOM   2819  C   TYR A 196     108.108  38.838 -58.054  1.00 45.00           C
ATOM   2820  CB  TYR A 196     106.528  38.368 -56.082  1.00 45.00           C
ATOM   2821  O   TYR A 196     108.867  39.675 -57.579  1.00 45.00           O
ATOM   2822  CG  TYR A 196     106.576  39.551 -55.125  1.00 45.00           C
ATOM   2823  CD1 TYR A 196     107.800  39.977 -54.574  1.00 45.00           C
ATOM   2824  CD2 TYR A 196     105.389  40.240 -54.805  1.00 45.00           C
ATOM   2825  CE1 TYR A 196     107.841  41.082 -53.701  1.00 45.00           C
ATOM   2826  CE2 TYR A 196     105.423  41.344 -53.931  1.00 45.00           C
ATOM   2827  OH  TYR A 196     106.678  42.839 -52.543  1.00 45.00           O
ATOM   2828  CZ  TYR A 196     106.650  41.768 -53.379  1.00 45.00           C
ATOM   2829  H   TYR A 196     105.658  36.923 -58.085  1.00  0.00           H
ATOM   2830  HA  TYR A 196     106.228  39.766 -57.660  1.00  0.00           H
ATOM   2831  HB2 TYR A 196     105.581  37.849 -55.939  1.00  0.00           H
ATOM   2832  HB3 TYR A 196     107.342  37.686 -55.836  1.00  0.00           H
ATOM   2833  HD1 TYR A 196     108.712  39.454 -54.822  1.00  0.00           H
ATOM   2834  HD2 TYR A 196     104.450  39.920 -55.232  1.00  0.00           H
ATOM   2835  HE1 TYR A 196     108.782  41.404 -53.279  1.00  0.00           H
ATOM   2836  HE2 TYR A 196     104.510  41.866 -53.684  1.00  0.00           H
ATOM   2837  HH  TYR A 196     106.125  42.663 -51.778  1.00  0.00           H
ATOM   2838  N   GLU A 197     108.501  37.993 -59.017  1.00 45.09           N
ATOM   2839  CA  GLU A 197     109.874  37.929 -59.548  1.00 45.09           C
ATOM   2840  C   GLU A 197     110.069  38.653 -60.895  1.00 45.09           C
ATOM   2841  CB  GLU A 197     110.333  36.460 -59.621  1.00 45.09           C
ATOM   2842  O   GLU A 197     111.208  38.885 -61.278  1.00 45.09           O
ATOM   2843  CG  GLU A 197     110.602  35.876 -58.222  1.00 45.09           C
ATOM   2844  CD  GLU A 197     111.054  34.404 -58.235  1.00 45.09           C
ATOM   2845  OE1 GLU A 197     111.542  33.947 -57.176  1.00 45.09           O
ATOM   2846  OE2 GLU A 197     110.842  33.712 -59.260  1.00 45.09           O
ATOM   2847  H   GLU A 197     107.814  37.361 -59.403  1.00  0.00           H
ATOM   2848  HA  GLU A 197     110.518  38.427 -58.824  1.00  0.00           H
ATOM   2849  HB2 GLU A 197     109.555  35.871 -60.106  1.00  0.00           H
ATOM   2850  HB3 GLU A 197     111.246  36.401 -60.214  1.00  0.00           H
ATOM   2851  HG2 GLU A 197     109.684  35.948 -57.638  1.00  0.00           H
ATOM   2852  HG3 GLU A 197     111.373  36.474 -57.736  1.00  0.00           H
ATOM   2853  N   ASN A 198     109.004  39.071 -61.597  1.00 37.50           N
ATOM   2854  CA  ASN A 198     109.123  39.783 -62.880  1.00 37.50           C
ATOM   2855  C   ASN A 198     108.380  41.125 -62.842  1.00 37.50           C
ATOM   2856  CB  ASN A 198     108.670  38.873 -64.032  1.00 37.50           C
ATOM   2857  O   ASN A 198     107.152  41.185 -62.893  1.00 37.50           O
ATOM   2858  CG  ASN A 198     109.675  37.767 -64.306  1.00 37.50           C
ATOM   2859  ND2 ASN A 198     109.239  36.531 -64.385  1.00 37.50           N
ATOM   2860  OD1 ASN A 198     110.860  37.978 -64.466  1.00 37.50           O
ATOM   2861  H   ASN A 198     108.081  38.889 -61.229  1.00  0.00           H
ATOM   2862  HA  ASN A 198     110.180  40.001 -63.034  1.00  0.00           H
ATOM   2863  HB2 ASN A 198     107.713  38.423 -63.770  1.00  0.00           H
ATOM   2864  HB3 ASN A 198     108.547  39.474 -64.933  1.00  0.00           H
ATOM   2865 HD21 ASN A 198     108.257  36.333 -64.260  1.00  0.00           H
ATOM   2866 HD22 ASN A 198     109.886  35.778 -64.571  1.00  0.00           H
ATOM   2867  N   LEU A 199     109.160  42.202 -62.754  1.00 41.34           N
ATOM   2868  CA  LEU A 199     108.732  43.597 -62.654  1.00 41.34           C
ATOM   2869  C   LEU A 199     108.452  44.218 -64.039  1.00 41.34           C
ATOM   2870  CB  LEU A 199     109.819  44.365 -61.863  1.00 41.34           C
ATOM   2871  O   LEU A 199     108.911  45.319 -64.306  1.00 41.34           O
ATOM   2872  CG  LEU A 199     109.321  45.673 -61.218  1.00 41.34           C
ATOM   2873  CD1 LEU A 199     108.778  45.398 -59.812  1.00 41.34           C
ATOM   2874  CD2 LEU A 199     110.456  46.691 -61.097  1.00 41.34           C
ATOM   2875  H   LEU A 199     110.156  42.037 -62.757  1.00  0.00           H
ATOM   2876  HA  LEU A 199     107.808  43.627 -62.076  1.00  0.00           H
ATOM   2877  HB2 LEU A 199     110.191  43.714 -61.072  1.00  0.00           H
ATOM   2878  HB3 LEU A 199     110.642  44.600 -62.538  1.00  0.00           H
ATOM   2879  HG  LEU A 199     108.526  46.095 -61.833  1.00  0.00           H
ATOM   2880 HD11 LEU A 199     107.966  44.674 -59.871  1.00  0.00           H
ATOM   2881 HD12 LEU A 199     109.576  44.999 -59.186  1.00  0.00           H
ATOM   2882 HD13 LEU A 199     108.406  46.326 -59.378  1.00  0.00           H
ATOM   2883 HD21 LEU A 199     110.861  46.904 -62.086  1.00  0.00           H
ATOM   2884 HD22 LEU A 199     111.243  46.283 -60.463  1.00  0.00           H
ATOM   2885 HD23 LEU A 199     110.073  47.611 -60.655  1.00  0.00           H
ATOM   2886  N   ASP A 200     107.709  43.538 -64.913  1.00 37.31           N
ATOM   2887  CA  ASP A 200     107.236  44.122 -66.180  1.00 37.31           C
ATOM   2888  C   ASP A 200     105.705  44.212 -66.177  1.00 37.31           C
ATOM   2889  CB  ASP A 200     107.829  43.411 -67.409  1.00 37.31           C
ATOM   2890  O   ASP A 200     104.958  43.303 -66.549  1.00 37.31           O
ATOM   2891  CG  ASP A 200     109.228  43.922 -67.804  1.00 37.31           C
ATOM   2892  OD1 ASP A 200     109.534  45.103 -67.531  1.00 37.31           O
ATOM   2893  OD2 ASP A 200     109.952  43.130 -68.445  1.00 37.31           O
ATOM   2894  H   ASP A 200     107.460  42.583 -64.697  1.00  0.00           H
ATOM   2895  HA  ASP A 200     107.607  45.147 -66.206  1.00  0.00           H
ATOM   2896  HB2 ASP A 200     107.156  43.563 -68.253  1.00  0.00           H
ATOM   2897  HB3 ASP A 200     107.892  42.343 -67.200  1.00  0.00           H
ATOM   2898  N   GLN A 201     105.229  45.360 -65.694  1.00 45.69           N
ATOM   2899  CA  GLN A 201     103.832  45.775 -65.690  1.00 45.69           C
ATOM   2900  C   GLN A 201     103.423  46.272 -67.080  1.00 45.69           C
ATOM   2901  CB  GLN A 201     103.646  46.909 -64.658  1.00 45.69           C
ATOM   2902  O   GLN A 201     103.439  47.473 -67.306  1.00 45.69           O
ATOM   2903  CG  GLN A 201     103.563  46.420 -63.213  1.00 45.69           C
ATOM   2904  CD  GLN A 201     103.642  47.566 -62.209  1.00 45.69           C
ATOM   2905  NE2 GLN A 201     102.894  47.523 -61.127  1.00 45.69           N
ATOM   2906  OE1 GLN A 201     104.389  48.515 -62.344  1.00 45.69           O
ATOM   2907  H   GLN A 201     105.899  46.001 -65.294  1.00  0.00           H
ATOM   2908  HA  GLN A 201     103.205  44.928 -65.411  1.00  0.00           H
ATOM   2909  HB2 GLN A 201     102.724  47.441 -64.894  1.00  0.00           H
ATOM   2910  HB3 GLN A 201     104.482  47.602 -64.745  1.00  0.00           H
ATOM   2911  HG2 GLN A 201     104.389  45.734 -63.027  1.00  0.00           H
ATOM   2912  HG3 GLN A 201     102.622  45.889 -63.072  1.00  0.00           H
ATOM   2913 HE21 GLN A 201     102.270  46.744 -60.975  1.00  0.00           H
ATOM   2914 HE22 GLN A 201     102.944  48.269 -60.448  1.00  0.00           H
ATOM   2915  N   LEU A 202     103.032  45.383 -68.003  1.00 38.31           N
ATOM   2916  CA  LEU A 202     102.240  45.790 -69.187  1.00 38.31           C
ATOM   2917  C   LEU A 202     101.492  44.669 -69.938  1.00 38.31           C
ATOM   2918  CB  LEU A 202     103.095  46.671 -70.135  1.00 38.31           C
ATOM   2919  O   LEU A 202     100.846  44.943 -70.942  1.00 38.31           O
ATOM   2920  CG  LEU A 202     102.689  48.169 -70.079  1.00 38.31           C
ATOM   2921  CD1 LEU A 202     103.917  49.075 -70.134  1.00 38.31           C
ATOM   2922  CD2 LEU A 202     101.753  48.542 -71.227  1.00 38.31           C
ATOM   2923  H   LEU A 202     103.283  44.411 -67.889  1.00  0.00           H
ATOM   2924  HA  LEU A 202     101.462  46.449 -68.802  1.00  0.00           H
ATOM   2925  HB2 LEU A 202     102.967  46.312 -71.156  1.00  0.00           H
ATOM   2926  HB3 LEU A 202     104.144  46.578 -69.855  1.00  0.00           H
ATOM   2927  HG  LEU A 202     102.169  48.350 -69.138  1.00  0.00           H
ATOM   2928 HD11 LEU A 202     104.594  48.819 -69.319  1.00  0.00           H
ATOM   2929 HD12 LEU A 202     104.427  48.937 -71.087  1.00  0.00           H
ATOM   2930 HD13 LEU A 202     103.606  50.115 -70.035  1.00  0.00           H
ATOM   2931 HD21 LEU A 202     100.871  47.902 -71.200  1.00  0.00           H
ATOM   2932 HD22 LEU A 202     102.271  48.406 -72.176  1.00  0.00           H
ATOM   2933 HD23 LEU A 202     101.449  49.584 -71.124  1.00  0.00           H
ATOM   2934  N   SER A 203     101.472  43.427 -69.444  1.00 35.53           N
ATOM   2935  CA  SER A 203     100.667  42.338 -70.031  1.00 35.53           C
ATOM   2936  C   SER A 203      99.790  41.673 -68.964  1.00 35.53           C
ATOM   2937  CB  SER A 203     101.577  41.359 -70.786  1.00 35.53           C
ATOM   2938  O   SER A 203     100.021  40.535 -68.556  1.00 35.53           O
ATOM   2939  OG  SER A 203     100.870  40.178 -71.119  1.00 35.53           O
ATOM   2940  H   SER A 203     102.035  43.224 -68.630  1.00  0.00           H
ATOM   2941  HA  SER A 203      99.998  42.789 -70.764  1.00  0.00           H
ATOM   2942  HB2 SER A 203     102.428  41.101 -70.155  1.00  0.00           H
ATOM   2943  HB3 SER A 203     101.937  41.833 -71.699  1.00  0.00           H
ATOM   2944  HG  SER A 203     101.453  39.578 -71.590  1.00  0.00           H
ATOM   2945  N   TYR A 204      98.773  42.398 -68.494  1.00 42.62           N
ATOM   2946  CA  TYR A 204      97.852  41.960 -67.433  1.00 42.62           C
ATOM   2947  C   TYR A 204      96.735  40.996 -67.903  1.00 42.62           C
ATOM   2948  CB  TYR A 204      97.299  43.196 -66.691  1.00 42.62           C
ATOM   2949  O   TYR A 204      95.843  40.690 -67.116  1.00 42.62           O
ATOM   2950  CG  TYR A 204      97.482  43.148 -65.183  1.00 42.62           C
ATOM   2951  CD1 TYR A 204      96.502  42.557 -64.364  1.00 42.62           C
ATOM   2952  CD2 TYR A 204      98.643  43.696 -64.601  1.00 42.62           C
ATOM   2953  CE1 TYR A 204      96.675  42.522 -62.966  1.00 42.62           C
ATOM   2954  CE2 TYR A 204      98.824  43.660 -63.205  1.00 42.62           C
ATOM   2955  OH  TYR A 204      98.008  43.031 -61.036  1.00 42.62           O
ATOM   2956  CZ  TYR A 204      97.837  43.072 -62.384  1.00 42.62           C
ATOM   2957  H   TYR A 204      98.625  43.313 -68.895  1.00  0.00           H
ATOM   2958  HA  TYR A 204      98.453  41.408 -66.710  1.00  0.00           H
ATOM   2959  HB2 TYR A 204      96.233  43.274 -66.904  1.00  0.00           H
ATOM   2960  HB3 TYR A 204      97.798  44.086 -67.075  1.00  0.00           H
ATOM   2961  HD1 TYR A 204      95.615  42.129 -64.808  1.00  0.00           H
ATOM   2962  HD2 TYR A 204      99.398  44.146 -65.229  1.00  0.00           H
ATOM   2963  HE1 TYR A 204      95.918  42.074 -62.340  1.00  0.00           H
ATOM   2964  HE2 TYR A 204      99.715  44.081 -62.763  1.00  0.00           H
ATOM   2965  HH  TYR A 204      97.289  43.502 -60.608  1.00  0.00           H
ATOM   2966  N   ASP A 205      96.776  40.494 -69.147  1.00 38.22           N
ATOM   2967  CA  ASP A 205      95.626  39.798 -69.758  1.00 38.22           C
ATOM   2968  C   ASP A 205      95.749  38.283 -69.978  1.00 38.22           C
ATOM   2969  CB  ASP A 205      95.210  40.520 -71.056  1.00 38.22           C
ATOM   2970  O   ASP A 205      94.746  37.616 -70.233  1.00 38.22           O
ATOM   2971  CG  ASP A 205      94.046  41.501 -70.856  1.00 38.22           C
ATOM   2972  OD1 ASP A 205      93.296  41.354 -69.861  1.00 38.22           O
ATOM   2973  OD2 ASP A 205      93.925  42.401 -71.711  1.00 38.22           O
ATOM   2974  H   ASP A 205      97.625  40.596 -69.685  1.00  0.00           H
ATOM   2975  HA  ASP A 205      94.796  39.931 -69.065  1.00  0.00           H
ATOM   2976  HB2 ASP A 205      96.069  41.074 -71.434  1.00  0.00           H
ATOM   2977  HB3 ASP A 205      94.919  39.774 -71.796  1.00  0.00           H
ATOM   2978  N   ASN A 206      96.916  37.660 -69.825  1.00 40.25           N
ATOM   2979  CA  ASN A 206      97.052  36.265 -70.256  1.00 40.25           C
ATOM   2980  C   ASN A 206      96.950  35.244 -69.112  1.00 40.25           C
ATOM   2981  CB  ASN A 206      98.223  36.144 -71.240  1.00 40.25           C
ATOM   2982  O   ASN A 206      97.948  34.811 -68.540  1.00 40.25           O
ATOM   2983  CG  ASN A 206      97.819  36.681 -72.613  1.00 40.25           C
ATOM   2984  ND2 ASN A 206      98.712  37.310 -73.334  1.00 40.25           N
ATOM   2985  OD1 ASN A 206      96.707  36.503 -73.076  1.00 40.25           O
ATOM   2986  H   ASN A 206      97.702  38.145 -69.415  1.00  0.00           H
ATOM   2987  HA  ASN A 206      96.166  36.081 -70.864  1.00  0.00           H
ATOM   2988  HB2 ASN A 206      99.069  36.719 -70.864  1.00  0.00           H
ATOM   2989  HB3 ASN A 206      98.510  35.097 -71.332  1.00  0.00           H
ATOM   2990 HD21 ASN A 206      99.645  37.450 -72.973  1.00  0.00           H
ATOM   2991 HD22 ASN A 206      98.468  37.655 -74.251  1.00  0.00           H
ATOM   2992  N   LYS A 207      95.697  34.788 -68.923  1.00 46.59           N
ATOM   2993  CA  LYS A 207      95.188  33.610 -68.178  1.00 46.59           C
ATOM   2994  C   LYS A 207      94.610  33.895 -66.789  1.00 46.59           C
ATOM   2995  CB  LYS A 207      96.156  32.405 -68.192  1.00 46.59           C
ATOM   2996  O   LYS A 207      95.090  33.366 -65.785  1.00 46.59           O
ATOM   2997  CG  LYS A 207      96.467  31.901 -69.609  1.00 46.59           C
ATOM   2998  CD  LYS A 207      97.516  30.783 -69.583  1.00 46.59           C
ATOM   2999  CE  LYS A 207      97.782  30.338 -71.025  1.00 46.59           C
ATOM   3000  NZ  LYS A 207      98.879  29.344 -71.116  1.00 46.59           N
ATOM   3001  H   LYS A 207      94.979  35.344 -69.365  1.00  0.00           H
ATOM   3002  HA  LYS A 207      94.331  33.273 -68.761  1.00  0.00           H
ATOM   3003  HB2 LYS A 207      97.090  32.705 -67.717  1.00  0.00           H
ATOM   3004  HB3 LYS A 207      95.714  31.591 -67.617  1.00  0.00           H
ATOM   3005  HG2 LYS A 207      96.847  32.730 -70.206  1.00  0.00           H
ATOM   3006  HG3 LYS A 207      95.551  31.522 -70.063  1.00  0.00           H
ATOM   3007  HD2 LYS A 207      98.438  31.154 -69.136  1.00  0.00           H
ATOM   3008  HD3 LYS A 207      97.140  29.941 -69.003  1.00  0.00           H
ATOM   3009  HE2 LYS A 207      98.052  31.212 -71.617  1.00  0.00           H
ATOM   3010  HE3 LYS A 207      96.872  29.900 -71.434  1.00  0.00           H
ATOM   3011  HZ1 LYS A 207      99.017  29.082 -72.082  1.00  0.00           H
ATOM   3012  HZ2 LYS A 207      99.730  29.748 -70.752  1.00  0.00           H
ATOM   3013  HZ3 LYS A 207      98.637  28.525 -70.576  1.00  0.00           H
ATOM   3014  N   ARG A 208      93.485  34.627 -66.747  1.00 56.34           N
ATOM   3015  CA  ARG A 208      92.538  34.517 -65.621  1.00 56.34           C
ATOM   3016  C   ARG A 208      92.197  33.035 -65.413  1.00 56.34           C
ATOM   3017  CB  ARG A 208      91.269  35.363 -65.858  1.00 56.34           C
ATOM   3018  O   ARG A 208      91.919  32.313 -66.369  1.00 56.34           O
ATOM   3019  CG  ARG A 208      91.548  36.869 -65.717  1.00 56.34           C
ATOM   3020  CD  ARG A 208      90.279  37.713 -65.896  1.00 56.34           C
ATOM   3021  NE  ARG A 208      90.592  39.156 -65.896  1.00 56.34           N
ATOM   3022  NH1 ARG A 208      88.469  39.952 -66.306  1.00 56.34           N
ATOM   3023  NH2 ARG A 208      90.184  41.371 -66.215  1.00 56.34           N
ATOM   3024  CZ  ARG A 208      89.747  40.148 -66.129  1.00 56.34           C
ATOM   3025  H   ARG A 208      93.283  35.266 -67.502  1.00  0.00           H
ATOM   3026  HA  ARG A 208      93.032  34.884 -64.721  1.00  0.00           H
ATOM   3027  HB2 ARG A 208      90.513  35.075 -65.128  1.00  0.00           H
ATOM   3028  HB3 ARG A 208      90.890  35.163 -66.860  1.00  0.00           H
ATOM   3029  HG2 ARG A 208      91.958  37.058 -64.725  1.00  0.00           H
ATOM   3030  HG3 ARG A 208      92.281  37.166 -66.467  1.00  0.00           H
ATOM   3031  HD2 ARG A 208      89.809  37.451 -66.844  1.00  0.00           H
ATOM   3032  HD3 ARG A 208      89.587  37.497 -65.082  1.00  0.00           H
ATOM   3033  HE  ARG A 208      91.549  39.412 -65.698  1.00  0.00           H
ATOM   3034 HH11 ARG A 208      87.859  40.735 -66.491  1.00  0.00           H
ATOM   3035 HH12 ARG A 208      88.090  39.017 -66.258  1.00  0.00           H
ATOM   3036 HH21 ARG A 208      89.539  42.126 -66.402  1.00  0.00           H
ATOM   3037 HH22 ARG A 208      91.168  41.565 -66.094  1.00  0.00           H
ATOM   3038  N   GLY A 209      92.345  32.555 -64.181  1.00 58.72           N
ATOM   3039  CA  GLY A 209      91.885  31.219 -63.810  1.00 58.72           C
ATOM   3040  C   GLY A 209      90.356  31.166 -63.791  1.00 58.72           C
ATOM   3041  O   GLY A 209      89.731  32.221 -63.686  1.00 58.72           O
ATOM   3042  H   GLY A 209      92.789  33.132 -63.481  1.00  0.00           H
ATOM   3043  HA2 GLY A 209      92.260  30.496 -64.535  1.00  0.00           H
ATOM   3044  HA3 GLY A 209      92.267  30.968 -62.820  1.00  0.00           H
ATOM   3045  N   PRO A 210      90.080  30.325 -63.878  1.00 74.86           N
ATOM   3046  CA  PRO A 210      88.616  30.111 -63.912  1.00 73.54           C
ATOM   3047  C   PRO A 210      87.998  30.345 -62.531  1.00 74.30           C
ATOM   3048  O   PRO A 210      88.654  30.083 -61.520  1.00 72.43           O
ATOM   3049  CB  PRO A 210      88.459  28.676 -64.409  1.00 73.40           C
ATOM   3050  CG  PRO A 210      89.726  28.008 -64.055  1.00 77.64           C
ATOM   3051  CD  PRO A 210      90.809  29.047 -63.852  1.00 74.93           C
ATOM   3052  HA  PRO A 210      88.166  30.795 -64.631  1.00  0.00           H
ATOM   3053  HB2 PRO A 210      87.618  28.189 -63.914  1.00  0.00           H
ATOM   3054  HB3 PRO A 210      88.317  28.665 -65.490  1.00  0.00           H
ATOM   3055  HG2 PRO A 210      90.017  27.333 -64.860  1.00  0.00           H
ATOM   3056  HG3 PRO A 210      89.592  27.439 -63.135  1.00  0.00           H
ATOM   3057  HD2 PRO A 210      91.309  28.905 -62.894  1.00  0.00           H
ATOM   3058  HD3 PRO A 210      91.532  29.006 -64.667  1.00  0.00           H
ATOM   3059  N   LYS A 211      86.779  30.919 -62.499  1.00 68.91           N
ATOM   3060  CA  LYS A 211      86.089  31.345 -61.280  1.00 67.24           C
ATOM   3061  C   LYS A 211      84.627  30.930 -61.212  1.00 67.17           C
ATOM   3062  O   LYS A 211      83.950  30.862 -62.240  1.00 66.07           O
ATOM   3063  CB  LYS A 211      86.165  32.868 -61.162  1.00  0.00           C
ATOM   3064  CG  LYS A 211      87.624  33.306 -61.080  1.00  0.00           C
ATOM   3065  CD  LYS A 211      87.692  34.824 -60.959  1.00  0.00           C
ATOM   3066  CE  LYS A 211      89.149  35.259 -60.840  1.00  0.00           C
ATOM   3067  NZ  LYS A 211      89.856  34.953 -62.092  1.00  0.00           N
ATOM   3068  H   LYS A 211      86.307  31.066 -63.380  1.00  0.00           H
ATOM   3069  HA  LYS A 211      86.607  30.910 -60.425  1.00  0.00           H
ATOM   3070  HB2 LYS A 211      85.699  33.322 -62.035  1.00  0.00           H
ATOM   3071  HB3 LYS A 211      85.640  33.188 -60.262  1.00  0.00           H
ATOM   3072  HG2 LYS A 211      88.149  32.989 -61.981  1.00  0.00           H
ATOM   3073  HG3 LYS A 211      88.092  32.850 -60.208  1.00  0.00           H
ATOM   3074  HD2 LYS A 211      87.145  35.143 -60.072  1.00  0.00           H
ATOM   3075  HD3 LYS A 211      87.248  35.280 -61.844  1.00  0.00           H
ATOM   3076  HE2 LYS A 211      89.194  36.332 -60.651  1.00  0.00           H
ATOM   3077  HE3 LYS A 211      89.622  34.725 -60.016  1.00  0.00           H
ATOM   3078  HZ1 LYS A 211      90.705  35.497 -62.141  1.00  0.00           H
ATOM   3079  HZ2 LYS A 211      90.083  33.970 -62.119  1.00  0.00           H
ATOM   3080  HZ3 LYS A 211      89.263  35.183 -62.878  1.00  0.00           H
ATOM   3081  N   ALA A 212      84.129  30.699 -59.985  1.00 61.59           N
ATOM   3082  CA  ALA A 212      82.724  30.385 -59.746  1.00 60.26           C
ATOM   3083  C   ALA A 212      82.018  31.696 -59.437  1.00 66.91           C
ATOM   3084  O   ALA A 212      82.145  32.223 -58.330  1.00 68.58           O
ATOM   3085  CB  ALA A 212      82.584  29.414 -58.584  1.00 59.34           C
ATOM   3086  H   ALA A 212      84.755  30.745 -59.194  1.00  0.00           H
ATOM   3087  HA  ALA A 212      82.292  29.942 -60.644  1.00  0.00           H
ATOM   3088  HB1 ALA A 212      81.529  29.192 -58.421  1.00  0.00           H
ATOM   3089  HB2 ALA A 212      83.004  29.862 -57.684  1.00  0.00           H
ATOM   3090  HB3 ALA A 212      83.118  28.492 -58.814  1.00  0.00           H
ATOM   3091  N   ASP A 213      81.318  32.259 -60.440  1.00 63.82           N
ATOM   3092  CA  ASP A 213      80.588  33.527 -60.341  1.00 64.84           C
ATOM   3093  C   ASP A 213      79.597  33.556 -59.170  1.00 70.88           C
ATOM   3094  O   ASP A 213      79.395  34.615 -58.565  1.00 74.85           O
ATOM   3095  CB  ASP A 213      79.874  33.840 -61.656  1.00 66.47           C
ATOM   3096  CG  ASP A 213      80.726  34.410 -62.785  1.00 73.08           C
ATOM   3097  OD1 ASP A 213      81.960  34.531 -62.603  1.00 70.07           O
ATOM   3098  OD2 ASP A 213      80.148  34.752 -63.855  1.00 83.19           O
ATOM   3099  H   ASP A 213      81.294  31.773 -61.325  1.00  0.00           H
ATOM   3100  HA  ASP A 213      81.321  34.315 -60.170  1.00  0.00           H
ATOM   3101  HB2 ASP A 213      79.088  34.563 -61.440  1.00  0.00           H
ATOM   3102  HB3 ASP A 213      79.404  32.924 -62.014  1.00  0.00           H
ATOM   3103  N   LYS A 214      79.003  32.398 -58.838  1.00 64.10           N
ATOM   3104  CA  LYS A 214      78.068  32.235 -57.725  1.00 63.30           C
ATOM   3105  C   LYS A 214      77.889  30.768 -57.357  1.00 66.00           C
ATOM   3106  O   LYS A 214      77.986  29.873 -58.206  1.00 64.16           O
ATOM   3107  CB  LYS A 214      76.701  32.834 -58.037  1.00  0.00           C
ATOM   3108  CG  LYS A 214      75.830  32.780 -56.787  1.00  0.00           C
ATOM   3109  CD  LYS A 214      74.463  33.384 -57.093  1.00  0.00           C
ATOM   3110  CE  LYS A 214      74.604  34.892 -57.275  1.00  0.00           C
ATOM   3111  NZ  LYS A 214      73.274  35.488 -57.468  1.00  0.00           N
ATOM   3112  H   LYS A 214      79.217  31.583 -59.395  1.00  0.00           H
ATOM   3113  HA  LYS A 214      78.477  32.755 -56.859  1.00  0.00           H
ATOM   3114  HB2 LYS A 214      76.228  32.264 -58.836  1.00  0.00           H
ATOM   3115  HB3 LYS A 214      76.822  33.871 -58.352  1.00  0.00           H
ATOM   3116  HG2 LYS A 214      75.706  31.742 -56.475  1.00  0.00           H
ATOM   3117  HG3 LYS A 214      76.306  33.346 -55.987  1.00  0.00           H
ATOM   3118  HD2 LYS A 214      74.068  32.943 -58.008  1.00  0.00           H
ATOM   3119  HD3 LYS A 214      73.782  33.179 -56.267  1.00  0.00           H
ATOM   3120  HE2 LYS A 214      75.224  35.096 -58.148  1.00  0.00           H
ATOM   3121  HE3 LYS A 214      75.070  35.323 -56.389  1.00  0.00           H
ATOM   3122  HZ1 LYS A 214      72.570  34.872 -57.087  1.00  0.00           H
ATOM   3123  HZ2 LYS A 214      73.233  36.379 -56.995  1.00  0.00           H
ATOM   3124  HZ3 LYS A 214      73.106  35.623 -58.455  1.00  0.00           H
ATOM   3125  N   VAL A 215      77.618  30.534 -56.072  1.00 62.24           N
ATOM   3126  CA  VAL A 215      77.290  29.230 -55.520  1.00 59.58           C
ATOM   3127  C   VAL A 215      75.848  29.325 -55.007  1.00 65.46           C
ATOM   3128  O   VAL A 215      75.488  30.289 -54.332  1.00 68.51           O
ATOM   3129  CB  VAL A 215      78.267  28.739 -54.432  1.00 61.88           C
ATOM   3130  CG1 VAL A 215      77.996  27.272 -54.091  1.00 59.94           C
ATOM   3131  CG2 VAL A 215      79.723  28.924 -54.864  1.00 61.28           C
ATOM   3132  H   VAL A 215      77.642  31.319 -55.437  1.00  0.00           H
ATOM   3133  HA  VAL A 215      77.308  28.507 -56.336  1.00  0.00           H
ATOM   3134  HB  VAL A 215      78.101  29.333 -53.533  1.00  0.00           H
ATOM   3135 HG11 VAL A 215      76.956  27.156 -53.785  1.00  0.00           H
ATOM   3136 HG12 VAL A 215      78.651  26.962 -53.277  1.00  0.00           H
ATOM   3137 HG13 VAL A 215      78.188  26.654 -54.968  1.00  0.00           H
ATOM   3138 HG21 VAL A 215      79.901  29.972 -55.103  1.00  0.00           H
ATOM   3139 HG22 VAL A 215      80.384  28.620 -54.053  1.00  0.00           H
ATOM   3140 HG23 VAL A 215      79.922  28.312 -55.744  1.00  0.00           H
ATOM   3141  N   LEU A 216      75.010  28.374 -55.399  1.00 60.61           N
ATOM   3142  CA  LEU A 216      73.616  28.304 -54.990  1.00 60.46           C
ATOM   3143  C   LEU A 216      73.379  26.974 -54.321  1.00 64.23           C
ATOM   3144  O   LEU A 216      73.742  25.938 -54.871  1.00 63.74           O
ATOM   3145  CB  LEU A 216      72.678  28.479 -56.190  1.00 60.69           C
ATOM   3146  CG  LEU A 216      72.668  29.854 -56.862  1.00 65.30           C
ATOM   3147  CD1 LEU A 216      72.028  29.776 -58.239  1.00 64.61           C
ATOM   3148  CD2 LEU A 216      71.962  30.880 -55.995  1.00 68.85           C
ATOM   3149  H   LEU A 216      75.361  27.657 -56.018  1.00  0.00           H
ATOM   3150  HA  LEU A 216      73.420  29.099 -54.271  1.00  0.00           H
ATOM   3151  HB2 LEU A 216      71.664  28.271 -55.849  1.00  0.00           H
ATOM   3152  HB3 LEU A 216      72.944  27.735 -56.941  1.00  0.00           H
ATOM   3153  HG  LEU A 216      73.702  30.174 -56.989  1.00  0.00           H
ATOM   3154 HD21 LEU A 216      72.438  30.918 -55.015  1.00  0.00           H
ATOM   3155 HD22 LEU A 216      70.915  30.599 -55.880  1.00  0.00           H
ATOM   3156 HD23 LEU A 216      72.025  31.860 -56.467  1.00  0.00           H
ATOM   3157 HD11 LEU A 216      72.551  29.034 -58.842  1.00  0.00           H
ATOM   3158 HD12 LEU A 216      70.982  29.489 -58.137  1.00  0.00           H
ATOM   3159 HD13 LEU A 216      72.092  30.750 -58.725  1.00  0.00           H
ATOM   3160  N   GLN A 217      72.824  27.002 -53.112  1.00 61.97           N
ATOM   3161  CA  GLN A 217      72.527  25.806 -52.311  1.00 60.83           C
ATOM   3162  C   GLN A 217      71.015  25.633 -52.207  1.00 68.06           C
ATOM   3163  O   GLN A 217      70.283  26.636 -52.113  1.00 71.25           O
ATOM   3164  CB  GLN A 217      73.109  25.925 -50.902  1.00 61.56           C
ATOM   3165  CG  GLN A 217      74.572  26.332 -50.829  1.00 76.40           C
ATOM   3166  CD  GLN A 217      75.023  26.472 -49.398  1.00102.59           C
ATOM   3167  OE1 GLN A 217      74.456  27.242 -48.609  1.00104.34           O
ATOM   3168  NE2 GLN A 217      76.047  25.716 -49.025  1.00 92.95           N
ATOM   3169  H   GLN A 217      72.592  27.903 -52.719  1.00  0.00           H
ATOM   3170  HA  GLN A 217      72.954  24.932 -52.802  1.00  0.00           H
ATOM   3171  HB2 GLN A 217      72.526  26.670 -50.360  1.00  0.00           H
ATOM   3172  HB3 GLN A 217      72.993  24.965 -50.399  1.00  0.00           H
ATOM   3173  HG2 GLN A 217      74.702  27.287 -51.339  1.00  0.00           H
ATOM   3174  HG3 GLN A 217      75.180  25.575 -51.324  1.00  0.00           H
ATOM   3175 HE21 GLN A 217      76.390  25.762 -48.076  1.00  0.00           H
ATOM   3176 HE22 GLN A 217      76.484  25.094 -49.690  1.00  0.00           H
ATOM   3177  N   PHE A 218      70.543  24.375 -52.214  1.00 61.68           N
ATOM   3178  CA  PHE A 218      69.115  24.080 -52.083  1.00 61.10           C
ATOM   3179  C   PHE A 218      68.867  23.009 -51.000  1.00 63.39           C
ATOM   3180  O   PHE A 218      69.747  22.204 -50.700  1.00 60.45           O
ATOM   3181  CB  PHE A 218      68.478  23.713 -53.439  1.00 62.41           C
ATOM   3182  CG  PHE A 218      68.999  22.443 -54.074  1.00 62.80           C
ATOM   3183  CD1 PHE A 218      70.069  22.479 -54.965  1.00 64.93           C
ATOM   3184  CD2 PHE A 218      68.407  21.211 -53.797  1.00 64.72           C
ATOM   3185  CE1 PHE A 218      70.554  21.304 -55.549  1.00 64.58           C
ATOM   3186  CE2 PHE A 218      68.903  20.035 -54.371  1.00 66.83           C
ATOM   3187  CZ  PHE A 218      69.978  20.089 -55.238  1.00 63.99           C
ATOM   3188  H   PHE A 218      71.194  23.609 -52.313  1.00  0.00           H
ATOM   3189  HA  PHE A 218      68.631  24.995 -51.742  1.00  0.00           H
ATOM   3190  HB2 PHE A 218      67.405  23.598 -53.287  1.00  0.00           H
ATOM   3191  HB3 PHE A 218      68.642  24.538 -54.132  1.00  0.00           H
ATOM   3192  HD1 PHE A 218      70.530  23.425 -55.208  1.00  0.00           H
ATOM   3193  HD2 PHE A 218      67.557  21.164 -53.133  1.00  0.00           H
ATOM   3194  HE1 PHE A 218      71.380  21.348 -56.244  1.00  0.00           H
ATOM   3195  HE2 PHE A 218      68.446  19.085 -54.136  1.00  0.00           H
ATOM   3196  HZ  PHE A 218      70.367  19.180 -55.672  1.00  0.00           H
ATOM   3197  N   GLU A 219      67.675  23.013 -50.400  1.00 61.08           N
ATOM   3198  CA  GLU A 219      67.361  22.025 -49.377  1.00 59.57           C
ATOM   3199  C   GLU A 219      67.105  20.675 -50.035  1.00 62.31           C
ATOM   3200  O   GLU A 219      66.262  20.589 -50.946  1.00 61.84           O
ATOM   3201  CB  GLU A 219      66.157  22.456 -48.513  1.00 62.27           C
ATOM   3202  CG  GLU A 219      66.513  22.727 -47.061  1.00 71.11           C
ATOM   3203  CD  GLU A 219      67.014  21.544 -46.254  1.00102.72           C
ATOM   3204  OE1 GLU A 219      68.132  21.636 -45.694  1.00 98.57           O
ATOM   3205  OE2 GLU A 219      66.287  20.527 -46.177  1.00104.54           O
ATOM   3206  H   GLU A 219      66.986  23.706 -50.657  1.00  0.00           H
ATOM   3207  HA  GLU A 219      68.228  21.925 -48.724  1.00  0.00           H
ATOM   3208  HB2 GLU A 219      65.736  23.366 -48.940  1.00  0.00           H
ATOM   3209  HB3 GLU A 219      65.402  21.671 -48.548  1.00  0.00           H
ATOM   3210  HG2 GLU A 219      65.620  23.110 -46.567  1.00  0.00           H
ATOM   3211  HG3 GLU A 219      67.276  23.505 -47.036  1.00  0.00           H
ATOM   3212  N   PRO A 220      67.838  19.607 -49.617  1.00 56.82           N
ATOM   3213  CA  PRO A 220      67.575  18.269 -50.201  1.00 55.32           C
ATOM   3214  C   PRO A 220      66.103  17.889 -49.956  1.00 63.06           C
ATOM   3215  O   PRO A 220      65.578  18.106 -48.850  1.00 66.13           O
ATOM   3216  CB  PRO A 220      68.540  17.349 -49.441  1.00 54.15           C
ATOM   3217  CG  PRO A 220      69.574  18.254 -48.887  1.00 58.25           C
ATOM   3218  CD  PRO A 220      68.881  19.540 -48.576  1.00 55.74           C
ATOM   3219  HA  PRO A 220      67.800  18.265 -51.267  1.00  0.00           H
ATOM   3220  HB2 PRO A 220      68.990  16.622 -50.118  1.00  0.00           H
ATOM   3221  HB3 PRO A 220      68.016  16.838 -48.634  1.00  0.00           H
ATOM   3222  HG2 PRO A 220      70.003  17.827 -47.980  1.00  0.00           H
ATOM   3223  HG3 PRO A 220      70.357  18.422 -49.626  1.00  0.00           H
ATOM   3224  HD2 PRO A 220      68.440  19.518 -47.579  1.00  0.00           H
ATOM   3225  HD3 PRO A 220      69.571  20.379 -48.671  1.00  0.00           H
ATOM   3226  N   GLY A 221      65.435  17.434 -51.007  1.00 57.25           N
ATOM   3227  CA  GLY A 221      64.033  17.060 -50.939  1.00 57.94           C
ATOM   3228  C   GLY A 221      63.067  18.060 -51.545  1.00 63.12           C
ATOM   3229  O   GLY A 221      61.895  17.727 -51.733  1.00 63.39           O
ATOM   3230  H   GLY A 221      65.919  17.344 -51.889  1.00  0.00           H
ATOM   3231  HA2 GLY A 221      63.769  16.930 -49.889  1.00  0.00           H
ATOM   3232  HA3 GLY A 221      63.905  16.104 -51.448  1.00  0.00           H
ATOM   3233  N   THR A 222      63.536  19.283 -51.852  1.00 60.66           N
ATOM   3234  CA  THR A 222      62.728  20.332 -52.490  1.00 62.92           C
ATOM   3235  C   THR A 222      62.401  19.922 -53.933  1.00 69.12           C
ATOM   3236  O   THR A 222      63.295  19.516 -54.682  1.00 69.01           O
ATOM   3237  CB  THR A 222      63.472  21.673 -52.426  1.00 73.45           C
ATOM   3238  OG1 THR A 222      63.832  21.934 -51.060  1.00 80.02           O
ATOM   3239  CG2 THR A 222      62.685  22.839 -53.017  1.00 70.02           C
ATOM   3240  H   THR A 222      64.499  19.492 -51.631  1.00  0.00           H
ATOM   3241  HA  THR A 222      61.793  20.430 -51.939  1.00  0.00           H
ATOM   3242  HB  THR A 222      64.394  21.570 -52.999  1.00  0.00           H
ATOM   3243  HG1 THR A 222      64.786  21.880 -50.964  1.00  0.00           H
ATOM   3244 HG21 THR A 222      63.273  23.753 -52.937  1.00  0.00           H
ATOM   3245 HG22 THR A 222      61.750  22.960 -52.470  1.00  0.00           H
ATOM   3246 HG23 THR A 222      62.469  22.637 -54.066  1.00  0.00           H
ATOM   3247  N   LYS A 223      61.124  20.009 -54.305  1.00 67.29           N
ATOM   3248  CA  LYS A 223      60.636  19.659 -55.634  1.00 67.26           C
ATOM   3249  C   LYS A 223      60.577  20.860 -56.571  1.00 73.63           C
ATOM   3250  O   LYS A 223      60.826  20.695 -57.769  1.00 72.46           O
ATOM   3251  CB  LYS A 223      59.275  18.947 -55.534  1.00 70.70           C
ATOM   3252  CG  LYS A 223      59.350  17.420 -55.667  1.00 81.64           C
ATOM   3253  CD  LYS A 223      59.981  16.688 -54.474  1.00 89.19           C
ATOM   3254  CE  LYS A 223      60.839  15.516 -54.923  1.00 97.44           C
ATOM   3255  NZ  LYS A 223      61.276  14.647 -53.790  1.00105.72           N
ATOM   3256  H   LYS A 223      60.453  20.337 -53.625  1.00  0.00           H
ATOM   3257  HA  LYS A 223      61.343  18.948 -56.062  1.00  0.00           H
ATOM   3258  HB2 LYS A 223      58.836  19.184 -54.565  1.00  0.00           H
ATOM   3259  HB3 LYS A 223      58.621  19.333 -56.316  1.00  0.00           H
ATOM   3260  HG2 LYS A 223      58.335  17.043 -55.795  1.00  0.00           H
ATOM   3261  HG3 LYS A 223      59.923  17.179 -56.562  1.00  0.00           H
ATOM   3262  HD2 LYS A 223      59.186  16.316 -53.827  1.00  0.00           H
ATOM   3263  HD3 LYS A 223      60.599  17.388 -53.913  1.00  0.00           H
ATOM   3264  HE2 LYS A 223      60.262  14.911 -55.623  1.00  0.00           H
ATOM   3265  HE3 LYS A 223      61.722  15.900 -55.434  1.00  0.00           H
ATOM   3266  HZ1 LYS A 223      61.840  13.888 -54.145  1.00  0.00           H
ATOM   3267  HZ2 LYS A 223      61.819  15.193 -53.137  1.00  0.00           H
ATOM   3268  HZ3 LYS A 223      60.464  14.272 -53.321  1.00  0.00           H
ATOM   3269  N   ASN A 224      60.263  22.059 -56.047  1.00 74.63           N
ATOM   3270  CA  ASN A 224      60.203  23.275 -56.863  1.00 77.80           C
ATOM   3271  C   ASN A 224      61.460  24.081 -56.682  1.00 84.01           C
ATOM   3272  O   ASN A 224      61.647  24.749 -55.656  1.00 85.96           O
ATOM   3273  CB  ASN A 224      58.949  24.129 -56.591  1.00 83.99           C
ATOM   3274  CG  ASN A 224      58.144  24.478 -57.830  1.00123.08           C
ATOM   3275  OD1 ASN A 224      58.127  23.747 -58.829  1.00117.96           O
ATOM   3276  ND2 ASN A 224      57.419  25.588 -57.781  1.00122.65           N
ATOM   3277  H   ASN A 224      60.062  22.123 -55.059  1.00  0.00           H
ATOM   3278  HA  ASN A 224      60.164  22.964 -57.907  1.00  0.00           H
ATOM   3279  HB2 ASN A 224      58.302  23.576 -55.909  1.00  0.00           H
ATOM   3280  HB3 ASN A 224      59.257  25.054 -56.104  1.00  0.00           H
ATOM   3281 HD21 ASN A 224      57.433  26.164 -56.952  1.00  0.00           H
ATOM   3282 HD22 ASN A 224      56.853  25.857 -58.573  1.00  0.00           H
ATOM   3283  N   LEU A 225      62.324  24.032 -57.696  1.00 78.72           N
ATOM   3284  CA  LEU A 225      63.601  24.739 -57.685  1.00 77.07           C
ATOM   3285  C   LEU A 225      63.647  25.915 -58.674  1.00 82.78           C
ATOM   3286  O   LEU A 225      64.730  26.364 -59.082  1.00 82.15           O
ATOM   3287  CB  LEU A 225      64.720  23.722 -57.928  1.00 74.23           C
ATOM   3288  CG  LEU A 225      64.854  22.683 -56.825  1.00 76.51           C
ATOM   3289  CD1 LEU A 225      65.623  21.504 -57.293  1.00 74.86           C
ATOM   3290  CD2 LEU A 225      65.477  23.273 -55.595  1.00 77.52           C
ATOM   3291  H   LEU A 225      62.084  23.481 -58.508  1.00  0.00           H
ATOM   3292  HA  LEU A 225      63.741  25.147 -56.684  1.00  0.00           H
ATOM   3293  HB2 LEU A 225      64.516  23.204 -58.865  1.00  0.00           H
ATOM   3294  HB3 LEU A 225      65.665  24.257 -58.022  1.00  0.00           H
ATOM   3295  HG  LEU A 225      63.852  22.345 -56.562  1.00  0.00           H
ATOM   3296 HD11 LEU A 225      65.152  21.093 -58.186  1.00  0.00           H
ATOM   3297 HD12 LEU A 225      66.644  21.806 -57.527  1.00  0.00           H
ATOM   3298 HD13 LEU A 225      65.639  20.746 -56.510  1.00  0.00           H
ATOM   3299 HD21 LEU A 225      64.895  24.136 -55.271  1.00  0.00           H
ATOM   3300 HD22 LEU A 225      65.491  22.526 -54.801  1.00  0.00           H
ATOM   3301 HD23 LEU A 225      66.497  23.585 -55.819  1.00  0.00           H
ATOM   3302  N   THR A 226      62.452  26.439 -59.017  1.00 80.48           N
ATOM   3303  CA  THR A 226      62.293  27.512 -59.991  1.00 80.84           C
ATOM   3304  C   THR A 226      62.804  28.842 -59.399  1.00 83.13           C
ATOM   3305  O   THR A 226      63.457  29.580 -60.132  1.00 83.20           O
ATOM   3306  CB  THR A 226      60.871  27.534 -60.611  1.00 89.63           C
ATOM   3307  OG1 THR A 226      60.300  28.839 -60.588  1.00 89.27           O
ATOM   3308  CG2 THR A 226      59.929  26.528 -59.988  1.00 89.85           C
ATOM   3309  H   THR A 226      61.623  26.068 -58.575  1.00  0.00           H
ATOM   3310  HA  THR A 226      62.971  27.272 -60.810  1.00  0.00           H
ATOM   3311  HB  THR A 226      60.980  27.256 -61.659  1.00  0.00           H
ATOM   3312 HG21 THR A 226      58.975  26.547 -60.516  1.00  0.00           H
ATOM   3313 HG22 THR A 226      59.769  26.781 -58.940  1.00  0.00           H
ATOM   3314 HG23 THR A 226      60.364  25.531 -60.059  1.00  0.00           H
ATOM   3315  HG1 THR A 226      60.127  29.097 -59.679  1.00  0.00           H
ATOM   3316  N   ALA A 227      62.604  29.104 -58.085  1.00 78.04           N
ATOM   3317  CA  ALA A 227      63.143  30.311 -57.429  1.00 78.11           C
ATOM   3318  C   ALA A 227      64.688  30.317 -57.463  1.00 80.48           C
ATOM   3319  O   ALA A 227      65.296  31.363 -57.734  1.00 79.80           O
ATOM   3320  CB  ALA A 227      62.668  30.377 -55.992  1.00 79.51           C
ATOM   3321  H   ALA A 227      62.067  28.450 -57.534  1.00  0.00           H
ATOM   3322  HA  ALA A 227      62.778  31.190 -57.959  1.00  0.00           H
ATOM   3323  HB1 ALA A 227      63.071  31.271 -55.516  1.00  0.00           H
ATOM   3324  HB2 ALA A 227      63.012  29.493 -55.455  1.00  0.00           H
ATOM   3325  HB3 ALA A 227      61.579  30.414 -55.971  1.00  0.00           H
ATOM   3326  N   LEU A 228      65.312  29.121 -57.215  1.00 75.86           N
ATOM   3327  CA  LEU A 228      66.762  28.929 -57.232  1.00 73.53           C
ATOM   3328  C   LEU A 228      67.318  29.127 -58.640  1.00 78.75           C
ATOM   3329  O   LEU A 228      68.283  29.869 -58.806  1.00 79.98           O
ATOM   3330  CB  LEU A 228      67.145  27.545 -56.679  1.00 70.89           C
ATOM   3331  CG  LEU A 228      68.653  27.219 -56.664  1.00 73.51           C
ATOM   3332  CD1 LEU A 228      69.121  26.842 -55.287  1.00 72.49           C
ATOM   3333  CD2 LEU A 228      68.989  26.119 -57.631  1.00 74.61           C
ATOM   3334  H   LEU A 228      64.732  28.320 -57.007  1.00  0.00           H
ATOM   3335  HA  LEU A 228      67.208  29.684 -56.585  1.00  0.00           H
ATOM   3336  HB2 LEU A 228      66.780  27.482 -55.654  1.00  0.00           H
ATOM   3337  HB3 LEU A 228      66.636  26.785 -57.272  1.00  0.00           H
ATOM   3338  HG  LEU A 228      69.194  28.114 -56.971  1.00  0.00           H
ATOM   3339 HD11 LEU A 228      68.876  27.642 -54.588  1.00  0.00           H
ATOM   3340 HD12 LEU A 228      70.200  26.689 -55.300  1.00  0.00           H
ATOM   3341 HD13 LEU A 228      68.627  25.922 -54.975  1.00  0.00           H
ATOM   3342 HD21 LEU A 228      68.648  26.395 -58.629  1.00  0.00           H
ATOM   3343 HD22 LEU A 228      68.494  25.199 -57.320  1.00  0.00           H
ATOM   3344 HD23 LEU A 228      70.068  25.965 -57.645  1.00  0.00           H
ATOM   3345  N   LEU A 229      66.711  28.467 -59.650  1.00 73.92           N
ATOM   3346  CA  LEU A 229      67.180  28.521 -61.040  1.00 71.87           C
ATOM   3347  C   LEU A 229      66.906  29.854 -61.715  1.00 76.67           C
ATOM   3348  O   LEU A 229      67.634  30.211 -62.633  1.00 76.06           O
ATOM   3349  CB  LEU A 229      66.641  27.341 -61.848  1.00 70.39           C
ATOM   3350  CG  LEU A 229      67.235  25.992 -61.438  1.00 71.77           C
ATOM   3351  CD1 LEU A 229      66.272  24.898 -61.653  1.00 70.87           C
ATOM   3352  CD2 LEU A 229      68.514  25.703 -62.197  1.00 73.07           C
ATOM   3353  H   LEU A 229      65.896  27.910 -59.439  1.00  0.00           H
ATOM   3354  HA  LEU A 229      68.263  28.406 -61.007  1.00  0.00           H
ATOM   3355  HB2 LEU A 229      65.560  27.296 -61.713  1.00  0.00           H
ATOM   3356  HB3 LEU A 229      66.855  27.512 -62.903  1.00  0.00           H
ATOM   3357  HG  LEU A 229      67.472  26.033 -60.375  1.00  0.00           H
ATOM   3358 HD11 LEU A 229      65.353  25.109 -61.106  1.00  0.00           H
ATOM   3359 HD12 LEU A 229      66.700  23.962 -61.296  1.00  0.00           H
ATOM   3360 HD13 LEU A 229      66.050  24.813 -62.717  1.00  0.00           H
ATOM   3361 HD21 LEU A 229      69.224  26.514 -62.036  1.00  0.00           H
ATOM   3362 HD22 LEU A 229      68.294  25.620 -63.261  1.00  0.00           H
ATOM   3363 HD23 LEU A 229      68.944  24.767 -61.841  1.00  0.00           H
ATOM   3364  N   LEU A 230      65.919  30.631 -61.224  1.00 75.59           N
ATOM   3365  CA  LEU A 230      65.650  31.975 -61.749  1.00 77.23           C
ATOM   3366  C   LEU A 230      66.812  32.901 -61.412  1.00 80.69           C
ATOM   3367  O   LEU A 230      67.218  33.698 -62.254  1.00 81.15           O
ATOM   3368  CB  LEU A 230      64.336  32.548 -61.222  1.00 78.93           C
ATOM   3369  CG  LEU A 230      63.128  32.265 -62.096  1.00 83.74           C
ATOM   3370  CD1 LEU A 230      61.830  32.647 -61.376  1.00 85.23           C
ATOM   3371  CD2 LEU A 230      63.271  32.918 -63.469  1.00 84.71           C
ATOM   3372  H   LEU A 230      65.347  30.277 -60.471  1.00  0.00           H
ATOM   3373  HA  LEU A 230      65.577  31.905 -62.834  1.00  0.00           H
ATOM   3374  HB2 LEU A 230      64.150  32.121 -60.236  1.00  0.00           H
ATOM   3375  HB3 LEU A 230      64.445  33.628 -61.118  1.00  0.00           H
ATOM   3376  HG  LEU A 230      63.097  31.187 -62.258  1.00  0.00           H
ATOM   3377 HD11 LEU A 230      60.979  32.435 -62.023  1.00  0.00           H
ATOM   3378 HD12 LEU A 230      61.741  32.068 -60.457  1.00  0.00           H
ATOM   3379 HD13 LEU A 230      61.847  33.710 -61.135  1.00  0.00           H
ATOM   3380 HD21 LEU A 230      62.390  32.696 -64.071  1.00  0.00           H
ATOM   3381 HD22 LEU A 230      63.367  33.997 -63.350  1.00  0.00           H
ATOM   3382 HD23 LEU A 230      64.158  32.527 -63.967  1.00  0.00           H
ATOM   3383  N   GLU A 231      67.391  32.727 -60.207  1.00 75.40           N
ATOM   3384  CA  GLU A 231      68.569  33.445 -59.726  1.00 75.27           C
ATOM   3385  C   GLU A 231      69.762  33.218 -60.664  1.00 79.28           C
ATOM   3386  O   GLU A 231      70.410  34.179 -61.077  1.00 80.06           O
ATOM   3387  CB  GLU A 231      68.936  32.954 -58.325  1.00 75.52           C
ATOM   3388  CG  GLU A 231      68.619  33.928 -57.212  1.00 85.97           C
ATOM   3389  CD  GLU A 231      69.404  33.627 -55.957  1.00108.32           C
ATOM   3390  OE1 GLU A 231      70.580  34.053 -55.879  1.00 88.28           O
ATOM   3391  OE2 GLU A 231      68.866  32.916 -55.078  1.00113.76           O
ATOM   3392  H   GLU A 231      66.977  32.046 -59.587  1.00  0.00           H
ATOM   3393  HA  GLU A 231      68.345  34.511 -59.684  1.00  0.00           H
ATOM   3394  HB2 GLU A 231      70.007  32.753 -58.305  1.00  0.00           H
ATOM   3395  HB3 GLU A 231      68.404  32.022 -58.133  1.00  0.00           H
ATOM   3396  HG2 GLU A 231      68.863  34.936 -57.547  1.00  0.00           H
ATOM   3397  HG3 GLU A 231      67.554  33.876 -56.986  1.00  0.00           H
ATOM   3398  N   ALA A 232      70.025  31.933 -61.010  1.00 74.75           N
ATOM   3399  CA  ALA A 232      71.093  31.487 -61.908  1.00 72.88           C
ATOM   3400  C   ALA A 232      70.907  31.990 -63.347  1.00 78.82           C
ATOM   3401  O   ALA A 232      71.899  32.241 -64.044  1.00 79.07           O
ATOM   3402  CB  ALA A 232      71.166  29.970 -61.895  1.00 71.15           C
ATOM   3403  H   ALA A 232      69.431  31.219 -60.613  1.00  0.00           H
ATOM   3404  HA  ALA A 232      72.039  31.876 -61.531  1.00  0.00           H
ATOM   3405  HB1 ALA A 232      71.961  29.638 -62.563  1.00  0.00           H
ATOM   3406  HB2 ALA A 232      71.376  29.625 -60.882  1.00  0.00           H
ATOM   3407  HB3 ALA A 232      70.214  29.558 -62.230  1.00  0.00           H
ATOM   3408  N   LYS A 233      69.642  32.123 -63.794  1.00 76.61           N
ATOM   3409  CA  LYS A 233      69.321  32.575 -65.154  1.00 77.73           C
ATOM   3410  C   LYS A 233      69.687  34.059 -65.354  1.00 84.54           C
ATOM   3411  O   LYS A 233      70.186  34.426 -66.422  1.00 85.44           O
ATOM   3412  CB  LYS A 233      67.843  32.319 -65.474  1.00 79.72           C
ATOM   3413  CG  LYS A 233      67.570  32.169 -66.968  1.00 75.65           C
ATOM   3414  CD  LYS A 233      66.112  31.860 -67.240  1.00 72.79           C
ATOM   3415  CE  LYS A 233      65.810  31.877 -68.710  1.00 78.36           C
ATOM   3416  NZ  LYS A 233      64.348  31.872 -68.958  1.00 89.87           N
ATOM   3417  H   LYS A 233      68.882  31.902 -63.166  1.00  0.00           H
ATOM   3418  HA  LYS A 233      69.919  31.987 -65.850  1.00  0.00           H
ATOM   3419  HB2 LYS A 233      67.257  33.157 -65.097  1.00  0.00           H
ATOM   3420  HB3 LYS A 233      67.525  31.409 -64.965  1.00  0.00           H
ATOM   3421  HG2 LYS A 233      67.834  33.099 -67.471  1.00  0.00           H
ATOM   3422  HG3 LYS A 233      68.186  31.362 -67.364  1.00  0.00           H
ATOM   3423  HD2 LYS A 233      65.879  30.872 -66.842  1.00  0.00           H
ATOM   3424  HD3 LYS A 233      65.490  32.602 -66.739  1.00  0.00           H
ATOM   3425  HE2 LYS A 233      66.252  30.995 -69.174  1.00  0.00           H
ATOM   3426  HE3 LYS A 233      66.246  32.772 -69.155  1.00  0.00           H
ATOM   3427  HZ1 LYS A 233      64.175  31.784 -69.949  1.00  0.00           H
ATOM   3428  HZ2 LYS A 233      63.946  32.735 -68.621  1.00  0.00           H
ATOM   3429  HZ3 LYS A 233      63.926  31.093 -68.473  1.00  0.00           H
ATOM   3430  N   GLU A 234      69.485  34.887 -64.303  1.00 81.89           N
ATOM   3431  CA  GLU A 234      69.802  36.323 -64.270  1.00 83.54           C
ATOM   3432  C   GLU A 234      71.306  36.604 -64.502  1.00 87.19           C
ATOM   3433  O   GLU A 234      71.643  37.618 -65.122  1.00 89.35           O
ATOM   3434  CB  GLU A 234      69.361  36.965 -62.968  1.00  0.00           C
ATOM   3435  CG  GLU A 234      67.854  36.936 -62.870  1.00  0.00           C
ATOM   3436  CD  GLU A 234      67.420  37.537 -61.535  1.00  0.00           C
ATOM   3437  OE2 GLU A 234      66.187  37.734 -61.365  1.00  0.00           O
ATOM   3438  OE1 GLU A 234      68.326  37.795 -60.697  1.00  0.00           O
ATOM   3439  H   GLU A 234      69.082  34.484 -63.469  1.00  0.00           H
ATOM   3440  HA  GLU A 234      69.249  36.802 -65.078  1.00  0.00           H
ATOM   3441  HB2 GLU A 234      69.789  36.415 -62.130  1.00  0.00           H
ATOM   3442  HB3 GLU A 234      69.706  37.998 -62.938  1.00  0.00           H
ATOM   3443  HG2 GLU A 234      67.506  35.905 -62.934  1.00  0.00           H
ATOM   3444  HG3 GLU A 234      67.425  37.516 -63.686  1.00  0.00           H
ATOM   3445  N   LEU A 235      72.194  35.693 -64.018  1.00 79.62           N
ATOM   3446  CA  LEU A 235      73.661  35.776 -64.130  1.00 77.53           C
ATOM   3447  C   LEU A 235      74.188  35.678 -65.571  1.00 81.61           C
ATOM   3448  O   LEU A 235      73.554  35.054 -66.438  1.00 80.66           O
ATOM   3449  CB  LEU A 235      74.346  34.706 -63.251  1.00 74.47           C
ATOM   3450  CG  LEU A 235      73.898  34.574 -61.786  1.00 77.21           C
ATOM   3451  CD1 LEU A 235      74.499  33.345 -61.145  1.00 75.24           C
ATOM   3452  CD2 LEU A 235      74.269  35.786 -60.983  1.00 76.87           C
ATOM   3453  H   LEU A 235      71.814  34.889 -63.540  1.00  0.00           H
ATOM   3454  HA  LEU A 235      73.959  36.750 -63.743  1.00  0.00           H
ATOM   3455  HB2 LEU A 235      74.179  33.740 -63.728  1.00  0.00           H
ATOM   3456  HB3 LEU A 235      75.418  34.902 -63.258  1.00  0.00           H
ATOM   3457  HG  LEU A 235      72.813  34.472 -61.769  1.00  0.00           H
ATOM   3458 HD11 LEU A 235      74.231  32.463 -61.727  1.00  0.00           H
ATOM   3459 HD12 LEU A 235      75.584  33.444 -61.116  1.00  0.00           H
ATOM   3460 HD13 LEU A 235      74.116  33.241 -60.130  1.00  0.00           H
ATOM   3461 HD21 LEU A 235      73.836  36.674 -61.444  1.00  0.00           H
ATOM   3462 HD22 LEU A 235      73.886  35.680 -59.968  1.00  0.00           H
ATOM   3463 HD23 LEU A 235      75.354  35.884 -60.953  1.00  0.00           H
ATOM   3464  N   GLU A 236      75.364  36.292 -65.818  1.00 79.04           N
ATOM   3465  CA  GLU A 236      76.012  36.275 -67.133  1.00 79.60           C
ATOM   3466  C   GLU A 236      76.527  34.896 -67.532  1.00 79.70           C
ATOM   3467  O   GLU A 236      76.470  34.547 -68.718  1.00 78.99           O
ATOM   3468  CB  GLU A 236      77.129  37.324 -67.238  1.00 82.81           C
ATOM   3469  CG  GLU A 236      76.759  38.459 -68.179  1.00 99.84           C
ATOM   3470  CD  GLU A 236      77.844  38.903 -69.136  1.00136.85           C
ATOM   3471  OE1 GLU A 236      77.796  38.492 -70.318  1.00135.72           O
ATOM   3472  OE2 GLU A 236      78.729  39.681 -68.711  1.00140.82           O
ATOM   3473  H   GLU A 236      75.818  36.786 -65.063  1.00  0.00           H
ATOM   3474  HA  GLU A 236      75.251  36.551 -67.863  1.00  0.00           H
ATOM   3475  HB2 GLU A 236      78.032  36.840 -67.609  1.00  0.00           H
ATOM   3476  HB3 GLU A 236      77.327  37.733 -66.247  1.00  0.00           H
ATOM   3477  HG2 GLU A 236      75.903  38.136 -68.771  1.00  0.00           H
ATOM   3478  HG3 GLU A 236      76.458  39.318 -67.579  1.00  0.00           H
ATOM   3479  N   ALA A 237      77.032  34.126 -66.536  1.00 73.86           N
ATOM   3480  CA  ALA A 237      77.553  32.760 -66.691  1.00 70.77           C
ATOM   3481  C   ALA A 237      76.473  31.781 -67.141  1.00 74.25           C
ATOM   3482  O   ALA A 237      75.324  31.826 -66.668  1.00 73.33           O
ATOM   3483  CB  ALA A 237      78.193  32.275 -65.405  1.00 69.70           C
ATOM   3484  H   ALA A 237      77.052  34.525 -65.608  1.00  0.00           H
ATOM   3485  HA  ALA A 237      78.325  32.782 -67.460  1.00  0.00           H
ATOM   3486  HB1 ALA A 237      78.570  31.262 -65.546  1.00  0.00           H
ATOM   3487  HB2 ALA A 237      79.018  32.936 -65.138  1.00  0.00           H
ATOM   3488  HB3 ALA A 237      77.451  32.279 -64.606  1.00  0.00           H
ATOM   3489  N   ARG A 238      76.862  30.906 -68.085  1.00 69.94           N
ATOM   3490  CA  ARG A 238      75.975  29.940 -68.689  1.00 67.47           C
ATOM   3491  C   ARG A 238      76.524  28.491 -68.568  1.00 64.68           C
ATOM   3492  O   ARG A 238      75.988  27.570 -69.186  1.00 64.78           O
ATOM   3493  CB  ARG A 238      75.636  30.397 -70.120  1.00 69.12           C
ATOM   3494  CG  ARG A 238      74.169  30.892 -70.170  1.00 88.25           C
ATOM   3495  CD  ARG A 238      73.771  31.912 -71.235  1.00104.10           C
ATOM   3496  NE  ARG A 238      73.961  33.283 -70.759  1.00117.43           N
ATOM   3497  CZ  ARG A 238      74.707  34.198 -71.373  1.00137.99           C
ATOM   3498  NH1 ARG A 238      75.315  33.910 -72.523  1.00118.48           N
ATOM   3499  NH2 ARG A 238      74.846  35.408 -70.853  1.00134.66           N
ATOM   3500  H   ARG A 238      77.825  30.926 -68.388  1.00  0.00           H
ATOM   3501  HA  ARG A 238      75.045  29.971 -68.122  1.00  0.00           H
ATOM   3502  HB2 ARG A 238      76.303  31.209 -70.410  1.00  0.00           H
ATOM   3503  HB3 ARG A 238      75.761  29.561 -70.808  1.00  0.00           H
ATOM   3504  HG2 ARG A 238      73.540  30.014 -70.317  1.00  0.00           H
ATOM   3505  HG3 ARG A 238      73.927  31.316 -69.195  1.00  0.00           H
ATOM   3506  HD2 ARG A 238      74.385  31.756 -72.122  1.00  0.00           H
ATOM   3507  HD3 ARG A 238      72.723  31.766 -71.496  1.00  0.00           H
ATOM   3508  HE  ARG A 238      73.494  33.553 -69.905  1.00  0.00           H
ATOM   3509 HH11 ARG A 238      75.877  34.610 -72.986  1.00  0.00           H
ATOM   3510 HH12 ARG A 238      75.214  32.992 -72.932  1.00  0.00           H
ATOM   3511 HH21 ARG A 238      74.387  35.640 -69.984  1.00  0.00           H
ATOM   3512 HH22 ARG A 238      75.411  36.099 -71.326  1.00  0.00           H
ATOM   3513  N   VAL A 239      77.545  28.293 -67.723  1.00 56.20           N
ATOM   3514  CA  VAL A 239      78.099  26.972 -67.379  1.00 54.42           C
ATOM   3515  C   VAL A 239      77.609  26.644 -65.956  1.00 59.72           C
ATOM   3516  O   VAL A 239      77.920  27.367 -65.008  1.00 60.42           O
ATOM   3517  CB  VAL A 239      79.650  26.859 -67.529  1.00 56.96           C
ATOM   3518  CG1 VAL A 239      80.153  25.481 -67.100  1.00 54.32           C
ATOM   3519  CG2 VAL A 239      80.079  27.154 -68.965  1.00 57.32           C
ATOM   3520  H   VAL A 239      77.963  29.105 -67.292  1.00  0.00           H
ATOM   3521  HA  VAL A 239      77.651  26.244 -68.055  1.00  0.00           H
ATOM   3522  HB  VAL A 239      80.108  27.604 -66.879  1.00  0.00           H
ATOM   3523 HG11 VAL A 239      79.841  25.283 -66.075  1.00  0.00           H
ATOM   3524 HG12 VAL A 239      79.736  24.721 -67.760  1.00  0.00           H
ATOM   3525 HG13 VAL A 239      81.241  25.457 -67.160  1.00  0.00           H
ATOM   3526 HG21 VAL A 239      79.715  28.138 -69.259  1.00  0.00           H
ATOM   3527 HG22 VAL A 239      81.167  27.135 -69.030  1.00  0.00           H
ATOM   3528 HG23 VAL A 239      79.662  26.399 -69.631  1.00  0.00           H
ATOM   3529  N   ILE A 240      76.779  25.612 -65.835  1.00 55.61           N
ATOM   3530  CA  ILE A 240      76.168  25.226 -64.571  1.00 54.93           C
ATOM   3531  C   ILE A 240      76.681  23.868 -64.141  1.00 56.26           C
ATOM   3532  O   ILE A 240      76.497  22.875 -64.850  1.00 52.96           O
ATOM   3533  CB  ILE A 240      74.614  25.255 -64.641  1.00 59.33           C
ATOM   3534  CG1 ILE A 240      74.087  26.631 -65.079  1.00 61.37           C
ATOM   3535  CG2 ILE A 240      73.969  24.804 -63.318  1.00 60.00           C
ATOM   3536  CD1 ILE A 240      72.951  26.513 -66.008  1.00 66.56           C
ATOM   3537  H   ILE A 240      76.562  25.070 -66.659  1.00  0.00           H
ATOM   3538  HA  ILE A 240      76.479  25.951 -63.818  1.00  0.00           H
ATOM   3539  HB  ILE A 240      74.314  24.538 -65.405  1.00  0.00           H
ATOM   3540 HG12 ILE A 240      74.892  27.175 -65.574  1.00  0.00           H
ATOM   3541 HG13 ILE A 240      73.770  27.188 -64.197  1.00  0.00           H
ATOM   3542 HG21 ILE A 240      74.363  23.828 -63.036  1.00  0.00           H
ATOM   3543 HG22 ILE A 240      74.199  25.528 -62.536  1.00  0.00           H
ATOM   3544 HG23 ILE A 240      72.888  24.737 -63.445  1.00  0.00           H
ATOM   3545 HD11 ILE A 240      72.609  27.508 -66.293  1.00  0.00           H
ATOM   3546 HD12 ILE A 240      73.265  25.968 -66.898  1.00  0.00           H
ATOM   3547 HD13 ILE A 240      72.138  25.975 -65.521  1.00  0.00           H
ATOM   3548  N   ILE A 241      77.323  23.843 -62.965  1.00 52.81           N
ATOM   3549  CA  ILE A 241      77.839  22.640 -62.348  1.00 51.63           C
ATOM   3550  C   ILE A 241      76.844  22.201 -61.259  1.00 56.24           C
ATOM   3551  O   ILE A 241      76.429  23.017 -60.440  1.00 56.88           O
ATOM   3552  CB  ILE A 241      79.294  22.824 -61.817  1.00 54.05           C
ATOM   3553  CG1 ILE A 241      80.294  23.152 -62.967  1.00 53.77           C
ATOM   3554  CG2 ILE A 241      79.744  21.565 -61.089  1.00 52.40           C
ATOM   3555  CD1 ILE A 241      81.564  23.813 -62.524  1.00 51.74           C
ATOM   3556  H   ILE A 241      77.455  24.718 -62.479  1.00  0.00           H
ATOM   3557  HA  ILE A 241      77.861  21.861 -63.110  1.00  0.00           H
ATOM   3558  HB  ILE A 241      79.300  23.652 -61.109  1.00  0.00           H
ATOM   3559 HG12 ILE A 241      79.794  23.816 -63.672  1.00  0.00           H
ATOM   3560 HG13 ILE A 241      80.547  22.225 -63.482  1.00  0.00           H
ATOM   3561 HG21 ILE A 241      79.043  21.339 -60.286  1.00  0.00           H
ATOM   3562 HG22 ILE A 241      79.774  20.731 -61.790  1.00  0.00           H
ATOM   3563 HG23 ILE A 241      80.738  21.723 -60.670  1.00  0.00           H
ATOM   3564 HD11 ILE A 241      82.197  24.003 -63.391  1.00  0.00           H
ATOM   3565 HD12 ILE A 241      81.330  24.757 -62.032  1.00  0.00           H
ATOM   3566 HD13 ILE A 241      82.089  23.160 -61.827  1.00  0.00           H
ATOM   3567  N   LEU A 242      76.469  20.918 -61.251  1.00 51.05           N
ATOM   3568  CA  LEU A 242      75.524  20.392 -60.269  1.00 49.57           C
ATOM   3569  C   LEU A 242      76.129  19.316 -59.386  1.00 53.38           C
ATOM   3570  O   LEU A 242      76.909  18.478 -59.853  1.00 54.10           O
ATOM   3571  CB  LEU A 242      74.241  19.870 -60.962  1.00 48.93           C
ATOM   3572  CG  LEU A 242      73.150  19.264 -60.092  1.00 51.30           C
ATOM   3573  CD1 LEU A 242      72.419  20.348 -59.287  1.00 52.80           C
ATOM   3574  CD2 LEU A 242      72.192  18.409 -60.905  1.00 48.67           C
ATOM   3575  H   LEU A 242      76.851  20.292 -61.946  1.00  0.00           H
ATOM   3576  HA  LEU A 242      75.232  21.219 -59.622  1.00  0.00           H
ATOM   3577  HB2 LEU A 242      73.798  20.710 -61.497  1.00  0.00           H
ATOM   3578  HB3 LEU A 242      74.538  19.122 -61.698  1.00  0.00           H
ATOM   3579  HG  LEU A 242      73.639  18.605 -59.374  1.00  0.00           H
ATOM   3580 HD11 LEU A 242      71.645  19.886 -58.674  1.00  0.00           H
ATOM   3581 HD12 LEU A 242      71.962  21.063 -59.972  1.00  0.00           H
ATOM   3582 HD13 LEU A 242      73.131  20.865 -58.644  1.00  0.00           H
ATOM   3583 HD21 LEU A 242      71.428  17.994 -60.248  1.00  0.00           H
ATOM   3584 HD22 LEU A 242      71.718  19.023 -61.671  1.00  0.00           H
ATOM   3585 HD23 LEU A 242      72.743  17.597 -61.380  1.00  0.00           H
ATOM   3586  N   SER A 243      75.790  19.376 -58.099  1.00 49.14           N
ATOM   3587  CA  SER A 243      76.141  18.372 -57.101  1.00 48.42           C
ATOM   3588  C   SER A 243      74.883  18.089 -56.290  1.00 53.93           C
ATOM   3589  O   SER A 243      74.456  18.912 -55.474  1.00 55.30           O
ATOM   3590  CB  SER A 243      77.286  18.810 -56.200  1.00 49.48           C
ATOM   3591  OG  SER A 243      77.457  17.753 -55.266  1.00 49.17           O
ATOM   3592  H   SER A 243      75.252  20.174 -57.793  1.00  0.00           H
ATOM   3593  HA  SER A 243      76.435  17.458 -57.617  1.00  0.00           H
ATOM   3594  HB2 SER A 243      77.033  19.737 -55.685  1.00  0.00           H
ATOM   3595  HB3 SER A 243      78.195  18.943 -56.786  1.00  0.00           H
ATOM   3596  HG  SER A 243      76.601  17.489 -54.920  1.00  0.00           H
ATOM   3597  N   ALA A 244      74.247  16.961 -56.595  1.00 50.18           N
ATOM   3598  CA  ALA A 244      72.978  16.541 -56.008  1.00 51.02           C
ATOM   3599  C   ALA A 244      72.830  15.034 -56.092  1.00 57.44           C
ATOM   3600  O   ALA A 244      73.464  14.382 -56.934  1.00 56.28           O
ATOM   3601  CB  ALA A 244      71.820  17.207 -56.761  1.00 52.49           C
ATOM   3602  H   ALA A 244      74.672  16.353 -57.280  1.00  0.00           H
ATOM   3603  HA  ALA A 244      72.948  16.846 -54.962  1.00  0.00           H
ATOM   3604  HB1 ALA A 244      71.717  16.752 -57.746  1.00  0.00           H
ATOM   3605  HB2 ALA A 244      70.896  17.070 -56.200  1.00  0.00           H
ATOM   3606  HB3 ALA A 244      72.024  18.272 -56.872  1.00  0.00           H
ATOM   3607  N   SER A 245      71.949  14.472 -55.256  1.00 55.26           N
ATOM   3608  CA  SER A 245      71.720  13.047 -55.344  1.00 54.38           C
ATOM   3609  C   SER A 245      70.816  12.806 -56.559  1.00 63.75           C
ATOM   3610  O   SER A 245      70.291  13.759 -57.163  1.00 63.04           O
ATOM   3611  CB  SER A 245      71.083  12.528 -54.065  1.00 54.79           C
ATOM   3612  OG  SER A 245      69.773  13.046 -53.943  1.00 65.39           O
ATOM   3613  H   SER A 245      71.454  15.032 -54.577  1.00  0.00           H
ATOM   3614  HA  SER A 245      72.672  12.541 -55.501  1.00  0.00           H
ATOM   3615  HB2 SER A 245      71.041  11.439 -54.097  1.00  0.00           H
ATOM   3616  HB3 SER A 245      71.679  12.843 -53.209  1.00  0.00           H
ATOM   3617  HG  SER A 245      69.804  13.893 -53.491  1.00  0.00           H
ATOM   3618  N   GLU A 246      70.633  11.525 -56.896  1.00 63.27           N
ATOM   3619  CA  GLU A 246      69.789  11.048 -57.987  1.00 64.45           C
ATOM   3620  C   GLU A 246      68.394  11.727 -57.995  1.00 69.53           C
ATOM   3621  O   GLU A 246      68.029  12.340 -58.994  1.00 69.51           O
ATOM   3622  CB  GLU A 246      69.705   9.517 -57.877  1.00 65.84           C
ATOM   3623  CG  GLU A 246      68.892   8.806 -58.929  1.00 80.34           C
ATOM   3624  CD  GLU A 246      68.787   7.315 -58.681  1.00111.15           C
ATOM   3625  OE1 GLU A 246      67.644   6.820 -58.532  1.00106.66           O
ATOM   3626  OE2 GLU A 246      69.845   6.643 -58.629  1.00109.49           O
ATOM   3627  H   GLU A 246      71.120  10.829 -56.350  1.00  0.00           H
ATOM   3628  HA  GLU A 246      70.286  11.290 -58.926  1.00  0.00           H
ATOM   3629  HB2 GLU A 246      70.721   9.126 -57.925  1.00  0.00           H
ATOM   3630  HB3 GLU A 246      69.290   9.268 -56.900  1.00  0.00           H
ATOM   3631  HG2 GLU A 246      67.888   9.229 -58.938  1.00  0.00           H
ATOM   3632  HG3 GLU A 246      69.353   8.971 -59.903  1.00  0.00           H
ATOM   3633  N   ASP A 247      67.661  11.687 -56.860  1.00 67.38           N
ATOM   3634  CA  ASP A 247      66.304  12.267 -56.769  1.00 68.11           C
ATOM   3635  C   ASP A 247      66.272  13.804 -56.777  1.00 67.93           C
ATOM   3636  O   ASP A 247      65.314  14.373 -57.306  1.00 68.11           O
ATOM   3637  CB  ASP A 247      65.521  11.706 -55.561  1.00 70.99           C
ATOM   3638  CG  ASP A 247      65.248  10.209 -55.614  1.00 86.16           C
ATOM   3639  OD1 ASP A 247      65.017   9.679 -56.737  1.00 89.00           O
ATOM   3640  OD2 ASP A 247      65.255   9.567 -54.538  1.00 92.98           O
ATOM   3641  H   ASP A 247      68.055  11.244 -56.043  1.00  0.00           H
ATOM   3642  HA  ASP A 247      65.769  11.942 -57.661  1.00  0.00           H
ATOM   3643  HB2 ASP A 247      66.096  11.914 -54.659  1.00  0.00           H
ATOM   3644  HB3 ASP A 247      64.568  12.230 -55.492  1.00  0.00           H
ATOM   3645  N   ASP A 248      67.317  14.463 -56.208  1.00 61.45           N
ATOM   3646  CA  ASP A 248      67.456  15.923 -56.155  1.00 61.00           C
ATOM   3647  C   ASP A 248      67.865  16.530 -57.496  1.00 62.39           C
ATOM   3648  O   ASP A 248      67.420  17.629 -57.822  1.00 63.13           O
ATOM   3649  CB  ASP A 248      68.390  16.361 -55.019  1.00 62.98           C
ATOM   3650  CG  ASP A 248      67.702  16.448 -53.664  1.00 81.35           C
ATOM   3651  OD1 ASP A 248      66.624  17.078 -53.585  1.00 86.79           O
ATOM   3652  OD2 ASP A 248      68.234  15.874 -52.687  1.00 85.59           O
ATOM   3653  H   ASP A 248      68.050  13.907 -55.792  1.00  0.00           H
ATOM   3654  HA  ASP A 248      66.469  16.322 -55.920  1.00  0.00           H
ATOM   3655  HB2 ASP A 248      68.794  17.343 -55.264  1.00  0.00           H
ATOM   3656  HB3 ASP A 248      69.214  15.651 -54.949  1.00  0.00           H
ATOM   3657  N   ALA A 249      68.669  15.798 -58.294  1.00 56.11           N
ATOM   3658  CA  ALA A 249      69.095  16.188 -59.640  1.00 54.37           C
ATOM   3659  C   ALA A 249      67.881  16.228 -60.565  1.00 57.34           C
ATOM   3660  O   ALA A 249      67.796  17.118 -61.414  1.00 57.85           O
ATOM   3661  CB  ALA A 249      70.106  15.192 -60.174  1.00 53.73           C
ATOM   3662  H   ALA A 249      69.002  14.914 -57.936  1.00  0.00           H
ATOM   3663  HA  ALA A 249      69.551  17.177 -59.601  1.00  0.00           H
ATOM   3664  HB1 ALA A 249      70.417  15.490 -61.175  1.00  0.00           H
ATOM   3665  HB2 ALA A 249      70.975  15.168 -59.516  1.00  0.00           H
ATOM   3666  HB3 ALA A 249      69.654  14.201 -60.214  1.00  0.00           H
ATOM   3667  N   THR A 250      66.931  15.264 -60.379  1.00 51.65           N
ATOM   3668  CA  THR A 250      65.687  15.126 -61.139  1.00 51.20           C
ATOM   3669  C   THR A 250      64.860  16.406 -61.014  1.00 56.80           C
ATOM   3670  O   THR A 250      64.404  16.953 -62.025  1.00 58.44           O
ATOM   3671  CB  THR A 250      64.912  13.876 -60.690  1.00 52.56           C
ATOM   3672  OG1 THR A 250      65.739  12.701 -60.744  1.00 53.04           O
ATOM   3673  CG2 THR A 250      63.648  13.662 -61.491  1.00 47.25           C
ATOM   3674  H   THR A 250      67.102  14.585 -59.651  1.00  0.00           H
ATOM   3675  HA  THR A 250      65.949  14.998 -62.189  1.00  0.00           H
ATOM   3676  HB  THR A 250      64.621  14.026 -59.650  1.00  0.00           H
ATOM   3677  HG1 THR A 250      66.312  12.677 -59.974  1.00  0.00           H
ATOM   3678 HG21 THR A 250      63.138  12.767 -61.134  1.00  0.00           H
ATOM   3679 HG22 THR A 250      63.902  13.540 -62.544  1.00  0.00           H
ATOM   3680 HG23 THR A 250      62.992  14.525 -61.373  1.00  0.00           H
ATOM   3681  N   ALA A 251      64.713  16.903 -59.764  1.00 52.00           N
ATOM   3682  CA  ALA A 251      64.013  18.143 -59.445  1.00 51.78           C
ATOM   3683  C   ALA A 251      64.665  19.346 -60.144  1.00 55.69           C
ATOM   3684  O   ALA A 251      63.955  20.193 -60.660  1.00 56.61           O
ATOM   3685  CB  ALA A 251      63.991  18.348 -57.939  1.00 52.03           C
ATOM   3686  H   ALA A 251      65.115  16.380 -58.999  1.00  0.00           H
ATOM   3687  HA  ALA A 251      62.984  18.057 -59.796  1.00  0.00           H
ATOM   3688  HB1 ALA A 251      63.496  17.501 -57.464  1.00  0.00           H
ATOM   3689  HB2 ALA A 251      65.013  18.426 -57.568  1.00  0.00           H
ATOM   3690  HB3 ALA A 251      63.448  19.264 -57.705  1.00  0.00           H
ATOM   3691  N   VAL A 252      66.019  19.404 -60.175  1.00 52.55           N
ATOM   3692  CA  VAL A 252      66.788  20.478 -60.839  1.00 51.60           C
ATOM   3693  C   VAL A 252      66.471  20.491 -62.347  1.00 56.39           C
ATOM   3694  O   VAL A 252      66.014  21.510 -62.848  1.00 57.34           O
ATOM   3695  CB  VAL A 252      68.316  20.402 -60.565  1.00 50.72           C
ATOM   3696  CG1 VAL A 252      69.054  21.510 -61.310  1.00 49.75           C
ATOM   3697  CG2 VAL A 252      68.604  20.488 -59.072  1.00 49.61           C
ATOM   3698  H   VAL A 252      66.535  18.667 -59.716  1.00  0.00           H
ATOM   3699  HA  VAL A 252      66.436  21.425 -60.429  1.00  0.00           H
ATOM   3700  HB  VAL A 252      68.682  19.442 -60.929  1.00  0.00           H
ATOM   3701 HG11 VAL A 252      68.839  21.437 -62.376  1.00  0.00           H
ATOM   3702 HG12 VAL A 252      70.127  21.405 -61.147  1.00  0.00           H
ATOM   3703 HG13 VAL A 252      68.724  22.480 -60.939  1.00  0.00           H
ATOM   3704 HG21 VAL A 252      68.071  19.692 -58.552  1.00  0.00           H
ATOM   3705 HG22 VAL A 252      69.675  20.379 -58.902  1.00  0.00           H
ATOM   3706 HG23 VAL A 252      68.272  21.455 -58.693  1.00  0.00           H
ATOM   3707  N   TYR A 253      66.659  19.341 -63.032  1.00 50.81           N
ATOM   3708  CA  TYR A 253      66.443  19.143 -64.465  1.00 50.03           C
ATOM   3709  C   TYR A 253      65.060  19.524 -64.918  1.00 56.06           C
ATOM   3710  O   TYR A 253      64.933  20.209 -65.939  1.00 56.30           O
ATOM   3711  CB  TYR A 253      66.741  17.681 -64.872  1.00 49.64           C
ATOM   3712  CG  TYR A 253      68.160  17.210 -64.630  1.00 47.71           C
ATOM   3713  CD1 TYR A 253      69.229  18.116 -64.604  1.00 47.30           C
ATOM   3714  CD2 TYR A 253      68.439  15.863 -64.435  1.00 48.15           C
ATOM   3715  CE1 TYR A 253      70.534  17.686 -64.381  1.00 45.38           C
ATOM   3716  CE2 TYR A 253      69.747  15.417 -64.227  1.00 48.11           C
ATOM   3717  CZ  TYR A 253      70.787  16.331 -64.206  1.00 53.44           C
ATOM   3718  OH  TYR A 253      72.051  15.884 -63.968  1.00 54.12           O
ATOM   3719  H   TYR A 253      66.979  18.542 -62.504  1.00  0.00           H
ATOM   3720  HA  TYR A 253      67.150  19.782 -64.995  1.00  0.00           H
ATOM   3721  HB2 TYR A 253      66.072  17.033 -64.307  1.00  0.00           H
ATOM   3722  HB3 TYR A 253      66.517  17.566 -65.932  1.00  0.00           H
ATOM   3723  HD1 TYR A 253      69.037  19.167 -64.760  1.00  0.00           H
ATOM   3724  HD2 TYR A 253      67.630  15.147 -64.444  1.00  0.00           H
ATOM   3725  HE1 TYR A 253      71.344  18.400 -64.344  1.00  0.00           H
ATOM   3726  HE2 TYR A 253      69.946  14.365 -64.083  1.00  0.00           H
ATOM   3727  HH  TYR A 253      72.012  15.044 -63.505  1.00  0.00           H
ATOM   3728  N   LYS A 254      64.019  19.073 -64.160  1.00 53.85           N
ATOM   3729  CA  LYS A 254      62.602  19.366 -64.421  1.00 55.02           C
ATOM   3730  C   LYS A 254      62.377  20.893 -64.346  1.00 60.47           C
ATOM   3731  O   LYS A 254      61.976  21.492 -65.341  1.00 61.48           O
ATOM   3732  CB  LYS A 254      61.709  18.612 -63.433  1.00 56.65           C
ATOM   3733  CG  LYS A 254      61.497  17.145 -63.776  1.00 56.87           C
ATOM   3734  CD  LYS A 254      60.551  16.478 -62.774  1.00 55.37           C
ATOM   3735  CE  LYS A 254      60.242  15.063 -63.165  1.00 66.33           C
ATOM   3736  NZ  LYS A 254      59.490  14.339 -62.115  1.00 87.09           N
ATOM   3737  H   LYS A 254      64.238  18.495 -63.361  1.00  0.00           H
ATOM   3738  HA  LYS A 254      62.360  19.031 -65.430  1.00  0.00           H
ATOM   3739  HB2 LYS A 254      60.735  19.102 -63.411  1.00  0.00           H
ATOM   3740  HB3 LYS A 254      62.155  18.677 -62.440  1.00  0.00           H
ATOM   3741  HG2 LYS A 254      61.067  17.071 -64.775  1.00  0.00           H
ATOM   3742  HG3 LYS A 254      62.458  16.630 -63.760  1.00  0.00           H
ATOM   3743  HD2 LYS A 254      59.621  17.045 -62.734  1.00  0.00           H
ATOM   3744  HD3 LYS A 254      61.015  16.483 -61.788  1.00  0.00           H
ATOM   3745  HE2 LYS A 254      59.646  15.074 -64.078  1.00  0.00           H
ATOM   3746  HE3 LYS A 254      61.177  14.537 -63.358  1.00  0.00           H
ATOM   3747  HZ1 LYS A 254      59.306  13.395 -62.423  1.00  0.00           H
ATOM   3748  HZ2 LYS A 254      58.615  14.813 -61.941  1.00  0.00           H
ATOM   3749  HZ3 LYS A 254      60.036  14.316 -61.265  1.00  0.00           H
ATOM   3750  N   SER A 255      62.794  21.532 -63.237  1.00 57.56           N
ATOM   3751  CA  SER A 255      62.716  22.987 -63.057  1.00 60.00           C
ATOM   3752  C   SER A 255      63.526  23.751 -64.125  1.00 66.77           C
ATOM   3753  O   SER A 255      63.015  24.690 -64.717  1.00 68.65           O
ATOM   3754  CB  SER A 255      63.149  23.396 -61.650  1.00 63.47           C
ATOM   3755  OG  SER A 255      62.506  22.664 -60.614  1.00 75.53           O
ATOM   3756  H   SER A 255      63.183  20.979 -62.486  1.00  0.00           H
ATOM   3757  HA  SER A 255      61.671  23.274 -63.173  1.00  0.00           H
ATOM   3758  HB2 SER A 255      64.224  23.241 -61.563  1.00  0.00           H
ATOM   3759  HB3 SER A 255      62.936  24.456 -61.513  1.00  0.00           H
ATOM   3760  HG  SER A 255      62.993  21.854 -60.444  1.00  0.00           H
ATOM   3761  N   ALA A 256      64.751  23.320 -64.406  1.00 63.44           N
ATOM   3762  CA  ALA A 256      65.610  23.949 -65.405  1.00 63.72           C
ATOM   3763  C   ALA A 256      64.956  23.972 -66.766  1.00 69.03           C
ATOM   3764  O   ALA A 256      64.970  25.018 -67.410  1.00 69.68           O
ATOM   3765  CB  ALA A 256      66.944  23.229 -65.487  1.00 62.34           C
ATOM   3766  H   ALA A 256      65.105  22.518 -63.904  1.00  0.00           H
ATOM   3767  HA  ALA A 256      65.795  24.978 -65.097  1.00  0.00           H
ATOM   3768  HB1 ALA A 256      67.572  23.711 -66.236  1.00  0.00           H
ATOM   3769  HB2 ALA A 256      66.778  22.189 -65.767  1.00  0.00           H
ATOM   3770  HB3 ALA A 256      67.439  23.270 -64.517  1.00  0.00           H
ATOM   3771  N   ALA A 257      64.365  22.825 -67.192  1.00 66.00           N
ATOM   3772  CA  ALA A 257      63.706  22.660 -68.498  1.00 66.39           C
ATOM   3773  C   ALA A 257      62.497  23.589 -68.639  1.00 75.39           C
ATOM   3774  O   ALA A 257      62.352  24.260 -69.665  1.00 76.50           O
ATOM   3775  CB  ALA A 257      63.309  21.212 -68.707  1.00 65.68           C
ATOM   3776  H   ALA A 257      64.379  22.030 -66.569  1.00  0.00           H
ATOM   3777  HA  ALA A 257      64.425  22.926 -69.273  1.00  0.00           H
ATOM   3778  HB1 ALA A 257      62.823  21.104 -69.677  1.00  0.00           H
ATOM   3779  HB2 ALA A 257      62.620  20.907 -67.919  1.00  0.00           H
ATOM   3780  HB3 ALA A 257      64.199  20.583 -68.675  1.00  0.00           H
ATOM   3781  N   MET A 258      61.681  23.698 -67.570  1.00 74.41           N
ATOM   3782  CA  MET A 258      60.531  24.590 -67.546  1.00 77.24           C
ATOM   3783  C   MET A 258      60.923  26.057 -67.675  1.00 80.94           C
ATOM   3784  O   MET A 258      60.202  26.816 -68.315  1.00 85.42           O
ATOM   3785  CB  MET A 258      59.640  24.335 -66.324  1.00 81.06           C
ATOM   3786  CG  MET A 258      58.795  23.055 -66.440  1.00 86.65           C
ATOM   3787  SD  MET A 258      58.304  22.480 -68.125  1.00 93.96           S
ATOM   3788  CE  MET A 258      57.227  23.867 -68.706  1.00 93.06           C
ATOM   3789  H   MET A 258      61.876  23.138 -66.753  1.00  0.00           H
ATOM   3790  HA  MET A 258      59.932  24.349 -68.424  1.00  0.00           H
ATOM   3791  HB2 MET A 258      58.967  25.184 -66.205  1.00  0.00           H
ATOM   3792  HB3 MET A 258      60.271  24.260 -65.439  1.00  0.00           H
ATOM   3793  HG2 MET A 258      59.365  22.249 -65.977  1.00  0.00           H
ATOM   3794  HG3 MET A 258      57.885  23.200 -65.857  1.00  0.00           H
ATOM   3795  HE1 MET A 258      56.863  23.649 -69.710  1.00  0.00           H
ATOM   3796  HE2 MET A 258      56.380  23.977 -68.029  1.00  0.00           H
ATOM   3797  HE3 MET A 258      57.803  24.792 -68.721  1.00  0.00           H
ATOM   3798  N   LEU A 259      62.087  26.440 -67.141  1.00 73.18           N
ATOM   3799  CA  LEU A 259      62.633  27.791 -67.219  1.00 72.74           C
ATOM   3800  C   LEU A 259      63.497  27.950 -68.468  1.00 75.89           C
ATOM   3801  O   LEU A 259      64.222  28.935 -68.596  1.00 75.23           O
ATOM   3802  CB  LEU A 259      63.453  28.113 -65.961  1.00 71.72           C
ATOM   3803  CG  LEU A 259      62.711  28.207 -64.632  1.00 76.42           C
ATOM   3804  CD1 LEU A 259      63.684  28.202 -63.512  1.00 75.60           C
ATOM   3805  CD2 LEU A 259      61.903  29.482 -64.535  1.00 81.08           C
ATOM   3806  H   LEU A 259      62.628  25.744 -66.648  1.00  0.00           H
ATOM   3807  HA  LEU A 259      61.804  28.496 -67.281  1.00  0.00           H
ATOM   3808  HB2 LEU A 259      63.942  29.073 -66.129  1.00  0.00           H
ATOM   3809  HB3 LEU A 259      64.228  27.353 -65.861  1.00  0.00           H
ATOM   3810  HG  LEU A 259      62.044  27.351 -64.532  1.00  0.00           H
ATOM   3811 HD11 LEU A 259      64.283  27.293 -63.555  1.00  0.00           H
ATOM   3812 HD12 LEU A 259      64.337  29.071 -63.594  1.00  0.00           H
ATOM   3813 HD13 LEU A 259      63.147  28.239 -62.564  1.00  0.00           H
ATOM   3814 HD21 LEU A 259      61.177  29.515 -65.347  1.00  0.00           H
ATOM   3815 HD22 LEU A 259      61.380  29.509 -63.579  1.00  0.00           H
ATOM   3816 HD23 LEU A 259      62.570  30.341 -64.608  1.00  0.00           H
ATOM   3817  N   ASP A 260      63.408  26.978 -69.385  1.00 73.73           N
ATOM   3818  CA  ASP A 260      64.115  26.913 -70.666  1.00 74.70           C
ATOM   3819  C   ASP A 260      65.604  27.287 -70.526  1.00 77.02           C
ATOM   3820  O   ASP A 260      66.067  28.286 -71.078  1.00 77.56           O
ATOM   3821  CB  ASP A 260      63.377  27.721 -71.751  1.00 79.60           C
ATOM   3822  CG  ASP A 260      61.911  27.326 -71.923  1.00 99.48           C
ATOM   3823  OD1 ASP A 260      61.642  26.179 -72.387  1.00 99.67           O
ATOM   3824  OD2 ASP A 260      61.032  28.161 -71.606  1.00110.06           O
ATOM   3825  H   ASP A 260      62.789  26.210 -69.171  1.00  0.00           H
ATOM   3826  HA  ASP A 260      64.086  25.871 -70.983  1.00  0.00           H
ATOM   3827  HB2 ASP A 260      63.419  28.776 -71.482  1.00  0.00           H
ATOM   3828  HB3 ASP A 260      63.891  27.581 -72.702  1.00  0.00           H
ATOM   3829  N   MET A 261      66.330  26.468 -69.745  1.00 70.76           N
ATOM   3830  CA  MET A 261      67.754  26.602 -69.425  1.00 68.79           C
ATOM   3831  C   MET A 261      68.517  25.323 -69.795  1.00 71.34           C
ATOM   3832  O   MET A 261      69.686  25.190 -69.440  1.00 70.40           O
ATOM   3833  CB  MET A 261      67.931  26.881 -67.921  1.00 70.30           C
ATOM   3834  CG  MET A 261      67.622  28.303 -67.516  1.00 75.72           C
ATOM   3835  SD  MET A 261      67.427  28.499 -65.721  1.00 79.94           S
ATOM   3836  CE  MET A 261      69.143  28.441 -65.175  1.00 74.19           C
ATOM   3837  H   MET A 261      65.845  25.681 -69.338  1.00  0.00           H
ATOM   3838  HA  MET A 261      68.167  27.437 -69.991  1.00  0.00           H
ATOM   3839  HB2 MET A 261      68.965  26.666 -67.653  1.00  0.00           H
ATOM   3840  HB3 MET A 261      67.279  26.210 -67.362  1.00  0.00           H
ATOM   3841  HG2 MET A 261      68.438  28.945 -67.849  1.00  0.00           H
ATOM   3842  HG3 MET A 261      66.702  28.618 -68.008  1.00  0.00           H
ATOM   3843  HE1 MET A 261      69.184  28.549 -64.091  1.00  0.00           H
ATOM   3844  HE2 MET A 261      69.700  29.253 -65.642  1.00  0.00           H
ATOM   3845  HE3 MET A 261      69.584  27.486 -65.462  1.00  0.00           H
ATOM   3846  N   THR A 262      67.873  24.399 -70.525  1.00 67.68           N
ATOM   3847  CA  THR A 262      68.467  23.108 -70.903  1.00 65.75           C
ATOM   3848  C   THR A 262      68.831  23.038 -72.396  1.00 71.93           C
ATOM   3849  O   THR A 262      69.154  21.946 -72.917  1.00 71.91           O
ATOM   3850  CB  THR A 262      67.493  21.975 -70.505  1.00 67.97           C
ATOM   3851  OG1 THR A 262      66.226  22.239 -71.124  1.00 67.07           O
ATOM   3852  CG2 THR A 262      67.349  21.807 -68.978  1.00 58.09           C
ATOM   3853  H   THR A 262      66.932  24.601 -70.831  1.00  0.00           H
ATOM   3854  HA  THR A 262      69.384  22.979 -70.328  1.00  0.00           H
ATOM   3855  HB  THR A 262      67.879  21.040 -70.912  1.00  0.00           H
ATOM   3856  HG1 THR A 262      66.097  23.187 -71.198  1.00  0.00           H
ATOM   3857 HG21 THR A 262      66.652  20.996 -68.765  1.00  0.00           H
ATOM   3858 HG22 THR A 262      66.972  22.733 -68.545  1.00  0.00           H
ATOM   3859 HG23 THR A 262      68.322  21.573 -68.545  1.00  0.00           H
ATOM   3860  N   GLY A 263      68.765  24.197 -73.063  1.00 69.26           N
ATOM   3861  CA  GLY A 263      69.000  24.335 -74.497  1.00 69.32           C
ATOM   3862  C   GLY A 263      70.252  25.070 -74.885  1.00 73.56           C
ATOM   3863  O   GLY A 263      71.198  25.132 -74.103  1.00 74.01           O
ATOM   3864  H   GLY A 263      68.538  25.030 -72.540  1.00  0.00           H
ATOM   3865  HA2 GLY A 263      68.152  24.869 -74.925  1.00  0.00           H
ATOM   3866  HA3 GLY A 263      69.036  23.338 -74.937  1.00  0.00           H
ATOM   3867  N   ALA A 264      70.278  25.612 -76.110  1.00 70.58           N
ATOM   3868  CA  ALA A 264      71.431  26.336 -76.648  1.00 70.44           C
ATOM   3869  C   ALA A 264      71.848  27.538 -75.799  1.00 76.22           C
ATOM   3870  O   ALA A 264      70.994  28.293 -75.318  1.00 78.37           O
ATOM   3871  CB  ALA A 264      71.188  26.747 -78.086  1.00 72.41           C
ATOM   3872  H   ALA A 264      69.459  25.516 -76.693  1.00  0.00           H
ATOM   3873  HA  ALA A 264      72.271  25.641 -76.652  1.00  0.00           H
ATOM   3874  HB1 ALA A 264      72.059  27.283 -78.463  1.00  0.00           H
ATOM   3875  HB2 ALA A 264      70.313  27.395 -78.135  1.00  0.00           H
ATOM   3876  HB3 ALA A 264      71.017  25.859 -78.694  1.00  0.00           H
ATOM   3877  N   GLY A 265      73.157  27.664 -75.593  1.00 71.50           N
ATOM   3878  CA  GLY A 265      73.747  28.731 -74.797  1.00 71.69           C
ATOM   3879  C   GLY A 265      74.241  28.248 -73.451  1.00 73.78           C
ATOM   3880  O   GLY A 265      75.185  28.826 -72.910  1.00 74.58           O
ATOM   3881  H   GLY A 265      73.774  26.983 -76.011  1.00  0.00           H
ATOM   3882  HA2 GLY A 265      74.589  29.152 -75.347  1.00  0.00           H
ATOM   3883  HA3 GLY A 265      73.001  29.510 -74.641  1.00  0.00           H
ATOM   3884  N   TYR A 266      73.619  27.165 -72.916  1.00 66.58           N
ATOM   3885  CA  TYR A 266      73.953  26.556 -71.624  1.00 62.37           C
ATOM   3886  C   TYR A 266      74.822  25.329 -71.750  1.00 62.93           C
ATOM   3887  O   TYR A 266      74.738  24.598 -72.742  1.00 61.16           O
ATOM   3888  CB  TYR A 266      72.672  26.207 -70.842  1.00 61.63           C
ATOM   3889  CG  TYR A 266      71.917  27.437 -70.398  1.00 63.73           C
ATOM   3890  CD1 TYR A 266      72.175  28.027 -69.160  1.00 65.99           C
ATOM   3891  CD2 TYR A 266      70.990  28.055 -71.239  1.00 65.07           C
ATOM   3892  CE1 TYR A 266      71.494  29.176 -68.747  1.00 70.55           C
ATOM   3893  CE2 TYR A 266      70.324  29.222 -70.849  1.00 67.36           C
ATOM   3894  CZ  TYR A 266      70.594  29.792 -69.608  1.00 78.29           C
ATOM   3895  OH  TYR A 266      69.955  30.946 -69.198  1.00 81.86           O
ATOM   3896  H   TYR A 266      72.869  26.747 -73.449  1.00  0.00           H
ATOM   3897  HA  TYR A 266      74.505  27.294 -71.043  1.00  0.00           H
ATOM   3898  HB2 TYR A 266      72.023  25.610 -71.482  1.00  0.00           H
ATOM   3899  HB3 TYR A 266      72.941  25.620 -69.964  1.00  0.00           H
ATOM   3900  HD1 TYR A 266      72.915  27.587 -68.508  1.00  0.00           H
ATOM   3901  HD2 TYR A 266      70.783  27.625 -72.208  1.00  0.00           H
ATOM   3902  HE1 TYR A 266      71.667  29.584 -67.762  1.00  0.00           H
ATOM   3903  HE2 TYR A 266      69.602  29.680 -71.509  1.00  0.00           H
ATOM   3904  HH  TYR A 266      70.608  31.623 -69.009  1.00  0.00           H
ATOM   3905  N   VAL A 267      75.664  25.116 -70.721  1.00 57.34           N
ATOM   3906  CA  VAL A 267      76.505  23.936 -70.520  1.00 54.40           C
ATOM   3907  C   VAL A 267      76.114  23.373 -69.147  1.00 56.24           C
ATOM   3908  O   VAL A 267      75.987  24.150 -68.200  1.00 55.47           O
ATOM   3909  CB  VAL A 267      78.028  24.248 -70.598  1.00 57.32           C
ATOM   3910  CG1 VAL A 267      78.879  23.009 -70.281  1.00 54.53           C
ATOM   3911  CG2 VAL A 267      78.406  24.832 -71.958  1.00 57.92           C
ATOM   3912  H   VAL A 267      75.720  25.841 -70.020  1.00  0.00           H
ATOM   3913  HA  VAL A 267      76.260  23.198 -71.283  1.00  0.00           H
ATOM   3914  HB  VAL A 267      78.249  25.002 -69.843  1.00  0.00           H
ATOM   3915 HG11 VAL A 267      78.592  22.610 -69.308  1.00  0.00           H
ATOM   3916 HG12 VAL A 267      79.933  23.287 -70.263  1.00  0.00           H
ATOM   3917 HG13 VAL A 267      78.716  22.251 -71.047  1.00  0.00           H
ATOM   3918 HG21 VAL A 267      77.791  25.708 -72.161  1.00  0.00           H
ATOM   3919 HG22 VAL A 267      79.457  25.120 -71.950  1.00  0.00           H
ATOM   3920 HG23 VAL A 267      78.240  24.084 -72.733  1.00  0.00           H
ATOM   3921  N   TRP A 268      75.894  22.041 -69.053  1.00 52.73           N
ATOM   3922  CA  TRP A 268      75.601  21.330 -67.795  1.00 51.85           C
ATOM   3923  C   TRP A 268      76.712  20.313 -67.534  1.00 56.67           C
ATOM   3924  O   TRP A 268      76.926  19.396 -68.339  1.00 57.14           O
ATOM   3925  CB  TRP A 268      74.200  20.687 -67.762  1.00 50.17           C
ATOM   3926  CG  TRP A 268      73.086  21.689 -67.683  1.00 52.14           C
ATOM   3927  CD1 TRP A 268      72.607  22.466 -68.695  1.00 56.27           C
ATOM   3928  CD2 TRP A 268      72.299  22.005 -66.524  1.00 52.05           C
ATOM   3929  NE1 TRP A 268      71.578  23.261 -68.236  1.00 56.68           N
ATOM   3930  CE2 TRP A 268      71.375  23.006 -66.906  1.00 57.39           C
ATOM   3931  CE3 TRP A 268      72.315  21.569 -65.181  1.00 52.14           C
ATOM   3932  CZ2 TRP A 268      70.482  23.585 -65.996  1.00 57.53           C
ATOM   3933  CZ3 TRP A 268      71.420  22.123 -64.284  1.00 54.46           C
ATOM   3934  CH2 TRP A 268      70.503  23.107 -64.694  1.00 57.10           C
ATOM   3935  H   TRP A 268      75.933  21.497 -69.903  1.00  0.00           H
ATOM   3936  HA  TRP A 268      75.639  22.065 -66.991  1.00  0.00           H
ATOM   3937  HB2 TRP A 268      74.070  20.096 -68.669  1.00  0.00           H
ATOM   3938  HB3 TRP A 268      74.138  20.024 -66.899  1.00  0.00           H
ATOM   3939  HD1 TRP A 268      72.979  22.460 -69.709  1.00  0.00           H
ATOM   3940  HE3 TRP A 268      73.016  20.814 -64.859  1.00  0.00           H
ATOM   3941  HZ2 TRP A 268      69.805  24.371 -66.295  1.00  0.00           H
ATOM   3942  HZ3 TRP A 268      71.425  21.796 -63.255  1.00  0.00           H
ATOM   3943  HH2 TRP A 268      69.797  23.500 -63.977  1.00  0.00           H
ATOM   3944  HE1 TRP A 268      71.058  23.925 -68.792  1.00  0.00           H
ATOM   3945  N   LEU A 269      77.488  20.562 -66.462  1.00 51.34           N
ATOM   3946  CA  LEU A 269      78.623  19.767 -66.045  1.00 49.78           C
ATOM   3947  C   LEU A 269      78.256  19.207 -64.695  1.00 53.37           C
ATOM   3948  O   LEU A 269      78.033  19.946 -63.742  1.00 54.97           O
ATOM   3949  CB  LEU A 269      79.899  20.632 -66.038  1.00 50.83           C
ATOM   3950  CG  LEU A 269      81.228  19.954 -65.637  1.00 56.97           C
ATOM   3951  CD1 LEU A 269      81.511  18.658 -66.455  1.00 56.57           C
ATOM   3952  CD2 LEU A 269      82.388  20.934 -65.746  1.00 60.60           C
ATOM   3953  H   LEU A 269      77.259  21.371 -65.902  1.00  0.00           H
ATOM   3954  HA  LEU A 269      78.756  18.943 -66.746  1.00  0.00           H
ATOM   3955  HB2 LEU A 269      80.028  21.029 -67.045  1.00  0.00           H
ATOM   3956  HB3 LEU A 269      79.733  21.472 -65.364  1.00  0.00           H
ATOM   3957  HG  LEU A 269      81.143  19.666 -64.589  1.00  0.00           H
ATOM   3958 HD11 LEU A 269      80.666  17.976 -66.359  1.00  0.00           H
ATOM   3959 HD12 LEU A 269      81.653  18.915 -67.505  1.00  0.00           H
ATOM   3960 HD13 LEU A 269      82.412  18.177 -66.073  1.00  0.00           H
ATOM   3961 HD21 LEU A 269      83.314  20.435 -65.459  1.00  0.00           H
ATOM   3962 HD22 LEU A 269      82.211  21.781 -65.083  1.00  0.00           H
ATOM   3963 HD23 LEU A 269      82.469  21.288 -66.774  1.00  0.00           H
ATOM   3964  N   VAL A 270      78.148  17.891 -64.631  1.00 47.97           N
ATOM   3965  CA  VAL A 270      77.586  17.107 -63.525  1.00 46.76           C
ATOM   3966  C   VAL A 270      78.533  15.927 -63.160  1.00 51.73           C
ATOM   3967  O   VAL A 270      79.606  15.797 -63.756  1.00 53.80           O
ATOM   3968  CB  VAL A 270      76.187  16.717 -64.132  1.00 50.83           C
ATOM   3969  CG1 VAL A 270      75.844  15.236 -64.138  1.00 49.87           C
ATOM   3970  CG2 VAL A 270      75.058  17.605 -63.651  1.00 51.03           C
ATOM   3971  H   VAL A 270      78.488  17.370 -65.427  1.00  0.00           H
ATOM   3972  HA  VAL A 270      77.444  17.748 -62.655  1.00  0.00           H
ATOM   3973  HB  VAL A 270      76.283  16.967 -65.189  1.00  0.00           H
ATOM   3974 HG11 VAL A 270      76.210  14.781 -65.059  1.00  0.00           H
ATOM   3975 HG12 VAL A 270      76.314  14.751 -63.282  1.00  0.00           H
ATOM   3976 HG13 VAL A 270      74.763  15.113 -64.077  1.00  0.00           H
ATOM   3977 HG21 VAL A 270      75.379  18.646 -63.675  1.00  0.00           H
ATOM   3978 HG22 VAL A 270      74.193  17.476 -64.301  1.00  0.00           H
ATOM   3979 HG23 VAL A 270      74.790  17.331 -62.631  1.00  0.00           H
ATOM   3980  N   GLY A 271      78.183  15.147 -62.142  1.00 46.47           N
ATOM   3981  CA  GLY A 271      78.975  14.001 -61.696  1.00 44.68           C
ATOM   3982  C   GLY A 271      78.316  12.679 -62.064  1.00 47.93           C
ATOM   3983  O   GLY A 271      77.615  12.597 -63.070  1.00 48.36           O
ATOM   3984  H   GLY A 271      77.326  15.357 -61.651  1.00  0.00           H
ATOM   3985  HA2 GLY A 271      79.958  14.048 -62.165  1.00  0.00           H
ATOM   3986  HA3 GLY A 271      79.095  14.050 -60.614  1.00  0.00           H
ATOM   3987  N   GLU A 272      78.506  11.631 -61.241  1.00 42.47           N
ATOM   3988  CA  GLU A 272      77.964  10.298 -61.530  1.00 40.18           C
ATOM   3989  C   GLU A 272      76.534  10.093 -61.054  1.00 48.42           C
ATOM   3990  O   GLU A 272      75.700   9.528 -61.780  1.00 48.99           O
ATOM   3991  CB  GLU A 272      78.890   9.225 -60.972  1.00 38.87           C
ATOM   3992  CG  GLU A 272      78.540   7.842 -61.449  1.00 38.41           C
ATOM   3993  CD  GLU A 272      79.609   6.791 -61.269  1.00 51.94           C
ATOM   3994  OE1 GLU A 272      80.762   7.146 -60.933  1.00 41.32           O
ATOM   3995  OE2 GLU A 272      79.298   5.606 -61.530  1.00 37.58           O
ATOM   3996  H   GLU A 272      79.040  11.767 -60.395  1.00  0.00           H
ATOM   3997  HA  GLU A 272      77.959  10.183 -62.614  1.00  0.00           H
ATOM   3998  HB2 GLU A 272      79.910   9.451 -61.282  1.00  0.00           H
ATOM   3999  HB3 GLU A 272      78.839   9.246 -59.883  1.00  0.00           H
ATOM   4000  HG2 GLU A 272      77.655   7.515 -60.903  1.00  0.00           H
ATOM   4001  HG3 GLU A 272      78.289   7.898 -62.508  1.00  0.00           H
ATOM   4002  N   ARG A 273      76.271  10.511 -59.802  1.00 44.23           N
ATOM   4003  CA  ARG A 273      74.984  10.400 -59.144  1.00 42.69           C
ATOM   4004  C   ARG A 273      73.863  11.059 -59.954  1.00 47.82           C
ATOM   4005  O   ARG A 273      72.766  10.516 -60.043  1.00 49.13           O
ATOM   4006  CB  ARG A 273      75.119  11.023 -57.759  1.00 40.69           C
ATOM   4007  CG  ARG A 273      74.995  10.028 -56.638  1.00 45.81           C
ATOM   4008  CD  ARG A 273      75.769  10.396 -55.421  1.00 44.87           C
ATOM   4009  NE  ARG A 273      75.551  11.747 -54.910  1.00 48.82           N
ATOM   4010  CZ  ARG A 273      74.880  12.013 -53.805  1.00 56.04           C
ATOM   4011  NH1 ARG A 273      74.282  11.033 -53.134  1.00 35.04           N
ATOM   4012  NH2 ARG A 273      74.732  13.272 -53.395  1.00 31.76           N
ATOM   4013  H   ARG A 273      77.027  10.934 -59.282  1.00  0.00           H
ATOM   4014  HA  ARG A 273      74.748   9.343 -59.025  1.00  0.00           H
ATOM   4015  HB2 ARG A 273      74.338  11.774 -57.641  1.00  0.00           H
ATOM   4016  HB3 ARG A 273      76.090  11.513 -57.688  1.00  0.00           H
ATOM   4017  HG2 ARG A 273      75.353   9.062 -56.994  1.00  0.00           H
ATOM   4018  HG3 ARG A 273      73.943   9.933 -56.369  1.00  0.00           H
ATOM   4019  HD2 ARG A 273      76.829  10.295 -55.656  1.00  0.00           H
ATOM   4020  HD3 ARG A 273      75.524   9.686 -54.631  1.00  0.00           H
ATOM   4021  HE  ARG A 273      75.936  12.521 -55.432  1.00  0.00           H
ATOM   4022 HH11 ARG A 273      73.745  11.243 -52.305  1.00  0.00           H
ATOM   4023 HH12 ARG A 273      74.365  10.079 -53.454  1.00  0.00           H
ATOM   4024 HH21 ARG A 273      74.193  13.473 -52.565  1.00  0.00           H
ATOM   4025 HH22 ARG A 273      75.159  14.026 -53.915  1.00  0.00           H
ATOM   4026  N   GLU A 274      74.175  12.192 -60.603  1.00 44.98           N
ATOM   4027  CA  GLU A 274      73.256  13.039 -61.400  1.00 44.27           C
ATOM   4028  C   GLU A 274      73.003  12.529 -62.833  1.00 47.95           C
ATOM   4029  O   GLU A 274      72.304  13.190 -63.596  1.00 48.79           O
ATOM   4030  CB  GLU A 274      73.743  14.508 -61.422  1.00 44.52           C
ATOM   4031  CG  GLU A 274      74.118  15.111 -60.072  1.00 38.64           C
ATOM   4032  CD  GLU A 274      75.507  14.824 -59.553  1.00 47.70           C
ATOM   4033  OE1 GLU A 274      75.867  15.356 -58.481  1.00 48.85           O
ATOM   4034  OE2 GLU A 274      76.229  14.033 -60.196  1.00 54.08           O
ATOM   4035  H   GLU A 274      75.135  12.499 -60.542  1.00  0.00           H
ATOM   4036  HA  GLU A 274      72.294  13.032 -60.887  1.00  0.00           H
ATOM   4037  HB2 GLU A 274      74.622  14.558 -62.065  1.00  0.00           H
ATOM   4038  HB3 GLU A 274      72.959  15.122 -61.866  1.00  0.00           H
ATOM   4039  HG2 GLU A 274      74.016  16.193 -60.156  1.00  0.00           H
ATOM   4040  HG3 GLU A 274      73.400  14.759 -59.332  1.00  0.00           H
ATOM   4041  N   ILE A 275      73.555  11.365 -63.194  1.00 44.37           N
ATOM   4042  CA  ILE A 275      73.353  10.704 -64.495  1.00 43.85           C
ATOM   4043  C   ILE A 275      73.069   9.225 -64.250  1.00 50.70           C
ATOM   4044  O   ILE A 275      73.373   8.394 -65.094  1.00 53.11           O
ATOM   4045  CB  ILE A 275      74.472  10.949 -65.574  1.00 44.73           C
ATOM   4046  CG1 ILE A 275      75.875  10.616 -65.057  1.00 41.70           C
ATOM   4047  CG2 ILE A 275      74.402  12.366 -66.149  1.00 46.75           C
ATOM   4048  CD1 ILE A 275      76.899  10.329 -66.129  1.00 38.05           C
ATOM   4049  H   ILE A 275      74.155  10.905 -62.524  1.00  0.00           H
ATOM   4050  HA  ILE A 275      72.436  11.124 -64.909  1.00  0.00           H
ATOM   4051  HB  ILE A 275      74.270  10.265 -66.398  1.00  0.00           H
ATOM   4052 HG12 ILE A 275      76.229  11.463 -64.470  1.00  0.00           H
ATOM   4053 HG13 ILE A 275      75.806   9.747 -64.403  1.00  0.00           H
ATOM   4054 HG21 ILE A 275      73.391  12.565 -66.505  1.00  0.00           H
ATOM   4055 HG22 ILE A 275      75.104  12.456 -66.978  1.00  0.00           H
ATOM   4056 HG23 ILE A 275      74.662  13.086 -65.373  1.00  0.00           H
ATOM   4057 HD11 ILE A 275      77.859  10.104 -65.664  1.00  0.00           H
ATOM   4058 HD12 ILE A 275      77.003  11.201 -66.774  1.00  0.00           H
ATOM   4059 HD13 ILE A 275      76.574   9.474 -66.723  1.00  0.00           H
ATOM   4060  N   SER A 276      72.487   8.904 -63.094  1.00 47.68           N
ATOM   4061  CA  SER A 276      72.140   7.541 -62.688  1.00 48.26           C
ATOM   4062  C   SER A 276      70.669   7.434 -62.355  1.00 60.00           C
ATOM   4063  O   SER A 276      70.032   8.452 -62.042  1.00 64.07           O
ATOM   4064  CB  SER A 276      72.961   7.129 -61.477  1.00 50.57           C
ATOM   4065  OG  SER A 276      74.351   7.164 -61.765  1.00 60.04           O
ATOM   4066  H   SER A 276      72.270   9.654 -62.453  1.00  0.00           H
ATOM   4067  HA  SER A 276      72.364   6.862 -63.511  1.00  0.00           H
ATOM   4068  HB2 SER A 276      72.751   7.813 -60.655  1.00  0.00           H
ATOM   4069  HB3 SER A 276      72.682   6.118 -61.182  1.00  0.00           H
ATOM   4070  HG  SER A 276      74.681   8.057 -61.644  1.00  0.00           H
ATOM   4071  N   GLY A 277      70.122   6.220 -62.470  1.00 56.73           N
ATOM   4072  CA  GLY A 277      68.723   5.943 -62.170  1.00 57.80           C
ATOM   4073  C   GLY A 277      67.751   6.938 -62.760  1.00 65.57           C
ATOM   4074  O   GLY A 277      67.775   7.191 -63.973  1.00 66.60           O
ATOM   4075  H   GLY A 277      70.707   5.457 -62.780  1.00  0.00           H
ATOM   4076  HA2 GLY A 277      68.479   4.955 -62.561  1.00  0.00           H
ATOM   4077  HA3 GLY A 277      68.595   5.931 -61.088  1.00  0.00           H
ATOM   4078  N   SER A 278      66.907   7.526 -61.897  1.00 63.64           N
ATOM   4079  CA  SER A 278      65.897   8.494 -62.332  1.00 65.47           C
ATOM   4080  C   SER A 278      66.487   9.786 -62.894  1.00 69.69           C
ATOM   4081  O   SER A 278      65.891  10.374 -63.812  1.00 71.54           O
ATOM   4082  CB  SER A 278      64.891   8.788 -61.224  1.00 71.07           C
ATOM   4083  OG  SER A 278      65.471   9.441 -60.108  1.00 81.38           O
ATOM   4084  H   SER A 278      66.970   7.293 -60.916  1.00  0.00           H
ATOM   4085  HA  SER A 278      65.341   8.024 -63.143  1.00  0.00           H
ATOM   4086  HB2 SER A 278      64.459   7.845 -60.889  1.00  0.00           H
ATOM   4087  HB3 SER A 278      64.097   9.417 -61.627  1.00  0.00           H
ATOM   4088  HG  SER A 278      64.786   9.655 -59.470  1.00  0.00           H
ATOM   4089  N   ALA A 279      67.679  10.218 -62.377  1.00 62.65           N
ATOM   4090  CA  ALA A 279      68.340  11.455 -62.822  1.00 60.66           C
ATOM   4091  C   ALA A 279      68.520  11.482 -64.344  1.00 61.24           C
ATOM   4092  O   ALA A 279      68.388  12.529 -64.974  1.00 60.28           O
ATOM   4093  CB  ALA A 279      69.659  11.626 -62.115  1.00 59.70           C
ATOM   4094  H   ALA A 279      68.124   9.664 -61.659  1.00  0.00           H
ATOM   4095  HA  ALA A 279      67.701  12.294 -62.546  1.00  0.00           H
ATOM   4096  HB1 ALA A 279      70.137  12.545 -62.454  1.00  0.00           H
ATOM   4097  HB2 ALA A 279      69.490  11.680 -61.039  1.00  0.00           H
ATOM   4098  HB3 ALA A 279      70.304  10.777 -62.339  1.00  0.00           H
ATOM   4099  N   LEU A 280      68.691  10.306 -64.926  1.00 56.06           N
ATOM   4100  CA  LEU A 280      68.836  10.138 -66.362  1.00 55.87           C
ATOM   4101  C   LEU A 280      67.498  10.271 -67.138  1.00 60.51           C
ATOM   4102  O   LEU A 280      67.510  10.775 -68.271  1.00 63.55           O
ATOM   4103  CB  LEU A 280      69.532   8.788 -66.627  1.00 54.58           C
ATOM   4104  CG  LEU A 280      70.472   8.704 -67.808  1.00 57.74           C
ATOM   4105  CD1 LEU A 280      71.371   9.933 -67.925  1.00 57.23           C
ATOM   4106  CD2 LEU A 280      71.277   7.445 -67.731  1.00 57.93           C
ATOM   4107  H   LEU A 280      68.722   9.483 -64.342  1.00  0.00           H
ATOM   4108  HA  LEU A 280      69.501  10.925 -66.718  1.00  0.00           H
ATOM   4109  HB2 LEU A 280      70.106   8.537 -65.735  1.00  0.00           H
ATOM   4110  HB3 LEU A 280      68.760   8.030 -66.756  1.00  0.00           H
ATOM   4111  HG  LEU A 280      69.864   8.652 -68.711  1.00  0.00           H
ATOM   4112 HD11 LEU A 280      72.248   9.687 -68.524  1.00  0.00           H
ATOM   4113 HD12 LEU A 280      70.819  10.742 -68.404  1.00  0.00           H
ATOM   4114 HD13 LEU A 280      71.687  10.248 -66.931  1.00  0.00           H
ATOM   4115 HD21 LEU A 280      71.952   7.392 -68.585  1.00  0.00           H
ATOM   4116 HD22 LEU A 280      70.608   6.585 -67.743  1.00  0.00           H
ATOM   4117 HD23 LEU A 280      71.858   7.441 -66.809  1.00  0.00           H
ATOM   4118  N   ARG A 281      66.356   9.855 -66.533  1.00 53.79           N
ATOM   4119  CA  ARG A 281      65.032   9.951 -67.173  1.00 55.34           C
ATOM   4120  C   ARG A 281      64.664  11.360 -67.566  1.00 60.66           C
ATOM   4121  O   ARG A 281      64.021  11.537 -68.604  1.00 62.04           O
ATOM   4122  CB  ARG A 281      63.905   9.384 -66.304  1.00  0.00           C
ATOM   4123  CG  ARG A 281      62.614   9.348 -67.114  1.00  0.00           C
ATOM   4124  CD  ARG A 281      61.498   8.749 -66.265  1.00  0.00           C
ATOM   4125  NE  ARG A 281      60.215   8.740 -67.004  1.00  0.00           N
ATOM   4126  CZ  ARG A 281      59.867   7.764 -67.839  1.00  0.00           C
ATOM   4127  NH2 ARG A 281      58.690   7.857 -68.451  1.00  0.00           N
ATOM   4128  NH1 ARG A 281      60.655   6.718 -68.068  1.00  0.00           N
ATOM   4129  H   ARG A 281      66.416   9.463 -65.604  1.00  0.00           H
ATOM   4130  HA  ARG A 281      65.068   9.358 -68.087  1.00  0.00           H
ATOM   4131  HB2 ARG A 281      64.164   8.373 -65.987  1.00  0.00           H
ATOM   4132  HB3 ARG A 281      63.768  10.017 -65.427  1.00  0.00           H
ATOM   4133  HG2 ARG A 281      62.760   8.738 -68.005  1.00  0.00           H
ATOM   4134  HG3 ARG A 281      62.342  10.362 -67.409  1.00  0.00           H
ATOM   4135  HD2 ARG A 281      61.382   9.342 -65.358  1.00  0.00           H
ATOM   4136  HD3 ARG A 281      61.762   7.727 -65.994  1.00  0.00           H
ATOM   4137  HE  ARG A 281      59.576   9.510 -66.869  1.00  0.00           H
ATOM   4138 HH21 ARG A 281      58.091   8.652 -68.277  1.00  0.00           H
ATOM   4139 HH22 ARG A 281      58.395   7.133 -69.091  1.00  0.00           H
ATOM   4140 HH11 ARG A 281      61.549   6.647 -67.603  1.00  0.00           H
ATOM   4141 HH12 ARG A 281      60.361   5.994 -68.708  1.00  0.00           H
ATOM   4142  N   TYR A 282      65.030  12.354 -66.727  1.00 57.22           N
ATOM   4143  CA  TYR A 282      64.683  13.754 -66.940  1.00 58.07           C
ATOM   4144  C   TYR A 282      65.876  14.634 -67.271  1.00 60.63           C
ATOM   4145  O   TYR A 282      65.683  15.831 -67.480  1.00 62.83           O
ATOM   4146  CB  TYR A 282      63.864  14.309 -65.746  1.00 60.46           C
ATOM   4147  CG  TYR A 282      62.573  13.536 -65.531  1.00 63.17           C
ATOM   4148  CD1 TYR A 282      61.449  13.779 -66.321  1.00 66.52           C
ATOM   4149  CD2 TYR A 282      62.507  12.494 -64.607  1.00 63.25           C
ATOM   4150  CE1 TYR A 282      60.287  13.021 -66.176  1.00 69.31           C
ATOM   4151  CE2 TYR A 282      61.343  11.750 -64.435  1.00 65.13           C
ATOM   4152  CZ  TYR A 282      60.238  12.007 -65.230  1.00 76.53           C
ATOM   4153  OH  TYR A 282      59.108  11.239 -65.064  1.00 81.02           O
ATOM   4154  H   TYR A 282      65.572  12.115 -65.909  1.00  0.00           H
ATOM   4155  HA  TYR A 282      64.025  13.783 -67.809  1.00  0.00           H
ATOM   4156  HB2 TYR A 282      64.469  14.240 -64.842  1.00  0.00           H
ATOM   4157  HB3 TYR A 282      63.625  15.355 -65.935  1.00  0.00           H
ATOM   4158  HD1 TYR A 282      61.479  14.568 -67.058  1.00  0.00           H
ATOM   4159  HD2 TYR A 282      63.377  12.259 -64.012  1.00  0.00           H
ATOM   4160  HE1 TYR A 282      59.428  13.223 -66.798  1.00  0.00           H
ATOM   4161  HE2 TYR A 282      61.302  10.975 -63.684  1.00  0.00           H
ATOM   4162  HH  TYR A 282      58.992  11.038 -64.133  1.00  0.00           H
ATOM   4163  N   ALA A 283      67.084  14.042 -67.396  1.00 54.38           N
ATOM   4164  CA  ALA A 283      68.334  14.748 -67.720  1.00 51.70           C
ATOM   4165  C   ALA A 283      68.242  15.414 -69.094  1.00 56.43           C
ATOM   4166  O   ALA A 283      67.735  14.781 -70.032  1.00 56.67           O
ATOM   4167  CB  ALA A 283      69.510  13.797 -67.680  1.00 49.83           C
ATOM   4168  H   ALA A 283      67.133  13.043 -67.257  1.00  0.00           H
ATOM   4169  HA  ALA A 283      68.494  15.524 -66.972  1.00  0.00           H
ATOM   4170  HB1 ALA A 283      70.153  13.977 -68.541  1.00  0.00           H
ATOM   4171  HB2 ALA A 283      70.077  13.959 -66.763  1.00  0.00           H
ATOM   4172  HB3 ALA A 283      69.147  12.769 -67.706  1.00  0.00           H
ATOM   4173  N   PRO A 284      68.678  16.705 -69.222  1.00 51.23           N
ATOM   4174  CA  PRO A 284      68.639  17.370 -70.543  1.00 50.72           C
ATOM   4175  C   PRO A 284      69.633  16.745 -71.535  1.00 56.23           C
ATOM   4176  O   PRO A 284      70.721  16.296 -71.136  1.00 56.27           O
ATOM   4177  CB  PRO A 284      69.062  18.806 -70.217  1.00 52.55           C
ATOM   4178  CG  PRO A 284      69.932  18.692 -68.962  1.00 55.94           C
ATOM   4179  CD  PRO A 284      69.285  17.575 -68.187  1.00 51.34           C
ATOM   4180  HA  PRO A 284      67.628  17.352 -70.951  1.00  0.00           H
ATOM   4181  HB2 PRO A 284      69.634  19.233 -71.041  1.00  0.00           H
ATOM   4182  HB3 PRO A 284      68.184  19.419 -70.012  1.00  0.00           H
[truncated: 679,919 more chars]
