# Supplementary material for: Reversible Control of Native GluN2B-Containing NMDA Receptors with Visible Light
Source: ACS Chem Neurosci. 2024 Sep 6;15(18):3321–43. doi: 10.1021/acschemneuro.4c00247 (PMC11413854; doi:10.1021/acschemneuro.4c00247)
Supplement: Supplementary file 4 — cn4c00247_si_004.zip [file cn4c00247_si_004.zip › SI/PP03.itp]

; PP03_GMX.itp created by acpype (v: 2020-06-08T21:49:42CEST) on Thu Jan 12 21:29:55 2023

[ atomtypes ]
;name   bond_type     mass     charge   ptype   sigma         epsilon       Amb
 ca       ca          0.00000  0.00000   A     3.31521e-01   4.13379e-01 ; 1.86  0.0988
 ne       ne          0.00000  0.00000   A     3.38417e-01   3.93714e-01 ; 1.90  0.0941
 nf       nf          0.00000  0.00000   A     3.38417e-01   3.93714e-01 ; 1.90  0.0941
 c3       c3          0.00000  0.00000   A     3.39771e-01   4.51035e-01 ; 1.91  0.1078
 nu       nu          0.00000  0.00000   A     3.27904e-01   6.46428e-01 ; 1.84  0.1545
 hn       hn          0.00000  0.00000   A     1.10650e-01   4.18400e-02 ; 0.62  0.0100
 cc       cc          0.00000  0.00000   A     3.31521e-01   4.13379e-01 ; 1.86  0.0988
 na       na          0.00000  0.00000   A     3.20581e-01   8.54373e-01 ; 1.80  0.2042
 cd       cd          0.00000  0.00000   A     3.31521e-01   4.13379e-01 ; 1.86  0.0988
 ha       ha          0.00000  0.00000   A     2.62548e-01   6.73624e-02 ; 1.47  0.0161
 hc       hc          0.00000  0.00000   A     2.60018e-01   8.70272e-02 ; 1.46  0.0208
 h1       h1          0.00000  0.00000   A     2.42200e-01   8.70272e-02 ; 1.36  0.0208
 h4       h4          0.00000  0.00000   A     2.53639e-01   6.73624e-02 ; 1.42  0.0161

[ moleculetype ]
;name            nrexcl
 PP03            3

[ atoms ]
;   nr  type  resi  res  atom  cgnr     charge      mass       ; qtot   bond_type
     1   ca     1   LIG    C1    1     0.107246     12.01000 ; qtot 0.107
     2   ca     1   LIG    C2    2    -0.205234     12.01000 ; qtot -0.098
     3   ca     1   LIG    C3    3    -0.211410     12.01000 ; qtot -0.309
     4   ca     1   LIG    C4    4     0.347032     12.01000 ; qtot 0.038
     5   ca     1   LIG    C5    5    -0.211410     12.01000 ; qtot -0.174
     6   ca     1   LIG    C6    6    -0.205234     12.01000 ; qtot -0.379
     7   ne     1   LIG    N1    7    -0.169232     14.01000 ; qtot -0.548
     8   nf     1   LIG    N2    8    -0.240721     14.01000 ; qtot -0.789
     9   ca     1   LIG    C7    9     0.383742     12.01000 ; qtot -0.405
    10   ca     1   LIG    C8   10    -0.219444     12.01000 ; qtot -0.625
    11   ca     1   LIG    C9   11    -0.093321     12.01000 ; qtot -0.718
    12   ca     1   LIG   C10   12    -0.211057     12.01000 ; qtot -0.929
    13   ca     1   LIG   C11   13    -0.093321     12.01000 ; qtot -1.022
    14   ca     1   LIG   C12   14    -0.219444     12.01000 ; qtot -1.242
    15   c3     1   LIG   C13   15    -0.164874     12.01000 ; qtot -1.407
    16   c3     1   LIG   C14   16     0.037443     12.01000 ; qtot -1.369
    17   nu     1   LIG    N3   17    -0.666700     14.01000 ; qtot -2.036
    18   hn     1   LIG    H1   18     0.394517      1.00800 ; qtot -1.641
    19   cc     1   LIG   C15   19     0.163086     12.01000 ; qtot -1.478
    20   na     1   LIG    N4   20    -0.330753     14.01000 ; qtot -1.809
    21   cc     1   LIG   C16   21     0.163086     12.01000 ; qtot -1.646
    22   cd     1   LIG   C17   22    -0.462409     12.01000 ; qtot -2.108
    23   cd     1   LIG   C18   23     0.699241     12.01000 ; qtot -1.409
    24   cd     1   LIG   C19   24    -0.462409     12.01000 ; qtot -1.872
    25   hn     1   LIG    H2   25     0.364369      1.00800 ; qtot -1.507
    26   ha     1   LIG    H3   26     0.162795      1.00800 ; qtot -1.344
    27   ha     1   LIG    H4   27     0.139334      1.00800 ; qtot -1.205
    28   ha     1   LIG    H5   28     0.139334      1.00800 ; qtot -1.066
    29   ha     1   LIG    H6   29     0.162795      1.00800 ; qtot -0.903
    30   ha     1   LIG    H7   30     0.120048      1.00800 ; qtot -0.783
    31   ha     1   LIG    H8   31     0.150071      1.00800 ; qtot -0.633
    32   ha     1   LIG    H9   32     0.169105      1.00800 ; qtot -0.464
    33   ha     1   LIG   H10   33     0.150071      1.00800 ; qtot -0.314
    34   ha     1   LIG   H11   34     0.120048      1.00800 ; qtot -0.194
    35   hc     1   LIG   H12   35     0.078458      1.00800 ; qtot -0.115
    36   hc     1   LIG   H13   36     0.078458      1.00800 ; qtot -0.037
    37   h1     1   LIG   H14   37     0.114255      1.00800 ; qtot 0.078
    38   h1     1   LIG   H15   38     0.114255      1.00800 ; qtot 0.192
    39   h4     1   LIG   H16   39     0.179430      1.00800 ; qtot 0.371
    40   h4     1   LIG   H17   40     0.179430      1.00800 ; qtot 0.551
    41   ha     1   LIG   H18   41     0.224662      1.00800 ; qtot 0.775
    42   ha     1   LIG   H19   42     0.224662      1.00800 ; qtot 1.000

[ bonds ]
;   ai     aj funct   r             k
     1      2   1    1.3980e-01    3.1681e+05 ;     C1 - C2    
     1      6   1    1.3980e-01    3.1681e+05 ;     C1 - C6    
     1     15   1    1.5160e-01    2.0945e+05 ;     C1 - C13   
     2      3   1    1.3980e-01    3.1681e+05 ;     C2 - C3    
     2     26   1    1.0860e-01    3.3112e+05 ;     C2 - H3    
     3      4   1    1.3980e-01    3.1681e+05 ;     C3 - C4    
     3     27   1    1.0860e-01    3.3112e+05 ;     C3 - H4    
     4      5   1    1.3980e-01    3.1681e+05 ;     C4 - C5    
     4      7   1    1.4080e-01    2.6786e+05 ;     C4 - N1    
     5      6   1    1.3980e-01    3.1681e+05 ;     C5 - C6    
     5     28   1    1.0860e-01    3.3112e+05 ;     C5 - H5    
     6     29   1    1.0860e-01    3.3112e+05 ;     C6 - H6    
     7      8   1    1.2475e-01    6.6767e+05 ;     N1 - N2    	#Was 1.2630e-01    3.6175e+05
     8      9   1    1.4080e-01    2.6786e+05 ;     N2 - C7    
     9     10   1    1.3980e-01    3.1681e+05 ;     C7 - C8    
     9     14   1    1.3980e-01    3.1681e+05 ;     C7 - C12   
    10     11   1    1.3980e-01    3.1681e+05 ;     C8 - C9    
    10     30   1    1.0860e-01    3.3112e+05 ;     C8 - H7    
    11     12   1    1.3980e-01    3.1681e+05 ;     C9 - C10   
    11     31   1    1.0860e-01    3.3112e+05 ;     C9 - H8    
    12     13   1    1.3980e-01    3.1681e+05 ;    C10 - C11   
    12     32   1    1.0860e-01    3.3112e+05 ;    C10 - H9    
    13     14   1    1.3980e-01    3.1681e+05 ;    C11 - C12   
    13     33   1    1.0860e-01    3.3112e+05 ;    C11 - H10   
    14     34   1    1.0860e-01    3.3112e+05 ;    C12 - H11   
    15     16   1    1.5380e-01    1.9456e+05 ;    C13 - C14   
    15     35   1    1.0970e-01    3.1455e+05 ;    C13 - H12   
    15     36   1    1.0970e-01    3.1455e+05 ;    C13 - H13   
    16     17   1    1.4640e-01    2.1907e+05 ;    C14 - N3    
    16     37   1    1.0970e-01    3.1455e+05 ;    C14 - H14   
    16     38   1    1.0970e-01    3.1455e+05 ;    C14 - H15   
    17     18   1    1.0120e-01    4.4309e+05 ;     N3 - H1    
    17     23   1    1.3730e-01    3.0418e+05 ;     N3 - C18   
    19     20   1    1.3800e-01    2.9665e+05 ;    C15 - N4    
    19     24   1    1.3730e-01    3.4819e+05 ;    C15 - C19   
    19     39   1    1.0820e-01    3.3798e+05 ;    C15 - H16   
    20     21   1    1.3800e-01    2.9665e+05 ;     N4 - C16   
    20     25   1    1.0100e-01    4.4777e+05 ;     N4 - H2    
    21     22   1    1.3730e-01    3.4819e+05 ;    C16 - C17   
    21     40   1    1.0820e-01    3.3798e+05 ;    C16 - H17   
    22     23   1    1.4280e-01    2.8468e+05 ;    C17 - C18   
    22     41   1    1.0840e-01    3.3480e+05 ;    C17 - H18   
    23     24   1    1.4280e-01    2.8468e+05 ;    C18 - C19   
    24     42   1    1.0840e-01    3.3480e+05 ;    C19 - H19   

[ pairs ]
;   ai     aj    funct
     1      4      1 ;     C1 - C4    
     1     17      1 ;     C1 - N3    
     1     27      1 ;     C1 - H4    
     1     28      1 ;     C1 - H5    
     1     37      1 ;     C1 - H14   
     1     38      1 ;     C1 - H15   
     2      5      1 ;     C2 - C5    
     2      7      1 ;     C2 - N1    
     2     16      1 ;     C2 - C14   
     2     29      1 ;     C2 - H6    
     2     35      1 ;     C2 - H12   
     2     36      1 ;     C2 - H13   
     3      8      1 ;     C3 - N2    
     3     28      1 ;     C3 - H5    
     4      9      1 ;     C4 - C7    
     4     26      1 ;     C4 - H3    
     4     29      1 ;     C4 - H6    
     5      8      1 ;     C5 - N2    
     5     27      1 ;     C5 - H4    
     6      3      1 ;     C6 - C3    
     6      7      1 ;     C6 - N1    
     6     16      1 ;     C6 - C14   
     6     26      1 ;     C6 - H3    
     6     35      1 ;     C6 - H12   
     6     36      1 ;     C6 - H13   
     7     10      1 ;     N1 - C8    
     7     14      1 ;     N1 - C12   
     7     27      1 ;     N1 - H4    
     7     28      1 ;     N1 - H5    
     8     11      1 ;     N2 - C9    
     8     13      1 ;     N2 - C11   
     8     30      1 ;     N2 - H7    
     8     34      1 ;     N2 - H11   
     9     12      1 ;     C7 - C10   
     9     31      1 ;     C7 - H8    
     9     33      1 ;     C7 - H10   
    10     13      1 ;     C8 - C11   
    10     32      1 ;     C8 - H9    
    10     34      1 ;     C8 - H11   
    11     14      1 ;     C9 - C12   
    11     33      1 ;     C9 - H10   
    12     30      1 ;    C10 - H7    
    12     34      1 ;    C10 - H11   
    13     31      1 ;    C11 - H8    
    14     30      1 ;    C12 - H7    
    14     32      1 ;    C12 - H9    
    15      3      1 ;    C13 - C3    
    15      5      1 ;    C13 - C5    
    15     18      1 ;    C13 - H1    
    15     23      1 ;    C13 - C18   
    15     26      1 ;    C13 - H3    
    15     29      1 ;    C13 - H6    
    16     22      1 ;    C14 - C17   
    16     24      1 ;    C14 - C19   
    17     19      1 ;     N3 - C15   
    17     21      1 ;     N3 - C16   
    17     35      1 ;     N3 - H12   
    17     36      1 ;     N3 - H13   
    17     41      1 ;     N3 - H18   
    17     42      1 ;     N3 - H19   
    18     22      1 ;     H1 - C17   
    18     24      1 ;     H1 - C19   
    18     37      1 ;     H1 - H14   
    18     38      1 ;     H1 - H15   
    19     22      1 ;    C15 - C17   
    19     40      1 ;    C15 - H17   
    20     23      1 ;     N4 - C18   
    20     41      1 ;     N4 - H18   
    20     42      1 ;     N4 - H19   
    21     24      1 ;    C16 - C19   
    21     39      1 ;    C16 - H16   
    22     25      1 ;    C17 - H2    
    22     42      1 ;    C17 - H19   
    23     37      1 ;    C18 - H14   
    23     38      1 ;    C18 - H15   
    23     39      1 ;    C18 - H16   
    23     40      1 ;    C18 - H17   
    24     25      1 ;    C19 - H2    
    24     41      1 ;    C19 - H18   
    25     39      1 ;     H2 - H16   
    25     40      1 ;     H2 - H17   
    26     27      1 ;     H3 - H4    
    28     29      1 ;     H5 - H6    
    30     31      1 ;     H7 - H8    
    31     32      1 ;     H8 - H9    
    32     33      1 ;     H9 - H10   
    33     34      1 ;    H10 - H11   
    35     37      1 ;    H12 - H14   
    35     38      1 ;    H12 - H15   
    36     37      1 ;    H13 - H14   
    36     38      1 ;    H13 - H15   
    39     42      1 ;    H16 - H19   
    40     41      1 ;    H17 - H18   

[ angles ]
;   ai     aj     ak    funct   theta         cth
     1      2      3      1    1.2002e+02    5.7572e+02 ;     C1 - C2     - C3    
     1      2     26      1    1.1988e+02    4.0752e+02 ;     C1 - C2     - H3    
     1      6      5      1    1.2002e+02    5.7572e+02 ;     C1 - C6     - C5    
     1      6     29      1    1.1988e+02    4.0752e+02 ;     C1 - C6     - H6    
     1     15     16      1    1.1207e+02    5.4559e+02 ;     C1 - C13    - C14   
     1     15     35      1    1.1047e+02    3.9581e+02 ;     C1 - C13    - H12   
     1     15     36      1    1.1047e+02    3.9581e+02 ;     C1 - C13    - H13   
     2      1      6      1    1.2002e+02    5.7572e+02 ;     C2 - C1     - C6    
     2      1     15      1    1.2077e+02    5.4894e+02 ;     C2 - C1     - C13   
     2      3      4      1    1.2002e+02    5.7572e+02 ;     C2 - C3     - C4    
     2      3     27      1    1.1988e+02    4.0752e+02 ;     C2 - C3     - H4    
     3      2     26      1    1.1988e+02    4.0752e+02 ;     C3 - C2     - H3    
     3      4      5      1    1.2002e+02    5.7572e+02 ;     C3 - C4     - C5    
     3      4      7      1    1.0340e+02    4.4533e+02 ;     C3 - C4     - N1  #Was 1.2061e+02    7.1630e+02 
     4      3     27      1    1.1988e+02    4.0752e+02 ;     C4 - C3     - H4    
     4      5      6      1    1.2002e+02    5.7572e+02 ;     C4 - C5     - C6    
     4      5     28      1    1.1988e+02    4.0752e+02 ;     C4 - C5     - H5    
     4      7      8      1    1.1010e+02    6.4015e+02 ;     C4 - N1     - N2   	#Was 1.1517e+02    7.4140e+02
     5      4      7      1    1.0340e+02    4.4533e+02 ;     C5 - C4     - N1  #Was 1.2061e+02    7.1630e+02
     5      6     29      1    1.1988e+02    4.0752e+02 ;     C5 - C6     - H6    
     6      1     15      1    1.2077e+02    5.4894e+02 ;     C6 - C1     - C13   
     6      5     28      1    1.1988e+02    4.0752e+02 ;     C6 - C5     - H5    
     7      8      9      1    1.1010e+02    6.4015e+02 ;     N1 - N2     - C7    	#Was 1.1517e+02    7.4140e+02
     8      9     10      1    1.0340e+02    4.4533e+02 ;     N2 - C7     - C8  #Was 1.2061e+02    7.1630e+02
     8      9     14      1    1.0340e+02    4.4533e+02 ;     N2 - C7     - C12 #Was 1.2061e+02    7.1630e+02
     9     10     11      1    1.2002e+02    5.7572e+02 ;     C7 - C8     - C9    
     9     10     30      1    1.1988e+02    4.0752e+02 ;     C7 - C8     - H7    
     9     14     13      1    1.2002e+02    5.7572e+02 ;     C7 - C12    - C11   
     9     14     34      1    1.1988e+02    4.0752e+02 ;     C7 - C12    - H11   
    10      9     14      1    1.2002e+02    5.7572e+02 ;     C8 - C7     - C12   
    10     11     12      1    1.2002e+02    5.7572e+02 ;     C8 - C9     - C10   
    10     11     31      1    1.1988e+02    4.0752e+02 ;     C8 - C9     - H8    
    11     10     30      1    1.1988e+02    4.0752e+02 ;     C9 - C8     - H7    
    11     12     13      1    1.2002e+02    5.7572e+02 ;     C9 - C10    - C11   
    11     12     32      1    1.1988e+02    4.0752e+02 ;     C9 - C10    - H9    
    12     11     31      1    1.1988e+02    4.0752e+02 ;    C10 - C9     - H8    
    12     13     14      1    1.2002e+02    5.7572e+02 ;    C10 - C11    - C12   
    12     13     33      1    1.1988e+02    4.0752e+02 ;    C10 - C11    - H10   
    13     12     32      1    1.1988e+02    4.0752e+02 ;    C11 - C10    - H9    
    13     14     34      1    1.1988e+02    4.0752e+02 ;    C11 - C12    - H11   
    14     13     33      1    1.1988e+02    4.0752e+02 ;    C12 - C11    - H10   
    15     16     17      1    1.1046e+02    6.9873e+02 ;    C13 - C14    - N3    
    15     16     37      1    1.0956e+02    3.9246e+02 ;    C13 - C14    - H14   
    15     16     38      1    1.0956e+02    3.9246e+02 ;    C13 - C14    - H15   
    16     15     35      1    1.0980e+02    3.9162e+02 ;    C14 - C13    - H12   
    16     15     36      1    1.0980e+02    3.9162e+02 ;    C14 - C13    - H13   
    16     17     18      1    1.1599e+02    3.8828e+02 ;    C14 - N3     - H1    
    16     17     23      1    1.1972e+02    5.4894e+02 ;    C14 - N3     - C18   
    17     16     37      1    1.0979e+02    5.1212e+02 ;     N3 - C14    - H14   
    17     16     38      1    1.0979e+02    5.1212e+02 ;     N3 - C14    - H15   
    17     23     22      1    1.1972e+02    7.1965e+02 ;     N3 - C18    - C17   
    17     23     24      1    1.1972e+02    7.1965e+02 ;     N3 - C18    - C19   
    18     17     23      1    1.1563e+02    4.1254e+02 ;     H1 - N3     - C18   
    19     20     21      1    1.0990e+02    5.8994e+02 ;    C15 - N4     - C16   
    19     20     25      1    1.2550e+02    3.9413e+02 ;    C15 - N4     - H2    
    19     24     23      1    1.1419e+02    5.8827e+02 ;    C15 - C19    - C18   
    19     24     42      1    1.2176e+02    4.1003e+02 ;    C15 - C19    - H19   
    20     19     24      1    1.0699e+02    7.7571e+02 ;     N4 - C15    - C19   
    20     19     39      1    1.2053e+02    5.1463e+02 ;     N4 - C15    - H16   
    20     21     22      1    1.0699e+02    7.7571e+02 ;     N4 - C16    - C17   
    20     21     40      1    1.2053e+02    5.1463e+02 ;     N4 - C16    - H17   
    21     20     25      1    1.2550e+02    3.9413e+02 ;    C16 - N4     - H2    
    21     22     23      1    1.1419e+02    5.8827e+02 ;    C16 - C17    - C18   
    21     22     41      1    1.2176e+02    4.1003e+02 ;    C16 - C17    - H18   
    22     21     40      1    1.2848e+02    3.9999e+02 ;    C17 - C16    - H17   
    22     23     24      1    1.1070e+02    5.8660e+02 ;    C17 - C18    - C19   
    23     22     41      1    1.2107e+02    3.9832e+02 ;    C18 - C17    - H18   
    23     24     42      1    1.2107e+02    3.9832e+02 ;    C18 - C19    - H19   
    24     19     39      1    1.2848e+02    3.9999e+02 ;    C19 - C15    - H16   
    35     15     36      1    1.0758e+02    3.2635e+02 ;    H12 - C13    - H13   
    37     16     38      1    1.0846e+02    3.2468e+02 ;    H14 - C14    - H15   

[ dihedrals ] ; propers
; for gromacs 4.5 or higher, using funct 9
;    i      j      k      l   func   phase     kd      pn
     1      2      3      4      9   180.00  15.16700   2 ;     C1-    C2-    C3-    C4
     1      2      3     27      9   180.00  15.16700   2 ;     C1-    C2-    C3-    H4
     1      6      5      4      9   180.00  15.16700   2 ;     C1-    C6-    C5-    C4
     1      6      5     28      9   180.00  15.16700   2 ;     C1-    C6-    C5-    H5
     1     15     16     17      9     0.00   0.65084   3 ;     C1-   C13-   C14-    N3
     1     15     16     37      9     0.00   0.65084   3 ;     C1-   C13-   C14-   H14
     1     15     16     38      9     0.00   0.65084   3 ;     C1-   C13-   C14-   H15
     2      1      6      5      9   180.00  15.16700   2 ;     C2-    C1-    C6-    C5
     2      1      6     29      9   180.00  15.16700   2 ;     C2-    C1-    C6-    H6
     2      1     15     16      9   180.00   1.02508   2 ;     C2-    C1-   C13-   C14
     2      1     15     35      9   180.00   0.00000   2 ;     C2-    C1-   C13-   H12
     2      1     15     36      9   180.00   0.00000   2 ;     C2-    C1-   C13-   H13
     2      3      4      5      9   180.00  15.16700   2 ;     C2-    C3-    C4-    C5
     2      3      4      7      9   180.00  15.16700   2 ;     C2-    C3-    C4-    N1
     3      4      5      6      9   180.00  15.16700   2 ;     C3-    C4-    C5-    C6
     3      4      5     28      9   180.00  15.16700   2 ;     C3-    C4-    C5-    H5
     3      4      7      8      9   180.00  10.77900   2 ;     C3-    C4-    N1-    N2	#Was 180.00   0.00000   3
     4      3      2     26      9   180.00  15.16700   2 ;     C4-    C3-    C2-    H3
     4      5      6     29      9   180.00  15.16700   2 ;     C4-    C5-    C6-    H6
     4      7      8      9      9     0.00  19.67100   1 ;     C4-    N1-    N2-    C7		#Was   0.00  11.71520   1
     4      7      8      9      9   180.00  73.79100   2 ;     C4-    N1-    N2-    C7		#Was 180.00  12.55200   2
     5      4      3     27      9   180.00  15.16700   2 ;     C5-    C4-    C3-    H4
     5      4      7      8      9   180.00  10.77900   2 ;     C5-    C4-    N1-    N2 #Was 180.00   0.00000   3
     6      1      2      3      9   180.00  15.16700   2 ;     C6-    C1-    C2-    C3
     6      1      2     26      9   180.00  15.16700   2 ;     C6-    C1-    C2-    H3
     6      1     15     16      9   180.00   1.02508   2 ;     C6-    C1-   C13-   C14
     6      1     15     35      9   180.00   0.00000   2 ;     C6-    C1-   C13-   H12
     6      1     15     36      9   180.00   0.00000   2 ;     C6-    C1-   C13-   H13
     6      5      4      7      9   180.00  15.16700   2 ;     C6-    C5-    C4-    N1
     7      4      3     27      9   180.00  15.16700   2 ;     N1-    C4-    C3-    H4
     7      4      5     28      9   180.00  15.16700   2 ;     N1-    C4-    C5-    H5
     7      8      9     10      9   180.00  10.77900   2 ;     N1-    N2-    C7-    C8 #Was 180.00   0.00000   3
     7      8      9     14      9   180.00  10.77900   2 ;     N1-    N2-    C7-   C12 #Was 180.00   0.00000   3
     8      9     10     11      9   180.00  15.16700   2 ;     N2-    C7-    C8-    C9
     8      9     10     30      9   180.00  15.16700   2 ;     N2-    C7-    C8-    H7
     8      9     14     13      9   180.00  15.16700   2 ;     N2-    C7-   C12-   C11
     8      9     14     34      9   180.00  15.16700   2 ;     N2-    C7-   C12-   H11
     9     10     11     12      9   180.00  15.16700   2 ;     C7-    C8-    C9-   C10
     9     10     11     31      9   180.00  15.16700   2 ;     C7-    C8-    C9-    H8
     9     14     13     12      9   180.00  15.16700   2 ;     C7-   C12-   C11-   C10
     9     14     13     33      9   180.00  15.16700   2 ;     C7-   C12-   C11-   H10
    10      9     14     13      9   180.00  15.16700   2 ;     C8-    C7-   C12-   C11
    10      9     14     34      9   180.00  15.16700   2 ;     C8-    C7-   C12-   H11
    10     11     12     13      9   180.00  15.16700   2 ;     C8-    C9-   C10-   C11
    10     11     12     32      9   180.00  15.16700   2 ;     C8-    C9-   C10-    H9
    11     10      9     14      9   180.00  15.16700   2 ;     C9-    C8-    C7-   C12
    11     12     13     14      9   180.00  15.16700   2 ;     C9-   C10-   C11-   C12
    11     12     13     33      9   180.00  15.16700   2 ;     C9-   C10-   C11-   H10
    12     11     10     30      9   180.00  15.16700   2 ;    C10-    C9-    C8-    H7
    12     13     14     34      9   180.00  15.16700   2 ;    C10-   C11-   C12-   H11
    13     12     11     31      9   180.00  15.16700   2 ;    C11-   C10-    C9-    H8
    14      9     10     30      9   180.00  15.16700   2 ;    C12-    C7-    C8-    H7
    14     13     12     32      9   180.00  15.16700   2 ;    C12-   C11-   C10-    H9
    15      1      2      3      9   180.00  15.16700   2 ;    C13-    C1-    C2-    C3
    15      1      2     26      9   180.00  15.16700   2 ;    C13-    C1-    C2-    H3
    15      1      6      5      9   180.00  15.16700   2 ;    C13-    C1-    C6-    C5
    15      1      6     29      9   180.00  15.16700   2 ;    C13-    C1-    C6-    H6
    15     16     17     18      9     0.00   0.00000   0 ;    C13-   C14-    N3-    H1
    15     16     17     23      9     0.00   0.00000   0 ;    C13-   C14-    N3-   C18
    16     17     23     22      9   180.00   4.39320   2 ;    C14-    N3-   C18-   C17
    16     17     23     24      9   180.00   4.39320   2 ;    C14-    N3-   C18-   C19
    17     16     15     35      9     0.00   0.65084   3 ;     N3-   C14-   C13-   H12
    17     16     15     36      9     0.00   0.65084   3 ;     N3-   C14-   C13-   H13
    17     23     22     21      9   180.00  16.73600   2 ;     N3-   C18-   C17-   C16
    17     23     22     41      9   180.00  16.73600   2 ;     N3-   C18-   C17-   H18
    17     23     24     19      9   180.00  16.73600   2 ;     N3-   C18-   C19-   C15
    17     23     24     42      9   180.00  16.73600   2 ;     N3-   C18-   C19-   H19
    18     17     16     37      9     0.00   0.00000   0 ;     H1-    N3-   C14-   H14
    18     17     16     38      9     0.00   0.00000   0 ;     H1-    N3-   C14-   H15
    18     17     23     22      9   180.00   4.39320   2 ;     H1-    N3-   C18-   C17
    18     17     23     24      9   180.00   4.39320   2 ;     H1-    N3-   C18-   C19
    19     20     21     22      9   180.00   7.11280   2 ;    C15-    N4-   C16-   C17
    19     20     21     40      9   180.00   7.11280   2 ;    C15-    N4-   C16-   H17
    19     24     23     22      9   180.00  16.73600   2 ;    C15-   C19-   C18-   C17
    20     19     24     23      9   180.00  16.73600   2 ;     N4-   C15-   C19-   C18
    20     19     24     42      9   180.00  16.73600   2 ;     N4-   C15-   C19-   H19
    20     21     22     23      9   180.00  16.73600   2 ;     N4-   C16-   C17-   C18
    20     21     22     41      9   180.00  16.73600   2 ;     N4-   C16-   C17-   H18
    21     20     19     24      9   180.00   7.11280   2 ;    C16-    N4-   C15-   C19
    21     20     19     39      9   180.00   7.11280   2 ;    C16-    N4-   C15-   H16
    21     22     23     24      9   180.00  16.73600   2 ;    C16-   C17-   C18-   C19
    22     21     20     25      9   180.00   7.11280   2 ;    C17-   C16-    N4-    H2
    22     23     24     42      9   180.00  16.73600   2 ;    C17-   C18-   C19-   H19
    23     17     16     37      9     0.00   0.00000   0 ;    C18-    N3-   C14-   H14
    23     17     16     38      9     0.00   0.00000   0 ;    C18-    N3-   C14-   H15
    23     22     21     40      9   180.00  16.73600   2 ;    C18-   C17-   C16-   H17
    23     24     19     39      9   180.00  16.73600   2 ;    C18-   C19-   C15-   H16
    24     19     20     25      9   180.00   7.11280   2 ;    C19-   C15-    N4-    H2
    24     23     22     41      9   180.00  16.73600   2 ;    C19-   C18-   C17-   H18
    25     20     19     39      9   180.00   7.11280   2 ;     H2-    N4-   C15-   H16
    25     20     21     40      9   180.00   7.11280   2 ;     H2-    N4-   C16-   H17
    26      2      3     27      9   180.00  15.16700   2 ;     H3-    C2-    C3-    H4
    28      5      6     29      9   180.00  15.16700   2 ;     H5-    C5-    C6-    H6
    30     10     11     31      9   180.00  15.16700   2 ;     H7-    C8-    C9-    H8
    31     11     12     32      9   180.00  15.16700   2 ;     H8-    C9-   C10-    H9
    32     12     13     33      9   180.00  15.16700   2 ;     H9-   C10-   C11-   H10
    33     13     14     34      9   180.00  15.16700   2 ;    H10-   C11-   C12-   H11
    35     15     16     37      9     0.00   0.65084   3 ;    H12-   C13-   C14-   H14
    35     15     16     38      9     0.00   0.65084   3 ;    H12-   C13-   C14-   H15
    36     15     16     37      9     0.00   0.65084   3 ;    H13-   C13-   C14-   H14
    36     15     16     38      9     0.00   0.65084   3 ;    H13-   C13-   C14-   H15
    39     19     24     42      9   180.00  16.73600   2 ;    H16-   C15-   C19-   H19
    40     21     22     41      9   180.00  16.73600   2 ;    H17-   C16-   C17-   H18

[ dihedrals ] ; impropers
; treated as propers in GROMACS to use correct AMBER analytical function
;    i      j      k      l   func   phase     kd      pn
     1      3      2     26      4   180.00   4.60240   2 ;     C1-    C3-    C2-    H3
     1      5      6     29      4   180.00   4.60240   2 ;     C1-    C5-    C6-    H6
     2      4      3     27      4   180.00   4.60240   2 ;     C2-    C4-    C3-    H4
     3      5      4      7      4   180.00   4.60240   2 ;     C3-    C5-    C4-    N1
     4      6      5     28      4   180.00   4.60240   2 ;     C4-    C6-    C5-    H5
     9     11     10     30      4   180.00   4.60240   2 ;     C7-    C9-    C8-    H7
     9     13     14     34      4   180.00   4.60240   2 ;     C7-   C11-   C12-   H11
    10     12     11     31      4   180.00   4.60240   2 ;     C8-   C10-    C9-    H8
    10     14      9      8      4   180.00   4.60240   2 ;     C8-   C12-    C7-    N2
    11     13     12     32      4   180.00   4.60240   2 ;     C9-   C11-   C10-    H9
    12     14     13     33      4   180.00   4.60240   2 ;    C10-   C12-   C11-   H10
    15      1      6      2      4   180.00   4.60240   2 ;    C13-    C1-    C6-    C2
    16     23     17     18      4   180.00   4.60240   2 ;    C14-   C18-    N3-    H1
    19     21     20     25      4   180.00   4.60240   2 ;    C15-   C16-    N4-    H2
    19     23     24     42      4   180.00   4.60240   2 ;    C15-   C18-   C19-   H19
    21     23     22     41      4   180.00   4.60240   2 ;    C16-   C18-   C17-   H18
    22     24     23     17      4   180.00   4.60240   2 ;    C17-   C19-   C18-    N3
    22     40     21     20      4   180.00   4.60240   2 ;    C17-   H17-   C16-    N4
    24     39     19     20      4   180.00   4.60240   2 ;    C19-   H16-   C15-    N4
