# Supplementary material for: Reversible Control of Native GluN2B-Containing NMDA Receptors with Visible Light
Source: ACS Chem Neurosci. 2024 Sep 6;15(18):3321–43. doi: 10.1021/acschemneuro.4c00247 (PMC11413854; doi:10.1021/acschemneuro.4c00247)
Supplement: Supplementary file 4 — cn4c00247_si_004.zip [file cn4c00247_si_004.zip › SI/Run_MD_PhotoSwitch.sh]

#!/bin/bash
#SBATCH --output Switch.out
#SBATCH --job-name=Switch
#SBATCH --export=MODULEHOME=''
#SBATCH --partition=qGPU
#SBATCH --ntasks-per-node=7     # of MPI tasks/node on CPU (Might depend on the number of GPUs)
#SBATCH --cpus-per-task=1       # of OMP threads/task on CPU (default =  1)
#SBATCH --gres=gpu:1            # Number of GPUs for the job: 1 or 2 (please check below)
#SBATCH --nodelist=gpu01

module purge
module load bonus suite-gromacs
export GMXLIB="/home/ncheron/Programs/Gromacs/GMXLIB/"
export OMP_NUM_THREADS=7

Protein=5ewj
Ligand=Trans_Pose2

echo "#####################"
echo "Creation of Topology"
echo "#####################"
grep -e "ATOM" -e "NA" -e "TER" ${Protein}_Ready.pdb > ${Protein}.pdb
gmx pdb2gmx -f ${Protein}.pdb -p ${Protein}-Protein.top -o 01-${Protein}.pdb -ff amber14sb -water tip3p -ignh
sleep 1s

echo "#####################"
echo "Add ligand's topology"
echo "#####################"
~/Programs/OpenBabel_3.1.1/bin/obabel ${Ligand}_H_Ref.xyz -O ${Ligand}.pdb          #Use ${Ligand}_H_Ref_Rot.xyz to study Rot-2
grep "HETATM" ${Ligand}.pdb | sed "s/UNL/LIG/g" > ${Ligand}_Clean.pdb
grep "HOH" 5ewj_Ready.pdb | grep "HETATM" > ${Protein}_HOH.pdb
NumHOH=`grep "O   HOH" ${Protein}_HOH.pdb | wc -l`
sed -i -e "s/O   HOH/OW  SOL/g" -e "s/H1  HOH/HW1 SOL/g" -e  "s/H2  HOH/HW2 SOL/g" ${Protein}_HOH.pdb
cat 01-${Protein}.pdb ${Ligand}_Clean.pdb ${Protein}_HOH.pdb > 01-Complex.pdb
#
sed -i -e '/TITLE/d' -e '/MODEL/d' -e '/ENDMDL/d' 01-Complex.pdb
cat ${Protein}-Protein.top | sed '/forcefield\.itp\"/a\#include "LIGANDNAME.itp"' >| ${Protein}.top
sed -i "s/LIGANDNAME/PP03/g" ${Protein}.top
echo "PP03               1" >> ${Protein}.top
echo "SOL               ${NumHOH}" >> ${Protein}.top

echo "##################"
echo "Solvation in water"
echo "##################"
gmx editconf -f 01-Complex.pdb -c -o 02-${Protein}.pdb -d 0.8 -bt dodecahedron
gmx solvate -cp 02-${Protein}.pdb -cs spc216.gro -p ${Protein}.top -o 03-${Protein}_Solvated.pdb
sleep 1s

echo "################"
echo "Addition of ions"
echo "################"
touch 04-Ions.mdp
gmx grompp -v -f 04-Ions.mdp -c 03-${Protein}_Solvated.pdb -p ${Protein}.top -o 04-Ions.tpr -po 04-Ions_mdout.mdp -maxwarn 1	#non-matching atom names
sleep 1s
echo "SOL" | gmx genion -s 04-Ions.tpr -o 05-${Protein}_Ions.pdb -p ${Protein}.top -pname NA -nname CL -neutral

echo "#########################################"
echo "Energy minimization with steepest descent"
echo "#########################################"
gmx grompp -v -f 06-EM.mdp -c 05-${Protein}_Ions.pdb -p ${Protein}.top -o 06-EM.tpr -po 06-EM_mdout.mdp -pp 06-EM.top
gmx mdrun -v -deffnm 06-EM -nb gpu -ntmpi 1 -ntomp 7
sleep 1s

echo "###########"
echo "Analysis EM"
echo "###########"
echo "Potential" | gmx energy -f 06-EM.edr -o 06-EM_Potential.xvg

echo "###################"
echo "Generate index file"
echo "###################"
gmx make_ndx -f 06-EM.gro -o Index.ndx << EOI
1 | 14
q
EOI

echo "##############"
echo "Convert to PDB"
echo "##############"
echo "Protein_LIG" | gmx trjconv -s 01-${Protein}.pdb -f 06-EM.gro -o 06-EM.pdb

echo "#################"
echo "Change restraints"
echo "#################"
sed -i "s/1000  1000  1000/100   100   100/g" posre*  # Use this to soften the default restraints from Gromacs
                                                      # And add "define = -DPOSRES" at the beginning of 07-NPT-SA.mdp and 08-NPT.mdp

echo "##########################"
echo "Short MD for equilibration"
echo "##########################"
gmx grompp -v -f 07-NPT-SA.mdp -n Index.ndx -c 06-EM.gro -p ${Protein}.top -o 07-NPT-SA.tpr -po 07-NPT-SA_mdout.mdp -pp 07-NPT-SA.top
gmx mdrun -v -deffnm 07-NPT-SA -pme gpu -nb gpu -update gpu -ntomp 7 -gpu_id 0
sleep 1s

echo "######################"
echo "Analysis Equilibration"
echo "######################"
echo "Temperature" | gmx energy -f 07-NPT-SA.edr -o 07-NPT-SA_Temperature.xvg
echo "Pressure" | gmx energy -f 07-NPT-SA.edr -o 07-NPT-SA_Pressure.xvg
echo "Density" | gmx energy -f 07-NPT-SA.edr -o 07-NPT-SA_Density.xvg

echo "##########################"
echo "Short MD for equilibration"
echo "##########################"
gmx grompp -v -f 08-NPT.mdp -n Index.ndx -c 07-NPT-SA.gro -p ${Protein}.top -o 08-NPT.tpr -t 07-NPT-SA.cpt -po 08-NPT_mdout.mdp
gmx mdrun -v -deffnm 08-NPT -pme gpu -nb gpu -update gpu -ntomp 7 -gpu_id 0

echo "######################"
echo "Analysis Equilibration"
echo "######################"
echo "Temperature" | gmx energy -f 08-NPT.edr -o 08-NPT_Temperature.xvg
echo "Pressure" | gmx energy -f 08-NPT.edr -o 08-NPT_Pressure.xvg
echo "Density" | gmx energy -f 08-NPT.edr -o 08-NPT_Density.xvg

echo "##################"
echo "Convert trajectory"
echo "##################"
echo "Protein_LIG" | gmx convert-tpr -s 08-NPT.tpr -n Index.ndx -o 08-NPT_${Ligand}_Protein_LIG.tpr
echo "System" | gmx trjconv -s 06-EM.tpr -f 08-NPT.xtc -n Index.ndx -o 08-NPT_Nojump.xtc -pbc nojump -dt 100
echo "System" | gmx trjconv -s 06-EM.tpr -f 08-NPT_Nojump.xtc -n Index.ndx -o 08-NPT_Nojump_Whole.xtc -pbc whole
echo "Protein Protein_LIG" | gmx trjconv -s 06-EM.tpr -f 08-NPT_Nojump_Whole.xtc -n Index.ndx -o 08-NPT_${Ligand}_Every100ps.xtc -fit rot+trans
rm 08-NPT_Nojump.xtc 08-NPT_Nojump_Whole.xtc

echo "##########"
echo "Get angles"
echo "##########"
echo "[ Dihed_NHAniline ]" >> Index.ndx
echo "11862 11861 11855 11856" >> Index.ndx
echo "[ Dihed_Azo ]" >> Index.ndx
echo "11842 11845 11846 11847" >> Index.ndx
echo "[ Dihed_AzoOrientation ]" >> Index.ndx
echo "11841 11842 11845 11846" >> Index.ndx
echo "Dihed_NHAniline" | gmx angle -f 08-NPT.xtc -n Index.ndx -od Dihedral_NHAniline_Distribution.xvg -ov Dihedral_NHAniline.xvg -type dihedral
echo "Dihed_Azo" | gmx angle -f 08-NPT.xtc -n Index.ndx -od Dihedral_Azo_Distribution.xvg -ov Dihedral_Azo.xvg -type dihedral
echo "Dihed_AzoOrientation" | gmx angle -f 08-NPT.xtc -n Index.ndx -od Dihedral_AzoOrientation_Distribution.xvg -ov Dihedral_AzoOrientation.xvg -type dihedral

echo "#############"
echo "Get distances"
echo "#############"
echo "[ LYS179A_CA ] " >> Index.ndx
echo "2517" >> Index.ndx
echo "[ LYS185B_CA ] " >> Index.ndx
echo "8465" >> Index.ndx
gmx distance -s 08-NPT.tpr -n Index.ndx -f 08-NPT.xtc -select 'com of group "LIG" plus com of group "Protein"' -oav Dist_LIG-Protein.xvg -xvg none -dt 100
gmx distance -s 08-NPT.tpr -n Index.ndx -f 08-NPT_Trans_Pose2_Every100ps.xtc -select 'com of group "LYS179A_CA" plus com of group "LYS185B_CA"' -oav Dist_LYS179ACA-LYS185BCA.xvg -xvg none
