# Supplementary material for: Reversible Control of Native GluN2B-Containing NMDA Receptors with Visible Light
Source: ACS Chem Neurosci. 2024 Sep 6;15(18):3321–43. doi: 10.1021/acschemneuro.4c00247 (PMC11413854; doi:10.1021/acschemneuro.4c00247)
Supplement: Supplementary file 4 — cn4c00247_si_004.zip [file cn4c00247_si_004.zip › SI/Trans_Pose2_H_Ref.xyz]

   42
 
 C    86.250000     6.222000   -32.520000
 C    85.116000     6.383000   -33.333000
 C    83.996000     5.564000   -33.156000
 C    83.987000     4.584000   -32.157000
 C    85.107000     4.441000   -31.320000
 C    86.225000     5.261000   -31.494000
 N    82.831000     3.750000   -32.017000
 N    82.920000     2.507000   -31.755000
 C    81.764000     1.673000   -31.616000
 C    80.513000     2.198000   -31.241000
 C    79.406000     1.354000   -31.115000
 C    79.537000    -0.015000   -31.363000
 C    80.776000    -0.542000   -31.737000
 C    81.886000     0.299000   -31.863000
 C    87.470000     7.083000   -32.735000
 C    87.198000     8.323000   -33.614000
 N    87.082000     9.578000   -32.844000
 H    86.202000    10.031000   -32.639000
 C    90.181000    10.166000   -30.814000
 N    90.835000    11.060000   -31.602000
 C    90.300000    11.502000   -32.771000
 C    89.053000    11.034000   -33.194000
 C    88.365000    10.088000   -32.416000
 C    88.934000     9.671000   -31.199000
 H    91.739000    11.405000   -31.312000
 H    85.109000     7.144000   -34.099000
 H    83.133000     5.689000   -33.794000
 H    85.104000     3.695000   -30.539000
 H    87.075000     5.156000   -30.836000
 H    80.408000     3.256000   -31.050000
 H    78.448000     1.760000   -30.826000
 H    78.681000    -0.666000   -31.266000
 H    80.876000    -1.600000   -31.929000
 H    82.842000    -0.112000   -32.152000
 H    88.238000     6.479000   -33.218000
 H    87.841000     7.414000   -31.765000
 H    88.018000     8.429000   -34.324000
 H    86.273000     8.164000   -34.168000
 H    90.628000     9.838000   -29.887000
 H    90.840000    12.217000   -33.374000
 H    88.620000    11.398000   -34.114000
 H    88.409000     8.971000   -30.566000
