# Supplementary material for: Reversible Control of Native GluN2B-Containing NMDA Receptors with Visible Light
Source: ACS Chem Neurosci. 2024 Sep 6;15(18):3321–43. doi: 10.1021/acschemneuro.4c00247 (PMC11413854; doi:10.1021/acschemneuro.4c00247)
Supplement: Supplementary file 4 — cn4c00247_si_004.zip [file cn4c00247_si_004.zip › SI/Trans_Pose2_H_Ref_Rot.xyz]

42
tt.pdb
C         86.25000        6.22200      -32.52000
C         85.11600        6.38300      -33.33300
C         83.99600        5.56400      -33.15600
C         83.98700        4.58400      -32.15700
C         85.10700        4.44100      -31.32000
C         86.22500        5.26100      -31.49400
N         82.83100        3.75000      -32.01700
N         81.64800        4.20300      -32.15200
C         80.49300        3.36900      -32.01100
C         80.55000        1.98000      -32.23500
C         79.40100        1.19700      -32.08800
C         78.19200        1.79000      -31.71600
C         78.12900        3.16800      -31.49100
C         79.27600        3.95500      -31.63800
C         87.47000        7.08300      -32.73500
C         87.19800        8.32300      -33.61400
N         87.08200        9.57800      -32.84400
H         86.20200       10.03100      -32.63900
C         90.18100       10.16600      -30.81400
N         90.83500       11.06000      -31.60200
C         90.30000       11.50200      -32.77100
C         89.05300       11.03400      -33.19400
C         88.36500       10.08800      -32.41600
C         88.93400        9.67100      -31.19900
H         91.73900       11.40500      -31.31200
H         85.10900        7.14400      -34.09900
H         83.13300        5.68900      -33.79400
H         85.10400        3.69500      -30.53900
H         87.07500        5.15600      -30.83600
H         81.48300        1.51900      -32.52100
H         79.44800        0.13200      -32.26200
H         77.30500        1.18400      -31.60300
H         77.19400        3.62500      -31.20300
H         79.22300        5.01900      -31.46400
H         88.23800        6.47900      -33.21800
H         87.84100        7.41400      -31.76500
H         88.01800        8.42900      -34.32400
H         86.27300        8.16400      -34.16800
H         90.62800        9.83800      -29.88700
H         90.84000       12.21700      -33.37400
H         88.62000       11.39800      -34.11400
H         88.40900        8.97100      -30.56600
