# Supplementary material for: Reversible Control of Native GluN2B-Containing NMDA Receptors with Visible Light
Source: ACS Chem Neurosci. 2024 Sep 6;15(18):3321–43. doi: 10.1021/acschemneuro.4c00247 (PMC11413854; doi:10.1021/acschemneuro.4c00247)
Supplement: Supplementary file 5 — cn4c00247_si_005.xlsx [file cn4c00247_si_005.xlsx]

## Sheet: Fig.2
	Figure 2B						Figure 2C									Figure 2D			Figure 2E
	wavelength (nm)	dark PSS	350 nm PSS	365 nm PSS	550 nm PSS			Pic integration at 8.1 min (cis)	Pic integration at 9.9 min (trans)	total Pic integration	%cis	%trans				550nm PSS thermal stability			cycle	wavelength	A (329 nm)
	250	0.498001	0.586796	0.650161	0.523333		dark PSS	0	1493.4	1493.4	0	100					A(329 nm)		1	365 nm	0.19855
	251	0.503077	0.600129	0.652987	0.527612		365 nm PSS	1613.4	342.175	1955.58	82.5026	17.4974				dark	1.016			550 nm	0.72576
	252	0.511432	0.613463	0.657662	0.53466		350 nm PSS	1766.45	178.55	1945	90.8201	9.17995				550 nm (t=0)	0.777		2	365 nm	0.1976
	253	0.52291	0.620129	0.664134	0.544364		550 nm PSS	470.875	1026.4	1497.28	31.4488	68.5512				dark (t=15 min)	0.763			550 nm	0.72648
	254	0.5373	0.633463	0.672337	0.556567											dark (t=30min)	0.759		3	365 nm	0.2014
	255	0.55435	0.646796	0.682187	0.571075											dark (t=90 min)	0.757			550 nm	0.72936
	256	0.57377	0.660129	0.69359	0.587671		dark PSS		365 nm PSS		350 nm PSS		550 nm PSS			dark (t=3h)	0.755		4	365 nm	0.2033
	257	0.595243	0.673463	0.706436	0.606118		time (min)	A (a.u.)	time (min)	A (a.u.)	time (min)	A (a.u.)	time (min)	A (a.u.)		dark (t=5h)	0.752			550 nm	0.72792
	258	0.618437	0.686796	0.720607	0.626156		7.00228	-0.694275	7.00292	-0.067234	7.00145	0.441074	7.00333	2.21777		dark (t=7h)	0.751		5	365 nm	0.1976
	259	0.643007	0.693463	0.735973	0.647523		7.00895	-0.700474	7.00958	-0.0729561	7.00812	0.428677	7.01	2.20871		dark (t=24h)	0.752			550 nm	0.7308
	260	0.668607	0.706796	0.752383	0.66994		7.01562	-0.703812	7.01625	-0.0801086	7.01478	0.417233	7.01667	2.19774					6	365 nm	0.2071
	261	0.694892	0.720129	0.769676	0.693131		7.02228	-0.703335	7.02292	-0.087738	7.02145	0.409603	7.02333	2.18964						550 nm	0.7344
	262	0.721523	0.740129	0.787666	0.71681		7.02895	-0.699043	7.02958	-0.0905991	7.02812	0.403881	7.03	2.18534		365nm PSS thermal stability			7	365 nm	0.19855
	263	0.748169	0.766796	0.80614	0.740688		7.03562	-0.692368	7.03625	-0.0882149	7.03478	0.40102	7.03667	2.18534			A(329 nm)			550 nm	0.73368
	264	0.774508	0.793463	0.824866	0.764473		7.04228	-0.683784	7.04292	-0.0824928	7.04145	0.40102	7.04333	2.1925		dark	1.00078		8	365 nm	0.2014
	265	0.800226	0.820129	0.843582	0.787871		7.04895	-0.67234	7.04958	-0.0734329	7.04812	0.404835	7.05	2.20728		365 nm (t=0)	0.196355			550 nm	0.738
	266	0.825025	0.853463	0.862003	0.810589		7.05562	-0.653744	7.05625	-0.058651	7.05478	0.409126	7.05667	2.22778		dark (t=10 min)	0.196747		9	365 nm	0.20235
	267	0.848618	0.873463	0.879822	0.832328		7.06228	-0.632286	7.06292	-0.0391006	7.06145	0.412941	7.06333	2.25019		dark (t=20min)	0.195571			550 nm	0.73944
	268	0.870729	0.900129	0.896715	0.852796		7.06895	-0.612736	7.06958	-0.017643	7.06812	0.418186	7.07	2.27308		dark (t=2h)	0.195179		10	365 nm	0.2052
	269	0.891103	0.920129	0.912356	0.871711		7.07562	-0.597954	7.07625	0.00190735	7.07478	0.423431	7.07667	2.29311		dark (t=4h)	0.199686			550 nm	0.73584
	270	0.909504	0.946796	0.926414	0.888804		7.08228	-0.585079	7.08292	0.0200272	7.08145	0.428677	7.08333	2.30932		dark (t=6h)	0.193416
	271	0.925715	0.966796	0.938566	0.90382		7.08895	-0.575066	7.08958	0.0314713	7.08812	0.432968	7.09	2.31981		dark (t=8h)	0.192044
	272	0.93955	0.980129	0.948513	0.916533		7.09562	-0.571728	7.09625	0.0357628	7.09478	0.437737	7.09667	2.32601		dark (t=24h)	0.195516
	273	0.950854	0.993463	0.955983	0.926744		7.10228	-0.575542	7.10292	0.0329018	7.10145	0.444889	7.10333	2.3284
	274	0.959504	1.0068	0.960737	0.934295		7.10895	-0.582695	7.10958	0.0243187	7.10812	0.451565	7.11	2.32506
	275	0.965422	1.0068	0.962582	0.939065		7.11562	-0.590324	7.11625	0.0123978	7.11478	0.45681	7.11667	2.31552
	276	0.968565	1.0068	0.961377	0.940978		7.12228	-0.600338	7.12292	-0.00190735	7.12145	0.458717	7.12333	2.30217
	277	0.968941	1.0068	0.957035	0.940011		7.12895	-0.610828	7.12958	-0.017643	7.12812	0.459194	7.13	2.28691
	278	0.966601	1.00013	0.949525	0.936187		7.13562	-0.622272	7.13625	-0.0343323	7.13478	0.458241	7.13667	2.27547
	279	0.961648	0.986796	0.938876	0.929583		7.14228	-0.636101	7.14292	-0.0524521	7.14145	0.455856	7.14333	2.2707
	280	0.954228	0.966796	0.92517	0.920327		7.14895	-0.652313	7.14958	-0.0710487	7.14812	0.451565	7.15	2.27356
	281	0.944539	0.946796	0.908554	0.908596		7.15562	-0.668049	7.15625	-0.0896454	7.15478	0.446796	7.15667	2.28357
	282	0.932815	0.920129	0.889221	0.894613		7.16228	-0.683308	7.16292	-0.108242	7.16145	0.441074	7.16333	2.29979
	283	0.919333	0.886796	0.86741	0.878644		7.16895	-0.699043	7.16958	-0.123978	7.16812	0.432968	7.17	2.32267
	284	0.904402	0.860129	0.843404	0.860986		7.17562	-0.715256	7.17625	-0.133514	7.17478	0.422478	7.17667	2.34842
	285	0.88836	0.820129	0.817518	0.841969		7.18228	-0.728607	7.18292	-0.136852	7.18145	0.410557	7.18333	2.3756
	286	0.871559	0.786796	0.790089	0.82194		7.18895	-0.737667	7.18958	-0.135899	7.18812	0.398159	7.19	2.40374
	287	0.854364	0.746796	0.761475	0.801258		7.19562	-0.742435	7.19625	-0.13113	7.19478	0.387669	7.19667	2.43521
	288	0.837142	0.706796	0.732036	0.780285		7.20228	-0.743389	7.20292	-0.12064	7.20145	0.38147	7.20333	2.46906
	289	0.820247	0.666796	0.702128	0.759376		7.20895	-0.739574	7.20958	-0.105858	7.20812	0.380516	7.21	2.50196
	290	0.804024	0.626796	0.6721	0.73887		7.21562	-0.731945	7.21625	-0.0925064	7.21478	0.381947	7.21667	2.53296
	291	0.788783	0.586796	0.642278	0.719083		7.22228	-0.720978	7.22292	-0.0824928	7.22145	0.386238	7.22333	2.56109
	292	0.774811	0.553463	0.612963	0.700297		7.22895	-0.707626	7.22958	-0.0758171	7.22812	0.396252	7.23	2.58493
	293	0.762349	0.520129	0.584422	0.682764		7.23562	-0.694275	7.23625	-0.0724792	7.23478	0.409603	7.23667	2.60448
	294	0.751603	0.486796	0.556889	0.666691		7.24228	-0.686646	7.24292	-0.0720024	7.24145	0.424862	7.24333	2.61879
	295	0.742729	0.453463	0.530553	0.652243		7.24895	-0.685215	7.24958	-0.0753403	7.24812	0.441551	7.25	2.62642
	296	0.735836	0.426796	0.505568	0.639543		7.25562	-0.685215	7.25625	-0.0805855	7.25478	0.463009	7.25667	2.62737
	297	0.730993	0.406796	0.482042	0.628668		7.26228	-0.688553	7.26292	-0.0834465	7.26145	0.489712	7.26333	2.6226
	298	0.728219	0.386796	0.460046	0.619656		7.26895	-0.694275	7.26958	-0.0824928	7.26812	0.520229	7.27	2.61307
	299	0.727498	0.366796	0.439617	0.612506		7.27562	-0.701427	7.27625	-0.079155	7.27478	0.555992	7.27667	2.59495
	300	0.72877	0.353463	0.420753	0.607185		7.28228	-0.706196	7.28292	-0.0772476	7.28145	0.597954	7.28333	2.56634
	301	0.731952	0.333463	0.403427	0.603624		7.28895	-0.70858	7.28958	-0.0753403	7.28812	0.645161	7.29	2.52914
	302	0.736928	0.320129	0.387585	0.601734		7.29562	-0.713825	7.29625	-0.0772476	7.29478	0.694752	7.29667	2.48718
	303	0.743562	0.306796	0.373148	0.601401		7.30228	-0.718594	7.30292	-0.0824928	7.30145	0.741005	7.30333	2.4395
	304	0.751703	0.293463	0.360029	0.602497		7.30895	-0.723362	7.30958	-0.0925064	7.30812	0.780106	7.31	2.38609
	305	0.761187	0.286796	0.348124	0.604881		7.31562	-0.729561	7.31625	-0.103474	7.31478	0.805855	7.31667	2.33316
	306	0.771841	0.286796	0.33732	0.608406		7.32228	-0.737667	7.32292	-0.11301	7.32145	0.813961	7.32333	2.28548
	307	0.783489	0.280129	0.327508	0.612918		7.32895	-0.747681	7.32958	-0.121593	7.32812	0.804901	7.33	2.24352
	308	0.795957	0.273463	0.318571	0.618265		7.33562	-0.75531	7.33625	-0.129223	7.33478	0.780106	7.33667	2.20537
	309	0.809069	0.273463	0.310396	0.624295		7.34228	-0.761032	7.34292	-0.134945	7.34145	0.741959	7.34333	2.17342
	310	0.82266	0.260129	0.302879	0.630858		7.34895	-0.763893	7.34958	-0.13876	7.34812	0.695705	7.35	2.14911
	311	0.836562	0.253463	0.295918	0.637814		7.35562	-0.76437	7.35625	-0.141144	7.35478	0.648499	7.35667	2.13051
	312	0.850621	0.246796	0.289423	0.645028		7.36228	-0.761032	7.36292	-0.141621	7.36145	0.60606	7.36333	2.11668
	313	0.864684	0.246796	0.283312	0.652371		7.36895	-0.752449	7.36958	-0.141144	7.36812	0.568867	7.37	2.10667
	314	0.878614	0.240129	0.277511	0.659724		7.37562	-0.739574	7.37625	-0.137329	7.37478	0.538349	7.37667	2.10094
	315	0.892274	0.240129	0.271958	0.666978		7.38228	-0.722885	7.38292	-0.128269	7.38145	0.515461	7.38333	2.09761
	316	0.905538	0.233463	0.266597	0.674031		7.38895	-0.703812	7.38958	-0.116825	7.38812	0.494957	7.39	2.09713
	317	0.91829	0.226796	0.261386	0.680789		7.39562	-0.67997	7.39625	-0.107288	7.39478	0.475883	7.39667	2.09761
	318	0.930423	0.226796	0.256287	0.687166		7.40228	-0.65279	7.40292	-0.10252	7.40145	0.460625	7.40333	2.10047
	319	0.941831	0.220129	0.251269	0.693085		7.40895	-0.626564	7.40958	-0.101089	7.40812	0.452042	7.41	2.10524
	320	0.952427	0.213463	0.246307	0.698478		7.41562	-0.605106	7.41625	-0.102997	7.41478	0.450134	7.41667	2.11048
	321	0.962123	0.213463	0.241385	0.703281		7.42228	-0.594139	7.42292	-0.110626	7.42145	0.452995	7.42333	2.1143
	322	0.970848	0.206796	0.236487	0.707441		7.42895	-0.595093	7.42958	-0.12207	7.42812	0.462532	7.43	2.11573
	323	0.97853	0.200129	0.231601	0.710908		7.43562	-0.611782	7.43625	-0.134945	7.43478	0.475883	7.43667	2.11525
	324	0.985114	0.186796	0.226723	0.713643		7.44228	-0.639915	7.44292	-0.148296	7.44145	0.487328	7.44333	2.11096
	325	0.990549	0.186796	0.221846	0.715606		7.44895	-0.673294	7.44958	-0.162125	7.44812	0.491142	7.45	2.10333
	326	0.994791	0.186796	0.216965	0.716772		7.45562	-0.708103	7.45625	-0.174999	7.45478	0.487804	7.45667	2.09808
	327	0.9978	0.173463	0.212082	0.717113		7.46228	-0.741482	7.46292	-0.18692	7.46145	0.482082	7.46333	2.09618
	328	0.999546	0.173463	0.207193	0.716607		7.46895	-0.768661	7.46958	-0.199318	7.46812	0.472069	7.47	2.0957
	329	1	0.166796	0.202303	0.715238		7.47562	-0.788212	7.47625	-0.210762	7.47478	0.458717	7.47667	2.09379
	330	0.999136	0.166796	0.197411	0.712993		7.48228	-0.800133	7.48292	-0.219345	7.48145	0.444412	7.48333	2.09379
	331	0.996931	0.160129	0.192523	0.709855		7.48895	-0.8111	7.48958	-0.225544	7.48812	0.433445	7.49	2.09761
	332	0.993369	0.153463	0.187641	0.705818		7.49562	-0.817299	7.49625	-0.231266	7.49478	0.422478	7.49667	2.10047
	333	0.988431	0.146796	0.182767	0.700875		7.50228	-0.816822	7.50292	-0.237465	7.50145	0.408649	7.50333	2.10047
	334	0.982108	0.146796	0.177909	0.695018		7.50895	-0.810146	7.50958	-0.241756	7.50812	0.393391	7.51	2.09951
	335	0.97439	0.140129	0.17307	0.688246		7.51562	-0.802994	7.51625	-0.241756	7.51478	0.380039	7.51667	2.09904
	336	0.965281	0.140129	0.168256	0.680564		7.52228	-0.797749	7.52292	-0.237942	7.52145	0.370026	7.52333	2.09808
	337	0.954788	0.133463	0.163469	0.671975		7.52895	-0.788212	7.52958	-0.231266	7.52812	0.361443	7.53	2.09522
	338	0.942927	0.126796	0.158718	0.662496		7.53562	-0.775814	7.53625	-0.222206	7.53478	0.356197	7.53667	2.08998
	339	0.929729	0.120129	0.154004	0.652149		7.54228	-0.763893	7.54292	-0.209808	7.54145	0.355244	7.54333	2.08521
	340	0.915233	0.120129	0.149334	0.640956		7.54895	-0.752926	7.54958	-0.196457	7.54812	0.357628	7.55	2.08282
	341	0.899487	0.113463	0.144711	0.628957		7.55562	-0.740528	7.55625	-0.184059	7.55478	0.361443	7.55667	2.08044
	342	0.882557	0.113463	0.140139	0.616191		7.56228	-0.725746	7.56292	-0.174522	7.56145	0.36478	7.56333	2.07615
	343	0.864509	0.106796	0.135623	0.602708		7.56895	-0.713348	7.56958	-0.166416	7.56812	0.368595	7.57	2.06995
	344	0.845424	0.100129	0.131165	0.588563		7.57562	-0.706196	7.57625	-0.160217	7.57478	0.371456	7.57667	2.0647
	345	0.825385	0.100129	0.126769	0.573815		7.58228	-0.706673	7.58292	-0.154495	7.58145	0.371456	7.58333	2.06137
	346	0.804479	0.0934627	0.122439	0.558522		7.58895	-0.713348	7.58958	-0.147343	7.58812	0.368595	7.59	2.06184
	347	0.782795	0.0934627	0.118177	0.542746		7.59562	-0.722885	7.59625	-0.14019	7.59478	0.364304	7.59667	2.06709
	348	0.760415	0.086796	0.113988	0.526547		7.60228	-0.732422	7.60292	-0.131607	7.60145	0.360489	7.60333	2.0771
	349	0.737427	0.086796	0.109875	0.509984		7.60895	-0.741959	7.60958	-0.123024	7.60812	0.355721	7.61	2.0895
	350	0.71391	0.086796	0.10584	0.493111		7.61562	-0.751019	7.61625	-0.112534	7.61478	0.351429	7.61667	2.10285
	351	0.689942	0.0801293	0.101888	0.475979		7.62228	-0.758648	7.62292	-0.103951	7.62145	0.350952	7.62333	2.11334
	352	0.66559	0.0734627	0.0980206	0.458639		7.62895	-0.76437	7.62958	-0.101089	7.62812	0.355244	7.63	2.11763
	353	0.640927	0.0734627	0.0942428	0.441131		7.63562	-0.766277	7.63625	-0.102043	7.63478	0.360012	7.63667	2.1162
	354	0.616018	0.0734627	0.0905576	0.423502		7.64228	-0.766754	7.64292	-0.107765	7.64145	0.362396	7.64333	2.11239
	355	0.590929	0.0734627	0.0869691	0.405791		7.64895	-0.767708	7.64958	-0.118732	7.64812	0.365734	7.65	2.10619
	356	0.565723	0.066796	0.0834815	0.388044		7.65562	-0.769615	7.65625	-0.135899	7.65478	0.374317	7.65667	2.09951
	357	0.54047	0.0601293	0.0800995	0.370301		7.66228	-0.771523	7.66292	-0.155449	7.66145	0.39053	7.66333	2.09379
	358	0.515241	0.0601293	0.0768275	0.35261		7.66895	-0.773907	7.66958	-0.172615	7.66812	0.410557	7.67	2.09093
	359	0.49011	0.0601293	0.0736707	0.335023		7.67562	-0.780106	7.67625	-0.18692	7.67478	0.433445	7.67667	2.09236
	360	0.465158	0.0534627	0.0706345	0.317593		7.68228	-0.789165	7.68292	-0.200272	7.68145	0.460148	7.68333	2.0957
	361	0.440469	0.046796	0.0677245	0.300377		7.68895	-0.798225	7.68958	-0.211239	7.68812	0.487328	7.69	2.10238
	362	0.416131	0.046796	0.0649459	0.28344		7.69562	-0.802994	7.69625	-0.216484	7.69478	0.508785	7.69667	2.11048
	363	0.392233	0.046796	0.0623047	0.266844		7.70228	-0.804901	7.70292	-0.213623	7.70145	0.519276	7.70333	2.11906
	364	0.368869	0.046796	0.0598064	0.250656		7.70895	-0.806808	7.70958	-0.207901	7.70812	0.518799	7.71	2.12479
	365	0.346128	0.046796	0.0574567	0.23494		7.71562	-0.810623	7.71625	-0.204563	7.71478	0.511646	7.71667	2.12622
	366	0.3241	0.046796	0.0552607	0.21976		7.72228	-0.813961	7.72292	-0.204086	7.72145	0.499725	7.72333	2.12383
	367	0.302866	0.0401293	0.0532231	0.205176		7.72895	-0.814915	7.72958	-0.205517	7.72812	0.484467	7.73	2.1162
	368	0.282505	0.0401293	0.0513487	0.19124		7.73562	-0.816345	7.73625	-0.208855	7.73478	0.465393	7.73667	2.10333
	369	0.263082	0.0401293	0.0496409	0.178		7.74228	-0.820637	7.74292	-0.215054	7.74145	0.44632	7.74333	2.08569
	370	0.244653	0.0334627	0.0481031	0.165493		7.74895	-0.826359	7.74958	-0.22316	7.74812	0.4282	7.75	2.06375
	371	0.227266	0.0334627	0.0467376	0.153749		7.75562	-0.828743	7.75625	-0.229359	7.75478	0.411987	7.75667	2.03991
	372	0.21095	0.0334627	0.0455456	0.142788		7.76228	-0.832081	7.76292	-0.231743	7.76145	0.396729	7.76333	2.01416
	373	0.195725	0.0401293	0.0445278	0.132619		7.76895	-0.837803	7.76958	-0.233173	7.76812	0.381947	7.77	1.98841
	374	0.181596	0.0334627	0.0436834	0.123242		7.77562	-0.843525	7.77625	-0.236988	7.77478	0.369549	7.77667	1.96695
	375	0.16856	0.0334627	0.0430109	0.114649		7.78228	-0.844002	7.78292	-0.243664	7.78145	0.359058	7.78333	1.95217
	376	0.156597	0.0334627	0.0425074	0.106824		7.78895	-0.83971	7.78958	-0.249386	7.78812	0.349045	7.79	1.94407
	377	0.14568	0.0334627	0.0421695	0.0997414		7.79562	-0.834942	7.79625	-0.249386	7.79478	0.339031	7.79667	1.94216
	378	0.13577	0.0401293	0.041993	0.0933733		7.80228	-0.828266	7.80292	-0.246048	7.80145	0.331879	7.80333	1.94693
	379	0.126825	0.0334627	0.0419725	0.0876848		7.80895	-0.82016	7.80958	-0.238895	7.80812	0.326633	7.81	1.95646
	380	0.118794	0.0334627	0.0421029	0.0826384		7.81562	-0.812054	7.81625	-0.226974	7.81478	0.322819	7.81667	1.96886
	381	0.111622	0.0334627	0.0423785	0.078194		7.82228	-0.806332	7.82292	-0.215054	7.82145	0.319958	7.82333	1.98269
	382	0.105253	0.0401293	0.0427934	0.0743103		7.82895	-0.803947	7.82958	-0.205517	7.82812	0.322342	7.83	1.99747
	383	0.0996272	0.0401293	0.0433421	0.0709458		7.83562	-0.80204	7.83625	-0.199795	7.83478	0.327587	7.83667	2.0113
	384	0.0946869	0.0401293	0.0440187	0.0680588		7.84228	-0.800133	7.84292	-0.196934	7.84145	0.332832	7.84333	2.02084
	385	0.0903739	0.0401293	0.0448176	0.0656092		7.84895	-0.798702	7.84958	-0.196934	7.84812	0.339031	7.85	2.02465
	386	0.086632	0.0401293	0.0457332	0.063558		7.85562	-0.797272	7.85625	-0.198841	7.85478	0.347137	7.85667	2.02179
	387	0.0834076	0.0401293	0.0467597	0.061868		7.86228	-0.796795	7.86292	-0.199795	7.86145	0.356674	7.86333	2.01225
	388	0.0806493	0.046796	0.0478914	0.060504		7.86895	-0.796795	7.86958	-0.200748	7.86812	0.363827	7.87	1.99604
	389	0.0783093	0.046796	0.0491217	0.0594329		7.87562	-0.796318	7.87625	-0.203609	7.87478	0.368118	7.87667	1.97601
	390	0.0763426	0.046796	0.0504438	0.0586236		7.88228	-0.794888	7.88292	-0.207901	7.88145	0.372887	7.88333	1.95408
	391	0.0747071	0.046796	0.0518502	0.0580477		7.88895	-0.793457	7.88958	-0.212193	7.88812	0.378609	7.89	1.93167
	392	0.0733641	0.046796	0.0533324	0.0576781		7.89562	-0.794411	7.89625	-0.215054	7.89478	0.3829	7.89667	1.91355
	393	0.0722781	0.046796	0.0548818	0.0574905		7.90228	-0.797272	7.90292	-0.217438	7.90145	0.384331	7.90333	1.89781
	394	0.071416	0.046796	0.0564889	0.0574619		7.90895	-0.799179	7.90958	-0.220299	7.90812	0.384331	7.91	1.88637
	395	0.0707478	0.046796	0.0581436	0.057572		7.91562	-0.80061	7.91625	-0.222683	7.91478	0.384331	7.91667	1.87969
	396	0.0702462	0.0534627	0.0598355	0.0578018		7.92228	-0.801086	7.92292	-0.221729	7.92145	0.38147	7.92333	1.87683
	397	0.0698866	0.0601293	0.0615546	0.058134		7.92895	-0.801086	7.92958	-0.216484	7.92812	0.375748	7.93	1.87731
	398	0.0696464	0.0601293	0.0632908	0.0585528		7.93562	-0.798225	7.93625	-0.207901	7.93478	0.368595	7.93667	1.87731
	399	0.0695065	0.066796	0.0650341	0.0590439		7.94228	-0.792027	7.94292	-0.197411	7.94145	0.362873	7.94333	1.87683
	400	0.0694493	0.066796	0.0667753	0.0595945		7.94895	-0.784397	7.94958	-0.185013	7.94812	0.360489	7.95	1.87492
	401	0.0694598	0.066796	0.0685063	0.0601925		7.95562	-0.775337	7.95625	-0.171185	7.95478	0.362396	7.95667	1.87302
	402	0.069525	0.066796	0.0702191	0.0608274		7.96228	-0.767708	7.96292	-0.157356	7.96145	0.369549	7.96333	1.87159
	403	0.0696335	0.066796	0.0719071	0.0614889		7.96895	-0.761032	7.96958	-0.146389	7.96812	0.379562	7.97	1.87063
	404	0.0697758	0.0734627	0.0735643	0.0621685		7.97562	-0.753403	7.97625	-0.13876	7.97478	0.389576	7.97667	1.87016
	405	0.0699438	0.0734627	0.0751859	0.0628577		7.98228	-0.744343	7.98292	-0.135422	7.98145	0.399113	7.98333	1.87206
	406	0.0701304	0.0734627	0.0767672	0.0635488		7.98895	-0.733852	7.98958	-0.132561	7.98812	0.406265	7.99	1.87635
	407	0.0703292	0.0734627	0.0783045	0.0642349		7.99562	-0.721455	7.99625	-0.127316	7.99478	0.410557	7.99667	1.87969
	408	0.0705348	0.0801293	0.0797939	0.0649096		8.00228	-0.707626	8.00292	-0.121117	8.00145	0.410557	8.00333	1.88112
	409	0.0707422	0.0801293	0.0812322	0.0655669		8.00895	-0.692368	8.00958	-0.113487	8.00812	0.406265	8.01	1.87922
	410	0.0709468	0.0801293	0.0826157	0.0662012		8.01562	-0.67997	8.01625	-0.106812	8.01478	0.400543	8.01667	1.87588
	411	0.0711443	0.0801293	0.0839409	0.0668074		8.02228	-0.671864	8.02292	-0.0991821	8.02145	0.393867	8.02333	1.87111
	412	0.0713306	0.0801293	0.0852033	0.0673804		8.02895	-0.667572	8.02958	-0.0872612	8.02812	0.387669	8.03	1.86491
	413	0.0715018	0.0801293	0.0863987	0.0679158		8.03562	-0.666142	8.03625	-0.0495911	8.03478	0.381947	8.03667	1.86491
	414	0.0716544	0.086796	0.0875223	0.0684093		8.04228	-0.666618	8.04292	0.0977516	8.04145	0.375748	8.04333	1.894
	415	0.0717849	0.086796	0.0885689	0.068857		8.04895	-0.669003	8.04958	0.622749	8.04812	0.369549	8.05	2.02417
	416	0.0718898	0.086796	0.0895333	0.069255		8.05562	-0.669956	8.05625	2.21157	8.05478	0.36478	8.05667	2.44236
	417	0.0719665	0.086796	0.0904103	0.0696006		8.06228	-0.665188	8.06292	6.27089	8.06145	0.361443	8.06333	3.55053
	418	0.072012	0.0934627	0.0911951	0.0698905		8.06895	-0.648499	8.06958	15.1081	8.06812	0.359058	8.07	6.04725
	419	0.0720242	0.0934627	0.091883	0.0701225		8.07562	-0.611782	8.07625	31.7087	8.07478	0.359535	8.07667	10.891
	420	0.072001	0.086796	0.0924708	0.0702948		8.08228	-0.540733	8.08292	58.969	8.08145	0.378609	8.08333	19.0816
	421	0.0719412	0.086796	0.0929553	0.0704061		8.08895	-0.416279	8.08958	98.5556	8.08812	0.480175	8.09	31.2848
	422	0.0718437	0.086796	0.0933345	0.070455		8.09562	-0.219345	8.09625	149.837	8.09478	0.886917	8.09667	47.4391
	423	0.0717079	0.0934627	0.0936077	0.0704416		8.10228	0.0610352	8.10292	209.321	8.10145	2.22254	8.10333	66.5135
	424	0.0715337	0.0934627	0.0937749	0.0703654		8.10895	0.416279	8.10958	270.868	8.10812	5.89371	8.11	86.544
	425	0.0713215	0.0934627	0.0938368	0.0702267		8.11562	0.818729	8.11625	326.723	8.11478	14.4272	8.11667	104.967
	426	0.0710713	0.0934627	0.0937951	0.0700263		8.12228	1.22261	8.12292	369.155	8.12145	31.4088	8.12333	119.166
	427	0.0707838	0.0934627	0.093652	0.0697655		8.12895	1.57833	8.12958	392.231	8.12812	60.7367	8.13	127.077
	428	0.0704597	0.0934627	0.0934102	0.0694454		8.13562	1.83582	8.13625	393.137	8.13478	105.244	8.13667	127.665
	429	0.0700995	0.0934627	0.0930725	0.0690678		8.14228	1.9598	8.14292	372.643	8.14145	165.176	8.14333	121.128
	430	0.0697035	0.086796	0.0926418	0.068635		8.14895	1.93167	8.14958	334.635	8.14812	237.147	8.15	108.767
	431	0.0692721	0.086796	0.0921215	0.0681493		8.15562	1.75905	8.15625	285.011	8.15478	314.097	8.15667	92.586
	432	0.0688054	0.086796	0.0915147	0.0676134		8.16228	1.4739	8.16292	230.331	8.16145	386.385	8.16333	74.7952
	433	0.0683039	0.086796	0.0908241	0.06703		8.16895	1.12057	8.16958	176.598	8.16812	443.823	8.17	57.3897
	434	0.0677679	0.0934627	0.090053	0.0664017		8.17562	0.742435	8.17625	128.397	8.17478	478.055	8.17667	41.8768
	435	0.0671977	0.0934627	0.089204	0.0657316		8.18228	0.377178	8.18292	88.4895	8.18145	484.533	8.18333	29.1448
	436	0.0665939	0.086796	0.0882805	0.0650219		8.18895	0.0553131	8.18958	57.8284	8.18812	463.445	8.19	19.4707
	437	0.0659572	0.086796	0.0872853	0.064275		8.19562	-0.204563	8.19625	35.9011	8.19478	419.298	8.19667	12.6448
	438	0.0652888	0.086796	0.0862217	0.0634925		8.20228	-0.398159	8.20292	21.2703	8.20145	359.48	8.20333	8.15964
	439	0.0645898	0.086796	0.085093	0.0626761		8.20895	-0.53072	8.20958	12.1288	8.20812	292.382	8.21	5.40543
	440	0.0638618	0.086796	0.0839031	0.0618268		8.21562	-0.61655	8.21625	6.75154	8.21478	225.734	8.21667	3.81136
	441	0.0631063	0.086796	0.0826558	0.0609458		8.22228	-0.669956	8.22292	3.74699	8.22145	165.464	8.22333	2.93112
	442	0.0623248	0.0801293	0.0813549	0.0600336		8.22895	-0.703335	8.22958	2.13099	8.22812	115.183	8.23	2.45667
	443	0.0615191	0.0801293	0.0800051	0.0590911		8.23562	-0.724792	8.23625	1.27411	8.23478	76.2172	8.23667	2.19917
	444	0.0606909	0.0734627	0.0786109	0.0581187		8.24228	-0.739098	8.24292	0.813007	8.24145	48.058	8.24333	2.05326
	445	0.0598418	0.0734627	0.0771766	0.0571177		8.24895	-0.749588	8.24958	0.555992	8.24812	29.037	8.25	1.96123
	446	0.0589734	0.0734627	0.0757068	0.0560889		8.25562	-0.760078	8.25625	0.404358	8.25478	16.9964	8.25667	1.89495
	447	0.0580871	0.0734627	0.0742064	0.0550339		8.26228	-0.771523	8.26292	0.308037	8.26145	9.82046	8.26333	1.84345
	448	0.0571845	0.066796	0.0726794	0.0539542		8.26895	-0.782013	8.26958	0.238895	8.26812	5.76019	8.27	1.80292
	449	0.056267	0.066796	0.0711305	0.0528515		8.27562	-0.789642	8.27625	0.184536	8.27478	3.55101	8.27667	1.76716
	450	0.0553356	0.066796	0.0695634	0.0517277		8.28228	-0.793934	8.28292	0.13876	8.28145	2.36988	8.28333	1.72949
	451	0.054392	0.066796	0.0679824	0.0505852		8.28895	-0.797272	8.28958	0.100613	8.28812	1.73283	8.29	1.69182
	452	0.0534372	0.066796	0.0663907	0.0494259		8.29562	-0.798702	8.29625	0.0686646	8.29478	1.37472	8.29667	1.65987
	453	0.0524729	0.0601293	0.0647922	0.0482522		8.30228	-0.797272	8.30292	0.0400543	8.30145	1.16444	8.30333	1.63174
	454	0.0515001	0.0601293	0.0631896	0.0470668		8.30895	-0.795364	8.30958	0.014782	8.30812	1.03045	8.31	1.60313
	455	0.0505206	0.0601293	0.0615864	0.045872		8.31562	-0.794411	8.31625	-0.00762939	8.31478	0.934124	8.31667	1.57404
	456	0.0495356	0.0534627	0.0599853	0.044671		8.32228	-0.796318	8.32292	-0.0257492	8.32145	0.856876	8.32333	1.5502
	457	0.0485468	0.0534627	0.0583887	0.0434668		8.32895	-0.799656	8.32958	-0.0414848	8.32812	0.792027	8.33	1.52969
	458	0.0475556	0.046796	0.0567993	0.0422624		8.33562	-0.804901	8.33625	-0.0572205	8.33478	0.733376	8.33667	1.50871
	459	0.046564	0.046796	0.0552191	0.0410616		8.34228	-0.8111	8.34292	-0.0734329	8.34145	0.676632	8.34333	1.48773
	460	0.045573	0.046796	0.0536502	0.0398677		8.34895	-0.815392	8.34958	-0.0867844	8.34812	0.625134	8.35	1.47152
	461	0.0445846	0.046796	0.0520943	0.0386839		8.35562	-0.819206	8.35625	-0.0958443	8.35478	0.579834	8.35667	1.46151
	462	0.0436001	0.046796	0.0505532	0.0375134		8.36228	-0.823021	8.36292	-0.101089	8.36145	0.541687	8.36333	1.45483
	463	0.0426208	0.046796	0.0490283	0.036359		8.36895	-0.827312	8.36958	-0.102043	8.36812	0.509262	8.37	1.45245
	464	0.0416478	0.0401293	0.0475209	0.0352232		8.37562	-0.825882	8.37625	-0.0967979	8.37478	0.481606	8.37667	1.45483
	465	0.0406821	0.0401293	0.0460326	0.0341077		8.38228	-0.818253	8.38292	-0.082016	8.38145	0.459194	8.38333	1.46341
	466	0.0397247	0.0401293	0.0445648	0.0330138		8.38895	-0.804901	8.38958	-0.0548363	8.38812	0.43869	8.39	1.47676
	467	0.0387757	0.0401293	0.043119	0.0319422		8.39562	-0.786781	8.39625	-0.0133514	8.39478	0.422478	8.39667	1.49679
	468	0.0378361	0.0401293	0.0416969	0.0308932		8.40228	-0.76437	8.40292	0.0457764	8.40145	0.412464	8.40333	1.52588
	469	0.036906	0.0334627	0.0403004	0.0298665		8.40895	-0.73719	8.40958	0.125408	8.40812	0.407696	8.41	1.55973
	470	0.0359859	0.0334627	0.0389315	0.0288617		8.41562	-0.710487	8.41625	0.223637	8.41478	0.407696	8.41667	1.5974
	471	0.0350762	0.0334627	0.0375919	0.0278782		8.42228	-0.689983	8.42292	0.335693	8.42145	0.41151	8.42333	1.63746
	472	0.0341773	0.0334627	0.0362836	0.0269151		8.42895	-0.675201	8.42958	0.451565	8.42812	0.42057	8.43	1.67656
	473	0.0332899	0.0334627	0.0350082	0.0259721		8.43562	-0.665665	8.43625	0.557899	8.43478	0.43869	8.43667	1.70708
	474	0.0324148	0.026796	0.0337674	0.0250486		8.44228	-0.658512	8.44292	0.643253	8.44145	0.469208	8.44333	1.72663
	475	0.0315531	0.026796	0.0325622	0.0241442		8.44895	-0.656128	8.44958	0.696659	8.44812	0.518799	8.45	1.73521
	476	0.0307057	0.026796	0.0313934	0.0232587		8.45562	-0.657082	8.45625	0.712395	8.45478	0.595093	8.45667	1.73283
	477	0.0298741	0.026796	0.0302615	0.0223924		8.46228	-0.659943	8.46292	0.686646	8.46145	0.705719	8.46333	1.719
	478	0.0290595	0.026796	0.0291667	0.0215456		8.46895	-0.664711	8.46958	0.623226	8.46812	0.850677	8.47	1.69706
	479	0.0282633	0.0201293	0.0281086	0.0207182		8.47562	-0.671387	8.47625	0.531673	8.47478	1.01662	8.47667	1.67131
	480	0.0274866	0.0201293	0.0270868	0.0199107		8.48228	-0.681877	8.48292	0.427246	8.48145	1.18399	8.48333	1.64413
	481	0.0267306	0.0201293	0.0261008	0.0191234		8.48895	-0.693798	8.48958	0.319958	8.48812	1.33038	8.49	1.61457
	482	0.0259961	0.0201293	0.0251494	0.0183565		8.49562	-0.704765	8.49625	0.217915	8.49478	1.4348	8.49667	1.58501
	483	0.0252838	0.0201293	0.024232	0.0176098		8.50228	-0.714302	8.50292	0.1297	8.50145	1.47963	8.50333	1.55878
	484	0.0245942	0.0201293	0.0233472	0.0168836		8.50895	-0.723362	8.50958	0.0596046	8.50812	1.45769	8.51	1.53589
	485	0.0239275	0.0201293	0.0224939	0.0161774		8.51562	-0.733376	8.51625	0.00810623	8.51478	1.37568	8.51667	1.51539
	486	0.0232837	0.0134627	0.0216709	0.0154913		8.52228	-0.745773	8.52292	-0.0305176	8.52145	1.24693	8.52333	1.49632
	487	0.0226622	0.0134627	0.0208767	0.0148248		8.52895	-0.758171	8.52958	-0.0581741	8.52812	1.09243	8.53	1.47963
	488	0.0220628	0.0134627	0.0201102	0.0141778		8.53562	-0.768661	8.53625	-0.0777245	8.53478	0.927925	8.53667	1.46389
	489	0.0214849	0.0134627	0.0193695	0.01355		8.54228	-0.777721	8.54292	-0.0925064	8.54145	0.770569	8.54333	1.44768
	490	0.0209278	0.0134627	0.0186538	0.0129413		8.54895	-0.785351	8.54958	-0.105858	8.54812	0.634193	8.55	1.43003
	491	0.020391	0.0134627	0.0179615	0.0123519		8.55562	-0.792027	8.55625	-0.118256	8.55478	0.525475	8.55667	1.41048
	492	0.0198736	0.0134627	0.0172917	0.0117818		8.56228	-0.797272	8.56292	-0.1297	8.56145	0.447273	8.56333	1.39093
	493	0.019375	0.0134627	0.0166435	0.0112313		8.56895	-0.80204	8.56958	-0.142574	8.56812	0.394821	8.57	1.37424
	494	0.0188946	0.0134627	0.0160161	0.0107008		8.57562	-0.807762	8.57625	-0.156403	8.57478	0.36478	8.57667	1.36089
	495	0.0184317	0.006796	0.0154095	0.0101905		8.58228	-0.813961	8.58292	-0.168324	8.58145	0.349045	8.58333	1.34802
	496	0.0179858	0.006796	0.0148233	0.00970064		8.58895	-0.819683	8.58958	-0.177383	8.58812	0.339985	8.59	1.33514
	497	0.0175563	0.006796	0.0142579	0.00923135		8.59562	-0.822544	8.59625	-0.184536	8.59478	0.333786	8.59667	1.32179
	498	0.0171425	0.006796	0.0137134	0.00878249		8.60228	-0.822067	8.60292	-0.188828	8.60145	0.327587	8.60333	1.30939
	499	0.0167438	0.006796	0.0131904	0.0083537		8.60895	-0.821114	8.60958	-0.191212	8.60812	0.317574	8.61	1.29414
	500	0.0163594	0.006796	0.0126893	0.00794441		8.61562	-0.823975	8.61625	-0.195026	8.61478	0.302792	8.61667	1.27506
	501	0.0159886	0.006796	0.0122108	0.00755382		8.62228	-0.830173	8.62292	-0.201702	8.62145	0.287056	8.62333	1.25694
	502	0.0156303	0.006796	0.0117553	0.00718098		8.62895	-0.836849	8.62958	-0.210762	8.62812	0.273705	8.63	1.24407
	503	0.0152835	0.006796	0.0113233	0.00682487		8.63562	-0.842094	8.63625	-0.220776	8.63478	0.26226	8.63667	1.23739
	504	0.0149471	0.006796	0.0109149	0.00648442		8.64228	-0.844479	8.64292	-0.231266	8.64145	0.252724	8.64333	1.23453
	505	0.01462	0.000129334	0.0105303	0.00615869		8.64895	-0.844479	8.64958	-0.239849	8.64812	0.247002	8.65	1.23453
	506	0.0143012	0.000129334	0.0101694	0.00584678		8.65562	-0.839233	8.65625	-0.24128	8.65478	0.246048	8.65667	1.2393
	507	0.0139898	0.000129334	0.00983176	0.00554804		8.66228	-0.828266	8.66292	-0.234127	8.66145	0.248432	8.66333	1.24598
	508	0.013685	0.006796	0.00951665	0.00526192		8.66895	-0.814438	8.66958	-0.221252	8.66812	0.251293	8.67	1.25027
	509	0.0133866	0.006796	0.009223	0.00498805		8.67562	-0.799656	8.67625	-0.204563	8.67478	0.257015	8.67667	1.25265
	510	0.0130944	0.006796	0.00894944	0.00472623		8.68228	-0.784397	8.68292	-0.184536	8.68145	0.265121	8.68333	1.25551
	511	0.0128087	0.000129334	0.00869419	0.00447629		8.68895	-0.763893	8.68958	-0.162125	8.68812	0.275612	8.69	1.2641
	512	0.0125302	0.000129334	0.00845515	0.00423823		8.69562	-0.737667	8.69625	-0.138283	8.69478	0.285149	8.69667	1.27602
	513	0.0122596	0.000129334	0.00822995	0.00401203		8.70228	-0.709057	8.70292	-0.116825	8.70145	0.292301	8.70333	1.28794
	514	0.0119978	0.000129334	0.00801609	0.00379773		8.70895	-0.683308	8.70958	-0.0977516	8.70812	0.296593	8.71	1.2989
	515	0.0117457	0.000129334	0.00781099	0.00359541		8.71562	-0.662804	8.71625	-0.0796318	8.71478	0.295162	8.71667	1.31178
	516	0.011504	0.000129334	0.00761217	0.00340523		8.72228	-0.649929	8.72292	-0.0591278	8.72145	0.287533	8.72333	1.32799
	517	0.0112732	0.000129334	0.00741751	0.00322729		8.72895	-0.648499	8.72958	-0.0357628	8.72812	0.274181	8.73	1.34563
	518	0.0110532	0.000129334	0.00722528	0.00306183		8.73562	-0.658989	8.73625	-0.00619888	8.73478	0.26083	8.73667	1.36471
	519	0.0108436	0.000129334	0.00703435	0.00290899		8.74228	-0.678062	8.74292	0.0357628	8.74145	0.252247	8.74333	1.3876
	520	0.0106437	0.000129334	0.00684427	0.00276891		8.74895	-0.69952	8.74958	0.0948906	8.74812	0.247002	8.75	1.41764
	521	0.0104523	0.000129334	0.00665529	0.00264165		8.75562	-0.71764	8.75625	0.166893	8.75478	0.246048	8.75667	1.45102
	522	0.0102683	0.000129334	0.00646831	0.00252704		8.76228	-0.731468	8.76292	0.243187	8.76145	0.25034	8.76333	1.48106
	523	0.0100906	0.000129334	0.00628486	0.00242478		8.76895	-0.739574	8.76958	0.316143	8.76812	0.261784	8.77	1.50251
	524	0.0099181	0.000129334	0.00610685	0.00233424		8.77562	-0.741959	8.77625	0.378609	8.77478	0.281811	8.77667	1.513
	525	0.00975042	0.000129334	0.00593645	0.00225463		8.78228	-0.738144	8.78292	0.423431	8.78145	0.317574	8.78333	1.51348
	526	0.00958747	0.000129334	0.00577578	0.00218481		8.78895	-0.730038	8.78958	0.441551	8.78812	0.376701	8.79	1.50108
	527	0.00942971	0.000129334	0.00562684	0.00212352		8.79562	-0.720024	8.79625	0.430107	8.79478	0.463009	8.79667	1.47438
	528	0.00927803	0.000129334	0.00549115	0.00206935		8.80228	-0.70858	8.80292	0.391483	8.80145	0.572681	8.80333	1.43814
	529	0.00913355	0.000129334	0.00536972	0.00202081		8.80895	-0.698566	8.80958	0.333786	8.80812	0.698566	8.81	1.39856
	530	0.0089975	0.000129334	0.00526291	0.00197646		8.81562	-0.693798	8.81625	0.262737	8.81478	0.827312	8.81667	1.36137
	531	0.00887097	0.000129334	0.00517042	0.00193497		8.82228	-0.694752	8.82292	0.187874	8.82145	0.939369	8.82333	1.32799
	532	0.00875463	0.000129334	0.0050913	0.00189515		8.82895	-0.698566	8.82958	0.119686	8.82812	1.01757	8.83	1.30224
	533	0.00864869	-0.00653733	0.00502401	0.00185603		8.83562	-0.702381	8.83625	0.0677109	8.83478	1.05143	8.83667	1.28651
	534	0.00855267	-0.00653733	0.0049666	0.00181682		8.84228	-0.702858	8.84292	0.0391006	8.84145	1.04141	8.84333	1.28317
	535	0.00846546	0.000129334	0.00491677	0.00177697		8.84895	-0.693798	8.84958	0.0371933	8.84812	0.992775	8.85	1.29032
	536	0.00838545	0.000129334	0.00487214	0.00173609		8.85562	-0.669003	8.85625	0.061512	8.85478	0.916958	8.85667	1.30653
	537	0.00831059	0.000129334	0.00483024	0.00169399		8.86228	-0.629425	8.86292	0.105381	8.86145	0.830173	8.86333	1.33085
	538	0.00823869	0.000129334	0.00478886	0.00165053		8.86895	-0.579834	8.86958	0.158787	8.86812	0.745773	8.87	1.36089
	539	0.00816764	-0.00653733	0.00474598	0.00160581		8.87562	-0.520706	8.87625	0.216007	8.87478	0.675201	8.87667	1.39809
	540	0.00809561	-0.00653733	0.00470001	0.00155993		8.88228	-0.45681	8.88292	0.269413	8.88145	0.623226	8.88333	1.44005
	541	0.00802117	-0.00653733	0.00464978	0.00151315		8.88895	-0.394344	8.88958	0.311375	8.88812	0.591278	8.89	1.48201
	542	0.00794352	0.000129334	0.00459462	0.00146576		8.89562	-0.341892	8.89625	0.335217	8.89478	0.574112	8.89667	1.51968
	543	0.00786235	0.000129334	0.0045344	0.00141811		8.90228	-0.304699	8.90292	0.339031	8.90145	0.564575	8.90333	1.54972
	544	0.00777791	0.000129334	0.00446945	0.00137056		8.90895	-0.285625	8.90958	0.32568	8.90812	0.559807	8.91	1.56832
	545	0.00769081	0.000129334	0.00440054	0.00132342		8.91562	-0.286102	8.91625	0.298023	8.91478	0.554562	8.91667	1.5707
	546	0.00760191	0.000129334	0.00432888	0.00127694		8.92228	-0.307083	8.92292	0.257969	8.92145	0.543594	8.92333	1.5564
	547	0.00751217	0.000129334	0.00425593	0.00123125		8.92895	-0.344753	8.92958	0.208855	8.92812	0.52309	8.93	1.53112
	548	0.00742244	0.000129334	0.00418336	0.00118633		8.93562	-0.394344	8.93625	0.153542	8.93478	0.49448	8.93667	1.49632
	549	0.00733344	0.000129334	0.00411286	0.001142		8.94228	-0.448704	8.94292	0.0944138	8.94145	0.459671	8.94333	1.4534
	550	0.00724569	0.000129334	0.00404609	0.00109795		8.94895	-0.505447	8.94958	0.0357628	8.94812	0.41914	8.95	1.40429
	551	0.00715942	0.000129334	0.00398451	0.0010538		8.95562	-0.56076	8.95625	-0.0214577	8.95478	0.375271	8.95667	1.35565
	552	0.00707469	0.000129334	0.00392927	0.0010091		8.96228	-0.612736	8.96292	-0.0758171	8.96145	0.333309	8.96333	1.31083
	553	0.00699143	-0.00653733	0.00388113	0.000963485		8.96895	-0.659943	8.96958	-0.123978	8.96812	0.299454	8.97	1.26982
	554	0.00690952	-0.00653733	0.00384045	0.000916676		8.97562	-0.699997	8.97625	-0.161171	8.97478	0.272274	8.97667	1.2331
	555	0.00682884	0.000129334	0.0038071	0.000868556		8.98228	-0.734329	8.98292	-0.18549	8.98145	0.250816	8.98333	1.20354
	556	0.00674934	0.000129334	0.00378057	0.000819182		8.98895	-0.759602	8.98958	-0.200272	8.98812	0.234127	8.99	1.18303
	557	0.00667108	-0.00653733	0.00376	0.000768773		8.99562	-0.776291	8.99625	-0.209332	8.99478	0.221252	8.99667	1.16873
	558	0.00659422	-0.00653733	0.00374426	0.000717672		9.00228	-0.785828	9.00292	-0.212193	9.00145	0.211716	9.00333	1.16158
	559	0.00651902	0.000129334	0.00373208	0.000666271		9.00895	-0.79155	9.00958	-0.211716	9.00812	0.202656	9.01	1.16062
	560	0.00644582	0.000129334	0.00372221	0.000614946		9.01562	-0.793457	9.01625	-0.207424	9.01478	0.195026	9.01667	1.16634
	561	0.00637495	0.000129334	0.00371348	0.000563998		9.02228	-0.790119	9.02292	-0.199795	9.02145	0.191689	9.02333	1.17445
	562	0.00630675	0.000129334	0.00370492	0.000513599		9.02895	-0.781059	9.02958	-0.189304	9.02812	0.193596	9.03	1.18256
	563	0.00624154	0.000129334	0.00369579	0.000463799		9.03562	-0.769615	9.03625	-0.174999	9.03478	0.199318	9.03667	1.19162
	564	0.00617952	-0.00653733	0.00368569	0.000414555		9.04228	-0.756741	9.04292	-0.156879	9.04145	0.206947	9.04333	1.19972
	565	0.00612093	-0.00653733	0.00367444	0.000365785		9.04895	-0.740051	9.04958	-0.135899	9.04812	0.216484	9.05	1.2064
	566	0.00606583	-0.00653733	0.0036621	0.000317471		9.05562	-0.719547	9.05625	-0.116825	9.05478	0.227928	9.05667	1.21164
	567	0.0060143	-0.00653733	0.00364895	0.000269736		9.06228	-0.69952	9.06292	-0.104427	9.06145	0.240803	9.06333	1.21975
	568	0.00596631	-0.00653733	0.0036353	0.000222924		9.06895	-0.683308	9.06958	-0.0972748	9.06812	0.252724	9.07	1.23453
	569	0.00592175	0.000129334	0.00362155	0.000177648		9.07562	-0.672817	9.07625	-0.0910759	9.07478	0.263214	9.07667	1.25504
	570	0.00588043	0.000129334	0.00360803	0.000134794		9.08228	-0.665665	9.08292	-0.0858307	9.08145	0.272274	9.08333	1.27935
	571	0.00584202	-0.00653733	0.00359506	9.54639e-05		9.08895	-0.662804	9.08958	-0.0858307	9.08812	0.280857	9.09	1.30129
	572	0.0058061	-0.00653733	0.0035828	6.08991e-05		9.09562	-0.665665	9.09625	-0.0920296	9.09478	0.285625	9.09667	1.31845
	573	0.00577205	0.000129334	0.00357137	3.23513e-05		9.10228	-0.673771	9.10292	-0.0991821	9.10145	0.285149	9.10333	1.3299
	574	0.00573914	-0.00653733	0.00356077	1.09524e-05		9.10895	-0.683784	9.10958	-0.105381	9.10812	0.28038	9.11	1.33324
	575	0.00570645	-0.00653733	0.00355096	-2.40739e-06		9.11562	-0.693321	9.11625	-0.114441	9.11478	0.274658	9.11667	1.32704
	576	0.00567299	-0.00653733	0.00354181	-7.17309e-06		9.12228	-0.701904	9.12292	-0.126839	9.12145	0.27132	9.12333	1.3113
	577	0.00563761	0.000129334	0.00353317	-3.17064e-06		9.12895	-0.707626	9.12958	-0.137806	9.12812	0.267982	9.13	1.2908
	578	0.00559921	-0.00653733	0.00352477	9.39897e-06		9.13562	-0.710964	9.13625	-0.144958	9.13478	0.263691	9.13667	1.27125
	579	0.00555675	0.000129334	0.00351636	3.00155e-05		9.14228	-0.713825	9.14292	-0.151634	9.14145	0.257969	9.14333	1.25456
	580	0.00550928	0.000129334	0.00350753	5.79321e-05		9.14895	-0.71764	9.14958	-0.160217	9.14812	0.250816	9.15	1.23835
	581	0.0054561	0.000129334	0.00349784	9.22855e-05		9.15562	-0.722408	9.15625	-0.169277	9.15478	0.24128	9.15667	1.22261
	582	0.00539683	0.000129334	0.0034867	0.000132202		9.16228	-0.729084	9.16292	-0.179291	9.16145	0.229836	9.16333	1.21117
	583	0.00533147	0.000129334	0.00347347	0.000176877		9.16895	-0.73719	9.16958	-0.189304	9.16812	0.217438	9.17	1.20211
	584	0.00526038	0.000129334	0.0034574	0.000225607		9.17562	-0.745296	9.17625	-0.199795	9.17478	0.208378	9.17667	1.19257
	585	0.00518435	0.000129334	0.00343773	0.000277785		9.18228	-0.751972	9.18292	-0.207424	9.18145	0.202179	9.18333	1.18113
	586	0.00510459	-0.00653733	0.00341379	0.000332827		9.18895	-0.756741	9.18958	-0.211239	9.18812	0.199318	9.19	1.17254
	587	0.00502262	0.000129334	0.00338493	0.000390087		9.19562	-0.759602	9.19625	-0.210762	9.19478	0.199795	9.19667	1.1692
	588	0.00494024	0.000129334	0.00335072	0.000448747		9.20228	-0.761509	9.20292	-0.205994	9.20145	0.199795	9.20333	1.16777
	589	0.00485935	0.000129334	0.00331101	0.000507731		9.20895	-0.762939	9.20958	-0.198841	9.20812	0.198364	9.21	1.16825
	590	0.00478192	0.006796	0.0032659	0.000565642		9.21562	-0.763416	9.21625	-0.191212	9.21478	0.195026	9.21667	1.17207
	591	0.00470982	0.000129334	0.00321588	0.000620765		9.22228	-0.761509	9.22292	-0.182629	9.22145	0.192642	9.22333	1.17874
	592	0.00464467	-0.00653733	0.00316176	0.000671137		9.22895	-0.758171	9.22958	-0.175953	9.22812	0.191212	9.23	1.18589
	593	0.00458773	-0.00653733	0.00310467	0.000714661		9.23562	-0.757694	9.23625	-0.171661	9.23478	0.192165	9.23667	1.19019
	594	0.00453985	0.000129334	0.00304601	0.000749291		9.24228	-0.757217	9.24292	-0.169754	9.24145	0.196934	9.24333	1.19352
	595	0.00450134	0.000129334	0.00298741	0.000773221		9.24895	-0.751972	9.24958	-0.166893	9.24812	0.205517	9.25	1.19543
	596	0.00447201	0.000129334	0.0029306	0.000785096		9.25562	-0.741482	9.25625	-0.161648	9.25478	0.216484	9.25667	1.19638
	597	0.0044511	0.000129334	0.00287734	0.000784168		9.26228	-0.728607	9.26292	-0.153542	9.26145	0.229836	9.26333	1.19925
	598	0.00443733	0.000129334	0.00282928	0.000770429		9.26895	-0.715733	9.26958	-0.143051	9.26812	0.244617	9.27	1.2064
	599	0.0044291	0.000129334	0.00278793	0.000744642		9.27562	-0.701904	9.27625	-0.131607	9.27478	0.258923	9.27667	1.2188
	600	0.00442438	0.000129334	0.00275453	0.000708325		9.28228	-0.689507	9.28292	-0.12207	9.28145	0.269413	9.28333	1.23262
	601	0.00442101	-0.00653733	0.00273	0.000663643		9.28895	-0.680447	9.28958	-0.116825	9.28812	0.276566	9.29	1.24693
	602	0.00441677	-0.00653733	0.00271487	0.000613236		9.29562	-0.678539	9.29625	-0.116348	9.29478	0.281334	9.29667	1.26266
	603	0.00440959	-0.00653733	0.00270933	0.000560019		9.30228	-0.6814	9.30292	-0.120163	9.30145	0.282288	9.30333	1.27792
	604	0.00439764	-0.00653733	0.00271312	0.000506938		9.30895	-0.685692	9.30958	-0.128269	9.30812	0.277996	9.31	1.29032
	605	0.00437948	-0.00653733	0.00272566	0.000456735		9.31562	-0.689507	9.31625	-0.14019	9.31478	0.26989	9.31667	1.29604
	606	0.00435419	-0.00653733	0.00274602	0.000411748		9.32228	-0.690937	9.32292	-0.152111	9.32145	0.258923	9.32333	1.29557
	607	0.00432142	-0.00653733	0.00277302	0.00037373		9.32895	-0.692368	9.32958	-0.160694	9.32812	0.245571	9.33	1.28937
	608	0.00428145	-0.00653733	0.00280527	0.000343736		9.33562	-0.696659	9.33625	-0.166893	9.33478	0.228882	9.33667	1.27745
	609	0.0042351	-0.00653733	0.00284131	0.000322076		9.34228	-0.702858	9.34292	-0.174046	9.34145	0.212193	9.34333	1.26171
	610	0.00418367	-0.00653733	0.00287961	0.000308324		9.34895	-0.711441	9.34958	-0.182629	9.34812	0.198841	9.35	1.24311
	611	0.00412883	-0.00653733	0.0029187	0.000301389		9.35562	-0.720501	9.35625	-0.188351	9.35478	0.189304	9.35667	1.22595
	612	0.00407241	0.000129334	0.00295717	0.000299649		9.36228	-0.730515	9.36292	-0.190258	9.36145	0.183582	9.36333	1.21069
	613	0.00401627	0.006796	0.0029937	0.00030111		9.36895	-0.740528	9.36958	-0.192165	9.36812	0.181198	9.37	1.19686
	614	0.00396207	0.006796	0.0030271	0.000303584		9.37562	-0.745296	9.37625	-0.195503	9.37478	0.183582	9.37667	1.18208
	615	0.00391116	0.000129334	0.00305627	0.000304886		9.38228	-0.74482	9.38292	-0.200748	9.38145	0.189304	9.38333	1.16825
	616	0.00386442	0.006796	0.00308015	0.000303007		9.38895	-0.741959	9.38958	-0.204563	9.38812	0.195503	9.39	1.15585
	617	0.00382226	0.000129334	0.00309783	0.000296251		9.39562	-0.740051	9.39625	-0.20647	9.39478	0.198364	9.39667	1.14536
	618	0.00378466	0.000129334	0.00310841	0.00028334		9.40228	-0.739098	9.40292	-0.210285	9.40145	0.199795	9.40333	1.13773
	619	0.00375118	0.000129334	0.00311114	0.00026347		9.40895	-0.740051	9.40958	-0.217438	9.40812	0.200272	9.41	1.13344
	620	0.00372115	0.000129334	0.00310538	0.000236321		9.41562	-0.745773	9.41625	-0.225544	9.41478	0.196934	9.41667	1.13106
	621	0.00369378	-0.00653733	0.00309082	0.000202021		9.42228	-0.75388	9.42292	-0.229836	9.42145	0.187397	9.42333	1.12867
	622	0.00366829	-0.00653733	0.00306743	0.000161086		9.42895	-0.761986	9.42958	-0.232697	9.42812	0.175476	9.43	1.12581
	623	0.00364407	-0.00653733	0.00303565	0.000114344		9.43562	-0.768661	9.43625	-0.238895	9.43478	0.166893	9.43667	1.12104
	624	0.00362066	-0.00653733	0.00299644	6.28457e-05		9.44228	-0.775814	9.44292	-0.247002	9.44145	0.160694	9.44333	1.11485
	625	0.00359785	-0.00653733	0.00295135	7.79797e-06		9.44895	-0.78392	9.44958	-0.251293	9.44812	0.155449	9.45	1.10817
	626	0.00357553	-0.00653733	0.0029024	-4.95001e-05		9.45562	-0.789165	9.45625	-0.251293	9.45478	0.152588	9.45667	1.10483
	627	0.00355363	0.000129334	0.00285209	-0.000107697		9.46228	-0.794411	9.46292	-0.249863	9.46145	0.155449	9.46333	1.10483
	628	0.00353194	-0.00653733	0.00280311	-0.000165412		9.46895	-0.798702	9.46958	-0.247955	9.46812	0.162125	9.47	1.10722
	629	0.00350998	-0.00653733	0.00275823	-0.000221247		9.47562	-0.80204	9.47625	-0.243187	9.47478	0.166416	9.47667	1.11103
	630	0.00348694	-0.00653733	0.00271995	-0.000273801		9.48228	-0.802517	9.48292	-0.238419	9.48145	0.166893	9.48333	1.11818
	631	0.00346157	0.000129334	0.00269023	-0.000321682		9.48895	-0.798225	9.48958	-0.236034	9.48812	0.164986	9.49	1.12772
	632	0.00343224	0.006796	0.00267025	-0.000363536		9.49562	-0.787735	9.49625	-0.235558	9.49478	0.163078	9.49667	1.13773
	633	0.00339707	0.000129334	0.00266031	-0.000398095		9.50228	-0.766277	9.50292	-0.236034	9.50145	0.160694	9.50333	1.14679
	634	0.00335414	-0.00653733	0.00265965	-0.000424226		9.50895	-0.730991	9.50958	-0.236034	9.50812	0.155449	9.51	1.15252
	635	0.00330167	-0.013204	0.00266651	-0.000441011		9.51562	-0.680447	9.51625	-0.23365	9.51478	0.151157	9.51667	1.15347
	636	0.0032383	-0.013204	0.00267829	-0.000447796		9.52228	-0.61512	9.52292	-0.227451	9.52145	0.152111	9.52333	1.15204
	637	0.00316343	-0.013204	0.00269187	-0.000444259		9.52895	-0.539303	9.52958	-0.218391	9.52812	0.159264	9.53	1.15252
	638	0.00307719	-0.013204	0.00270377	-0.000430435		9.53562	-0.458717	9.53625	-0.208855	9.53478	0.16737	9.53667	1.15204
	639	0.00298067	-0.00653733	0.00271072	-0.000406725		9.54228	-0.379086	9.54292	-0.199318	9.54145	0.174522	9.54333	1.15061
	640	0.00287586	-0.00653733	0.00270986	-0.000373868		9.54895	-0.307083	9.54958	-0.188828	9.54812	0.181675	9.55	1.1487
	641	0.00276543	-0.00653733	0.00269916	-0.000332873		9.55562	-0.247478	9.55625	-0.178814	9.55478	0.186443	9.55667	1.14584
	642	0.00265256	-0.00653733	0.00267752	-0.00028495		9.56228	-0.203133	9.56292	-0.170231	9.56145	0.188828	9.56333	1.13821
	643	0.00254064	-0.00653733	0.00264494	-0.000231395		9.56895	-0.175953	9.56958	-0.164509	9.56812	0.18692	9.57	1.12486
	644	0.00243287	-0.013204	0.0026025	-0.000173515		9.57562	-0.164509	9.57625	-0.158787	9.57478	0.185013	9.57667	1.11103
	645	0.00233197	-0.00653733	0.0025521	-0.000112528		9.58228	-0.170708	9.58292	-0.154495	9.58145	0.183105	9.58333	1.09863
	646	0.00223997	-0.013204	0.00249633	-4.95212e-05		9.58895	-0.19455	9.58958	-0.152588	9.58812	0.180721	9.59	1.08814
	647	0.00215803	-0.00653733	0.00243804	1.45744e-05		9.59562	-0.232697	9.59625	-0.153065	9.59478	0.179768	9.59667	1.08147
	648	0.00208636	-0.00653733	0.00238001	7.89626e-05		9.60228	-0.282288	9.60292	-0.154495	9.60145	0.179291	9.60333	1.08004
	649	0.00202431	-0.00653733	0.00232469	0.000142932		9.60895	-0.339031	9.60958	-0.156403	9.60812	0.179768	9.61	1.08194
	650	0.00197051	-0.00653733	0.00227389	0.000205779		9.61562	-0.400066	9.61625	-0.160694	9.61478	0.179291	9.61667	1.08147
							9.62228	-0.462055	9.62292	-0.165939	9.62145	0.179291	9.62333	1.07765
							9.62895	-0.520706	9.62958	-0.170708	9.62812	0.181198	9.63	1.07479
							9.63562	-0.574589	9.63625	-0.175476	9.63478	0.183105	9.63667	1.07288
							9.64228	-0.621319	9.64292	-0.180244	9.64145	0.186443	9.64333	1.06907
							9.64895	-0.66328	9.64958	-0.185013	9.64812	0.192165	9.65	1.06478
							9.65562	-0.698566	9.65625	-0.184536	9.65478	0.200272	9.65667	1.06287
							9.66228	-0.7267	9.66292	-0.181198	9.66145	0.207424	9.66333	1.06573
							9.66895	-0.746727	9.66958	-0.179291	9.66812	0.21553	9.67	1.07002
							9.67562	-0.759602	9.67625	-0.17786	9.67478	0.225067	9.67667	1.07718
							9.68228	-0.768185	9.68292	-0.172138	9.68145	0.234604	9.68333	1.08576
							9.68895	-0.771523	9.68958	-0.157833	9.68812	0.24128	9.69	1.09577
							9.69562	-0.773907	9.69625	-0.138283	9.69478	0.244617	9.69667	1.1034
							9.70228	-0.776291	9.70292	-0.115395	9.70145	0.247955	9.70333	1.10579
							9.70895	-0.779629	9.70958	-0.0886917	9.70812	0.252247	9.71	1.10292
							9.71562	-0.781059	9.71625	-0.058651	9.71478	0.257969	9.71667	1.09386
							9.72228	-0.78249	9.72292	-0.0319481	9.72145	0.267029	9.72333	1.08004
							9.72895	-0.78392	9.72958	-0.0162125	9.72812	0.286579	9.73	1.06335
							9.73562	-0.785828	9.73625	-0.0128746	9.73478	0.31805	9.73667	1.04666
							9.74228	-0.785351	9.74292	-0.0195503	9.74145	0.357628	9.74333	1.03378
							9.74895	-0.784397	9.74958	-0.0343323	9.74812	0.40102	9.75	1.02472
							9.75562	-0.785828	9.75625	-0.0548363	9.75478	0.445843	9.75667	1.01662
							9.76228	-0.785828	9.76292	-0.0786781	9.76145	0.486851	9.76333	1.01042
							9.76895	-0.784397	9.76958	-0.10252	9.76812	0.514984	9.77	1.0066
							9.77562	-0.779152	9.77625	-0.12207	9.77478	0.524044	9.77667	1.00279
							9.78228	-0.772953	9.78292	-0.135422	9.78145	0.513554	9.78333	0.998497
							9.78895	-0.767231	9.78958	-0.142574	9.78812	0.487804	9.79	0.995636
							9.79562	-0.760078	9.79625	-0.146389	9.79478	0.452042	9.79667	0.999451
							9.80228	-0.75388	9.80292	-0.14925	9.80145	0.410557	9.80333	1.02377
							9.80895	-0.748158	9.80958	-0.150204	9.80812	0.368118	9.81	1.11341
							9.81562	-0.743866	9.81625	-0.14925	9.81478	0.332832	9.81667	1.40429
							9.82228	-0.740528	9.82292	-0.149727	9.82145	0.30899	9.82333	2.23398
							9.82895	-0.733852	9.82958	-0.14925	9.82812	0.29707	9.83	4.30775
							9.83562	-0.710964	9.83625	-0.142097	9.83478	0.291348	9.83667	8.83818
							9.84228	-0.621319	9.84292	-0.114918	9.84145	0.28801	9.84333	17.519
							9.84895	-0.309467	9.84958	-0.0371933	9.84812	0.287056	9.85	32.2099
							9.85562	0.627041	9.85625	0.168324	9.85478	0.287056	9.85667	54.3299
							9.86228	3.05223	9.86292	0.669479	9.86145	0.287533	9.86333	84.1594
							9.86895	8.50773	9.86958	1.77288	9.86812	0.288486	9.87	120.333
							9.87562	19.2418	9.87625	3.95203	9.87478	0.294209	9.87667	159.757
							9.88228	37.8909	9.88292	7.80392	9.88145	0.30899	9.88333	198.042
							9.88895	66.7834	9.88958	13.9122	9.88812	0.341892	9.89	230.355
							9.89562	107.026	9.89625	22.6345	9.89478	0.415325	9.89667	252.464
							9.90228	157.65	9.90292	33.8883	9.90145	0.582695	9.90333	261.671
							9.90895	215.147	9.90958	47.0123	9.90812	0.952244	9.91	257.317
							9.91562	273.693	9.91625	60.7772	9.91478	1.70946	9.91667	240.745
							9.92228	326.164	9.92292	73.5741	9.92145	3.12233	9.92333	214.792
							9.92895	365.652	9.92958	83.7421	9.92812	5.50556	9.93	183.06
							9.93562	386.998	9.93625	89.9386	9.93478	9.13477	9.93667	149.205
							9.94228	387.866	9.94292	91.424	9.94145	14.1287	9.94333	116.39
							9.94895	369.086	9.94958	88.1915	9.94812	20.3362	9.95	86.9551
							9.95562	334.24	9.95625	80.9088	9.95478	27.288	9.95667	62.2873
							9.96228	288.649	9.96292	70.7216	9.96145	34.2422	9.96333	42.872
							9.96895	238.135	9.96958	58.979	9.96812	40.318	9.97	28.4758
							9.97562	187.933	9.97625	46.9704	9.97478	44.6906	9.97667	18.3983
							9.98228	142.014	9.98292	35.7418	9.98145	46.7758	9.98333	11.723
							9.98895	102.829	9.98958	25.9967	9.98812	46.3614	9.99	7.52068
							9.99562	71.3973	9.99625	18.0926	9.99478	43.6301	9.99667	4.98915
							10.0023	47.5907	10.0029	12.0759	10.0015	39.084	10.0033	3.51477
							10.009	30.5147	10.0096	7.77149	10.0081	33.4034	10.01	2.67744
							10.0156	18.8928	10.0162	4.87518	10.0148	27.2923	10.0167	2.20537
							10.0223	11.3783	10.0229	3.0427	10.0214	21.3575	10.0233	1.93548
							10.029	6.75249	10.0296	1.9536	10.0281	16.0384	10.03	1.77574
							10.0356	4.03166	10.0363	1.34659	10.0348	11.5881	10.0367	1.67799
							10.0423	2.49243	10.0429	1.03283	10.0414	8.09383	10.0433	1.616
							10.0489	1.64843	10.0496	0.888824	10.0481	5.50985	10.05	1.57452
							10.0556	1.20068	10.0563	0.837326	10.0548	3.7055	10.0567	1.54543
							10.0623	0.968933	10.0629	0.831127	10.0615	2.51389	10.0633	1.52349
							10.0689	0.853062	10.0696	0.844955	10.0681	1.7662	10.07	1.50442
							10.0756	0.795841	10.0762	0.862598	10.0748	1.31607	10.0767	1.48773
							10.0823	0.761986	10.0829	0.874519	10.0815	1.05143	10.0833	1.47152
							10.089	0.732422	10.0896	0.874519	10.0881	0.894547	10.09	1.45102
							10.0956	0.697136	10.0962	0.859261	10.0948	0.797749	10.0967	1.42241
							10.1023	0.65136	10.1029	0.828266	10.1014	0.731945	10.1033	1.3895
							10.109	0.593662	10.1096	0.781059	10.1081	0.6814	10.11	1.35517
							10.1156	0.524998	10.1163	0.721455	10.1148	0.638485	10.1167	1.31989
							10.1223	0.448704	10.1229	0.653744	10.1214	0.598907	10.1233	1.28317
							10.1289	0.366688	10.1296	0.582218	10.1281	0.55933	10.13	1.24693
							10.1356	0.279427	10.1363	0.509739	10.1348	0.518799	10.1367	1.21737
							10.1423	0.190258	10.1429	0.43726	10.1415	0.480175	10.1433	1.194
							10.1489	0.10252	10.1496	0.369549	10.1481	0.442982	10.15	1.17731
							10.1556	0.0209808	10.1562	0.30899	10.1548	0.407219	10.1567	1.16873
							10.1623	-0.0514984	10.1629	0.257015	10.1615	0.375271	10.1633	1.17302
							10.169	-0.113487	10.1696	0.2141	10.1681	0.349998	10.17	1.19495
							10.1756	-0.161648	10.1762	0.179291	10.1748	0.333786	10.1767	1.23119
							10.1823	-0.196457	10.1829	0.155926	10.1814	0.323772	10.1833	1.27888
							10.189	-0.219822	10.1896	0.141621	10.1881	0.319481	10.19	1.33467
							10.1956	-0.231266	10.1962	0.134945	10.1948	0.31805	10.1967	1.39284
							10.2023	-0.228405	10.2029	0.133991	10.2014	0.31662	10.2033	1.44386
							10.2089	-0.20647	10.2096	0.139236	10.2081	0.315666	10.21	1.4801
							10.2156	-0.167847	10.2163	0.14925	10.2148	0.31662	10.2167	1.49822
							10.2223	-0.114441	10.2229	0.158787	10.2215	0.320435	10.2233	1.49727
							10.2289	-0.0500679	10.2296	0.170708	10.2281	0.324249	10.23	1.47724
							10.2356	0.0195503	10.2363	0.185966	10.2348	0.326633	10.2367	1.43862
							10.2423	0.0858307	10.2429	0.204086	10.2415	0.327587	10.2433	1.38712
							10.249	0.138283	10.2496	0.219345	10.2481	0.327587	10.25	1.32942
							10.2556	0.169277	10.2562	0.231266	10.2548	0.32568	10.2567	1.27172
							10.2623	0.175953	10.2629	0.241756	10.2614	0.321865	10.2633	1.21737
							10.269	0.157356	10.2696	0.245571	10.2681	0.320435	10.27	1.17159
							10.2756	0.114441	10.2762	0.238419	10.2748	0.325203	10.2767	1.13821
							10.2823	0.0510216	10.2829	0.216007	10.2814	0.334263	10.2833	1.11818
							10.2889	-0.0252724	10.2896	0.184536	10.2881	0.341415	10.29	1.10674
							10.2956	-0.108242	10.2963	0.14925	10.2948	0.346184	10.2967	1.10245
							10.3023	-0.191212	10.3029	0.113487	10.3015	0.348568	10.3033	1.10483
							10.3089	-0.266552	10.3096	0.0801086	10.3081	0.348091	10.31	1.11151
							10.3156	-0.328541	10.3163	0.0486374	10.3148	0.341892	10.3167	1.11961
							10.3223	-0.376225	10.3229	0.023365	10.3215	0.330925	10.3233	1.12772
							10.329	-0.413418	10.3296	0.00333786	10.3281	0.320911	10.33	1.13869
							10.3356	-0.442505	10.3362	-0.014782	10.3348	0.313759	10.3367	1.15204
							10.3423	-0.46587	10.3429	-0.0319481	10.3415	0.309944	10.3433	1.16968
							10.349	-0.48542	10.3496	-0.0481606	10.3481	0.30756	10.35	1.19448
							10.3556	-0.50354	10.3562	-0.0576973	10.3548	0.307083	10.3567	1.23024
							10.3623	-0.519753	10.3629	-0.061512	10.3614	0.310421	10.3633	1.27983
							10.3689	-0.531673	10.3696	-0.0605583	10.3681	0.319481	10.37	1.34087
							10.3756	-0.538349	10.3763	-0.0534058	10.3748	0.333786	10.3767	1.41144
							10.3823	-0.538349	10.3829	-0.0371933	10.3814	0.349522	10.3833	1.48153
							10.3889	-0.53072	10.3896	-0.00619888	10.3881	0.367641	10.39	1.54638
							10.3956	-0.511646	10.3963	0.0448227	10.3948	0.39053	10.3967	1.60074
							10.4023	-0.476837	10.4029	0.12207	10.4015	0.420094	10.4033	1.6427
							10.409	-0.422478	10.4096	0.233173	10.4081	0.457287	10.41	1.6737
							10.4156	-0.341892	10.4162	0.382423	10.4148	0.502586	10.4167	1.69611
							10.4223	-0.231266	10.4229	0.568867	10.4215	0.559807	10.4233	1.71757
							10.429	-0.0910759	10.4296	0.779629	10.4281	0.632763	10.43	1.73998
							10.4356	0.0681877	10.4362	0.995159	10.4348	0.720501	10.4367	1.76144
							10.4423	0.23222	10.4429	1.19495	10.4414	0.815392	10.4433	1.78146
							10.4489	0.388622	10.4496	1.35994	10.4481	0.908852	10.45	1.79863
							10.4556	0.521183	10.4563	1.47343	10.4548	0.991821	10.4567	1.81055
							10.4623	0.614643	10.4629	1.52254	10.4614	1.05524	10.4633	1.80864
							10.4689	0.658989	10.4696	1.50585	10.4681	1.08862	10.47	1.78766
							10.4756	0.653267	10.4763	1.43242	10.4748	1.08957	10.4767	1.75095
							10.4823	0.603676	10.4829	1.31321	10.4815	1.05953	10.4833	1.70135
							10.489	0.516891	10.4896	1.15919	10.4881	1.00327	10.49	1.63841
							10.4956	0.401974	10.4962	0.983715	10.4948	0.924587	10.4967	1.56307
							10.5023	0.270844	10.5029	0.80061	10.5015	0.832558	10.5033	1.48058
							10.509	0.136375	10.5096	0.623703	10.5081	0.735283	10.51	1.39713
							10.5156	0.00762939	10.5162	0.460625	10.5148	0.638962	10.5167	1.31512
							10.5223	-0.112534	10.5229	0.319481	10.5214	0.54884	10.5233	1.23501
							10.529	-0.219822	10.5296	0.20504	10.5281	0.469208	10.53	1.16205
							10.5356	-0.309467	10.5363	0.118256	10.5348	0.405312	10.5367	1.10006
							10.5423	-0.380516	10.5429	0.0553131	10.5414	0.35429	10.5433	1.05
							10.5489	-0.43726	10.5496	0.0100136	10.5481	0.312805	10.55	1.01042
							10.5556	-0.481129	10.5563	-0.0228882	10.5548	0.279427	10.5567	0.979424
							10.5623	-0.513077	10.5629	-0.0472069	10.5615	0.256062	10.5633	0.957966
							10.5689	-0.535011	10.5696	-0.0648499	10.5681	0.242233	10.57	0.94223
							10.5756	-0.551701	10.5762	-0.0772476	10.5748	0.232697	10.5767	0.930786
							10.5823	-0.564098	10.5829	-0.0834465	10.5815	0.227928	10.5833	0.922203
							10.589	-0.573158	10.5896	-0.0863075	10.5881	0.227928	10.59	0.918865
							10.5956	-0.579834	10.5962	-0.087738	10.5948	0.231743	10.5967	0.921726
							10.6023	-0.582218	10.6029	-0.0886917	10.6014	0.235558	10.6033	0.929356
							10.609	-0.583172	10.6096	-0.0910759	10.6081	0.235081	10.61	0.936985
							10.6156	-0.583172	10.6163	-0.0944138	10.6148	0.231743	10.6167	0.940323
							10.6223	-0.583172	10.6229	-0.0987053	10.6214	0.227451	10.6233	0.94223
							10.6289	-0.580788	10.6296	-0.101566	10.6281	0.22459	10.63	0.942707
							10.6356	-0.576019	10.6363	-0.101566	10.6348	0.222206	10.6367	0.941277
							10.6423	-0.571251	10.6429	-0.0972748	10.6415	0.221729	10.6433	0.935555
							10.6489	-0.567913	10.6496	-0.0896454	10.6481	0.222206	10.65	0.930309
							10.6556	-0.565529	10.6562	-0.0824928	10.6548	0.225067	10.6567	0.928402
							10.6623	-0.561714	10.6629	-0.0777245	10.6615	0.228882	10.6633	0.928879
							10.669	-0.557423	10.6696	-0.0748634	10.6681	0.23222	10.67	0.929832
							10.6756	-0.553608	10.6762	-0.0720024	10.6748	0.234127	10.6767	0.930309
							10.6823	-0.551224	10.6829	-0.0700951	10.6814	0.236034	10.6833	0.928402
							10.689	-0.546932	10.6896	-0.0691414	10.6881	0.239849	10.69	0.923157
							10.6956	-0.539303	10.6962	-0.0696182	10.6948	0.245094	10.6967	0.916958
							10.7023	-0.531197	10.7029	-0.0705719	10.7014	0.249863	10.7033	0.911713
							10.7089	-0.526428	10.7096	-0.0715256	10.7081	0.253201	10.71	0.906467
							10.7156	-0.526905	10.7163	-0.0696182	10.7148	0.257015	10.7167	0.903606
							10.7223	-0.528812	10.7229	-0.0653267	10.7215	0.259399	10.7233	0.90456
							10.7289	-0.533581	10.7296	-0.0591278	10.7281	0.258923	10.73	0.906467
							10.7356	-0.540733	10.7363	-0.0534058	10.7348	0.255585	10.7367	0.905037
							10.7423	-0.551224	10.7429	-0.0476837	10.7415	0.252247	10.7433	0.899315
							10.749	-0.562668	10.7496	-0.0429153	10.7481	0.248909	10.75	0.893116
							10.7556	-0.571728	10.7562	-0.0414848	10.7548	0.243664	10.7567	0.889301
							10.7623	-0.579834	10.7629	-0.0433922	10.7614	0.237465	10.7633	0.887394
							10.769	-0.586033	10.7696	-0.0476837	10.7681	0.231743	10.77	0.889778
							10.7756	-0.594139	10.7762	-0.0529289	10.7748	0.226974	10.7767	0.899315
							10.7823	-0.599861	10.7829	-0.0600815	10.7814	0.22459	10.7833	0.912666
							10.7889	-0.600338	10.7896	-0.0667572	10.7881	0.223637	10.79	0.926018
							10.7956	-0.596046	10.7963	-0.0691414	10.7948	0.223637	10.7967	0.937462
							10.8023	-0.589848	10.8029	-0.0677109	10.8015	0.22459	10.8033	0.948906
							10.8089	-0.582695	10.8096	-0.0605583	10.8081	0.226498	10.81	0.961781
							10.8156	-0.572205	10.8163	-0.0486374	10.8148	0.227928	10.8167	0.974655
							10.8223	-0.556946	10.8229	-0.0300407	10.8215	0.227928	10.8233	0.986576
							10.829	-0.541687	10.8296	-0.0104904	10.8281	0.227451	10.83	0.998497
							10.8356	-0.527382	10.8362	0.00476837	10.8348	0.229359	10.8367	1.00946
							10.8423	-0.512123	10.8429	0.014782	10.8415	0.234127	10.8433	1.01757
							10.849	-0.495911	10.8496	0.020504	10.8481	0.241756	10.85	1.02043
							10.8556	-0.480175	10.8562	0.023365	10.8548	0.252247	10.8567	1.02091
							10.8623	-0.470638	10.8629	0.0224113	10.8614	0.26226	10.8633	1.01852
							10.8689	-0.4673	10.8696	0.020504	10.8681	0.271797	10.87	1.01376
							10.8756	-0.469208	10.8763	0.0166893	10.8748	0.279903	10.8767	1.00565
							10.8823	-0.473976	10.8829	0.0104904	10.8814	0.287533	10.8833	0.994682
							10.8889	-0.480652	10.8896	0.00190735	10.8881	0.291824	10.89	0.981331
							10.8956	-0.492573	10.8963	-0.0100136	10.8948	0.291348	10.8967	0.965595
							10.9023	-0.507355	10.9029	-0.023365	10.9015	0.288963	10.9033	0.946999
							10.909	-0.520706	10.9096	-0.0352859	10.9081	0.285149	10.91	0.926018
							10.9156	-0.531673	10.9162	-0.0429153	10.9148	0.277519	10.9167	0.904083
							10.9223	-0.542641	10.9229	-0.0472069	10.9215	0.263214	10.9233	0.881672
							10.929	-0.554562	10.9296	-0.0500679	10.9281	0.245094	10.93	0.858784
							10.9356	-0.563622	10.9362	-0.0529289	10.9348	0.226498	10.9367	0.834942
							10.9423	-0.56839	10.9429	-0.0557899	10.9414	0.210285	10.9433	0.814915
							10.9489	-0.571728	10.9496	-0.0596046	10.9481	0.196934	10.95	0.801086
							10.9556	-0.575066	10.9563	-0.0653267	10.9548	0.188351	10.9567	0.79155
							10.9623	-0.576973	10.9629	-0.0710487	10.9614	0.183582	10.9633	0.78249
							10.9689	-0.578403	10.9696	-0.0767708	10.9681	0.182629	10.97	0.775337
							10.9756	-0.579357	10.9763	-0.0815392	10.9748	0.184536	10.9767	0.769138
							10.9823	-0.579834	10.9829	-0.0839233	10.9815	0.187397	10.9833	0.764847
							10.989	-0.579834	10.9896	-0.0863075	10.9881	0.188828	10.99	0.760078
							10.9956	-0.579834	10.9962	-0.0886917	10.9948	0.190735	10.9967	0.752926

## Sheet: Fig. 3
	measurements were taken from distinct samples, 'n' represents cell numbers used for each experiment							measurements were taken from distinct samples, 'n' represents cell numbers used for each experiment						measurements were taken from distinct samples, 'n' represents cell numbers used for each experiment
	Figure 3C							Figure 3D						Figure 3E
	GluN1/GluN2B wt - OptoNAM-3 dark PSS (trans)							% Inhibition	mean	SEM	number of cells (n)	number of oocyte batches		% Inhibition	mean	SEM	number of cells (n)	number of oocyte batches
	[OptoNAM-3] (µM)	Mean Relative current (IOpto/I0)	SEM	number of cells (n)	number of oocyte batches			GluN1/GluN2B wt	69.3049	1.98713	21	7		GluN1/GluN2B wt	69.3049	1.98713	21	7
	30	0.004233	0.004233	4	1
	5	0.0921738	0.0119912	8	3			GluN1/GluN2A wt	2.67986	0.546334	4	1		GluN1/GluN2B-Q110G	65.5033	9.94145	5	1
	3	0.0979599	0.00881849	8	2
	2	0.140573	0.017687	7	3			GluN1/GluN2A/GluN2B	11.4038	0.914299	4	1		GluN1-L135H/GluN2B	13.5462	1.22919	5	1
	1	0.306951	0.00433628	21	7
	0.3	0.58068	0.0369074	10	3			GluN1/GluN2C	3.153	0.463	4	1		GluN1/GluN2B-DeltaNTD	2.15	(from DRC)	(from DRC)
	0.22	0.591659	0.00725867	4	1
	0.125	0.75775	0.0162365	13	5			GluN1/GluN2D	2.237	0.214	3	1		% inhibition (%)
	0.05	0.826717	0.0219605	4	1									GluN1/GluN2B wt	GluN1/GluN2B-Q110G	GluN1-L135H/GluN2B
	0.025	0.887038	0.0146896	4	1			% inhibition (%)						58.6478	92.2456	10.3704
								GluN1/GluN2B wt	GluN1/GluN2A wt	GluN1/GluN2A/GluN2B	GluN1/GluN2C	GluN1/GluN2D		76.2748	80.7333	16.0714
								58.6478	2.47112	12.6707	2.26209	2.24736		60.2871	37.9768	10.8192
	GluN1/GluN2B wt - OptoNAM-3 365 nm PSS							76.2748	4.24011	9.6	3.82121	1.8617		74.5182	67.4318	15.7895
	[OptoNAM-3] (µM)	Mean Relative current (IOpto/I0)	SEM	number of cells (n)	number of oocyte batches	Relative current for theoretical 100% cis		60.2871	2.31274	13.258	3.37593	2.60213		71.0875	49.1291	14.6805
	30	0.0337166	0.00403364	4	1	0.961017		74.5182	1.69546	10.0867	2.03196			84.3358
	5	0.266534	0.0550733	5	3	0.959534		71.0875						72.6154
	3	0.374773	0.00629634	4	1	0.958773		84.3358						71.8169
	2	0.433497	0.0197996	6	2	0.933497		72.6154						73.2678
	1	0.644258	0.0219947	17	7	0.988258		71.8169						50.9183
	0.5	0.665791	0.0745853	4	2	0.890791		73.2678						67.5395
	0.3	0.840695	0.0255804	4	2	0.992695		50.9183						63.3578
	0.22	0.879798	0.00961552	6	1	0.999798		67.5395						79.7917
	0.125	0.911503	0.00741388	9	3	0.987503		63.3578						73.9456
	0.05	0.910057	0.00591601	5	1	0.945057		79.7917						82.6665
	0.025	0.933467	0.0149293	4	1	0.953467		73.9456						71.1439
								82.6665						67.3261
								71.1439						71.4197
	GluN1/GluN2B wt - OptoNAM-3 350 nm PSS							67.3261						53.709
	[OptoNAM-3] (µM)	Mean Relative current (IOpto/I0)	SEM	number of cells (n)	number of oocyte batches	Relative current for theoretical 100% cis		71.4197						56.6174
	5	0.446071	0.0606069	5	2	0.994071		53.709						74.1167
	3	0.612735	0.0303806	4	1	1.04274		56.6174
	2	0.655597	0.0427117	5	2	0.999597		74.1167
	1	0.859541	0.0126406	13	3	1.08454
	0.47	0.899878	0.00394316	3	1	1.02488
	0.3	0.918455	0.0130507	5	2	1.00545
	0.125	0.906545	0.0186767	4	1	0.948545

## Sheet: Fig. 4
	the same sample was measured repeatedly , 'n' represents the number of cells used in this experiment							measurements were taken from distinct samples, 'n' represents cell numbers used for each experiment						measurements were taken from distinct samples, 'n' represents cell numbers used for each experiment						the same sample was measured repeatedly , 'n' represents the number of cells used in this experiment
	Figure 4B							Figure 4C						Figure 4F						Figure 4H
	% Inhibition	mean	SEM	number of cells (n)	number of batches			GluN1/GluN2B wt - OptoNAM-3 dark PSS (trans)						tauoff (s)						% Inhibition	mean	SEM	number of cells (n)	number of batches
	Dark PSS	76.9281	3.74523	7	4			[OptoNAM-3] (µM)	Relative current (IOpto/I0)	SEM	number of cells (n)	number of batches			mean	SEM	number of cells (n)	number of batches		Dark PSS	70.58	3.122	9	5
								2.5	0.0338848	0.00919547	8	6		dark PSS	30.52	0.3317	4	2
	365 nm illumination	23.4282	1.65089	7	4			2	0.166485	0.0315533	7	5		UV illumination	0.8136	0.06073	4	3		365 nm illumination	25.09	4.043	9	5
								1.5	0.181434	0.0360959	7	6
	550 nm illumination from UV state	58.5588	4.05393	7	4			1	0.204786	0.046076	7	5			tauoff (s)					550 nm illumination from UV state	52.15	3.3531	9	5
								0.5	0.260961	0.0574587	4	2			dark PSS	UV illumination
	% Inhibition							0.3	0.434898	0.0364737	6	4			31	0.639					% inhibition (%)
	individual cell number	Dark PSS	365 nm illumination	550 nm illumination from UV state				0.125	0.512775	0.0223109	5	5			29.6	0.89				individual cell number	Dark PSS	365 nm illumination	550 nm illumination from UV state
	1	72.0081	23.6646	47.3293				0.05	0.67859	0.0347438	7	2			31.01	0.836				1	65.1334	19.9002	47.5434
	2	66.8843	19.1231	51.306											30.46	0.9				2	61.6854	26.3057	52.3596
	3	68.0142	22.4823	53.1915																3	60.8517	18.6423	48.4257
	4	74.1573	20	48.8764																4	64.6638	23.3288	51.8416
	5	93.9709	30.5613	70.4782																5	70.8573	10.7349	43.9841
	6	86.2205	28.0512	71.9488				GluN1/GluN2B wt - OptoNAM-3 365 nm illumination												6	76.4062	25.6422	48.5845
	7	77.2414	20.1149	66.7816				[OptoNAM-3] (µM)	Relative current (IOpto/I0)	SEM	number of cells (n)	number of batches								7	67.5056	22.8508	41.2695
								2.5	0.442001	0.0368307	7	5								8	89.3736	54.9217	77.2371
								2	0.705374	0.0364066	7	5								9	78.7434	23.4598	58.0987
								1.5	0.713181	0.022913	7	6
								1	0.721765	0.0393444	4	4
								0.3	0.848059	0.0439911	5	3
								0.125	0.925941	0.0165698	4	3
								0.05	0.936189	0.0185246	6	2

## Sheet: Fig. 5
	measurements were taken from distinct samples or the same sample was measured repeatedly , 'n' represents the number of cell per condition in the upper part and the cell number in the lower one																							measurements were taken from distinct samples or the same sample was measured repeatedly , 'n' represents the number of cell per condition in the upper part and the cell number in the lower one
	Figure 5C										Figure 5D									Figure 5E				Figure 5H										Figure 5I									Fig. 5J
				% Inhibition (normalized)								A (a.u.)					Inset of Fig. 4d (data from Sup. Fig. 1m)				% of cis						% Inhibition (normalized)								A (a.u.)					Inset of Fig. 4i (data from Sup. Fig. 1m)				% of trans
			wavelength	mean	SEM	number of cells (n)	number of batches				wavelength (nm)	dark PSS	365 nm PSS	460 nm PSS	550 nm PSS						in binding site	in solution				wavelength	mean	SEM	number of cells (n)	number of batches				wavelength (nm)	dark PSS	365 nm PSS	460 nm PSS	550 nm PSS						in binding site	in solution
			365 nm	27.6065	2.4796	23	8				250	0.375916	0.586387	0.443979	0.423037			A (329 nm)		365 nm	89.9574	82				365 nm	27.795	2.50539	23	8				250	0.498001	0.650161	0.531651	0.523333			A (329 nm)		365 nm	10.3156	18.03
			435 nm	44.7406	4.9308	4	3				251	0.389529	0.597906	0.455497	0.434555		dark PSS	1		385 nm		48.439				435 nm	27.9823	0.12288	4	2				251	0.503077	0.652987	0.535826	0.527612		365 nm PSS	0.202303		385 nm		53.274
			460 nm	50.6482	7.0941	6	3				252	0.406283	0.609424	0.46911	0.448168		365 nm PSS	0.196859		435 nm	75.8364	30.261				460 nm	29.0315	1.48809	4	2				252	0.511432	0.657662	0.542707	0.53466		385 nm PSS	0.545275		435 nm	10.428	71.738
			490 nm	64.4372	7.8887	5	3				253	0.425131	0.62199	0.484817	0.464921		385 nm PSS	0.525654		460 nm	68.14	30.902				490 nm	44.0813	5.6379	4	2				253	0.52291	0.664134	0.552184	0.544364		435 nm PSS	0.72496		460 nm	11.0717	68.781
			525 nm	71.1779	3.372	6	3				254	0.448168	0.633508	0.502618	0.482723		435 nm PSS	0.703665		490 nm	38.6143	32.185				525 nm	43.5033	1.7657	4	2				254	0.5373	0.672337	0.564106	0.556567		460 nm PSS	0.696187		490 nm	23.6954	68.847
			550 nm	73.3702	0.4695	5	4				255	0.475393	0.646073	0.52356	0.503665		460 nm PSS	0.697382		525 nm	12.7008	29.192				550 nm	54.9105	4.0316	9	4				255	0.55435	0.682187	0.57829	0.571075		490 nm PSS	0.696832		525 nm	23.0609	62.601
			580 nm	73.446	0.304	4	3				256	0.505759	0.658639	0.54555	0.527749		490 nm PSS	0.684817		550 nm	1.233	27.267				580 nm	47.001	3.95786	5	2				256	0.57377	0.69359	0.594528	0.587671		500 nm PSS	0.703367		550 nm	39.1059	70.739
			dark	73.5852	2.85279	23	8				257	0.536126	0.672251	0.568586	0.551832		500 nm PSS	0.685864		580 nm	0.8008	25.128				dark	73.1113	2.76628	23	8				257	0.595243	0.706436	0.612587	0.606118		525 nm PSS	0.636045		580 nm	27.1473	68.208
											258	0.568586	0.685864	0.593717	0.576963		525 nm PSS	0.714136																258	0.618437	0.720607	0.63222	0.626156		550 nm PSS	0.715238
											259	0.602094	0.701571	0.617801	0.603141		550 nm PSS	0.732984							% Inhibition (normalized)									259	0.643007	0.735973	0.653169	0.647523		580 nm PSS	0.690606
		% inhibition (normalized)									260	0.632461	0.71623	0.641885	0.627225		580 nm PSS	0.753927						individual cell number	365 nm	435 nm	460 nm	490 nm	525 nm	550 nm	580 nm	dark		260	0.668607	0.752383	0.675164	0.66994
	individual cell number	365 nm	435 nm	460 nm	490 nm	525 nm	550 nm	580 nm	dark		261	0.66178	0.732984	0.667016	0.652356									1	19.9002					55.744		65.1334		261	0.694892	0.769676	0.697933	0.693131
	1	19.9002							65.1334		262	0.692147	0.75288	0.694241	0.679581									2	26.3057					61.5152		61.6854		262	0.721523	0.787666	0.721195	0.71681
	2	26.3057							61.6854		263	0.725654	0.773822	0.720419	0.707853									3	18.6423					60.0173		60.8517		263	0.748169	0.80614	0.744668	0.740688
	3	18.6423							60.8517		264	0.759162	0.798953	0.748691	0.736126									4	23.4598							78.7434		264	0.774508	0.824866	0.768061	0.764473
	4	23.4598							78.7434		265	0.791623	0.825131	0.776963	0.765445									5	23.3288					56.2632		64.6638		265	0.800226	0.843582	0.791085	0.787871
	5	23.3288							64.6638		266	0.823037	0.852356	0.80733	0.793717									6	16.3178	28.0725	27.8454					56.6514		266	0.825025	0.862003	0.813445	0.810589
	6	16.3178							56.6514		267	0.853403	0.879581	0.835602	0.82199									7	16.2055		30.3275	47.3055	41.7176	53.1182	47.4441	76.5475		267	0.848618	0.879822	0.834849	0.832328
	7	16.2055							76.5475		268	0.879581	0.904712	0.86178	0.848168									8	21.1936		30.0899		42.797		40.0358	54.0922		268	0.870729	0.896715	0.855008	0.852796
	8	21.1936							54.0922		269	0.904712	0.929843	0.884817	0.872251									9	10.9459	27.9818		41.4438	44.0244	48.4895	47.8301	77.0149		269	0.891103	0.912356	0.873639	0.871711
	9	10.9459							77.0149		270	0.928796	0.95288	0.907853	0.895288									10	20.4595			38.1999	45.4744	46.682	50.0532	57.8743		270	0.909504	0.926414	0.890474	0.888804
	10	20.4595							57.8743		271	0.950785	0.973822	0.927749	0.915183									11	37.9887	27.8238	27.8631	49.3759		57.4546	49.6421	87.9824		271	0.925715	0.938566	0.905258	0.90382
	11	37.9887							87.9824		272	0.968586	0.99267	0.94555	0.932984									12	28.6718	28.051						53.5099		272	0.93955	0.948513	0.917765	0.916533
	12	28.6718		57.7235					53.5099		273	0.983246	1.00524	0.960209	0.946597									13	25.0336							49.8678		273	0.950854	0.955983	0.927797	0.926744
	13	25.0336			64.324	73.5852			49.8678		274	0.993717	1.01466	0.970681	0.957068									14	39.3071							80.8591		274	0.959504	0.960737	0.935189	0.934295
	14	39.3071	42.4984	50.9874	63.2829	73.4191	72.5102	73.0284	80.8591		275	1.00105	1.0199	0.97801	0.963351									15	16.5228							80.1906		275	0.965422	0.962582	0.939818	0.939065
	15	16.5228		38.7157	51.9856	67.919	73.5852		80.1906		276	1.00419	1.02094	0.981152	0.965445									16	53.8515							89.6855		276	0.968565	0.961377	0.941608	0.940978
	16	53.8515	50.4071	43.5363					89.6855		277	1.00314	1.01675	0.980105	0.963351									17	24.446							74.3394		277	0.968941	0.957035	0.940524	0.940011
	17	24.446	46.0431	54.7617	73.5852				74.3394		278	0.997906	1.00838	0.972775	0.958115									18	36.6001							86.5439		278	0.966601	0.949525	0.936591	0.936187
	18	36.6001	40.014						86.5439		279	0.990576	0.995812	0.963351	0.948691									19	40.8816							90.675		279	0.961648	0.938876	0.929878	0.929583
	19	40.8816		58.1648	69.008	73.5852	73.5852	73.5852	90.675		280	0.981152	0.979058	0.948691	0.937173									20	54.4444							89.0897		280	0.954228	0.92517	0.92051	0.920327
	20	54.4444				73.5852			89.0897		281	0.966492	0.958115	0.934031	0.922513									21	32.0865							84.4299		281	0.944539	0.908554	0.908659	0.908596
	21	32.0865				64.9735	73.5852	73.5852	84.4299		282	0.948691	0.934031	0.915183	0.904712									22	20.866							90.8337		282	0.932815	0.889221	0.894544	0.894613
	22	20.866							90.8337		283	0.926702	0.905759	0.894241	0.882723									23	27.491							81.195		283	0.919333	0.86741	0.878426	0.878644
	23	27.491					73.5852	73.5852	81.195		284	0.902618	0.874346	0.870157	0.857592																			284	0.904402	0.843404	0.860602	0.860986
											285	0.877487	0.839791	0.841885	0.831414																			285	0.88836	0.817518	0.841398	0.841969
											286	0.851309	0.803141	0.813613	0.803141									Raw data and normalization										286	0.871559	0.790089	0.82116	0.82194
											287	0.824084	0.765445	0.784293	0.774869										Idark (pA)	IUV (pA)	Ivis (pA)	(Ivis-Iuv)/(Idark-Iuv)	((Ivis-Iuv)/(Idark-Iuv)-0))*((1-moyCRdark)-(1-moyCRuv))	((Ivis-Iuv)/(Idark-Iuv)-0))*((1-moyCRdark)-(1-moyCRuv))+(1-moyCRuv)				287	0.854364	0.761475	0.800249	0.801258
		Raw data and normalization									288	0.796859	0.726702	0.754974	0.746597									435 nm	175	340	339	0.00606061	0.00277516	0.280725				288	0.837142	0.732036	0.779024	0.780285
		Idark (pA)	IUV (pA)	Ivis (pA)	(Ivis-Iuv)/(Idark-Iuv)	((Ivis-Iuv)/(Idark-Iuv)-0))*((1-moyCRdark)-(1-moyCRuv))	((Ivis-Iuv)/(Idark-Iuv)-0))*((1-moyCRdark)-(1-moyCRuv))+(1-moyCRuv)				289	0.769634	0.687958	0.724607	0.717277										116.7	435.3	434	0.00408035	0.0018684	0.279818				289	0.820247	0.702128	0.75784	0.759376
	435 nm	11.84	52.45	39.41	0.321103	0.147034	0.424984				290	0.744503	0.649215	0.696335	0.690052										46.9	206.1	206	0.000628141	0.000287627	0.278238				290	0.804024	0.6721	0.737038	0.73887
		0.0902695	0.439334	0.266959	0.49382	0.226121	0.504071				291	0.72356	0.612565	0.670157	0.664921										38.7	181.8	181	0.0055905	0.0025599	0.28051				291	0.788783	0.642278	0.716934	0.719083
		14.35	38.59	28.93	0.398515	0.182481	0.460431				292	0.704712	0.57801	0.64712	0.642932									460 nm	113.3	204.1	204	0.00110132	0.000504297	0.278454				292	0.774811	0.612963	0.697815	0.700297
		25.77	92.25	74.51	0.266847	0.12219	0.40014				293	0.687958	0.543455	0.625131	0.623037										16.5	72.19	69.11	0.0553062	0.0253248	0.303275				293	0.762349	0.584422	0.67993	0.682764
	460 nm	291.17	490.91	360.36	0.6536	0.299285	0.577235				294	0.675393	0.512042	0.606283	0.605236										143.96	338.9	329.13	0.050118	0.0229491	0.300899				294	0.751603	0.556889	0.663487	0.666691
		15	92	53	0.506494	0.231924	0.509874				295	0.667016	0.48377	0.590576	0.590576										34.8	169.2	169	0.0014881	0.000681402	0.278631				295	0.742729	0.530553	0.648656	0.652243
		8.37	37.05	30.21	0.238494	0.109207	0.387157				296	0.660733	0.458639	0.57801	0.579058									490 nm	15.26	59.5	40.65	0.426085	0.195105	0.473055				296	0.735836	0.505568	0.635557	0.639543
		27.02	104.95	78.16	0.34377	0.157413	0.435363				297	0.656545	0.434555	0.568586	0.570681										46.02	211.45	162.14	0.298072	0.136488	0.414438				297	0.730993	0.482042	0.624272	0.628668
		22.51	68.17	41.28	0.588918	0.269667	0.547617				298	0.656545	0.413613	0.560209	0.564398										350.7	557.1	510.2	0.227229	0.104048	0.381999				298	0.728219	0.460046	0.614838	0.619656
		25.82	118.2	56.93	0.663239	0.303698	0.581648				299	0.658639	0.394764	0.556021	0.561257										17.7	83.9	52.7	0.471299	0.215809	0.493759				299	0.727498	0.439617	0.607253	0.612506
	490 nm	134.31	209.76	149.57	0.797747	0.36529	0.64324				300	0.663874	0.376963	0.551832	0.559162									525 nm	39	506.6	360.9	0.304051	0.139226	0.417176				300	0.72877	0.420753	0.601484	0.607185
		25.2	48.49	30.44	0.775011	0.354879	0.632829				301	0.671204	0.362304	0.551832	0.559162										146.54	211.34	190.11	0.327623	0.150019	0.42797				301	0.731952	0.403427	0.597464	0.603624
		7.59	27.56	17.01	0.528292	0.241906	0.519856				302	0.680628	0.348691	0.55288	0.561257										52.35	293.3	207.9	0.35443	0.162294	0.440244				302	0.736928	0.387585	0.595104	0.601734
		13.63	42.98	13.63	1	0.457902	0.735852				303	0.692147	0.337173	0.556021	0.565445										189	391.8	313.5	0.386095	0.176794	0.454744				303	0.743562	0.373148	0.594291	0.601401
		15.35	89.48	22.76	0.90004	0.41213	0.69008				304	0.703665	0.327749	0.560209	0.570681									550 nm	142.267	298.733	211.267	0.610371	0.27949	0.55744				304	0.751703	0.360029	0.594898	0.602497
	525 nm	103.5	147.35	103.5	1	0.457902	0.735852				305	0.71623	0.318325	0.564398	0.576963										68.2	121.3	84.8	0.736407	0.337202	0.615152				305	0.761187	0.348124	0.596782	0.604881
		16.22	38.27	16.3	0.996372	0.456241	0.734191				306	0.73089	0.310995	0.570681	0.584293										125.767	228.6	163.6	0.703694	0.322223	0.600173				306	0.771841	0.33732	0.599801	0.608406
		4.32	20.24	6.29	0.876256	0.401239	0.67919				307	0.746597	0.303665	0.57801	0.59267										118.2	217.5	174.6	0.621709	0.284682	0.562632				307	0.783489	0.327508	0.603799	0.612918
		11.47	61.78	11.47	1	0.457902	0.735852				308	0.763351	0.297382	0.586387	0.602094										80.9	247.8	155.5	0.553026	0.253232	0.531182				308	0.795957	0.318571	0.608626	0.618265
		4.52	10.7	4.52	1	0.457902	0.735852				309	0.781152	0.292147	0.594764	0.612565										57.59	181.5	125.5	0.451941	0.206945	0.484895				309	0.809069	0.310396	0.614129	0.624295
		9.3	26.9	12.61	0.811932	0.371785	0.649735				310	0.797906	0.286911	0.603141	0.62199										145.9	346.4	263.7	0.412469	0.18887	0.46682				310	0.82266	0.302879	0.620165	0.630858
	550 nm	15.47	37.62	15.99	0.976524	0.447152	0.725102				311	0.81466	0.282723	0.612565	0.632461										17.7	83.9	52.7	0.471299	0.215809	0.493759				311	0.836562	0.295918	0.626589	0.637814
		4.63	18.47	4.63	1	0.457902	0.735852				312	0.830366	0.277487	0.620942	0.641885									580 nm	133.9	372.3	270	0.429111	0.196491	0.474441				312	0.850621	0.289423	0.633268	0.645028
		2.02	36.46	2.02	1	0.457902	0.735852				313	0.84712	0.272251	0.630366	0.652356										111.01	181.15	162.4	0.267322	0.122407	0.400358				313	0.864684	0.283312	0.640074	0.652371
		13.34	51.18	13.34	1	0.457902	0.735852				314	0.863874	0.268063	0.638743	0.66178										81.46	326.9	219.51	0.437541	0.200351	0.478301				314	0.878614	0.277511	0.646892	0.659724
		24.24	94.24	24.24	1	0.457902	0.735852				315	0.878534	0.262827	0.648168	0.671204										116.3	252.9	186.5	0.486091	0.222582	0.500532				315	0.892274	0.271958	0.65361	0.666978
	580 nm	13.76	56.52	14.28	0.987839	0.452333	0.730284				316	0.894241	0.258639	0.655497	0.680628										13.4	70.2	43.1	0.477113	0.218471	0.496421				316	0.905538	0.266597	0.660128	0.674031
		5	54.46	5	1	0.457902	0.735852				317	0.909948	0.25445	0.662827	0.687958																			317	0.91829	0.261386	0.666355	0.680789
		5.57	42.96	5.57	1	0.457902	0.735852				318	0.92356	0.249215	0.66911	0.695288																			318	0.930423	0.256287	0.67221	0.687166
		24.24	94.24	24.24	1	0.457902	0.735852				319	0.937173	0.245026	0.67644	0.702618																			319	0.941831	0.251269	0.677617	0.693085
											320	0.949738	0.240838	0.682723	0.709948																			320	0.952427	0.246307	0.682514	0.698478
											321	0.962304	0.235602	0.687958	0.71623																			321	0.962123	0.241385	0.686842	0.703281
											322	0.973822	0.230366	0.692147	0.722513																			322	0.970848	0.236487	0.69055	0.707441
											323	0.982199	0.226178	0.696335	0.727749																			323	0.97853	0.231601	0.693596	0.710908
											324	0.989529	0.220942	0.699476	0.731937																			324	0.985114	0.226723	0.695942	0.713643
											325	0.993717	0.216754	0.700524	0.734031																			325	0.990549	0.221846	0.697557	0.715606
											326	0.997906	0.212565	0.701571	0.735079																			326	0.994791	0.216965	0.698412	0.716772
											327	0.998953	0.20733	0.699476	0.735079																			327	0.9978	0.212082	0.698481	0.717113
											328	1	0.202094	0.699476	0.735079																			328	0.999546	0.207193	0.697747	0.716607
											329	1	0.196859	0.697382	0.732984																			329	1	0.202303	0.696187	0.715238
											330	0.997906	0.191623	0.696335	0.73089																			330	0.999136	0.197411	0.693789	0.712993
											331	0.996859	0.186387	0.692147	0.728796																			331	0.996931	0.192523	0.690535	0.709855
											332	0.995812	0.182199	0.689005	0.725654																			332	0.993369	0.187641	0.686413	0.705818
											333	0.99267	0.176963	0.684817	0.722513																			333	0.988431	0.182767	0.681416	0.700875
											334	0.986387	0.172775	0.681675	0.717277																			334	0.982108	0.177909	0.675537	0.695018
											335	0.97801	0.167539	0.675393	0.709948																			335	0.97439	0.17307	0.668774	0.688246
											336	0.969634	0.163351	0.668063	0.702618																			336	0.965281	0.168256	0.66113	0.680564
											337	0.959162	0.159162	0.659686	0.694241																			337	0.954788	0.163469	0.652609	0.671975
											338	0.947644	0.154974	0.650262	0.685864																			338	0.942927	0.158718	0.643231	0.662496
											339	0.932984	0.149738	0.640838	0.674346																			339	0.929729	0.154004	0.633015	0.652149
											340	0.918325	0.144503	0.629319	0.662827																			340	0.915233	0.149334	0.621989	0.640956
											341	0.901571	0.139267	0.615707	0.649215																			341	0.899487	0.144711	0.610187	0.628957
											342	0.88377	0.135079	0.602094	0.634555																			342	0.882557	0.140139	0.597651	0.616191
											343	0.862827	0.129843	0.587435	0.618848																			343	0.864509	0.135623	0.584425	0.602708
											344	0.841885	0.125654	0.571728	0.603141																			344	0.845424	0.131165	0.570563	0.588563
											345	0.817801	0.120419	0.556021	0.586387																			345	0.825385	0.126769	0.556118	0.573815
											346	0.793717	0.11623	0.540314	0.569634																			346	0.804479	0.122439	0.541144	0.558522
											347	0.769634	0.112042	0.522513	0.551832																			347	0.782795	0.118177	0.525701	0.542746
											348	0.744503	0.106806	0.506806	0.532984																			348	0.760415	0.113988	0.509845	0.526547
											349	0.721466	0.102618	0.490052	0.51623																			349	0.737427	0.109875	0.493631	0.509984
											350	0.696335	0.0984293	0.473298	0.499476																			350	0.71391	0.10584	0.477116	0.493111
											351	0.672251	0.095288	0.456545	0.481675																			351	0.689942	0.101888	0.460351	0.475979
											352	0.646073	0.0910995	0.439791	0.462827																			352	0.66559	0.0980206	0.443388	0.458639
											353	0.620942	0.086911	0.42199	0.443979																			353	0.640927	0.0942428	0.426273	0.441131
											354	0.595812	0.0837696	0.405236	0.427225																			354	0.616018	0.0905576	0.409057	0.423502
											355	0.570681	0.0806283	0.389529	0.408377																			355	0.590929	0.0869691	0.391784	0.405791
											356	0.544503	0.0764398	0.372775	0.389529																			356	0.565723	0.0834815	0.374502	0.388044
											357	0.518325	0.0732984	0.354974	0.371728																			357	0.54047	0.0800995	0.357262	0.370301
											358	0.492147	0.0701571	0.337173	0.353927																			358	0.515241	0.0768275	0.340109	0.35261
											359	0.465969	0.0659686	0.319372	0.334031																			359	0.49011	0.0736707	0.323096	0.335023
											360	0.438743	0.0628272	0.300524	0.315183																			360	0.465158	0.0706345	0.306276	0.317593
											361	0.412565	0.0596859	0.282723	0.296335																			361	0.440469	0.0677245	0.289702	0.300377
											362	0.386387	0.0575916	0.265969	0.279581																			362	0.416131	0.0649459	0.27343	0.28344
											363	0.360209	0.0544503	0.249215	0.260733																			363	0.392233	0.0623047	0.257518	0.266844
											364	0.332984	0.0513089	0.232461	0.241885																			364	0.368869	0.0598064	0.24202	0.250656
											365	0.307853	0.0481675	0.21466	0.224084																			365	0.346128	0.0574567	0.226992	0.23494
											366	0.28377	0.0450262	0.198953	0.206283																			366	0.3241	0.0552607	0.212485	0.21976
											367	0.260733	0.0429319	0.184293	0.190576																			367	0.302866	0.0532231	0.19855	0.205176
											368	0.239791	0.0418848	0.170681	0.175916																			368	0.282505	0.0513487	0.185228	0.19124
											369	0.218848	0.0397906	0.157068	0.162304																			369	0.263082	0.0496409	0.17256	0.178
											370	0.201047	0.0376963	0.14555	0.147644																			370	0.244653	0.0481031	0.160578	0.165493
											371	0.183246	0.0366492	0.134031	0.136126																			371	0.227266	0.0467376	0.149305	0.153749
											372	0.166492	0.0356021	0.122513	0.124607																			372	0.21095	0.0455456	0.13876	0.142788
											373	0.151832	0.0356021	0.113089	0.114136																			373	0.195725	0.0445278	0.128952	0.132619
											374	0.139267	0.0335079	0.103665	0.104712																			374	0.181596	0.0436834	0.119884	0.123242
											375	0.126702	0.0324607	0.0963351	0.0973822																			375	0.16856	0.0430109	0.111551	0.114649
											376	0.11623	0.0324607	0.0900524	0.0900524																			376	0.156597	0.0425074	0.10394	0.106824
											377	0.106806	0.0314136	0.0837696	0.0837696																			377	0.14568	0.0421695	0.0970334	0.0997414
											378	0.0984293	0.0314136	0.078534	0.078534																			378	0.13577	0.041993	0.0908071	0.0933733
											379	0.0921466	0.0324607	0.0732984	0.0732984																			379	0.126825	0.0419725	0.0852331	0.0876848
											380	0.0858639	0.0335079	0.0691099	0.0680628																			380	0.118794	0.0421029	0.0802795	0.0826384
											381	0.0795812	0.0335079	0.0659686	0.0649215																			381	0.111622	0.0423785	0.0759118	0.078194
											382	0.0753927	0.0335079	0.0638743	0.0617801																			382	0.105253	0.0427934	0.0720938	0.0743103
											383	0.0712042	0.034555	0.0617801	0.0596859																			383	0.0996272	0.0433421	0.0687884	0.0709458
											384	0.0680628	0.0356021	0.0596859	0.0565445																			384	0.0946869	0.0440187	0.0659583	0.0680588
											385	0.0649215	0.0366492	0.0575916	0.0544503																			385	0.0903739	0.0448176	0.0635667	0.0656092
											386	0.0628272	0.0376963	0.0565445	0.0544503																			386	0.086632	0.0457332	0.0615775	0.063558
											387	0.060733	0.0387435	0.0554974	0.0534031																			387	0.0834076	0.0467597	0.0599553	0.061868
											388	0.0586387	0.0408377	0.0544503	0.052356																			388	0.0806493	0.0478914	0.0586661	0.060504
											389	0.0565445	0.0418848	0.0544503	0.052356																			389	0.0783093	0.0491217	0.0576772	0.0594329
											390	0.0554974	0.0439791	0.0544503	0.052356																			390	0.0763426	0.0504438	0.0569575	0.0586236
											391	0.0554974	0.0450262	0.0544503	0.0513089																			391	0.0747071	0.0518502	0.0564764	0.0580477
											392	0.0554974	0.0471204	0.0544503	0.052356																			392	0.0733641	0.0533324	0.0562055	0.0576781
											393	0.0554974	0.0471204	0.0544503	0.0513089																			393	0.0722781	0.0548818	0.0561173	0.0574905
											394	0.0544503	0.0492147	0.0544503	0.0513089																			394	0.071416	0.0564889	0.0561864	0.0574619
											395	0.0544503	0.0502618	0.0554974	0.052356																			395	0.0707478	0.0581436	0.0563886	0.057572
											396	0.0544503	0.052356	0.0554974	0.052356																			396	0.0702462	0.0598355	0.0567021	0.0578018
											397	0.0544503	0.0544503	0.0565445	0.0534031																			397	0.0698866	0.0615546	0.0571072	0.058134
											398	0.0554974	0.0565445	0.0575916	0.0544503																			398	0.0696464	0.0632908	0.057586	0.0585528
											399	0.0554974	0.0586387	0.0586387	0.0544503																			399	0.0695065	0.0650341	0.0581233	0.0590439
											400	0.0554974	0.0596859	0.0586387	0.0544503																			400	0.0694493	0.0667753	0.058706	0.0595945
											401	0.0554974	0.0628272	0.0596859	0.0554974																			401	0.0694598	0.0685063	0.0593233	0.0601925
											402	0.0554974	0.0638743	0.060733	0.0565445																			402	0.069525	0.0702191	0.0599663	0.0608274
											403	0.0565445	0.0659686	0.0617801	0.0575916																			403	0.0696335	0.0719071	0.0606278	0.0614889
											404	0.0575916	0.0670157	0.0628272	0.0575916																			404	0.0697758	0.0735643	0.0613018	0.0621685
											405	0.0575916	0.0691099	0.0628272	0.0586387																			405	0.0699438	0.0751859	0.0619833	0.0628577
											406	0.0575916	0.0701571	0.0638743	0.0596859																			406	0.0701304	0.0767672	0.0626675	0.0635488
											407	0.0586387	0.0722513	0.0638743	0.060733																			407	0.0703292	0.0783045	0.0633501	0.0642349
											408	0.0586387	0.0732984	0.0649215	0.0617801																			408	0.0705348	0.0797939	0.0640267	0.0649096
											409	0.0596859	0.0743455	0.0659686	0.0617801																			409	0.0707422	0.0812322	0.0646923	0.0655669
											410	0.0596859	0.0764398	0.0670157	0.0628272																			410	0.0709468	0.0826157	0.065342	0.0662012
											411	0.060733	0.078534	0.0670157	0.0628272																			411	0.0711443	0.0839409	0.0659701	0.0668074
											412	0.060733	0.0795812	0.0680628	0.0638743																			412	0.0713306	0.0852033	0.0665712	0.0673804
											413	0.0617801	0.0816754	0.0691099	0.0649215																			413	0.0715018	0.0863987	0.0671395	0.0679158
											414	0.0617801	0.0816754	0.0691099	0.0649215																			414	0.0716544	0.0875223	0.0676697	0.0684093
											415	0.0617801	0.0837696	0.0701571	0.0659686																			415	0.0717849	0.0885689	0.0681567	0.068857
											416	0.0628272	0.0848168	0.0701571	0.0659686																			416	0.0718898	0.0895333	0.0685961	0.069255
											417	0.0628272	0.0858639	0.0701571	0.0670157																			417	0.0719665	0.0904103	0.0689844	0.0696006
											418	0.0617801	0.0858639	0.0701571	0.0670157																			418	0.072012	0.0911951	0.0693186	0.0698905
											419	0.0617801	0.086911	0.0712042	0.0670157																			419	0.0720242	0.091883	0.0695967	0.0701225
											420	0.0617801	0.086911	0.0712042	0.0670157																			420	0.072001	0.0924708	0.069817	0.0702948
											421	0.0617801	0.0879581	0.0722513	0.0670157																			421	0.0719412	0.0929553	0.0699791	0.0704061
											422	0.0617801	0.0879581	0.0722513	0.0670157																			422	0.0718437	0.0933345	0.0700828	0.070455
											423	0.0617801	0.0890052	0.0722513	0.0670157																			423	0.0717079	0.0936077	0.0701278	0.0704416
											424	0.0617801	0.0890052	0.0722513	0.0680628																			424	0.0715337	0.0937749	0.0701149	0.0703654
											425	0.0617801	0.0890052	0.0722513	0.0680628																			425	0.0713215	0.0938368	0.0700443	0.0702267
											426	0.0617801	0.0890052	0.0722513	0.0670157																			426	0.0710713	0.0937951	0.0699164	0.0700263
											427	0.060733	0.0890052	0.0722513	0.0670157																			427	0.0707838	0.093652	0.0697319	0.0697655
											428	0.060733	0.0890052	0.0712042	0.0670157																			428	0.0704597	0.0934102	0.069491	0.0694454
											429	0.060733	0.0890052	0.0712042	0.0670157																			429	0.0700995	0.0930725	0.0691941	0.0690678
											430	0.060733	0.0879581	0.0712042	0.0659686																			430	0.0697035	0.0926418	0.0688419	0.068635
											431	0.060733	0.0879581	0.0712042	0.0649215																			431	0.0692721	0.0921215	0.0684349	0.0681493
											432	0.0596859	0.086911	0.0701571	0.0649215																			432	0.0688054	0.0915147	0.0679738	0.0676134
											433	0.0586387	0.0858639	0.0701571	0.0649215																			433	0.0683039	0.0908241	0.0674597	0.06703
											434	0.0575916	0.0848168	0.0691099	0.0649215																			434	0.0677679	0.090053	0.0668935	0.0664017
											435	0.0575916	0.0848168	0.0691099	0.0638743																			435	0.0671977	0.089204	0.0662766	0.0657316
											436	0.0575916	0.0837696	0.0680628	0.0638743																			436	0.0665939	0.0882805	0.0656107	0.0650219
											437	0.0565445	0.0827225	0.0670157	0.0628272																			437	0.0659572	0.0872853	0.0648974	0.064275
											438	0.0565445	0.0816754	0.0670157	0.0617801																			438	0.0652888	0.0862217	0.0641384	0.0634925
											439	0.0554974	0.0806283	0.0659686	0.0617801																			439	0.0645898	0.085093	0.0633357	0.0626761
											440	0.0544503	0.078534	0.0649215	0.060733																			440	0.0638618	0.0839031	0.062491	0.0618268
											441	0.0544503	0.0774869	0.0638743	0.0596859																			441	0.0631063	0.0826558	0.0616063	0.0609458
											442	0.0534031	0.0764398	0.0628272	0.0586387																			442	0.0623248	0.0813549	0.0606838	0.0600336
											443	0.052356	0.0753927	0.0617801	0.0575916																			443	0.0615191	0.0800051	0.0597254	0.0590911
											444	0.052356	0.0732984	0.060733	0.0575916																			444	0.0606909	0.0786109	0.0587332	0.0581187
											445	0.0513089	0.0722513	0.0596859	0.0565445																			445	0.0598418	0.0771766	0.0577098	0.0571177
											446	0.0502618	0.0712042	0.0596859	0.0554974																			446	0.0589734	0.0757068	0.0566579	0.0560889
											447	0.0492147	0.0691099	0.0586387	0.0544503																			447	0.0580871	0.0742064	0.0555798	0.0550339
											448	0.0481675	0.0680628	0.0575916	0.0534031																			448	0.0571845	0.0726794	0.0544787	0.0539542
											449	0.0471204	0.0659686	0.0565445	0.052356																			449	0.056267	0.0711305	0.0533577	0.0528515
											450	0.0460733	0.0638743	0.0554974	0.0513089																			450	0.0553356	0.0695634	0.0522197	0.0517277
											451	0.0450262	0.0617801	0.0534031	0.0502618																			451	0.054392	0.0679824	0.0510678	0.0505852
											452	0.0450262	0.060733	0.0534031	0.0492147																			452	0.0534372	0.0663907	0.0499051	0.0494259
											453	0.0439791	0.0596859	0.052356	0.0471204																			453	0.0524729	0.0647922	0.0487347	0.0482522
											454	0.0429319	0.0586387	0.0513089	0.0471204																			454	0.0515001	0.0631896	0.047559	0.0470668
											455	0.0418848	0.0565445	0.0492147	0.0460733																			455	0.0505206	0.0615864	0.0463808	0.045872
											456	0.0408377	0.0554974	0.0481675	0.0450262																			456	0.0495356	0.0599853	0.045202	0.044671
											457	0.0397906	0.0534031	0.0471204	0.0439791																			457	0.0485468	0.0583887	0.0440252	0.0434668
											458	0.0387435	0.0513089	0.0460733	0.0429319																			458	0.0475556	0.0567993	0.0428518	0.0422624
											459	0.0376963	0.0502618	0.0439791	0.0408377																			459	0.046564	0.0552191	0.0416839	0.0410616
											460	0.0366492	0.0481675	0.0429319	0.0397906																			460	0.045573	0.0536502	0.040523	0.0398677
											461	0.0356021	0.0471204	0.0418848	0.0387435																			461	0.0445846	0.0520943	0.0393705	0.0386839
											462	0.034555	0.0450262	0.0408377	0.0376963																			462	0.0436001	0.0505532	0.0382276	0.0375134
											463	0.0335079	0.0439791	0.0397906	0.0366492																			463	0.0426208	0.0490283	0.0370961	0.036359
											464	0.0324607	0.0418848	0.0397906	0.0356021																			464	0.0416478	0.0475209	0.0359767	0.0352232
											465	0.0314136	0.0408377	0.0387435	0.034555																			465	0.0406821	0.0460326	0.0348706	0.0341077
											466	0.0314136	0.0397906	0.0366492	0.0335079																			466	0.0397247	0.0445648	0.0337791	0.0330138
											467	0.0303665	0.0387435	0.0356021	0.0324607																			467	0.0387757	0.043119	0.0327031	0.0319422
											468	0.0293194	0.0376963	0.0356021	0.0324607																			468	0.0378361	0.0416969	0.0316434	0.0308932
											469	0.0293194	0.0366492	0.034555	0.0314136																			469	0.036906	0.0403004	0.0306011	0.0298665
											470	0.0282723	0.034555	0.0335079	0.0303665																			470	0.0359859	0.0389315	0.0295771	0.0288617
											471	0.0272251	0.0324607	0.0314136	0.0282723																			471	0.0350762	0.0375919	0.0285721	0.0278782
											472	0.0251309	0.0314136	0.0303665	0.0272251																			472	0.0341773	0.0362836	0.0275872	0.0269151
											473	0.0240838	0.0303665	0.0303665	0.0272251																			473	0.0332899	0.0350082	0.0266232	0.0259721
											474	0.0230366	0.0293194	0.0293194	0.026178																			474	0.0324148	0.0337674	0.0256812	0.0250486
											475	0.0230366	0.0282723	0.0282723	0.0251309																			475	0.0315531	0.0325622	0.0247617	0.0241442
											476	0.0219895	0.0272251	0.0272251	0.0251309																			476	0.0307057	0.0313934	0.0238656	0.0232587
											477	0.0219895	0.026178	0.026178	0.0240838																			477	0.0298741	0.0302615	0.0229931	0.0223924
											478	0.0209424	0.0251309	0.026178	0.0240838																			478	0.0290595	0.0291667	0.0221445	0.0215456
											479	0.0209424	0.0230366	0.0251309	0.0219895																			479	0.0282633	0.0281086	0.0213192	0.0207182
											480	0.0198953	0.0219895	0.0240838	0.0209424																			480	0.0274866	0.0270868	0.020517	0.0199107
											481	0.0188482	0.0209424	0.0230366	0.0198953																			481	0.0267306	0.0261008	0.0197364	0.0191234
											482	0.017801	0.0198953	0.0219895	0.0188482																			482	0.0259961	0.0251494	0.0189765	0.0183565
											483	0.0167539	0.0188482	0.0209424	0.0188482																			483	0.0252838	0.024232	0.0182355	0.0176098
											484	0.0167539	0.0188482	0.0209424	0.0188482																			484	0.0245942	0.0233472	0.0175119	0.0168836
											485	0.0157068	0.017801	0.0198953	0.017801																			485	0.0239275	0.0224939	0.0168043	0.0161774
											486	0.0157068	0.0167539	0.0198953	0.0167539																			486	0.0232837	0.0216709	0.0161115	0.0154913
											487	0.0146597	0.0157068	0.0188482	0.0167539																			487	0.0226622	0.0208767	0.0154325	0.0148248
											488	0.0146597	0.0157068	0.0188482	0.0167539																			488	0.0220628	0.0201102	0.0147671	0.0141778
											489	0.0136126	0.0146597	0.017801	0.0157068																			489	0.0214849	0.0193695	0.0141156	0.01355
											490	0.0136126	0.0146597	0.017801	0.0146597																			490	0.0209278	0.0186538	0.0134788	0.0129413
											491	0.0125654	0.0136126	0.0167539	0.0146597																			491	0.020391	0.0179615	0.0128582	0.0123519
											492	0.0125654	0.0125654	0.0167539	0.0146597																			492	0.0198736	0.0172917	0.0122557	0.0117818
											493	0.0125654	0.0125654	0.0167539	0.0146597																			493	0.019375	0.0166435	0.0116733	0.0112313
											494	0.0125654	0.0115183	0.0157068	0.0136126																			494	0.0188946	0.0160161	0.0111134	0.0107008
											495	0.0115183	0.0115183	0.0157068	0.0136126																			495	0.0184317	0.0154095	0.0105779	0.0101905
											496	0.0104712	0.0115183	0.0146597	0.0125654																			496	0.0179858	0.0148233	0.0100686	0.00970064
											497	0.00942408	0.0104712	0.0146597	0.0115183																			497	0.0175563	0.0142579	0.00958656	0.00923135
											498	0.00942408	0.0104712	0.0136126	0.0115183																			498	0.0171425	0.0137134	0.00913241	0.00878249
											499	0.00942408	0.00942408	0.0136126	0.0115183																			499	0.0167438	0.0131904	0.00870597	0.0083537
											500	0.00942408	0.00942408	0.0136126	0.0115183																			500	0.0163594	0.0126893	0.00830639	0.00794441
											501	0.00942408	0.00837696	0.0125654	0.0115183																			501	0.0159886	0.0122108	0.00793217	0.00755382
											502	0.00837696	0.00837696	0.0125654	0.0104712																			502	0.0156303	0.0117553	0.0075813	0.00718098
											503	0.00837696	0.00732984	0.0125654	0.00942408																			503	0.0152835	0.0113233	0.00725147	0.00682487
											504	0.00837696	0.00732984	0.0115183	0.00942408																			504	0.0149471	0.0109149	0.00694014	0.00648442
											505	0.00732984	0.00628272	0.0115183	0.00942408																			505	0.01462	0.0105303	0.00664481	0.00615869
											506	0.00732984	0.00628272	0.0115183	0.00942408																			506	0.0143012	0.0101694	0.00636311	0.00584678
											507	0.00732984	0.00628272	0.0115183	0.00837696																			507	0.0139898	0.00983176	0.00609296	0.00554804
											508	0.00732984	0.00628272	0.0104712	0.00837696																			508	0.013685	0.00951665	0.00583258	0.00526192
											509	0.00732984	0.00628272	0.0104712	0.00837696																			509	0.0133866	0.009223	0.00558063	0.00498805
											510	0.00628272	0.0052356	0.0104712	0.00837696																			510	0.0130944	0.00894944	0.00533616	0.00472623
											511	0.00628272	0.0052356	0.0104712	0.00732984																			511	0.0128087	0.00869419	0.00509853	0.00447629
											512	0.00628272	0.0052356	0.0104712	0.00732984																			512	0.0125302	0.00845515	0.00486748	0.00423823
											513	0.00628272	0.0052356	0.00942408	0.00732984																			513	0.0122596	0.00822995	0.00464296	0.00401203
											514	0.00628272	0.00418848	0.00942408	0.00732984																			514	0.0119978	0.00801609	0.00442511	0.00379773
											515	0.0052356	0.00418848	0.00837696	0.00732984																			515	0.0117457	0.00781099	0.00421426	0.00359541
											516	0.0052356	0.00418848	0.00837696	0.00732984																			516	0.011504	0.00761217	0.00401078	0.00340523
											517	0.0052356	0.00418848	0.00837696	0.00732984																			517	0.0112732	0.00741751	0.00381505	0.00322729
											518	0.0052356	0.00418848	0.00837696	0.00628272																			518	0.0110532	0.00722528	0.00362748	0.00306183
											519	0.0052356	0.00314136	0.00837696	0.00628272																			519	0.0108436	0.00703435	0.0034484	0.00290899
											520	0.0052356	0.00314136	0.00837696	0.00628272																			520	0.0106437	0.00684427	0.00327806	0.00276891
											521	0.0052356	0.00314136	0.00837696	0.00628272																			521	0.0104523	0.00665529	0.00311657	0.00264165
											522	0.0052356	0.00314136	0.00837696	0.00628272																			522	0.0102683	0.00646831	0.00296392	0.00252704
											523	0.0052356	0.00314136	0.00837696	0.00628272																			523	0.0100906	0.00628486	0.00281995	0.00242478
											524	0.0052356	0.00209424	0.00837696	0.00628272																			524	0.0099181	0.00610685	0.00268439	0.00233424
											525	0.00418848	0.00209424	0.00837696	0.00628272																			525	0.00975042	0.00593645	0.00255687	0.00225463
											526	0.00418848	0.00104712	0.00837696	0.00628272																			526	0.00958747	0.00577578	0.00243689	0.00218481
											527	0.00418848	0.00104712	0.00732984	0.00628272																			527	0.00942971	0.00562684	0.00232397	0.00212352
											528	0.00418848	0.00209424	0.00732984	0.00628272																			528	0.00927803	0.00549115	0.00221763	0.00206935
											529	0.00418848	0.00209424	0.00732984	0.00628272																			529	0.00913355	0.00536972	0.0021174	0.00202081
											530	0.00418848	0.00314136	0.00732984	0.00628272																			530	0.0089975	0.00526291	0.00202287	0.00197646
											531	0.00418848	0.00209424	0.00732984	0.0052356																			531	0.00887097	0.00517042	0.00193371	0.00193497
											532	0.00314136	0.00209424	0.00732984	0.0052356																			532	0.00875463	0.0050913	0.00184967	0.00189515
											533	0.00418848	0.00104712	0.00732984	0.0052356																			533	0.00864869	0.00502401	0.00177055	0.00185603
											534	0.00314136	0.00104712	0.00732984	0.0052356																			534	0.00855267	0.0049666	0.00169622	0.00181682
											535	0.00314136	0.00104712	0.00732984	0.0052356																			535	0.00846546	0.00491677	0.00162662	0.00177697
											536	0.00314136	0.00104712	0.00628272	0.0052356																			536	0.00838545	0.00487214	0.00156167	0.00173609
											537	0.00314136	0.00104712	0.00732984	0.0052356																			537	0.00831059	0.00483024	0.00150142	0.00169399
											538	0.00418848	0.00209424	0.00732984	0.0052356																			538	0.00823869	0.00478886	0.00144591	0.00165053
											539	0.00314136	0.00209424	0.00628272	0.0052356																			539	0.00816764	0.00474598	0.00139521	0.00160581
											540	0.00314136	0.00104712	0.00628272	0.0052356																			540	0.00809561	0.00470001	0.0013494	0.00155993
											541	0.00314136	0.00104712	0.00628272	0.0052356																			541	0.00802117	0.00464978	0.00130848	0.00151315
											542	0.00314136	0.00104712	0.00628272	0.00628272																			542	0.00794352	0.00459462	0.00127236	0.00146576
											543	0.00314136	0.00104712	0.00628272	0.00628272																			543	0.00786235	0.0045344	0.00124075	0.00141811
											544	0.00314136	0.00104712	0.00628272	0.0052356																			544	0.00777791	0.00446945	0.0012131	0.00137056
											545	0.00314136	0.00104712	0.00628272	0.0052356																			545	0.00769081	0.00440054	0.00118856	0.00132342
											546	0.00314136	0.00104712	0.00732984	0.0052356																			546	0.00760191	0.00432888	0.00116594	0.00127694
											547	0.00314136	0.00104712	0.00732984	0.0052356																			547	0.00751217	0.00425593	0.00114376	0.00123125
											548	0.00314136	0.00104712	0.00628272	0.00418848																			548	0.00742244	0.00418336	0.00112033	0.00118633
											549	0.00314136	0.00104712	0.00628272	0.0052356																			549	0.00733344	0.00411286	0.0010939	0.001142
											550	0.00314136	0.00104712	0.00732984	0.0052356																			550	0.00724569	0.00404609	0.00106282	0.00109795
											551	0.00418848	0.00104712	0.00732984	0.0052356																			551	0.00715942	0.00398451	0.00102576	0.0010538
											552	0.00314136	0.00104712	0.00628272	0.0052356																			552	0.00707469	0.00392927	0.000981892	0.0010091
											553	0.00314136	0.00104712	0.00628272	0.0052356																			553	0.00699143	0.00388113	0.000931054	0.000963485
											554	0.00314136	0.00104712	0.00628272	0.0052356																			554	0.00690952	0.00384045	0.000873818	0.000916676
											555	0.00314136	0.00104712	0.0052356	0.0052356																			555	0.00682884	0.0038071	0.000811495	0.000868556
											556	0.00314136	0.00104712	0.0052356	0.0052356																			556	0.00674934	0.00378057	0.000746037	0.000819182
											557	0.00209424	0.00104712	0.00628272	0.0052356																			557	0.00667108	0.00376	0.00067984	0.000768773
											558	0.00209424	0.00104712	0.00628272	0.0052356																			558	0.00659422	0.00374426	0.000615499	0.000717672
											559	0.00314136	0.00104712	0.00628272	0.0052356																			559	0.00651902	0.00373208	0.000555503	0.000666271
											560	0.00209424	0.00104712	0.0052356	0.0052356																			560	0.00644582	0.00372221	0.00050196	0.000614946
											561	0.00314136	0.00104712	0.0052356	0.0052356																			561	0.00637495	0.00371348	0.000456343	0.000563998
											562	0.00314136	0.00104712	0.00628272	0.00418848																			562	0.00630675	0.00370492	0.000419328	0.000513599
											563	0.00314136	0.00104712	0.00628272	0.00418848																			563	0.00624154	0.00369579	0.000390721	0.000463799
											564	0.00209424	0.00104712	0.00628272	0.0052356																			564	0.00617952	0.00368569	0.000369487	0.000414555
											565	0.00209424	0.00209424	0.0052356	0.0052356																			565	0.00612093	0.00367444	0.000353901	0.000365785
											566	0.00209424	0.00104712	0.00628272	0.00628272																			566	0.00606583	0.0036621	0.000341748	0.000317471
											567	0.00209424	0.00104712	0.00628272	0.00628272																			567	0.0060143	0.00364895	0.000330588	0.000269736
											568	0.00314136	0.00104712	0.00732984	0.00628272																			568	0.00596631	0.0036353	0.000318027	0.000222924
											569	0.00314136	0.00104712	0.00628272	0.0052356																			569	0.00592175	0.00362155	0.000301963	0.000177648
											570	0.00314136	0.00104712	0.00628272	0.0052356																			570	0.00588043	0.00360803	0.000280778	0.000134794
											571	0.00314136	0.00104712	0.00628272	0.0052356																			571	0.00584202	0.00359506	0.000253477	9.54639e-05
											572	0.00314136	0	0.00628272	0.0052356																			572	0.0058061	0.0035828	0.00021973	6.08991e-05
											573	0.00209424	0	0.00628272	0.0052356																			573	0.00577205	0.00357137	0.00017985	3.23513e-05
											574	0.00209424	0	0.0052356	0.0052356																			574	0.00573914	0.00356077	0.000134715	1.09524e-05
											575	0.00209424	0	0.0052356	0.0052356																			575	0.00570645	0.00355096	8.56466e-05	-2.40739e-06
											576	0.00209424	0	0.00628272	0.0052356																			576	0.00567299	0.00354181	3.42689e-05	-7.17309e-06
											577	0.00314136	0	0.00628272	0.00418848																			577	0.00563761	0.00353317	-1.76338e-05	-3.17064e-06
											578	0.00314136	0	0.00628272	0.0052356																			578	0.00559921	0.00352477	-6.8243e-05	9.39897e-06
											579	0.00314136	0.00104712	0.00628272	0.00418848																			579	0.00555675	0.00351636	-0.000115806	3.00155e-05
											580	0.00209424	0.00104712	0.0052356	0.0052356																			580	0.00550928	0.00350753	-0.000158713	5.79321e-05
											581	0.00314136	0.00104712	0.00628272	0.00418848																			581	0.0054561	0.00349784	-0.000195542	9.22855e-05
											582	0.00314136	0.00104712	0.0052356	0.00418848																			582	0.00539683	0.0034867	-0.000225093	0.000132202
											583	0.00209424	0.00104712	0.0052356	0.00418848																			583	0.00533147	0.00347347	-0.000246409	0.000176877
											584	0.00104712	0.00209424	0.0052356	0.00418848																			584	0.00526038	0.0034574	-0.000258782	0.000225607
											585	0.00104712	0.00209424	0.00628272	0.00418848																			585	0.00518435	0.00343773	-0.000261785	0.000277785
											586	0.00209424	0.00209424	0.00628272	0.00418848																			586	0.00510459	0.00341379	-0.000255298	0.000332827
											587	0.00314136	0.00209424	0.0052356	0.0052356																			587	0.00502262	0.00338493	-0.000239541	0.000390087
											588	0.00314136	0.00104712	0.0052356	0.0052356																			588	0.00494024	0.00335072	-0.000215115	0.000448747
											589	0.00314136	0.00104712	0.0052356	0.00418848																			589	0.00485935	0.00331101	-0.000183036	0.000507731
											590	0.00314136	0.00104712	0.00418848	0.00418848																			590	0.00478192	0.0032659	-0.000144742	0.000565642
											591	0.00314136	0.00104712	0.0052356	0.00418848																			591	0.00470982	0.00321588	-0.00010209	0.000620765
											592	0.00314136	0.00209424	0.00628272	0.00418848																			592	0.00464467	0.00316176	-5.72931e-05	0.000671137
											593	0.00314136	0.00209424	0.00732984	0.0052356																			593	0.00458773	0.00310467	-1.283e-05	0.000714661
											594	0.00314136	0.00209424	0.00628272	0.0052356																			594	0.00453985	0.00304601	2.8703e-05	0.000749291
											595	0.00209424	0.00104712	0.00628272	0.0052356																			595	0.00450134	0.00298741	6.47701e-05	0.000773221
											596	0.00209424	0	0.00628272	0.0052356																			596	0.00447201	0.0029306	9.30991e-05	0.000785096
											597	0.00314136	0	0.00628272	0.00628272																			597	0.0044511	0.00287734	0.000111885	0.000784168
											598	0.00314136	0.00104712	0.00628272	0.0052356																			598	0.00443733	0.00282928	0.000119974	0.000770429
											599	0.00314136	0.00104712	0.00628272	0.00418848																			599	0.0044291	0.00278793	0.000116995	0.000744642
											600	0.00314136	0.00104712	0.00628272	0.00418848																			600	0.00442438	0.00275453	0.000103427	0.000708325
											601	0.00314136	0.00104712	0.00628272	0.00418848																			601	0.00442101	0.00273	8.05789e-05	0.000663643
											602	0.00314136	0.00104712	0.0052356	0.00418848																			602	0.00441677	0.00271487	5.04869e-05	0.000613236
											603	0.00314136	0	0.0052356	0.00418848																			603	0.00440959	0.00270933	1.57319e-05	0.000560019
											604	0.00314136	0	0.0052356	0.0052356																			604	0.00439764	0.00271312	-2.08017e-05	0.000506938
											605	0.00314136	0.00104712	0.00628272	0.0052356																			605	0.00437948	0.00272566	-5.62015e-05	0.000456735
											606	0.00209424	0.00104712	0.00628272	0.00418848																			606	0.00435419	0.00274602	-8.7802e-05	0.000411748
											607	0.00209424	0.00104712	0.00628272	0.00418848																			607	0.00432142	0.00277302	-0.000113432	0.00037373
											608	0.00209424	0.00104712	0.0052356	0.00418848																			608	0.00428145	0.00280527	-0.000131601	0.000343736
											609	0.00209424	0.00209424	0.0052356	0.0052356																			609	0.0042351	0.00284131	-0.000141617	0.000322076
											610	0.00209424	0.00104712	0.0052356	0.0052356																			610	0.00418367	0.00287961	-0.000143617	0.000308324
											611	0.00209424	0.00104712	0.0052356	0.00418848																			611	0.00412883	0.0029187	-0.000138524	0.000301389
											612	0.00209424	0.00104712	0.00628272	0.00418848																			612	0.00407241	0.00295717	-0.000127928	0.000299649
											613	0.00209424	0.00104712	0.00628272	0.00418848																			613	0.00401627	0.0029937	-0.000113927	0.00030111
											614	0.00314136	0.00104712	0.00628272	0.0052356																			614	0.00396207	0.0030271	-9.89249e-05	0.000303584
											615	0.00314136	0.00209424	0.0052356	0.0052356																			615	0.00391116	0.00305627	-8.54249e-05	0.000304886
											616	0.00314136	0.00104712	0.0052356	0.0052356																			616	0.00386442	0.00308015	-7.58221e-05	0.000303007
											617	0.00314136	0.00104712	0.0052356	0.00418848																			617	0.00382226	0.00309783	-7.22108e-05	0.000296251
											618	0.00209424	0.00104712	0.0052356	0.00418848																			618	0.00378466	0.00310841	-7.62151e-05	0.00028334
											619	0.00209424	0.00104712	0.0052356	0.00418848																			619	0.00375118	0.00311114	-8.88501e-05	0.00026347
											620	0.00209424	0.00104712	0.0052356	0.00418848																			620	0.00372115	0.00310538	-0.000110422	0.000236321
											621	0.00209424	0.00104712	0.0052356	0.00418848																			621	0.00369378	0.00309082	-0.000140476	0.000202021
											622	0.00209424	0.00104712	0.00418848	0.00418848																			622	0.00366829	0.00306743	-0.000177796	0.000161086
											623	0.00209424	0.00104712	0.0052356	0.00418848																			623	0.00364407	0.00303565	-0.000220472	0.000114344
											624	0.00209424	0.00104712	0.0052356	0.00418848																			624	0.00362066	0.00299644	-0.000266031	6.28457e-05
											625	0.00209424	0.00104712	0.0052356	0.00418848																			625	0.00359785	0.00295135	-0.000311639	7.79797e-06
											626	0.00209424	0.00104712	0.00628272	0.00418848																			626	0.00357553	0.0029024	-0.000354355	-4.95001e-05
											627	0.00209424	0.00104712	0.0052356	0.00418848																			627	0.00355363	0.00285209	-0.000391418	-0.000107697
											628	0.00209424	0	0.0052356	0.00418848																			628	0.00353194	0.00280311	-0.000420541	-0.000165412
											629	0.00209424	0	0.0052356	0.00418848																			629	0.00350998	0.00275823	-0.000440184	-0.000221247
											630	0.00314136	-0.00104712	0.0052356	0.00418848																			630	0.00348694	0.00271995	-0.000449747	-0.000273801
											631	0.00314136	0	0.0052356	0.00418848																			631	0.00346157	0.00269023	-0.000449676	-0.000321682
											632	0.00314136	0	0.0052356	0.00418848																			632	0.00343224	0.00267025	-0.000441465	-0.000363536
											633	0.00209424	0.00104712	0.00628272	0.00418848																			633	0.00339707	0.00266031	-0.000427518	-0.000398095
											634	0.00104712	0.00104712	0.00628272	0.00418848																			634	0.00335414	0.00265965	-0.000410925	-0.000424226
											635	0.00209424	0.00209424	0.00628272	0.00418848																			635	0.00330167	0.00266651	-0.00039514	-0.000441011

## Sheet: Fig. 6
	the same sample was measured repeatedly , 'n' represents the number of wells used in this experiment (each well is the mean of 3 tadpoles)								the same sample was measured repeatedly , 'n' represents the number of wells used in this experiment (each well is the mean of 3 tadpoles)
	Figure 6C								Figure 6D
		Normalized travelled distance by tadpoles (/baseline/control)	mean	SEM	number of wells (n)	number of tadpoles (n)	number of batches			Normalized travelled distance by tadpoles (/baseline/control)	mean	SEM	number of wells (n)	number of tadpoles (n)	number of batches
		dark	0.6488	0.09927	16	48	2			dark	0.509	0.09491	17	51	2
		365 nm (1)	1.089	0.1227	16	48	2			460 nm (1)	2.548	0.7771	17	51	2
		550 nm (1)	0.4844	0.1405	16	48	2			550 nm (1)	0.5866	0.1259	17	51	2
		365 nm (2)	0.8831	0.1021	16	48	2			460 nm (2)	2.2776	0.9034	17	51	2
		550 nm (2)	0.2209	0.04074	16	48	2			550 nm (2)	0.4618	0.08134	17	51	2
	individual well number	dark	365 nm (1)	550 nm (1)	365 nm (2)	550 nm (2)			individual well number	dark	460 nm (1)	550 nm (1)	460 nm (2)	550 nm (2)
	1	0.152361	0.642749	0.998608	0.530864	0.266741			1	0.62367	0.781631	0.530252	0.880844	0.906755
	2	0.819496	0.952376	0.445476	0.568232	0.0247395			2	0.0408344	0.406009	0.425791	0.289294	0.186072
	3	0.861589	0.474758	0.244996	0.251538	0.0617644			3	0.331939	2.43489	1.17362	5.86222	0.704152
	4	0.427681	1.2769	2.27977	0.939169	0.230595			4	0.364781	0.904424	0.364978	0.818157	0.256365
	5	1.28292	2.27506	0.178595	1.31074	0.0944445			5	0.362503	0.782293	0.211544	0.570084	0.329468
	6	0.238232	1.02619	0.0335959	0.895312	0.0682171			6	0.405758	0.842463	0.306107	0.810281	1.14101
	7	0.824105	0.78241	0.174693	0.602196	0.132133			7	0.140361	0.706026	1.35121	0.549436	0.284204
	8	0.123784	0.426701	0.0192819	0.45942	0.11414			8	1.70081	1.40244	1.464	15.4076	0.646312
	9	0.36545	0.86132	0.197965	0.753922	0.185779			9	0.34033	1.09348	0.0951628	0.994607	0.296242
	10	0.326765	0.78198	0.321924	0.556402	0.113415			10	0.188088	0.368227	0.100016	0.183761	0.0353545
	11	0.374687	1.48336	0.0859044	1.02234	0.288294			11	1.08446	6.25756	0.889862	3.73257	0.323149
	12	0.441059	1.2776	0.501661	0.832286	0.34699			12	0.66856	9.7641	0.0404117	0.227811	0.13381
	13	1.11439	1.41003	0.962355	1.26735	0.484353			13	0.734916	0.228365	0.0728032	0.324219	0.0496205
	14	0.723297	0.705148	0.23947	1.08962	0.176271			14	0.429604	1.9127	0.239534	3.0489	0.550478
	15	0.945366	1.33176	0.423028	1.15285	0.329378			15	0.363126	1.01083	0.457104	0.553778	0.284316
	16	1.36009	1.71768	0.643264	1.89661	0.617479			16	0.44746	4.15208	0.639932	2.8909	0.7752
									17	0.425925	10.2741	1.60913	1.54058	0.948249
		raw data in Sup. Fig. 9 Sheet								raw data in Sup. Fig. 9 Sheet

## Sheet: Fig. 7
	Figure 7C				Figure 7D
	OptoNAM-3 experimental spectra					rot 1
	wavelength (nm)	dark PSS	365 nm PSS		snapshot	theoretical wavelength (nm)	N=N-C-C (°)	C-N=N-C (°)
	400	0.0694493	0.0667753		0	452	149.28	174.15
	401	0.0694598	0.0685063		1	448	150.56	175.84
	402	0.069525	0.0702191		2	452	155.9	174.87
	403	0.0696335	0.0719071		3	452	156.22	173.71
	404	0.0697758	0.0735643		4	445	153.81	171.86
	405	0.0699438	0.0751859		5	451	149.39	175.56
	406	0.0701304	0.0767672		6	458	160.77	174.42
	407	0.0703292	0.0783045		7	456	158.92	174.85
	408	0.0705348	0.0797939		8	449	165.67	173.1
	409	0.0707422	0.0812322		9	451	149.58	174.91
	410	0.0709468	0.0826157		10	451	157.13	176.52
	411	0.0711443	0.0839409
	412	0.0713306	0.0852033			rot 2
	413	0.0715018	0.0863987		snapshot	theoretical wavelength (nm)	N=N-C-C (°)	C-N=N-C (°)
	414	0.0716544	0.0875223		0	469	174.29	169.91
	415	0.0717849	0.0885689		1	471	176.7	172.24
	416	0.0718898	0.0895333		2	474	171.75	167.8
	417	0.0719665	0.0904103		3	474	174.29	169.54
	418	0.072012	0.0911951		4	469	174.24	171.24
	419	0.0720242	0.091883		5	477	175.5	167.58
	420	0.072001	0.0924708		6	462	163.57	172.28
	421	0.0719412	0.0929553		7	471	169.42	169.93
	422	0.0718437	0.0933345		8	466	170.11	170.25
	423	0.0717079	0.0936077		9	463	172.32	173.5
	424	0.0715337	0.0937749		10	471	177	169.53
	425	0.0713215	0.0938368
	426	0.0710713	0.0937951
	427	0.0707838	0.093652
	428	0.0704597	0.0934102
	429	0.0700995	0.0930725
	430	0.0697035	0.0926418
	431	0.0692721	0.0921215
	432	0.0688054	0.0915147
	433	0.0683039	0.0908241
	434	0.0677679	0.090053
	435	0.0671977	0.089204
	436	0.0665939	0.0882805
	437	0.0659572	0.0872853
	438	0.0652888	0.0862217
	439	0.0645898	0.085093
	440	0.0638618	0.0839031
	441	0.0631063	0.0826558
	442	0.0623248	0.0813549
	443	0.0615191	0.0800051
	444	0.0606909	0.0786109
	445	0.0598418	0.0771766
	446	0.0589734	0.0757068
	447	0.0580871	0.0742064
	448	0.0571845	0.0726794
	449	0.056267	0.0711305
	450	0.0553356	0.0695634
	451	0.054392	0.0679824
	452	0.0534372	0.0663907
	453	0.0524729	0.0647922
	454	0.0515001	0.0631896
	455	0.0505206	0.0615864
	456	0.0495356	0.0599853
	457	0.0485468	0.0583887
	458	0.0475556	0.0567993
	459	0.046564	0.0552191
	460	0.045573	0.0536502
	461	0.0445846	0.0520943
	462	0.0436001	0.0505532
	463	0.0426208	0.0490283
	464	0.0416478	0.0475209
	465	0.0406821	0.0460326
	466	0.0397247	0.0445648
	467	0.0387757	0.043119
	468	0.0378361	0.0416969
	469	0.036906	0.0403004
	470	0.0359859	0.0389315
	471	0.0350762	0.0375919
	472	0.0341773	0.0362836
	473	0.0332899	0.0350082
	474	0.0324148	0.0337674
	475	0.0315531	0.0325622
	476	0.0307057	0.0313934
	477	0.0298741	0.0302615
	478	0.0290595	0.0291667
	479	0.0282633	0.0281086
	480	0.0274866	0.0270868
	481	0.0267306	0.0261008
	482	0.0259961	0.0251494
	483	0.0252838	0.024232
	484	0.0245942	0.0233472
	485	0.0239275	0.0224939
	486	0.0232837	0.0216709
	487	0.0226622	0.0208767
	488	0.0220628	0.0201102
	489	0.0214849	0.0193695
	490	0.0209278	0.0186538
	491	0.020391	0.0179615
	492	0.0198736	0.0172917
	493	0.019375	0.0166435
	494	0.0188946	0.0160161
	495	0.0184317	0.0154095
	496	0.0179858	0.0148233
	497	0.0175563	0.0142579
	498	0.0171425	0.0137134
	499	0.0167438	0.0131904
	500	0.0163594	0.0126893
	501	0.0159886	0.0122108
	502	0.0156303	0.0117553
	503	0.0152835	0.0113233
	504	0.0149471	0.0109149
	505	0.01462	0.0105303
	506	0.0143012	0.0101694
	507	0.0139898	0.00983176
	508	0.013685	0.00951665
	509	0.0133866	0.009223
	510	0.0130944	0.00894944
	511	0.0128087	0.00869419
	512	0.0125302	0.00845515
	513	0.0122596	0.00822995
	514	0.0119978	0.00801609
	515	0.0117457	0.00781099
	516	0.011504	0.00761217
	517	0.0112732	0.00741751
	518	0.0110532	0.00722528
	519	0.0108436	0.00703435
	520	0.0106437	0.00684427
	521	0.0104523	0.00665529
	522	0.0102683	0.00646831
	523	0.0100906	0.00628486
	524	0.0099181	0.00610685
	525	0.00975042	0.00593645
	526	0.00958747	0.00577578
	527	0.00942971	0.00562684
	528	0.00927803	0.00549115
	529	0.00913355	0.00536972
	530	0.0089975	0.00526291
	531	0.00887097	0.00517042
	532	0.00875463	0.0050913
	533	0.00864869	0.00502401
	534	0.00855267	0.0049666
	535	0.00846546	0.00491677
	536	0.00838545	0.00487214
	537	0.00831059	0.00483024
	538	0.00823869	0.00478886
	539	0.00816764	0.00474598
	540	0.00809561	0.00470001
	541	0.00802117	0.00464978
	542	0.00794352	0.00459462
	543	0.00786235	0.0045344
	544	0.00777791	0.00446945
	545	0.00769081	0.00440054
	546	0.00760191	0.00432888
	547	0.00751217	0.00425593
	548	0.00742244	0.00418336
	549	0.00733344	0.00411286
	550	0.00724569	0.00404609
	DFT
	rot 1 range of n-pi* theoretical wavelength	rot 2 range of n-pi* theoretical wavelength
	441-458 nm	462-477 nm

## Sheet: Sup. Fig. 1
										measurements were taken from distinct samples, 'n' represents cell numbers used for each experiment															measurements were taken from distinct samples, 'n' represents cell numbers used for each experiment															measurements were taken from distinct samples, 'n' represents cell numbers used for each experiment
	Sup. Fig. 1B						Sup. Fig. 1C			Sup. Fig. 1D						Sup. Fig. 1F						Sup. Fig.1 G			Sup. Fig. 1H						Sup. Fig. 1J						Sup. Fig. 1K			Sup. Fig. 1L						Sup. Fig. 1M
		A (a.u.)						A(320 nm)		GluN1/GluN2B wt - OptoNAM-1 dark PSS (trans)							A (a.u.)						A(371 nm)		GluN1/GluN2B wt - OptoNAM-2 dark PSS (trans)							A (a.u.)						A(334 nm)		GluN1/GluN2B wt - OptoNAM-4 dark PSS (trans)							A (a.u.)
	wavelength (nm)	dark PSS	365 nm PSS	490 nm PSS	440 nm PSS		dark	0.2069		[OptoNAM-1] (µM)	Relative current (IOpto/I0)	SEM	number of cells (n)	number of batches		wavelength (nm)	dark PSS	365 nm PSS	490 nm PSS	440 nm PSS		dark	0.8304		[OptoNAM-2] (µM)	Relative current (IOpto/I0)	SEM	number of cells (n)	number of batches		wavelength (nm)	dark	365 nm PSS	490 nm PSS	440 nm PSS		dark	0.8304		[OptoNAM-4] (µM)	Relative current (IOpto/I0)	SEM	number of cells (n)	number of batches		wavelength (nm)	dark PSS	365 nm PSS	385 nm PSS
	250	0.1409	0.1565	0.1543	0.1553		365 nm (t=0)	0.0917		70	0.134001	0.012324	3	1		250	0.7067	0.7537	0.8091	1.1487		365 nm (t=0)	0.257		100	0.143991	0.00499985	3	1		282	0.998	1.042	1.008	0.984		365 nm (t=0)	0.207		0.15	0.15	0	1	1		250	0.375916	0.586387	0.491099
	251	0.138	0.1511	0.15	0.151		365 nm (t=2 min)	0.093		25	0.284493	0.0147119	3	1		251	0.6779	0.7224	0.786	1.1467		365 nm (t=1 min)	0.2551		90	0.220519	0.0241424	3	2		283	0.986	1.022	0.994	0.976		365 nm (t=5 min)	0.2		0.1	0.297094	0.0812605	3	2		251	0.389529	0.597906	0.503665
	252	0.1352	0.1459	0.1461	0.1465		365 nm (t=5min)	0.0926		10	0.499487	0.0466306	6	2		252	0.6493	0.6924	0.7627	1.1432		365 nm (t=10 min)	0.2551		50	0.311394	0.0171714	4	1		284	0.972	1	0.998	0.949		365 nm (t=15 min)	0.20573		0.05	0.39022	0.0714836	4	1		252	0.406283	0.609424	0.51623
	253	0.1322	0.1411	0.142	0.1421		365 nm (t=10 min)	0.0932		7.5	0.660859	0.0477487	4	2		253	0.6239	0.6645	0.7426	1.1403		365 nm (t=5min)	0.2556		25	0.473235	0.0365756	3	1		285	0.958	0.978	0.967	0.943		365 nm (t=30min)	0.211121		0.025	0.456382	0.0464967	4	1		253	0.425131	0.62199	0.53089
	254	0.1293	0.1365	0.1386	0.1383		365 nm (t=20min)	0.0932		2	0.838238	0.0214483	4	2		254	0.6005	0.6395	0.7242	1.1374		365 nm (t=20 min)	0.2567		10	0.754864	0.0440471	3	1		286	0.942	0.952	0.949	0.931		365 nm (t=40 min)	0.208		0.01	0.682939	0.0442023	3	1		254	0.448168	0.633508	0.54555
	255	0.1268	0.1333	0.1355	0.1352		365 nm (t=40min)	0.0941								255	0.5802	0.6165	0.7078	1.133		365 nm (t=40min)	0.2584		5	0.848344	0.00329779	3	1		287	0.925	0.923	0.928	0.92		365 nm (t=60min)	0.242								255	0.475393	0.646073	0.563351
	256	0.1234	0.1291	0.1313	0.1308		365 nm (t=60min)	0.0941								256	0.5626	0.5967	0.6938	1.1274		365 nm (t=60min)	0.2601		1	0.924847	0.00975739	5	2		288	0.906	0.893	0.908	0.902											256	0.505759	0.658639	0.581152
	257	0.1204	0.1256	0.1279	0.1279											257	0.5475	0.5795	0.6801	1.1186											289	0.887	0.863	0.891	0.877					GluN1/GluN2B wt - OptoNAM-4 365 nm PSS						257	0.536126	0.672251	0.602094
	258	0.1182	0.1222	0.1249	0.1247					GluN1/GluN2B wt - OptoNAM-1 365 nm PSS						258	0.536	0.5652	0.667	1.1028					GluN1/GluN2B wt - OptoNAM-1 365 nm PSS						290	0.868	0.833	0.872	0.858					[OptoNAM-4] (µM)	Relative current (IOpto/I0)	SEM	number of cells (n)	number of batches		258	0.568586	0.685864	0.623037
	259	0.1157	0.119	0.1224	0.1219					[OptoNAM-1] (µM)	Relative current (IOpto/I0)	SEM	number of cells (n)	number of batches		259	0.5269	0.5523	0.6553	1.0821					[OptoNAM-2] (µM)	Relative current (IOpto/I0)	SEM	number of cells (n)	number of batches		291	0.849	0.798	0.849	0.844					0.15	0.210477	0.0224771	3	1		259	0.602094	0.701571	0.645026
	260	0.1136	0.1163	0.1198	0.1192					70	0.349684	0.0222014	3	1		260	0.5213	0.5412	0.6435	1.0515					100	0.493451	0.00526107	3	1		292	0.831	0.764	0.827	0.829					0.1	0.339887	0.0902561	3	2		260	0.632461	0.71623	0.665969
	261	0.1114	0.1133	0.117	0.1161					25	0.580846	0.0285524	3	1		261	0.5182	0.5302	0.6319	1.0154					90	0.500331	0.0341047	4	2		293	0.813	0.732	0.812	0.806					0.05	0.448243	0.02448	5	1		261	0.66178	0.732984	0.687958
	262	0.1089	0.1102	0.114	0.1134					10	0.779597	0.0288264	6	2		262	0.5173	0.5216	0.6203	0.9751					50	0.634989	0.00721219	4	1		294	0.796	0.7	0.797	0.786					0.025	0.500893	0.0511305	4	1		262	0.692147	0.75288	0.712042
	263	0.1074	0.1078	0.1123	0.1114					7.5	0.81786	0.0251587	3	2		263	0.5193	0.5146	0.61	0.9332					25	0.842357	0.00809656	3	1		295	0.782	0.669	0.783	0.773					0.01	0.695964	0.0461302	3	1		263	0.725654	0.773822	0.73822
	264	0.1057	0.1048	0.11	0.109					2	0.911128	0.0114513	4	2		264	0.5241	0.5087	0.6022	0.8912					10	0.899676	0.0215303	3	1		296	0.77	0.639	0.768	0.765											264	0.759162	0.798953	0.766492
	265	0.1045	0.1028	0.1084	0.1073											265	0.5306	0.5054	0.5966	0.8544					5	0.927241	0.00514015	4	1		297	0.76	0.609	0.753	0.763											265	0.791623	0.825131	0.794764
	266	0.1032	0.1008	0.1066	0.1055											266	0.5382	0.5029	0.5921	0.8206					1	0.945392	0.00954621	5	2		298	0.751	0.58	0.738	0.765											266	0.823037	0.852356	0.82199
	267	0.1018	0.0988	0.1052	0.1038											267	0.5487	0.503	0.5911	0.7925											299	0.745	0.552	0.726	0.763											267	0.853403	0.879581	0.848168
	268	0.1004	0.0965	0.103	0.1017											268	0.5588	0.5037	0.5904	0.7672											300	0.741	0.527	0.72	0.755											268	0.879581	0.904712	0.874346
	269	0.099	0.0949	0.1019	0.1004											269	0.5712	0.5063	0.5934	0.7466											301	0.738	0.504	0.716	0.749											269	0.904712	0.929843	0.899476
	270	0.0972	0.0926	0.1	0.0989											270	0.5826	0.5095	0.5959	0.7289											302	0.736	0.482	0.713	0.749											270	0.928796	0.95288	0.922513
	271	0.0959	0.0915	0.0992	0.0978											271	0.596	0.5141	0.6011	0.7141											303	0.736	0.46	0.71	0.752											271	0.950785	0.973822	0.943455
	272	0.0954	0.0905	0.0985	0.097											272	0.6097	0.5195	0.6064	0.7014											304	0.737	0.441	0.708	0.753											272	0.968586	0.99267	0.961257
	273	0.0941	0.0891	0.0974	0.096											273	0.6229	0.5251	0.6117	0.6914											305	0.739	0.425	0.709	0.751											273	0.983246	1.00524	0.973822
	274	0.0934	0.0881	0.0968	0.095											274	0.6372	0.5314	0.619	0.6823											306	0.744	0.41	0.712	0.753											274	0.993717	1.01466	0.984293
	275	0.0921	0.0867	0.0961	0.0943											275	0.6515	0.5377	0.6263	0.6762											307	0.751	0.396	0.719	0.754											275	1.00105	1.0199	0.990576
	276	0.0926	0.0868	0.0965	0.0951											276	0.666	0.5452	0.6348	0.6716											308	0.759	0.384	0.726	0.76											276	1.00419	1.02094	0.991623
	277	0.0913	0.0861	0.0959	0.0941											277	0.6799	0.5526	0.6428	0.6677											309	0.767	0.371	0.733	0.767											277	1.00314	1.01675	0.989529
	278	0.0918	0.0858	0.0964	0.0944											278	0.6948	0.5592	0.6508	0.6655											310	0.775	0.358	0.736	0.782											278	0.997906	1.00838	0.983246
	279	0.092	0.085	0.0965	0.0948											279	0.7083	0.5648	0.6584	0.663											311	0.783	0.344	0.74	0.798											279	0.990576	0.995812	0.972775
	280	0.0927	0.0853	0.0973	0.0952											280	0.7238	0.572	0.6681	0.6629											312	0.792	0.332	0.744	0.814											280	0.981152	0.979058	0.958115
	281	0.0938	0.0856	0.0986	0.0966											281	0.7369	0.577	0.6758	0.6624											313	0.802	0.323	0.754	0.819											281	0.966492	0.958115	0.940314
	282	0.0946	0.0848	0.0992	0.0964											282	0.7502	0.5829	0.6823	0.6617											314	0.814	0.317	0.764	0.824											282	0.948691	0.934031	0.920419
	283	0.0963	0.0855	0.1004	0.0983											283	0.7633	0.5868	0.6892	0.6604											315	0.826	0.311	0.774	0.833											283	0.926702	0.905759	0.896335
	284	0.0999	0.0868	0.103	0.1001											284	0.7771	0.5891	0.6958	0.6619											316	0.836	0.302	0.779	0.848											284	0.902618	0.874346	0.86911
	285	0.1013	0.0862	0.1049	0.1016											285	0.788	0.5923	0.7029	0.6624											317	0.846	0.293	0.786	0.86											285	0.877487	0.839791	0.838743
	286	0.1042	0.0867	0.106	0.1027											286	0.7991	0.5937	0.7087	0.6635											318	0.856	0.287	0.797	0.867											286	0.851309	0.803141	0.80733
	287	0.1068	0.0873	0.1087	0.1051											287	0.8152	0.5963	0.7157	0.6677											319	0.865	0.28	0.805	0.876											287	0.824084	0.765445	0.775916
	288	0.111	0.0899	0.1127	0.1085											288	0.8231	0.5965	0.7209	0.6702											320	0.872	0.273	0.811	0.887											288	0.796859	0.726702	0.743455
	289	0.1137	0.0882	0.1145	0.1096											289	0.8337	0.5973	0.7232	0.6705											321	0.882	0.267	0.819	0.895											289	0.769634	0.687958	0.709948
	290	0.1169	0.0891	0.1176	0.1122											290	0.8449	0.5946	0.7276	0.672											322	0.893	0.263	0.83	0.897											290	0.744503	0.649215	0.678534
	291	0.1227	0.0912	0.1217	0.1151											291	0.8529	0.5945	0.7336	0.6755											323	0.904	0.259	0.839	0.903											291	0.72356	0.612565	0.649215
	292	0.1259	0.0915	0.1234	0.1173											292	0.8625	0.5925	0.7355	0.6762											324	0.912	0.252	0.845	0.912											292	0.704712	0.57801	0.620942
	293	0.1313	0.0925	0.1277	0.1207											293	0.8704	0.5894	0.7376	0.6769											325	0.918	0.244	0.848	0.925											293	0.687958	0.543455	0.595812
	294	0.1354	0.0936	0.1304	0.1234											294	0.8765	0.5852	0.7394	0.678											326	0.922	0.237	0.849	0.933											294	0.675393	0.512042	0.572775
	295	0.1392	0.0944	0.1335	0.1254											295	0.8835	0.5815	0.7384	0.6777											327	0.925	0.231	0.852	0.936											295	0.667016	0.48377	0.553927
	296	0.1433	0.094	0.1366	0.1275											296	0.8879	0.5767	0.741	0.6765											328	0.926	0.226	0.853	0.936											296	0.660733	0.458639	0.537173
	297	0.1476	0.0948	0.1401	0.1298											297	0.8929	0.5717	0.7391	0.6773											329	0.926	0.221	0.854	0.932											297	0.656545	0.434555	0.521466
	298	0.1507	0.0953	0.1419	0.1318											298	0.8951	0.5655	0.7381	0.6755											330	0.926	0.217	0.853	0.926											298	0.656545	0.413613	0.509948
	299	0.1555	0.096	0.1454	0.1349											299	0.8986	0.5611	0.7386	0.6764											331	0.926	0.212	0.852	0.924											299	0.658639	0.394764	0.499476
	300	0.1605	0.096	0.1486	0.1374											300	0.9008	0.5527	0.7342	0.6751											332	0.923	0.207	0.85	0.92											300	0.663874	0.376963	0.491099
	301	0.1646	0.0969	0.1515	0.1386											301	0.8996	0.5437	0.7301	0.6715											333	0.919	0.201	0.847	0.921											301	0.671204	0.362304	0.485864
	302	0.1678	0.0962	0.152	0.1396											302	0.8976	0.5355	0.7246	0.6686											334	0.914	0.196	0.842	0.916											302	0.680628	0.348691	0.481675
	303	0.1716	0.0961	0.1547	0.1418											303	0.8964	0.527	0.7208	0.6665											335	0.91	0.191	0.835	0.912											303	0.692147	0.337173	0.479581
	304	0.1752	0.0963	0.158	0.1444											304	0.893	0.5189	0.7143	0.6627											336	0.905	0.187	0.83	0.904											304	0.703665	0.327749	0.478534
	305	0.1788	0.0965	0.16	0.1455											305	0.8895	0.5105	0.7087	0.6588											337	0.899	0.183	0.825	0.898											305	0.71623	0.318325	0.479581
	306	0.1832	0.0969	0.1628	0.1481											306	0.8835	0.5003	0.7011	0.6533											338	0.891	0.178	0.819	0.891											306	0.73089	0.310995	0.480628
	307	0.1865	0.0966	0.1646	0.1502											307	0.8786	0.4906	0.6933	0.6484											339	0.882	0.173	0.81	0.883											307	0.746597	0.303665	0.48377
	308	0.1899	0.0965	0.1666	0.1514											308	0.8703	0.4793	0.6846	0.641											340	0.871	0.168	0.8	0.87											308	0.763351	0.297382	0.486911
	309	0.1914	0.0971	0.1688	0.1522											309	0.8626	0.4681	0.6751	0.632											341	0.86	0.164	0.789	0.857											309	0.781152	0.292147	0.491099
	310	0.1944	0.0958	0.1699	0.1527											310	0.8535	0.4568	0.6655	0.6257											342	0.847	0.159	0.778	0.842											310	0.797906	0.286911	0.495288
	311	0.197	0.0967	0.1719	0.1548											311	0.846	0.4456	0.6574	0.618											343	0.833	0.155	0.766	0.825											311	0.81466	0.282723	0.498429
	312	0.1994	0.0961	0.1731	0.1552											312	0.8342	0.4336	0.6463	0.6096											344	0.815	0.15	0.751	0.807											312	0.830366	0.277487	0.502618
	313	0.2009	0.0962	0.1746	0.1568											313	0.8254	0.4247	0.6369	0.6016											345	0.797	0.144	0.732	0.791											313	0.84712	0.272251	0.506806
	314	0.2036	0.0959	0.1764	0.158											314	0.8138	0.412	0.6244	0.5906											346	0.777	0.138	0.712	0.773											314	0.863874	0.268063	0.510995
	315	0.2051	0.0948	0.1767	0.1585											315	0.8029	0.4029	0.6159	0.5835											347	0.756	0.133	0.691	0.752											315	0.878534	0.262827	0.515183
	316	0.2062	0.0948	0.1777	0.1589											316	0.7915	0.3929	0.6057	0.5738											348	0.732	0.128	0.67	0.723											316	0.894241	0.258639	0.519372
	317	0.2072	0.0942	0.1782	0.1587											317	0.7802	0.3819	0.5958	0.5628											349	0.707	0.124	0.648	0.696											317	0.909948	0.25445	0.522513
	318	0.2073	0.0937	0.1783	0.1595											318	0.7696	0.3724	0.5854	0.5524											350	0.682	0.119	0.626	0.671											318	0.92356	0.249215	0.524607
	319	0.2076	0.0932	0.1781	0.1589											319	0.7566	0.3632	0.5754	0.5405											351	0.657	0.115	0.603	0.649											319	0.937173	0.245026	0.526702
	320	0.2069	0.0912	0.1769	0.1581											320	0.7463	0.3552	0.5647	0.5298											352	0.631	0.111	0.581	0.621											320	0.949738	0.240838	0.53089
	321	0.2086	0.0917	0.1785	0.1582											321	0.7341	0.3462	0.5541	0.5174											353	0.607	0.108	0.56	0.595											321	0.962304	0.235602	0.532984
	322	0.2075	0.0906	0.177	0.1568											322	0.7237	0.3378	0.5428	0.504											354	0.584	0.104	0.539	0.57											322	0.973822	0.230366	0.535079
	323	0.207	0.0901	0.1764	0.1563											323	0.7126	0.3307	0.5328	0.4924											355	0.561	0.1	0.519	0.548											323	0.982199	0.226178	0.536126
	324	0.206	0.0892	0.1758	0.1554											324	0.7015	0.3242	0.5243	0.4809											356	0.539	0.097	0.5	0.525											324	0.989529	0.220942	0.536126
	325	0.2041	0.0872	0.1741	0.1544											325	0.6916	0.3158	0.5151	0.4678											357	0.517	0.093	0.479	0.508											325	0.993717	0.216754	0.535079
	326	0.204	0.0866	0.1738	0.154											326	0.6837	0.3097	0.5065	0.4575											358	0.496	0.088	0.458	0.489											326	0.997906	0.212565	0.534031
	327	0.2018	0.0857	0.1711	0.1524											327	0.6763	0.3052	0.5015	0.4482											359	0.475	0.086	0.439	0.466											327	0.998953	0.20733	0.532984
	328	0.2005	0.0839	0.1701	0.1512											328	0.6686	0.2992	0.4931	0.437											360	0.454	0.084	0.423	0.437											328	1	0.202094	0.529843
	329	0.1971	0.0827	0.1675	0.1483											329	0.6624	0.295	0.4857	0.4294											361	0.432	0.08	0.403	0.42											329	1	0.196859	0.525654
	330	0.1955	0.082	0.1646	0.1473											330	0.6568	0.2911	0.4806	0.422											362	0.41	0.073	0.378	0.411											330	0.997906	0.191623	0.521466
	331	0.1923	0.0804	0.163	0.1445											331	0.6524	0.2858	0.4784	0.4151											363	0.386	0.068	0.352	0.394											331	0.996859	0.186387	0.519372
	332	0.1894	0.0785	0.16	0.1425											332	0.6499	0.2841	0.4737	0.4101											364	0.361	0.065	0.331	0.365											332	0.995812	0.182199	0.51623
	333	0.1865	0.0784	0.1583	0.1409											333	0.644	0.2789	0.4684	0.4024											365	0.335	0.063	0.311	0.332											333	0.99267	0.176963	0.512042
	334	0.1829	0.0761	0.1552	0.1375											334	0.6456	0.278	0.4674	0.3992											366	0.309	0.06	0.289	0.305											334	0.986387	0.172775	0.506806
	335	0.179	0.0746	0.1519	0.1345											335	0.6433	0.2743	0.4648	0.3942											367	0.284	0.057	0.265	0.28											335	0.97801	0.167539	0.500524
	336	0.1742	0.0726	0.1488	0.1322											336	0.6433	0.2736	0.4642	0.3908											368	0.258	0.054	0.242	0.255											336	0.969634	0.163351	0.494241
	337	0.171	0.0702	0.1452	0.1298											337	0.6439	0.2725	0.464	0.3878											369	0.233	0.05	0.22	0.229											337	0.959162	0.159162	0.487958
	338	0.1664	0.0693	0.1426	0.1262											338	0.6464	0.27	0.4646	0.3835											370	0.209	0.048	0.199	0.202											338	0.947644	0.154974	0.480628
	339	0.1671	0.0721	0.143	0.1277											339	0.6515	0.2728	0.4687	0.3847											371	0.187	0.045	0.179	0.181											339	0.932984	0.149738	0.471204
	340	0.1631	0.0707	0.1401	0.1247											340	0.6541	0.2715	0.4697	0.3828											372	0.166	0.043	0.16	0.163											340	0.918325	0.144503	0.46178
	341	0.1545	0.0648	0.1318	0.1176											341	0.6552	0.2679	0.4678	0.3767											373	0.147	0.04	0.143	0.144											341	0.901571	0.139267	0.452356
	342	0.1497	0.0624	0.1275	0.1137											342	0.6594	0.2665	0.4697	0.3743											374	0.129	0.039	0.128	0.125											342	0.88377	0.135079	0.441885
	343	0.1459	0.0619	0.1252	0.111											343	0.6658	0.2672	0.4728	0.3732											375	0.114	0.037	0.115	0.107											343	0.862827	0.129843	0.431414
	344	0.1415	0.0595	0.1209	0.1074											344	0.6713	0.2666	0.4752	0.3727											376	0.1	0.036	0.103	0.095											344	0.841885	0.125654	0.418848
	345	0.1359	0.058	0.1168	0.104											345	0.6785	0.267	0.4798	0.3726											377	0.088	0.033	0.091	0.089											345	0.817801	0.120419	0.40733
	346	0.1321	0.0559	0.1133	0.1007											346	0.6854	0.2666	0.4833	0.371											378	0.079	0.031	0.08	0.085											346	0.793717	0.11623	0.394764
	347	0.1282	0.0542	0.1091	0.0978											347	0.6936	0.266	0.4872	0.3705											379	0.071	0.031	0.072	0.077											347	0.769634	0.112042	0.382199
	348	0.123	0.0531	0.106	0.0947											348	0.7011	0.2671	0.4918	0.3714											380	0.064	0.031	0.067	0.069											348	0.744503	0.106806	0.368586
	349	0.1182	0.0509	0.1013	0.0902											349	0.7098	0.267	0.4966	0.3712											381	0.058	0.031	0.063	0.06											349	0.721466	0.102618	0.356021
	350	0.114	0.0498	0.0983	0.0871											350	0.7179	0.2668	0.5005	0.3713											382	0.053	0.031	0.059	0.055											350	0.696335	0.0984293	0.344503
	351	0.1093	0.0475	0.094	0.0837											351	0.7276	0.2673	0.5058	0.3731											383	0.049	0.032	0.056	0.05											351	0.672251	0.095288	0.331937
	352	0.1055	0.0469	0.0907	0.0809											352	0.737	0.268	0.511	0.3741											384	0.046	0.032	0.052	0.048											352	0.646073	0.0910995	0.319372
	353	0.101	0.0448	0.087	0.0772											353	0.7459	0.268	0.5155	0.3751											385	0.043	0.032	0.05	0.047											353	0.620942	0.086911	0.306806
	354	0.0964	0.0431	0.0828	0.074											354	0.7548	0.2689	0.5217	0.3769											386	0.041	0.032	0.047	0.044											354	0.595812	0.0837696	0.294241
	355	0.0915	0.0408	0.0783	0.0701											355	0.7634	0.2682	0.5258	0.3784											387	0.039	0.032	0.045	0.043											355	0.570681	0.0806283	0.282723
	356	0.0876	0.0402	0.0752	0.0672											356	0.7721	0.2685	0.5297	0.3797											388	0.037	0.033	0.043	0.043											356	0.544503	0.0764398	0.270157
	357	0.0835	0.0384	0.0718	0.0639											357	0.7797	0.2689	0.5334	0.3813											389	0.036	0.034	0.043	0.04											357	0.518325	0.0732984	0.257592
	358	0.0794	0.0368	0.0684	0.0613											358	0.787	0.2679	0.5372	0.382											390	0.035	0.036	0.044	0.037											358	0.492147	0.0701571	0.243979
	359	0.0755	0.0353	0.0649	0.0585											359	0.7943	0.2673	0.5412	0.3839											391	0.034	0.036	0.043	0.036											359	0.465969	0.0659686	0.231414
	360	0.0716	0.0345	0.0619	0.0557											360	0.8002	0.2671	0.5444	0.385											392	0.033	0.036	0.042	0.039											360	0.438743	0.0628272	0.218848
	361	0.068	0.0328	0.059	0.0528											361	0.8082	0.267	0.5489	0.388											393	0.033	0.036	0.041	0.04											361	0.412565	0.0596859	0.20733
	362	0.0646	0.0309	0.0553	0.0498											362	0.8137	0.2665	0.5509	0.3889											394	0.034	0.037	0.04	0.041											362	0.386387	0.0575916	0.194764
	363	0.0605	0.0295	0.0524	0.0471											363	0.8179	0.2654	0.5535	0.3904											395	0.034	0.038	0.039	0.044											363	0.360209	0.0544503	0.182199
	364	0.0574	0.0284	0.0497	0.0447											364	0.8228	0.2642	0.5549	0.3914											396	0.033	0.038	0.039	0.043											364	0.332984	0.0513089	0.169634
	365	0.0552	0.0278	0.0479	0.0427											365	0.8275	0.2637	0.5574	0.3929											397	0.033	0.039	0.04	0.041											365	0.307853	0.0481675	0.157068
	366	0.0523	0.0265	0.046	0.041											366	0.8297	0.263	0.559	0.394											398	0.033	0.041	0.04	0.038											366	0.28377	0.0450262	0.146597
	367	0.0498	0.0255	0.0428	0.0389											367	0.8334	0.2621	0.5599	0.3952											399	0.033	0.042	0.04	0.038											367	0.260733	0.0429319	0.135079
	368	0.0472	0.0254	0.0412	0.0373											368	0.8353	0.2611	0.5603	0.3957											400	0.033	0.043	0.04	0.038											368	0.239791	0.0418848	0.125654
	369	0.0444	0.0236	0.039	0.0351											369	0.8367	0.2595	0.5614	0.396											401	0.033	0.045	0.041	0.036											369	0.218848	0.0397906	0.115183
	370	0.0425	0.0231	0.0366	0.0329											370	0.8376	0.2571	0.561	0.3958											402	0.034	0.047	0.043	0.036											370	0.201047	0.0376963	0.106806
	371	0.0408	0.0234	0.0361	0.033											371	0.8366	0.257	0.5612	0.3967											403	0.034	0.048	0.044	0.035											371	0.183246	0.0366492	0.0994764
	372	0.0394	0.023	0.0347	0.0319											372	0.8367	0.2555	0.5604	0.3959											404	0.034	0.049	0.043	0.038											372	0.166492	0.0356021	0.0921466
	373	0.038	0.023	0.0334	0.0311											373	0.8354	0.2539	0.5586	0.3963											405	0.034	0.05	0.043	0.04											373	0.151832	0.0356021	0.0858639
	374	0.0363	0.0221	0.0325	0.0297											374	0.8346	0.2533	0.5584	0.3969											406	0.035	0.052	0.043	0.043											374	0.139267	0.0335079	0.0795812
	375	0.0347	0.0212	0.0308	0.0284											375	0.8314	0.2518	0.5563	0.3959											407	0.035	0.053	0.044	0.042											375	0.126702	0.0324607	0.0743455
	376	0.0338	0.0214	0.0303	0.0276											376	0.8298	0.2503	0.5547	0.3962											408	0.036	0.054	0.045	0.039											376	0.11623	0.0324607	0.0701571
	377	0.0323	0.0208	0.0291	0.0267											377	0.8263	0.249	0.5528	0.3953											409	0.036	0.055	0.046	0.039											377	0.106806	0.0314136	0.0659686
	378	0.0308	0.0202	0.0274	0.0257											378	0.8229	0.2473	0.5503	0.3942											410	0.037	0.057	0.046	0.041											378	0.0984293	0.0314136	0.0628272
	379	0.0301	0.0203	0.0271	0.025											379	0.818	0.2457	0.5479	0.3929											411	0.037	0.058	0.045	0.043											379	0.0921466	0.0324607	0.0596859
	380	0.0294	0.0201	0.0263	0.0247											380	0.8134	0.2445	0.5442	0.3918											412	0.038	0.059	0.046	0.043											380	0.0858639	0.0335079	0.0575916
	381	0.0281	0.0198	0.0254	0.024											381	0.8075	0.2427	0.5408	0.3905											413	0.038	0.06	0.047	0.042											381	0.0795812	0.0335079	0.0554974
	382	0.0269	0.0193	0.0244	0.0229											382	0.8022	0.2418	0.5376	0.3885											414	0.039	0.062	0.048	0.041											382	0.0753927	0.0335079	0.0534031
	383	0.0262	0.0196	0.0241	0.0229											383	0.7952	0.2406	0.5337	0.3867											415	0.039	0.063	0.049	0.04											383	0.0712042	0.034555	0.0513089
	384	0.0258	0.0194	0.0236	0.0224											384	0.7881	0.2386	0.5293	0.385											416	0.04	0.065	0.05	0.04											384	0.0680628	0.0356021	0.0502618
	385	0.0255	0.0195	0.0234	0.0218											385	0.7811	0.2374	0.525	0.3829											417	0.04	0.066	0.051	0.038											385	0.0649215	0.0366492	0.0502618
	386	0.0241	0.0191	0.0228	0.0214											386	0.7733	0.2359	0.5209	0.3812											418	0.04	0.068	0.052	0.037											386	0.0628272	0.0376963	0.0502618
	387	0.0236	0.0194	0.0226	0.0215											387	0.7649	0.2348	0.5158	0.3787											419	0.041	0.069	0.053	0.035											387	0.060733	0.0387435	0.0502618
	388	0.0226	0.0189	0.0219	0.0207											388	0.7569	0.2339	0.5114	0.3768											420	0.041	0.07	0.053	0.038											388	0.0586387	0.0408377	0.0502618
	389	0.0226	0.0193	0.0217	0.021											389	0.7475	0.2326	0.5059	0.3738											421	0.042	0.069	0.052	0.042											389	0.0565445	0.0418848	0.0502618
	390	0.022	0.0192	0.0213	0.0206											390	0.7381	0.2314	0.5009	0.3711											422	0.042	0.07	0.052	0.046											390	0.0554974	0.0439791	0.0502618
	391	0.0212	0.0189	0.0207	0.0201											391	0.7283	0.2304	0.4955	0.3686											423	0.043	0.07	0.052	0.048											391	0.0554974	0.0450262	0.0502618
	392	0.0206	0.0189	0.0203	0.0198											392	0.7186	0.2294	0.4902	0.3658											424	0.043	0.071	0.052	0.049											392	0.0554974	0.0471204	0.0513089
	393	0.0202	0.0188	0.0201	0.0193											393	0.708	0.2281	0.4843	0.3629											425	0.043	0.071	0.051	0.051											393	0.0554974	0.0471204	0.052356
	394	0.0198	0.0188	0.02	0.0195											394	0.6982	0.2275	0.4791	0.3598											426	0.044	0.071	0.051	0.053											394	0.0544503	0.0492147	0.052356
	395	0.0195	0.0191	0.0199	0.0192											395	0.6886	0.2268	0.4732	0.3564											427	0.044	0.072	0.051	0.054											395	0.0544503	0.0502618	0.0534031
	396	0.0191	0.0191	0.0195	0.0193											396	0.6778	0.226	0.4675	0.3541											428	0.044	0.072	0.051	0.054											396	0.0544503	0.052356	0.0554974
	397	0.0185	0.0189	0.0191	0.0188											397	0.6673	0.2255	0.4617	0.3508											429	0.044	0.073	0.052	0.051											397	0.0544503	0.0544503	0.0565445
	398	0.0187	0.0192	0.0192	0.0191											398	0.6569	0.225	0.4563	0.3477											430	0.044	0.073	0.053	0.051											398	0.0554974	0.0565445	0.0565445
	399	0.0181	0.0192	0.0189	0.0187											399	0.6466	0.2244	0.4501	0.3448											431	0.045	0.074	0.053	0.05											399	0.0554974	0.0586387	0.0586387
	400	0.018	0.0197	0.019	0.0188											400	0.6358	0.2241	0.4449	0.3418											432	0.045	0.075	0.054	0.05											400	0.0554974	0.0596859	0.0586387
	401	0.018	0.0199	0.0189	0.0188											401	0.6247	0.2236	0.4389	0.3383											433	0.045	0.075	0.055	0.05											401	0.0554974	0.0628272	0.0596859
	402	0.0175	0.0196	0.0187	0.0185											402	0.6143	0.2237	0.4333	0.3353											434	0.045	0.075	0.055	0.049											402	0.0554974	0.0638743	0.0617801
	403	0.0177	0.0202	0.0189	0.019											403	0.6039	0.2234	0.4276	0.332											435	0.045	0.075	0.055	0.05											403	0.0565445	0.0659686	0.0628272
	404	0.0171	0.0197	0.0186	0.0187											404	0.594	0.2233	0.4223	0.3286											436	0.046	0.075	0.055	0.048											404	0.0575916	0.0670157	0.0649215
	405	0.0167	0.0198	0.0182	0.0181											405	0.5835	0.2232	0.4169	0.3258											437	0.046	0.075	0.055	0.049											405	0.0575916	0.0691099	0.0659686
	406	0.0166	0.0199	0.0184	0.0186											406	0.5731	0.2232	0.4112	0.3218											438	0.045	0.075	0.055	0.046											406	0.0575916	0.0701571	0.0670157
	407	0.0164	0.0203	0.018	0.0184											407	0.563	0.2233	0.4058	0.3187											439	0.045	0.074	0.055	0.045											407	0.0586387	0.0722513	0.0670157
	408	0.0163	0.0202	0.0179	0.0182											408	0.5526	0.2232	0.4006	0.3149											440	0.045	0.074	0.055	0.046											408	0.0586387	0.0732984	0.0680628
	409	0.0161	0.0205	0.0178	0.0184											409	0.542	0.2229	0.3953	0.3113											441	0.046	0.073	0.054	0.05											409	0.0596859	0.0743455	0.0691099
	410	0.016	0.0205	0.0177	0.0181											410	0.5321	0.2227	0.3896	0.3074											442	0.045	0.072	0.053	0.051											410	0.0596859	0.0764398	0.0701571
	411	0.0161	0.0208	0.0181	0.0184											411	0.5223	0.223	0.3848	0.3044											443	0.045	0.072	0.053	0.051											411	0.060733	0.078534	0.0712042
	412	0.0156	0.0207	0.0177	0.0183											412	0.5124	0.2231	0.3793	0.3005											444	0.045	0.071	0.053	0.048											412	0.060733	0.0795812	0.0722513
	413	0.016	0.0209	0.0177	0.0183											413	0.5036	0.223	0.3745	0.2971											445	0.044	0.071	0.053	0.046											413	0.0617801	0.0816754	0.0732984
	414	0.0159	0.0213	0.0181	0.0186											414	0.4939	0.2232	0.3693	0.2938											446	0.043	0.07	0.052	0.045											414	0.0617801	0.0816754	0.0732984
	415	0.0157	0.021	0.0179	0.0183											415	0.485	0.2226	0.3639	0.2897											447	0.043	0.069	0.052	0.047											415	0.0617801	0.0837696	0.0743455
	416	0.0155	0.021	0.0176	0.018											416	0.4759	0.2228	0.3592	0.2862											448	0.043	0.068	0.051	0.049											416	0.0628272	0.0848168	0.0743455
	417	0.0156	0.021	0.0177	0.0183											417	0.4678	0.2229	0.3545	0.2822											449	0.043	0.067	0.051	0.049											417	0.0628272	0.0858639	0.0753927
	418	0.0156	0.0211	0.0177	0.0182											418	0.4588	0.2228	0.3499	0.2786											450	0.042	0.066	0.051	0.048											418	0.0617801	0.0858639	0.0764398
	419	0.0155	0.021	0.0176	0.0182											419	0.4503	0.2225	0.3448	0.2747											451	0.042	0.065	0.05	0.045											419	0.0617801	0.086911	0.0764398
	420	0.0156	0.0212	0.0176	0.0184											420	0.4419	0.2222	0.3401	0.2705											452	0.041	0.064	0.05	0.047											420	0.0617801	0.086911	0.0774869
	421	0.0153	0.021	0.0175	0.0182											421	0.4339	0.2219	0.3357	0.2665											453	0.041	0.063	0.049	0.05											421	0.0617801	0.0879581	0.0774869
	422	0.0148	0.0209	0.0173	0.0179											422	0.4262	0.2215	0.3308	0.2624											454	0.041	0.062	0.048	0.05											422	0.0617801	0.0879581	0.0774869
	423	0.0147	0.0205	0.017	0.0176											423	0.4184	0.2211	0.3262	0.2583											455	0.04	0.061	0.048	0.044											423	0.0617801	0.0890052	0.0774869
	424	0.0151	0.0208	0.0172	0.0178											424	0.4109	0.2206	0.3217	0.2538											456	0.039	0.06	0.048	0.041											424	0.0617801	0.0890052	0.0774869
	425	0.015	0.0209	0.0172	0.018											425	0.4038	0.2203	0.3175	0.2499											457	0.039	0.059	0.048	0.035											425	0.0617801	0.0890052	0.078534
	426	0.0149	0.0205	0.0168	0.0177											426	0.3965	0.2195	0.3129	0.2456											458	0.038	0.059	0.048	0.031											426	0.0617801	0.0890052	0.078534
	427	0.0146	0.0203	0.0168	0.0173											427	0.3895	0.2184	0.3081	0.2408											459	0.037	0.057	0.047	0.034											427	0.060733	0.0890052	0.0774869
	428	0.0148	0.0204	0.0167	0.0173											428	0.3827	0.2177	0.3038	0.2369											460	0.037	0.055	0.044	0.043											428	0.060733	0.0890052	0.0774869
	429	0.0143	0.02	0.0165	0.017											429	0.3758	0.217	0.2997	0.2327											461	0.036	0.052	0.042	0.048											429	0.060733	0.0890052	0.0774869
	430	0.0143	0.02	0.0163	0.0169											430	0.3694	0.2161	0.2952	0.2286											462	0.036	0.052	0.041	0.047											430	0.060733	0.0879581	0.0764398
	431	0.0146	0.02	0.0164	0.017											431	0.3624	0.2148	0.2909	0.2242											463	0.035	0.051	0.042	0.042											431	0.060733	0.0879581	0.0764398
	432	0.0142	0.0197	0.016	0.0167											432	0.3563	0.2139	0.287	0.2205											464	0.034	0.05	0.041	0.039											432	0.0596859	0.086911	0.0753927
	433	0.0146	0.0199	0.0164	0.017											433	0.3499	0.2125	0.2829	0.2161											465	0.034	0.049	0.041	0.036											433	0.0586387	0.0858639	0.0743455
	434	0.014	0.0194	0.016	0.0162											434	0.3438	0.2112	0.2788	0.2124											466	0.033	0.048	0.04	0.035											434	0.0575916	0.0848168	0.0743455
	435	0.0141	0.0191	0.0161	0.0164											435	0.3373	0.2094	0.2743	0.2083											467	0.033	0.047	0.039	0.038											435	0.0575916	0.0848168	0.0732984
	436	0.0138	0.0187	0.0157	0.016											436	0.3312	0.2078	0.2703	0.2045											468	0.032	0.045	0.038	0.041											436	0.0575916	0.0837696	0.0732984
	437	0.0139	0.0185	0.0157	0.016											437	0.3257	0.2063	0.2662	0.2008											469	0.032	0.044	0.038	0.04											437	0.0565445	0.0827225	0.0722513
	438	0.0137	0.0183	0.0154	0.0157											438	0.3198	0.2045	0.262	0.197											470	0.031	0.043	0.037	0.036											438	0.0565445	0.0816754	0.0712042
	439	0.0136	0.0182	0.0152	0.0158											439	0.3135	0.2026	0.2577	0.1933											471	0.029	0.042	0.037	0.031											439	0.0554974	0.0806283	0.0701571
	440	0.0136	0.0178	0.0149	0.0154											440	0.3082	0.2008	0.2536	0.1897											472	0.029	0.041	0.037	0.031											440	0.0544503	0.078534	0.0691099
	441	0.0135	0.0176	0.0148	0.0153											441	0.302	0.1988	0.2493	0.1859											473	0.028	0.04	0.036	0.032											441	0.0544503	0.0774869	0.0680628
	442	0.0133	0.0176	0.0146	0.0152											442	0.2959	0.1963	0.2445	0.1821											474	0.028	0.039	0.035	0.032											442	0.0534031	0.0764398	0.0680628
	443	0.0134	0.0173	0.0145	0.0149											443	0.2907	0.1944	0.2408	0.1789											475	0.027	0.038	0.034	0.028											443	0.052356	0.0753927	0.0659686
	444	0.0127	0.0167	0.0141	0.0144											444	0.285	0.1917	0.2363	0.1755											476	0.026	0.037	0.034	0.025											444	0.052356	0.0732984	0.0649215
	445	0.0125	0.0161	0.0138	0.014											445	0.2792	0.1896	0.2318	0.1719											477	0.026	0.036	0.033	0.025											445	0.0513089	0.0722513	0.0628272
	446	0.0127	0.016	0.0136	0.0142											446	0.2737	0.1873	0.2278	0.1686											478	0.025	0.034	0.033	0.023											446	0.0502618	0.0712042	0.0628272
	447	0.0125	0.0158	0.0134	0.0141											447	0.2676	0.1838	0.2228	0.1648											479	0.024	0.033	0.033	0.019											447	0.0492147	0.0691099	0.0617801
	448	0.0126	0.0156	0.0133	0.0136											448	0.2618	0.1816	0.219	0.1614											480	0.023	0.033	0.033	0.013											448	0.0481675	0.0680628	0.060733
	449	0.0123	0.0153	0.0131	0.0135											449	0.2563	0.1787	0.2149	0.1582											481	0.023	0.033	0.034	0.001											449	0.0471204	0.0659686	0.0586387
	450	0.0123	0.0152	0.0132	0.0135											450	0.2502	0.1759	0.2102	0.1549											482	0.022	0.033	0.035	-0.008											450	0.0460733	0.0638743	0.0575916
	451	0.012	0.0149	0.0126	0.013											451	0.2443	0.1728	0.2059	0.1515											483	0.021	0.03	0.031	0.007											451	0.0450262	0.0617801	0.0565445
	452	0.0117	0.0148	0.0125	0.0128											452	0.2387	0.1701	0.2017	0.1481											484	0.02	0.027	0.025	0.032											452	0.0450262	0.060733	0.0544503
	453	0.0112	0.014	0.012	0.0122											453	0.2331	0.1671	0.1972	0.1452											485	0.02	0.025	0.023	0.039											453	0.0439791	0.0596859	0.0534031
	454	0.0114	0.0139	0.0119	0.0121											454	0.2274	0.164	0.1929	0.1417											486	0.019	0.025	0.025	0.024											454	0.0429319	0.0586387	0.052356
	455	0.0113	0.0137	0.012	0.0121											455	0.2221	0.1607	0.1885	0.1388											487	0.018	0.024	0.025	0.023											455	0.0418848	0.0565445	0.0502618
	456	0.0107	0.0131	0.0113	0.0113											456	0.2161	0.1572	0.1841	0.1354											488	0.018	0.022	0.022	0.032											456	0.0408377	0.0554974	0.0492147
	457	0.0107	0.0128	0.0111	0.0113											457	0.2108	0.1543	0.1798	0.1322											489	0.017	0.022	0.021	0.029											457	0.0397906	0.0534031	0.0481675
	458	0.0105	0.0125	0.011	0.0109											458	0.205	0.1509	0.1752	0.1289											490	0.016	0.022	0.023	0.017											458	0.0387435	0.0513089	0.0471204
	459	0.0104	0.0124	0.0107	0.011											459	0.1993	0.1476	0.1708	0.1258											491	0.016	0.021	0.022	0.022											459	0.0376963	0.0502618	0.0450262
	460	0.0106	0.0123	0.0106	0.0107											460	0.1941	0.1444	0.1663	0.1227											492	0.015	0.019	0.019	0.035											460	0.0366492	0.0481675	0.0439791
	461	0.01	0.012	0.0101	0.0101											461	0.1888	0.141	0.1621	0.12											493	0.015	0.017	0.017	0.038											461	0.0356021	0.0471204	0.0429319
	462	0.01	0.0116	0.0101	0.01											462	0.1833	0.1376	0.1578	0.1172											494	0.014	0.017	0.018	0.028											462	0.034555	0.0450262	0.0418848
	463	0.0089	0.0106	0.0093	0.0093											463	0.1778	0.1342	0.1531	0.114											495	0.013	0.017	0.018	0.018											463	0.0335079	0.0439791	0.0397906
	464	0.0094	0.0107	0.0094	0.0096											464	0.1722	0.1305	0.1487	0.1109											496	0.013	0.016	0.018	0.017											464	0.0324607	0.0418848	0.0387435
	465	0.0089	0.0102	0.009	0.0091											465	0.1665	0.1271	0.1437	0.1076											497	0.012	0.015	0.016	0.019											465	0.0314136	0.0408377	0.0376963
	466	0.0086	0.0101	0.0085	0.0088											466	0.1613	0.1237	0.1394	0.1046											498	0.012	0.015	0.015	0.021											466	0.0314136	0.0397906	0.0366492
	467	0.0083	0.0093	0.0085	0.0083											467	0.1552	0.12	0.1351	0.1011											499	0.012	0.014	0.015	0.02											467	0.0303665	0.0387435	0.0356021
	468	0.0081	0.009	0.0079	0.0078											468	0.1505	0.1171	0.1308	0.0985											500	0.011	0.013	0.015	0.018											468	0.0293194	0.0376963	0.034555
	469	0.0082	0.0092	0.0079	0.0078											469	0.1448	0.1133	0.1265	0.0957											501	0.01	0.012	0.014	0.015											469	0.0293194	0.0366492	0.0335079
	470	0.0079	0.0087	0.0075	0.0071											470	0.1398	0.1105	0.1222	0.0921											502	0.009	0.012	0.015	0.014											470	0.0282723	0.034555	0.0324607
	471	0.0076	0.0085	0.0073	0.0072											471	0.1346	0.1069	0.1183	0.0893											503	0.009	0.012	0.014	0.013											471	0.0272251	0.0324607	0.0314136
	472	0.0072	0.008	0.0068	0.0065											472	0.1301	0.1033	0.1148	0.0866											504	0.008	0.01	0.013	0.013											472	0.0251309	0.0314136	0.0303665
	473	0.0072	0.0078	0.0063	0.0066											473	0.1253	0.1005	0.1108	0.0839											505	0.008	0.01	0.012	0.012											473	0.0240838	0.0303665	0.0293194
	474	0.0068	0.0074	0.0064	0.0063											474	0.1206	0.0971	0.1069	0.081											506	0.008	0.009	0.012	0.012											474	0.0230366	0.0293194	0.0282723
	475	0.0064	0.0065	0.0058	0.0058											475	0.1164	0.094	0.1032	0.0785											507	0.008	0.01	0.012	0.01											475	0.0230366	0.0282723	0.0272251
	476	0.0057	0.0063	0.0051	0.0043											476	0.1118	0.0908	0.0992	0.0752											508	0.007	0.009	0.012	0.009											476	0.0219895	0.0272251	0.026178
	477	0.0057	0.0063	0.0051	0.0046											477	0.1075	0.0879	0.0954	0.0731											509	0.007	0.009	0.011	0.008											477	0.0219895	0.026178	0.0251309
	478	0.0049	0.0051	0.0038	0.0035											478	0.103	0.0843	0.0921	0.0704											510	0.006	0.008	0.01	0.007											478	0.0209424	0.0251309	0.0251309
	479	0.0046	0.0048	0.0038	0.0037											479	0.0989	0.0811	0.0879	0.0674											511	0.006	0.007	0.01	0.008											479	0.0209424	0.0230366	0.0230366
	480	0.0038	0.0041	0.0031	0.0029											480	0.0936	0.0772	0.083	0.0633											512	0.006	0.007	0.009	0.009											480	0.0198953	0.0219895	0.0219895
	481	0.0082	0.0083	0.0074	0.0074											481	0.0925	0.0785	0.0837	0.0654											513	0.005	0.006	0.008	0.009											481	0.0188482	0.0209424	0.0209424
	482	0.0078	0.0081	0.0073	0.0074											482	0.0889	0.0756	0.0804	0.0629											514	0.004	0.005	0.008	0.007											482	0.017801	0.0198953	0.0198953
	483	0.0076	0.0079	0.0071	0.0071											483	0.0851	0.0731	0.0774	0.0607											515	0.004	0.005	0.008	0.004											483	0.0167539	0.0188482	0.0198953
	484	0.0076	0.008	0.0072	0.007											484	0.0815	0.0705	0.0743	0.0584											516	0.004	0.006	0.009	0.001											484	0.0167539	0.0188482	0.0188482
	485	0.0074	0.0078	0.0072	0.0069											485	0.0777	0.0677	0.071	0.0562											517	0.004	0.005	0.008	0.001											485	0.0157068	0.017801	0.0188482
	486	0.0073	0.0073	0.0066	0.0065											486	0.0743	0.0652	0.0681	0.0543											518	0.004	0.004	0.007	0.006											486	0.0157068	0.0167539	0.017801
	487	0.0075	0.0074	0.0066	0.0066											487	0.0709	0.0624	0.065	0.052											519	0.004	0.004	0.007	0.011											487	0.0146597	0.0157068	0.017801
	488	0.0068	0.0072	0.0066	0.0063											488	0.0674	0.0599	0.0622	0.0498											520	0.004	0.004	0.006	0.011											488	0.0146597	0.0157068	0.0167539
	489	0.0068	0.0071	0.0064	0.0063											489	0.0639	0.0576	0.0592	0.0477											521	0.003	0.004	0.006	0.006											489	0.0136126	0.0146597	0.0157068
	490	0.0068	0.0068	0.0061	0.0059											490	0.0607	0.0552	0.0567	0.0459											522	0.003	0.003	0.006	0.002											490	0.0136126	0.0146597	0.0157068
	491	0.0069	0.0068	0.006	0.006											491	0.0577	0.0527	0.0541	0.044											523	0.002	0.003	0.007	-0.003											491	0.0125654	0.0136126	0.0146597
	492	0.0065	0.0065	0.0057	0.0057											492	0.0549	0.0506	0.0517	0.0422											524	0.001	0.003	0.007	-0.007											492	0.0125654	0.0125654	0.0146597
	493	0.0064	0.0066	0.0057	0.0057											493	0.0519	0.0486	0.0491	0.0404											525	0.001	0.002	0.006	-0.009											493	0.0125654	0.0125654	0.0136126
	494	0.0061	0.0062	0.0055	0.0053											494	0.0492	0.0463	0.0467	0.0388											526	0	0.005	0.023	-0.037											494	0.0125654	0.0115183	0.0136126
	495	0.0063	0.0063	0.0055	0.0055											495	0.0467	0.0441	0.0443	0.0369											527	0.001	0.002	0.007	-0.014											495	0.0115183	0.0115183	0.0125654
	496	0.006	0.0064	0.0054	0.0053											496	0.0441	0.0425	0.0421	0.0353											528	0.001	0.002	0.005	0.002											496	0.0104712	0.0115183	0.0115183
	497	0.0062	0.0062	0.0055	0.0052											497	0.0422	0.0409	0.0405	0.0343											529	0.002	0	0.019	0.042											497	0.00942408	0.0104712	0.0115183
	498	0.0059	0.0061	0.0054	0.0052											498	0.0401	0.039	0.0386	0.0327											530	0.001	0	0.018	0.034											498	0.00942408	0.0104712	0.0104712
	499	0.0057	0.0057	0.0048	0.005											499	0.0382	0.0375	0.0371	0.0317											531	0.001	0	0.005	0											499	0.00942408	0.00942408	0.0104712
	500	0.0056	0.0057	0.0049	0.0049											500	0.0356	0.0359	0.0349	0.03											532	0	0.003	0	0											500	0.00942408	0.00942408	0.0104712
	501	0.0058	0.0057	0.005	0.0049											501	0.0338	0.0342	0.0333	0.029											533	0	0.003	0.007	0											501	0.00942408	0.00837696	0.00942408
	502	0.0055	0.0054	0.0048	0.0047											502	0.0321	0.0327	0.0317	0.0277											534	0.001	0	0.018	0.021											502	0.00837696	0.00837696	0.00942408
	503	0.0053	0.0053	0.0043	0.0042											503	0.0303	0.0312	0.0301	0.0265											535	0	0.003	0.007	0											503	0.00837696	0.00732984	0.00942408
	504	0.0054	0.0053	0.0046	0.0043											504	0.0286	0.03	0.0287	0.0254											536	0	0.002	0.018	0.008											504	0.00837696	0.00732984	0.00837696
	505	0.0051	0.005	0.0044	0.0042											505	0.027	0.0284	0.0269	0.0241											537	0	0.002	0.018	0.01											505	0.00732984	0.00628272	0.00837696
	506	0.005	0.0051	0.0042	0.0039											506	0.0257	0.0273	0.0258	0.0234											538	0	0.002	0.019	-0.004											506	0.00732984	0.00628272	0.00837696
	507	0.0049	0.0049	0.004	0.0039											507	0.0243	0.026	0.0246	0.0224											539	0	0.003	-0.011	0											507	0.00732984	0.00628272	0.00837696
	508	0.005	0.005	0.0042	0.004											508	0.0225	0.0246	0.0228	0.0213											540	-0.001	0	0.02	-0.022											508	0.00732984	0.00628272	0.00732984
	509	0.0049	0.0049	0.004	0.0038											509	0.0208	0.0234	0.0215	0.02											541	0	0.003	0.002	0											509	0.00732984	0.00628272	0.00732984
	510	0.0048	0.0049	0.0041	0.004											510	0.0198	0.0223	0.0205	0.0193											542	0	0.002	0.017	0.03											510	0.00628272	0.0052356	0.00732984
	511	0.0047	0.0047	0.0038	0.0037											511	0.0186	0.021	0.0193	0.0182											543	0	0.002	0.016	0.03											511	0.00628272	0.0052356	0.00628272
	512	0.0043	0.0042	0.0036	0.0034											512	0.0173	0.0199	0.018	0.0173											544	0	0.002	0.017	0.018											512	0.00628272	0.0052356	0.00628272
	513	0.0044	0.0042	0.0035	0.0034											513	0.0161	0.0188	0.0171	0.0166											545	-0.001	-0.001	0.001	0.006											513	0.00628272	0.0052356	0.00628272
	514	0.0045	0.0046	0.0036	0.0038											514	0.0151	0.018	0.0162	0.0158											546	-0.001	-0.001	0.002	0.006											514	0.00628272	0.00418848	0.00628272
	515	0.0046	0.0043	0.0034	0.0036											515	0.0142	0.0172	0.0154	0.0151											547	0	0.002	0.017	0.019											515	0.0052356	0.00418848	0.00628272
	516	0.0043	0.0043	0.0033	0.0033											516	0.0133	0.0162	0.0144	0.0142											548	-0.001	-0.002	0.001	0.011											516	0.0052356	0.00418848	0.00628272
	517	0.0039	0.0039	0.0029	0.0031											517	0.0126	0.0156	0.0138	0.0139											549	-0.001	-0.002	0.001	0.008											517	0.0052356	0.00418848	0.00628272
	518	0.004	0.0039	0.0029	0.0029											518	0.0118	0.0146	0.0128	0.0132											550	-0.001	-0.002	0.001	0.004											518	0.0052356	0.00418848	0.00628272
	519	0.0039	0.0039	0.003	0.0029											519	0.0111	0.0142	0.0122	0.0126											551	0	0.002	0.001	0											519	0.0052356	0.00314136	0.0052356
	520	0.004	0.0037	0.003	0.003											520	0.0102	0.0131	0.0113	0.0119											552	-0.001	-0.002	0.001	0.002											520	0.0052356	0.00314136	0.0052356
	521	0.0036	0.0037	0.0028	0.0027											521	0.0095	0.0124	0.0106	0.0114											553	-0.001	-0.002	0.001	0.004											521	0.0052356	0.00314136	0.00418848
	522	0.0036	0.0036	0.0028	0.0026											522	0.0092	0.0121	0.0104	0.0111											554	-0.001	-0.002	0.001	0.005											522	0.0052356	0.00314136	0.00418848
	523	0.0038	0.0035	0.0027	0.0026											523	0.0087	0.0113	0.0097	0.0106											555	-0.001	-0.002	0.001	0.003											523	0.0052356	0.00314136	0.00418848
	524	0.0033	0.0032	0.0027	0.0024											524	0.008	0.0108	0.0091	0.0102											556	-0.001	-0.003	0	0.001											524	0.0052356	0.00209424	0.00418848
	525	0.0037	0.0033	0.0027	0.0026											525	0.0075	0.0102	0.0084	0.0094											557	-0.002	0	0.016	0.001											525	0.00418848	0.00209424	0.00418848
	526	0.0036	0.0034	0.0025	0.0023											526	0.007	0.0096	0.0081	0.0092											558	-0.002	0	0	-0.001											526	0.00418848	0.00104712	0.00418848
	527	0.0032	0.0031	0.0025	0.0023											527	0.0063	0.0091	0.0074	0.0086											559	-0.001	-0.002	0.001	-0.001											527	0.00418848	0.00104712	0.00418848
	528	0.0033	0.0032	0.0023	0.0023											528	0.0061	0.0084	0.0071	0.0084											560	-0.001	-0.002	0.001	-0.002											528	0.00418848	0.00209424	0.0052356
	529	0.0032	0.003	0.0026	0.0024											529	0.0057	0.0082	0.0066	0.0078											561	-0.002	0	0.017	-0.004											529	0.00418848	0.00209424	0.00418848
	530	0.0031	0.003	0.0023	0.0022											530	0.0052	0.0076	0.0062	0.0075											562	-0.002	0	0.017	-0.003											530	0.00418848	0.00314136	0.00418848
	531	0.003	0.0029	0.0022	0.0022											531	0.0045	0.007	0.0056	0.0071											563	-0.002	0	0.016	-0.006											531	0.00418848	0.00209424	0.00418848
	532	0.0032	0.0031	0.0024	0.0023											532	0.0044	0.0067	0.0054	0.0068											564	-0.002	0	0.017	-0.009											532	0.00314136	0.00209424	0.00418848
	533	0.0031	0.003	0.0023	0.0023											533	0.0042	0.0063	0.0052	0.0067											565	-0.002	0	0.017	-0.006											533	0.00418848	0.00104712	0.00418848
	534	0.003	0.003	0.0022	0.002											534	0.0035	0.0058	0.0046	0.0058											566	-0.002	0	0.016	0.002											534	0.00314136	0.00104712	0.00418848
	535	0.0028	0.0027	0.0017	0.0018											535	0.0036	0.0057	0.0045	0.006											567	-0.002	0	0.016	0.006											535	0.00314136	0.00104712	0.00418848
	536	0.0027	0.0026	0.0019	0.002											536	0.0033	0.0053	0.0042	0.0057											568	-0.002	0	0.016	0.002											536	0.00314136	0.00104712	0.00314136
	537	0.0029	0.0028	0.002	0.0019											537	0.0031	0.0052	0.0041	0.0056											569	-0.003	-0.004	0	-0.001											537	0.00314136	0.00104712	0.00314136
	538	0.0026	0.0024	0.0016	0.0016											538	0.0026	0.0045	0.0035	0.005											570	-0.003	-0.004	-0.001	-0.003											538	0.00418848	0.00209424	0.00314136
	539	0.0026	0.0025	0.0017	0.0015											539	0.0025	0.0045	0.0036	0.0049											571	-0.003	-0.004	-0.001	-0.003											539	0.00314136	0.00209424	0.00314136
	540	0.0027	0.0025	0.0018	0.0017											540	0.0023	0.0039	0.0031	0.0044											572	-0.002	-0.004	0.015	0											540	0.00314136	0.00104712	0.00418848
	541	0.0026	0.0026	0.0018	0.0016											541	0.0023	0.004	0.0031	0.0045											573	-0.002	-0.004	-0.001	0.002											541	0.00314136	0.00104712	0.00418848
	542	0.0024	0.0023	0.0013	0.0014											542	0.0023	0.0036	0.0029	0.0041											574	-0.002	0	0.015	0.003											542	0.00314136	0.00104712	0.00418848
	543	0.0024	0.0023	0.0016	0.0014											543	0.002	0.0034	0.0028	0.0041											575	-0.002	0	0.015	0.006											543	0.00314136	0.00104712	0.00418848
	544	0.0024	0.0021	0.0011	0.0012											544	0.0015	0.003	0.0022	0.0034											576	-0.002	0	0.015	0.009											544	0.00314136	0.00104712	0.00314136
	545	0.0021	0.0022	0.0012	0.0014											545	0.0015	0.0029	0.0022	0.0038											577	-0.002	-0.004	-0.001	0.005											545	0.00314136	0.00104712	0.00314136
	546	0.0022	0.0023	0.0012	0.0013											546	0.0015	0.003	0.002	0.0033											578	-0.002	0	0.015	0.008											546	0.00314136	0.00104712	0.00314136
	547	0.0025	0.0023	0.0014	0.0015											547	0.0012	0.0025	0.0017	0.0031											579	-0.002	0	0.016	0.005											547	0.00314136	0.00104712	0.00314136
	548	0.0024	0.0024	0.0014	0.0014											548	0.0011	0.0025	0.0017	0.0029											580	-0.002	-0.003	0	0.003											548	0.00314136	0.00104712	0.00314136
	549	0.0021	0.002	0.0012	0.0013											549	0.0006	0.002	0.0013	0.0026											581	-0.002	0	0.016	0.001											549	0.00314136	0.00104712	0.00314136
	550	0.0021	0.002	0.0015	0.0012											550	0.001	0.002	0.0014	0.0027											582	-0.002	0	0.015	0.002											550	0.00314136	0.00104712	0.00314136
																															583	-0.003	-0.004	-0.001	0.001											551	0.00418848	0.00104712	0.00314136
																															584	-0.003	-0.004	0.016	0											552	0.00314136	0.00104712	0.00314136
																															585	-0.002	0	0	-0.001											553	0.00314136	0.00104712	0.00314136
																															586	-0.002	0	0.016	-0.003											554	0.00314136	0.00104712	0.00314136
																															587	-0.001	-0.004	-0.001	-0.002											555	0.00314136	0.00104712	0.00314136
																															588	-0.002	-0.004	-0.001	-0.003											556	0.00314136	0.00104712	0.00314136
																															589	-0.002	-0.004	-0.001	-0.002											557	0.00209424	0.00104712	0.00209424
																															590	-0.003	-0.004	0	0											558	0.00209424	0.00104712	0.00314136
																															591	-0.003	-0.004	0	0											559	0.00314136	0.00104712	0.00209424
																															592	-0.003	-0.004	-0.001	-0.002											560	0.00209424	0.00104712	0.00209424
																															593	-0.003	-0.004	-0.001	-0.004											561	0.00314136	0.00104712	0.00314136
																															594	-0.003	-0.004	-0.001	-0.006											562	0.00314136	0.00104712	0.00314136
																															595	-0.003	-0.004	-0.001	-0.006											563	0.00314136	0.00104712	0.00314136
																															596	-0.003	-0.005	-0.002	-0.001											564	0.00209424	0.00104712	0.00314136
																															597	-0.002	-0.005	-0.002	0.005											565	0.00209424	0.00209424	0.00209424
																															598	-0.002	-0.005	-0.002	0.006											566	0.00209424	0.00104712	0.00209424
																															599	-0.002	-0.004	-0.002	0.002											567	0.00209424	0.00104712	0.00314136
																															600	-0.003	-0.005	-0.002	-0.003											568	0.00314136	0.00104712	0.00314136
																																														569	0.00314136	0.00104712	0.00314136
																																														570	0.00314136	0.00104712	0.00314136
																																														571	0.00314136	0.00104712	0.00314136
																																														572	0.00314136	0	0.00314136
																																														573	0.00209424	0	0.00314136
																																														574	0.00209424	0	0.00314136
																																														575	0.00209424	0	0.00314136
																																														576	0.00209424	0	0.00314136
																																														577	0.00314136	0	0.00209424
																																														578	0.00314136	0	0.00209424
																																														579	0.00314136	0.00104712	0.00209424
																																														580	0.00209424	0.00104712	0.00209424
																																														581	0.00314136	0.00104712	0.00314136
																																														582	0.00314136	0.00104712	0.00314136
																																														583	0.00209424	0.00104712	0.00209424
																																														584	0.00104712	0.00209424	0.00209424
																																														585	0.00104712	0.00209424	0.00209424
																																														586	0.00209424	0.00209424	0.00209424
																																														587	0.00314136	0.00209424	0.00209424
																																														588	0.00314136	0.00104712	0.00209424
																																														589	0.00314136	0.00104712	0.00209424
																																														590	0.00314136	0.00104712	0.00209424
																																														591	0.00314136	0.00104712	0.00314136
																																														592	0.00314136	0.00209424	0.00314136
																																														593	0.00314136	0.00209424	0.00314136
																																														594	0.00314136	0.00209424	0.00314136
																																														595	0.00209424	0.00104712	0.00209424
																																														596	0.00209424	0	0.00209424
																																														597	0.00314136	0	0.00209424
																																														598	0.00314136	0.00104712	0.00209424
																																														599	0.00314136	0.00104712	0.00314136
																																														600	0.00314136	0.00104712	0.00314136
																																														601	0.00314136	0.00104712	0.00314136
																																														602	0.00314136	0.00104712	0.00314136
																																														603	0.00314136	0	0.00209424
																																														604	0.00314136	0	0.00209424
																																														605	0.00314136	0.00104712	0.00209424
																																														606	0.00209424	0.00104712	0.00209424
																																														607	0.00209424	0.00104712	0.00209424
																																														608	0.00209424	0.00104712	0.00314136
																																														609	0.00209424	0.00209424	0.00209424
																																														610	0.00209424	0.00104712	0.00314136
																																														611	0.00209424	0.00104712	0.00314136
																																														612	0.00209424	0.00104712	0.00314136
																																														613	0.00209424	0.00104712	0.00209424
																																														614	0.00314136	0.00104712	0.00209424
																																														615	0.00314136	0.00209424	0.00314136
																																														616	0.00314136	0.00104712	0.00314136
																																														617	0.00314136	0.00104712	0.00314136
																																														618	0.00209424	0.00104712	0.00314136
																																														619	0.00209424	0.00104712	0.00314136
																																														620	0.00209424	0.00104712	0.00314136
																																														621	0.00209424	0.00104712	0.00314136
																																														622	0.00209424	0.00104712	0.00314136
																																														623	0.00209424	0.00104712	0.00314136
																																														624	0.00209424	0.00104712	0.00209424
																																														625	0.00209424	0.00104712	0.00209424
																																														626	0.00209424	0.00104712	0.00209424
																																														627	0.00209424	0.00104712	0.00209424
																																														628	0.00209424	0	0.00209424
																																														629	0.00209424	0	0.00209424
																																														630	0.00314136	-0.00104712	0.00209424
																																														631	0.00314136	0	0.00104712
																																														632	0.00314136	0	0.00209424
																																														633	0.00209424	0.00104712	0.00209424
																																														634	0.00104712	0.00104712	0.00209424
																																														635	0.00209424	0.00209424	0.00104712
[truncated: 25 more columns]

## Sheet:  Sup. Fig. 2
	Sup. Fig. 2A						Sup. Fig. 2B						Sup. Fig. 2C						Sup. Fig. 2D						Sup. Fig. 2E						Sup. Fig. 2F						Sup Fig. 2G
		A (a.u.)						A (a.u.)						A (a.u.)						A (a.u.)						A (a.u.)						A (a.u.)
	wavelength (nm)	pH 1.7	pH 5.5	pH 7.3	pH 11.4		wavelength (nm)	pH 1.7	pH 5.5	pH 7.3	pH 11.4		wavelength (nm)	pH 1.7	pH 5.5	pH 7.3	pH 11.4		wavelength (nm)	pH 1.7	pH 5.5	pH 7.3	pH 11.4		wavelength (nm)	pH 1.7	pH 5.5	pH 7.3	pH 11.4		wavelength (nm)	pH 1.7	pH 5.5	pH 7.3	pH 11.4		compound	pKA	pKA source	activity (Ki or IC50, nM)	activity source
	250	0.1286	0.1351	0.1263	0.1403		250	0.1483	0.15	0.1375	0.1379		250	0.0677	0.0875	0.0914286	0.0924		250	0.0848	0.1083	0.102857	0.0797		250	0.0808	0.0774	0.03834	0.0633		250	0.1425	0.1286	0.06098	0.0768		9a	2	ref. 39	15000	ref. 39
	251	0.1259	0.1326	0.1234	0.1377		251	0.1482	0.1446	0.1326	0.1332		251	0.0652	0.0837	0.0875	0.0887		251	0.0819	0.1046	0.0982143	0.0772		251	0.0844	0.0811	0.04022	0.0641		251	0.1454	0.1316	0.0624	0.0781		9b	3	ref. 39	7500	ref. 39
	252	0.1232	0.129	0.1206	0.1343		252	0.1477	0.1392	0.1274	0.128		252	0.0621	0.08	0.0810714	0.0846		252	0.0789	0.1015	0.0928571	0.0744		252	0.0881	0.0846	0.04226	0.0639		252	0.1485	0.1348	0.06376	0.0782		9c	6.5	ref. 39	1700	ref. 39
	253	0.1214	0.1267	0.1179	0.1318		253	0.147	0.1342	0.1229	0.1232		253	0.0602	0.0778	0.0785714	0.0819		253	0.0757	0.0979	0.0896429	0.0712		253	0.0945	0.0903	0.04472	0.0649		253	0.1505	0.1368	0.06516	0.0774		9d	5.8	ref. 39	1100	ref. 39
	254	0.1187	0.1236	0.1148	0.1287		254	0.1464	0.1291	0.1186	0.1188		254	0.0578	0.0746	0.0757143	0.0791		254	0.0728	0.0949	0.0846429	0.0694		254	0.0999	0.0951	0.0473	0.0646		254	0.1535	0.1394	0.0665	0.0768		9e	6.4	ref. 39	750	ref. 39
	255	0.1153	0.1204	0.1117	0.1247		255	0.1459	0.1253	0.1139	0.115		255	0.0545	0.0718	0.0725	0.0767		255	0.0707	0.0926	0.0839286	0.0672		255	0.1063	0.1009	0.05008	0.0634		255	0.1565	0.1423	0.06774	0.0758		9f	6.6	ref. 39	380	ref. 39
	256	0.1124	0.1174	0.1094	0.1218		256	0.1445	0.1216	0.1108	0.1113		256	0.0516	0.0699	0.0710714	0.0747		256	0.0679	0.0905	0.0803571	0.0655		256	0.1128	0.1077	0.05306	0.0622		256	0.1591	0.1452	0.06902	0.0742		9g	5	ref. 39	380	ref. 39
	257	0.1098	0.1148	0.1062	0.1195		257	0.1427	0.1179	0.1076	0.1076		257	0.0498	0.0685	0.0689286	0.0731		257	0.0647	0.0877	0.0778571	0.0638		257	0.1201	0.1146	0.05622	0.0603		257	0.1613	0.1471	0.07024	0.0716		9h	6	ref. 39	190	ref. 39
	258	0.1068	0.1115	0.1036	0.1162		258	0.141	0.1149	0.1036	0.1051		258	0.0472	0.0667	0.0653571	0.0715		258	0.0627	0.0863	0.075	0.0625		258	0.1276	0.1209	0.0596	0.0578		258	0.1649	0.1502	0.07178	0.0694		9i	6.5	ref. 39	110	ref. 39
	259	0.1042	0.1093	0.1014	0.1135		259	0.1385	0.1118	0.1007	0.1025		259	0.0454	0.0656	0.0653571	0.0701		259	0.0605	0.0852	0.0721429	0.0614		259	0.1347	0.1274	0.06288	0.0549		259	0.1682	0.1538	0.07344	0.0663		9j	9.4	ref. 39	9	ref. 39
	260	0.1033	0.1076	0.0993	0.1117		260	0.1363	0.109	0.0979	0.1		260	0.0448	0.0654	0.0642857	0.0701		260	0.0591	0.0834	0.0714286	0.0597		260	0.1432	0.1357	0.0663	0.0524		260	0.1722	0.1575	0.0753	0.0628		9k	9	ref. 39	5	ref. 39
	261	0.1009	0.1053	0.0978	0.109		261	0.1344	0.1063	0.0953	0.0971		261	0.043	0.0643	0.0632143	0.0691		261	0.0571	0.0815	0.0696429	0.0584		261	0.1506	0.1428	0.06974	0.0498		261	0.1769	0.162	0.07746	0.0595		9l	8.1	ref. 39	4	ref. 39
	262	0.0997	0.1038	0.096	0.1074		262	0.1314	0.1035	0.0922	0.0949		262	0.0421	0.0646	0.0632143	0.0692		262	0.0564	0.0802	0.0682143	0.0569		262	0.1584	0.1502	0.07338	0.0464		262	0.182	0.1667	0.07986	0.0567		9m	8.7	ref. 39	4	ref. 39
	263	0.0993	0.1027	0.0945	0.1059		263	0.1291	0.1014	0.0897	0.0927		263	0.042	0.065	0.0639286	0.0695		263	0.0556	0.079	0.0667857	0.0561		263	0.1665	0.1574	0.07674	0.0441		263	0.1879	0.1723	0.08256	0.0539		9n = Compound 1	8.5	ref. 39	3	ref. 39
	264	0.0981	0.1016	0.0932	0.1041		264	0.1263	0.0986	0.0874	0.0904		264	0.0416	0.0655	0.0657143	0.07		264	0.0547	0.0772	0.0671429	0.0547		264	0.1737	0.164	0.08008	0.0411		264	0.1935	0.178	0.08534	0.0508		9o	9	ref. 39	2	ref. 39
	265	0.0976	0.1002	0.0923	0.1023		265	0.1238	0.0962	0.0855	0.0881		265	0.0419	0.0659	0.0678571	0.0704		265	0.0546	0.0765	0.0685714	0.0539		265	0.1812	0.1709	0.08358	0.0388		265	0.2	0.1836	0.08838	0.0486		Compound 2	7.25	calculation with Marvin (Chemaxon)	10	ref. 40
	266	0.0976	0.0994	0.0919	0.1014		266	0.1215	0.0946	0.0842	0.0868		266	0.0422	0.0672	0.0660714	0.0713		266	0.0548	0.0762	0.0671429	0.0537		266	0.188	0.1774	0.08672	0.0377		266	0.2065	0.19	0.09126	0.0471		trans-OptoNAM-1	3.6	calculation with Marvin (Chemaxon)	11000	this paper
	267	0.0969	0.0985	0.0903	0.0999		267	0.1184	0.0918	0.0821	0.0841		267	0.0428	0.0683	0.0685714	0.0728		267	0.0543	0.0753	0.0667857	0.0529		267	0.1953	0.1838	0.08978	0.0365		267	0.2119	0.1954	0.09408	0.0445		trans-OptoNAM-2	2.4	calculation with Marvin (Chemaxon)	24000	this paper
	268	0.0956	0.0969	0.0892	0.0983		268	0.116	0.0904	0.0808	0.0825		268	0.0425	0.069	0.0689286	0.0732		268	0.0548	0.0755	0.0660714	0.0532		268	0.2008	0.1889	0.09278	0.0344		268	0.2182	0.2017	0.09688	0.0435
	269	0.0941	0.0955	0.0885	0.0973		269	0.1128	0.0883	0.0795	0.0809		269	0.0437	0.0706	0.0710714	0.0744		269	0.0554	0.075	0.0667857	0.0529		269	0.2064	0.1946	0.09536	0.0334		269	0.2238	0.2067	0.09942	0.0421
	270	0.0928	0.0949	0.0874	0.0968		270	0.1099	0.0865	0.0781	0.0792		270	0.0444	0.0723	0.0725	0.0766		270	0.0554	0.0748	0.0671429	0.0528		270	0.2123	0.2	0.09788	0.0326		270	0.2291	0.2115	0.10172	0.0407
	271	0.0906	0.0931	0.0862	0.0954		271	0.1072	0.0852	0.0769	0.0781		271	0.0451	0.0738	0.0742857	0.0777		271	0.0564	0.0752	0.0682143	0.0531		271	0.2166	0.204	0.10002	0.032		271	0.2335	0.2159	0.1039	0.04
	272	0.0881	0.0918	0.0856	0.0946		272	0.1041	0.0833	0.0765	0.0765		272	0.0455	0.0751	0.0771429	0.079		272	0.0566	0.0752	0.0689286	0.0532		272	0.2205	0.2074	0.10188	0.0312		272	0.2368	0.2188	0.10542	0.0385
	273	0.0859	0.0905	0.0851	0.0938		273	0.1012	0.0822	0.0756	0.0754		273	0.0463	0.0769	0.0778571	0.0805		273	0.0576	0.0761	0.07	0.0539		273	0.224	0.2103	0.10322	0.0306		273	0.2395	0.2216	0.10678	0.0383
	274	0.0834	0.0891	0.0844	0.0935		274	0.0984	0.0807	0.0752	0.0743		274	0.0469	0.0786	0.08	0.0823		274	0.0579	0.0763	0.0721429	0.0536		274	0.2259	0.2124	0.10442	0.0298		274	0.2414	0.2233	0.10754	0.0373
	275	0.081	0.0877	0.0844	0.0935		275	0.0958	0.0808	0.075	0.074		275	0.0478	0.0801	0.0807143	0.0836		275	0.0592	0.0768	0.0714286	0.0551		275	0.2274	0.2134	0.10504	0.0297		275	0.242	0.2244	0.10782	0.0371
	276	0.0788	0.0871	0.0837	0.0937		276	0.0928	0.0792	0.0746	0.0738		276	0.0491	0.0822	0.0839286	0.086		276	0.0596	0.0781	0.0735714	0.0552		276	0.2282	0.2141	0.10534	0.0302		276	0.242	0.2242	0.10776	0.0361
	277	0.076	0.0862	0.0846	0.0941		277	0.0901	0.0784	0.0752	0.0732		277	0.0492	0.0839	0.0846429	0.0875		277	0.0603	0.0779	0.0739286	0.0556		277	0.2278	0.2137	0.10516	0.0301		277	0.24	0.2227	0.10718	0.0356
	278	0.0725	0.0847	0.0845	0.0948		278	0.0869	0.078	0.0746	0.0735		278	0.0501	0.0852	0.0871429	0.0889		278	0.0615	0.0788	0.0742857	0.056		278	0.2261	0.2123	0.10448	0.0299		278	0.2379	0.2209	0.106	0.035
	279	0.0693	0.0843	0.0851	0.0958		279	0.0847	0.0777	0.0754	0.074		279	0.0509	0.0868	0.0875	0.0903		279	0.0623	0.0794	0.0742857	0.0573		279	0.2245	0.2103	0.1036	0.03		279	0.2346	0.218	0.1044	0.035
	280	0.0659	0.0842	0.0856	0.0977		280	0.0817	0.0774	0.0753	0.0741		280	0.0515	0.0887	0.0917857	0.0917		280	0.0638	0.0802	0.0764286	0.058		280	0.2204	0.2068	0.10188	0.0293		280	0.2294	0.2127	0.10214	0.0341
	281	0.0636	0.0832	0.0867	0.099		281	0.0793	0.0755	0.0746	0.0743		281	0.0528	0.0897	0.0914286	0.0925		281	0.0646	0.0802	0.0789286	0.058		281	0.2169	0.2027	0.10036	0.029		281	0.2248	0.2073	0.0994	0.034
	282	0.0608	0.0838	0.0879	0.1012		282	0.0766	0.0756	0.0753	0.0746		282	0.052	0.0908	0.0939286	0.093		282	0.0657	0.08	0.0785714	0.0584		282	0.2123	0.199	0.09858	0.0292		282	0.2187	0.2016	0.0965	0.0335
	283	0.0604	0.085	0.0899	0.1036		283	0.0758	0.077	0.0767	0.076		283	0.054	0.0936	0.0975	0.0957		283	0.0666	0.0806	0.0810714	0.0586		283	0.2071	0.1945	0.09598	0.0299		283	0.2121	0.1949	0.09342	0.0332
	284	0.0597	0.0868	0.092	0.1065		284	0.0746	0.0761	0.077	0.0765		284	0.0539	0.0943	0.0964286	0.096		284	0.0676	0.0815	0.08	0.0589		284	0.201	0.1884	0.0933	0.0302		284	0.2033	0.1874	0.08962	0.0322
	285	0.06	0.0889	0.0942	0.1102		285	0.0739	0.0761	0.0764	0.0782		285	0.0545	0.0953	0.0964286	0.0985		285	0.0683	0.0809	0.0785714	0.0589		285	0.1962	0.1838	0.09046	0.03		285	0.1957	0.1802	0.08568	0.0326
	286	0.0618	0.0905	0.0981	0.1145		286	0.0739	0.0774	0.0793	0.08		286	0.0548	0.0974	0.0982143	0.1002		286	0.0699	0.0819	0.0778571	0.0597		286	0.1901	0.1782	0.0873	0.0307		286	0.1868	0.172	0.08182	0.0318
	287	0.0645	0.0958	0.1008	0.1186		287	0.0737	0.0775	0.0798	0.0812		287	0.0561	0.0989	0.101429	0.1016		287	0.0699	0.081	0.0807143	0.0596		287	0.1847	0.1724	0.08474	0.0313		287	0.1777	0.1628	0.07796	0.0317
	288	0.0674	0.0986	0.1044	0.1232		288	0.0737	0.0777	0.08	0.0826		288	0.0573	0.1001	0.104286	0.1018		288	0.0713	0.0812	0.0825	0.059		288	0.1776	0.1666	0.08178	0.0315		288	0.1677	0.1534	0.07352	0.0309
	289	0.0705	0.1026	0.1081	0.1269		289	0.0745	0.0788	0.0813	0.0841		289	0.0577	0.101	0.106071	0.1031		289	0.0726	0.082	0.0825	0.0599		289	0.1715	0.1602	0.07904	0.0322		289	0.1593	0.1453	0.06938	0.0302
	290	0.0745	0.1072	0.1126	0.1327		290	0.0747	0.0795	0.0833	0.0857		290	0.0593	0.1029	0.104643	0.1047		290	0.0736	0.081	0.0828571	0.0596		290	0.1662	0.1553	0.0762	0.0337		290	0.1504	0.1366	0.06536	0.0302
	291	0.079	0.1116	0.115	0.1374		291	0.0767	0.0798	0.0826	0.0877		291	0.0606	0.104	0.109643	0.1059		291	0.0738	0.0813	0.085	0.0596		291	0.1602	0.1511	0.07394	0.0345		291	0.1422	0.1291	0.0616	0.0298
	292	0.0834	0.1159	0.1202	0.1428		292	0.0767	0.0807	0.0836	0.0894		292	0.0616	0.1047	0.107857	0.1073		292	0.0756	0.0817	0.0846429	0.0598		292	0.157	0.1485	0.07204	0.036		292	0.1343	0.1218	0.058	0.0302
	293	0.0864	0.1195	0.1241	0.1461		293	0.0772	0.08	0.0843	0.0901		293	0.0618	0.1058	0.111071	0.1077		293	0.0752	0.0805	0.0817857	0.0589		293	0.1527	0.1438	0.07034	0.0353		293	0.1261	0.1152	0.05462	0.0296
	294	0.0916	0.1247	0.1294	0.1521		294	0.0782	0.081	0.0852	0.0924		294	0.0628	0.1075	0.109286	0.1091		294	0.076	0.0801	0.0789286	0.0586		294	0.1513	0.1415	0.06922	0.0376		294	0.1203	0.109	0.05142	0.0292
	295	0.0964	0.1297	0.1331	0.1568		295	0.0795	0.0819	0.0848	0.0941		295	0.0635	0.1084	0.1125	0.1099		295	0.0772	0.08	0.0828571	0.0585		295	0.1492	0.1408	0.06818	0.0385		295	0.1141	0.1027	0.04868	0.0298
	296	0.1002	0.1331	0.1375	0.1603		296	0.0789	0.0797	0.0862	0.0944		296	0.0636	0.1066	0.113214	0.109		296	0.0756	0.0772	0.0825	0.0564		296	0.1465	0.1369	0.0674	0.0386		296	0.1076	0.0959	0.0458	0.0278
	297	0.1053	0.1378	0.1419	0.1667		297	0.0812	0.0823	0.0857	0.096		297	0.0648	0.108	0.113214	0.1103		297	0.0778	0.0779	0.0796429	0.0574		297	0.1472	0.138	0.06706	0.0393		297	0.1031	0.0921	0.04372	0.0283
	298	0.111	0.1442	0.1472	0.1721		298	0.0822	0.0825	0.0866	0.0978		298	0.0663	0.1094	0.115	0.1111		298	0.0784	0.0771	0.0792857	0.0568		298	0.1479	0.1389	0.06716	0.0413		298	0.0992	0.0875	0.0414	0.0285
	299	0.1154	0.1481	0.151	0.1751		299	0.083	0.0814	0.0858	0.0979		299	0.0654	0.1089	0.113929	0.1107		299	0.0781	0.0761	0.0782143	0.0558		299	0.1489	0.1394	0.06724	0.0426		299	0.0939	0.0833	0.0394	0.0271
	300	0.1217	0.1539	0.1565	0.1808		300	0.0834	0.0817	0.0877	0.0996		300	0.0676	0.11	0.113571	0.1116		300	0.0788	0.0753	0.0775	0.0554		300	0.1509	0.1404	0.06806	0.0448		300	0.0906	0.0797	0.038	0.0275
	301	0.1256	0.1579	0.16	0.1849		301	0.0843	0.0822	0.0871	0.1008		301	0.068	0.1099	0.115	0.1114		301	0.0793	0.0741	0.075	0.055		301	0.1517	0.1431	0.0688	0.045		301	0.087	0.0758	0.03628	0.027
	302	0.1314	0.1618	0.1641	0.1894		302	0.0851	0.0814	0.0863	0.1015		302	0.0688	0.1094	0.114643	0.111		302	0.0792	0.0728	0.0742857	0.0539		302	0.1538	0.1447	0.06978	0.0467		302	0.0845	0.0731	0.03494	0.0274
	303	0.1365	0.1674	0.1682	0.1936		303	0.0856	0.0807	0.0872	0.1011		303	0.0695	0.109	0.112857	0.1104		303	0.0782	0.0724	0.0732143	0.0528		303	0.1563	0.1466	0.07102	0.0474		303	0.0822	0.0708	0.03378	0.026
	304	0.1413	0.171	0.1735	0.1958		304	0.0864	0.0813	0.0868	0.1029		304	0.0701	0.1084	0.115	0.1099		304	0.0807	0.0713	0.0732143	0.0523		304	0.159	0.1486	0.07246	0.0485		304	0.0801	0.0685	0.0328	0.0268
	305	0.147	0.1765	0.1765	0.2013		305	0.0868	0.0819	0.0859	0.1039		305	0.0714	0.1083	0.113214	0.1097		305	0.0806	0.0704	0.0739286	0.0519		305	0.1638	0.1532	0.07378	0.0509		305	0.0785	0.0674	0.03176	0.0261
	306	0.1526	0.1803	0.1802	0.2042		306	0.088	0.0819	0.0856	0.1043		306	0.0717	0.1069	0.113214	0.1085		306	0.0818	0.0691	0.0717857	0.05		306	0.1663	0.1561	0.07536	0.0511		306	0.0763	0.0659	0.03132	0.0267
	307	0.1581	0.1844	0.183	0.2079		307	0.0876	0.0807	0.0853	0.1037		307	0.0727	0.1064	0.1125	0.108		307	0.0807	0.0666	0.0685714	0.0486		307	0.171	0.1599	0.07694	0.0533		307	0.074	0.0635	0.03052	0.0248
	308	0.164	0.1889	0.1868	0.2114		308	0.0884	0.0804	0.0848	0.1046		308	0.0736	0.1063	0.113214	0.1081		308	0.0803	0.0663	0.0703571	0.0479		308	0.1756	0.1643	0.07864	0.0555		308	0.0735	0.0628	0.02984	0.0251
	309	0.1688	0.193	0.1894	0.2134		309	0.0891	0.0803	0.0848	0.105		309	0.0733	0.1048	0.109286	0.1059		309	0.0817	0.0651	0.0696429	0.0463		309	0.1777	0.1676	0.08022	0.0558		309	0.0721	0.061	0.02938	0.0252
	310	0.1743	0.1971	0.1927	0.2169		310	0.0899	0.08	0.0852	0.1052		310	0.0744	0.1043	0.107143	0.1057		310	0.0815	0.0631	0.0646429	0.0454		310	0.1829	0.1718	0.0819	0.0581		310	0.0706	0.0593	0.02892	0.0243
	311	0.1801	0.1999	0.1949	0.219		311	0.0907	0.08	0.0845	0.1062		311	0.0751	0.1026	0.108929	0.105		311	0.0818	0.0625	0.0664286	0.045		311	0.1865	0.1749	0.0835	0.059		311	0.07	0.0586	0.02836	0.0243
	312	0.1856	0.2038	0.1978	0.2213		312	0.0909	0.0794	0.0842	0.1056		312	0.0755	0.1017	0.108571	0.1041		312	0.0823	0.0611	0.0646429	0.0435		312	0.1912	0.179	0.08524	0.0603		312	0.0686	0.0577	0.02762	0.024
	313	0.19	0.2064	0.2008	0.2227		313	0.0909	0.0792	0.0834	0.1053		313	0.0749	0.1002	0.106786	0.1017		313	0.0817	0.0588	0.0617857	0.0415		313	0.1937	0.1817	0.08692	0.0616		313	0.0662	0.0565	0.0272	0.0232
	314	0.1954	0.2099	0.2026	0.2235		314	0.091	0.0775	0.0834	0.1038		314	0.0752	0.0984	0.105714	0.1007		314	0.0806	0.0574	0.0617857	0.0401		314	0.1978	0.1854	0.08852	0.0628		314	0.066	0.0548	0.02676	0.023
	315	0.2	0.2122	0.2035	0.2252		315	0.0914	0.0777	0.0832	0.1039		315	0.0759	0.098	0.106429	0.0996		315	0.0818	0.0557	0.0617857	0.0398		315	0.2008	0.1891	0.09028	0.0643		315	0.0646	0.0532	0.02636	0.0223
	316	0.2043	0.2151	0.2056	0.2255		316	0.092	0.0774	0.0829	0.1033		316	0.0763	0.0962	0.102143	0.0976		316	0.0821	0.0545	0.0560714	0.0385		316	0.205	0.1927	0.0918	0.0656		316	0.0637	0.0528	0.02584	0.0227
	317	0.2084	0.2163	0.2067	0.2247		317	0.0931	0.0772	0.0818	0.104		317	0.0764	0.0942	0.102143	0.0962		317	0.0832	0.0542	0.0592857	0.038		317	0.2079	0.1953	0.09316	0.065		317	0.0633	0.0523	0.02538	0.0231
	318	0.2134	0.2188	0.2071	0.2261		318	0.0929	0.0771	0.0817	0.1028		318	0.0772	0.0938	0.0978571	0.0953		318	0.083	0.0535	0.0560714	0.0372		318	0.2117	0.1985	0.09434	0.0668		318	0.0625	0.0509	0.02484	0.0221
	319	0.2173	0.2203	0.2085	0.225		319	0.0934	0.0758	0.0803	0.1016		319	0.0782	0.0917	0.100357	0.0942		319	0.0832	0.052	0.0557143	0.0362		319	0.2141	0.2011	0.09598	0.0684		319	0.061	0.0502	0.0246	0.0221
	320	0.2214	0.2213	0.209	0.2249		320	0.0937	0.0746	0.0798	0.1013		320	0.0783	0.09	0.0978571	0.091		320	0.0837	0.0517	0.0496429	0.0357		320	0.2175	0.2034	0.0971	0.0684		320	0.0608	0.049	0.02372	0.0224
	321	0.2244	0.2227	0.2073	0.2241		321	0.0931	0.0742	0.0786	0.1005		321	0.0785	0.089	0.0957143	0.0902		321	0.0828	0.0493	0.0503571	0.0341		321	0.2205	0.2067	0.09834	0.0699		321	0.0583	0.0477	0.02346	0.0213
	322	0.2284	0.2232	0.2086	0.2213		322	0.094	0.0742	0.0783	0.0986		322	0.079	0.0869	0.0932143	0.0887		322	0.0828	0.0488	0.0496429	0.0325		322	0.2221	0.208	0.0995	0.0704		322	0.0576	0.0466	0.02294	0.0215
	323	0.232	0.2241	0.208	0.2202		323	0.094	0.0728	0.0773	0.0975		323	0.0802	0.0858	0.0932143	0.0877		323	0.0819	0.0472	0.0492857	0.0315		323	0.2246	0.2103	0.1003	0.0718		323	0.0566	0.0453	0.02232	0.0203
	324	0.235	0.2249	0.2063	0.2186		324	0.0939	0.0726	0.0763	0.0959		324	0.0801	0.0838	0.0917857	0.0868		324	0.0823	0.046	0.0503571	0.0305		324	0.225	0.2114	0.10068	0.0716		324	0.0546	0.0435	0.02174	0.0199
	325	0.2378	0.224	0.2064	0.2156		325	0.0938	0.0715	0.0758	0.0948		325	0.0811	0.0836	0.0889286	0.0853		325	0.0822	0.0451	0.0446429	0.0301		325	0.2262	0.2118	0.10158	0.0722		325	0.0541	0.0429	0.02132	0.0197
	326	0.2398	0.2235	0.205	0.2141		326	0.0937	0.0706	0.0747	0.0929		326	0.0807	0.0821	0.0882143	0.0841		326	0.0815	0.0449	0.045	0.03		326	0.2271	0.213	0.10172	0.0728		326	0.0525	0.0415	0.02068	0.0199
	327	0.2423	0.2235	0.2044	0.2108		327	0.0929	0.069	0.0744	0.091		327	0.0812	0.082	0.0860714	0.0829		327	0.0817	0.0438	0.0442857	0.0296		327	0.2283	0.2144	0.10198	0.0726		327	0.0508	0.0396	0.0202	0.0182
	328	0.2443	0.223	0.2014	0.2073		328	0.0937	0.0689	0.0717	0.0904		328	0.0819	0.0796	0.0860714	0.0825		328	0.083	0.0436	0.0428571	0.0289		328	0.2277	0.2135	0.10208	0.0727		328	0.0508	0.0397	0.01976	0.0194
	329	0.2467	0.2224	0.1988	0.2041		329	0.0925	0.0678	0.071	0.0876		329	0.0827	0.0798	0.0871429	0.0803		329	0.0823	0.0424	0.0485714	0.0282		329	0.2288	0.2141	0.1021	0.073		329	0.0495	0.0381	0.01922	0.0178
	330	0.248	0.2195	0.1967	0.2001		330	0.092	0.0669	0.0701	0.086		330	0.0839	0.0787	0.0871429	0.0812		330	0.0827	0.0415	0.0428571	0.0275		330	0.2277	0.213	0.1018	0.0727		330	0.0482	0.0366	0.01866	0.0175
	331	0.2491	0.2183	0.1929	0.1967		331	0.0921	0.067	0.0677	0.0845		331	0.0844	0.0774	0.0857143	0.0801		331	0.0828	0.0413	0.0435714	0.0273		331	0.2273	0.2133	0.1019	0.0731		331	0.0464	0.0364	0.01806	0.0167
	332	0.2495	0.2156	0.1907	0.1909		332	0.0914	0.0639	0.0675	0.0811		332	0.085	0.0769	0.0832143	0.0787		332	0.0831	0.0405	0.0432143	0.0265		332	0.2252	0.2119	0.10144	0.0717		332	0.0451	0.0347	0.01758	0.0169
	333	0.2498	0.2136	0.1871	0.1871		333	0.0903	0.0625	0.0662	0.0794		333	0.0857	0.0765	0.0839286	0.0786		333	0.0831	0.04	0.0407143	0.026		333	0.2247	0.2105	0.10096	0.0716		333	0.0442	0.0336	0.01724	0.0158
	334	0.2503	0.2105	0.1847	0.1816		334	0.0906	0.0624	0.0642	0.077		334	0.0876	0.0764	0.085	0.0779		334	0.0837	0.0403	0.0432143	0.0263		334	0.2225	0.2097	0.10038	0.0707		334	0.0437	0.0329	0.01668	0.0163
	335	0.2504	0.208	0.18	0.1759		335	0.0903	0.0624	0.063	0.0761		335	0.0886	0.0757	0.0867857	0.0777		335	0.0853	0.0395	0.0446429	0.0258		335	0.2212	0.207	0.09956	0.0707		335	0.0425	0.0322	0.01612	0.0161
	336	0.2508	0.2045	0.1764	0.172		336	0.089	0.0601	0.062	0.0729		336	0.0909	0.0775	0.0810714	0.0781		336	0.0848	0.0394	0.0392857	0.0255		336	0.2196	0.206	0.0984	0.0706		336	0.0409	0.0309	0.01564	0.0157
	337	0.2492	0.2021	0.1715	0.1656		337	0.0884	0.0584	0.0588	0.0709		337	0.0919	0.0767	0.0814286	0.0779		337	0.0866	0.0392	0.0378571	0.0259		337	0.2183	0.2039	0.09738	0.0701		337	0.0413	0.0298	0.015	0.0158
	338	0.2466	0.1964	0.168	0.1591		338	0.0864	0.0566	0.0579	0.0677		338	0.094	0.0759	0.0867857	0.0782		338	0.0859	0.0382	0.0392857	0.0254		338	0.2137	0.1997	0.0962	0.0676		338	0.0391	0.028	0.0146	0.015
	339	0.2477	0.1956	0.1636	0.1554		339	0.087	0.0566	0.0557	0.0653		339	0.0956	0.0784	0.085	0.0786		339	0.0891	0.0386	0.0407143	0.0256		339	0.2122	0.1985	0.09466	0.0678		339	0.0394	0.0277	0.01412	0.019
	340	0.2454	0.1914	0.1592	0.1492		340	0.0858	0.0547	0.0545	0.0634		340	0.097	0.0788	0.0842857	0.0785		340	0.0895	0.0375	0.0414286	0.0251		340	0.2081	0.1944	0.09302	0.0664		340	0.0377	0.027	0.0136	0.018
	341	0.2433	0.1877	0.1545	0.1435		341	0.0847	0.0537	0.0525	0.0605		341	0.0992	0.0791	0.085	0.0792		341	0.0912	0.0379	0.0396429	0.0254		341	0.2042	0.1911	0.0911	0.0655		341	0.0362	0.0257	0.01308	0.0176
	342	0.2421	0.1836	0.1495	0.1377		342	0.0838	0.0518	0.0506	0.0585		342	0.1013	0.08	0.0864286	0.0805		342	0.092	0.0376	0.0417857	0.025		342	0.2	0.1868	0.0891	0.0646		342	0.0351	0.0248	0.01268	0.0171
	343	0.2387	0.1794	0.1449	0.1326		343	0.0829	0.0511	0.0491	0.0567		343	0.1029	0.0804	0.0867857	0.0802		343	0.0931	0.0376	0.04	0.0252		343	0.1952	0.1821	0.0868	0.0624		343	0.0347	0.0242	0.01206	0.0171
	344	0.236	0.1746	0.1404	0.1267		344	0.0803	0.0492	0.0476	0.0533		344	0.1047	0.081	0.0878571	0.0809		344	0.0937	0.0373	0.0414286	0.0253		344	0.1894	0.1769	0.0846	0.0608		344	0.0329	0.0227	0.01166	0.0169
	345	0.2324	0.1702	0.1355	0.1211		345	0.0798	0.048	0.045	0.0506		345	0.1068	0.0818	0.0889286	0.0816		345	0.0944	0.037	0.0389286	0.0249		345	0.1842	0.1717	0.08224	0.0589		345	0.0319	0.0219	0.01118	0.0166
	346	0.2291	0.1656	0.1303	0.1151		346	0.0775	0.0465	0.0433	0.0487		346	0.1092	0.0827	0.0889286	0.0825		346	0.0958	0.0373	0.0364286	0.0249		346	0.1786	0.1668	0.0798	0.0579		346	0.031	0.0204	0.01066	0.0163
	347	0.2259	0.1611	0.1262	0.1099		347	0.0767	0.0449	0.0418	0.0459		347	0.1114	0.0842	0.0903571	0.084		347	0.0969	0.0377	0.0410714	0.0248		347	0.1732	0.1616	0.07736	0.0562		347	0.0295	0.0199	0.01022	0.0157
	348	0.222	0.1559	0.1207	0.1045		348	0.0753	0.0443	0.0402	0.0438		348	0.1134	0.0845	0.0910714	0.0851		348	0.0979	0.0373	0.0403571	0.0256		348	0.1666	0.1556	0.07496	0.0542		348	0.029	0.0191	0.00978	0.0152
	349	0.2183	0.1518	0.1164	0.0996		349	0.0734	0.0423	0.0386	0.0416		349	0.1164	0.0862	0.0903571	0.086		349	0.0991	0.0372	0.0375	0.0249		349	0.1617	0.1507	0.0723	0.0527		349	0.0281	0.018	0.00944	0.0144
	350	0.214	0.1462	0.1113	0.0938		350	0.072	0.0408	0.0368	0.0393		350	0.1187	0.0869	0.0942857	0.087		350	0.1005	0.0369	0.0396429	0.0252		350	0.1554	0.145	0.06966	0.0506		350	0.0268	0.0179	0.00892	0.0147
	351	0.209	0.141	0.1063	0.088		351	0.0699	0.0398	0.035	0.0368		351	0.1214	0.0879	0.0946429	0.0871		351	0.1017	0.0369	0.0403571	0.0248		351	0.1494	0.1388	0.06714	0.0482		351	0.0256	0.0164	0.00852	0.014
	352	0.2048	0.1366	0.1023	0.0828		352	0.0688	0.0389	0.0336	0.0353		352	0.1243	0.089	0.095	0.0888		352	0.1038	0.0373	0.0389286	0.0255		352	0.1433	0.1343	0.06456	0.0472		352	0.0257	0.0168	0.00814	0.0148
	353	0.1996	0.1314	0.0975	0.0779		353	0.0671	0.0372	0.0317	0.0333		353	0.1269	0.0901	0.0975	0.0899		353	0.1044	0.0373	0.0375	0.0253		353	0.1376	0.1286	0.06202	0.045		353	0.0244	0.0164	0.00776	0.0143
	354	0.1952	0.1265	0.0931	0.0728		354	0.0648	0.036	0.0301	0.0308		354	0.1296	0.0916	0.0978571	0.0909		354	0.1058	0.0375	0.0375	0.0253		354	0.1323	0.1241	0.05944	0.0439		354	0.0233	0.015	0.00744	0.0136
	355	0.1898	0.122	0.0883	0.0678		355	0.0632	0.0345	0.0288	0.0288		355	0.1327	0.0923	0.0989286	0.0921		355	0.1071	0.0371	0.0378571	0.0254		355	0.1264	0.1183	0.057	0.0419		355	0.0225	0.0142	0.00708	0.0134
	356	0.1842	0.1167	0.0839	0.0634		356	0.061	0.0333	0.0279	0.0263		356	0.1351	0.094	0.101071	0.0933		356	0.1088	0.0367	0.0389286	0.0251		356	0.1201	0.1127	0.05416	0.0396		356	0.0223	0.0136	0.0067	0.0133
	357	0.1786	0.1119	0.0798	0.0582		357	0.0595	0.0318	0.0261	0.0252		357	0.1381	0.0943	0.101071	0.0939		357	0.1102	0.0369	0.0382143	0.0252		357	0.1145	0.1067	0.05156	0.0373		357	0.0211	0.0128	0.00636	0.0129
	358	0.173	0.1077	0.0756	0.0547		358	0.0574	0.0308	0.024	0.0235		358	0.141	0.096	0.0992857	0.0948		358	0.1119	0.0371	0.035	0.025		358	0.1085	0.1016	0.0488	0.0356		358	0.0205	0.0124	0.00608	0.0124
	359	0.1664	0.1023	0.072	0.0498		359	0.0557	0.0293	0.0237	0.0217		359	0.1432	0.0962	0.104286	0.0946		359	0.1131	0.0366	0.0378571	0.0255		359	0.102	0.0952	0.04614	0.0334		359	0.0196	0.0121	0.00578	0.0127
	360	0.1615	0.0981	0.0678	0.0469		360	0.0537	0.0287	0.0222	0.0203		360	0.146	0.0968	0.104643	0.096		360	0.1146	0.0371	0.0364286	0.0256		360	0.0964	0.0897	0.04338	0.0315		360	0.0186	0.0113	0.0053	0.0124
	361	0.1554	0.0938	0.0641	0.0431		361	0.0525	0.028	0.0211	0.0193		361	0.1486	0.0976	0.103929	0.097		361	0.1159	0.037	0.0367857	0.0255		361	0.0906	0.0841	0.04052	0.0297		361	0.0182	0.0109	0.00502	0.0127
	362	0.1497	0.0895	0.0604	0.0397		362	0.05	0.0263	0.0195	0.0171		362	0.1511	0.099	0.106786	0.0977		362	0.117	0.0371	0.0375	0.025		362	0.0849	0.0786	0.03786	0.0282		362	0.0174	0.0102	0.00472	0.0115
	363	0.1435	0.0846	0.0566	0.0364		363	0.0485	0.0253	0.0185	0.0166		363	0.1536	0.0996	0.105357	0.0984		363	0.1187	0.0372	0.0364286	0.0255		363	0.0782	0.0731	0.03524	0.026		363	0.0169	0.0103	0.00446	0.0119
	364	0.1371	0.0806	0.0541	0.0334		364	0.0469	0.0252	0.0177	0.0162		364	0.1556	0.0999	0.106786	0.0989		364	0.1202	0.0367	0.0371429	0.0256		364	0.072	0.0667	0.03252	0.0229		364	0.0166	0.0098	0.00412	0.0121
	365	0.1309	0.0761	0.0499	0.0313		365	0.045	0.0238	0.0168	0.0138		365	0.1587	0.1004	0.107857	0.0986		365	0.1213	0.0362	0.035	0.0254		365	0.0658	0.0613	0.03006	0.0219		365	0.0155	0.0088	0.00392	0.012
	366	0.1264	0.0732	0.0475	0.0293		366	0.0425	0.0232	0.0154	0.013		366	0.161	0.1016	0.108571	0.0997		366	0.1217	0.036	0.0360714	0.025		366	0.0613	0.0572	0.02764	0.0204		366	0.0148	0.0083	0.0037	0.0115
	367	0.1205	0.0684	0.0452	0.0265		367	0.0412	0.022	0.0146	0.0125		367	0.1629	0.1005	0.1075	0.0998		367	0.1229	0.0364	0.0360714	0.0248		367	0.0557	0.0514	0.02546	0.0181		367	0.0147	0.008	0.00344	0.0118
	368	0.1156	0.0654	0.0423	0.0254		368	0.0396	0.0214	0.014	0.0115		368	0.1656	0.1022	0.108571	0.1005		368	0.1237	0.0361	0.0367857	0.0249		368	0.0517	0.0478	0.02318	0.0173		368	0.0137	0.0076	0.00314	0.0107
	369	0.1092	0.0611	0.0397	0.0228		369	0.0383	0.0205	0.0135	0.0109		369	0.1662	0.1018	0.109286	0.0994		369	0.1245	0.0359	0.0357143	0.0243		369	0.0452	0.0425	0.02102	0.0146		369	0.0132	0.0074	0.00294	0.0108
	370	0.1043	0.0593	0.0375	0.0218		370	0.0364	0.0196	0.0123	0.0108		370	0.1688	0.1026	0.106429	0.1003		370	0.1254	0.0357	0.0325	0.0249		370	0.042	0.0387	0.01918	0.014		370	0.0131	0.0074	0.00282	0.0113
	371	0.0978	0.0545	0.0352	0.0193		371	0.0343	0.0194	0.0124	0.01		371	0.1696	0.1007	0.107857	0.0991		371	0.1252	0.0354	0.0346429	0.0243		371	0.0365	0.0335	0.01724	0.0116		371	0.0119	0.0064	0.0028	0.0096
	372	0.0938	0.052	0.0334	0.0189		372	0.0328	0.0185	0.0121	0.0091		372	0.1713	0.1014	0.107143	0.1		372	0.1256	0.0355	0.0328571	0.0241		372	0.0334	0.031	0.01566	0.0107		372	0.0119	0.0067	0.0027	0.0097
	373	0.0892	0.0493	0.0314	0.0176		373	0.0317	0.0182	0.0115	0.0091		373	0.1726	0.1012	0.108214	0.0996		373	0.126	0.0353	0.0335714	0.0243		373	0.03	0.0277	0.01422	0.0093		373	0.0121	0.0065	0.0025	0.0097
	374	0.0847	0.0473	0.0304	0.0169		374	0.0304	0.0178	0.0113	0.009		374	0.1743	0.1016	0.107143	0.0997		374	0.1267	0.0349	0.0325	0.0241		374	0.0278	0.0256	0.0129	0.0089		374	0.0113	0.0064	0.0025	0.0097
	375	0.0804	0.0446	0.0283	0.0158		375	0.0291	0.0176	0.0112	0.0086		375	0.1751	0.1011	0.106071	0.0991		375	0.1273	0.0352	0.0328571	0.0242		375	0.0252	0.0232	0.0117	0.0076		375	0.0116	0.0067	0.00248	0.0103
	376	0.0761	0.0419	0.027	0.0148		376	0.0279	0.0169	0.0106	0.008		376	0.176	0.1003	0.106071	0.0985		376	0.1269	0.0348	0.0328571	0.0238		376	0.0225	0.021	0.0107	0.0065		376	0.0113	0.0062	0.00242	0.0095
	377	0.0721	0.0402	0.0257	0.0144		377	0.0267	0.0168	0.0101	0.0084		377	0.1765	0.1004	0.105357	0.0986		377	0.1277	0.0347	0.0328571	0.0239		377	0.0207	0.0192	0.0098	0.0059		377	0.0112	0.0067	0.0024	0.01
	378	0.0682	0.0383	0.0244	0.0139		378	0.0254	0.0167	0.0098	0.008		378	0.1771	0.1001	0.104643	0.0982		378	0.1276	0.0344	0.0314286	0.0238		378	0.0191	0.0178	0.00906	0.0053		378	0.0111	0.0065	0.00246	0.0096
	379	0.0647	0.0364	0.0232	0.0132		379	0.0246	0.0162	0.01	0.0078		379	0.1779	0.0996	0.105	0.0976		379	0.1276	0.0341	0.0328571	0.0235		379	0.0179	0.0161	0.00836	0.0048		379	0.0115	0.0066	0.00242	0.0098
	380	0.0608	0.0343	0.0221	0.0125		380	0.0237	0.016	0.0096	0.0078		380	0.1778	0.0987	0.102857	0.0968		380	0.1276	0.034	0.0314286	0.0235		380	0.0162	0.0149	0.0078	0.0041		380	0.0112	0.0067	0.00252	0.0097
	381	0.0576	0.0329	0.0217	0.0124		381	0.0228	0.0153	0.0097	0.0078		381	0.1782	0.0985	0.103214	0.0965		381	0.1275	0.0336	0.0307143	0.023		381	0.0151	0.014	0.00722	0.0035		381	0.0112	0.0067	0.00254	0.0095
	382	0.0546	0.0313	0.0205	0.0121		382	0.0219	0.0154	0.0096	0.008		382	0.1785	0.0983	0.101429	0.0959		382	0.1276	0.0336	0.0310714	0.023		382	0.0142	0.0133	0.00676	0.0035		382	0.0114	0.0072	0.0027	0.0098
	383	0.0514	0.0297	0.0198	0.0115		383	0.0213	0.0156	0.0097	0.0075		383	0.1779	0.0969	0.102143	0.095		383	0.1269	0.0333	0.0314286	0.0231		383	0.0132	0.012	0.00636	0.0028		383	0.0117	0.0077	0.0028	0.0096
	384	0.0485	0.0281	0.0186	0.0109		384	0.0207	0.0154	0.0096	0.0077		384	0.1777	0.0962	0.100357	0.0941		384	0.1267	0.0334	0.0310714	0.0231		384	0.0125	0.0117	0.00604	0.0025		384	0.0121	0.0078	0.00294	0.0099
	385	0.046	0.027	0.0182	0.0109		385	0.0195	0.0149	0.0094	0.0075		385	0.1775	0.0954	0.0985714	0.0936		385	0.1258	0.033	0.0296429	0.0225		385	0.012	0.0113	0.00582	0.0028		385	0.0118	0.0078	0.00298	0.0095
	386	0.0435	0.0255	0.0172	0.0105		386	0.0193	0.0151	0.0095	0.0078		386	0.1767	0.0946	0.0985714	0.0921		386	0.1258	0.0331	0.0292857	0.023		386	0.0114	0.0104	0.00558	0.002		386	0.0122	0.0085	0.00306	0.0098
	387	0.041	0.0244	0.0169	0.0105		387	0.0187	0.0151	0.0095	0.0081		387	0.1756	0.0937	0.0978571	0.0915		387	0.1252	0.0329	0.0310714	0.0226		387	0.0111	0.0103	0.00538	0.002		387	0.0126	0.0085	0.0033	0.01
	388	0.0387	0.0229	0.0166	0.01		388	0.0181	0.0149	0.01	0.0082		388	0.1747	0.0921	0.0967857	0.0903		388	0.124	0.0327	0.0310714	0.0226		388	0.0107	0.0098	0.0052	0.0017		388	0.013	0.0089	0.0034	0.0098
	389	0.0367	0.0221	0.0157	0.0102		389	0.0177	0.0149	0.0096	0.0085		389	0.1736	0.0916	0.0953571	0.0896		389	0.1232	0.0326	0.03	0.0224		389	0.0106	0.01	0.00518	0.0017		389	0.0129	0.0096	0.00362	0.0101
	390	0.0346	0.021	0.0152	0.01		390	0.0173	0.015	0.0098	0.0085		390	0.172	0.0902	0.0942857	0.0884		390	0.122	0.0323	0.0303571	0.0223		390	0.0104	0.0095	0.00506	0.0017		390	0.0133	0.0095	0.00378	0.01
	391	0.0323	0.0201	0.0147	0.0096		391	0.0166	0.0148	0.0098	0.0084		391	0.1702	0.0892	0.0932143	0.0871		391	0.121	0.0319	0.03	0.0221		391	0.0099	0.0093	0.00506	0.0014		391	0.0135	0.0095	0.00398	0.0097
	392	0.0314	0.0195	0.0141	0.0101		392	0.0167	0.0151	0.0101	0.0086		392	0.169	0.0885	0.0907143	0.0862		392	0.1197	0.0321	0.0292857	0.0221		392	0.0106	0.0097	0.005	0.0019		392	0.014	0.0103	0.00412	0.0101
	393	0.0294	0.0187	0.014	0.0097		393	0.0162	0.0151	0.0102	0.009		393	0.1668	0.0867	0.0903571	0.0851		393	0.1186	0.0319	0.0307143	0.0223		393	0.0101	0.0094	0.00498	0.0016		393	0.0145	0.0106	0.00434	0.0101
	394	0.0278	0.018	0.0138	0.0093		394	0.0161	0.0154	0.0102	0.0093		394	0.1645	0.0855	0.0903571	0.0838		394	0.1173	0.032	0.0307143	0.0222		394	0.0099	0.0092	0.005	0.0014		394	0.0148	0.0111	0.00456	0.0103
	395	0.0268	0.0175	0.0134	0.0094		395	0.0158	0.0153	0.0109	0.0092		395	0.1627	0.0843	0.0878571	0.0827		395	0.1156	0.0318	0.0310714	0.0219		395	0.0102	0.0095	0.005	0.0016		395	0.0153	0.0114	0.0047	0.0104
	396	0.0252	0.0169	0.0133	0.0094		396	0.0154	0.0153	0.0109	0.0094		396	0.16	0.0832	0.0860714	0.0815		396	0.1141	0.0316	0.03	0.0218		396	0.0103	0.0096	0.00504	0.0016		396	0.0155	0.0118	0.00488	0.0103
	397	0.0242	0.0163	0.0129	0.0095		397	0.0153	0.0155	0.011	0.0097		397	0.1579	0.0822	0.0857143	0.0803		397	0.1124	0.0314	0.03	0.0218		397	0.0104	0.0096	0.005	0.0015		397	0.0162	0.0123	0.00506	0.0103
	398	0.0228	0.0155	0.0123	0.0091		398	0.0152	0.0156	0.0111	0.0099		398	0.1553	0.0805	0.0842857	0.0788		398	0.1112	0.0316	0.0303571	0.022		398	0.0102	0.0094	0.00506	0.0013		398	0.0164	0.0127	0.00534	0.0106
	399	0.0219	0.0153	0.0127	0.0093		399	0.015	0.0157	0.0115	0.0097		399	0.153	0.0794	0.0828571	0.0778		399	0.1098	0.0313	0.0296429	0.0217		399	0.0105	0.0098	0.00514	0.0015		399	0.0169	0.0132	0.00548	0.0104
	400	0.0206	0.0146	0.0122	0.0089		400	0.0152	0.0163	0.0116	0.0105		400	0.1504	0.078	0.0814286	0.0765		400	0.1085	0.0312	0.0292857	0.022		400	0.0106	0.0097	0.0051	0.0016		400	0.0172	0.0136	0.0057	0.0107
	401	0.02	0.0145	0.0118	0.009		401	0.0151	0.0164	0.0118	0.0106		401	0.1484	0.077	0.0803571	0.0752		401	0.1071	0.0313	0.0303571	0.0219		401	0.0109	0.0097	0.00516	0.0016		401	0.0177	0.0141	0.00588	0.0104
	402	0.0193	0.0139	0.0116	0.0091		402	0.0152	0.0163	0.0119	0.0109		402	0.1459	0.0755	0.0792857	0.074		402	0.1055	0.0312	0.0310714	0.0221		402	0.0111	0.0102	0.00524	0.0018		402	0.0182	0.0146	0.00612	0.0107
	403	0.0183	0.0135	0.0115	0.009		403	0.0147	0.0162	0.0121	0.0107		403	0.1433	0.0741	0.0778571	0.0726		403	0.1037	0.031	0.03	0.0217		403	0.0108	0.0099	0.00526	0.0015		403	0.0184	0.0146	0.00634	0.0108
	404	0.0173	0.0131	0.0113	0.0089		404	0.0149	0.0166	0.0123	0.0112		404	0.1408	0.0725	0.0771429	0.0715		404	0.1026	0.0311	0.0303571	0.0219		404	0.0108	0.0101	0.00534	0.0015		404	0.0191	0.0152	0.00654	0.0109
	405	0.0171	0.0131	0.0115	0.0092		405	0.0151	0.0166	0.0127	0.0112		405	0.1384	0.0717	0.0746429	0.0705		405	0.1007	0.0311	0.0310714	0.0218		405	0.0112	0.0106	0.00544	0.0018		405	0.0191	0.0155	0.00672	0.0109
	406	0.0166	0.0128	0.0111	0.0091		406	0.0151	0.0169	0.0128	0.0116		406	0.1357	0.0704	0.0739286	0.0694		406	0.0998	0.0313	0.0307143	0.0223		406	0.0113	0.0105	0.00548	0.0017		406	0.02	0.0163	0.00694	0.0112
	407	0.0155	0.0125	0.0114	0.0092		407	0.015	0.017	0.0128	0.0115		407	0.1328	0.0691	0.0717857	0.0679		407	0.0979	0.0309	0.0296429	0.0218		407	0.0112	0.0105	0.00554	0.002		407	0.0201	0.0163	0.0071	0.0108
	408	0.0153	0.0124	0.0109	0.0092		408	0.0149	0.0169	0.0132	0.0117		408	0.1304	0.0678	0.0714286	0.0669		408	0.096	0.031	0.0307143	0.022		408	0.0115	0.0108	0.0056	0.0022		408	0.0204	0.0167	0.0073	0.011
	409	0.0148	0.0119	0.0107	0.0088		409	0.0152	0.0175	0.0132	0.0123		409	0.1274	0.0665	0.0703571	0.0654		409	0.0948	0.031	0.0317857	0.0223		409	0.0116	0.0106	0.00566	0.0018		409	0.0212	0.0174	0.00744	0.0114
	410	0.0144	0.0118	0.0108	0.0091		410	0.0152	0.0173	0.0132	0.0121		410	0.1244	0.0652	0.0682143	0.0644		410	0.093	0.031	0.03	0.0222		410	0.0117	0.011	0.00574	0.002		410	0.0212	0.0174	0.00768	0.0115
	411	0.014	0.0118	0.0106	0.0093		411	0.0151	0.0175	0.0136	0.0125		411	0.1216	0.064	0.0675	0.0632		411	0.0907	0.031	0.0310714	0.0223		411	0.012	0.0114	0.00574	0.0023		411	0.0216	0.0181	0.00776	0.0114
	412	0.0135	0.0116	0.0106	0.0094		412	0.0151	0.0175	0.0137	0.0126		412	0.1184	0.0629	0.0660714	0.0619		412	0.089	0.0308	0.03	0.022		412	0.0121	0.0113	0.00586	0.0023		412	0.0216	0.0182	0.00798	0.0114
	413	0.0133	0.0114	0.0107	0.0093		413	0.0151	0.0179	0.0139	0.0128		413	0.115	0.0618	0.065	0.0611		413	0.0872	0.0308	0.0314286	0.0222		413	0.0122	0.0113	0.00586	0.0021		413	0.0222	0.0188	0.00812	0.0117
	414	0.0127	0.0112	0.0109	0.0092		414	0.015	0.0177	0.0139	0.0127		414	0.1119	0.0605	0.0635714	0.0599		414	0.0849	0.0305	0.0310714	0.0219		414	0.012	0.0112	0.00588	0.0022		414	0.0221	0.0186	0.00828	0.0117
	415	0.0127	0.0111	0.0102	0.0094		415	0.015	0.0179	0.0139	0.013		415	0.1086	0.0596	0.0617857	0.0588		415	0.0832	0.0307	0.03	0.0221		415	0.0123	0.0115	0.00592	0.0024		415	0.0223	0.0191	0.00836	0.0119
	416	0.0123	0.0111	0.0105	0.0096		416	0.0148	0.0178	0.0139	0.0128		416	0.1053	0.0584	0.0610714	0.0579		416	0.081	0.0307	0.03	0.0221		416	0.0124	0.0115	0.006	0.0024		416	0.0226	0.0191	0.0085	0.0118
	417	0.0121	0.0108	0.0101	0.0092		417	0.0152	0.0179	0.0141	0.0132		417	0.1019	0.0574	0.0592857	0.0566		417	0.0793	0.0307	0.0296429	0.0224		417	0.0123	0.0117	0.00598	0.0024		417	0.023	0.0194	0.00862	0.0117
	418	0.0116	0.0109	0.0102	0.0092		418	0.0151	0.0178	0.0139	0.0133		418	0.0985	0.0561	0.0596429	0.0557		418	0.0769	0.0306	0.0317857	0.0223		418	0.0121	0.0115	0.00602	0.002		418	0.0231	0.0197	0.00872	0.0118
	419	0.0118	0.0111	0.0103	0.0095		419	0.0152	0.0179	0.0139	0.0132		419	0.0959	0.0554	0.0575	0.0549		419	0.0751	0.0306	0.0303571	0.0223		419	0.0127	0.0117	0.00602	0.0026		419	0.0231	0.0198	0.00876	0.0119
	420	0.0115	0.0106	0.0103	0.0093		420	0.0153	0.0182	0.0139	0.0136		420	0.0926	0.0544	0.0571429	0.054		420	0.0734	0.0308	0.0317857	0.0224		420	0.0126	0.0118	0.00606	0.0025		420	0.0236	0.0202	0.00884	0.012
	421	0.0109	0.0104	0.0104	0.0093		421	0.0152	0.0178	0.0142	0.0133		421	0.0893	0.0529	0.0557143	0.0523		421	0.0714	0.0304	0.0310714	0.0221		421	0.0123	0.0114	0.00602	0.0022		421	0.0234	0.02	0.00886	0.0117
	422	0.0111	0.0105	0.0106	0.0096		422	0.0148	0.0177	0.014	0.0131		422	0.0866	0.0521	0.055	0.052		422	0.0693	0.0302	0.0296429	0.0219		422	0.0125	0.0117	0.00602	0.0023		422	0.0235	0.0203	0.00892	0.0114
	423	0.011	0.0106	0.0102	0.0094		423	0.0152	0.0178	0.014	0.0132		423	0.0839	0.0514	0.0542857	0.0512		423	0.0675	0.0301	0.0310714	0.0221		423	0.0126	0.0119	0.00606	0.0027		423	0.0236	0.0199	0.00894	0.0115
	424	0.0106	0.0105	0.0104	0.0092		424	0.0152	0.0178	0.014	0.0134		424	0.0811	0.0503	0.0532143	0.0503		424	0.0662	0.0302	0.0310714	0.0221		424	0.0125	0.0117	0.006	0.0026		424	0.0236	0.0203	0.00892	0.0118
	425	0.0105	0.0104	0.01	0.0095		425	0.0149	0.0179	0.0138	0.0131		425	0.0786	0.0497	0.0521429	0.0495		425	0.0644	0.0298	0.0310714	0.0219		425	0.0125	0.0119	0.00604	0.0027		425	0.0235	0.02	0.00894	0.0115
	426	0.0105	0.0101	0.0098	0.0092		426	0.0148	0.0176	0.0136	0.013		426	0.0757	0.0484	0.0510714	0.0482		426	0.0629	0.0301	0.0307143	0.0218		426	0.0121	0.0113	0.00598	0.0024		426	0.0235	0.0202	0.00892	0.0117
	427	0.0104	0.0101	0.0097	0.0094		427	0.0149	0.0175	0.0137	0.0132		427	0.0736	0.0479	0.0503571	0.0477		427	0.0614	0.03	0.0310714	0.0218		427	0.0124	0.0118	0.006	0.0026		427	0.0234	0.0203	0.00898	0.0116
	428	0.0101	0.0103	0.0099	0.0094		428	0.0149	0.0174	0.0134	0.0132		428	0.0711	0.0471	0.05	0.0469		428	0.06	0.0295	0.0307143	0.0217		428	0.0124	0.0119	0.00594	0.0027		428	0.0234	0.0202	0.00888	0.0114
	429	0.0101	0.0102	0.0099	0.0094		429	0.0149	0.0175	0.0135	0.013		429	0.0691	0.046	0.0489286	0.0461		429	0.0586	0.0297	0.0303571	0.0217		429	0.0122	0.0116	0.00592	0.0024		429	0.0234	0.0202	0.00886	0.0116
	430	0.01	0.0097	0.01	0.0091		430	0.0147	0.0171	0.0134	0.0128		430	0.0667	0.0451	0.0478571	0.0451		430	0.0571	0.0294	0.0307143	0.0214		430	0.0121	0.0112	0.00586	0.0024		430	0.0232	0.0201	0.00882	0.0114
	431	0.0097	0.0097	0.0101	0.009		431	0.0146	0.017	0.0135	0.0128		431	0.0648	0.0445	0.0471429	0.0442		431	0.0558	0.0293	0.0296429	0.0213		431	0.0122	0.0114	0.00582	0.0023		431	0.023	0.0199	0.00878	0.0114
	432	0.0099	0.01	0.0097	0.0094		432	0.0143	0.0168	0.0132	0.0125		432	0.0631	0.0436	0.0457143	0.0437		432	0.0543	0.0288	0.0292857	0.021		432	0.0122	0.0113	0.0058	0.0026		432	0.0227	0.0195	0.0087	0.0112
	433	0.0096	0.0098	0.0098	0.0089		433	0.0144	0.0165	0.0129	0.0125		433	0.0609	0.0428	0.0446429	0.0427		433	0.0532	0.0287	0.0292857	0.0208		433	0.0118	0.0111	0.00576	0.0022		433	0.0227	0.0194	0.00862	0.0114
	434	0.0096	0.0097	0.0094	0.0092		434	0.0144	0.0165	0.0124	0.0124		434	0.0593	0.042	0.045	0.0423		434	0.0524	0.0288	0.03	0.021		434	0.0119	0.0113	0.00574	0.0026		434	0.0228	0.0195	0.00848	0.0114
	435	0.0093	0.0096	0.0095	0.0086		435	0.014	0.016	0.0124	0.012		435	0.0572	0.0411	0.0439286	0.0409		435	0.0512	0.0283	0.0292857	0.0209		435	0.0116	0.0108	0.00562	0.0021		435	0.0222	0.0192	0.00842	0.011
	436	0.0095	0.0094	0.0096	0.0088		436	0.0138	0.016	0.0126	0.012		436	0.0556	0.0406	0.0428571	0.0406		436	0.0499	0.0281	0.0289286	0.0205		436	0.0115	0.0107	0.00554	0.0022		436	0.0219	0.0186	0.0083	0.0108
	437	0.0095	0.0095	0.0094	0.0088		437	0.0139	0.0159	0.0123	0.0117		437	0.0539	0.04	0.0425	0.0399		437	0.0492	0.028	0.0296429	0.0203		437	0.0115	0.0111	0.00554	0.0022		437	0.0217	0.0188	0.00818	0.0108
	438	0.0091	0.0092	0.0093	0.0085		438	0.0137	0.0156	0.0119	0.0116		438	0.0523	0.039	0.0421429	0.0393		438	0.048	0.0277	0.0289286	0.0201		438	0.0114	0.0106	0.00542	0.0022		438	0.0214	0.0185	0.0081	0.0108
	439	0.0089	0.0092	0.0092	0.0086		439	0.0136	0.0154	0.0119	0.0116		439	0.0508	0.0382	0.04	0.0385		439	0.0472	0.0276	0.0278571	0.0201		439	0.0112	0.0104	0.00538	0.002		439	0.0212	0.0181	0.00792	0.0108
	440	0.0092	0.0091	0.009	0.0085		440	0.0134	0.0151	0.0113	0.0111		440	0.0489	0.0376	0.0385714	0.0378		440	0.0463	0.0272	0.0275	0.0201		440	0.011	0.0104	0.00526	0.002		440	0.0208	0.0178	0.00782	0.0106
	441	0.0088	0.0088	0.0091	0.0084		441	0.0133	0.015	0.0114	0.011		441	0.0476	0.0368	0.0385714	0.037		441	0.0453	0.027	0.0271429	0.0196		441	0.0109	0.0101	0.0052	0.0017		441	0.0207	0.0179	0.00762	0.0107
	442	0.0084	0.0089	0.0088	0.0081		442	0.013	0.0146	0.0109	0.0108		442	0.0455	0.0358	0.0382143	0.0361		442	0.044	0.0265	0.0275	0.0193		442	0.0106	0.0097	0.00514	0.0016		442	0.0202	0.0173	0.00752	0.0104
	443	0.0086	0.0086	0.0087	0.0081		443	0.013	0.0144	0.0106	0.0108		443	0.0441	0.0352	0.0378571	0.0357		443	0.0433	0.0264	0.0282143	0.0192		443	0.0105	0.0098	0.00506	0.0017		443	0.02	0.0171	0.00736	0.0103
	444	0.0086	0.0087	0.0084	0.0079		444	0.0126	0.014	0.0102	0.0105		444	0.0429	0.0346	0.0378571	0.0348		444	0.042	0.0259	0.0267857	0.0188		444	0.0102	0.0097	0.00498	0.0018		444	0.0195	0.0166	0.00722	0.0103
	445	0.0086	0.0088	0.0087	0.0079		445	0.0122	0.0138	0.0104	0.0101		445	0.0414	0.0338	0.0367857	0.0341		445	0.041	0.0257	0.0271429	0.0186		445	0.0102	0.0095	0.00488	0.0017		445	0.019	0.0163	0.00706	0.01
	446	0.0087	0.0086	0.0086	0.0079		446	0.0123	0.0138	0.0098	0.0102		446	0.0402	0.0334	0.0353571	0.0339		446	0.0406	0.0255	0.0260714	0.0184		446	0.0101	0.0096	0.00478	0.0017		446	0.0188	0.0162	0.0069	0.0099
	447	0.0081	0.0084	0.0085	0.0075		447	0.0121	0.0132	0.0098	0.0097		447	0.0383	0.0324	0.0346429	0.0328		447	0.0394	0.0247	0.0260714	0.0179		447	0.0098	0.009	0.00466	0.0014		447	0.0183	0.0157	0.00672	0.0096
	448	0.0081	0.0082	0.0082	0.0075		448	0.012	0.0131	0.0095	0.0096		448	0.0369	0.032	0.0335714	0.0322		448	0.0386	0.0245	0.0257143	0.0179		448	0.0097	0.0089	0.00466	0.0017		448	0.0181	0.0154	0.00658	0.0097
	449	0.008	0.008	0.0079	0.0075		449	0.0117	0.0126	0.0091	0.0093		449	0.0356	0.0311	0.0325	0.0315		449	0.0375	0.0243	0.0235714	0.0175		449	0.0093	0.0088	0.0045	0.0013		449	0.0176	0.0148	0.00634	0.0094
	450	0.0079	0.0079	0.0082	0.0073		450	0.0114	0.0125	0.0088	0.009		450	0.0342	0.0306	0.0325	0.031		450	0.0366	0.0239	0.0246429	0.0172		450	0.0091	0.0085	0.00434	0.0012		450	0.0171	0.0145	0.00618	0.0093
	451	0.0078	0.0078	0.0079	0.0072		451	0.0113	0.0123	0.0085	0.009		451	0.0331	0.0297	0.0317857	0.0301		451	0.0357	0.0237	0.0246429	0.017		451	0.009	0.0086	0.0043	0.0014		451	0.017	0.0142	0.00606	0.0092
	452	0.0076	0.0077	0.0081	0.0069		452	0.0109	0.0119	0.0086	0.0085		452	0.0315	0.0289	0.03	0.0293		452	0.035	0.0232	0.0232143	0.0165		452	0.0087	0.0082	0.00416	0.001		452	0.0161	0.0137	0.00582	0.009
	453	0.0078	0.0078	0.0076	0.007		453	0.0109	0.0118	0.0081	0.0084		453	0.0304	0.0284	0.0292857	0.0287		453	0.034	0.0229	0.0239286	0.0163		453	0.0086	0.0081	0.00412	0.001		453	0.0159	0.0136	0.00566	0.0091
	454	0.0073	0.0075	0.0075	0.0068		454	0.0105	0.0115	0.0077	0.008		454	0.0292	0.0277	0.0292857	0.0281		454	0.0331	0.0225	0.0235714	0.0158		454	0.0083	0.0079	0.00402	0.0009		454	0.0155	0.0127	0.0055	0.0089
	455	0.0075	0.0074	0.0073	0.007		455	0.0104	0.0111	0.008	0.0078		455	0.0282	0.027	0.0289286	0.0274		455	0.0323	0.0219	0.0225	0.0155		455	0.0084	0.0076	0.00386	0.0011		455	0.0152	0.0125	0.00532	0.0086
	456	0.0072	0.0072	0.0072	0.0064		456	0.0102	0.011	0.0077	0.0077		456	0.0269	0.0263	0.0282143	0.0267		456	0.0318	0.022	0.0217857	0.0154		456	0.0079	0.0073	0.00382	0.001		456	0.015	0.0126	0.00516	0.0086
	457	0.0073	0.0071	0.007	0.0064		457	0.0101	0.0109	0.0072	0.0077		457	0.026	0.0257	0.0278571	0.0261		457	0.0308	0.0214	0.0214286	0.015		457	0.0079	0.0071	0.0037	0.0007		457	0.0145	0.0122	0.00494	0.0085
	458	0.0071	0.0071	0.0066	0.0064		458	0.0098	0.0104	0.0066	0.0074		458	0.0251	0.0251	0.0267857	0.0258		458	0.0302	0.021	0.0214286	0.0147		458	0.0076	0.0071	0.0036	0.0009		458	0.0142	0.0117	0.00486	0.0085
	459	0.0069	0.0067	0.0066	0.0062		459	0.0092	0.0099	0.0063	0.007		459	0.0242	0.0245	0.0257143	0.025		459	0.0291	0.02	0.0203571	0.0141		459	0.0072	0.0068	0.00352	0.0008		459	0.0136	0.0112	0.00466	0.0082
	460	0.0069	0.0069	0.0064	0.006		460	0.0093	0.0099	0.0063	0.0066		460	0.023	0.0237	0.0246429	0.0244		460	0.0285	0.0203	0.0196429	0.0141		460	0.0071	0.0069	0.00338	0.0008		460	0.0134	0.011	0.00444	0.008
	461	0.0065	0.0065	0.0066	0.0057		461	0.0091	0.0098	0.006	0.0068		461	0.0219	0.0229	0.025	0.0235		461	0.0282	0.0199	0.0203571	0.0138		461	0.0068	0.0064	0.00332	0.0005		461	0.013	0.0107	0.0043	0.0083
	462	0.0068	0.0066	0.0067	0.0059		462	0.0087	0.0095	0.0058	0.0063		462	0.0216	0.0225	0.0246429	0.023		462	0.0272	0.0193	0.0196429	0.0131		462	0.0068	0.0064	0.00322	0.0006		462	0.0125	0.01	0.00414	0.0076
	463	0.0067	0.0066	0.0062	0.0057		463	0.0087	0.009	0.0054	0.006		463	0.0202	0.022	0.0228571	0.0224		463	0.0263	0.0187	0.0189286	0.0127		463	0.0065	0.0063	0.00304	0.0006		463	0.012	0.0098	0.00392	0.0076
	464	0.0065	0.0065	0.0062	0.0056		464	0.0084	0.0089	0.0055	0.006		464	0.0198	0.0211	0.0225	0.0218		464	0.0261	0.0187	0.0182143	0.0124		464	0.0065	0.006	0.00294	0.0006		464	0.012	0.0097	0.00378	0.0075
	465	0.006	0.006	0.0063	0.0053		465	0.0083	0.0088	0.0054	0.006		465	0.0184	0.0204	0.0225	0.0207		465	0.0256	0.0184	0.0175	0.0125		465	0.0059	0.0055	0.00284	0.0002		465	0.0118	0.0094	0.0036	0.0075
	466	0.0062	0.006	0.0058	0.0052		466	0.008	0.0085	0.0049	0.0056		466	0.0181	0.0199	0.0232143	0.0206		466	0.0248	0.0175	0.0178571	0.0118		466	0.0061	0.0056	0.00282	0.0005		466	0.011	0.0088	0.00346	0.0073
	467	0.006	0.0059	0.0058	0.0049		467	0.0078	0.008	0.0048	0.0053		467	0.0172	0.0192	0.0210714	0.0198		467	0.0241	0.0171	0.0182143	0.0116		467	0.0058	0.0053	0.00272	0.0004		467	0.0107	0.0086	0.00334	0.0072
	468	0.0057	0.0057	0.0056	0.0049		468	0.0075	0.008	0.0043	0.0051		468	0.0166	0.0184	0.0196429	0.019		468	0.0237	0.0168	0.0160714	0.0109		468	0.0055	0.0053	0.0026	0.0002		468	0.0105	0.0083	0.00312	0.0073
	469	0.0057	0.0056	0.0055	0.0048		469	0.0074	0.0076	0.0041	0.0049		469	0.0158	0.0181	0.0192857	0.0185		469	0.0231	0.0162	0.0164286	0.0108		469	0.0054	0.005	0.00252	1,00E-04		469	0.0101	0.0081	0.00306	0.0068
	470	0.0058	0.0054	0.0058	0.0049		470	0.0072	0.0076	0.0042	0.0046		470	0.0152	0.0174	0.0207143	0.018		470	0.0228	0.0159	0.0175	0.0108		470	0.0052	0.0051	0.00244	0.0002		470	0.01	0.0077	0.00294	0.0071
	471	0.0056	0.0053	0.0053	0.0045		471	0.007	0.0073	0.0036	0.0044		471	0.0145	0.0166	0.0178571	0.0173		471	0.022	0.0156	0.0146429	0.0101		471	0.005	0.0044	0.00228	-0.0003		471	0.0096	0.0076	0.00274	0.0071
	472	0.0057	0.0054	0.0052	0.0045		472	0.0067	0.0067	0.0035	0.0042		472	0.014	0.0161	0.0178571	0.017		472	0.0212	0.0148	0.015	0.0095		472	0.0048	0.0044	0.00228	0.0003		472	0.009	0.0067	0.00264	0.0069
	473	0.0055	0.0049	0.0049	0.0042		473	0.0065	0.0068	0.0032	0.004		473	0.0135	0.0156	0.0171429	0.0162		473	0.0214	0.0145	0.0142857	0.0092		473	0.0044	0.0041	0.00216	-0.0003		473	0.0089	0.0065	0.00248	0.0065
	474	0.0048	0.0048	0.0047	0.0036		474	0.0061	0.0069	0.0033	0.0038		474	0.0128	0.0148	0.0164286	0.0155		474	0.0207	0.0146	0.0135714	0.0096		474	0.0042	0.004	0.00212	-0.0003		474	0.0085	0.0069	0.00238	0.0069
	475	0.0049	0.0046	0.0049	0.0037		475	0.0064	0.0068	0.003	0.0036		475	0.0127	0.0143	0.0146429	0.0149		475	0.02	0.0141	0.0135714	0.0092		475	0.0043	0.0043	0.002	-0.0004		475	0.0087	0.0065	0.00218	0.0066
	476	0.0051	0.005	0.0048	0.004		476	0.0056	0.0062	0.0031	0.0033		476	0.012	0.0141	0.0160714	0.0145		476	0.0195	0.0133	0.0139286	0.0084		476	0.004	0.004	0.00192	0		476	0.008	0.0058	0.0021	0.0065
	477	0.0048	0.0047	0.0046	0.0036		477	0.0055	0.0062	0.0027	0.0033		477	0.0113	0.0133	0.0146429	0.0142		477	0.019	0.0131	0.0125	0.0081		477	0.004	0.0039	0.0019	-0.0001		477	0.008	0.0057	0.00196	0.0063
	478	0.0051	0.004	0.0048	0.0037		478	0.0055	0.0063	0.0029	0.0031		478	0.0111	0.0129	0.0160714	0.0135		478	0.0193	0.013	0.0121429	0.008		478	0.0041	0.0036	0.00178	-0.0005		478	0.0078	0.0059	0.00186	0.0064
	479	0.0052	0.0046	0.0047	0.0038		479	0.006	0.006	0.0027	0.0032		479	0.0107	0.0127	0.0128571	0.0131		479	0.0192	0.013	0.0114286	0.008		479	0.004	0.0039	0.00168	-0.0005		479	0.0082	0.0059	0.00166	0.0062
	480	0.0049	0.0049	0.0053	0.0042		480	0.0059	0.006	0.0021	0.0032		480	0.0108	0.0127	0.0128571	0.0131		480	0.0189	0.0127	0.0117857	0.0077		480	0.0042	0.0038	0.00168	0.0004		480	0.0077	0.0053	0.00172	0.0062
	481	0.0042	0.0038	0.004	0.0031		481	0.005	0.0052	0.0018	0.0025		481	0.0099	0.0108	0.0117857	0.0114		481	0.0173	0.0116	0.0107143	0.0067		481	0.0032	0.0027	0.0015	-0.0009		481	0.0067	0.0045	0.00154	0.0053
	482	0.0041	0.0036	0.0038	0.0027		482	0.0048	0.0053	0.0014	0.0027		482	0.0094	0.0104	0.0107143	0.0111		482	0.0169	0.0112	0.0107143	0.0064		482	0.003	0.0026	0.00144	-0.0008		482	0.0064	0.0045	0.00144	0.0052
	483	0.0038	0.0033	0.0038	0.0025		483	0.0047	0.0049	0.0016	0.0025		483	0.0089	0.01	0.0107143	0.0107		483	0.0163	0.0111	0.00928571	0.0061		483	0.003	0.0025	0.00138	-0.0009		483	0.0062	0.0041	0.00134	0.0051
	484	0.0037	0.0035	0.0037	0.0025		484	0.0043	0.0047	0.0018	0.0022		484	0.0083	0.0096	0.01	0.0104		484	0.0158	0.0104	0.00821429	0.0058		484	0.0026	0.0024	0.0013	-0.0008		484	0.0058	0.0039	0.00128	0.005
	485	0.0037	0.0032	0.0036	0.0025		485	0.0044	0.0048	0.0016	0.0021		485	0.0083	0.0093	0.0107143	0.0098		485	0.0158	0.0103	0.00892857	0.006		485	0.0025	0.0022	0.00124	-0.0007		485	0.0061	0.0039	0.00118	0.0052
	486	0.0034	0.0031	0.0035	0.0025		486	0.0045	0.0045	0.0013	0.0022		486	0.0078	0.0084	0.01	0.0092		486	0.0153	0.0102	0.00892857	0.0055		486	0.0023	0.0023	0.0012	-0.0011		486	0.0056	0.0038	0.00112	0.0051
	487	0.0034	0.0029	0.0032	0.0023		487	0.0043	0.0046	0.0011	0.0021		487	0.0077	0.0082	0.00785714	0.009		487	0.015	0.0099	0.0075	0.0053		487	0.0022	0.0021	0.00122	-0.0011		487	0.0058	0.0037	0.00104	0.0051
	488	0.0032	0.0029	0.0033	0.0025		488	0.0041	0.0045	0.0014	0.002		488	0.0073	0.0078	0.00892857	0.0087		488	0.0147	0.0094	0.00892857	0.0048		488	0.0022	0.002	0.0011	-0.0008		488	0.0054	0.0035	0.00094	0.0051
	489	0.0032	0.0031	0.0029	0.0023		489	0.0036	0.0039	0.001	0.0017		489	0.0071	0.0077	0.0075	0.0082		489	0.014	0.009	0.00678571	0.0043		489	0.0021	0.0019	0.001	-0.0009		489	0.005	0.003	0.00086	0.0043
	490	0.0032	0.0028	0.003	0.0019		490	0.0038	0.004	0.0009	0.0016		490	0.0068	0.0071	0.0075	0.0078		490	0.0137	0.0088	0.00714286	0.0045		490	0.002	0.0018	0.00098	-0.0011		490	0.005	0.0029	0.0008	0.0045
	491	0.0029	0.0027	0.0028	0.0019		491	0.0037	0.0041	0.0008	0.0016		491	0.0065	0.0067	0.00714286	0.0076		491	0.0135	0.0086	0.00714286	0.0043		491	0.0021	0.0016	0.00098	-0.001		491	0.0049	0.003	0.00084	0.0045
	492	0.0029	0.0023	0.0029	0.0014		492	0.0034	0.0037	0.0008	0.0015		492	0.0062	0.0062	0.00714286	0.0068		492	0.013	0.0083	0.00714286	0.0037		492	0.0017	0.0016	0.00088	-0.0012		492	0.0047	0.0029	0.0007	0.0045
	493	0.0028	0.0024	0.0027	0.0015		493	0.0032	0.0038	0.0006	0.0013		493	0.0058	0.006	0.00678571	0.0067		493	0.0127	0.0081	0.00678571	0.0039		493	0.002	0.0016	0.00084	-0.0012		493	0.0047	0.0026	0.0006	0.0046
	494	0.0025	0.0022	0.0026	0.0014		494	0.0029	0.0034	0.0009	0.0009		494	0.0056	0.0058	0.00642857	0.0063		494	0.0122	0.0077	0.00642857	0.0035		494	0.0015	0.0011	0.00078	-0.0013		494	0.0042	0.0024	0.00052	0.0041
	495	0.0026	0.0023	0.0026	0.0016		495	0.003	0.0035	0.0006	0.0011		495	0.0053	0.0054	0.00642857	0.0062		495	0.012	0.0075	0.00642857	0.0033		495	0.0014	0.0014	0.00078	-0.0012		495	0.0041	0.0023	0.00054	0.0043
	496	0.0026	0.0025	0.0021	0.0014		496	0.0029	0.0034	0.0003	0.001		496	0.0054	0.0053	0.00607143	0.006		496	0.0119	0.0074	0.00642857	0.003		496	0.0014	0.0014	0.00076	-0.0013		496	0.0041	0.0024	0.00048	0.0042
	497	0.0023	0.0019	0.0024	0.0012		497	0.0029	0.0035	0.0004	0.0011		497	0.0049	0.0048	0.005	0.0053		497	0.0116	0.0071	0.00535714	0.003		497	0.0011	0.001	0.00068	-0.0013		497	0.004	0.0024	0.00036	0.0043
	498	0.0023	0.0021	0.0023	0.0015		498	0.0026	0.0033	0.0004	0.0008		498	0.0049	0.0048	0.005	0.0054		498	0.0112	0.007	0.005	0.0028		498	0.0013	0.0013	0.00066	-0.0011		498	0.0038	0.0023	0.00036	0.0041
	499	0.002	0.0018	0.002	0.001		499	0.0024	0.0031	0.0002	0.0007		499	0.0045	0.0044	0.005	0.0047		499	0.0109	0.0068	0.00607143	0.0025		499	0.0012	0.0008	0.00058	-0.0013		499	0.0036	0.002	0.00032	0.0039
	500	0.002	0.0018	0.0021	0.001		500	0.0022	0.0028	0	0.0006		500	0.0042	0.0042	0.00464286	0.0049		500	0.0104	0.0065	0.005	0.0023		500	0.001	0.001	0.00056	-0.0013		500	0.0034	0.0017	0.00028	0.0038
	501	0.0022	0.0017	0.0018	0.0012		501	0.0023	0.003	0	0.0007		501	0.0041	0.0041	0.00464286	0.0047		501	0.0101	0.0065	0.00464286	0.0023		501	0.0012	0.001	0.0005	-0.0011		501	0.0035	0.0017	0.00022	0.004
	502	0.0017	0.0015	0.0019	0.0008		502	0.0025	0.0032	1,00E-04	0.0009		502	0.0038	0.0035	0.00428571	0.0042		502	0.0104	0.0066	0.00464286	0.0024		502	0.001	0.0008	0.0005	-0.0015		502	0.0036	0.0019	0.0002	0.0042
	503	0.002	0.0017	0.0019	0.001		503	0.0023	0.0027	1,00E-04	0.0007		503	0.0038	0.0035	0.00357143	0.0043		503	0.0099	0.0063	0.00428571	0.0021		503	0.0009	0.0008	0.00046	-0.0012		503	0.0032	0.0018	0.00016	0.0039
	504	0.0017	0.0016	0.0017	0.0008		504	0.0022	0.0029	-0.0003	0.0006		504	0.0035	0.0033	0.00392857	0.004		504	0.0099	0.006	0.00428571	0.002		504	0.0009	0.0007	0.00046	-0.0014		504	0.0032	0.0017	0.00014	0.0037
	505	0.0017	0.0014	0.0017	0.0006		505	0.0022	0.0029	-0.0002	0.0007		505	0.0032	0.003	0.00321429	0.0036		505	0.0096	0.0061	0.00392857	0.0018		505	0.0009	0.0006	0.0004	-0.0016		505	0.0033	0.0017	6e-05	0.0038
	506	0.0016	0.0014	0.0018	0.0005		506	0.0018	0.0026	-0.0001	0.0004		506	0.0031	0.0028	0.00357143	0.0035		506	0.0091	0.0053	0.00321429	0.0012		506	0.0008	0.0006	0.00036	-0.0013		506	0.0029	0.0012	2e-05	0.0034
	507	0.0015	0.0011	0.0016	0.0006		507	0.0018	0.0026	-0.0003	0.0003		507	0.0029	0.0027	0.00285714	0.0033		507	0.0092	0.0053	0.00321429	0.0015		507	0.0007	0.0006	0.0004	-0.0014		507	0.003	0.0014	-2e-05	0.0036
	508	0.0016	0.0014	0.0014	0.0008		508	0.0017	0.0024	-0.0002	0.0003		508	0.0029	0.0026	0.00321429	0.0032		508	0.0089	0.005	0.00392857	0.0013		508	0.0007	0.0005	0.00034	-0.0013		508	0.0028	0.0012	-6e-05	0.0034
	509	0.0014	0.0012	0.0013	0.0005		509	0.0016	0.0024	-0.0005	0.0001		509	0.0028	0.0023	0.00285714	0.0031		509	0.0087	0.0047	0.00285714	0.0011		509	0.0007	0.0004	0.0003	-0.0014		509	0.0028	0.0012	-8e-05	0.0036
	510	0.0016	0.0011	0.0015	0.0006		510	0.0016	0.0025	-0.0004	0.0003		510	0.0025	0.0023	0.00178571	0.0028		510	0.0087	0.0048	0.0025	0.0009		510	0.0006	0.0004	0.00028	-0.0014		510	0.0028	0.0011	-0.0001	0.0035
	511	0.0015	0.001	0.0015	0.0002		511	0.0016	0.0024	-0.0004	0		511	0.0024	0.0022	0.00214286	0.0027		511	0.0083	0.0045	0.00285714	0.0009		511	0.0004	0.0004	0.0003	-0.0016		511	0.0027	0.001	-0.0001	0.0033
	512	0.0013	0.0011	0.0015	0.0004		512	0.0014	0.0021	-0.0005	0		512	0.0023	0.0019	0.00214286	0.0025		512	0.0081	0.0045	0.00321429	0.0007		512	0.0006	0.0003	0.0003	-0.0015		512	0.0027	0.0009	-0.00014	0.0033
	513	0.0011	0.001	0.0013	0.0002		513	0.0016	0.0024	-0.0006	0.0002		513	0.0022	0.0018	0.00178571	0.0023		513	0.008	0.0046	0.0025	0.0009		513	0.0005	0.0003	0.00028	-0.0015		513	0.0027	0.001	-0.00014	0.0034
	514	0.001	0.0009	0.0013	0.0002		514	0.0014	0.0021	-0.0006	0		514	0.0021	0.0018	0.0025	0.0023		514	0.0077	0.0042	0.00285714	0.0007		514	0.0005	0.0002	0.00026	-0.0013		514	0.0024	0.0009	-0.00018	0.0033
	515	0.001	0.0009	0.0012	0.0002		515	0.0012	0.0021	-0.0008	-0.0001		515	0.0019	0.0017	0.0025	0.0022		515	0.0075	0.0041	0.0025	0.0004		515	0.0003	0.0003	0.00028	-0.0016		515	0.0022	0.0008	-0.00018	0.0031
	516	0.0009	0.0007	0.0012	0		516	0.0012	0.002	-0.0008	-0.0001		516	0.0018	0.0015	0.00107143	0.002		516	0.0075	0.0038	0.00178571	0.0004		516	0.0006	0.0002	0.00024	-0.0015		516	0.0024	0.0008	-0.0002	0.0031
	517	0.0008	0.0007	0.0013	0.0001		517	0.0011	0.002	-0.0006	-0.0001		517	0.0015	0.0011	0.00178571	0.0018		517	0.0072	0.0038	0.0025	0.0002		517	0.0003	0	0.00026	-0.0016		517	0.0021	0.0006	-0.00022	0.003
	518	0.0009	0.0007	0.0013	-0.0001		518	0.0013	0.002	-0.0008	0.0001		518	0.0015	0.0013	0.00178571	0.0017		518	0.0072	0.0041	0.0025	0.0003		518	0.0002	0.0002	0.0002	-0.0015		518	0.0024	0.0008	-0.00024	0.0032
	519	0.0007	0.0009	0.0011	0		519	0.0011	0.002	-0.0008	-0.0003		519	0.0015	0.0012	0.00107143	0.0016		519	0.0067	0.0036	0.00107143	0.0001		519	0.0003	0.0002	0.00024	-0.0015		519	0.0021	0.0006	-0.00022	0.0029
	520	0.0006	0.0005	0.0012	-0.0002		520	0.0013	0.0021	-0.0007	-0.0001		520	0.0013	0.001	0.00142857	0.0015		520	0.0068	0.0037	0.00178571	0.0004		520	0.0002	0.0001	0.00014	-0.0017		520	0.0023	0.0007	-0.00032	0.0031
	521	0.0007	0.0006	0.0013	-0.0001		521	0.0011	0.0019	-0.0005	-0.0001		521	0.0012	0.001	0.00142857	0.0014		521	0.0066	0.0036	0.00178571	0		521	0.0003	0.0001	0.00018	-0.0016		521	0.0022	0.0006	-0.00028	0.003
	522	0.0007	0.0006	0.0006	0		522	0.0011	0.002	-0.001	0		522	0.0015	0.0012	0.00107143	0.0015		522	0.0065	0.0037	0.00178571	0.0002		522	0.0003	0.0001	0.0001	-0.0015		522	0.0023	0.0009	-0.00034	0.0032
	523	0.0008	0.0005	0.001	-0.0002		523	0.0009	0.0019	-0.0007	-0.0003		523	0.0012	0.001	0.00107143	0.0014		523	0.0062	0.0035	0.00142857	0		523	0.0003	0	0.00018	-0.0015		523	0.0021	0.0005	-0.00032	0.0029
	524	0.0007	0.0005	0.001	-0.0003		524	0.0008	0.0017	-0.0008	-0.0003		524	0.001	0.0008	0.00142857	0.0013		524	0.0061	0.0033	0.00142857	-0.0002		524	0.0001	0.0001	0.00012	-0.0016		524	0.0019	0.0006	-0.00036	0.0031
	525	0.0006	0.0003	0.0009	-0.0003		525	0.001	0.0018	-0.0008	0		525	0.001	0.0007	0.00071429	0.0012		525	0.006	0.0031	0.00107143	-0.0001		525	0.0001	0	0.00012	-0.0015		525	0.0019	0.0007	-0.00034	0.0029
	526	0.0004	0.0003	0.0008	-0.0003		526	0.001	0.0018	-0.001	-0.0003		526	0.0009	0.0005	0.00142857	0.0012		526	0.006	0.0033	0.00142857	0		526	0.0002	0	6e-05	-0.0015		526	0.0023	0.0006	-0.00036	0.003
	527	0.0006	0.0005	0.0006	-0.0001		527	0.001	0.0019	-0.0011	-0.0002		527	0.0008	0.0007	0.00071429	0.0012		527	0.0059	0.0032	0.00142857	0		527	0.0004	-0.0002	0.0001	-0.0015		527	0.0021	0.0006	-0.00036	0.003
	528	0.0004	0.0004	0.0008	-0.0003		528	0.0009	0.0016	-0.001	-0.0003		528	0.0008	0.0005	-0.00035714	0.0011		528	0.0057	0.003	0.00071429	-0.0001		528	1,00E-04	1,00E-04	0.00012	-0.0017		528	0.0022	0.0006	-0.00038	0.0028
	529	0.0004	0.0003	0.0008	-0.0002		529	0.001	0.0017	-0.001	-0.0004		529	0.0007	0.0005	0.00071429	0.0009		529	0.0057	0.0028	0.00071429	-0.0004		529	0	-0.0001	0.0001	-0.0017		529	0.0019	0.0005	-0.00038	0.0028
	530	0.0004	0.0002	0.0007	-0.0004		530	0.0007	0.0015	-0.001	-0.0005		530	0.0008	0.0004	0.00071429	0.0009		530	0.0055	0.0027	0.00107143	-0.0004		530	0	0	8e-05	-0.0017		530	0.0019	0.0004	-0.0004	0.0027
	531	0.0005	0.0004	0.0008	-0.0001		531	0.0007	0.0016	-0.001	-0.0005		531	0.0008	0.0005	0.00071429	0.0011		531	0.0055	0.0028	0.00107143	-0.0004		531	0.0003	0.0002	0.0001	-0.0015		531	0.0019	0.0004	-0.00038	0.0025
	532	0.0005	0.0003	0.0008	-0.0004		532	0.0007	0.0015	-0.0011	-0.0006		532	0.0006	0.0003	0	0.0008		532	0.0052	0.0027	0.00107143	-0.0005		532	1,00E-04	-0.0001	0.0001	-0.0016		532	0.0018	0.0003	-0.00042	0.0025
	533	0.0003	0.0002	0.0007	-0.0002		533	0.0005	0.0015	-0.001	-0.0005		533	0.0006	0.0003	0	0.0008		533	0.0053	0.0025	0.00035714	-0.0003		533	0.0003	0	8e-05	-0.0016		533	0.0017	0.0004	-0.0004	0.0024
	534	0.0004	0.0002	0.0008	-0.0004		534	0.0007	0.0014	-0.0009	-0.0005		534	0.0005	0.0005	0.00142857	0.0007		534	0.0052	0.0025	0.00071429	-0.0004		534	0	-0.0001	6e-05	-0.0015		534	0.0018	0.0004	-0.00044	0.0024
	535	0.0003	0.0002	0.0006	-0.0004		535	0.0005	0.0013	-0.0012	-0.0007		535	0.0003	0.0003	0.00035714	0.0007		535	0.005	0.0025	0.00107143	-0.0008		535	0	-0.0002	8e-05	-0.0016		535	0.0016	0.0002	-0.00044	0.0024
	536	0.0002	0.0001	0.0007	-0.0004		536	0.0005	0.0014	-0.001	-0.0004		536	0.0004	0.0003	0.00107143	0.0007		536	0.0052	0.0027	0.00071429	-0.0006		536	0	-0.0001	0.0001	-0.0017		536	0.0019	0.0004	-0.00046	0.0024
	537	0.0002	0.0002	0.0008	-0.0006		537	0.0007	0.0014	-0.0008	-0.0006		537	1,00E-04	0.0003	0.00071429	0.0007		537	0.0052	0.0026	0.00142857	-0.0006		537	1,00E-04	-0.0001	8e-05	-0.0015		537	0.0017	0.0004	-0.00032	0.0025
	538	-0.0001	-0.0004	0.0009	-0.0008		538	0.0005	0.0012	-0.0008	-0.0007		538	-0.0001	0	0.00071429	0.0003		538	0.0048	0.0024	0.00107143	-0.0008		538	-0.0003	-0.0004	6e-05	-0.0019		538	0.0016	0.0001	-0.00046	0.0023
	539	0.0004	0.0002	0.0006	-0.0003		539	0.0004	0.0013	-0.001	-0.0006		539	0.0004	0.0003	0	0.0006		539	0.0048	0.0023	0	-0.0009		539	0.0002	-0.0001	6e-05	-0.0014		539	0.0015	0.0003	-0.00046	0.0024
	540	0.0004	0.0002	0.0006	-0.0002		540	0.0003	0.0012	-0.001	-0.0007		540	0.0003	0.0002	0.00107143	0.0008		540	0.0048	0.0022	0.00071429	-0.001		540	0.0003	0	8e-05	-0.0015		540	0.0014	0.0001	-0.00046	0.0024
	541	0.0002	0.0003	0.0006	-0.0003		541	0.0007	0.0014	-0.0009	-0.0006		541	0.0001	0.0003	0.00142857	0.0006		541	0.0049	0.0025	0.00107143	-0.0005		541	0.0004	-0.0002	2e-05	-0.0014		541	0.0017	0.0004	-0.00046	0.0025
	542	0.0003	1,00E-04	0.0005	-0.0003		542	0.0007	0.0013	-0.0011	-0.0005		542	0.0002	1,00E-04	0.00035714	0.0005		542	0.0048	0.0023	0.00035714	-0.0007		542	0.0002	-0.0001	2e-05	-0.0014		542	0.0017	0.0005	-0.00046	0.0024
	543	0.0001	0.0001	0.0005	-0.0004		543	0.0005	0.0012	-0.0011	-0.0006		543	0.0001	0.0002	0.00107143	0.0006		543	0.0045	0.0022	0.00107143	-0.0007		543	0.0001	-0.0001	6e-05	-0.0015		543	0.0015	0.0003	-0.00048	0.0025
	544	0.0003	0.0003	0.0004	-0.0002		544	0.0005	0.0013	-0.001	-0.0005		544	0.0004	0.0002	0.00107143	0.0007		544	0.0046	0.0022	0.00142857	-0.0008		544	0.0003	0.0002	8e-05	-0.0014		544	0.0017	0.0003	-0.00046	0.0023
	545	0	0	0.0005	-0.0005		545	0.0005	0.0012	-0.0013	-0.0006		545	0	-0.0001	0.00107143	0.0004		545	0.0043	0.0021	0.00107143	-0.0009		545	0.0001	-0.0003	2e-05	-0.0016		545	0.0015	0.0001	-0.00048	0.0024
	546	0.0001	0.0001	0.0006	-0.0004		546	0.0004	0.0012	-0.0011	-0.0007		546	0.0001	0.0003	0.00035714	0.0003		546	0.0043	0.0022	0.00035714	-0.0009		546	0.0001	0	6e-05	-0.0015		546	0.0015	0.0003	-0.00046	0.0023
	547	-0.0001	-0.0002	0.0007	-0.0007		547	0.0002	0.0012	-0.0011	-0.0006		547	-0.0003	-0.0001	0.00107143	0.0003		547	0.0042	0.002	0.00107143	-0.0011		547	-0.0001	-0.0001	0	-0.0017		547	0.0013	0.0001	-0.00048	0.0021
	548	0	1,00E-04	0.0005	-0.0003		548	0.0004	0.0013	-0.0011	-0.0007		548	0	1,00E-04	0.00107143	0.0005		548	0.0044	0.0021	0.00035714	-0.0007		548	1,00E-04	-0.0002	2e-05	-0.0015		548	0.0016	0.0004	-0.0005	0.0023
	549	0.0002	0	0.0006	-0.0005		549	0.0004	0.0012	-0.0011	-0.0007		549	0	0.0001	0.00035714	0.0004		549	0.0039	0.002	0.00071429	-0.0008		549	0.0001	-0.0001	0	-0.0014		549	0.0014	0.0001	-0.00054	0.0023
	550	0.0001	0.0001	0.0004	-0.0004		550	0.0002	0.001	-0.0012	-0.001		550	0	0.0001	0.00071429	0.0003		550	0.004	0.0016	0.00142857	-0.0011		550	0	-1,00E-04	-4e-05	-0.0015		550	0.0013	0	-0.00054	0.0019
	551	0.0002	1,00E-04	0.0004	-0.0004		551	0.0004	0.0012	-0.0013	-0.0006		551	-0.0001	0	0.00035714	0.0002		551	0.0039	0.002	0.00071429	-0.0008		551	0.0002	-0.0001	4e-05	-0.0015		551	0.0015	0.0003	-0.00048	0.0023
	552	1,00E-04	0	0.0003	-0.0005		552	0.0002	0.001	-0.0011	-0.0007		552	-0.0002	-0.0001	0.00035714	0.0002		552	0.0037	0.0018	0	-0.001		552	1,00E-04	-0.0003	4e-05	-0.0016		552	0.0016	1,00E-04	-0.00048	0.0022
	553	-1,00E-04	0	0.0003	-0.0005		553	0.0002	0.0012	-0.0012	-0.0006		553	-0.0002	0	0.00035714	0.0003		553	0.0037	0.0018	0.00035714	-0.0009		553	-1,00E-04	-0.0003	2e-05	-0.0016		553	0.0016	0.0003	-0.0005	0.0022
	554	-1,00E-04	0	0.0004	-0.0005		554	0.0002	0.0009	-0.0011	-0.0009		554	0	-0.0002	0	0.0003		554	0.0035	0.0017	-0.00035714	-0.001		554	-1,00E-04	-0.0002	0	-0.0015		554	0.0014	0	-0.00052	0.0017
	555	0.0002	0.0001	0.0006	-0.0002		555	0.0002	0.0011	-0.0011	-0.0007		555	0	0.0001	0.00035714	0.0004		555	0.0037	0.0019	0	-0.0009		555	0.0004	-0.0001	0	-0.0013		555	0.0014	0.0002	-0.00052	0.002
	556	0.0003	0.0001	0.0005	-0.0002		556	0.0003	0.0012	-0.0013	-0.0005		556	0.0001	0.0001	0.00035714	0.0004		556	0.0038	0.0019	0	-0.0009		556	0.0002	0	0	-0.0012		556	0.0016	0.0002	-0.00056	0.0019
	557	0.0005	0.0004	0.0004	-0.0001		557	0.0002	0.0012	-0.0011	-0.0008		557	1,00E-04	1,00E-04	0.00035714	0.0008		557	0.0038	0.0018	0.00035714	-0.001		557	0.0003	1,00E-04	-2e-05	-0.0013		557	0.0016	0.0003	-0.00056	0.0019
	558	0.0002	0.0002	0.0005	-0.0003		558	0.0003	0.001	-0.0011	-0.0005		558	-0.0001	-0.0001	0.00035714	0		558	0.004	0.002	-0.00035714	-0.0011		558	1,00E-04	0	0	-0.0014		558	0.0015	0.0002	-0.00056	0.0018
	559	0.0003	-0.0002	0.0004	-0.0005		559	0.0004	0.001	-0.0013	-0.0003		559	-0.0003	0.0002	-0.00035714	0.0001		559	0.0039	0.002	-0.00035714	-0.001		559	0	0	0	-0.0014		559	0.0015	0	-0.00056	0.0019
	560	0.0001	0	0.0004	-0.0004		560	0.0003	0.001	-0.0014	-0.0004		560	-0.0001	0	0.00071429	0.0002		560	0.0035	0.0017	0.00071429	-0.001		560	0.0003	0	2e-05	-0.0017		560	0.0013	0.0002	-0.00054	0.0017
	561	0.0003	0	0.0004	-0.0004		561	0.0004	0.0012	-0.0012	-0.0004		561	0	0.0001	0.00071429	0.0002		561	0.0039	0.0019	0.00071429	-0.0009		561	0.0003	0.0001	-2e-05	-0.0012		561	0.0014	0.0004	-0.00054	0.0019
	562	0.0001	0	0.0003	-0.0007		562	0.0004	0.001	-0.0013	-0.0006		562	-0.0001	-0.0001	0	0.0003		562	0.0037	0.0017	0.00035714	-0.001		562	0.0001	-0.0002	2e-05	-0.0015		562	0.0014	0.0002	-0.00054	0.0018
	563	0	-0.0004	0.0004	-0.0007		563	0.0002	0.0012	-0.0014	-0.0006		563	-0.0004	-0.0001	0.00035714	0		563	0.0038	0.0016	0.00035714	-0.0008		563	-0.0001	-0.0003	2e-05	-0.0017		563	0.0014	0.0002	-0.00052	0.0017
	564	0.0001	0.0002	0.0005	-0.0004		564	0.0004	0.001	-0.0013	-0.0004		564	0.0001	0.0001	0.00107143	0.0004		564	0.0038	0.0017	0.00035714	-0.0007		564	0.0002	0.0002	0	-0.0014		564	0.0015	0.0002	-0.00054	0.002
	565	1,00E-04	-0.0001	0.0006	-0.0003		565	0.0006	0.0014	-0.0009	-0.0004		565	-0.0001	1,00E-04	0.00071429	0.0005		565	0.0041	0.0019	-0.00035714	-0.0005		565	1,00E-04	0,00E+00	4e-05	-0.0015		565	0.0018	0.0003	-0.0005	0.0021
	566	0	-0.0003	0.0006	-0.0004		566	0.0004	0.0011	-0.0009	-0.0004		566	-0.0004	-0.0002	0	0.0002		566	0.0037	0.0016	0	-0.0008		566	0	-0.0005	-2e-05	-0.0014		566	0.0014	0.0003	-0.00056	0.0018
	567	0.0004	1,00E-04	0.0006	-0.0003		567	0.0002	0.001	-0.0011	-0.0009		567	-0.0002	0	0.00071429	0.0004		567	0.0036	0.0015	0.00035714	-0.001		567	1,00E-04	-0.0001	2e-05	-0.0012		567	0.0012	0,00E+00	-0.00058	0.002
	568	0.0003	-0.0001	0.0004	-0.0002		568	0.0003	0.001	-0.0012	-0.0005		568	-0.0002	-0.0001	-0.00035714	0.0002		568	0.0035	0.0014	-0.00035714	-0.0008		568	0.0002	-0.0001	4e-05	-0.0014		568	0.0013	0	-0.00056	0.0018
	569	0.0002	1,00E-04	0.0004	-0.0006		569	0.0004	0.0012	-0.0013	-0.0006		569	-0.0002	1,00E-04	0.00071429	1,00E-04		569	0.0038	0.0014	0.00107143	-0.0009		569	0.0002	-0.0001	2e-05	-0.0015		569	0.0016	0.0002	-0.00056	0.002
	570	0.0001	-0.0001	0.0002	-0.0006		570	0.0002	0.001	-0.0013	-0.0006		570	-0.0002	-0.0003	0.00071429	0.0002		570	0.0036	0.0013	0.00071429	-0.0009		570	0	-0.0002	0	-0.0015		570	0.0013	0	-0.00058	0.0017
	571	0.0003	1,00E-04	0.0004	-0.0003		571	0.0003	0.0009	-0.0009	-0.0006		571	-0.0002	0	0.00071429	0.0002		571	0.0035	0.0013	0.00035714	-0.0009		571	1,00E-04	-0.0001	2e-05	-0.0011		571	0.0014	0.0001	-0.0004	0.0019
	572	0.0001	0	0.0005	-0.0004		572	0.0002	0.0008	-0.0007	-0.0008		572	-0.0001	0	0.00035714	0.0003		572	0.0033	0.0012	0.00035714	-0.0011		572	0.0001	0	2e-05	-0.0012		572	0.0013	0	-0.00044	0.0017
	573	0.0002	0.0001	0.0004	-0.0004		573	0.0003	0.0009	-0.0008	-0.0007		573	0	0.0001	0.00107143	0.0003		573	0.0035	0.0013	0.00035714	-0.0009		573	0.0002	0.0001	0	-0.001		573	0.0014	0.0002	-0.00048	0.0017
	574	1,00E-04	0	0.0005	-0.0003		574	0.0003	0.0008	-0.0006	-0.0007		574	-0.0003	-0.0001	0.00035714	0.0002		574	0.0034	0.0014	0.00035714	-0.0009		574	1,00E-04	0	2e-05	-0.0012		574	0.0014	0.0001	-0.00042	0.0018
	575	0.0002	-1,00E-04	0.0003	-0.0003		575	0.0003	0.0008	-0.0008	-0.0007		575	-0.0002	0.0001	0	0.0003		575	0.0033	0.0013	0	-0.0011		575	0.0003	0.0001	4e-05	-0.0011		575	0.0013	0.0001	-0.00042	0.0017
	576	0.0003	0	0.0004	-0.0003		576	0.0002	0.0007	-0.0008	-0.0009		576	-0.0002	0	0.00035714	0.0003		576	0.0032	0.0012	0	-0.0012		576	0.0002	0.0001	4e-05	-0.001		576	0.0013	-0.0001	-0.00042	0.0016
	577	0.0001	-0.0001	0.0005	-0.0004		577	0.0002	0.0008	-0.0008	-0.0008		577	-0.0003	0	0.00035714	0.0002		577	0.0032	0.0012	0.00035714	-0.001		577	0.0001	0	0	-0.0012		577	0.0013	0	-0.0004	0.0016
	578	0.0002	0.0001	0.0002	-0.0003		578	0.0003	0.0008	-0.0009	-0.0008		578	-0.0003	-0.0001	0.00071429	0.0002		578	0.0033	0.0012	0	-0.0011		578	0.0001	0	4e-05	-0.0012		578	0.0015	0.0001	-0.0004	0.0017
	579	0.0001	-0.0001	0.0003	-0.0002		579	0.0002	0.0007	-0.0009	-0.0009		579	-0.0002	0.0001	0	0.0002		579	0.0031	0.0012	0.00035714	-0.0011		579	0.0002	0	0	-0.0011		579	0.0013	0	-0.00042	0.0016
	580	0	-0.0001	0.0004	-0.0004		580	0.0003	0.0009	-0.0007	-0.0007		580	-0.0004	0.0001	0.00035714	0.0001		580	0.0033	0.0014	0.00035714	-0.001		580	0.0001	-0.0001	-2e-05	-0.0011		580	0.0014	0.0001	-0.00044	0.0016
	581	1,00E-04	0	0.0004	-0.0004		581	0.0003	0.0007	-0.0007	-0.0008		581	-0.0002	1,00E-04	0.00071429	0.0003		581	0.003	0.0011	0	-0.0011		581	0.0002	-0.0001	0	-0.0012		581	0.0012	0	-0.00044	0.0013
	582	0	-1,00E-04	0.0004	-0.0005		582	0.0001	0.0007	-0.0008	-0.0008		582	-0.0004	-1,00E-04	0.00035714	0.0001		582	0.003	0.0011	0.00035714	-0.0012		582	0	-1,00E-04	0	-0.0012		582	0.0012	-0.0001	-0.00044	0.0014
	583	0.0001	0	0.0003	-0.0004		583	0.0003	0.0007	-0.001	-0.0006		583	-0.0003	-0.0001	0	0.0002		583	0.0031	0.0013	0.00035714	-0.001		583	0.0002	-0.0001	0	-0.001		583	0.0014	0	-0.00044	0.0015
	584	0	0	0.0003	-0.0003		584	0.0001	0.0007	-0.0008	-0.0008		584	-0.0002	-0.0002	0.00035714	0.0002		584	0.0028	0.0011	0.00035714	-0.0013		584	0	-0.0001	0	-0.0012		584	0.0012	-0.0001	-0.00042	0.0013
	585	-0.0001	-0.0002	0.0004	-0.0004		585	0.0001	0.0007	-0.0009	-0.0007		585	-0.0004	-0.0002	0	1,00E-04		585	0.0028	0.001	0	-0.0011		585	1,00E-04	-0.0001	4e-05	-0.0011		585	0.0012	-0.0001	-0.0004	0.0013
	586	0.0003	0	0.0004	-0.0003		586	0.0003	0.0008	-0.0008	-0.0007		586	-0.0002	0	-0.00035714	0.0002		586	0.0028	0.0011	-0.00035714	-0.001		586	0.0002	0	4e-05	-0.001		586	0.0012	0	-0.00042	0.0014
	587	0	-1,00E-04	0.0004	-0.0005		587	0.0004	0.0007	-0.0009	-0.0005		587	-0.0004	-1,00E-04	0.00107143	0.0002		587	0.0028	0.0013	0.00071429	-0.001		587	0	-1,00E-04	-4e-05	-0.0011		587	0.0012	0.0001	-0.00044	0.0016
	588	0.0001	0	0.0002	-0.0003		588	0.0002	0.0006	-0.001	-0.0007		588	-0.0002	0	0.00071429	0.0002		588	0.0027	0.001	0.00035714	-0.0011		588	0.0002	0	0	-0.001		588	0.0013	0	-0.0004	0.0014
	589	0.0002	0	0.0002	-0.0004		589	0.0005	0.0007	-0.0009	-0.0006		589	-0.0002	0	0	0.0003		589	0.0028	0.0011	0	-0.0009		589	0.0002	0	2e-05	-0.001		589	0.0013	0.0001	-0.0004	0.0016
	590	0.0001	-0.0002	0.0004	-0.0004		590	0.0003	0.0007	-0.0008	-0.0006		590	-0.0004	-0.0001	0.00071429	0		590	0.0028	0.0011	0.00035714	-0.001		590	0	0	-2e-05	-0.0011		590	0.0013	0.0001	-0.00042	0.0015
	591	0.0001	0	0.0002	-0.0003		591	0.0002	0.0006	-0.0009	-0.0008		591	-0.0002	0.0001	0.00035714	0.0002		591	0.0027	0.001	0.00035714	-0.0011		591	0.0003	0	2e-05	-0.0009		591	0.0012	-0.0001	-0.0004	0.0013
	592	0	-0.0002	0.0002	-0.0004		592	0.0002	0.0005	-0.0009	-0.0007		592	-0.0002	-0.0002	0	0.0002		592	0.0028	0.001	0	-0.0011		592	0	-0.0002	2e-05	-0.0011		592	0.0011	0.0001	-0.0004	0.0014
	593	0.0002	0	0.0003	-0.0004		593	0.0002	0.0007	-0.0007	-0.0006		593	-0.0003	-0.0001	0	0.0003		593	0.0027	0.001	0.00035714	-0.001		593	0.0002	-0.0002	2e-05	-0.001		593	0.0012	-0.0001	-0.00042	0.0015
	594	0.0003	0.0001	0.0005	-0.0004		594	0.0004	0.0007	-0.0007	-0.0005		594	-1,00E-04	0.0001	0.00071429	0.0003		594	0.0028	0.0011	0.00035714	-0.0009		594	0.0003	0.0002	0	-0.0009		594	0.0013	0.0002	-0.00044	0.0016
	595	0.0002	-0.0001	0.0003	-0.0004		595	0.0002	0.0006	-0.0008	-0.0006		595	-0.0002	-0.0001	0.00071429	0.0001		595	0.0029	0.001	0.00035714	-0.001		595	0.0003	0	2e-05	-0.001		595	0.0011	0.0001	-0.00044	0.0014
	596	0.0002	-0.0001	0.0003	-0.0002		596	0.0003	0.0005	-0.0008	-0.0006		596	-0.0002	0	0.00035714	0.0001		596	0.0027	0.001	0	-0.0009		596	0.0002	0.0001	0	-0.001		596	0.0011	-0.0001	-0.00042	0.0013
	597	0.0001	-1,00E-04	0.0004	-0.0002		597	0.0002	0.0006	-0.0007	-0.0006		597	-0.0002	-1,00E-04	0	0.0001		597	0.0028	0.001	0	-0.001		597	0.0001	0.0001	2e-05	-0.0011		597	0.001	-0.0001	-0.00038	0.0012
	598	0	0	0.0002	-0.0003		598	0.0001	0.0005	-0.0008	-0.0007		598	-0.0003	0	0.00035714	0.0001		598	0.0027	0.0009	0	-0.001		598	0.0002	0.0001	0	-0.001		598	0.001	0.0001	-0.0004	0.0011
	599	1,00E-04	0	0.0002	-0.0003		599	0.0002	0.0004	-0.0007	-0.0007		599	-0.0001	0	0	0.0002		599	0.0029	0.0009	-0.00035714	-0.001		599	0.0003	1,00E-04	4e-05	-0.0008		599	0.0011	0	-0.0004	0.0012
	600	0.0002	0.0001	0.0002	-0.0002		600	0.0002	0.0004	-0.0008	-0.0007		600	-0.0002	0	0.00035714	0.0002		600	0.0028	0.0009	0.00035714	-0.0011		600	0.0003	0.0001	4e-05	-0.001		600	0.0009	-0.0001	-0.00038	0.0012
	601	0.0002	0	0.0002	-0.0004		601	0.0001	0.0004	-0.0008	-0.0008		601	-0.0003	0.0001	0.00035714	0.0002		601	0.0027	0.0008	0.00035714	-0.0011		601	0.0001	0.0001	2e-05	-0.001		601	0.0009	-0.0001	-0.00038	0.001
	602	1,00E-04	0	0.0002	-0.0004		602	0.0001	0.0005	-0.0007	-0.0006		602	-0.0002	-0.0001	0.00035714	1,00E-04		602	0.0027	0.0008	0	-0.0011		602	0.0002	-0.0001	0	-0.0009		602	0.001	0	-0.00044	0.001
	603	0.0001	-0.0002	0.0004	-0.0005		603	0.0002	0.0005	-0.0008	-0.0009		603	-0.0002	-0.0003	-0.00035714	0		603	0.0026	0.0008	-0.00035714	-0.0012		603	0.0001	-0.0002	2e-05	-0.001		603	0.001	-0.0002	-0.0004	0.0007
	604	0.0002	-0.0002	0.0003	-0.0005		604	0.0001	0.0002	-0.0009	-0.0009		604	-0.0001	-0.0002	0.00035714	0		604	0.0026	0.0007	-0.00035714	-0.0012		604	0.0001	-0.0002	0	-0.0012		604	0.0008	-0.0003	-0.00044	0.0005
	605	-0.0002	-0.0004	0.0003	-0.0007		605	0.0001	0.0002	-0.0007	-0.0009		605	-0.0002	-0.0003	0	-0.0002		605	0.0026	0.0006	0	-0.0014		605	-0.0001	-0.0003	-2e-05	-0.0013		605	0.0008	-0.0003	-0.00042	0.0003
	606	0	-0.0002	0.0003	-0.0006		606	0.0001	0	-0.0007	-0.0011		606	0.0001	-1,00E-04	0	-1,00E-04		606	0.0026	0.0005	-0.00035714	-0.0015		606	0	-1,00E-04	2e-05	-0.0012		606	0.0007	-0.0003	-0.00044	0.0002
	607	0.0001	-0.0002	0.0004	-0.0004		607	0.0002	0	-0.0006	-0.0009		607	-0.0001	-0.0002	0	0		607	0.0024	0.0005	-0.00035714	-0.0015		607	0	-0.0002	0	-0.0011		607	0.0008	-0.0003	-0.00044	0.0003
	608	1,00E-04	-0.0002	0.0003	-0.0005		608	0.0002	0.0001	-0.0008	-0.0008		608	-0.0001	0	0.00035714	1,00E-04		608	0.0025	0.0004	-0.00071429	-0.0014		608	1,00E-04	-0.0002	2e-05	-0.001		608	0.0008	-0.0003	-0.0004	0.0004
	609	0	-0.0002	0.0003	-0.0005		609	1,00E-04	0.0002	-0.0007	-0.0009		609	-0.0003	-0.0001	0	-0.0001		609	0.0025	0.0005	-0.00035714	-0.0014		609	0.0001	-0.0001	2e-05	-0.0011		609	0.0008	-0.0003	-0.00038	0.0005
	610	0.0001	-0.0002	0.0002	-0.0005		610	0.0001	0.0002	-0.0008	-0.0009		610	-0.0003	-0.0002	0.00035714	0		610	0.0023	0.0004	0	-0.0014		610	0.0001	-0.0001	2e-05	-0.0009		610	0.0006	-0.0004	-0.00038	0.0005
	611	0.0002	-0.0001	0.0003	-0.0003		611	0.0003	0.0003	-0.0007	-0.0007		611	-0.0002	-0.0001	0.00035714	0.0001		611	0.0024	0.0007	0.00035714	-0.0011		611	0.0002	0	2e-05	-0.0009		611	0.0008	-0.0001	-0.00036	0.0008
	612	0.0001	-0.0001	0.0003	-0.0003		612	0.0002	0.0004	-0.0006	-0.0006		612	-0.0003	0	0.00071429	0.0002		612	0.0023	0.0006	0.00035714	-0.001		612	0.0002	0.0001	-2e-05	-0.0008		612	0.0008	0	-0.00038	0.0008
	613	0.0002	0.0001	0.0003	-0.0002		613	0.0002	0.0005	-0.0007	-0.0006		613	-0.0003	0.0001	0.00035714	0.0003		613	0.0024	0.0006	0	-0.001		613	0.0003	0.0002	2e-05	-0.0007		613	0.0007	0	-0.00036	0.001
	614	0.0002	0.0001	0.0003	-0.0003		614	0.0003	0.0006	-0.0007	-0.0004		614	-0.0004	0.0002	0.00035714	0.0003		614	0.0024	0.0008	0.00035714	-0.0008		614	0.0003	0.0002	2e-05	-0.0006		614	0.0009	0.0002	-0.00038	0.0011
	615	0.0002	0	0.0003	-0.0002		615	0.0002	0.0006	-0.0007	-0.0004		615	-0.0004	1,00E-04	0.00035714	0.0003		615	0.0022	0.0008	0	-0.0008		615	0.0002	1,00E-04	2e-05	-0.0007		615	0.0008	0.0002	-0.00036	0.0011
	616	0.0003	0	0.0002	-0.0002		616	0.0001	0.0006	-0.0008	-0.0004		616	-0.0004	0.0002	0.00035714	0.0004		616	0.0022	0.0008	0.00035714	-0.0007		616	0.0003	0.0002	2e-05	-0.0006		616	0.0008	0.0002	-0.00034	0.0012
	617	0.0003	0.0002	0.0003	-0.0001		617	0.0002	0.0008	-0.0007	-0.0003		617	-0.0004	0.0002	0.00035714	0.0003		617	0.0024	0.001	0	-0.0007		617	0.0005	0.0002	2e-05	-0.0005		617	0.0008	0.0004	-0.00036	0.0013
	618	0.0002	0	0.0002	-0.0002		618	0.0002	0.0008	-0.0008	-0.0004		618	-0.0004	0	0.00035714	0.0002		618	0.0023	0.0009	0.00035714	-0.0007		618	0.0003	0.0001	0	-0.0007		618	0.0008	0.0003	-0.00036	0.0012
	619	1,00E-04	0	0.0002	-0.0002		619	0.0002	0.0007	-0.0008	-0.0002		619	-0.0004	1,00E-04	0.00035714	0.0003		619	0.0024	0.001	0.00035714	-0.0007		619	0.0003	0,00E+00	0	-0.0007		619	0.0008	0.0003	-0.00038	0.0012
	620	0.0002	0.0001	0.0002	-0.0002		620	0.0002	0.0008	-0.0008	-0.0002		620	-0.0003	0.0002	0	0.0003		620	0.0023	0.0011	0.00035714	-0.0006		620	0.0005	0.0002	0	-0.0006		620	0.0009	0.0004	-0.00036	0.001
	621	0.0002	-0.0001	0.0003	-0.0004		621	0.0002	0.0008	-0.0007	-0.0002		621	-0.0004	0	0.00035714	0.0001		621	0.0023	0.001	0.00035714	-0.0007		621	0.0004	0.0001	0	-0.0008		621	0.0009	0.0003	-0.00038	0.0012
	622	0	0	0.0002	-0.0004		622	0.0002	0.0006	-0.0008	-0.0005		622	-0.0004	0	0	0.0002		622	0.0022	0.0008	0	-0.0008		622	0.0003	0.0001	0	-0.0007		622	0.0006	0.0002	-0.0004	0.001
	623	0.0002	-0.0001	0.0003	-0.0003		623	0.0003	0.0007	-0.0008	-0.0003		623	-0.0004	-0.0001	0	0.0002		623	0.0024	0.001	0.00035714	-0.0007		623	0.0002	0.0001	4e-05	-0.0007		623	0.0008	0.0002	-0.00036	0.0012
	624	0.0002	0.0001	0.0003	-0.0003		624	0.0002	0.0006	-0.0007	-0.0003		624	-0.0003	0	0	0.0001		624	0.0023	0.0008	-0.00035714	-0.0009		624	0.0003	0.0001	2e-05	-0.0008		624	0.0007	0.0002	-0.00038	0.0013
	625	0.0002	0.0001	0.0003	-0.0003		625	0.0003	0.0006	-0.0007	-0.0003		625	-0.0003	0	0	0.0002		625	0.0024	0.0009	-0.00071429	-0.0007		625	0.0004	0.0002	0	-0.0007		625	0.0009	0.0003	-0.00038	0.0013
	626	1,00E-04	-0.0001	0.0002	-0.0004		626	0.0002	0.0006	-0.0007	-0.0004		626	-0.0004	1,00E-04	-0.00035714	1,00E-04		626	0.0024	0.0009	-0.00035714	-0.0007		626	0.0003	0,00E+00	0	-0.0007		626	0.0008	0.0004	-0.00038	0.0013
	627	0.0002	0	0.0003	-0.0004		627	0.0003	0.0006	-0.0006	-0.0004		627	-0.0002	0	0	1,00E-04		627	0.0024	0.0008	-0.00071429	-0.0007		627	0.0003	1,00E-04	2e-05	-0.0006		627	0.0008	0.0002	-0.00036	0.0012
	628	0.0002	0	0.0002	-0.0002		628	0.0003	0.0005	-0.0007	-0.0004		628	-0.0002	0.0001	0.00035714	0.0002		628	0.0023	0.0008	0	-0.0008		628	0.0004	0.0001	0	-0.0006		628	0.0008	0.0002	-0.00034	0.0012
	629	0.0002	-0.0001	0.0002	-0.0003		629	0.0001	0.0006	-0.0005	-0.0004		629	-0.0002	0	0.00035714	0.0002		629	0.0022	0.0006	0.00035714	-0.0008		629	0.0004	0	2e-05	-0.0007		629	0.0008	0.0002	-0.00038	0.0011
	630	1,00E-04	0	0.0003	-0.0004		630	0.0005	0.0007	-0.0006	-0.0004		630	-0.0003	-0.0001	0	0		630	0.0023	0.0008	0.00035714	-0.0006		630	0.0002	1,00E-04	2e-05	-0.0007		630	0.0009	0.0003	-0.00036	0.0011
	631	0.0002	0	0.0003	-0.0004		631	0.0003	0.0005	-0.0007	-0.0004		631	-0.0003	-0.0001	0.00035714	0.0002		631	0.0021	0.0007	0.00071429	-0.0007		631	0.0002	0	0	-0.0007		631	0.001	0.0001	-0.00036	0.001
	632	0	-0.0001	0.0002	-0.0004		632	0.0004	0.0006	-0.0008	-0.0002		632	-0.0003	-0.0001	0.00035714	0		632	0.0023	0.0008	0.00035714	-0.0006		632	0.0002	0	4e-05	-0.0007		632	0.0009	0.0003	-0.00038	0.0011
	633	1,00E-04	0	0.0002	-0.0004		633	0.0003	0.0004	-0.0007	-0.0004		633	-0.0003	0	0.00035714	1,00E-04		633	0.0021	0.0007	0.00035714	-0.0007		633	0.0002	1,00E-04	2e-05	-0.0007		633	0.0008	0.0002	-0.00034	0.0009
	634	-0.0003	-0.0004	0.0004	-0.0008		634	0.0002	0.0004	-0.0005	-0.0005		634	-0.0007	-0.0004	0.00035714	-0.0004		634	0.0019	0.0004	0.00035714	-0.0009		634	-0.0002	-0.0003	0	-0.001		634	0.0008	0.0001	-0.00038	0.0008
	635	0	-0.0002	0	-0.0007		635	0.0002	0.0005	-0.0008	-0.0005		635	-0.0004	-0.0002	0.00035714	-0.0001		635	0.0022	0.0007	-0.00035714	-0.0007		635	0.0001	-0.0001	2e-05	-0.0009		635	0.001	0.0002	-0.00034	0.001
	636	0.0001	-1,00E-04	0.0003	-0.0005		636	0.0003	0.0005	-0.0007	-0.0004		636	-0.0003	-1,00E-04	0.00035714	0		636	0.002	0.0006	0	-0.0007		636	0.0003	-1,00E-04	2e-05	-0.0006		636	0.001	0.0002	-0.00034	0.0009
	637	1,00E-04	1,00E-04	0.0003	-0.0004		637	0.0003	0.0004	-0.0006	-0.0004		637	-0.0002	-0.0001	0.00035714	0		637	0.0019	0.0005	0.00035714	-0.0007		637	0.0003	0	2e-05	-0.0006		637	0.0007	0.0001	-0.00034	0.0007
	638	0.0001	0	0.0001	-0.0005		638	0.0004	0.0005	-0.0007	-0.0004		638	-0.0002	0.0001	0.00035714	0		638	0.0019	0.0007	-0.00035714	-0.0007		638	0.0002	0	0	-0.0006		638	0.0009	0.0002	-0.00036	0.0008
	639	0.0001	-0.0001	0.0002	-0.0003		639	0.0003	0.0005	-0.0005	-0.0004		639	-0.0001	0.0001	0	0.0001		639	0.0017	0.0006	-0.00035714	-0.0008		639	0.0003	0.0001	2e-05	-0.0005		639	0.0008	0.0001	-0.00032	0.0007
	640	0.0003	0	0.0003	-0.0003		640	0.0004	0.0005	-0.0005	-0.0003		640	-0.0001	1,00E-04	0.00035714	1,00E-04		640	0.0018	0.0007	-0.00035714	-0.0006		640	0.0003	1,00E-04	0	-0.0004		640	0.001	0.0002	-0.00034	0.0009
	641	0	-0.0001	0.0003	-0.0005		641	0.0002	0.0004	-0.0005	-0.0004		641	-0.0002	-0.0001	0	0		641	0.0019	0.0005	-0.00035714	-0.0006		641	0.0001	0	2e-05	-0.0007		641	0.0009	0.0001	-0.00034	0.0006
	642	0.0001	0	0.0002	-0.0003		642	0.0003	0.0004	-0.0005	-0.0003		642	-0.0003	-1,00E-04	0	0		642	0.0017	0.0005	-0.00035714	-0.0007		642	0.0002	0.0001	2e-05	-0.0006		642	0.0008	0.0001	-0.00032	0.0006
	643	0.0001	0	0.0002	-0.0003		643	0.0002	0.0003	-0.0005	-0.0004		643	-0.0003	-0.0001	0	0		643	0.0016	0.0006	-0.00035714	-0.0008		643	0.0002	0.0001	0	-0.0006		643	0.0009	0.0002	-0.00034	0.0007
	644	0.0001	0	0.0003	-0.0004		644	0.0002	0.0005	-0.0005	-0.0004		644	-0.0002	0	0.00035714	0		644	0.0016	0.0005	0	-0.0007		644	0.0002	0.0001	-2e-05	-0.0006		644	0.0009	0.0001	-0.00034	0.0007
	645	1,00E-04	-0.0002	0.0002	-0.0003		645	0.0003	0.0004	-0.0005	-0.0002		645	-0.0003	-0.0001	-0.00035714	-0.0001		645	0.0018	0.0006	-0.00071429	-0.0005		645	1,00E-04	1,00E-04	-2e-05	-0.0008		645	0.0011	0.0003	-0.00034	0.0008
	646	0.0001	-1,00E-04	0.0003	0		646	0.0001	0.0003	-0.0005	-0.0005		646	-0.0002	-0.0002	0.00035714	0		646	0.0015	0.0004	0.00035714	-0.0007		646	0.0002	0.0001	2e-05	-0.0005		646	0.0008	0.0001	-0.00032	0.0007
	647	0.0002	0	0.0003	-0.0002		647	0.0003	0.0003	-0.0005	-0.0002		647	-1,00E-04	0.0001	-0.00071429	0.0001		647	0.0017	0.0006	0.00035714	-0.0007		647	0.0004	0.0002	0	-0.0005		647	0.001	0.0001	-0.00032	0.0008
	648	-0.0001	-0.0002	0.0001	-0.0005		648	0.0003	0.0003	-0.0005	-0.0003		648	-0.0003	-0.0001	0.00035714	-0.0001		648	0.0016	0.0006	0	-0.0007		648	1,00E-04	0	-4e-05	-0.0008		648	0.0009	0.0002	-0.00032	0.0007
	649	0.0001	-0.0002	0.0003	-0.0004		649	0.0002	0.0003	-0.0004	-0.0003		649	-0.0002	-0.0002	0.00071429	-0.0001		649	0.0016	0.0005	0.00071429	-0.0007		649	0.0002	0	-2e-05	-0.0006		649	0.0009	0.0003	-0.00032	0.0012
	650	0.0003	-0.0001	-0.0001	-0.0002		650	0.0003	0.0004	-0.0008	-0.0002		650	-0.0001	0	0.00035714	0		650	0.0016	0.0005	0	-0.0006		650	0.0003	0.0002	-4e-05	-0.0005		650	0.001	0.0001	-0.00036	0.0007
	651	0.0001	0	0.0002	-0.0003		651	0.0002	0.0004	-0.0005	-0.0003		651	-0.0002	0	0	0.0001		651	0.0015	0.0004	0	-0.0007		651	0.0003	0.0002	0	-0.0005		651	0.0009	0.0001	-0.00032	0.0006
	652	0.0003	0	0.0001	-1,00E-04		652	0.0002	0.0003	-0.0005	-0.0002		652	0	0	0.00035714	0.0002		652	0.0015	0.0003	0	-0.0007		652	0.0003	0.0003	2e-05	-0.0004		652	0.0009	0.0001	-0.0003	0.0006
	653	0.0001	-0.0002	0.0002	-0.0005		653	0.0003	0.0005	-0.0005	0		653	-0.0002	-1,00E-04	0.00071429	0		653	0.0015	0.0005	0.00107143	-0.0005		653	0.0003	0.0002	0	-0.0006		653	0.0011	0.0003	-0.00032	0.0007
	654	0	-1,00E-04	0.0001	-0.0004		654	0.0002	0.0003	-0.0006	-0.0002		654	-0.0002	-1,00E-04	0	-1,00E-04		654	0.0014	0.0002	0	-0.0007		654	0.0001	0.0002	-2e-05	-0.0006		654	0.0009	0.0001	-0.00028	0.0007
	655	0	-0.0001	0.0002	-0.0002		655	0.0002	0.0002	-0.0005	-0.0002		655	-0.0002	0	0.00107143	0		655	0.0014	0.0005	0.00071429	-0.0006		655	0.0002	0	2e-05	-0.0005		655	0.001	0.0003	-0.00028	0.0007
	656	0	-0.0002	0.0005	-0.0003		656	0.0003	0.0003	-0.0004	-0.0003		656	-0.0001	0	0.00071429	-0.0001		656	0.0014	0.0003	0	-0.0006		656	0.0003	1,00E-04	0	-0.0005		656	0.001	0	-0.0003	0.0006
	657	0	-0.0002	0	-0.0004		657	0.0004	0.0004	-0.0004	0		657	-0.0002	-0.0001	0.00035714	-0.0001		657	0.0016	0.0003	0	-0.0004		657	0	0	0	-0.0006		657	0.001	0.0002	-0.00026	0.0007
	658	0	-0.0002	0.0001	-0.0003		658	0.0002	0.0002	0	-0.0003		658	-0.0001	0	-0.00071429	-0.0001		658	0.0013	0.0002	-0.00035714	-0.0008		658	0	0.0002	0	-0.0005		658	0.0008	0.0001	-0.00024	0.0004
	659	1,00E-04	-0.0001	0.0004	-0.0003		659	0.0003	0.0003	-0.0003	0		659	-0.0002	-0.0001	0.00035714	0		659	0.0013	0.0004	0	-0.0006		659	1,00E-04	1,00E-04	-2e-05	-0.0005		659	0.001	0.0002	-0.0003	0.0005
	660	0.0002	-0.0001	0.0003	-0.0003		660	0.0004	0.0004	-0.0005	-0.0001		660	0	0	0	0		660	0.0014	0.0004	0	-0.0003		660	0.0003	0.0002	-4e-05	-0.0004		660	0.0011	0.0001	-0.0003	0.0005
	661	-1,00E-04	-0.0002	0.0002	-0.0004		661	0.0003	0.0003	-0.0006	0		661	-0.0002	0.0001	0.00035714	-1,00E-04		661	0.0013	0.0004	0	-0.0003		661	0.0002	0.0002	2e-05	-0.0005		661	0.0008	0.0002	-0.00024	0.0005
	662	-1,00E-04	-0.0003	0.0002	-0.0004		662	0.0003	0.0002	-0.0004	-0.0001		662	-0.0003	-0.0002	0.00035714	-0.0002		662	0.0012	0.0003	0.00035714	-0.0006		662	0	0.0001	-2e-05	-0.0006		662	0.0009	0	-0.00028	0.0003
	663	0.0001	-0.0002	0.0001	-0.0003		663	0.0002	0.0001	-0.0005	-0.0001		663	-0.0002	-1,00E-04	0	-0.0002		663	0.0011	0.0002	0	-0.0006		663	0.0001	0,00E+00	-4e-05	-0.0006		663	0.0008	0.0001	-0.00026	0.0004
	664	0.0001	-1,00E-04	0.0002	-0.0002		664	0.0002	0.0003	-0.0003	-0.0001		664	0	0	0	0		664	0.0012	0.0003	0.00035714	-0.0005		664	0.0003	0.0002	-2e-05	-0.0003		664	0.0008	0,00E+00	-0.00024	0.0003
	665	-1,00E-04	-1,00E-04	0.0002	-0.0002		665	0.0003	0.0003	-0.0002	-0.0001		665	-0.0002	0	0	0.0001		665	0.001	0.0003	0	-0.0004		665	0.0002	-1,00E-04	0	-0.0005		665	0.0007	0.0002	-0.00026	0.0004
	666	-1,00E-04	-0.0003	0.0002	-0.0003		666	0.0002	0.0002	-0.0003	-0.0001		666	-0.0004	-1,00E-04	0	-1,00E-04		666	0.0012	0.0003	0.00035714	-0.0005		666	0	-1,00E-04	0	-0.0004		666	0.0007	0.0002	-0.00028	0.0005
	667	-0.0001	-0.0002	0	-0.0004		667	0.0001	0.0002	-0.0004	-0.0002		667	-0.0002	-0.0002	0	-0.0001		667	0.0009	0.0003	-0.00035714	-0.0005		667	0	0	0	-0.0005		667	0.0008	0.0002	-0.0002	0.0003
	668	0	-1,00E-04	0	-0.0002		668	0.0005	0.0004	-0.0004	0.0001		668	-0.0002	0	0	0		668	0.0012	0.0004	0.00035714	-0.0003		668	0	0.0002	0	-0.0004		668	0.001	0.0003	-0.00022	0.0004
	669	0	-0.0002	0	-0.0004		669	0.0002	0.0004	-0.0004	0.0001		669	-0.0002	0	0.00035714	-1,00E-04		669	0.0011	0.0005	0	-0.0002		669	0.0001	0	0	-0.0005		669	0.0008	0.0003	-0.00022	0.0003
	670	0	-0.0004	0.0002	-0.0005		670	0.0004	0.0004	-0.0001	0.0001		670	-0.0003	0	0.00035714	-0.0002		670	0.0011	0.0004	0	-0.0003		670	0.0002	0.0001	4e-05	-0.0005		670	0.0008	0.0003	-0.00018	0.0004
	671	0	-0.0002	0.0002	-0.0003		671	0	0	-0.0003	-0.0003		671	-0.0003	-0.0001	0.00035714	-0.0002		671	0.0008	0.0001	0	-0.0006		671	0	0.0002	0	-0.0005		671	0.0005	-0.0001	-0.00022	0.0001
	672	0	-0.0001	0.0002	-0.0001		672	0.0003	0.0005	-0.0003	0.0001		672	-0.0002	0	0	-0.0002		672	0.0011	0.0004	0	-0.0002		672	0	0.0001	-4e-05	-0.0004		672	0.0008	0.0002	-0.00022	0.0003
	673	0	-0.0002	0	-0.0002		673	0	0.0002	-0.0003	0		673	-0.0002	0	-0.00035714	-0.0003		673	0.0008	0.0002	-0.00071429	-0.0003		673	0.0002	0.0001	0	-0.0003		673	0.0006	0.0002	-0.0002	0.0001
	674	0	-0.0002	0.0001	-0.0003		674	0.0004	0.0003	-0.0002	0.0002		674	-0.0002	0.0001	-0.00071429	-0.0001		674	0.0012	0.0004	-0.00071429	-0.0001		674	0.0001	0.0001	-2e-05	-0.0003		674	0.0007	0.0004	-0.00018	0.0004
	675	-0.0001	-0.0002	0.0001	-0.0004		675	0.0001	0.0002	-0.0003	0.0001		675	-0.0003	0	0	-0.0002		675	0.0008	0.0002	0	-0.0003		675	-0.0001	0.0003	0	-0.0004		675	0.0007	0.0001	-0.00016	0.0003
	676	0.0001	-0.0001	0.0001	-0.0002		676	0.0001	0.0001	-0.0002	0		676	-0.0002	-0.0001	0	-0.0001		676	0.0009	0.0002	0.00071429	-0.0002		676	0	0.0001	-2e-05	-0.0002		676	0.0006	0.0001	-0.00022	0.0003
	677	0.0001	0	0.0002	0		677	0	0.0002	-1,00E-04	0		677	0	0.0001	0.00071429	0		677	0.0007	0.0001	0.00035714	-0.0005		677	0.0002	0.0002	-2e-05	-1,00E-04		677	0.0006	0.0001	-0.00018	0.0003
	678	0	-0.0001	0.0004	-0.0003		678	0.0002	0.0002	-0.0002	0.0001		678	-0.0003	0	0	-0.0001		678	0.0007	0.0003	-0.00035714	-0.0004		678	0.0001	0.0001	0	-0.0004		678	0.0007	0.0002	-0.00016	0.0002
	679	0	-0.0002	0.0001	-0.0001		679	0.0001	0.0001	-0.0003	0		679	-0.0001	0.0001	-0.00035714	0.0001		679	0.0006	0.0002	0	-0.0003		679	0.0002	0.0001	-2e-05	-0.0003		679	0.0005	0.0001	-0.00016	0.0004
	680	0	-0.0002	0.0002	-0.0002		680	0.0001	0.0002	-1,00E-04	0		680	-0.0002	0.0001	0,00E+00	-1,00E-04		680	0.0008	0.0002	0	-0.0003		680	0.0002	0.0001	-4e-05	-0.0003		680	0.0005	0.0002	-0.00016	0.0002
	681	-0.0002	-0.0002	0	-0.0003		681	0.0002	0.0002	-0.0001	0		681	-0.0001	0	-0.00107143	-0.0001		681	0.0006	0.0001	-0.00071429	-0.0002		681	0.0001	0.0001	-8e-05	-0.0002		681	0.0004	0.0002	-0.0002	0.0002
	682	-0.0001	-0.0001	0.0002	-0.0002		682	0.0002	0.0002	-0.0001	0.0001		682	-0.0001	0	0	-0.0002		682	0.0007	0.0003	-0.00035714	-0.0001		682	0	0.0001	2e-05	-0.0001		682	0.0004	0.0003	-0.0001	0.0001
	683	0.0001	-0.0001	0.0001	-0.0001		683	0.0002	0.0002	-0.0001	0.0001		683	-0.0001	0.0002	0.00035714	-0.0001		683	0.0006	0.0003	0.00035714	0		683	0.0001	0.0003	2e-05	-0.0002		683	0.0004	0.0001	-0.00014	0.0003
	684	0	-0.0001	0.0001	-0.0002		684	0.0003	0.0003	-0.0001	0.0001		684	-0.0003	0	0.00035714	-0.0002		684	0.0007	0.0002	-0.00035714	-0.0001		684	0	0.0001	-2e-05	-0.0003		684	0.0006	0.0003	-0.00012	0.0004
	685	0	-0.0001	0.0002	-0.0002		685	0.0002	0.0004	0.0001	0.0001		685	0	0.0001	0.00035714	0		685	0.0007	0.0004	0	0		685	0.0002	0.0002	0	-0.0002		685	0.0006	0.0004	-0.00014	0.0003
	686	-0.0001	0	0.0001	-0.0001		686	0.0002	0.0002	0	0.0001		686	0	0.0001	0	0.0001		686	0.0006	0.0001	0	0		686	0	0.0003	2e-05	0		686	0.0004	0.0004	-0.00014	0.0001
	687	-0.0002	-0.0002	0	-0.0002		687	0.0002	0.0003	-0.0001	0.0001		687	-0.0003	-0.0001	0.00035714	0		687	0.0006	0.0003	0	0.0002		687	0.0001	0.0001	-2e-05	-0.0001		687	0.0004	0.0002	-0.0001	0.0002
	688	0	-0.0001	0.0002	-0.0001		688	0.0001	0.0001	0.0002	0		688	0	-0.0001	0	-0.0001		688	0.0003	0.0002	0	-0.0002		688	-0.0001	0	0	-0.0001		688	0.0003	0.0002	-8e-05	0.0001
	689	0	-0.0002	0.0003	-0.0003		689	-0.0001	0.0002	0.0003	0.0001		689	-0.0001	0.0001	0.00071429	-0.0001		689	0.0004	0.0001	0	0		689	0.0001	0.0001	-4e-05	-0.0002		689	0.0001	0.0003	-0.00012	0.0002
	690	0.0002	-0.0001	1,00E-04	-0.0002		690	0.0001	0.0001	0.0002	0		690	-0.0001	0	0	-0.0002		690	0.0004	0.0001	-0.00107143	-0.0002		690	0	0.0003	-2e-05	-0.0002		690	0.0003	0.0001	-0.0001	0.0002
	691	-0.0001	-0.0001	0.0004	-0.0002		691	0.0001	0.0002	0.0004	0.0003		691	-0.0001	0.0001	0.00071429	0.0001		691	0.0005	0.0001	-0.00071429	0.0001		691	0	0.0002	-2e-05	-0.0002		691	0.0003	0.0001	-8e-05	0.0003
	692	-0.0001	0.0001	0.0004	0		692	0.0001	0	0.0001	0.0001		692	-0.0001	0	0.00035714	0.0003		692	0.0003	-0.0001	0.00035714	-0.0001		692	0	0.0002	2e-05	0.0001		692	0.0001	0.0002	-4e-05	0
	693	0.0001	-0.0001	1,00E-04	-0.0002		693	0	0.0001	1,00E-04	0.0001		693	-0.0001	-0.0001	0.00035714	-0.0001		693	0.0002	0	-0.00035714	-0.0003		693	0	0.0002	2e-05	-0.0001		693	0.0001	-0.0001	-6e-05	0.0001
	694	0	0	0.0002	-0.0001		694	0	0.0001	0.0002	0.0001		694	0	0.0002	0.00035714	0		694	0.0003	-0.0001	-0.00035714	-0.0002		694	0.0001	0.0003	-2e-05	0.0001		694	0.0001	0.0001	-4e-05	0.0001
	695	0	-0.0001	0.0001	-0.0001		695	-0.0001	0.0001	0.0002	0.0001		695	0	0	0	-0.0001		695	0.0002	0	0.00035714	-0.0001		695	0.0001	0.0002	0	0		695	-0.0001	0	0	0.0001
	696	0	0	0.0001	-0.0003		696	0	0.0002	0.0001	0.0002		696	-0.0002	0.0002	0	0.0001		696	0.0003	0.0001	-0.00035714	0.0001		696	0	0.0003	2e-05	0.0001		696	0.0004	0.0002	-2e-05	0.0002
	697	0	-0.0002	0.0003	0.0001		697	0.0001	0.0002	0.0003	0.0001		697	0	0.0001	0	-0.0001		697	0	0.0001	-0.00035714	0.0001		697	0.0001	0.0001	0	0		697	0.0002	0.0002	-2e-05	0.0003
	698	-0.0002	-0.0001	0.0001	0		698	0.0001	0	0.0001	0.0001		698	0	0.0002	0	0		698	0.0002	-0.0001	-0.00035714	-0.0001		698	0	0.0002	4e-05	-0.0001		698	0	0.0002	2e-05	0.0001
	699	-0.0004	-0.0003	0.0001	-0.0003		699	-0.0001	0	0.0002	0.0001		699	-0.0002	0	0	-0.0001		699	0.0001	-0.0001	0.00035714	-0.0001		699	-0.0003	0.0001	2e-05	0		699	0	0	4e-05	-0.0001
	700	0	0	0	0		700	0	0	0	0		700	0	0	0	0		700	0	0	0	0		700	0	0	0	0		700	0	0	0	0

## Sheet:  Sup. Fig. 3
	measurements were taken from distinct samples, 'n' represents cell numbers used for each experiment							measurements were taken from distinct samples, 'n' represents cell numbers used for each experiment							measurements were taken from distinct samples, 'n' represents cell numbers used for each experiment						measurements were taken from distinct samples, 'n' represents cell numbers used for each experiment						measurements were taken from distinct samples, 'n' represents cell numbers used for each experiment
	Sup. Fig. 3A							Sup. Fig. 3B							Sup. Fig. 3C						Sup. Fig. 3E						Sup. Fig. 3F
	GluN1/GluN2B wt - OptoNAM-3 dark PSS (trans)							GluN1/GluN2B wt -OptoNAM-3 dark PSS (trans)							10 µM OptoNAM-3 dark PSS (trans)						GluN1/GluN2B-DeltaNTD - OptoNAM-3 dark PSS (trans)						GluN1/GluN2B wt - OptoNAM-3 dark PSS (trans)
	[OptoNAM-3] (µM)	Relative current (IOpto/I0)	SEM	number of cells (n)	number of oocyte batches			[OptoNAM-3] (µM)	Relative current (IOpto/I0)	SEM	number of cells (n)	number of oocyte batches			Construct	Inhibition (%)	SEM	number of cells (n)	number of oocyte batches		[OptoNAM-3] (µM)	Relative current (IOpto/I0)	SEM	number of cells (n)	number of oocyte batches		[OptoNAM-3] (µM)	Relative current (IOpto/I0)	SEM	number of cells (n)	number of oocyte batches
	30	0.004233	0.004233	4	1			30	0.004233	0.004233	4	1			GluN1/GluN2B	94	1.1	5	2		67	0.0329867	0.0324363	3	1		2	0.147275	0.0156625	4	1
	5	0.0921738	0.0119912	8	3			5	0.0921738	0.0119912	8	3			GluA1	-7.7	2.8	3	1		30	0.364977	0.0307303	5	1		0.3	0.635219	0.0378742	4	1
	3	0.0979599	0.00881849	8	2			3	0.0979599	0.00881849	8	2			GluA2	-7.4	3.5	6	2		20	0.541922	0.0553425	4	1		0.1	0.84924	0.0260603	4	1
	2	0.140573	0.017687	7	3			2	0.140573	0.017687	7	3			GluK2	3.1	3.4	5	1		5	0.809038	0.0362675	3	1		0.03	0.951008	0.0107439	4	1
	1	0.306951	0.00433628	21	7			1	0.306951	0.00433628	21	7									2	0.866121	0.0158629	3	1
	0.3	0.58068	0.0369074	10	3			0.3	0.58068	0.0369074	10	3									0.3	0.969272	0.00319517	3	1
	0.22	0.591659	0.00725867	4	1			0.22	0.591659	0.00725867	4	1			Sup. Fig. 3D												GluN1/GluN2B wt - OptoNAM-3 dark PSS (trans) + 0.2 µM ifenprodil
	0.125	0.75775	0.0162365	13	5			0.125	0.75775	0.0162365	13	5			10 µM OptoNAM-3 365 nm PSS												[OptoNAM-3] (µM)	Relative current (IOpto/I0)	SEM	number of cells (n)	number of oocyte batches
	0.05	0.826717	0.0219605	4	1			0.05	0.826717	0.0219605	4	1			Construct	Inhibition (%)	SEM	number of cells (n)	number of oocyte batches		GluN1/GluN2B-DeltaNTD - OptoNAM-3 365 nm PSS						2	0.326347	0.0304751	5	1
	0.025	0.887038	0.0146896	4	1			0.025	0.887038	0.0146896	4	1			GluN1/GluN2B	68	6	5	2		[OptoNAM-3] (µM)	Relative current (IOpto/I0)	SEM	number of cells (n)	number of oocyte batches		0.3	0.773057	0.0280057	5	1
															GluA1	-6	2.3	3	1		67	0.119184	0.0164424	3	1		0.1	0.889854	0.013786	5	1
															GluA2	-4.9	1.6	6	2		30	0.420511	0.0372618	5	1		0.03	0.932561	0.00562174	5	1
	GluN1/GluN2B wt -OptoNAM-3 365 nm PSS							GluN1/GluN2B wt -OptoNAM-3 350 nm PSS							GluK2	-1.6	2.1	5	1		20	0.660819	0.014027	4	1
	[OptoNAM-3] (µM)	Relative current (IOpto/I0)	SEM	number of cells (n)	number of oocyte batches	Relative current for theoretical DRC 18% trans		[OptoNAM-3] (µM)	Relative current (IOpto/I0)	SEM	number of cells (n)	number of oocyte batches	Relative current for theoretical DRC 9% trans								5	0.779153	0.015687	3	1
	30	0.0337166	0.00403364	4	1	0.0727		5	0.446071	0.0606069	5	2	0.452		Individual values						2	0.900186	0.0226034	3	2
	5	0.266534	0.0550733	5	3	0.307		3	0.612735	0.0303806	4	1	0.57		Sup. Fig. 3D						0.3	0.952123	0.0111377	3	1
	3	0.374773	0.00629634	4	1	0.416		2	0.655597	0.0427117	5	2	0.656		10 µM OptoNAM-3 dark PSS (trans)
	2	0.433497	0.0197996	6	2	0.5		1	0.859541	0.0126406	13	3	0.775		GluN1/GluN2B	GluA1	GluA2	GluK2
	1	0.644258	0.0219947	17	7	0.656		0.47	0.899878	0.00394316	3	1	0.875		0.927489	-0.0227313	-0.00776102	0.14426			GluN1/GluN2B wt - OptoNAM-3 dark PSS (trans)
	0.5	0.665791	0.0745853	4	2	0.775		0.3	0.918455	0.0130507	5	2	0.913		0.913692	-0.0985989	-0.13996	-0.0672269			[OptoNAM-3] (µM)	Relative current (IOpto/I0)	SEM	number of cells (n)	number of oocyte batches
	0.3	0.840695	0.0255804	4	2	0.848		0.125	0.906545	0.0186767	4	1	0.958		0.954646	-0.111121	-0.0803408	0.00439239			30	0.004233	0.004233	4	1
	0.22	0.879798	0.00961552	6	1	0.88									0.974651		-0.0176871	0.0285664			5	0.0921738	0.0119912	8	3
	0.125	0.911503	0.00741388	9	3	0.924									0.927489		-0.208911	0.0440986			3	0.0979599	0.00881849	8	2
	0.05	0.910057	0.00591601	5	1	0.965											0.00985692				2	0.140573	0.017687	7	3
	0.025	0.933467	0.0149293	4	1	0.98															1	0.306951	0.00433628	21	7
																					0.3	0.58068	0.0369074	10	3
															Sup. Fig. 3D						0.22	0.591659	0.00725867	4	1
															10 µM OptoNAM-3 dark PSS (trans)						0.125	0.75775	0.0162365	13	5
															GluN1/GluN2B	GluA1	GluA2	GluK2			0.05	0.826717	0.0219605	4	1
															0.637531	-0.0284579	-0.00171034	-0.0106354			0.025	0.887038	0.0146896	4	1
															0.643766	-0.104818	-0.0401601	0.0270775
															0.677765	-0.0469077	-0.108236	-0.0882138
															0.683339		-0.0216621	0.020984			GluN1/GluN2B wt - OptoNAM-3 365 nm PSS
															0.776332		-0.0760824	-0.0282101			[OptoNAM-3] (µM)	Relative current (IOpto/I0)	SEM	number of cells (n)	number of oocyte batches
																	-0.0467409				30	0.0337166	0.00403364	4	1
																					5	0.266534	0.0550733	5	3
																					3	0.374773	0.00629634	4	1
																					2	0.433497	0.0197996	6	2
																					1	0.644258	0.0219947	17	7
																					0.5	0.665791	0.0745853	4	2
																					0.3	0.840695	0.0255804	4	2
																					0.22	0.879798	0.00961552	6	1
																					0.125	0.911503	0.00741388	9	3
																					0.05	0.910057	0.00591601	5	1
																					0.025	0.933467	0.0149293	4	1

## Sheet: Sup. Fig. 4
measurements were taken from distinct samples, 'n' represents cell numbers used for each experiment
		Dark						UV
	% of survival	Mean	SEM	number of wells	number of batches		% of survival	Mean	SEM	number of wells	number of batches
	Control	100	28.209	75	8		Control	100	41.6108	76	8
	NMDA	0.064189	14.5282	78	8		NMDA	-9.53653e-15	25.7327	78	8
	OptoNAM-3	48.6771	21.3748	71	7		OptoNAM-3	36.1924	39.5752	70	7
	Ifenprodil	59.3445	27.2479	41	5		Ifenprodil	59.3934	34.4071	46	5
	Dark											UV
	Raw data						Normalized data : (Abs-MeanAbsNMDA/MeanAbsControl-MeanAbsNMDA)					Raw data						Normalized data : (Abs-MeanAbsNMDA/MeanAbsControl-MeanAbsNMDA)
	A(540 nm)	control	NMDA 100µM	pp03 5µM	Ifenprodil 5µM		control	NMDA 100µM	pp03 5µM	Ifenprodil 5µM		A(540 nm)	control	NMDA 100µM	pp03 5µM	Ifenprodil 5µM		control	NMDA 100µM	pp03 5µM	Ifenprodil 5µM
	2020-11-17	0.8	0.2562		0.4095		0.975838	0.0294126	1.25793	0.296215		2020-11-17	0.5718	0.2264		0.3599		0.830191	-0.0120294	0.933755	0.313496
		0.8708	0.211		0.4877		1.09906	-0.0492531	0.395349	0.432313			0.67	0.2302		0.4233		1.06964	-0.00276351	0.701204	0.46809
		0.852	0.2138		0.427		1.06634	-0.04438	0.157717	0.326672			0.6342	0.2356		0.3883		0.982346	0.0104038	0.653027	0.382746
		0.8699	0.213		0.4404		1.09749	-0.0457723	1.10402	0.349993			0.6724	0.2378		0.3947		1.07549	0.0157683	0.695645	0.398352
		0.7483	0.2774		0.4047		0.885859	0.0663089	0.609302	0.287861			0.6588	0.2665		0.4631		1.04233	0.08575	1.20893	0.565138
		0.7423	0.2644		0.4627		0.875417	0.0436838	0.918816	0.388803				0.1915		0.5711		0.718808	-0.0971292	0.170321	0.828484
	mean	0.813883	0.2393				1.21987	0.0273039	0.843092	0.890255		mean	0.64144	0.231333				1.34141	0.021155	0.476822	0.689952
							0.855391	0.150459	0.582842	0.927009								1.05235	-0.0557443	0.386428	0.683368
	2020-12-18	0.3018	0.1906	0.3063			1.03552	-0.106131	-0.0332583	0.433736		2020-12-18	0.2344	0.1591	0.2576			1.0051	-0.0798332	0.358614	0.623571
		0.2587	0.1396	0.2043			1.17421	-0.0308668	0.394674	0.832223			0.3016	0.1508	0.2325			0.583539	0.0406115	0.211048	0.646612
		0.28	0.145	0.1762			0.638055	-0.0926004	0.72928	0.687143			0.2704	0.1482	0.2273			1.2988	0.0517295	0.135334	0.943403
		0.2964	0.1539	0.2881			1.07696	0.101903	0.315005	0.536702			0.2653	0.1612	0.2319			1.03464	0.0220815	0.258825	0.220353
		0.233	0.1466	0.2296			0.771011	-0.186525	0.687161	0.504053			0.2198	0.1624	0.2873			1.58164	0.0627092	0.450148	1.38948
		0.2849	0.1696	0.2662			0.967526	0.324869	0.660618	1.0211			0.297	0.1592	0.1752			0.756503	-0.0949008	0.374697	1.35963
	mean	0.2758	0.15755				0.824882	0.17919	0.678573	0.472737		mean	0.26475	0.156817				0.99369	-0.0160958	0.238345	1.17602
							1.52444	-0.137965	0.642402	0.43809								0.375612	-0.0639969	0.330773	0.966171
		0.2675	0.1413	0.277			0.912137	-0.0939579	0.654893	0.374792			0.2866	0.1608	0.2144			1.25792	-0.125032	0.468742	1.25381
		0.2934	0.2087	0.2427			0.797235	-0.0856117	0.906788	0.333584			0.3574	0.1404	0.2027			1.10765	0.237317	0.166811	1.21763
		0.2746	0.1895	0.1615			1.02701	-0.0667037	0.52297	0.285046			0.2506	0.1506	0.1991			0.859741	0.00255996	0.272247	0.284571
		0.3668	0.1477	0.2179			1.23337	-0.0469268	0.672803	0.455645			0.2813	0.1444	0.18			1.17987	-0.0141471	0.42287	0.614633
		0.2861	0.1535	0.262			1.06735	0.0730358	0.667602	0.409248			0.2013	0.1365	0.1702			0.796686	0.0572622	0.382877	0.5282
			0.1546	0.2074			0.875041	0.0360842	0.601973	0.443748			0.3155	0.1834				1.07532	-0.0365131	0.28679	0.571922
	mean	0.29768	0.165883				0.91625	0.0363444	0.563338	0.566523		mean	0.282117	0.152683				0.980733	-0.0408246	0.44884	0.0887073
							1.15796	-0.0318339	0.60123	0.746879								0.756839	0.0316626	-0.102643	0.704857
	2020-12-25	0.4372	0.1052	0.3949			0.971478	0.0241879	0.187105	0.592665		2020-12-25	0.5423	0.1322	0.2273			1.00926	0.132012	-0.156784	0.544487
		0.5255	0.1128	0.3847			1.07079	-0.0302968	0.352213	0.201131			0.4503	0.126	0.2983			1.19988	-0.0388677	-0.0852401	0.394297
		0.6048	0.1589	0.3916			0.913774	-0.0161803	0.467094	0.356223			0.5691	0.1525	0.2703			1.24247	0.110197	-0.310506	0.770342
		0.541	0.1447	0.3777			0.969744	0.0514302	0.422745	0.840519			0.4269	0.1177	0.2197			0.814491	-0.077822	-0.307606	0.488973
		0.4671	0.1448	0.3825			0.552053	-0.0325257	0.593731	0.896118			0.5303	0.1161	0.254			0.97706	-0.0284799	0.244491	0.463118
			0.1186	0.4793			1.05005	0.00338465	0.360494	0.684097			0.4952	0.143	0.3052			0.0974863	-0.0970395	0.427722	0.320722
	mean	0.51512	0.130833				1.18577	0.0588654	0.300681	1.3985		mean	0.50235	0.13125				0.0578472	0.366258	0.294962	0.442805
							0.917535	0.075964	0.323961	0.444296								1.61247	0.192233	0.32294	0.354293
		0.5052	0.145	0.3464			1.25309	-0.187461	0.382342	1.05779		4670-10-25	0.3249	0.2046	0.2113			1.62697	-0.281502	0.309226	0.328174
		0.6028	0.123	0.4069			1.0415	0.157717	0.358345	0.866944			0.3735	0.1717	0.2316			1.21705	-0.31534	0.185243	1.02467
		0.5275	0.1287	0.4048			0.692156	-0.123341	0.201827	0.896919			0.4102	0.2004	0.2606			1.38817	-0.186755	0.835921	0.0974607
		0.5676	0.156	0.3783			0.936067	0.0182563	0.447922	0.16472			0.4184	0.1642	0.2529			0.769498	0.225105	0.867579	0.303108
		0.5042	0.1221	0.3627			1.27919	0.0635745	0.524008	0.663658			0.336	0.1737	0.2344			1.02021	0.0914328	1.32165	0.443448
		0.5268	0.1366	0.378			1.22833	-0.0123567	0.151958	0.55342			0.3673	0.1605	0.2656			0.959861	-0.11484	0.929991	1.16822
	mean	0.539017	0.135233				0.827543	0.0940186	0.605898	0.944669		mean	0.371717	0.179183				1.06135	0.00914328	1.09009	0.499199
							1.03671	-0.0506805	0.689722	0.599299								1.28408	-0.0758892	0.93994	0.893303
	4670-10-25	0.2498	0.1575	0.1815			1.14689	-0.125537	0.34024	0.729928			0.2118	0.2396	0.1911			0.905001	0.0722319	0.174129	0.386761
		0.343	0.1607	0.2124			1.17397	0.0309814	0.378123				0.2077	0.2216	0.1855			0.655019	0.0179208	0.427867	0.237952
		0.3684	0.1114	0.2339			0.723896	0.0352491	0.421433				0.3685	0.1726	0.1929			0.861248	0.155727	0.0199655	0.290909
		0.3182	0.176	0.2256			0.867042	-0.0924214	0.380122				0.37	0.1691	0.1696			0.677631	-0.301957	0.146329	0.616064
		0.381	0.1234	0.2576			1.08821	0.0313803	0.545364				0.3276	0.1824	0.1699			1.76847	-0.480146	0.511773	0.153222
		0.3414	0.1499				0.727929	-0.0569574	0.376124				0.3453	0.225				1.03763	0.210902	0.338907	0.180229
	mean	0.333633	0.146483				0.709273	0.0307355	0.277512			mean	0.30515	0.201717				1.02026	0.158441	0.438783
							0.718601	0.0520139	0.598882									0.916642	0.257033	0.395437
		0.381	0.2055	0.2884			1.17235	-0.0769572	0.323115			2021-02-05	0.3178	0.1942	0.2221	0.3033		1.19414	-0.0510509	0.343346
		0.4491	0.1843	0.2717			0.959134	-0.214214	0.471587				0.3635	0.1566	0.2555	0.3021		0.812013	0.0139	0.348289
		0.5449	0.214	0.2782			1.71272	0.00832871	0.52417				0.3525	0.1792	0.2313	0.2912		0.882018	-0.114738	0.502662
		0.5307	0.1736	0.2945			1.10616	-0.0136591	0.372606				0.371	0.1637	0.2364	0.2954		1.17493	-0.0386673	0.481749
		0.4188	0.1527	0.2878			0.736884	0.282177	0.409724				0.4116	0.1907	0.2339	0.3495		0.935741	0.0432164	0.741717
		0.4772	0.1964	0.2441			1.08403	0.0143254	0.322571				0.3425	0.1808	0.2113	0.2177		1.1173	0.14734	-0.314631
	mean	0.46695	0.18775				1.02621	0.103026	0.255853			mean	0.359817	0.177533				1.05209	-0.0408745	1.2075
							1.10735	0.185351	0.479711									0.981559	0.00741445	0.441354
	2021-02-05	0.3312	0.1588	0.2228	0.2914		0.939366	-0.0490146	0.503999				0.2287	0.1735	0.2487	0.3099		0.975665	-0.0102662	-0.301572
		0.3354	0.139	0.2346	0.2971		0.787846	-0.164413	0.4127				0.2515	0.1229	0.2522	0.3066		0.937643	-0.0954373	1.26554
		0.2656	0.1582	0.1769	0.2206		1.25488	-0.118254	0.433184				0.2312	0.1032	0.3024	0.2863		0.123579	-0.0646388	-0.400513
		0.2878	0.1445	0.2473	0.2824		0.810964	0.0433041	0.624147				0.3518	0.1796	0.2591	0.2631		1.66747	0.203802	-0.00833066
		0.3221	0.1581	0.2603	0.2599		1.45942	-0.0868123	0.376353				0.271	0.1738	0.2768	0.2949		0.881016	0.622733	-0.185197
			0.1614	0.2061			1.09364	-0.00312134	0.52423					0.1847	0.2602	0.2909		0.693833	-0.184039	-0.350529
	mean	0.30842	0.153333				0.59325	-0.06984	0.594172			mean	0.26684	0.156283				1.50206	0.0873035	0.201218
							1.09975	0.0369684	0.250458									1.13204	-0.268198	0.956745
		0.3062	0.1854	0.2537	0.2775		1.11374	0.0720835	0.169525			2021-02-11	0.708	0.2841	0.3732	0.4169		1.44505	-0.38283	0.152692
		0.3034	0.1648	0.2602	0.2726		0.562198	0.0507218	0.392842				0.667	0.3098	0.4736	0.5475		0.0685678	0.12503	0.272374
		0.3048	0.1982	0.254	0.3502		0.518235	0.532223	0.485875				0.7768	0.2589	0.3122	0.5133		0.0531881	0.280038	0.0171227
		0.3729	0.1949	0.2788	0.2679		0.654122	-0.128226	0.427251				0.6256	0.289	0.3622	0.5306		0.691445	1.36815	0.172286
		0.3409	0.2393	0.2534	0.2627		2.05196	-0.0992506	0.545136				0.6533	0.3214	0.5068	0.3394		1.69305	-0.487023	0.249603
		0.454	0.1991	0.2386	0.2532		0.176827	0.239467	0.394116				0.7692	0.3626	0.4384	0.5832		2.0487	-0.836911	0.248014
	mean	0.347033	0.19695				1.1747	0.126561	0.444456			mean	0.699983	0.3043				0.120388	-0.365908
							0.609494	-0.670774										1.10221	0.0416533
	2021-02-11	0.7412	0.3196	0.528	0.4165		1.49713	0.15325					0.7173	0.2036	0.4559	0.5115		0.441836	0.0859665
		0.586	0.3542	0.4121	0.3961		1.21803	-0.0978122					0.8128	0.229	0.4331	0.4325		1.05613	-0.0644307
		0.7319	0.2557	0.4745	0.4678		1.32381	-0.15325					0.7785	0.2197	0.4057	0.6303		1.20547	-0.266196
		0.7076	0.2072	0.4966	0.4483			0.142417					0.7414	0.1749	0.4083	0.4823		2.07396	0.047308
		0.7417	0.2266	0.4329	0.4628			-0.162171					0.7383	0.1911	0.4895	0.4687			-0.106267
		0.6711	0.2945	0.4485	0.5144			0.117566					0.7183	0.3323	0.4785	0.3938			0.303619
	mean	0.696583	0.2763									mean	0.7511	0.2251
		0.5757	0.2768	0.4167	0.5617							2021-02-18	0.1766	0.211	0.2192	0.1986
		0.7353	0.3054	0.3939	0.509								0.283	0.1554	0.1464	0.1925
		0.5836	0.2826	0.4704	0.3752								0.2288	0.1741	0.2513	0.1907
		0.8052	0.3191	0.4787	0.4282								0.2159	0.1496	0.1985	0.2387
		0.6802	0.3311	0.4475	0.5937								0.2716	0.1417	0.1473	0.1748
		0.5092	0.3238	0.4545	0.6127								0.2461	0.1767	0.2553
	mean	0.6482	0.306467									mean	0.237	0.168083
	2021-02-18	0.243	0.1862	0.1954	0.2014								0.2513	0.1907	0.1553	0.1919
		0.2444	0.1201	0.1706	0.2729								0.1797	0.2473	0.1757	0.1992
		0.1892	0.123	0.1854	0.1774								0.1789	0.1508	0.1665	0.2369
		0.1848	0.1569	0.1924	0.2388								0.2121	0.1326	0.1579	0.2021
		0.1984	0.1456	0.158	0.2197								0.2642	0.1571	0.1866	0.2226
		0.3383	0.0658	0.1499	0.2227								0.2827	0.1783	0.2259
	mean	0.233017	0.132933									mean	0.22815	0.176133
	2021-02-20	0.1575	0.1538	0.1914	0.1556							2021-02-20	0.2006	0.1941	0.2067	0.2509
		0.3141	0.1144	0.206	0.2339								0.386	0.1657	0.2293	0.2228
		0.2254	0.1057	0.1968	0.2166								0.2613	0.1276	0.1811	0.2328
		0.3647	0.1521	0.2153	0.278								0.3773	0.1868	0.2104	0.2942
		0.3209	0.1043	0.1916	0.2238								0.4055	0.1578	0.225	0.2068
		0.3375	0.1482	0.1995	0.2443								0.5695	0.2352	0.2247	0.2119
	mean	0.286683	0.12975									mean	0.3667	0.177867

[truncated: 3 more sheets: Sup. Fig. 5, Sup. Fig. 6, Sup. Fig. 8]
